# Supplementary material for: Properties of traditional bamboo carrying poles have implications for user interactions
Source: PLoS One. 2018 May 10;13(5):e0196208. doi: 10.1371/journal.pone.0196208 (PMC5945030; doi:10.1371/journal.pone.0196208)
Supplement: S1 Text — (ZIP) [file pone.0196208.s005.zip › ResTest_PoleJ_MeLoad2.txt]

// Start Time: Unknown
// Update Rate: 100.0Hz
// Filter Profile: human (34.3)
// Firmware Version: 2.1.4
PacketCounter	SampleTimeFine	Acc_X	Acc_Y	Acc_Z	VelInc_X	VelInc_Y	VelInc_Z	Roll	Pitch	Yaw	Latitude	Longitude	Altitude	Vel_X	Vel_Y	Vel_Z
15393	0	-0.955006	3.204150	12.549126	-0.009583	0.032043	0.125488	-1.049162	5.243510	1.338242
15394	0	-0.981884	2.856466	12.372810	-0.009885	0.028560	0.123724	-1.045705	5.183958	1.337592
15395	0	-0.990717	2.901100	12.030415	-0.010010	0.028992	0.120300	-1.029196	5.088979	1.335415
15396	0	-0.966832	2.869447	11.903018	-0.009808	0.028664	0.119026	-1.001982	4.958772	1.325349
15397	0	-0.954064	2.951141	11.591142	-0.009705	0.029480	0.115906	-0.973961	4.801709	1.317190
15398	0	-0.933170	2.749271	11.195822	-0.009511	0.027465	0.111950	-0.949068	4.623514	1.314246
15399	0	-0.921756	2.492954	10.694314	-0.009399	0.024902	0.106934	-0.923723	4.433920	1.304201
15400	0	-0.893218	2.247920	10.208093	-0.009115	0.022451	0.102071	-0.896760	4.233255	1.300758
15401	0	-0.835990	2.353012	9.803090	-0.008545	0.023499	0.098022	-0.863957	4.023111	1.289889
15402	0	-0.795704	2.450454	9.358913	-0.008130	0.024474	0.093582	-0.830613	3.818113	1.276084
15403	0	-0.795742	2.315677	8.893639	-0.008118	0.023132	0.088928	-0.803067	3.618277	1.263519
15404	0	-0.736656	2.161646	8.492110	-0.007507	0.021591	0.084915	-0.772478	3.434260	1.252177
15405	0	-0.713919	2.040578	8.087760	-0.007263	0.020386	0.080872	-0.747383	3.263990	1.242122
15406	0	-0.654979	1.983079	7.850636	-0.006657	0.019814	0.078502	-0.724838	3.112850	1.230503
15407	0	-0.596073	1.936630	7.580752	-0.006042	0.019348	0.075806	-0.699116	2.993217	1.215466
15408	0	-0.545243	1.964128	7.519815	-0.005514	0.019628	0.075197	-0.679573	2.902237	1.207787
15409	0	-0.496117	1.978859	7.366885	-0.005005	0.019775	0.073669	-0.660009	2.836554	1.203988
15410	0	-0.452607	2.188418	7.281133	-0.004552	0.021876	0.072812	-0.648232	2.797583	1.202866
15411	0	-0.494110	2.063086	7.177725	-0.004944	0.020630	0.071777	-0.646601	2.793286	1.199063
15412	0	-0.544845	1.995495	7.232536	-0.005427	0.019959	0.072326	-0.653215	2.825523	1.200978
15413	0	-0.534958	1.849025	7.372847	-0.005310	0.018494	0.073730	-0.657519	2.885083	1.203437
15414	0	-0.618317	1.884683	7.585852	-0.006124	0.018852	0.075862	-0.664028	2.971076	1.205402
15415	0	-0.642943	1.952126	7.824290	-0.006348	0.019531	0.078247	-0.676541	3.087219	1.210784
15416	0	-0.630764	2.176259	7.841650	-0.006207	0.021770	0.078423	-0.684101	3.228380	1.216894
15417	0	-0.652743	2.318005	8.300231	-0.006409	0.023193	0.083008	-0.699785	3.386454	1.227320
15418	0	-0.654858	2.381608	8.726533	-0.006414	0.023836	0.087270	-0.723306	3.556536	1.237885
15419	0	-0.747109	2.037044	9.026246	-0.007324	0.020386	0.090271	-0.739386	3.738158	1.248023
15420	0	-0.829038	2.222701	9.646769	-0.008127	0.022244	0.096478	-0.756450	3.926814	1.257488
15421	0	-0.840401	2.360651	9.911071	-0.008240	0.023621	0.099121	-0.769121	4.111441	1.264761
15422	0	-0.856814	2.736014	10.366920	-0.008403	0.027375	0.103679	-0.782397	4.288140	1.272466
15423	0	-0.863671	2.714657	10.619249	-0.008484	0.027161	0.106201	-0.794449	4.447904	1.274474
15424	0	-0.870558	3.040547	10.941319	-0.008557	0.030427	0.109419	-0.814205	4.597669	1.282777
15425	0	-0.885992	2.842853	11.431217	-0.008728	0.028442	0.114319	-0.825782	4.725866	1.293738
15426	0	-0.898347	2.711830	11.741241	-0.008877	0.027132	0.117417	-0.837332	4.827220	1.297996
15427	0	-0.887022	2.721984	11.980646	-0.008789	0.027222	0.119812	-0.837717	4.902922	1.299023
15428	0	-0.850987	3.112673	12.059025	-0.008466	0.031124	0.120594	-0.834519	4.943508	1.302974
15429	0	-0.892021	3.192116	12.243592	-0.008911	0.031921	0.122437	-0.834598	4.951743	1.308389
15430	0	-0.915645	3.033723	12.194668	-0.009173	0.030334	0.121946	-0.831414	4.936258	1.313311
15431	0	-0.934376	2.905892	12.024211	-0.009399	0.029053	0.120239	-0.826478	4.884786	1.308632
15432	0	-0.939056	2.865391	11.786715	-0.009474	0.028637	0.117865	-0.811515	4.806163	1.308264
15433	0	-0.903753	2.913380	11.670342	-0.009155	0.029114	0.116699	-0.793945	4.694063	1.302394
15434	0	-0.878586	2.911573	11.427013	-0.008924	0.029092	0.114265	-0.772529	4.559375	1.300130
15435	0	-0.870108	2.791166	11.029772	-0.008850	0.027893	0.110291	-0.756022	4.409357	1.290715
15436	0	-0.901248	2.483498	10.604374	-0.009175	0.024816	0.106034	-0.738638	4.238065	1.288166
15437	0	-0.844175	2.382722	10.242524	-0.008606	0.023804	0.102417	-0.715807	4.059317	1.279350
15438	0	-0.825019	2.442550	9.822871	-0.008412	0.024398	0.098222	-0.687115	3.875846	1.269183
15439	0	-0.771903	2.529385	9.381710	-0.007874	0.025269	0.093811	-0.659602	3.693547	1.256696
15440	0	-0.767635	2.368984	8.998609	-0.007822	0.023668	0.089979	-0.635802	3.514143	1.250719
15441	0	-0.743791	2.181200	8.637045	-0.007568	0.021790	0.086365	-0.609336	3.346430	1.242660
15442	0	-0.683735	2.105881	8.357103	-0.006950	0.021039	0.083567	-0.584952	3.196250	1.234197
15443	0	-0.624753	2.113748	8.087435	-0.006348	0.021118	0.080872	-0.560137	3.059018	1.230849
15444	0	-0.589357	2.074263	7.898613	-0.005969	0.020728	0.078984	-0.540806	2.953142	1.223709
15445	0	-0.573742	2.057850	7.660113	-0.005798	0.020569	0.076599	-0.527850	2.865132	1.218540
15446	0	-0.557468	2.041117	7.562659	-0.005617	0.020404	0.075625	-0.517736	2.803022	1.213554
15447	0	-0.559307	2.100147	7.501236	-0.005615	0.020996	0.075012	-0.510234	2.770468	1.215765
15448	0	-0.562655	1.997093	7.452385	-0.005632	0.019969	0.074524	-0.507469	2.761813	1.217056
15449	0	-0.562873	2.007714	7.489004	-0.005615	0.020081	0.074890	-0.512566	2.781807	1.222089
15450	0	-0.579962	1.933639	7.610830	-0.005765	0.019341	0.076110	-0.517823	2.832412	1.222166
15451	0	-0.591752	2.056349	7.836619	-0.005859	0.020569	0.078369	-0.524270	2.914666	1.226125
15452	0	-0.641942	2.067264	7.951786	-0.006344	0.020679	0.079522	-0.532396	3.020069	1.235435
15453	0	-0.662548	2.196078	8.117232	-0.006531	0.021973	0.081177	-0.546946	3.149221	1.245072
15454	0	-0.684487	2.296846	8.598440	-0.006732	0.022985	0.085989	-0.565832	3.294617	1.255108
15455	0	-0.707932	2.262570	8.709219	-0.006958	0.022644	0.087097	-0.587273	3.449095	1.266240
15456	0	-0.771398	2.154633	9.238874	-0.007581	0.021567	0.092395	-0.610233	3.609929	1.271989
15457	0	-0.801651	2.269041	9.441292	-0.007874	0.022705	0.094421	-0.624721	3.778578	1.278417
15458	0	-0.808033	2.467375	9.921841	-0.007931	0.024688	0.099227	-0.637866	3.946112	1.289531
15459	0	-0.808233	2.696023	10.350874	-0.007935	0.026978	0.103516	-0.654247	4.104422	1.300875
15460	0	-0.849990	2.771659	10.538687	-0.008358	0.027735	0.105393	-0.671224	4.253685	1.308974
15461	0	-0.849649	2.775255	10.912518	-0.008362	0.027771	0.109131	-0.688157	4.390705	1.319417
15462	0	-0.869355	2.747686	11.253050	-0.008578	0.027489	0.112536	-0.698182	4.504640	1.328111
15463	0	-0.888511	2.740152	11.498364	-0.008789	0.027405	0.114990	-0.699718	4.597741	1.332344
15464	0	-0.924481	2.910199	11.686298	-0.009168	0.029106	0.116868	-0.702459	4.671112	1.339556
15465	0	-0.888680	2.978032	11.913910	-0.008850	0.029785	0.119141	-0.706486	4.705426	1.338190
15466	0	-0.875739	3.013447	11.901512	-0.008740	0.030141	0.119015	-0.712375	4.721337	1.335427
15467	0	-0.913973	2.898827	11.914265	-0.009155	0.028992	0.119141	-0.715963	4.706881	1.334208
15468	0	-0.919587	2.893091	11.841406	-0.009247	0.028923	0.118412	-0.709252	4.659075	1.331742
15469	0	-0.889650	2.912796	11.651838	-0.008972	0.029114	0.116516	-0.696674	4.586954	1.330227
15470	0	-0.902966	2.897022	11.493880	-0.009129	0.028958	0.114934	-0.686653	4.491430	1.326248
15471	0	-0.879040	2.820828	11.231170	-0.008911	0.028198	0.112305	-0.678695	4.372072	1.320241
15472	0	-0.884892	2.664617	10.884711	-0.008983	0.026630	0.108840	-0.664764	4.235474	1.312975
15473	0	-0.864436	2.540928	10.565934	-0.008789	0.025391	0.105652	-0.647569	4.083040	1.307940
15474	0	-0.817621	2.544699	10.286455	-0.008325	0.025427	0.102858	-0.628125	3.922750	1.297160
15475	0	-0.790658	2.534928	9.845684	-0.008057	0.025330	0.098450	-0.608386	3.753733	1.287496
15476	0	-0.762615	2.470956	9.456474	-0.007769	0.024695	0.094557	-0.594558	3.586759	1.284207
15477	0	-0.743569	2.302297	9.156044	-0.007568	0.023010	0.091553	-0.581697	3.425893	1.275874
15478	0	-0.719316	2.213477	8.833892	-0.007313	0.022119	0.088333	-0.563587	3.275528	1.269928
15479	0	-0.684911	2.180647	8.539269	-0.006958	0.021790	0.085388	-0.543410	3.134095	1.260811
15480	0	-0.652698	2.152984	8.302074	-0.006624	0.021517	0.083016	-0.527790	3.004282	1.255247
15481	0	-0.596848	2.082273	8.038632	-0.006042	0.020813	0.080383	-0.515471	2.902308	1.245416
15482	0	-0.596080	2.065828	7.862086	-0.006021	0.020648	0.078619	-0.502027	2.818179	1.242583
15483	0	-0.545349	2.106198	7.751613	-0.005493	0.021057	0.077515	-0.495675	2.761638	1.236778
15484	0	-0.575596	2.046094	7.709092	-0.005781	0.020456	0.077090	-0.489490	2.725513	1.236344
15485	0	-0.585535	1.989532	7.690516	-0.005859	0.019897	0.076904	-0.492685	2.719834	1.233131
15486	0	-0.598783	1.989070	7.666054	-0.005974	0.019893	0.076661	-0.495197	2.740227	1.231027
15487	0	-0.600753	2.062465	7.788024	-0.005981	0.020630	0.077881	-0.502224	2.777443	1.231736
15488	0	-0.644674	2.091841	7.958562	-0.006401	0.020924	0.079588	-0.508484	2.841167	1.232365
15489	0	-0.647679	2.123079	8.123487	-0.006409	0.021240	0.081238	-0.520189	2.934205	1.237239
15490	0	-0.632009	2.059919	8.251052	-0.006242	0.020610	0.082514	-0.533198	3.039758	1.242317
15491	0	-0.668844	2.232181	8.544619	-0.006592	0.022339	0.085449	-0.554190	3.165231	1.256173
15492	0	-0.684065	2.320173	8.818529	-0.006731	0.023219	0.088189	-0.574413	3.303096	1.263780
15493	0	-0.737711	2.269521	9.026426	-0.007263	0.022705	0.090271	-0.584318	3.443435	1.269415
15494	0	-0.781244	2.254529	9.549948	-0.007687	0.022562	0.095506	-0.601741	3.590339	1.277686
15495	0	-0.800691	2.463935	9.826058	-0.007874	0.024658	0.098267	-0.620857	3.741300	1.281790
15496	0	-0.785830	2.612948	10.184995	-0.007724	0.026145	0.101856	-0.635816	3.887944	1.291966
15497	0	-0.824186	2.659679	10.485243	-0.008118	0.026611	0.104858	-0.649414	4.019560	1.301064
15498	0	-0.830578	2.674957	10.740412	-0.008189	0.026764	0.107409	-0.662617	4.140301	1.309820
15499	0	-0.871260	2.751235	11.028579	-0.008606	0.027527	0.110291	-0.675679	4.247938	1.312383
15500	0	-0.897528	2.760091	11.314588	-0.008885	0.027618	0.113149	-0.691752	4.336532	1.313550
15501	0	-0.886233	2.806827	11.516966	-0.008789	0.028076	0.115173	-0.698330	4.407508	1.314532
15502	0	-0.861997	2.872177	11.620203	-0.008571	0.028731	0.116203	-0.706923	4.454919	1.311010
15503	0	-0.905108	2.898537	11.724872	-0.009033	0.028992	0.117249	-0.712813	4.472076	1.308917
15504	0	-0.886967	2.830755	11.749379	-0.008886	0.028307	0.117493	-0.712550	4.456516	1.305689
15505	0	-0.899483	2.874849	11.670196	-0.009033	0.028748	0.116699	-0.712360	4.420146	1.303163
15506	0	-0.858704	2.930583	11.444859	-0.008653	0.029298	0.114446	-0.705569	4.356659	1.300047
15507	0	-0.912880	2.820786	11.389628	-0.009216	0.028198	0.113892	-0.697574	4.271435	1.295702
15508	0	-0.894538	2.700479	11.152570	-0.009046	0.026996	0.111520	-0.690223	4.171562	1.292690
15509	0	-0.867424	2.656713	10.815945	-0.008789	0.026550	0.108154	-0.674603	4.053750	1.283621
15510	0	-0.849797	2.610963	10.585113	-0.008626	0.026094	0.105844	-0.660702	3.919508	1.274661
15511	0	-0.797845	2.534743	10.236252	-0.008118	0.025330	0.102356	-0.643599	3.768493	1.267979
15512	0	-0.777465	2.471366	9.926093	-0.007909	0.024693	0.099256	-0.621942	3.618509	1.258616
15513	0	-0.755980	2.425342	9.601303	-0.007690	0.024231	0.096008	-0.597912	3.467644	1.248975
15514	0	-0.737631	2.349616	9.321597	-0.007498	0.023480	0.093210	-0.581251	3.323133	1.241290
15515	0	-0.726951	2.284393	9.003204	-0.007385	0.022827	0.090027	-0.562698	3.180602	1.237444
15516	0	-0.681600	2.219655	8.717334	-0.006917	0.022187	0.087168	-0.552723	3.052237	1.227634
15517	0	-0.686805	2.174200	8.465966	-0.006958	0.021729	0.084656	-0.536525	2.934602	1.218678
15518	0	-0.615640	2.170658	8.301572	-0.006232	0.021693	0.083014	-0.520026	2.833525	1.216928
15519	0	-0.622825	2.106544	8.136221	-0.006287	0.021057	0.081360	-0.509753	2.754209	1.212480
15520	0	-0.594855	2.144487	8.002251	-0.005989	0.021440	0.080021	-0.503215	2.698393	1.210713
15521	0	-0.595704	2.051023	7.922485	-0.005981	0.020508	0.079224	-0.500064	2.664532	1.202142
15522	0	-0.580538	2.099820	7.855508	-0.005812	0.021000	0.078554	-0.502794	2.655894	1.201533
15523	0	-0.592729	2.050476	7.830839	-0.005920	0.020508	0.078308	-0.507225	2.665898	1.203254
15524	0	-0.620725	2.037363	7.885660	-0.006179	0.020379	0.078857	-0.514565	2.706103	1.205965
15525	0	-0.614622	2.074816	8.038103	-0.006104	0.020752	0.080383	-0.518994	2.765314	1.207450
15526	0	-0.637333	2.122375	8.208493	-0.006313	0.021232	0.082088	-0.528772	2.846662	1.212230
15527	0	-0.653945	2.141253	8.404278	-0.006470	0.021423	0.084045	-0.541920	2.939058	1.213422
15528	0	-0.669552	2.236061	8.605173	-0.006613	0.022377	0.086054	-0.562048	3.045962	1.219036
15529	0	-0.705337	2.250645	8.874155	-0.006958	0.022522	0.088745	-0.580201	3.165534	1.227994
15530	0	-0.707669	2.284084	9.111350	-0.006971	0.022856	0.091118	-0.596757	3.294291	1.233593
15531	0	-0.743514	2.335904	9.478328	-0.007324	0.023376	0.094788	-0.615534	3.424764	1.237767
15532	0	-0.767023	2.442093	9.770408	-0.007553	0.024439	0.097709	-0.634202	3.558322	1.242656
15533	0	-0.744566	2.562043	10.088589	-0.007324	0.025635	0.100891	-0.648221	3.692327	1.244483
15534	0	-0.805828	2.589310	10.386540	-0.007940	0.025909	0.103870	-0.664067	3.818908	1.249385
15535	0	-0.798104	2.610990	10.601328	-0.007874	0.026123	0.106018	-0.676477	3.931973	1.258265
15536	0	-0.837170	2.681465	10.899439	-0.008278	0.026828	0.108998	-0.688659	4.028074	1.259530
15537	0	-0.843873	2.770394	11.077449	-0.008362	0.027710	0.110779	-0.693569	4.105614	1.259690
15538	0	-0.821118	2.872543	11.198911	-0.008152	0.028735	0.111991	-0.702608	4.164625	1.259936
15539	0	-0.858476	2.892416	11.334094	-0.008545	0.028931	0.113342	-0.708542	4.204037	1.256578
15540	0	-0.882853	2.824454	11.461906	-0.008809	0.028246	0.114620	-0.709687	4.223295	1.254921
15541	0	-0.890323	2.764956	11.474655	-0.008911	0.027649	0.114746	-0.709231	4.216103	1.250597
15542	0	-0.868125	2.814260	11.486946	-0.008713	0.028138	0.114868	-0.705385	4.186066	1.243963
15543	0	-0.830389	2.839355	11.352660	-0.008362	0.028381	0.113525	-0.694116	4.129826	1.236257
15544	0	-0.853807	2.773990	11.090797	-0.008615	0.027733	0.110904	-0.688468	4.052625	1.237163
15545	0	-0.857754	2.674652	10.931782	-0.008667	0.026733	0.109314	-0.676552	3.962007	1.233695
15546	0	-0.857039	2.616812	10.718905	-0.008675	0.026149	0.107185	-0.658014	3.854287	1.226265
15547	0	-0.843202	2.589278	10.443691	-0.008545	0.025879	0.104431	-0.645083	3.734605	1.215116
15548	0	-0.839086	2.567586	10.200727	-0.008508	0.025661	0.102001	-0.631464	3.607798	1.208291
15549	0	-0.812271	2.467608	9.906530	-0.008240	0.024658	0.099060	-0.613276	3.477016	1.196718
15550	0	-0.746844	2.373576	9.571707	-0.007586	0.023716	0.095713	-0.592246	3.340382	1.192579
15551	0	-0.715923	2.314528	9.344966	-0.007263	0.023132	0.093445	-0.578684	3.217208	1.185354
15552	0	-0.701624	2.268460	9.089520	-0.007122	0.022669	0.090891	-0.561377	3.088303	1.181111
15553	0	-0.723287	2.223430	8.783275	-0.007324	0.022217	0.087830	-0.540801	2.973320	1.173847
15554	0	-0.688480	2.208051	8.564098	-0.006964	0.022067	0.085638	-0.524783	2.871593	1.168184
15555	0	-0.640626	2.216659	8.471879	-0.006470	0.022156	0.084717	-0.511615	2.789073	1.161654
15556	0	-0.623644	2.175453	8.246473	-0.006286	0.021749	0.082462	-0.506031	2.723444	1.160270
15557	0	-0.600819	2.179681	8.148253	-0.006042	0.021790	0.081482	-0.496958	2.677393	1.162739
15558	0	-0.607569	2.113814	8.148300	-0.006097	0.021132	0.081483	-0.489577	2.649164	1.160479
15559	0	-0.609355	2.124486	8.050491	-0.006104	0.021240	0.080505	-0.483561	2.635994	1.163869
15560	0	-0.627757	2.094655	8.050281	-0.006267	0.020944	0.080504	-0.479146	2.651686	1.159947
15561	0	-0.643408	2.117590	8.172493	-0.006409	0.021179	0.081726	-0.483275	2.686715	1.160698
15562	0	-0.674023	2.141248	8.239251	-0.006704	0.021416	0.082395	-0.487107	2.735605	1.163979
15563	0	-0.676542	2.141574	8.398218	-0.006714	0.021423	0.083984	-0.496416	2.804337	1.166936
15564	0	-0.688835	2.158388	8.653932	-0.006821	0.021590	0.086543	-0.503416	2.891843	1.171088
15565	0	-0.672982	2.251446	8.782566	-0.006653	0.022522	0.087830	-0.511761	2.989720	1.177096
15566	0	-0.708206	2.298222	9.025859	-0.006994	0.022994	0.090262	-0.525103	3.098330	1.182479
15567	0	-0.735698	2.342655	9.282987	-0.007263	0.023438	0.092834	-0.536878	3.211158	1.188668
15568	0	-0.780213	2.358123	9.532221	-0.007700	0.023598	0.095326	-0.554812	3.330895	1.196840
15569	0	-0.773007	2.458590	9.856676	-0.007629	0.024597	0.098572	-0.566333	3.444946	1.208980
15570	0	-0.806187	2.553992	10.136333	-0.007959	0.025550	0.101369	-0.575856	3.557910	1.216392
15571	0	-0.809551	2.605287	10.369329	-0.007996	0.026062	0.103699	-0.584218	3.665635	1.221561
15572	0	-0.835099	2.646071	10.661245	-0.008263	0.026470	0.106617	-0.593019	3.758417	1.227730
15573	0	-0.819912	2.690704	10.827259	-0.008118	0.026917	0.108276	-0.601658	3.842806	1.224620
15574	0	-0.816350	2.768789	11.003462	-0.008101	0.027690	0.110039	-0.602890	3.907118	1.227183
15575	0	-0.816050	2.801420	11.114212	-0.008118	0.028015	0.111145	-0.603514	3.950562	1.237072
15576	0	-0.823443	2.813409	11.131923	-0.008204	0.028134	0.111321	-0.603386	3.982201	1.234120
15577	0	-0.830904	2.783049	11.260964	-0.008301	0.027832	0.112610	-0.605034	3.991138	1.231631
15578	0	-0.878997	2.722917	11.297366	-0.008806	0.027218	0.112975	-0.594067	3.975932	1.227871
15579	0	-0.869295	2.790122	11.145090	-0.008728	0.027893	0.111450	-0.586579	3.941753	1.225439
15580	0	-0.860095	2.804367	11.096399	-0.008658	0.028030	0.110963	-0.574120	3.885072	1.218462
15581	0	-0.841348	2.760058	10.913311	-0.008484	0.027588	0.109131	-0.562503	3.814180	1.218888
15582	0	-0.850879	2.646519	10.688088	-0.008591	0.026453	0.106877	-0.551348	3.729796	1.216384
15583	0	-0.844962	2.595861	10.516668	-0.008545	0.025940	0.105164	-0.533311	3.629809	1.213724
15584	0	-0.831530	2.544541	10.212160	-0.008421	0.025427	0.102118	-0.515055	3.515664	1.210033
15585	0	-0.794977	2.492005	9.979665	-0.008057	0.024902	0.099792	-0.497232	3.397540	1.203441
15586	0	-0.774688	2.471109	9.724011	-0.007849	0.024693	0.097237	-0.477630	3.282182	1.192933
15587	0	-0.746658	2.431068	9.527916	-0.007568	0.024292	0.095276	-0.457604	3.164514	1.186574
15588	0	-0.745880	2.324563	9.235667	-0.007555	0.023230	0.092353	-0.440009	3.049785	1.176044
15589	0	-0.693012	2.272068	9.070119	-0.007019	0.022705	0.090698	-0.422560	2.941782	1.170761
15590	0	-0.683055	2.299421	8.808144	-0.006907	0.022979	0.088079	-0.404483	2.845926	1.165145
15591	0	-0.646259	2.271898	8.642726	-0.006531	0.022705	0.086426	-0.387880	2.759469	1.160021
15592	0	-0.622239	2.188763	8.459889	-0.006276	0.021877	0.084598	-0.375337	2.690002	1.155933
15593	0	-0.612452	2.143353	8.331332	-0.006165	0.021423	0.083313	-0.362595	2.637675	1.154511
15594	0	-0.624017	2.120641	8.270294	-0.006269	0.021199	0.082703	-0.353603	2.600677	1.152082
15595	0	-0.596767	2.155259	8.227451	-0.005981	0.021545	0.082275	-0.344314	2.583127	1.151910
15596	0	-0.625900	2.150224	8.215030	-0.006260	0.021498	0.082151	-0.338345	2.582928	1.152544
15597	0	-0.667168	2.136401	8.227342	-0.006653	0.021362	0.082275	-0.335975	2.609362	1.157140
15598	0	-0.629263	2.173309	8.318352	-0.006264	0.021731	0.083186	-0.333255	2.648934	1.157783
15599	0	-0.669285	2.166808	8.446934	-0.006653	0.021667	0.084473	-0.331819	2.702580	1.160119
15600	0	-0.642285	2.270358	8.586641	-0.006369	0.022706	0.085870	-0.334335	2.773604	1.165112
15601	0	-0.690115	2.232996	8.782676	-0.006836	0.022339	0.087830	-0.344989	2.857095	1.171636
15602	0	-0.704480	2.280145	9.056637	-0.006970	0.022808	0.090570	-0.352182	2.949429	1.176883
15603	0	-0.722252	2.287575	9.179362	-0.007141	0.022888	0.091797	-0.366367	3.049096	1.182928
15604	0	-0.764422	2.333885	9.447041	-0.007553	0.023351	0.094475	-0.379162	3.157492	1.187219
15605	0	-0.759954	2.458740	9.691913	-0.007507	0.024597	0.096924	-0.389318	3.264265	1.194207
15606	0	-0.773433	2.512331	9.989810	-0.007637	0.025126	0.099905	-0.390339	3.373630	1.201510
15607	0	-0.778450	2.580775	10.161896	-0.007690	0.025818	0.101624	-0.400450	3.477569	1.212047
15608	0	-0.778618	2.602996	10.386866	-0.007700	0.026041	0.103872	-0.411568	3.570960	1.221466
15609	0	-0.801235	2.648153	10.577001	-0.007935	0.026489	0.105774	-0.418879	3.653932	1.225036
15610	0	-0.803785	2.738365	10.802095	-0.007972	0.027389	0.108025	-0.423332	3.723129	1.226879
15611	0	-0.853725	2.734043	10.973790	-0.008484	0.027344	0.109741	-0.426261	3.778456	1.229985
15612	0	-0.844589	2.764079	11.028113	-0.008409	0.027641	0.110284	-0.426540	3.817392	1.231202
15613	0	-0.843841	2.777262	11.096032	-0.008423	0.027771	0.110962	-0.425093	3.834260	1.234865
15614	0	-0.870026	2.784071	11.101754	-0.008698	0.027835	0.111019	-0.419568	3.837384	1.235184
15615	0	-0.870841	2.759602	11.120558	-0.008728	0.027588	0.111206	-0.411944	3.819207	1.231363
15616	0	-0.846680	2.791623	11.114435	-0.008506	0.027909	0.111143	-0.406084	3.781536	1.232917
15617	0	-0.848919	2.747516	10.962113	-0.008545	0.027466	0.109619	-0.397897	3.726450	1.232378
15618	0	-0.873380	2.664129	10.791655	-0.008801	0.026629	0.107914	-0.387087	3.658230	1.225299
15619	0	-0.840330	2.595624	10.656981	-0.008484	0.025940	0.106567	-0.371630	3.575565	1.220656
15620	0	-0.817891	2.567730	10.395082	-0.008265	0.025666	0.103947	-0.361716	3.484422	1.217040
15621	0	-0.796101	2.552529	10.211619	-0.008057	0.025513	0.102112	-0.350123	3.381832	1.214118
15622	0	-0.789712	2.536134	9.889128	-0.007994	0.025353	0.098886	-0.343392	3.275028	1.204001
15623	0	-0.758822	2.455011	9.711146	-0.007690	0.024536	0.097107	-0.329662	3.159673	1.199896
15624	0	-0.745731	2.408618	9.473972	-0.007552	0.024075	0.094735	-0.318018	3.050173	1.188182
15625	0	-0.730076	2.338916	9.253281	-0.007385	0.023376	0.092529	-0.304744	2.950352	1.183569
15626	0	-0.695786	2.316875	8.991353	-0.007038	0.023156	0.089911	-0.290929	2.852980	1.177386
15627	0	-0.682316	2.301973	8.893147	-0.006897	0.023010	0.088928	-0.280809	2.762592	1.171466
15628	0	-0.638501	2.273181	8.716631	-0.006448	0.022723	0.087164	-0.271384	2.684406	1.166403
15629	0	-0.636117	2.234864	8.575539	-0.006409	0.022339	0.085754	-0.259880	2.624666	1.161382
15630	0	-0.633394	2.193742	8.459807	-0.006376	0.021931	0.084597	-0.252139	2.570919	1.155353
15631	0	-0.632105	2.197661	8.325294	-0.006348	0.021973	0.083252	-0.247961	2.537232	1.153857
15632	0	-0.641096	2.161720	8.300939	-0.006417	0.021614	0.083010	-0.244352	2.530541	1.151760
15633	0	-0.647417	2.160806	8.239669	-0.006470	0.021606	0.082397	-0.242439	2.538305	1.147912
15634	0	-0.619184	2.173151	8.276040	-0.006174	0.021731	0.082762	-0.242410	2.563874	1.150159
15635	0	-0.662023	2.172772	8.355509	-0.006592	0.021729	0.083557	-0.243439	2.603407	1.152430
15636	0	-0.675202	2.202521	8.550395	-0.006711	0.022032	0.085505	-0.251971	2.658441	1.156208
15637	0	-0.701244	2.233475	8.703283	-0.006958	0.022339	0.087036	-0.256847	2.729666	1.161232
15638	0	-0.682706	2.287007	8.849189	-0.006763	0.022880	0.088494	-0.268371	2.811281	1.163871
15639	0	-0.727266	2.317998	9.063501	-0.007202	0.023193	0.090637	-0.284536	2.899477	1.172080
15640	0	-0.724208	2.358079	9.154482	-0.007162	0.023593	0.091548	-0.298819	2.998294	1.181047
15641	0	-0.734812	2.342621	9.417348	-0.007263	0.023438	0.094177	-0.311281	3.100555	1.181638
15642	0	-0.783477	2.425562	9.648375	-0.007743	0.024268	0.096488	-0.324776	3.208354	1.185613
15643	0	-0.765478	2.507600	9.875063	-0.007568	0.025085	0.098755	-0.334799	3.307474	1.193821
15644	0	-0.770867	2.560492	10.106169	-0.007624	0.025615	0.101066	-0.344921	3.402920	1.197411
15645	0	-0.795025	2.605462	10.332852	-0.007874	0.026062	0.103333	-0.352213	3.487494	1.200798
15646	0	-0.809889	2.634249	10.503000	-0.008030	0.026352	0.105033	-0.361765	3.562596	1.199771
15647	0	-0.799155	2.684853	10.644281	-0.007935	0.026855	0.106445	-0.368931	3.624149	1.204102
15648	0	-0.815549	2.732836	10.838972	-0.008112	0.027329	0.108393	-0.369991	3.670925	1.203416
15649	0	-0.814780	2.764289	10.919118	-0.008118	0.027649	0.109192	-0.376488	3.703752	1.202291
15650	0	-0.849477	2.745134	10.973898	-0.008484	0.027453	0.109739	-0.379225	3.716969	1.202849
15651	0	-0.835773	2.709793	10.992504	-0.008362	0.027100	0.109924	-0.381819	3.715070	1.203151
15652	0	-0.851751	2.734592	11.053567	-0.008537	0.027340	0.110536	-0.376735	3.697450	1.200378
15653	0	-0.838482	2.758920	10.888932	-0.008423	0.027588	0.108887	-0.376840	3.660968	1.197234
15654	0	-0.823528	2.728880	10.761262	-0.008286	0.027285	0.107610	-0.373971	3.610545	1.187292
15655	0	-0.841954	2.680152	10.638761	-0.008484	0.026794	0.106384	-0.368417	3.545707	1.187075
15656	0	-0.834227	2.596109	10.401483	-0.008419	0.025953	0.104011	-0.362180	3.466081	1.184704
15657	0	-0.815831	2.540032	10.309248	-0.008240	0.025391	0.103088	-0.353965	3.380600	1.183445
15658	0	-0.787450	2.523311	10.090347	-0.007958	0.025226	0.100899	-0.348251	3.290531	1.184610
15659	0	-0.784827	2.497506	9.863677	-0.007935	0.024963	0.098633	-0.337228	3.195883	1.177731
15660	0	-0.762137	2.462958	9.632515	-0.007706	0.024619	0.096321	-0.327354	3.101242	1.170243
15661	0	-0.766816	2.374788	9.387761	-0.007751	0.023743	0.093872	-0.323696	3.005245	1.162747
15662	0	-0.744757	2.333360	9.211685	-0.007527	0.023325	0.092113	-0.315503	2.911671	1.154251
15663	0	-0.694582	2.338454	9.076284	-0.007019	0.023376	0.090759	-0.307581	2.824814	1.145168
15664	0	-0.699502	2.297096	8.851114	-0.007060	0.022964	0.088508	-0.301567	2.745952	1.140672
15665	0	-0.678290	2.265150	8.685525	-0.006836	0.022644	0.086853	-0.293874	2.680882	1.137498
15666	0	-0.668782	2.211602	8.643117	-0.006731	0.022109	0.086430	-0.286444	2.628091	1.136038
15667	0	-0.631905	2.234339	8.532809	-0.006348	0.022339	0.085327	-0.281849	2.593639	1.132131
15668	0	-0.663340	2.192060	8.453740	-0.006658	0.021920	0.084536	-0.282653	2.564651	1.127660
15669	0	-0.664416	2.184922	8.429059	-0.006653	0.021851	0.084290	-0.285506	2.556029	1.122015
15670	0	-0.682443	2.184298	8.398706	-0.006819	0.021848	0.083986	-0.292545	2.566331	1.117763
15671	0	-0.654705	2.202620	8.422921	-0.006531	0.022034	0.084229	-0.303222	2.590602	1.115900
15672	0	-0.671336	2.195094	8.532739	-0.006686	0.021956	0.085328	-0.310905	2.628764	1.115303
15673	0	-0.657404	2.220990	8.660738	-0.006531	0.022217	0.086609	-0.319867	2.687147	1.114622
15674	0	-0.666710	2.250168	8.849511	-0.006619	0.022508	0.088497	-0.327610	2.749824	1.113533
15675	0	-0.689086	2.281593	8.959827	-0.006836	0.022827	0.089600	-0.341733	2.820823	1.114119
15676	0	-0.737650	2.297756	9.154619	-0.007315	0.022986	0.091549	-0.352696	2.898738	1.120497
15677	0	-0.764016	2.317840	9.356478	-0.007568	0.023193	0.093567	-0.370613	2.987006	1.124381
15678	0	-0.748664	2.375973	9.526945	-0.007410	0.023773	0.095272	-0.386355	3.079346	1.131558
15679	0	-0.782733	2.446145	9.759259	-0.007751	0.024475	0.097595	-0.401811	3.168818	1.133457
15680	0	-0.779967	2.529180	9.935586	-0.007723	0.025301	0.099360	-0.412000	3.257739	1.140701
15681	0	-0.782838	2.556509	10.113152	-0.007751	0.025574	0.101135	-0.421332	3.345365	1.145357
15682	0	-0.773473	2.621568	10.289529	-0.007665	0.026227	0.102898	-0.433812	3.424088	1.152768
15683	0	-0.768945	2.635615	10.473472	-0.007629	0.026367	0.104736	-0.445868	3.491023	1.153839
15684	0	-0.803748	2.633531	10.674582	-0.007997	0.026344	0.106747	-0.455872	3.536918	1.154871
15685	0	-0.821594	2.678808	10.723751	-0.008179	0.026794	0.107239	-0.463295	3.578688	1.163679
15686	0	-0.839718	2.720505	10.821166	-0.008376	0.027208	0.108212	-0.467529	3.603626	1.162177
15687	0	-0.818430	2.727788	10.846027	-0.008179	0.027283	0.108459	-0.473654	3.612734	1.160432
15688	0	-0.836779	2.702530	10.888879	-0.008373	0.027028	0.108888	-0.477918	3.610513	1.159684
15689	0	-0.821610	2.661493	10.882659	-0.008240	0.026611	0.108826	-0.475751	3.589779	1.156591
15690	0	-0.821717	2.643773	10.724186	-0.008254	0.026435	0.107240	-0.474754	3.554923	1.158308
15691	0	-0.825650	2.661643	10.650852	-0.008301	0.026611	0.106506	-0.471519	3.512126	1.163267
15692	0	-0.833611	2.608018	10.510907	-0.008397	0.026072	0.105106	-0.464647	3.451107	1.162766
15693	0	-0.841309	2.558613	10.388455	-0.008484	0.025574	0.103882	-0.453559	3.378953	1.160127
15694	0	-0.796721	2.561067	10.169181	-0.008040	0.025598	0.101689	-0.441414	3.302631	1.154139
15695	0	-0.797919	2.528030	9.942954	-0.008057	0.025269	0.099426	-0.430946	3.219737	1.153756
15696	0	-0.769818	2.493376	9.809368	-0.007782	0.024925	0.098089	-0.424148	3.128524	1.152778
15697	0	-0.724677	2.418065	9.668285	-0.007324	0.024170	0.096680	-0.414299	3.043225	1.149554
15698	0	-0.734507	2.328167	9.376068	-0.007419	0.023274	0.093757	-0.408254	2.959802	1.141299
15699	0	-0.731357	2.332455	9.277683	-0.007385	0.023315	0.092773	-0.399796	2.877791	1.134646
15700	0	-0.705350	2.334626	9.113313	-0.007123	0.023333	0.091131	-0.385346	2.797025	1.126790
15701	0	-0.708289	2.319906	8.948069	-0.007141	0.023193	0.089478	-0.380732	2.728720	1.122512
15702	0	-0.686047	2.253699	8.844795	-0.006905	0.022532	0.088446	-0.377213	2.677229	1.121045
15703	0	-0.661642	2.234302	8.685474	-0.006653	0.022339	0.086853	-0.373914	2.634654	1.118842
15704	0	-0.673745	2.198497	8.655155	-0.006763	0.021980	0.086551	-0.369921	2.605199	1.121290
15705	0	-0.633044	2.234033	8.630460	-0.006348	0.022339	0.086304	-0.369699	2.587087	1.118019
15706	0	-0.692751	2.203736	8.551147	-0.006925	0.022036	0.085512	-0.368662	2.594878	1.118948
15707	0	-0.690503	2.209217	8.624269	-0.006897	0.022095	0.086243	-0.373510	2.609279	1.122793
15708	0	-0.674583	2.184162	8.648641	-0.006730	0.021845	0.086487	-0.379113	2.633569	1.127059
15709	0	-0.710919	2.209017	8.715699	-0.007080	0.022095	0.087158	-0.385842	2.674837	1.128513
15710	0	-0.717964	2.232397	8.825205	-0.007139	0.022329	0.088254	-0.393114	2.729984	1.128072
15711	0	-0.725505	2.257449	9.002475	-0.007202	0.022583	0.090027	-0.404210	2.799524	1.128972
15712	0	-0.711884	2.329125	9.111814	-0.007066	0.023297	0.091121	-0.412268	2.868420	1.132410
15713	0	-0.726508	2.318525	9.295368	-0.007202	0.023193	0.092957	-0.422456	2.947982	1.134900
15714	0	-0.751524	2.346952	9.429058	-0.007452	0.023481	0.094293	-0.437042	3.026873	1.137059
15715	0	-0.733579	2.440172	9.667733	-0.007263	0.024414	0.096680	-0.451697	3.114709	1.140002
15716	0	-0.778725	2.462627	9.843994	-0.007716	0.024632	0.098444	-0.458985	3.199384	1.143881
15717	0	-0.781615	2.556293	10.052265	-0.007751	0.025574	0.100525	-0.471512	3.275333	1.145441
15718	0	-0.794457	2.572566	10.253171	-0.007884	0.025734	0.102534	-0.481161	3.345473	1.145149
15719	0	-0.798793	2.557243	10.308459	-0.007935	0.025574	0.103088	-0.483164	3.407591	1.145892
15720	0	-0.803890	2.581380	10.515193	-0.007982	0.025815	0.105156	-0.485142	3.472050	1.153897
15721	0	-0.790958	2.643308	10.650247	-0.007874	0.026428	0.106506	-0.480968	3.514278	1.158303
15722	0	-0.815371	2.667971	10.692369	-0.008129	0.026682	0.106925	-0.484289	3.544643	1.151359
15723	0	-0.800618	2.691772	10.760389	-0.007996	0.026917	0.107605	-0.484390	3.560326	1.146852
15724	0	-0.825973	2.680091	10.778424	-0.008262	0.026796	0.107785	-0.481381	3.563011	1.153393
15725	0	-0.797802	2.655204	10.730068	-0.007996	0.026550	0.107300	-0.481676	3.549512	1.157101
15726	0	-0.812144	2.686208	10.736252	-0.008143	0.026858	0.107362	-0.479796	3.531591	1.153628
15727	0	-0.826002	2.680232	10.656857	-0.008301	0.026794	0.106567	-0.473820	3.493975	1.150741
15728	0	-0.816857	2.578066	10.559468	-0.008221	0.025772	0.105593	-0.467294	3.443989	1.143518
15729	0	-0.799375	2.576906	10.388367	-0.008057	0.025757	0.103882	-0.456700	3.381697	1.136368
15730	0	-0.799135	2.567275	10.174998	-0.008056	0.025659	0.101748	-0.443833	3.316470	1.130943
15731	0	-0.817001	2.528157	10.071043	-0.008240	0.025269	0.100708	-0.432062	3.244663	1.120503
15732	0	-0.784880	2.487880	9.870018	-0.007920	0.024866	0.098698	-0.420522	3.169356	1.114137
15733	0	-0.749670	2.442740	9.704811	-0.007568	0.024414	0.097046	-0.408103	3.092451	1.109293
15734	0	-0.760175	2.384238	9.534411	-0.007672	0.023829	0.095342	-0.396058	3.015341	1.107997
15735	0	-0.707410	2.363241	9.338591	-0.007141	0.023621	0.093384	-0.384922	2.940829	1.104733
15736	0	-0.749950	2.310774	9.216931	-0.007559	0.023094	0.092168	-0.371439	2.874519	1.104871
15737	0	-0.672355	2.338821	9.051594	-0.006775	0.023376	0.090515	-0.359514	2.816878	1.100945
15738	0	-0.644596	2.334505	8.905274	-0.006491	0.023338	0.089051	-0.353566	2.766523	1.095050
15739	0	-0.667586	2.289764	8.837934	-0.006714	0.022888	0.088379	-0.344155	2.724163	1.094860
15740	0	-0.679256	2.236031	8.777092	-0.006822	0.022357	0.087770	-0.342381	2.692811	1.093304
15741	0	-0.651190	2.209977	8.703627	-0.006531	0.022095	0.087036	-0.338206	2.674160	1.093343
15742	0	-0.611876	2.240805	8.654787	-0.006127	0.022409	0.086547	-0.342191	2.668623	1.091054
15743	0	-0.646934	2.216109	8.593616	-0.006470	0.022156	0.085938	-0.336894	2.673685	1.090148
15744	0	-0.654053	2.228889	8.660514	-0.006531	0.022288	0.086606	-0.338043	2.691724	1.092678
15745	0	-0.655315	2.227492	8.746245	-0.006531	0.022278	0.087463	-0.343212	2.725788	1.089710
15746	0	-0.697551	2.257464	8.867908	-0.006943	0.022576	0.088681	-0.346705	2.772427	1.089398
15747	0	-0.694044	2.319183	8.959665	-0.006897	0.023193	0.089600	-0.349891	2.831879	1.097238
15748	0	-0.727779	2.330839	9.062752	-0.007230	0.023312	0.090631	-0.354868	2.896362	1.097900
15749	0	-0.719518	2.355592	9.191567	-0.007141	0.023560	0.091919	-0.360324	2.967399	1.099739
15750	0	-0.694499	2.379373	9.398369	-0.006886	0.023796	0.093987	-0.364064	3.043466	1.103930
15751	0	-0.726799	2.392150	9.576026	-0.007202	0.023926	0.095764	-0.369962	3.125703	1.109530
15752	0	-0.733806	2.488729	9.746129	-0.007276	0.024893	0.097465	-0.377217	3.202768	1.112794
15753	0	-0.744891	2.526213	9.905694	-0.007385	0.025269	0.099060	-0.385441	3.280049	1.114535
15754	0	-0.757240	2.536961	10.045482	-0.007515	0.025377	0.100457	-0.395172	3.349532	1.117222
15755	0	-0.786664	2.569156	10.265806	-0.007812	0.025696	0.102661	-0.401081	3.414105	1.122497
15756	0	-0.778826	2.574752	10.405478	-0.007739	0.025748	0.104058	-0.403107	3.472726	1.126188
15757	0	-0.785045	2.617878	10.442964	-0.007812	0.026184	0.104431	-0.410610	3.519068	1.134321
15758	0	-0.798310	2.647854	10.588957	-0.007951	0.026478	0.105892	-0.411438	3.559096	1.135718
15759	0	-0.794783	2.673848	10.607683	-0.007935	0.026733	0.106079	-0.407942	3.579132	1.136918
15760	0	-0.833863	2.686911	10.692693	-0.008327	0.026865	0.106929	-0.405445	3.596977	1.133127
15761	0	-0.829273	2.698146	10.668909	-0.008301	0.026978	0.106689	-0.403709	3.594816	1.133279
15762	0	-0.807999	2.656694	10.632167	-0.008101	0.026558	0.106322	-0.396656	3.578664	1.130719
15763	0	-0.814978	2.637789	10.571246	-0.008179	0.026367	0.105713	-0.387978	3.554529	1.130804
15764	0	-0.814331	2.639457	10.485889	-0.008183	0.026388	0.104857	-0.384007	3.519380	1.123993
15765	0	-0.800953	2.600887	10.376144	-0.008057	0.026001	0.103760	-0.378568	3.475330	1.122454
15766	0	-0.809199	2.572176	10.339802	-0.008146	0.025711	0.103396	-0.370040	3.423461	1.117715
15767	0	-0.793094	2.539860	10.150455	-0.007996	0.025391	0.101501	-0.364708	3.359164	1.113429
15768	0	-0.774166	2.523201	10.010619	-0.007808	0.025223	0.100103	-0.357913	3.292362	1.112109
15769	0	-0.756374	2.503888	9.796283	-0.007629	0.025024	0.097961	-0.344737	3.224542	1.109320
15770	0	-0.718567	2.494284	9.668351	-0.007256	0.024930	0.096682	-0.333224	3.150987	1.102375
15771	0	-0.719854	2.411648	9.485164	-0.007263	0.024109	0.094849	-0.327880	3.081949	1.098604
15772	0	-0.707300	2.383129	9.278068	-0.007137	0.023818	0.092779	-0.315290	3.011736	1.095433
15773	0	-0.689839	2.357022	9.161554	-0.006958	0.023560	0.091614	-0.305894	2.946204	1.097574
15774	0	-0.660949	2.352612	9.094698	-0.006657	0.023520	0.090945	-0.300920	2.895475	1.094009
15775	0	-0.685413	2.332485	8.941735	-0.006897	0.023315	0.089417	-0.292431	2.849117	1.095061
15776	0	-0.684107	2.284974	8.856430	-0.006873	0.022845	0.088563	-0.289864	2.815796	1.094776
15777	0	-0.650951	2.252937	8.831755	-0.006531	0.022522	0.088318	-0.283226	2.795969	1.092481
15778	0	-0.659495	2.253857	8.734097	-0.006611	0.022536	0.087340	-0.283015	2.782682	1.092221
15779	0	-0.671106	2.264757	8.709647	-0.006714	0.022644	0.087097	-0.280840	2.786089	1.090014
15780	0	-0.708307	2.222393	8.617898	-0.007075	0.022223	0.086180	-0.282596	2.803070	1.090369
15781	0	-0.697380	2.228169	8.709492	-0.006958	0.022278	0.087097	-0.279802	2.830208	1.092051
15782	0	-0.713526	2.240518	8.825083	-0.007113	0.022408	0.088252	-0.284925	2.865919	1.092251
15783	0	-0.692922	2.288480	8.929281	-0.006897	0.022888	0.089294	-0.291031	2.913145	1.091631
15784	0	-0.688273	2.361117	9.044757	-0.006841	0.023613	0.090450	-0.294992	2.971813	1.097067
15785	0	-0.688322	2.361918	9.148853	-0.006836	0.023621	0.091492	-0.298381	3.036344	1.100027
15786	0	-0.698945	2.373509	9.380115	-0.006933	0.023739	0.093804	-0.304423	3.110171	1.103148
15787	0	-0.707703	2.397743	9.478567	-0.007019	0.023987	0.094788	-0.317138	3.185424	1.107576
15788	0	-0.731945	2.463566	9.709837	-0.007260	0.024638	0.097102	-0.321557	3.260352	1.112868
15789	0	-0.744358	2.514104	9.801945	-0.007385	0.025146	0.098022	-0.329378	3.333739	1.113940
15790	0	-0.768215	2.537445	9.996586	-0.007627	0.025379	0.099969	-0.336444	3.402869	1.120085
15791	0	-0.774276	2.575107	10.094963	-0.007690	0.025757	0.100952	-0.344679	3.467821	1.124951
15792	0	-0.778245	2.586111	10.240913	-0.007736	0.025867	0.102411	-0.352483	3.525459	1.125256
15793	0	-0.797337	2.605796	10.290330	-0.007935	0.026062	0.102905	-0.358826	3.574891	1.125101
15794	0	-0.774020	2.623001	10.424353	-0.007709	0.026237	0.104244	-0.368202	3.616117	1.129591
15795	0	-0.814538	2.648224	10.479699	-0.008118	0.026489	0.104797	-0.378031	3.653081	1.131050
15796	0	-0.800353	2.660072	10.552694	-0.007991	0.026597	0.105529	-0.376451	3.674097	1.128129
15797	0	-0.781563	2.660504	10.601941	-0.007812	0.026611	0.106018	-0.386082	3.684960	1.131961
15798	0	-0.798832	2.653857	10.626476	-0.008002	0.026537	0.106264	-0.387246	3.678131	1.126772
15799	0	-0.791278	2.642918	10.577532	-0.007935	0.026428	0.105774	-0.389393	3.662986	1.125274
15800	0	-0.804416	2.612871	10.498355	-0.008075	0.026124	0.104982	-0.387753	3.638291	1.126621
15801	0	-0.777172	2.618218	10.400744	-0.007812	0.026184	0.104004	-0.393440	3.602545	1.120969
15802	0	-0.786194	2.600259	10.285366	-0.007915	0.025997	0.102851	-0.391291	3.552545	1.117983
15803	0	-0.763678	2.558134	10.150360	-0.007690	0.025574	0.101501	-0.386744	3.501626	1.117956
15804	0	-0.764543	2.553541	10.040919	-0.007707	0.025527	0.100407	-0.381250	3.441835	1.116235
15805	0	-0.738372	2.552144	9.906250	-0.007446	0.025513	0.099060	-0.375421	3.379629	1.118685
15806	0	-0.762519	2.486484	9.650465	-0.007690	0.024858	0.096501	-0.370961	3.312593	1.112506
15807	0	-0.738277	2.454342	9.546205	-0.007446	0.024536	0.095459	-0.366340	3.246786	1.103759
15808	0	-0.701452	2.407261	9.442889	-0.007077	0.024061	0.094427	-0.356605	3.181143	1.098633
15809	0	-0.695946	2.405265	9.265462	-0.007019	0.024048	0.092651	-0.354897	3.117875	1.095188
15810	0	-0.715972	2.338800	9.137926	-0.007207	0.023385	0.091376	-0.355185	3.068646	1.092850
15811	0	-0.691618	2.325786	9.009022	-0.006958	0.023254	0.090088	-0.354751	3.025239	1.095838
15812	0	-0.672005	2.277531	8.911706	-0.006754	0.022773	0.089115	-0.355287	2.991200	1.095676
15813	0	-0.668882	2.270435	8.801479	-0.006714	0.022705	0.088013	-0.359734	2.967836	1.093812
15814	0	-0.670930	2.283123	8.795514	-0.006725	0.022825	0.087955	-0.355226	2.955875	1.094719
15815	0	-0.688783	2.264337	8.856290	-0.006897	0.022644	0.088562	-0.359477	2.952626	1.098829
15816	0	-0.663588	2.307050	8.758602	-0.006635	0.023069	0.087586	-0.361112	2.962382	1.102073
15817	0	-0.666382	2.263971	8.813505	-0.006653	0.022644	0.088135	-0.369231	2.984618	1.095514
15818	0	-0.699607	2.250753	8.843991	-0.006980	0.022512	0.088440	-0.378223	3.013235	1.098363
15819	0	-0.680276	2.294764	8.984205	-0.006775	0.022949	0.089844	-0.382849	3.056000	1.105482
15820	0	-0.668139	2.318557	9.032678	-0.006648	0.023190	0.090328	-0.390185	3.105387	1.104755
15821	0	-0.693841	2.343030	9.136834	-0.006897	0.023438	0.091370	-0.401466	3.164156	1.110996
15822	0	-0.721197	2.390126	9.301347	-0.007165	0.023911	0.093015	-0.414958	3.228730	1.113545
15823	0	-0.688551	2.385409	9.393220	-0.006836	0.023865	0.093933	-0.430144	3.295812	1.121875
15824	0	-0.729579	2.420286	9.533154	-0.007242	0.024209	0.095334	-0.439581	3.366768	1.127330
15825	0	-0.762445	2.453025	9.698196	-0.007568	0.024536	0.096985	-0.448380	3.439612	1.127489
15826	0	-0.785687	2.500062	9.807550	-0.007804	0.025012	0.098077	-0.463489	3.508228	1.124440
15827	0	-0.780382	2.513692	10.015703	-0.007751	0.025146	0.100159	-0.476365	3.575023	1.122441
15828	0	-0.784276	2.554876	10.125117	-0.007796	0.025554	0.101254	-0.484064	3.634736	1.118755
15829	0	-0.779060	2.581554	10.204839	-0.007751	0.025818	0.102051	-0.489175	3.685995	1.124134
15830	0	-0.798636	2.562476	10.320319	-0.007953	0.025629	0.103205	-0.496390	3.731037	1.126650
15831	0	-0.784062	2.605535	10.382035	-0.007812	0.026062	0.103821	-0.506460	3.769867	1.130954
15832	0	-0.813171	2.641156	10.448949	-0.008114	0.026414	0.104490	-0.511832	3.797664	1.128150
15833	0	-0.824987	2.612267	10.522391	-0.008240	0.026123	0.105225	-0.515191	3.817226	1.125847
15834	0	-0.813788	2.636428	10.552843	-0.008139	0.026366	0.105528	-0.520577	3.825247	1.129111
15835	0	-0.816249	2.600346	10.565250	-0.008179	0.026001	0.105652	-0.521403	3.817089	1.127415
15836	0	-0.763662	2.649250	10.498343	-0.007659	0.026494	0.104981	-0.526764	3.802334	1.125476
15837	0	-0.783926	2.642776	10.382351	-0.007874	0.026428	0.103821	-0.531183	3.774607	1.126196
15838	0	-0.831791	2.581843	10.279037	-0.008355	0.025816	0.102788	-0.532378	3.743359	1.121382
15839	0	-0.794486	2.508607	10.162737	-0.007996	0.025085	0.101624	-0.536127	3.696750	1.123702
15840	0	-0.765911	2.515042	10.029078	-0.007712	0.025147	0.100287	-0.537100	3.646746	1.120998
15841	0	-0.756659	2.515481	9.881864	-0.007629	0.025146	0.098816	-0.531959	3.585231	1.113021
15842	0	-0.750422	2.480342	9.778613	-0.007566	0.024796	0.097783	-0.528374	3.523628	1.107986
15843	0	-0.739002	2.436091	9.668202	-0.007446	0.024353	0.096680	-0.523535	3.468053	1.103712
15844	0	-0.728292	2.406984	9.454972	-0.007337	0.024063	0.094547	-0.519886	3.414089	1.099544
15845	0	-0.751516	2.375110	9.369112	-0.007568	0.023743	0.093689	-0.514158	3.360146	1.097584
15846	0	-0.716991	2.370329	9.223040	-0.007219	0.023698	0.092228	-0.511798	3.309870	1.092491
15847	0	-0.734315	2.338097	9.155498	-0.007385	0.023376	0.091553	-0.510290	3.268050	1.087532
15848	0	-0.720446	2.296054	9.070429	-0.007241	0.022958	0.090702	-0.511052	3.232221	1.086855
15849	0	-0.680901	2.295818	8.984351	-0.006836	0.022949	0.089844	-0.503594	3.208185	1.085707
15850	0	-0.694136	2.314933	8.917335	-0.006966	0.023149	0.089171	-0.507729	3.187254	1.083460
15851	0	-0.658212	2.319552	8.856217	-0.006592	0.023193	0.088562	-0.508345	3.184435	1.079678
15852	0	-0.687200	2.264750	8.850153	-0.006878	0.022648	0.088501	-0.512238	3.186371	1.078369
15853	0	-0.702316	2.270604	8.959904	-0.007019	0.022705	0.089600	-0.514109	3.200877	1.072936
15854	0	-0.667523	2.276444	8.910906	-0.006661	0.022767	0.089109	-0.520507	3.227474	1.073892
15855	0	-0.673329	2.306967	8.959857	-0.006714	0.023071	0.089600	-0.525626	3.260898	1.078106
15856	0	-0.720966	2.300307	9.063294	-0.007181	0.023006	0.090634	-0.532555	3.305248	1.078737
15857	0	-0.693060	2.325306	9.148950	-0.006897	0.023254	0.091492	-0.536880	3.355508	1.079637
15858	0	-0.711965	2.398080	9.221764	-0.007087	0.023984	0.092219	-0.543552	3.404514	1.084960
15859	0	-0.718093	2.391772	9.350488	-0.007141	0.023926	0.093506	-0.556084	3.461238	1.091767
15860	0	-0.732951	2.377980	9.459975	-0.007283	0.023787	0.094602	-0.566741	3.525096	1.095759
15861	0	-0.773885	2.404165	9.576182	-0.007690	0.024048	0.095764	-0.576410	3.590854	1.093088
15862	0	-0.777325	2.457506	9.771118	-0.007729	0.024584	0.097713	-0.589186	3.651205	1.092862
15863	0	-0.774040	2.470949	9.905860	-0.007690	0.024719	0.099060	-0.602809	3.716890	1.091878
15864	0	-0.765088	2.493752	10.009301	-0.007608	0.024943	0.100095	-0.611985	3.773707	1.086849
15865	0	-0.773012	2.544210	10.125671	-0.007690	0.025452	0.101257	-0.625641	3.826813	1.091907
15866	0	-0.780095	2.561124	10.186432	-0.007771	0.025615	0.101866	-0.632516	3.869590	1.095637
15867	0	-0.783744	2.569329	10.211054	-0.007812	0.025696	0.102112	-0.638315	3.906385	1.097538
15868	0	-0.812549	2.611332	10.357337	-0.008107	0.026117	0.103574	-0.645879	3.935685	1.097349
15869	0	-0.800467	2.612210	10.436966	-0.007996	0.026123	0.104370	-0.650123	3.955076	1.090402
15870	0	-0.807258	2.575515	10.430705	-0.008075	0.025754	0.104307	-0.652481	3.962397	1.095207
15871	0	-0.786348	2.599916	10.443236	-0.007874	0.026001	0.104431	-0.658241	3.961379	1.097560
15872	0	-0.807708	2.612260	10.376243	-0.008098	0.026119	0.103762	-0.658496	3.949071	1.099319
15873	0	-0.778875	2.606408	10.418827	-0.007812	0.026062	0.104187	-0.660283	3.933442	1.100599
15874	0	-0.766892	2.570467	10.327480	-0.007705	0.025700	0.103273	-0.658927	3.904630	1.098474
15875	0	-0.777155	2.552373	10.223426	-0.007812	0.025513	0.102234	-0.650902	3.869885	1.096091
15876	0	-0.774323	2.541902	10.144235	-0.007792	0.025412	0.101440	-0.647097	3.825701	1.095482
15877	0	-0.807073	2.485089	9.967184	-0.008118	0.024841	0.099670	-0.640695	3.783120	1.092913
15878	0	-0.784663	2.487256	9.869696	-0.007903	0.024859	0.098696	-0.630235	3.729361	1.090606
15879	0	-0.745332	2.454961	9.777907	-0.007507	0.024536	0.097778	-0.619130	3.677821	1.087372
15880	0	-0.716321	2.426799	9.582743	-0.007218	0.024257	0.095826	-0.610441	3.623714	1.088441
15881	0	-0.708848	2.411863	9.509424	-0.007141	0.024109	0.095093	-0.603318	3.572120	1.080665
15882	0	-0.717002	2.365188	9.393675	-0.007220	0.023640	0.093936	-0.593109	3.522555	1.078694
15883	0	-0.710027	2.332342	9.228629	-0.007141	0.023315	0.092285	-0.587497	3.483339	1.069358
15884	0	-0.726694	2.315351	9.186128	-0.007304	0.023148	0.091860	-0.584567	3.448191	1.067287
15885	0	-0.711108	2.326334	9.088142	-0.007141	0.023254	0.090881	-0.577687	3.421395	1.069344
15886	0	-0.718163	2.309511	8.972177	-0.007204	0.023088	0.089722	-0.573333	3.403587	1.069417
15887	0	-0.706376	2.289000	8.886802	-0.007080	0.022888	0.088867	-0.575143	3.393136	1.073755
15888	0	-0.691699	2.276897	8.917399	-0.006926	0.022769	0.089173	-0.579008	3.392387	1.079153
15889	0	-0.732618	2.258727	8.923216	-0.007324	0.022583	0.089233	-0.577074	3.404830	1.079723
15890	0	-0.696622	2.271457	8.984008	-0.006962	0.022713	0.089841	-0.578246	3.420267	1.080892
15891	0	-0.685121	2.270487	9.045300	-0.006836	0.022705	0.090454	-0.581858	3.449029	1.083028
15892	0	-0.707213	2.264629	9.142534	-0.007051	0.022643	0.091428	-0.581036	3.485343	1.085590
15893	0	-0.710763	2.362082	9.155055	-0.007080	0.023621	0.091553	-0.583801	3.528782	1.085641
15894	0	-0.728989	2.385971	9.295061	-0.007258	0.023865	0.092952	-0.592877	3.576432	1.086093
15895	0	-0.711650	2.410386	9.374854	-0.007080	0.024109	0.093750	-0.601996	3.629600	1.089052
15896	0	-0.707059	2.409938	9.484173	-0.007032	0.024098	0.094845	-0.603761	3.684365	1.091925
15897	0	-0.724690	2.441155	9.624972	-0.007202	0.024414	0.096252	-0.609384	3.746129	1.091651
15898	0	-0.739252	2.434364	9.734334	-0.007354	0.024347	0.097345	-0.616483	3.800496	1.090731
15899	0	-0.730134	2.483792	9.899707	-0.007263	0.024841	0.098999	-0.623303	3.853440	1.092335
15900	0	-0.756207	2.513505	9.966369	-0.007524	0.025139	0.099666	-0.630562	3.906513	1.091846
15901	0	-0.760140	2.520172	10.101215	-0.007568	0.025208	0.101013	-0.640253	3.952946	1.098443
15902	0	-0.778852	2.543873	10.204567	-0.007757	0.025439	0.102048	-0.643935	3.997194	1.101098
15903	0	-0.771222	2.618106	10.235509	-0.007690	0.026184	0.102356	-0.650624	4.030939	1.103503
15904	0	-0.781686	2.587542	10.302301	-0.007795	0.025872	0.103025	-0.650326	4.064296	1.102767
15905	0	-0.769974	2.587587	10.388190	-0.007690	0.025879	0.103882	-0.657175	4.084410	1.099542
15906	0	-0.771436	2.587235	10.394248	-0.007710	0.025872	0.103943	-0.660667	4.099740	1.100739
15907	0	-0.780866	2.600531	10.333172	-0.007812	0.026001	0.103333	-0.659651	4.105741	1.100785
15908	0	-0.760502	2.589281	10.394087	-0.007622	0.025887	0.103941	-0.657846	4.097953	1.100724
15909	0	-0.797500	2.594392	10.333311	-0.007996	0.025940	0.103333	-0.657625	4.085912	1.101671
15910	0	-0.774004	2.608011	10.272284	-0.007771	0.026070	0.102723	-0.650352	4.062016	1.103031
15911	0	-0.771547	2.570725	10.168442	-0.007751	0.025696	0.101685	-0.641907	4.032826	1.101437
15912	0	-0.757691	2.560824	10.046296	-0.007620	0.025596	0.100463	-0.632093	3.995525	1.097734
15913	0	-0.758834	2.509228	9.912252	-0.007629	0.025085	0.099121	-0.628838	3.959637	1.098799
15914	0	-0.744202	2.499288	9.826785	-0.007487	0.024977	0.098269	-0.614642	3.918635	1.096285
15915	0	-0.745798	2.490997	9.735292	-0.007507	0.024902	0.097351	-0.610372	3.872542	1.092001
15916	0	-0.748006	2.455594	9.638003	-0.007532	0.024550	0.096377	-0.608615	3.822745	1.087118
15917	0	-0.740024	2.405257	9.479001	-0.007446	0.024048	0.094788	-0.607669	3.778958	1.084662
15918	0	-0.719378	2.394426	9.363229	-0.007234	0.023934	0.093632	-0.600108	3.741910	1.083751
15919	0	-0.703709	2.357054	9.307910	-0.007080	0.023560	0.093079	-0.591293	3.700775	1.084474
15920	0	-0.720023	2.359492	9.191929	-0.007239	0.023581	0.091920	-0.577890	3.663758	1.078310
15921	0	-0.699135	2.338248	9.204160	-0.007019	0.023376	0.092041	-0.574900	3.640485	1.081920
15922	0	-0.682297	2.315075	9.118718	-0.006843	0.023144	0.091187	-0.570272	3.626760	1.081976
15923	0	-0.675706	2.319986	9.020963	-0.006775	0.023193	0.090210	-0.566196	3.614992	1.085908
15924	0	-0.691234	2.327101	9.002561	-0.006923	0.023267	0.090026	-0.564843	3.612377	1.088926
15925	0	-0.689767	2.319704	8.965964	-0.006897	0.023193	0.089661	-0.563831	3.623438	1.088220
15926	0	-0.714338	2.314140	9.020646	-0.007143	0.023139	0.090207	-0.564561	3.634079	1.089619
15927	0	-0.702829	2.300871	9.051481	-0.007019	0.023010	0.090515	-0.570045	3.655636	1.089755
15928	0	-0.711687	2.306766	9.094000	-0.007099	0.023067	0.090941	-0.573018	3.687541	1.086965
15929	0	-0.698285	2.344144	9.197709	-0.006958	0.023438	0.091980	-0.571349	3.727734	1.088775
15930	0	-0.703469	2.356676	9.307008	-0.007009	0.023567	0.093072	-0.575067	3.769148	1.090533
15931	0	-0.699087	2.379955	9.380965	-0.006958	0.023804	0.093811	-0.583188	3.818284	1.091168
15932	0	-0.730876	2.421621	9.502644	-0.007269	0.024222	0.095028	-0.593463	3.875095	1.092385
15933	0	-0.754362	2.417050	9.533391	-0.007507	0.024170	0.095337	-0.595745	3.927603	1.093550
15934	0	-0.755597	2.447356	9.728126	-0.007521	0.024476	0.097283	-0.601681	3.978147	1.096009
15935	0	-0.754900	2.508565	9.832440	-0.007507	0.025085	0.098328	-0.604361	4.035416	1.098495
15936	0	-0.751071	2.533052	9.911104	-0.007469	0.025330	0.099114	-0.606240	4.092139	1.103444
15937	0	-0.748521	2.569643	10.015563	-0.007446	0.025696	0.100159	-0.608511	4.145480	1.106753
15938	0	-0.773555	2.533012	10.100455	-0.007709	0.025331	0.101007	-0.612219	4.185393	1.111610
15939	0	-0.777790	2.538575	10.192791	-0.007751	0.025391	0.101929	-0.621040	4.224378	1.122950
15940	0	-0.776020	2.580743	10.271901	-0.007744	0.025807	0.102720	-0.624398	4.252317	1.123182
15941	0	-0.788616	2.581829	10.253799	-0.007874	0.025818	0.102539	-0.627432	4.276211	1.126128
15942	0	-0.784169	2.576096	10.308423	-0.007838	0.025757	0.103086	-0.626658	4.290036	1.132794
15943	0	-0.786704	2.582477	10.320922	-0.007874	0.025818	0.103210	-0.622932	4.293210	1.135629
15944	0	-0.760483	2.608576	10.296171	-0.007617	0.026075	0.102963	-0.615382	4.290259	1.135910
15945	0	-0.779262	2.612771	10.260042	-0.007812	0.026123	0.102600	-0.614381	4.278901	1.138736
15946	0	-0.762539	2.589135	10.254002	-0.007651	0.025887	0.102539	-0.614430	4.260917	1.141654
15947	0	-0.778202	2.582208	10.174688	-0.007812	0.025818	0.101746	-0.614052	4.237823	1.138580
15948	0	-0.790109	2.540066	10.052892	-0.007936	0.025398	0.100527	-0.615766	4.209959	1.134198
15949	0	-0.783220	2.509071	9.985545	-0.007874	0.025085	0.099854	-0.614393	4.174110	1.132352
15950	0	-0.769187	2.510850	9.851326	-0.007731	0.025095	0.098514	-0.603301	4.139669	1.135429
15951	0	-0.727844	2.478794	9.729153	-0.007324	0.024780	0.097290	-0.598985	4.097576	1.133239
15952	0	-0.743346	2.455859	9.698907	-0.007478	0.024550	0.096988	-0.594013	4.057015	1.129543
15953	0	-0.704058	2.454381	9.533787	-0.007080	0.024536	0.095337	-0.589332	4.021187	1.125538
15954	0	-0.720782	2.425153	9.369227	-0.007247	0.024245	0.093691	-0.586396	3.984937	1.127391
15955	0	-0.697880	2.387476	9.344528	-0.007019	0.023865	0.093445	-0.578798	3.947228	1.128934
15956	0	-0.733269	2.334254	9.210372	-0.007367	0.023335	0.092103	-0.573292	3.915840	1.124510
15957	0	-0.729890	2.331992	9.149258	-0.007324	0.023315	0.091492	-0.571987	3.895245	1.123192
15958	0	-0.700770	2.368997	9.143336	-0.007030	0.023690	0.091432	-0.576543	3.878882	1.121424
15959	0	-0.694059	2.319767	9.130882	-0.006958	0.023193	0.091309	-0.575242	3.867827	1.120111
15960	0	-0.703676	2.344786	9.075927	-0.007046	0.023445	0.090759	-0.575727	3.866963	1.118539
15961	0	-0.695826	2.307186	9.100325	-0.006958	0.023071	0.091003	-0.578834	3.877357	1.121135
15962	0	-0.702414	2.356133	9.057469	-0.007020	0.023561	0.090575	-0.581527	3.892528	1.123717
15963	0	-0.709014	2.331623	9.027000	-0.007080	0.023315	0.090271	-0.584167	3.914967	1.131106
15964	0	-0.729832	2.306503	9.081815	-0.007284	0.023072	0.090817	-0.596664	3.942392	1.133558
15965	0	-0.710056	2.331619	9.203925	-0.007080	0.023315	0.092041	-0.598894	3.977257	1.129328
15966	0	-0.678256	2.379983	9.258581	-0.006756	0.023805	0.092587	-0.608091	4.019375	1.134949
15967	0	-0.711404	2.410539	9.326004	-0.007080	0.024109	0.093262	-0.615373	4.069856	1.138097
15968	0	-0.706177	2.415869	9.478217	-0.007028	0.024162	0.094784	-0.622720	4.119937	1.136639
15969	0	-0.724324	2.428818	9.502959	-0.007202	0.024292	0.095032	-0.630214	4.177992	1.141322
15970	0	-0.750545	2.433865	9.642943	-0.007469	0.024344	0.096431	-0.640116	4.229807	1.147327
15971	0	-0.760838	2.502326	9.789759	-0.007568	0.025024	0.097900	-0.644314	4.285246	1.147672
15972	0	-0.786459	2.507750	9.831970	-0.007833	0.025083	0.098321	-0.653127	4.331554	1.141430
15973	0	-0.778740	2.539108	9.978957	-0.007751	0.025391	0.099792	-0.655470	4.381629	1.139013
15974	0	-0.778831	2.526744	10.076069	-0.007763	0.025269	0.100762	-0.659924	4.419684	1.139242
15975	0	-0.771450	2.526675	10.095076	-0.007690	0.025269	0.100952	-0.665259	4.456167	1.144746
15976	0	-0.775708	2.569098	10.204681	-0.007739	0.025692	0.102048	-0.669759	4.485778	1.145602
15977	0	-0.776730	2.557229	10.253822	-0.007751	0.025574	0.102539	-0.674817	4.512925	1.150267
15978	0	-0.772702	2.593538	10.339152	-0.007723	0.025936	0.103392	-0.679364	4.527326	1.156875
15979	0	-0.805369	2.600656	10.290409	-0.008057	0.026001	0.102905	-0.676954	4.534091	1.158561
15980	0	-0.785732	2.619725	10.284150	-0.007868	0.026195	0.102841	-0.677896	4.532712	1.156572
15981	0	-0.798042	2.600372	10.272265	-0.007996	0.026001	0.102722	-0.678854	4.526244	1.155461
15982	0	-0.764091	2.570288	10.253997	-0.007661	0.025701	0.102539	-0.680430	4.514519	1.156938
15983	0	-0.766394	2.520863	10.174733	-0.007690	0.025208	0.101746	-0.683417	4.495545	1.154710
15984	0	-0.748651	2.503077	10.046789	-0.007517	0.025026	0.100467	-0.682657	4.471903	1.150116
15985	0	-0.752931	2.502932	9.961110	-0.007568	0.025024	0.099609	-0.681544	4.438240	1.148946
15986	0	-0.769100	2.454846	9.876051	-0.007735	0.024546	0.098758	-0.682971	4.398303	1.145365
15987	0	-0.752180	2.497036	9.790220	-0.007568	0.024963	0.097900	-0.679627	4.355302	1.151765
15988	0	-0.761161	2.485959	9.692923	-0.007660	0.024855	0.096927	-0.678550	4.309838	1.147666
15989	0	-0.764477	2.454024	9.582780	-0.007690	0.024536	0.095825	-0.678444	4.266751	1.150881
15990	0	-0.719424	2.418225	9.479424	-0.007235	0.024178	0.094792	-0.677338	4.229334	1.147088
15991	0	-0.698220	2.375181	9.417768	-0.007019	0.023743	0.094177	-0.670764	4.195676	1.150764
15992	0	-0.722080	2.382616	9.253131	-0.007252	0.023821	0.092530	-0.668690	4.168346	1.152453
15993	0	-0.686907	2.399190	9.222488	-0.006897	0.023987	0.092224	-0.666619	4.144578	1.146868
15994	0	-0.700675	2.332528	9.210430	-0.007025	0.023325	0.092103	-0.670309	4.132645	1.143646
15995	0	-0.693854	2.307118	9.106597	-0.006958	0.023071	0.091064	-0.674577	4.118675	1.140760
15996	0	-0.697105	2.307118	9.082372	-0.006981	0.023070	0.090823	-0.677368	4.116418	1.135952
15997	0	-0.707412	2.319430	9.167503	-0.007080	0.023193	0.091675	-0.680101	4.118919	1.139980
15998	0	-0.712923	2.300846	9.088208	-0.007130	0.023011	0.090881	-0.687324	4.128110	1.144588
15999	0	-0.709049	2.318891	9.075960	-0.007080	0.023193	0.090759	-0.696392	4.150572	1.145682
16000	0	-0.705356	2.342554	9.143024	-0.007040	0.023428	0.091431	-0.702838	4.176716	1.149260
16001	0	-0.727988	2.361814	9.197929	-0.007263	0.023621	0.091980	-0.709198	4.206579	1.149017
16002	0	-0.732349	2.379582	9.270900	-0.007298	0.023798	0.092710	-0.714873	4.247393	1.145200
16003	0	-0.735199	2.373708	9.387132	-0.007324	0.023743	0.093872	-0.724746	4.289966	1.144603
16004	0	-0.753706	2.384696	9.441834	-0.007503	0.023853	0.094419	-0.735399	4.340225	1.150976
16005	0	-0.747840	2.404341	9.564070	-0.007446	0.024048	0.095642	-0.743742	4.387189	1.156416
16006	0	-0.785328	2.385087	9.649084	-0.007816	0.023855	0.096493	-0.751753	4.439468	1.159350
16007	0	-0.754114	2.446914	9.765514	-0.007507	0.024475	0.097656	-0.761698	4.487624	1.161449
16008	0	-0.773432	2.464196	9.801764	-0.007697	0.024646	0.098020	-0.769061	4.539471	1.163198
16009	0	-0.784724	2.458894	9.930350	-0.007812	0.024597	0.099304	-0.781513	4.588007	1.165876
16010	0	-0.760646	2.494030	9.985091	-0.007578	0.024946	0.099852	-0.791417	4.629424	1.171550
16011	0	-0.753859	2.544910	10.052321	-0.007507	0.025452	0.100525	-0.797418	4.673536	1.175966
16012	0	-0.758878	2.544023	10.088735	-0.007570	0.025446	0.100887	-0.807207	4.703497	1.177240
16013	0	-0.757463	2.599914	10.205078	-0.007568	0.026001	0.102051	-0.812759	4.719907	1.170052
16014	0	-0.777104	2.599775	10.241535	-0.007764	0.025997	0.102416	-0.815622	4.737227	1.171981
16015	0	-0.763076	2.581701	10.211193	-0.007629	0.025818	0.102112	-0.820212	4.748234	1.171383
16016	0	-0.787202	2.581220	10.260114	-0.007876	0.025815	0.102600	-0.827080	4.752993	1.168455
16017	0	-0.786273	2.587762	10.211298	-0.007874	0.025879	0.102112	-0.832376	4.750726	1.165996
16018	0	-0.789699	2.575530	10.193157	-0.007914	0.025754	0.101931	-0.834835	4.742113	1.160706
16019	0	-0.778903	2.557703	10.119727	-0.007812	0.025574	0.101196	-0.835248	4.725758	1.160639
16020	0	-0.779597	2.533872	10.101662	-0.007827	0.025335	0.101015	-0.835638	4.701264	1.154858
16021	0	-0.789495	2.454285	10.022121	-0.007935	0.024536	0.100220	-0.832441	4.666673	1.154719
16022	0	-0.788151	2.449450	9.949129	-0.007917	0.024487	0.099490	-0.828877	4.635859	1.160568
16023	0	-0.776718	2.435853	9.802470	-0.007812	0.024353	0.098022	-0.827147	4.593783	1.163109
16024	0	-0.755820	2.455040	9.680795	-0.007601	0.024547	0.096806	-0.827223	4.554288	1.160818
16025	0	-0.764747	2.423681	9.643750	-0.007690	0.024231	0.096436	-0.824865	4.514128	1.160395
16026	0	-0.726039	2.418639	9.552466	-0.007300	0.024181	0.095523	-0.823312	4.476969	1.157825
16027	0	-0.716463	2.410949	9.424099	-0.007202	0.024109	0.094238	-0.827033	4.442076	1.156459
16028	0	-0.696957	2.399216	9.418358	-0.007006	0.023988	0.094182	-0.826082	4.408788	1.155646
16029	0	-0.710890	2.399220	9.320176	-0.007141	0.023987	0.093201	-0.823775	4.379705	1.157368
16030	0	-0.711471	2.338776	9.247178	-0.007138	0.023387	0.092470	-0.826814	4.360734	1.151731
16031	0	-0.693873	2.325730	9.179760	-0.006958	0.023254	0.091797	-0.827264	4.346646	1.154371
16032	0	-0.702628	2.283722	9.185898	-0.007042	0.022833	0.091859	-0.825804	4.336937	1.158015
16033	0	-0.689043	2.301525	9.149094	-0.006897	0.023010	0.091492	-0.823314	4.338210	1.161844
16034	0	-0.669614	2.332708	9.148964	-0.006701	0.023325	0.091490	-0.824406	4.340948	1.166427
16035	0	-0.714102	2.313458	9.149114	-0.007141	0.023132	0.091492	-0.825223	4.350019	1.170470
16036	0	-0.721013	2.307715	9.173279	-0.007202	0.023075	0.091734	-0.826084	4.368883	1.173674
16037	0	-0.715868	2.307086	9.210080	-0.007141	0.023071	0.092102	-0.829863	4.399237	1.176011
16038	0	-0.725797	2.343626	9.264697	-0.007237	0.023437	0.092649	-0.833356	4.433016	1.180150
16039	0	-0.704331	2.355453	9.350531	-0.007019	0.023560	0.093506	-0.842593	4.471004	1.181646
16040	0	-0.709258	2.397475	9.374662	-0.007068	0.023976	0.093748	-0.847511	4.509642	1.179063
16041	0	-0.735005	2.392087	9.496995	-0.007324	0.023926	0.094971	-0.856408	4.548998	1.177399
16042	0	-0.722069	2.409545	9.569992	-0.007194	0.024098	0.095701	-0.862911	4.589608	1.177620
16043	0	-0.729494	2.434896	9.673936	-0.007263	0.024353	0.096741	-0.870597	4.635193	1.176612
16044	0	-0.766526	2.482840	9.783414	-0.007633	0.024833	0.097836	-0.878536	4.680653	1.177340
16045	0	-0.766224	2.453346	9.783746	-0.007629	0.024536	0.097839	-0.884547	4.727010	1.183646
16046	0	-0.766656	2.459017	9.966354	-0.007635	0.024591	0.099666	-0.888940	4.771115	1.190133
16047	0	-0.765749	2.496265	10.058399	-0.007629	0.024963	0.100586	-0.892764	4.811185	1.192950
16048	0	-0.776358	2.490378	10.070111	-0.007747	0.024900	0.100703	-0.892126	4.838881	1.192121
16049	0	-0.764586	2.569794	10.088932	-0.007629	0.025696	0.100891	-0.892923	4.865978	1.196494
16050	0	-0.785824	2.533367	10.192388	-0.007846	0.025333	0.101925	-0.895881	4.888467	1.191456
16051	0	-0.806577	2.551618	10.180504	-0.008057	0.025513	0.101807	-0.895281	4.907401	1.191264
16052	0	-0.794974	2.582684	10.216876	-0.007954	0.025825	0.102169	-0.896326	4.912077	1.192277
16053	0	-0.817063	2.570164	10.204996	-0.008179	0.025696	0.102051	-0.893449	4.912202	1.192113
16054	0	-0.778142	2.540270	10.259916	-0.007796	0.025402	0.102598	-0.896579	4.904975	1.192351
16055	0	-0.755199	2.557762	10.150170	-0.007568	0.025574	0.101501	-0.896047	4.895905	1.194333
16056	0	-0.763552	2.552699	10.083010	-0.007658	0.025520	0.100830	-0.892427	4.879984	1.191733
16057	0	-0.747662	2.527211	10.058733	-0.007507	0.025269	0.100586	-0.892524	4.854874	1.195660
16058	0	-0.778408	2.479829	9.979482	-0.007813	0.024787	0.099795	-0.883659	4.830923	1.198593
16059	0	-0.746993	2.503216	9.863369	-0.007507	0.025024	0.098633	-0.878988	4.797573	1.204563
16060	0	-0.751374	2.467694	9.833088	-0.007555	0.024673	0.098329	-0.879292	4.759705	1.202046
16061	0	-0.747278	2.454331	9.704675	-0.007507	0.024536	0.097046	-0.875040	4.728919	1.199192
16062	0	-0.740216	2.431182	9.662078	-0.007439	0.024305	0.096620	-0.871622	4.695688	1.201293
16063	0	-0.740969	2.387037	9.570457	-0.007446	0.023865	0.095703	-0.869169	4.661906	1.199649
16064	0	-0.728019	2.400449	9.466813	-0.007313	0.023997	0.094667	-0.864658	4.632379	1.198422
16065	0	-0.729380	2.387105	9.368973	-0.007324	0.023865	0.093689	-0.861131	4.605009	1.201669
16066	0	-0.711506	2.406411	9.295857	-0.007142	0.024060	0.092957	-0.860450	4.581449	1.201145
16067	0	-0.717946	2.362522	9.246885	-0.007202	0.023621	0.092468	-0.858704	4.562863	1.201378
16068	0	-0.726239	2.278009	9.210301	-0.007279	0.022775	0.092103	-0.855835	4.550979	1.203797
16069	0	-0.712935	2.319636	9.198014	-0.007141	0.023193	0.091980	-0.855827	4.545410	1.204038
16070	0	-0.729511	2.314110	9.222385	-0.007301	0.023138	0.092224	-0.855660	4.546518	1.206148
16071	0	-0.714164	2.319746	9.246719	-0.007141	0.023193	0.092468	-0.854004	4.555782	1.207206
16072	0	-0.708640	2.344581	9.179350	-0.007082	0.023445	0.091794	-0.856487	4.569723	1.208332
16073	0	-0.671940	2.386926	9.197841	-0.006714	0.023865	0.091980	-0.854193	4.584976	1.212671
16074	0	-0.698204	2.375093	9.258565	-0.006969	0.023751	0.092587	-0.857726	4.608639	1.211310
16075	0	-0.697372	2.380712	9.338175	-0.006958	0.023804	0.093384	-0.856572	4.635883	1.207983
16076	0	-0.695087	2.429690	9.398824	-0.006929	0.024299	0.093989	-0.861692	4.669763	1.209735
16077	0	-0.728599	2.429060	9.478620	-0.007263	0.024292	0.094788	-0.866291	4.704982	1.213622
16078	0	-0.715214	2.440899	9.575997	-0.007127	0.024411	0.095761	-0.871806	4.742846	1.214454
16079	0	-0.728931	2.484560	9.606625	-0.007263	0.024841	0.096069	-0.869550	4.781497	1.222106
16080	0	-0.715294	2.503101	9.685513	-0.007133	0.025033	0.096856	-0.874829	4.813343	1.218820
16081	0	-0.759142	2.465584	9.826542	-0.007568	0.024658	0.098267	-0.880460	4.847874	1.221659
16082	0	-0.763775	2.483260	9.887309	-0.007615	0.024836	0.098874	-0.886783	4.881789	1.219536
16083	0	-0.777231	2.496580	9.881367	-0.007751	0.024963	0.098816	-0.886848	4.913656	1.217260
16084	0	-0.768729	2.503055	9.984725	-0.007672	0.025029	0.099849	-0.888308	4.938742	1.216060
16085	0	-0.771028	2.520531	10.052394	-0.007690	0.025208	0.100525	-0.893782	4.969052	1.219693
16086	0	-0.761855	2.532908	10.125264	-0.007608	0.025325	0.101254	-0.892094	4.988561	1.217513
16087	0	-0.793573	2.545330	10.125682	-0.007935	0.025452	0.101257	-0.893565	4.998164	1.219944
16088	0	-0.812131	2.527756	10.088856	-0.008121	0.025271	0.100890	-0.889860	5.007384	1.217100
16089	0	-0.798960	2.539691	10.150036	-0.007996	0.025391	0.101501	-0.886221	5.009118	1.215051
16090	0	-0.785023	2.547176	10.113138	-0.007862	0.025464	0.101132	-0.881051	5.004410	1.212027
16091	0	-0.767865	2.539480	10.034164	-0.007690	0.025391	0.100342	-0.879872	4.999615	1.216151
16092	0	-0.764580	2.540307	10.089053	-0.007667	0.025398	0.100890	-0.878161	4.984966	1.216229
16093	0	-0.760342	2.539483	9.967132	-0.007629	0.025391	0.099670	-0.877194	4.964250	1.218555
16094	0	-0.749478	2.522353	9.893848	-0.007517	0.025215	0.098939	-0.871271	4.947664	1.219719
16095	0	-0.729824	2.496949	9.899940	-0.007324	0.024963	0.098999	-0.868044	4.926690	1.221520
16096	0	-0.736488	2.492380	9.802217	-0.007395	0.024914	0.098022	-0.860256	4.900971	1.220452
16097	0	-0.766099	2.484903	9.698522	-0.007690	0.024841	0.096985	-0.855055	4.875433	1.217343
16098	0	-0.747679	2.461724	9.631485	-0.007510	0.024612	0.096313	-0.853383	4.845059	1.220245
16099	0	-0.747740	2.417348	9.533837	-0.007507	0.024170	0.095337	-0.853035	4.818332	1.217727
16100	0	-0.760175	2.442535	9.466958	-0.007631	0.024421	0.094668	-0.851421	4.791801	1.216795
16101	0	-0.730105	2.417510	9.436082	-0.007324	0.024170	0.094360	-0.848937	4.772637	1.220640
16102	0	-0.737829	2.369298	9.356915	-0.007401	0.023691	0.093568	-0.850479	4.754350	1.218148
16103	0	-0.736475	2.356664	9.387191	-0.007385	0.023560	0.093872	-0.845633	4.738111	1.223573
16104	0	-0.751551	2.345288	9.307818	-0.007528	0.023451	0.093078	-0.846730	4.730894	1.227448
16105	0	-0.737807	2.313333	9.295686	-0.007385	0.023132	0.092957	-0.848894	4.730385	1.226721
16106	0	-0.742344	2.344318	9.246799	-0.007432	0.023439	0.092468	-0.847699	4.728163	1.228574
16107	0	-0.713626	2.386672	9.191881	-0.007141	0.023865	0.091919	-0.848631	4.730347	1.231997
16108	0	-0.731673	2.374420	9.283394	-0.007315	0.023746	0.092834	-0.854646	4.740825	1.232096
16109	0	-0.714523	2.374314	9.350543	-0.007141	0.023743	0.093506	-0.857199	4.753736	1.229275
16110	0	-0.746381	2.410722	9.338160	-0.007455	0.024109	0.093382	-0.862294	4.772350	1.232724
16111	0	-0.734187	2.417126	9.368724	-0.007324	0.024170	0.093689	-0.863459	4.801241	1.233107
16112	0	-0.737800	2.423326	9.459921	-0.007360	0.024233	0.094601	-0.865810	4.829799	1.236454
16113	0	-0.722396	2.453497	9.466417	-0.007202	0.024536	0.094666	-0.869941	4.863316	1.237966
16114	0	-0.720518	2.453070	9.563837	-0.007185	0.024533	0.095639	-0.875800	4.894696	1.240777
16115	0	-0.728412	2.453418	9.704482	-0.007263	0.024536	0.097046	-0.880857	4.926593	1.244416
16116	0	-0.757231	2.495723	9.728574	-0.007549	0.024959	0.097287	-0.885194	4.960765	1.251215
16117	0	-0.770898	2.483554	9.716797	-0.007690	0.024841	0.097168	-0.894784	4.989847	1.255603
16118	0	-0.750484	2.525774	9.802049	-0.007484	0.025256	0.098022	-0.895669	5.020830	1.259092
16119	0	-0.758238	2.514957	9.924131	-0.007568	0.025146	0.099243	-0.894960	5.044392	1.258662
16120	0	-0.748862	2.509078	9.972670	-0.007475	0.025091	0.099728	-0.898283	5.067532	1.260126
16121	0	-0.776559	2.508618	10.003534	-0.007751	0.025085	0.100037	-0.900278	5.091109	1.255548
16122	0	-0.790686	2.545392	10.027720	-0.007902	0.025453	0.100278	-0.901836	5.104143	1.258078
16123	0	-0.781326	2.557356	10.083006	-0.007812	0.025574	0.100830	-0.905171	5.112765	1.261862
16124	0	-0.769150	2.569893	10.101221	-0.007692	0.025695	0.101013	-0.903676	5.119634	1.256604
16125	0	-0.762334	2.539600	10.070711	-0.007629	0.025391	0.100708	-0.900811	5.120719	1.255720
16126	0	-0.754437	2.553330	10.039930	-0.007557	0.025523	0.100401	-0.892651	5.114549	1.263110
16127	0	-0.755191	2.557803	10.070815	-0.007568	0.025574	0.100708	-0.891219	5.104107	1.266523
16128	0	-0.757798	2.558599	9.960963	-0.007597	0.025581	0.099609	-0.889398	5.090641	1.264348
16129	0	-0.772543	2.551504	9.948873	-0.007751	0.025513	0.099487	-0.890369	5.069268	1.264025
16130	0	-0.749022	2.509298	9.875787	-0.007517	0.025089	0.098757	-0.889711	5.046987	1.260308
16131	0	-0.723145	2.503073	9.808423	-0.007263	0.025024	0.098083	-0.886074	5.018710	1.254624
16132	0	-0.729870	2.485677	9.778026	-0.007322	0.024854	0.097779	-0.886072	4.999509	1.256700
16133	0	-0.747868	2.441819	9.686397	-0.007507	0.024414	0.096863	-0.884906	4.974255	1.257143
16134	0	-0.717995	2.430239	9.613360	-0.007207	0.024300	0.096132	-0.885272	4.950680	1.259549
16135	0	-0.711034	2.417394	9.600958	-0.007141	0.024170	0.096008	-0.884211	4.922648	1.257690
16136	0	-0.736071	2.381510	9.454641	-0.007386	0.023811	0.094545	-0.883289	4.900255	1.253983
16137	0	-0.730181	2.374628	9.430015	-0.007324	0.023743	0.094299	-0.882540	4.881358	1.260032
16138	0	-0.750753	2.381425	9.369030	-0.007524	0.023810	0.093690	-0.881265	4.868803	1.257918
16139	0	-0.731139	2.356612	9.338314	-0.007324	0.023560	0.093384	-0.876582	4.861075	1.256154
16140	0	-0.722546	2.369583	9.362649	-0.007237	0.023694	0.093626	-0.877745	4.854373	1.257591
16141	0	-0.743531	2.392380	9.271379	-0.007446	0.023926	0.092712	-0.883520	4.848739	1.259971
16142	0	-0.717672	2.380212	9.253066	-0.007180	0.023799	0.092531	-0.882689	4.852051	1.255571
16143	0	-0.720310	2.380811	9.246706	-0.007202	0.023804	0.092468	-0.880293	4.860678	1.261277
16144	0	-0.690326	2.362721	9.277075	-0.006899	0.023629	0.092771	-0.885679	4.873398	1.260078
16145	0	-0.733438	2.343796	9.344391	-0.007324	0.023438	0.093445	-0.887924	4.892951	1.263229
16146	0	-0.717570	2.380218	9.362537	-0.007162	0.023804	0.093626	-0.892540	4.916543	1.265104
16147	0	-0.727673	2.416931	9.454257	-0.007263	0.024170	0.094543	-0.896020	4.939881	1.266449
16148	0	-0.724692	2.434747	9.466325	-0.007230	0.024351	0.094664	-0.903101	4.967366	1.271829
16149	0	-0.758848	2.416426	9.582503	-0.007568	0.024170	0.095825	-0.912445	4.998119	1.272246
16150	0	-0.738446	2.427513	9.600724	-0.007365	0.024281	0.096007	-0.921550	5.027751	1.279228
16151	0	-0.753138	2.435158	9.661715	-0.007507	0.024353	0.096619	-0.925774	5.062795	1.284282
16152	0	-0.758136	2.446794	9.813967	-0.007557	0.024471	0.098141	-0.932182	5.097861	1.286702
16153	0	-0.771014	2.484088	9.795999	-0.007690	0.024841	0.097961	-0.935298	5.127554	1.294363
16154	0	-0.793349	2.483765	9.923820	-0.007914	0.024839	0.099239	-0.939882	5.157213	1.291175
16155	0	-0.783245	2.484092	9.960791	-0.007812	0.024841	0.099609	-0.942919	5.186809	1.292671
16156	0	-0.798506	2.478024	9.948242	-0.007975	0.024779	0.099483	-0.944652	5.205780	1.293541
16157	0	-0.782424	2.514948	10.009599	-0.007812	0.025146	0.100098	-0.943993	5.226106	1.297243
16158	0	-0.760193	2.545410	9.960566	-0.007592	0.025457	0.099606	-0.950579	5.244235	1.299929
16159	0	-0.757195	2.569369	10.076931	-0.007568	0.025696	0.100769	-0.955930	5.255472	1.293381
16160	0	-0.757485	2.556973	10.076893	-0.007576	0.025569	0.100769	-0.958072	5.261450	1.296444
16161	0	-0.768104	2.508427	10.046488	-0.007690	0.025085	0.100464	-0.962615	5.258302	1.294345
16162	0	-0.760273	2.521164	9.985431	-0.007611	0.025205	0.099855	-0.957769	5.256015	1.293039
16163	0	-0.779611	2.526756	9.985505	-0.007812	0.025269	0.099854	-0.962251	5.244983	1.293335
16164	0	-0.763546	2.545123	9.973542	-0.007658	0.025449	0.099734	-0.962918	5.227051	1.293876
16165	0	-0.748652	2.538971	9.955014	-0.007507	0.025391	0.099548	-0.967379	5.210998	1.292907
16166	0	-0.762560	2.521018	9.869739	-0.007649	0.025206	0.098697	-0.965547	5.191339	1.292986
16167	0	-0.741654	2.478642	9.802316	-0.007446	0.024780	0.098022	-0.961948	5.164744	1.295964
16168	0	-0.747745	2.443252	9.698658	-0.007510	0.024426	0.096986	-0.957318	5.134361	1.296256
16169	0	-0.765941	2.447876	9.704743	-0.007690	0.024475	0.097046	-0.956649	5.105926	1.301405
16170	0	-0.723590	2.430478	9.601072	-0.007263	0.024299	0.096010	-0.952889	5.081444	1.302619
16171	0	-0.742054	2.405402	9.503219	-0.007446	0.024048	0.095032	-0.948968	5.058414	1.300801
16172	0	-0.737185	2.406312	9.405607	-0.007396	0.024059	0.094055	-0.947803	5.037262	1.301231
16173	0	-0.742584	2.386592	9.436167	-0.007446	0.023865	0.094360	-0.949798	5.020234	1.302920
16174	0	-0.744686	2.417376	9.375303	-0.007467	0.024172	0.093752	-0.950853	5.003113	1.307368
16175	0	-0.730728	2.386149	9.338595	-0.007324	0.023865	0.093384	-0.958172	4.989998	1.309690
16176	0	-0.721759	2.343272	9.296083	-0.007230	0.023431	0.092960	-0.959038	4.982414	1.309724
16177	0	-0.707539	2.343682	9.228569	-0.007080	0.023438	0.092285	-0.962937	4.983771	1.316957
16178	0	-0.700954	2.355827	9.289630	-0.007010	0.023558	0.092896	-0.965086	4.990823	1.313275
16179	0	-0.701877	2.356014	9.307849	-0.007019	0.023560	0.093079	-0.967321	4.997465	1.316755
16180	0	-0.726383	2.362126	9.313872	-0.007263	0.023622	0.093139	-0.970573	5.005220	1.318060
16181	0	-0.726794	2.380601	9.356594	-0.007263	0.023804	0.093567	-0.970513	5.017852	1.308741
16182	0	-0.740719	2.380653	9.386848	-0.007395	0.023808	0.093869	-0.974327	5.039488	1.307884
16183	0	-0.740141	2.404385	9.393286	-0.007385	0.024048	0.093933	-0.981738	5.065529	1.307947
16184	0	-0.694546	2.439967	9.423765	-0.006929	0.024405	0.094237	-0.991352	5.091361	1.310195
16185	0	-0.728035	2.410260	9.521512	-0.007263	0.024109	0.095215	-1.001443	5.118295	1.314336
16186	0	-0.750203	2.396995	9.576344	-0.007482	0.023973	0.095764	-1.008090	5.148936	1.318974
16187	0	-0.746922	2.386520	9.618952	-0.007446	0.023865	0.096191	-1.009949	5.182291	1.329123
16188	0	-0.745510	2.453120	9.722467	-0.007432	0.024536	0.097225	-1.018159	5.215577	1.334739
16189	0	-0.770862	2.459774	9.777675	-0.007690	0.024597	0.097778	-1.019973	5.243107	1.338310
16190	0	-0.750475	2.477898	9.807863	-0.007483	0.024781	0.098080	-1.025022	5.274053	1.342279
16191	0	-0.782958	2.489545	9.887734	-0.007812	0.024902	0.098877	-1.035511	5.300093	1.338873
16192	0	-0.767701	2.500593	9.942630	-0.007664	0.025010	0.099426	-1.042921	5.321764	1.338439
16193	0	-0.770371	2.495926	9.942628	-0.007690	0.024963	0.099426	-1.050255	5.343421	1.335819
16194	0	-0.796444	2.495235	9.985292	-0.007961	0.024955	0.099853	-1.055863	5.353742	1.334398
16195	0	-0.775444	2.545167	10.052467	-0.007751	0.025452	0.100525	-1.058647	5.363812	1.335665
16196	0	-0.781688	2.496086	10.040245	-0.007819	0.024962	0.100402	-1.063335	5.368038	1.336907
16197	0	-0.774574	2.515071	10.003600	-0.007751	0.025146	0.100037	-1.061456	5.368433	1.338036
16198	0	-0.784963	2.552232	10.058450	-0.007862	0.025520	0.100584	-1.062294	5.361411	1.334504
16199	0	-0.779455	2.508826	10.064767	-0.007812	0.025085	0.100647	-1.062313	5.348321	1.334636
16200	0	-0.775889	2.509301	10.022140	-0.007777	0.025090	0.100221	-1.062336	5.334691	1.336994
16201	0	-0.779509	2.496655	9.918270	-0.007812	0.024963	0.099182	-1.061876	5.321887	1.333392
16202	0	-0.781842	2.478735	9.948956	-0.007839	0.024786	0.099488	-1.063589	5.305372	1.328245
16203	0	-0.772370	2.478279	9.832919	-0.007751	0.024780	0.098328	-1.064085	5.280674	1.325171
16204	0	-0.772799	2.478769	9.784386	-0.007757	0.024785	0.097842	-1.064441	5.254187	1.320543
16205	0	-0.735760	2.459762	9.729202	-0.007385	0.024597	0.097290	-1.067314	5.229264	1.317072
16206	0	-0.760562	2.429601	9.680696	-0.007636	0.024292	0.096806	-1.066053	5.200926	1.322495
16207	0	-0.747567	2.411552	9.649738	-0.007507	0.024109	0.096497	-1.061674	5.171092	1.320555
16208	0	-0.741791	2.388531	9.527693	-0.007445	0.023877	0.095277	-1.055262	5.145715	1.319271
16209	0	-0.717456	2.411831	9.509247	-0.007202	0.024109	0.095093	-1.047296	5.120096	1.318318
16210	0	-0.724975	2.394665	9.411611	-0.007270	0.023944	0.094115	-1.047186	5.102961	1.314531
16211	0	-0.711683	2.399391	9.375003	-0.007141	0.023987	0.093750	-1.041857	5.080788	1.316121
16212	0	-0.726387	2.394275	9.381102	-0.007276	0.023939	0.093811	-1.040482	5.073501	1.315931
16213	0	-0.706741	2.374465	9.350632	-0.007080	0.023743	0.093506	-1.041130	5.065007	1.315762
16214	0	-0.734844	2.368958	9.350576	-0.007360	0.023685	0.093506	-1.039115	5.057289	1.313029
16215	0	-0.713784	2.380710	9.313903	-0.007141	0.023804	0.093140	-1.037784	5.059928	1.308275
16216	0	-0.700978	2.393019	9.307755	-0.007013	0.023932	0.093077	-1.043419	5.062234	1.305463
16217	0	-0.714846	2.386651	9.393210	-0.007141	0.023865	0.093933	-1.043878	5.077440	1.306270
16218	0	-0.728782	2.349981	9.344163	-0.007278	0.023501	0.093442	-1.048388	5.095097	1.311149
16219	0	-0.697046	2.380506	9.454220	-0.006958	0.023804	0.094543	-1.049247	5.116250	1.308974
16220	0	-0.699803	2.392828	9.508872	-0.006984	0.023928	0.095090	-1.050994	5.139424	1.308628
16221	0	-0.715675	2.429223	9.576293	-0.007141	0.024292	0.095764	-1.053132	5.164047	1.305708
16222	0	-0.719266	2.416935	9.551579	-0.007173	0.024170	0.095517	-1.056141	5.193865	1.307221
16223	0	-0.758493	2.398650	9.655640	-0.007568	0.023987	0.096558	-1.058904	5.219405	1.308471
16224	0	-0.743384	2.435173	9.637057	-0.007419	0.024352	0.096372	-1.061726	5.243380	1.306073
16225	0	-0.758770	2.441163	9.747225	-0.007568	0.024414	0.097473	-1.066922	5.271854	1.309519
16226	0	-0.787458	2.501684	9.783512	-0.007852	0.025019	0.097836	-1.071328	5.304355	1.311164
16227	0	-0.777181	2.502151	9.966955	-0.007751	0.025024	0.099670	-1.076970	5.333475	1.311271
16228	0	-0.768266	2.532105	9.917975	-0.007670	0.025323	0.099180	-1.081601	5.353595	1.308451
16229	0	-0.763879	2.514745	9.942530	-0.007629	0.025146	0.099426	-1.083019	5.370480	1.308650
16230	0	-0.765728	2.539345	9.991054	-0.007648	0.025392	0.099912	-1.083414	5.386653	1.305590
16231	0	-0.744830	2.533031	9.991422	-0.007446	0.025330	0.099915	-1.085268	5.395245	1.306568
16232	0	-0.775712	2.509204	10.064455	-0.007756	0.025086	0.100646	-1.081538	5.402580	1.307947
16233	0	-0.756412	2.533348	10.113460	-0.007568	0.025330	0.101135	-1.079929	5.404247	1.306614
16234	0	-0.779596	2.497438	10.040078	-0.007805	0.024971	0.100401	-1.078982	5.400732	1.302049
16235	0	-0.755311	2.533661	10.052428	-0.007568	0.025330	0.100525	-1.073998	5.390187	1.299543
16236	0	-0.752054	2.516604	10.021756	-0.007538	0.025160	0.100218	-1.069943	5.377279	1.304599
16237	0	-0.754897	2.551887	9.942616	-0.007568	0.025513	0.099426	-1.065900	5.361913	1.309907
16238	0	-0.787329	2.528644	9.893723	-0.007896	0.025280	0.098937	-1.061627	5.342215	1.305613
16239	0	-0.772276	2.484698	9.899985	-0.007751	0.024841	0.098999	-1.058358	5.316247	1.303949
16240	0	-0.761232	2.497926	9.845099	-0.007634	0.024974	0.098451	-1.055228	5.297854	1.298020
16241	0	-0.778654	2.453898	9.753554	-0.007812	0.024536	0.097534	-1.055133	5.274526	1.295824
16242	0	-0.724491	2.467374	9.723026	-0.007273	0.024663	0.097231	-1.045686	5.248979	1.296666
16243	0	-0.772740	2.447946	9.576499	-0.007751	0.024475	0.095764	-1.043699	5.227292	1.302504
16244	0	-0.743846	2.424667	9.576496	-0.007460	0.024240	0.095765	-1.038289	5.208940	1.303965
16245	0	-0.760724	2.393439	9.478721	-0.007629	0.023926	0.094788	-1.031040	5.189178	1.302015
16246	0	-0.744201	2.394960	9.484745	-0.007463	0.023942	0.094848	-1.024985	5.170251	1.302836
16247	0	-0.749000	2.380592	9.411703	-0.007507	0.023804	0.094116	-1.025324	5.156004	1.303269
16248	0	-0.722091	2.350513	9.387294	-0.007229	0.023502	0.093873	-1.024763	5.152774	1.306345
16249	0	-0.737396	2.362261	9.314004	-0.007385	0.023621	0.093140	-1.025227	5.145484	1.304475
16250	0	-0.729404	2.387301	9.350529	-0.007301	0.023869	0.093506	-1.022581	5.143000	1.301956
16251	0	-0.713673	2.380570	9.387190	-0.007141	0.023804	0.093872	-1.022892	5.143992	1.301557
16252	0	-0.700923	2.344437	9.356527	-0.007010	0.023441	0.093566	-1.021827	5.148688	1.302422
16253	0	-0.720359	2.392701	9.344440	-0.007202	0.023926	0.093445	-1.022917	5.156547	1.302472
16254	0	-0.708682	2.405219	9.338191	-0.007083	0.024050	0.093383	-1.022490	5.167292	1.295577
16255	0	-0.690978	2.411142	9.435877	-0.006897	0.024109	0.094360	-1.021772	5.188485	1.295734
16256	0	-0.712179	2.442258	9.404918	-0.007106	0.024419	0.094051	-1.019483	5.213410	1.291295
16257	0	-0.721828	2.441523	9.509125	-0.007202	0.024414	0.095093	-1.020329	5.238357	1.302305
16258	0	-0.719022	2.441751	9.490420	-0.007174	0.024416	0.094906	-1.020712	5.263962	1.307365
16259	0	-0.746181	2.429374	9.618976	-0.007446	0.024292	0.096191	-1.020893	5.287984	1.306958
16260	0	-0.749915	2.435838	9.697877	-0.007478	0.024356	0.096981	-1.020093	5.318579	1.308478
16261	0	-0.752753	2.477716	9.716720	-0.007507	0.024780	0.097168	-1.025935	5.347739	1.310795
16262	0	-0.744309	2.471389	9.801894	-0.007426	0.024713	0.098021	-1.026625	5.372869	1.314450
16263	0	-0.801023	2.465637	9.826587	-0.007996	0.024658	0.098267	-1.031036	5.395464	1.315788
16264	0	-0.785520	2.465697	9.911750	-0.007842	0.024654	0.099119	-1.030361	5.416224	1.322907
16265	0	-0.776303	2.520548	9.936485	-0.007751	0.025208	0.099365	-1.035073	5.435184	1.324596
16266	0	-0.784346	2.514333	9.948538	-0.007836	0.025142	0.099486	-1.035638	5.449159	1.331385
16267	0	-0.763462	2.509045	9.966875	-0.007629	0.025085	0.099670	-1.032351	5.460992	1.337869
16268	0	-0.764094	2.515927	10.027605	-0.007640	0.025156	0.100277	-1.031206	5.468154	1.338249
16269	0	-0.750417	2.515150	10.003560	-0.007507	0.025146	0.100037	-1.028112	5.470638	1.338227
16270	0	-0.773851	2.516160	9.978877	-0.007746	0.025156	0.099790	-1.024444	5.468559	1.338737
16271	0	-0.780258	2.527484	10.009684	-0.007812	0.025269	0.100098	-1.020047	5.463530	1.337831
16272	0	-0.741623	2.558993	9.924085	-0.007427	0.025585	0.099241	-1.017367	5.457186	1.338921
16273	0	-0.767379	2.546061	9.899801	-0.007690	0.025452	0.098999	-1.009920	5.444469	1.341703
16274	0	-0.763966	2.522878	9.856929	-0.007658	0.025225	0.098569	-1.008130	5.429735	1.338738
16275	0	-0.761168	2.515190	9.820555	-0.007629	0.025146	0.098206	-1.004753	5.415625	1.336609
16276	0	-0.757536	2.473253	9.826639	-0.007594	0.024730	0.098266	-1.004445	5.400313	1.338922
16277	0	-0.773041	2.460318	9.759537	-0.007751	0.024597	0.097595	-1.000415	5.382213	1.346194
16278	0	-0.762104	2.449271	9.747375	-0.007648	0.024487	0.097473	-0.996326	5.356870	1.340458
16279	0	-0.785047	2.429591	9.588713	-0.007874	0.024292	0.095886	-0.994744	5.336022	1.345233
16280	0	-0.750079	2.430587	9.570420	-0.007523	0.024300	0.095704	-0.990296	5.316614	1.342796
16281	0	-0.754910	2.429831	9.570304	-0.007568	0.024292	0.095703	-0.985712	5.300138	1.338252
16282	0	-0.738901	2.455619	9.496926	-0.007408	0.024549	0.094970	-0.979436	5.283654	1.341095
16283	0	-0.761444	2.429268	9.448345	-0.007629	0.024292	0.094482	-0.981477	5.271945	1.337584
16284	0	-0.733700	2.411435	9.430057	-0.007356	0.024110	0.094300	-0.978948	5.255798	1.335933
16285	0	-0.737564	2.410997	9.423876	-0.007385	0.024109	0.094238	-0.980379	5.250324	1.338666
16286	0	-0.735946	2.387122	9.423765	-0.007366	0.023867	0.094238	-0.977507	5.248247	1.339027
16287	0	-0.713610	2.392867	9.374964	-0.007141	0.023926	0.093750	-0.976614	5.248155	1.342268
16288	0	-0.718884	2.368968	9.423703	-0.007193	0.023687	0.094237	-0.976413	5.249550	1.341626
16289	0	-0.701384	2.416810	9.405603	-0.007019	0.024170	0.094055	-0.981295	5.249227	1.337890
16290	0	-0.719275	2.373744	9.405640	-0.007192	0.023739	0.094056	-0.985541	5.256294	1.343539
16291	0	-0.733019	2.404558	9.442150	-0.007324	0.024048	0.094421	-0.990699	5.269133	1.339604
16292	0	-0.734951	2.434970	9.503037	-0.007337	0.024348	0.095032	-0.991201	5.289991	1.340165
16293	0	-0.745792	2.404872	9.533579	-0.007446	0.024048	0.095337	-0.992424	5.309321	1.348223
16294	0	-0.723971	2.423220	9.576019	-0.007226	0.024232	0.095761	-0.994300	5.331032	1.351584
16295	0	-0.733956	2.398418	9.576365	-0.007324	0.023987	0.095764	-0.999642	5.354603	1.360078
16296	0	-0.718979	2.452947	9.698192	-0.007173	0.024530	0.096983	-1.002909	5.380069	1.365280
16297	0	-0.733500	2.471780	9.637406	-0.007324	0.024719	0.096375	-1.006913	5.398241	1.365969
16298	0	-0.748595	2.477256	9.704362	-0.007468	0.024776	0.097044	-1.013657	5.424266	1.365905
16299	0	-0.770227	2.478220	9.777690	-0.007690	0.024780	0.097778	-1.013645	5.443447	1.373152
16300	0	-0.754402	2.477870	9.820284	-0.007531	0.024783	0.098203	-1.021062	5.463707	1.377560
16301	0	-0.751566	2.496807	9.930239	-0.007507	0.024963	0.099304	-1.017961	5.478730	1.384103
16302	0	-0.735371	2.496790	9.923946	-0.007341	0.024972	0.099239	-1.024870	5.498216	1.395305
16303	0	-0.769651	2.496142	9.948733	-0.007690	0.024963	0.099487	-1.029532	5.510721	1.391776
16304	0	-0.757993	2.520142	9.936564	-0.007581	0.025203	0.099365	-1.033593	5.515479	1.395896
16305	0	-0.774873	2.526800	9.936559	-0.007751	0.025269	0.099365	-1.036821	5.518092	1.391216
16306	0	-0.768163	2.526960	9.936480	-0.007686	0.025267	0.099365	-1.036034	5.519246	1.384004
16307	0	-0.786394	2.532951	9.942705	-0.007874	0.025330	0.099426	-1.038828	5.514182	1.387798
16308	0	-0.772103	2.514451	9.936733	-0.007732	0.025146	0.099366	-1.042740	5.507112	1.389981
16309	0	-0.755740	2.514814	9.899944	-0.007568	0.025146	0.098999	-1.043548	5.500452	1.391831
16310	0	-0.783803	2.521515	9.826646	-0.007852	0.025210	0.098267	-1.040765	5.490749	1.392749
16311	0	-0.786028	2.484611	9.771713	-0.007874	0.024841	0.097717	-1.037907	5.481309	1.395794
16312	0	-0.752242	2.479323	9.747264	-0.007543	0.024789	0.097472	-1.035678	5.463915	1.397999
16313	0	-0.754991	2.453896	9.716869	-0.007568	0.024536	0.097168	-1.035241	5.448426	1.394391
16314	0	-0.720931	2.478905	9.741335	-0.007227	0.024785	0.097413	-1.033390	5.433918	1.391877
16315	0	-0.749081	2.459899	9.661947	-0.007507	0.024597	0.096619	-1.034064	5.420522	1.395307
16316	0	-0.757666	2.441605	9.631625	-0.007597	0.024417	0.096314	-1.038036	5.402673	1.395725
16317	0	-0.737177	2.429407	9.539846	-0.007385	0.024292	0.095398	-1.038315	5.392551	1.396430
16318	0	-0.746151	2.435652	9.533945	-0.007481	0.024357	0.095338	-1.041596	5.375860	1.395408
16319	0	-0.724761	2.429297	9.484958	-0.007263	0.024292	0.094849	-1.043223	5.363185	1.397383
16320	0	-0.770925	2.410989	9.509586	-0.007721	0.024111	0.095095	-1.047041	5.355085	1.392502
16321	0	-0.743292	2.380617	9.411665	-0.007446	0.023804	0.094116	-1.046811	5.344862	1.388446
16322	0	-0.747642	2.387115	9.411613	-0.007481	0.023870	0.094116	-1.047382	5.345449	1.388867
16323	0	-0.719694	2.392658	9.405537	-0.007202	0.023926	0.094055	-1.048979	5.344840	1.389943
16324	0	-0.725216	2.380266	9.436090	-0.007253	0.023805	0.094360	-1.053893	5.349742	1.386603
16325	0	-0.701841	2.416632	9.436132	-0.007019	0.024170	0.094360	-1.060732	5.354525	1.389107
16326	0	-0.744615	2.391687	9.460571	-0.007445	0.023918	0.094605	-1.064725	5.361006	1.388788
16327	0	-0.739123	2.422901	9.478763	-0.007385	0.024231	0.094788	-1.069401	5.373518	1.388774
16328	0	-0.758784	2.422331	9.503095	-0.007581	0.024226	0.095031	-1.075175	5.387303	1.391524
16329	0	-0.745631	2.435157	9.527547	-0.007446	0.024353	0.095276	-1.079155	5.404481	1.388952
16330	0	-0.747555	2.422651	9.588472	-0.007466	0.024227	0.095885	-1.082140	5.420683	1.393107
16331	0	-0.739921	2.404678	9.625164	-0.007385	0.024048	0.096252	-1.085540	5.442271	1.400006
16332	0	-0.742696	2.452903	9.637268	-0.007414	0.024533	0.096373	-1.092749	5.462836	1.399165
16333	0	-0.733580	2.483850	9.783920	-0.007324	0.024841	0.097839	-1.098236	5.481453	1.399723
16334	0	-0.778813	2.477304	9.808191	-0.007775	0.024775	0.098083	-1.102157	5.501452	1.397232
16335	0	-0.769545	2.459802	9.741150	-0.007690	0.024597	0.097412	-1.103464	5.512652	1.399414
16336	0	-0.765061	2.490285	9.826397	-0.007640	0.024903	0.098265	-1.106194	5.530227	1.397910
16337	0	-0.745504	2.502242	9.857162	-0.007446	0.025024	0.098572	-1.110738	5.545530	1.403461
16338	0	-0.728460	2.489872	9.881443	-0.007281	0.024898	0.098815	-1.111731	5.554660	1.408463
16339	0	-0.763355	2.484081	9.918193	-0.007629	0.024841	0.099182	-1.114618	5.564721	1.412305
16340	0	-0.751395	2.520424	9.930374	-0.007516	0.025206	0.099303	-1.118685	5.567946	1.409601
16341	0	-0.732139	2.514597	9.918247	-0.007324	0.025146	0.099182	-1.121770	5.570175	1.409662
16342	0	-0.749217	2.508469	9.899945	-0.007502	0.025084	0.098999	-1.123021	5.564970	1.413654
16343	0	-0.762383	2.520801	9.881622	-0.007629	0.025208	0.098816	-1.124970	5.564089	1.414471
16344	0	-0.754051	2.515045	9.899934	-0.007558	0.025146	0.098999	-1.123138	5.549977	1.415469
16345	0	-0.767924	2.490611	9.863273	-0.007690	0.024902	0.098633	-1.121404	5.542733	1.414642
16346	0	-0.759000	2.478860	9.832762	-0.007607	0.024787	0.098327	-1.122232	5.528352	1.419682
16347	0	-0.736643	2.447753	9.771810	-0.007385	0.024475	0.097717	-1.122171	5.512286	1.419703
16348	0	-0.745716	2.430181	9.802315	-0.007470	0.024297	0.098023	-1.118962	5.502926	1.413936
16349	0	-0.760627	2.441855	9.735176	-0.007629	0.024414	0.097351	-1.116566	5.481855	1.415437
16350	0	-0.744088	2.461017	9.637594	-0.007462	0.024606	0.096375	-1.114159	5.463356	1.412123
16351	0	-0.754954	2.429106	9.625415	-0.007568	0.024292	0.096252	-1.118082	5.446943	1.409389
16352	0	-0.732825	2.404926	9.540126	-0.007348	0.024045	0.095401	-1.115782	5.429190	1.406089
16353	0	-0.730918	2.435334	9.558213	-0.007324	0.024353	0.095581	-1.118141	5.417016	1.401445
16354	0	-0.746006	2.405713	9.527683	-0.007478	0.024048	0.095278	-1.109749	5.401675	1.400070
16355	0	-0.718679	2.392729	9.527666	-0.007202	0.023926	0.095276	-1.110654	5.389062	1.399213
16356	0	-0.704107	2.423330	9.466724	-0.007050	0.024234	0.094666	-1.113848	5.384385	1.398763
16357	0	-0.707257	2.392347	9.472771	-0.007080	0.023926	0.094727	-1.119192	5.380850	1.399432
16358	0	-0.736324	2.349153	9.430238	-0.007371	0.023494	0.094301	-1.124469	5.377028	1.398704
16359	0	-0.707855	2.367749	9.411737	-0.007080	0.023682	0.094116	-1.131933	5.380479	1.401548
16360	0	-0.719483	2.403972	9.417938	-0.007199	0.024039	0.094179	-1.133864	5.380473	1.400526
16361	0	-0.738363	2.386366	9.484903	-0.007385	0.023865	0.094849	-1.137601	5.383840	1.395248
16362	0	-0.726728	2.392528	9.448129	-0.007260	0.023923	0.094482	-1.136949	5.397270	1.397972
16363	0	-0.782220	2.386626	9.496952	-0.007812	0.023865	0.094971	-1.137276	5.413866	1.393808
16364	0	-0.741471	2.404509	9.570095	-0.007405	0.024051	0.095700	-1.146191	5.430079	1.389247
16365	0	-0.733613	2.423070	9.503088	-0.007324	0.024231	0.095032	-1.148610	5.449231	1.386924
16366	0	-0.741822	2.459857	9.624930	-0.007410	0.024596	0.096251	-1.147978	5.463894	1.389979
16367	0	-0.733833	2.453480	9.661792	-0.007324	0.024536	0.096619	-1.151608	5.485340	1.393520
16368	0	-0.711843	2.459678	9.728679	-0.007109	0.024594	0.097288	-1.150827	5.501680	1.396612
16369	0	-0.739758	2.471684	9.771696	-0.007385	0.024719	0.097717	-1.155775	5.520894	1.390836
16370	0	-0.760342	2.489838	9.771508	-0.007593	0.024897	0.097716	-1.155838	5.537763	1.391313
16371	0	-0.763895	2.483967	9.814420	-0.007629	0.024841	0.098145	-1.159894	5.553770	1.394102
16372	0	-0.740909	2.514154	9.838772	-0.007405	0.025143	0.098388	-1.163498	5.563236	1.390758
16373	0	-0.744903	2.514889	9.850992	-0.007446	0.025146	0.098511	-1.162985	5.571498	1.391289
16374	0	-0.763552	2.490704	9.863065	-0.007635	0.024906	0.098631	-1.164300	5.577121	1.388155
16375	0	-0.769034	2.490028	9.887748	-0.007690	0.024902	0.098877	-1.169029	5.582185	1.388735
16376	0	-0.786630	2.471730	9.887778	-0.007874	0.024714	0.098878	-1.168254	5.579211	1.383857
16377	0	-0.774734	2.508435	9.826721	-0.007751	0.025085	0.098267	-1.171959	5.579694	1.381469
16378	0	-0.792081	2.508856	9.936517	-0.007927	0.025083	0.099366	-1.167527	5.577993	1.376898
16379	0	-0.761261	2.521145	9.924345	-0.007629	0.025208	0.099243	-1.165628	5.564355	1.382031
16380	0	-0.739851	2.515535	9.857254	-0.007413	0.025154	0.098572	-1.166815	5.553262	1.380545
16381	0	-0.743110	2.502375	9.826792	-0.007446	0.025024	0.098267	-1.170235	5.541213	1.377889
16382	0	-0.746038	2.484247	9.759767	-0.007478	0.024839	0.097597	-1.169319	5.526547	1.374358
16383	0	-0.772921	2.429458	9.765737	-0.007751	0.024292	0.097656	-1.169075	5.506317	1.373120
16384	0	-0.756602	2.436499	9.704752	-0.007586	0.024358	0.097048	-1.163297	5.489085	1.373606
16385	0	-0.736316	2.423622	9.649695	-0.007385	0.024231	0.096497	-1.159815	5.468732	1.374190
16386	0	-0.726217	2.436848	9.637439	-0.007280	0.024363	0.096375	-1.155467	5.452864	1.373932
16387	0	-0.730562	2.430150	9.649560	-0.007324	0.024292	0.096497	-1.146852	5.436537	1.375534
16388	0	-0.714636	2.443446	9.527390	-0.007166	0.024432	0.095273	-1.146826	5.418829	1.374773
16389	0	-0.718474	2.435726	9.442162	-0.007202	0.024353	0.094421	-1.144344	5.403444	1.376401
16390	0	-0.733694	2.418390	9.472603	-0.007351	0.024178	0.094727	-1.139269	5.392117	1.370953
16391	0	-0.718948	2.368612	9.417709	-0.007202	0.023682	0.094177	-1.136389	5.382236	1.369104
16392	0	-0.716420	2.375277	9.442105	-0.007177	0.023751	0.094420	-1.137124	5.371821	1.368859
16393	0	-0.719452	2.405139	9.411589	-0.007202	0.024048	0.094116	-1.135268	5.367877	1.367251
16394	0	-0.724336	2.369248	9.435870	-0.007248	0.023688	0.094359	-1.132586	5.367560	1.366489
16395	0	-0.701777	2.380591	9.435989	-0.007019	0.023804	0.094360	-1.132193	5.371100	1.373872
16396	0	-0.732477	2.399646	9.466290	-0.007322	0.023991	0.094665	-1.127346	5.379035	1.375437
16397	0	-0.720727	2.410576	9.436076	-0.007202	0.024109	0.094360	-1.133298	5.390108	1.382719
16398	0	-0.752561	2.397797	9.503167	-0.007518	0.023980	0.095032	-1.138017	5.404261	1.385341
16399	0	-0.733837	2.405013	9.570147	-0.007324	0.024048	0.095703	-1.137260	5.425730	1.385950
16400	0	-0.736463	2.423431	9.502713	-0.007353	0.024235	0.095028	-1.139831	5.444555	1.387731
16401	0	-0.745977	2.429093	9.551924	-0.007446	0.024292	0.095520	-1.143083	5.465255	1.390582
16402	0	-0.736093	2.422807	9.588364	-0.007352	0.024228	0.095884	-1.145175	5.480767	1.395123
16403	0	-0.721110	2.435049	9.661863	-0.007202	0.024353	0.096619	-1.150296	5.496073	1.391683
16404	0	-0.735294	2.458641	9.722852	-0.007342	0.024591	0.097228	-1.158274	5.513188	1.393617
16405	0	-0.745380	2.465746	9.728965	-0.007446	0.024658	0.097290	-1.161240	5.526771	1.396999
16406	0	-0.753505	2.471846	9.753198	-0.007523	0.024717	0.097533	-1.161902	5.545972	1.398400
16407	0	-0.739614	2.441784	9.838692	-0.007385	0.024414	0.098389	-1.159511	5.563248	1.401212
16408	0	-0.759359	2.478967	9.850599	-0.007590	0.024787	0.098507	-1.158560	5.571955	1.395251
16409	0	-0.775998	2.490257	9.924244	-0.007751	0.024902	0.099243	-1.160371	5.586474	1.396434
16410	0	-0.783498	2.496081	9.881424	-0.007830	0.024963	0.098814	-1.165512	5.597418	1.392980
16411	0	-0.793532	2.520963	9.924257	-0.007935	0.025208	0.099243	-1.165310	5.603228	1.394708
16412	0	-0.769280	2.515394	9.917926	-0.007692	0.025150	0.099180	-1.163328	5.608709	1.397448
16413	0	-0.743949	2.509103	9.905916	-0.007446	0.025085	0.099060	-1.159277	5.606040	1.393686
16414	0	-0.785129	2.510026	9.924087	-0.007860	0.025096	0.099241	-1.156696	5.601035	1.401546
16415	0	-0.749699	2.496924	9.942558	-0.007507	0.024963	0.099426	-1.152384	5.594425	1.403931
16416	0	-0.747333	2.491941	9.893572	-0.007487	0.024914	0.098936	-1.148402	5.583683	1.404855
16417	0	-0.773514	2.478510	9.893806	-0.007751	0.024780	0.098938	-1.145405	5.570270	1.404454
16418	0	-0.764366	2.473382	9.790007	-0.007659	0.024728	0.097900	-1.140939	5.557827	1.405997
16419	0	-0.754882	2.490798	9.790047	-0.007568	0.024902	0.097900	-1.136983	5.540588	1.409693
16420	0	-0.744669	2.479626	9.765650	-0.007468	0.024791	0.097656	-1.133211	5.521016	1.413593
16421	0	-0.760789	2.436281	9.716720	-0.007629	0.024353	0.097168	-1.124380	5.501345	1.409717
16422	0	-0.744740	2.425612	9.655557	-0.007465	0.024250	0.096556	-1.119770	5.485586	1.409811
16423	0	-0.712556	2.447957	9.649660	-0.007141	0.024475	0.096497	-1.117034	5.472582	1.407921
16424	0	-0.739858	2.454770	9.570369	-0.007416	0.024545	0.095703	-1.116067	5.457541	1.408216
16425	0	-0.712626	2.429632	9.539796	-0.007141	0.024292	0.095398	-1.113409	5.445143	1.408307
16426	0	-0.740421	2.418235	9.509253	-0.007417	0.024178	0.095093	-1.110118	5.435412	1.413113
16427	0	-0.731226	2.447911	9.423817	-0.007324	0.024475	0.094238	-1.107733	5.426205	1.410990
16428	0	-0.723034	2.442515	9.472540	-0.007239	0.024422	0.094726	-1.105967	5.420524	1.408133
16429	0	-0.719218	2.423394	9.405517	-0.007202	0.024231	0.094055	-1.104757	5.413640	1.410550
16430	0	-0.729782	2.417693	9.448163	-0.007304	0.024176	0.094481	-1.105531	5.411030	1.413324
16431	0	-0.731943	2.399099	9.484795	-0.007324	0.023987	0.094849	-1.102797	5.410302	1.412121
16432	0	-0.718968	2.393559	9.435812	-0.007193	0.023933	0.094358	-1.102452	5.411714	1.404975
16433	0	-0.701940	2.398918	9.478697	-0.007019	0.023987	0.094788	-1.101772	5.416994	1.409373
16434	0	-0.744733	2.387033	9.521249	-0.007447	0.023869	0.095213	-1.101859	5.421940	1.409669
16435	0	-0.726879	2.393142	9.472471	-0.007263	0.023926	0.094727	-1.097109	5.433375	1.410866
16436	0	-0.746484	2.424099	9.521059	-0.007458	0.024241	0.095211	-1.099696	5.446523	1.417563
16437	0	-0.732966	2.447742	9.527486	-0.007324	0.024475	0.095276	-1.098976	5.457720	1.422047
16438	0	-0.735018	2.435650	9.606545	-0.007336	0.024357	0.096066	-1.101283	5.479350	1.421411
16439	0	-0.758747	2.429241	9.631187	-0.007568	0.024292	0.096313	-1.102571	5.506243	1.421857
16440	0	-0.756200	2.410884	9.704088	-0.007546	0.024109	0.097042	-1.104464	5.528904	1.430081
16441	0	-0.733710	2.459826	9.783812	-0.007324	0.024597	0.097839	-1.105097	5.548359	1.435555
16442	0	-0.730209	2.490442	9.759133	-0.007289	0.024904	0.097592	-1.106817	5.568163	1.439022
16443	0	-0.733729	2.496915	9.777587	-0.007324	0.024963	0.097778	-1.101962	5.587828	1.441966
16444	0	-0.748391	2.515848	9.825991	-0.007473	0.025158	0.098261	-1.103289	5.604976	1.443140
16445	0	-0.769711	2.508490	9.857140	-0.007690	0.025085	0.098572	-1.105982	5.617318	1.444658
16446	0	-0.740457	2.514657	9.918022	-0.007399	0.025145	0.099181	-1.105738	5.628798	1.446563
16447	0	-0.750845	2.496704	9.905905	-0.007507	0.024963	0.099060	-1.103637	5.634848	1.451743
16448	0	-0.768922	2.509453	9.936208	-0.007693	0.025092	0.099362	-1.103147	5.635086	1.451069
16449	0	-0.756542	2.490155	9.954876	-0.007568	0.024902	0.099548	-1.106290	5.636560	1.455142
16450	0	-0.774483	2.502409	9.905973	-0.007746	0.025023	0.099060	-1.106687	5.640318	1.453303
16451	0	-0.768247	2.508810	9.912104	-0.007690	0.025085	0.099121	-1.105954	5.636170	1.459224
16452	0	-0.760573	2.491001	9.930316	-0.007614	0.024907	0.099303	-1.104997	5.631536	1.456043
16453	0	-0.786483	2.466002	9.820581	-0.007874	0.024658	0.098206	-1.105266	5.626455	1.456270
16454	0	-0.753963	2.484702	9.881609	-0.007551	0.024844	0.098816	-1.104408	5.618211	1.456139
16455	0	-0.760984	2.478681	9.857165	-0.007629	0.024780	0.098572	-1.099421	5.600925	1.454844
16456	0	-0.769736	2.461521	9.796031	-0.007713	0.024610	0.097960	-1.095355	5.587569	1.456545
16457	0	-0.755110	2.484003	9.723067	-0.007568	0.024841	0.097229	-1.099438	5.572601	1.457637
16458	0	-0.769721	2.496742	9.753685	-0.007717	0.024961	0.097537	-1.093937	5.554665	1.460391
16459	0	-0.761304	2.454072	9.674085	-0.007629	0.024536	0.096741	-1.091040	5.540623	1.465405
16460	0	-0.721444	2.454561	9.661965	-0.007231	0.024545	0.096619	-1.092515	5.526591	1.466208
16461	0	-0.712642	2.417384	9.625255	-0.007141	0.024170	0.096252	-1.090340	5.514356	1.468320
16462	0	-0.709654	2.400018	9.637426	-0.007113	0.023994	0.096375	-1.085994	5.500633	1.475765
16463	0	-0.724789	2.417267	9.594773	-0.007263	0.024170	0.095947	-1.085218	5.487617	1.478019
16464	0	-0.697548	2.429843	9.521538	-0.006989	0.024297	0.095215	-1.085706	5.477107	1.475784
16465	0	-0.725137	2.398476	9.448385	-0.007263	0.023987	0.094482	-1.090676	5.467922	1.470715
16466	0	-0.741513	2.380416	9.503291	-0.007422	0.023799	0.095034	-1.086738	5.464076	1.468389
16467	0	-0.726036	2.417076	9.521485	-0.007263	0.024170	0.095215	-1.087988	5.465482	1.468890
16468	0	-0.731806	2.404920	9.472554	-0.007318	0.024049	0.094726	-1.089706	5.469659	1.472229
16469	0	-0.757051	2.422749	9.460521	-0.007568	0.024231	0.094604	-1.096054	5.476884	1.474988
16470	0	-0.732947	2.410255	9.484922	-0.007329	0.024101	0.094850	-1.096670	5.482140	1.475354
16471	0	-0.733068	2.429160	9.497030	-0.007324	0.024292	0.094971	-1.099210	5.494375	1.470497
16472	0	-0.722218	2.447265	9.521377	-0.007215	0.024474	0.095214	-1.103067	5.506839	1.467153
16473	0	-0.714899	2.428944	9.588629	-0.007141	0.024292	0.095886	-1.108153	5.520654	1.465844
16474	0	-0.747073	2.422655	9.558008	-0.007463	0.024225	0.095581	-1.108600	5.534898	1.460769
16475	0	-0.715066	2.441266	9.613002	-0.007141	0.024414	0.096130	-1.112273	5.550604	1.458208
16476	0	-0.717646	2.434659	9.716654	-0.007161	0.024349	0.097167	-1.117245	5.572792	1.458754
16477	0	-0.746050	2.446933	9.735144	-0.007446	0.024475	0.097351	-1.125950	5.593693	1.455452
16478	0	-0.760364	2.434124	9.710626	-0.007597	0.024341	0.097107	-1.127242	5.605977	1.461198
16479	0	-0.745810	2.459763	9.747213	-0.007446	0.024597	0.097473	-1.128632	5.624103	1.463354
16480	0	-0.753807	2.472185	9.753012	-0.007531	0.024719	0.097531	-1.127616	5.636621	1.461607
16481	0	-0.757455	2.490220	9.820513	-0.007568	0.024902	0.098206	-1.129838	5.648263	1.461542
16482	0	-0.752380	2.532673	9.863204	-0.007520	0.025329	0.098632	-1.134149	5.657489	1.463132
16483	0	-0.751101	2.520671	9.905999	-0.007507	0.025208	0.099060	-1.137195	5.666251	1.462017
16484	0	-0.720638	2.508451	9.887600	-0.007210	0.025084	0.098876	-1.138319	5.667055	1.460751
16485	0	-0.756721	2.514411	9.881661	-0.007568	0.025146	0.098816	-1.143249	5.670384	1.464850
16486	0	-0.743826	2.489942	9.912180	-0.007444	0.024897	0.099122	-1.142314	5.668138	1.464907
16487	0	-0.762459	2.490072	9.887773	-0.007629	0.024902	0.098877	-1.146487	5.667344	1.463429
16488	0	-0.767069	2.477701	9.839028	-0.007681	0.024776	0.098390	-1.148240	5.660419	1.463246
16489	0	-0.768330	2.465948	9.832788	-0.007690	0.024658	0.098328	-1.149075	5.656956	1.464775
16490	0	-0.754526	2.484602	9.832760	-0.007554	0.024843	0.098328	-1.148176	5.651613	1.461698
16491	0	-0.755374	2.502842	9.814464	-0.007568	0.025024	0.098145	-1.145969	5.639659	1.462744
16492	0	-0.745966	2.472775	9.790162	-0.007479	0.024727	0.097900	-1.147518	5.622614	1.460300
16493	0	-0.730803	2.442006	9.753389	-0.007324	0.024414	0.097534	-1.142936	5.608736	1.465482
16494	0	-0.751788	2.455287	9.698397	-0.007536	0.024548	0.096984	-1.139207	5.592625	1.469316
16495	0	-0.743310	2.453477	9.668105	-0.007446	0.024536	0.096680	-1.143278	5.582036	1.469104
16496	0	-0.728271	2.441347	9.619393	-0.007298	0.024411	0.096193	-1.143067	5.568398	1.471048
16497	0	-0.737027	2.435415	9.582606	-0.007385	0.024353	0.095825	-1.144222	5.555582	1.468586
16498	0	-0.703680	2.398919	9.521669	-0.007051	0.023989	0.095216	-1.146147	5.544144	1.465369
16499	0	-0.712848	2.410933	9.594809	-0.007141	0.024109	0.095947	-1.148047	5.534068	1.465430
16500	0	-0.735021	2.404659	9.594932	-0.007360	0.024048	0.095948	-1.151947	5.526739	1.464383
16501	0	-0.725349	2.398671	9.503251	-0.007263	0.023987	0.095032	-1.154476	5.519949	1.460509
16502	0	-0.705268	2.380162	9.491153	-0.007061	0.023803	0.094911	-1.158201	5.514745	1.461778
16503	0	-0.726074	2.423339	9.515338	-0.007263	0.024231	0.095154	-1.157477	5.516430	1.464956
16504	0	-0.756163	2.417381	9.448185	-0.007564	0.024175	0.094481	-1.160740	5.518659	1.467584
16505	0	-0.731873	2.410775	9.448314	-0.007324	0.024109	0.094482	-1.164398	5.516732	1.467982
16506	0	-0.718641	2.429043	9.491069	-0.007192	0.024289	0.094911	-1.165084	5.515130	1.469789
16507	0	-0.751066	2.410816	9.460441	-0.007507	0.024109	0.094604	-1.168016	5.523581	1.475413
16508	0	-0.739403	2.392614	9.576248	-0.007392	0.023924	0.095763	-1.167407	5.530554	1.475106
16509	0	-0.739446	2.392494	9.551952	-0.007385	0.023926	0.095520	-1.170368	5.545781	1.476094
16510	0	-0.734687	2.429177	9.612776	-0.007343	0.024290	0.096128	-1.170439	5.554431	1.474440
16511	0	-0.739340	2.435218	9.594685	-0.007385	0.024353	0.095947	-1.173419	5.568381	1.475572
16512	0	-0.728663	2.453319	9.667852	-0.007280	0.024534	0.096679	-1.176636	5.580115	1.480907
16513	0	-0.751630	2.459560	9.680146	-0.007507	0.024597	0.096802	-1.180467	5.594919	1.476653
16514	0	-0.765616	2.446827	9.728916	-0.007648	0.024471	0.097289	-1.185967	5.609297	1.480662
16515	0	-0.751291	2.447553	9.753364	-0.007507	0.024475	0.097534	-1.187513	5.620168	1.476353
16516	0	-0.764802	2.478426	9.746966	-0.007641	0.024780	0.097471	-1.184816	5.632844	1.474126
16517	0	-0.769539	2.478067	9.796094	-0.007690	0.024780	0.097961	-1.186408	5.642970	1.469790
16518	0	-0.721895	2.490453	9.814160	-0.007213	0.024902	0.098143	-1.185892	5.654600	1.467190
16519	0	-0.726337	2.489907	9.784018	-0.007263	0.024902	0.097839	-1.191857	5.659288	1.467788
16520	0	-0.769131	2.489484	9.796259	-0.007691	0.024896	0.097962	-1.194938	5.663686	1.472209
16521	0	-0.744460	2.460190	9.820451	-0.007446	0.024597	0.098206	-1.191596	5.666262	1.471088
16522	0	-0.762418	2.454361	9.863041	-0.007627	0.024545	0.098630	-1.195059	5.668077	1.472784
16523	0	-0.762465	2.483884	9.777932	-0.007629	0.024841	0.097778	-1.200210	5.667151	1.470957
16524	0	-0.742807	2.496050	9.808534	-0.007437	0.024958	0.098085	-1.199178	5.661783	1.473836
16525	0	-0.731382	2.484340	9.814478	-0.007324	0.024841	0.098145	-1.199062	5.654467	1.474484
16526	0	-0.748035	2.472593	9.857151	-0.007486	0.024723	0.098572	-1.197972	5.652165	1.474220
16527	0	-0.743416	2.478622	9.783877	-0.007446	0.024780	0.097839	-1.193398	5.642841	1.473086
16528	0	-0.746853	2.467319	9.722735	-0.007483	0.024670	0.097227	-1.191636	5.630202	1.475939
16529	0	-0.755448	2.441785	9.704603	-0.007568	0.024414	0.097046	-1.189589	5.618744	1.474324
16530	0	-0.758650	2.423973	9.741277	-0.007602	0.024238	0.097412	-1.189575	5.605803	1.473002
16531	0	-0.755097	2.472342	9.680205	-0.007568	0.024719	0.096802	-1.187101	5.590297	1.476110
16532	0	-0.739637	2.472641	9.613169	-0.007412	0.024727	0.096130	-1.190117	5.576716	1.473820
16533	0	-0.767535	2.399089	9.643573	-0.007690	0.023987	0.096436	-1.187708	5.563776	1.475934
16534	0	-0.764996	2.399638	9.613076	-0.007661	0.023994	0.096130	-1.187772	5.555603	1.473646
16535	0	-0.767723	2.417385	9.539802	-0.007690	0.024170	0.095398	-1.185457	5.544660	1.475306
16536	0	-0.734907	2.417984	9.588638	-0.007359	0.024178	0.095886	-1.185060	5.538103	1.470557
16537	0	-0.731448	2.411278	9.545875	-0.007324	0.024109	0.095459	-1.182731	5.531196	1.465837
16538	0	-0.748662	2.429872	9.545839	-0.007488	0.024300	0.095458	-1.185977	5.533715	1.464288
16539	0	-0.719382	2.417625	9.594630	-0.007202	0.024170	0.095947	-1.180694	5.528493	1.465205
16540	0	-0.712485	2.424803	9.508872	-0.007125	0.024243	0.095090	-1.177181	5.532845	1.464780
16541	0	-0.701857	2.441615	9.521434	-0.007019	0.024414	0.095215	-1.176750	5.536716	1.470750
16542	0	-0.731479	2.417493	9.557949	-0.007323	0.024174	0.095579	-1.177626	5.531276	1.467523
16543	0	-0.720416	2.392977	9.582405	-0.007202	0.023926	0.095825	-1.174916	5.538013	1.466527
16544	0	-0.702722	2.423959	9.539458	-0.007024	0.024239	0.095395	-1.175791	5.546370	1.460565
16545	0	-0.727086	2.447406	9.551970	-0.007263	0.024475	0.095520	-1.178989	5.559680	1.458122
16546	0	-0.753012	2.434913	9.594598	-0.007523	0.024350	0.095946	-1.182156	5.572801	1.459369
16547	0	-0.763520	2.441278	9.643541	-0.007629	0.024414	0.096436	-1.185650	5.583880	1.459662
16548	0	-0.728001	2.459504	9.667814	-0.007275	0.024594	0.096679	-1.186781	5.594459	1.459449
16549	0	-0.763326	2.435251	9.637434	-0.007629	0.024353	0.096375	-1.189407	5.603305	1.459073
16550	0	-0.727554	2.429057	9.722758	-0.007271	0.024290	0.097228	-1.190846	5.613102	1.458713
16551	0	-0.744853	2.435413	9.796098	-0.007446	0.024353	0.097961	-1.191612	5.620034	1.459358
16552	0	-0.714953	2.447365	9.759484	-0.007146	0.024477	0.097594	-1.197573	5.628569	1.462264
16553	0	-0.726058	2.423482	9.771652	-0.007263	0.024231	0.097717	-1.195171	5.629969	1.465489
16554	0	-0.744302	2.472925	9.801984	-0.007442	0.024727	0.098021	-1.194464	5.636037	1.464755
16555	0	-0.738582	2.478650	9.820395	-0.007385	0.024780	0.098206	-1.189288	5.641043	1.464441
16556	0	-0.738315	2.504149	9.795648	-0.007387	0.025036	0.097958	-1.184855	5.640856	1.466439
16557	0	-0.737985	2.532646	9.796264	-0.007385	0.025330	0.097961	-1.190747	5.639068	1.465195
16558	0	-0.718490	2.532441	9.814655	-0.007192	0.025323	0.098146	-1.191180	5.635792	1.467835
16559	0	-0.719396	2.496773	9.857127	-0.007202	0.024963	0.098572	-1.188334	5.630906	1.471902
16560	0	-0.747826	2.485119	9.759372	-0.007491	0.024849	0.097593	-1.188049	5.620614	1.469792
16561	0	-0.731435	2.484490	9.771711	-0.007324	0.024841	0.097717	-1.186155	5.613720	1.466165
16562	0	-0.729265	2.509415	9.783881	-0.007305	0.025092	0.097838	-1.186114	5.603868	1.466581
16563	0	-0.749639	2.465877	9.704660	-0.007507	0.024658	0.097046	-1.187744	5.595680	1.467697
16564	0	-0.759198	2.411748	9.741238	-0.007607	0.024110	0.097413	-1.181130	5.582319	1.474458
16565	0	-0.755119	2.423744	9.680148	-0.007568	0.024231	0.096802	-1.175904	5.566926	1.473807
16566	0	-0.734128	2.436550	9.716772	-0.007351	0.024365	0.097167	-1.178068	5.560203	1.478267
16567	0	-0.737124	2.411382	9.667953	-0.007385	0.024109	0.096680	-1.174595	5.548409	1.478011
16568	0	-0.752317	2.375288	9.625269	-0.007541	0.023752	0.096251	-1.176281	5.532484	1.473608
16569	0	-0.713145	2.442034	9.558017	-0.007141	0.024414	0.095581	-1.171038	5.525562	1.472436
16570	0	-0.747976	2.455172	9.570106	-0.007488	0.024549	0.095701	-1.169488	5.520014	1.470929
16571	0	-0.743733	2.460149	9.558064	-0.007446	0.024597	0.095581	-1.166563	5.513927	1.473531
16572	0	-0.718094	2.442988	9.472380	-0.007185	0.024422	0.094726	-1.158813	5.513498	1.472348
16573	0	-0.719545	2.423212	9.484884	-0.007202	0.024231	0.094849	-1.159601	5.509964	1.476073
16574	0	-0.700481	2.423894	9.472507	-0.007006	0.024233	0.094727	-1.154322	5.513235	1.478294
16575	0	-0.719849	2.423677	9.539675	-0.007202	0.024231	0.095398	-1.149443	5.513279	1.483400
16576	0	-0.731536	2.381578	9.521199	-0.007318	0.023815	0.095212	-1.150788	5.515033	1.487024
16577	0	-0.720242	2.392736	9.564167	-0.007202	0.023926	0.095642	-1.150950	5.519646	1.489290
16578	0	-0.739297	2.423276	9.557985	-0.007386	0.024234	0.095580	-1.154158	5.531802	1.486628
16579	0	-0.763458	2.441297	9.545885	-0.007629	0.024414	0.095459	-1.157432	5.542130	1.484810
16580	0	-0.770312	2.423002	9.594565	-0.007701	0.024228	0.095946	-1.157145	5.548975	1.484890
16581	0	-0.751116	2.447028	9.613130	-0.007507	0.024475	0.096130	-1.164846	5.557706	1.493917
16582	0	-0.746094	2.464995	9.649642	-0.007454	0.024648	0.096498	-1.164112	5.570069	1.491387
16583	0	-0.733381	2.447137	9.649680	-0.007324	0.024475	0.096497	-1.170433	5.585397	1.487629
16584	0	-0.734941	2.465094	9.692327	-0.007343	0.024651	0.096924	-1.171948	5.596690	1.484843
16585	0	-0.739128	2.465672	9.716789	-0.007385	0.024658	0.097168	-1.175628	5.607858	1.484234
16586	0	-0.740641	2.483949	9.765413	-0.007398	0.024837	0.097655	-1.175148	5.622101	1.486009
16587	0	-0.733403	2.472040	9.789936	-0.007324	0.024719	0.097900	-1.175662	5.637518	1.484124
16588	0	-0.746940	2.454541	9.813959	-0.007466	0.024538	0.098142	-1.169036	5.645292	1.485119
16589	0	-0.781541	2.466002	9.838799	-0.007812	0.024658	0.098389	-1.168916	5.652850	1.483734
16590	0	-0.763280	2.484669	9.802010	-0.007635	0.024844	0.098021	-1.168074	5.654500	1.484372
16591	0	-0.756264	2.484684	9.814357	-0.007568	0.024841	0.098145	-1.163763	5.652293	1.487653
16592	0	-0.761478	2.497671	9.856844	-0.007618	0.024974	0.098569	-1.162574	5.652982	1.488535
16593	0	-0.768791	2.478034	9.802264	-0.007690	0.024780	0.098022	-1.164596	5.654391	1.491973
16594	0	-0.773556	2.502945	9.814388	-0.007747	0.025023	0.098145	-1.159869	5.646055	1.494530
16595	0	-0.774519	2.478488	9.814386	-0.007751	0.024780	0.098145	-1.156655	5.643215	1.497121
16596	0	-0.772619	2.479224	9.783761	-0.007739	0.024789	0.097837	-1.155031	5.632846	1.493284
16597	0	-0.743776	2.441732	9.826644	-0.007446	0.024414	0.098267	-1.153475	5.627470	1.492013
16598	0	-0.741832	2.473054	9.722753	-0.007430	0.024725	0.097228	-1.149193	5.618298	1.492007
16599	0	-0.724655	2.448100	9.741186	-0.007263	0.024475	0.097412	-1.144615	5.603570	1.495578
16600	0	-0.739836	2.430357	9.716809	-0.007413	0.024303	0.097167	-1.146857	5.591190	1.489401
16601	0	-0.749529	2.472169	9.716827	-0.007507	0.024719	0.097168	-1.146297	5.581671	1.485459
16602	0	-0.734507	2.466483	9.607011	-0.007361	0.024663	0.096069	-1.146474	5.567032	1.485832
16603	0	-0.731204	2.453826	9.680214	-0.007324	0.024536	0.096802	-1.146285	5.557290	1.480801
16604	0	-0.716177	2.442469	9.643505	-0.007178	0.024418	0.096436	-1.140597	5.542476	1.475815
16605	0	-0.731603	2.477861	9.625349	-0.007324	0.024780	0.096252	-1.144803	5.537270	1.476721
16606	0	-0.741664	2.471903	9.588825	-0.007430	0.024715	0.095888	-1.142824	5.525950	1.475427
16607	0	-0.725036	2.441543	9.521547	-0.007263	0.024414	0.095215	-1.143480	5.515231	1.478951
16608	0	-0.711148	2.411763	9.527539	-0.007115	0.024111	0.095277	-1.137370	5.514931	1.479447
16609	0	-0.731753	2.398932	9.478748	-0.007324	0.023987	0.094788	-1.136536	5.511320	1.477120
16610	0	-0.730305	2.412074	9.551788	-0.007311	0.024114	0.095519	-1.130236	5.506454	1.476815
16611	0	-0.707688	2.423310	9.527557	-0.007080	0.024231	0.095276	-1.129718	5.506955	1.485746
16612	0	-0.731613	2.436156	9.533494	-0.007318	0.024357	0.095336	-1.126105	5.508428	1.490633
16613	0	-0.732467	2.441594	9.515329	-0.007324	0.024414	0.095154	-1.125881	5.513176	1.486853
16614	0	-0.739177	2.448084	9.539590	-0.007387	0.024478	0.095397	-1.124368	5.522749	1.481543
16615	0	-0.708916	2.435696	9.484694	-0.007080	0.024353	0.094849	-1.121466	5.537587	1.478718
16616	0	-0.729091	2.430286	9.612508	-0.007282	0.024300	0.096127	-1.119454	5.551811	1.479490
16617	0	-0.732989	2.460019	9.545777	-0.007324	0.024597	0.095459	-1.117734	5.562607	1.476656
16618	0	-0.733596	2.466590	9.710355	-0.007336	0.024664	0.097104	-1.117440	5.567160	1.473540
16619	0	-0.764307	2.453186	9.686280	-0.007629	0.024536	0.096863	-1.124210	5.587060	1.477184
16620	0	-0.736207	2.483431	9.673930	-0.007352	0.024832	0.096741	-1.123027	5.602955	1.474963
16621	0	-0.733303	2.478259	9.704464	-0.007324	0.024780	0.097046	-1.122141	5.617240	1.473667
16622	0	-0.722570	2.484565	9.734768	-0.007220	0.024845	0.097348	-1.123460	5.627629	1.470167
16623	0	-0.726907	2.477899	9.790028	-0.007263	0.024780	0.097900	-1.126885	5.638504	1.466646
16624	0	-0.770974	2.465843	9.789811	-0.007703	0.024655	0.097899	-1.125128	5.650550	1.467768
16625	0	-0.751326	2.465340	9.875563	-0.007507	0.024658	0.098755	-1.132638	5.661427	1.464186
16626	0	-0.733927	2.470637	9.832899	-0.007337	0.024709	0.098329	-1.137382	5.668607	1.464686
16627	0	-0.775102	2.514619	9.832775	-0.007751	0.025146	0.098328	-1.139765	5.672283	1.464868
16628	0	-0.756636	2.496109	9.893841	-0.007567	0.024962	0.098938	-1.143326	5.675295	1.471621
16629	0	-0.750281	2.484108	9.845011	-0.007507	0.024841	0.098450	-1.145698	5.674383	1.474918
16630	0	-0.767626	2.508174	9.814567	-0.007682	0.025084	0.098145	-1.151068	5.672229	1.472434
16631	0	-0.768093	2.478469	9.753381	-0.007690	0.024780	0.097534	-1.148085	5.665584	1.475203
16632	0	-0.766005	2.472807	9.796129	-0.007671	0.024728	0.097960	-1.150052	5.656948	1.477776
16633	0	-0.755810	2.490619	9.790020	-0.007568	0.024902	0.097900	-1.147812	5.649483	1.473132
16634	0	-0.759908	2.473177	9.747151	-0.007609	0.024726	0.097472	-1.143167	5.641932	1.472850
16635	0	-0.730922	2.466162	9.704616	-0.007324	0.024658	0.097046	-1.141482	5.628932	1.469573
16636	0	-0.734353	2.461037	9.667895	-0.007356	0.024604	0.096680	-1.136018	5.619131	1.468695
16637	0	-0.718920	2.453386	9.759674	-0.007202	0.024536	0.097595	-1.140963	5.608544	1.469924
16638	0	-0.728668	2.459209	9.613428	-0.007299	0.024592	0.096133	-1.143596	5.597993	1.474931
16639	0	-0.736679	2.442059	9.625220	-0.007385	0.024414	0.096252	-1.138234	5.580840	1.473713
16640	0	-0.739792	2.467144	9.643531	-0.007410	0.024671	0.096435	-1.139535	5.571019	1.468685
16641	0	-0.743584	2.471992	9.582583	-0.007446	0.024719	0.095825	-1.140943	5.563079	1.472826
16642	0	-0.723104	2.459785	9.546085	-0.007242	0.024598	0.095460	-1.143533	5.554233	1.471036
16643	0	-0.725358	2.422977	9.582622	-0.007263	0.024231	0.095825	-1.147137	5.547247	1.477272
16644	0	-0.736391	2.422646	9.515631	-0.007366	0.024228	0.095156	-1.151158	5.548746	1.478443
16645	0	-0.762541	2.404764	9.478797	-0.007629	0.024048	0.094788	-1.153520	5.548223	1.477821
16646	0	-0.718718	2.404571	9.527673	-0.007195	0.024047	0.095276	-1.157127	5.543814	1.475355
16647	0	-0.737944	2.429238	9.527623	-0.007385	0.024292	0.095276	-1.158792	5.541178	1.473580
16648	0	-0.730724	2.416798	9.497162	-0.007313	0.024170	0.094971	-1.163254	5.538855	1.475971
16649	0	-0.720624	2.423146	9.497026	-0.007202	0.024231	0.094971	-1.164562	5.547780	1.476136
16650	0	-0.709086	2.459396	9.509153	-0.007089	0.024597	0.095091	-1.170376	5.554493	1.477966
16651	0	-0.756956	2.429213	9.551989	-0.007568	0.024292	0.095520	-1.172189	5.560023	1.475538
16652	0	-0.744953	2.428732	9.576436	-0.007449	0.024292	0.095763	-1.179764	5.564610	1.477680
16653	0	-0.733056	2.465944	9.600750	-0.007324	0.024658	0.096008	-1.180149	5.576069	1.474624
16654	0	-0.728448	2.447608	9.618913	-0.007277	0.024477	0.096189	-1.183118	5.589371	1.469439
16655	0	-0.727177	2.429362	9.673967	-0.007263	0.024292	0.096741	-1.183003	5.603372	1.470528
16656	0	-0.722652	2.435273	9.655501	-0.007219	0.024356	0.096555	-1.188590	5.615798	1.471429
16657	0	-0.751592	2.447033	9.674126	-0.007507	0.024475	0.096741	-1.196080	5.629790	1.465703
16658	0	-0.728584	2.464952	9.722909	-0.007280	0.024648	0.097230	-1.195860	5.640186	1.460904
16659	0	-0.732804	2.447998	9.765474	-0.007324	0.024475	0.097656	-1.192063	5.648670	1.458642
16660	0	-0.727735	2.497382	9.734654	-0.007271	0.024973	0.097347	-1.192844	5.660238	1.460056
16661	0	-0.745273	2.459321	9.777883	-0.007446	0.024597	0.097778	-1.199356	5.671670	1.457302
16662	0	-0.728363	2.458706	9.784017	-0.007277	0.024589	0.097840	-1.202997	5.683844	1.458062
16663	0	-0.744873	2.465757	9.832761	-0.007446	0.024658	0.098328	-1.205685	5.690719	1.458344
16664	0	-0.751303	2.478001	9.771584	-0.007512	0.024778	0.097716	-1.205721	5.695882	1.456286
16665	0	-0.751070	2.465714	9.802247	-0.007507	0.024658	0.098022	-1.208911	5.703807	1.452298
16666	0	-0.744618	2.465861	9.783905	-0.007453	0.024655	0.097839	-1.207227	5.700202	1.450641
16667	0	-0.780719	2.465640	9.771817	-0.007812	0.024658	0.097717	-1.211450	5.698256	1.450007
16668	0	-0.748857	2.459658	9.765703	-0.007497	0.024593	0.097657	-1.209846	5.692946	1.445634
16669	0	-0.744060	2.484546	9.765563	-0.007446	0.024841	0.097656	-1.207064	5.690574	1.446769
16670	0	-0.766685	2.466681	9.783815	-0.007679	0.024666	0.097837	-1.208145	5.680883	1.450247
16671	0	-0.743811	2.447290	9.741329	-0.007446	0.024475	0.097412	-1.212910	5.675641	1.447603
16672	0	-0.753969	2.422827	9.692619	-0.007552	0.024226	0.096926	-1.212701	5.665446	1.449029
16673	0	-0.737371	2.459549	9.674203	-0.007385	0.024597	0.096741	-1.216925	5.656273	1.447232
16674	0	-0.723124	2.446772	9.601180	-0.007240	0.024471	0.096010	-1.223383	5.649862	1.444093
16675	0	-0.749162	2.423265	9.625324	-0.007507	0.024231	0.096252	-1.223680	5.635814	1.444674
16676	0	-0.746393	2.453874	9.564412	-0.007477	0.024539	0.095643	-1.226241	5.624944	1.446331
16677	0	-0.749796	2.441598	9.625268	-0.007507	0.024414	0.096252	-1.226139	5.618207	1.444081
16678	0	-0.729692	2.442119	9.545860	-0.007306	0.024417	0.095459	-1.223180	5.611606	1.445872
16679	0	-0.731439	2.423379	9.545902	-0.007324	0.024231	0.095459	-1.221979	5.604240	1.443935
16680	0	-0.704776	2.423580	9.564209	-0.007061	0.024236	0.095641	-1.224115	5.592929	1.445138
16681	0	-0.737661	2.398413	9.533826	-0.007385	0.023987	0.095337	-1.229489	5.586924	1.449427
16682	0	-0.736109	2.410124	9.564502	-0.007368	0.024103	0.095644	-1.233923	5.582858	1.448827
16683	0	-0.725827	2.404528	9.539897	-0.007263	0.024048	0.095398	-1.239104	5.581200	1.448075
16684	0	-0.737329	2.391861	9.515627	-0.007376	0.023920	0.095156	-1.242888	5.582434	1.444752
16685	0	-0.738210	2.429513	9.472600	-0.007385	0.024292	0.094727	-1.241132	5.582793	1.442269
16686	0	-0.750427	2.423689	9.551785	-0.007502	0.024237	0.095518	-1.242783	5.589961	1.443865
16687	0	-0.732687	2.423352	9.594642	-0.007324	0.024231	0.095947	-1.241619	5.597098	1.445354
16688	0	-0.739347	2.404827	9.588522	-0.007391	0.024053	0.095884	-1.248717	5.604043	1.448582
16689	0	-0.782076	2.417039	9.619062	-0.007812	0.024170	0.096191	-1.249939	5.617653	1.448219
16690	0	-0.728791	2.416907	9.637225	-0.007280	0.024170	0.096373	-1.252764	5.630432	1.447286
16691	0	-0.720960	2.429254	9.625174	-0.007202	0.024292	0.096252	-1.253965	5.643090	1.442976
16692	0	-0.716262	2.434860	9.582419	-0.007156	0.024354	0.095823	-1.262249	5.654379	1.442032
16693	0	-0.727115	2.404560	9.710690	-0.007263	0.024048	0.097107	-1.266690	5.667546	1.444990
16694	0	-0.716520	2.434764	9.808212	-0.007157	0.024348	0.098083	-1.269214	5.680522	1.446910
16695	0	-0.696378	2.459677	9.753387	-0.006958	0.024597	0.097534	-1.271524	5.691131	1.447204
16696	0	-0.727481	2.460010	9.765430	-0.007275	0.024596	0.097655	-1.268915	5.695382	1.449894
16697	0	-0.732701	2.459960	9.777750	-0.007324	0.024597	0.097778	-1.267931	5.702588	1.453024
16698	0	-0.733517	2.454026	9.795929	-0.007330	0.024541	0.097960	-1.270576	5.712558	1.451508
16699	0	-0.769452	2.459645	9.753404	-0.007690	0.024597	0.097534	-1.273272	5.721249	1.456581
16700	0	-0.781912	2.459657	9.802134	-0.007821	0.024595	0.098022	-1.273751	5.723046	1.455173
16701	0	-0.744330	2.459596	9.808403	-0.007446	0.024597	0.098083	-1.277196	5.723679	1.456774
16702	0	-0.762472	2.459786	9.716794	-0.007624	0.024594	0.097169	-1.274942	5.728894	1.457974
16703	0	-0.756509	2.447932	9.796062	-0.007568	0.024475	0.097961	-1.272011	5.729201	1.460220
16704	0	-0.737235	2.436138	9.753256	-0.007379	0.024361	0.097532	-1.273247	5.726105	1.458480
16705	0	-0.780680	2.435633	9.802209	-0.007812	0.024353	0.098022	-1.271484	5.723650	1.453840
16706	0	-0.779269	2.429912	9.783872	-0.007801	0.024298	0.097838	-1.271964	5.718144	1.457347
16707	0	-0.725156	2.460317	9.747249	-0.007263	0.024597	0.097473	-1.267113	5.708905	1.457154
16708	0	-0.710805	2.449053	9.789823	-0.007118	0.024487	0.097898	-1.264644	5.701354	1.454215
16709	0	-0.724589	2.454030	9.802270	-0.007263	0.024536	0.098022	-1.262108	5.685745	1.453462
16710	0	-0.721736	2.460873	9.674065	-0.007230	0.024605	0.096741	-1.259657	5.675452	1.455055
16711	0	-0.731334	2.453880	9.661880	-0.007324	0.024536	0.096619	-1.258700	5.666931	1.452448
16712	0	-0.716824	2.429811	9.613100	-0.007181	0.024297	0.096130	-1.259353	5.655974	1.449858
16713	0	-0.737130	2.411178	9.570347	-0.007385	0.024109	0.095703	-1.258207	5.643753	1.441217
16714	0	-0.740819	2.423989	9.619140	-0.007419	0.024237	0.096191	-1.256553	5.635672	1.441711
16715	0	-0.694720	2.466079	9.564221	-0.006958	0.024658	0.095642	-1.255579	5.627136	1.447556
16716	0	-0.754021	2.430190	9.539721	-0.007547	0.024297	0.095398	-1.251501	5.622768	1.449347
16717	0	-0.719527	2.423327	9.606927	-0.007202	0.024231	0.096069	-1.250831	5.618795	1.452500
16718	0	-0.742722	2.405381	9.551897	-0.007433	0.024052	0.095519	-1.250340	5.616116	1.450283
16719	0	-0.738353	2.453591	9.600849	-0.007385	0.024536	0.096008	-1.252615	5.618082	1.448143
16720	0	-0.743622	2.435343	9.606955	-0.007443	0.024352	0.096069	-1.253132	5.613713	1.442638
16721	0	-0.744738	2.380631	9.545825	-0.007446	0.023804	0.095459	-1.251953	5.618965	1.438347
16722	0	-0.744946	2.417692	9.545649	-0.007449	0.024175	0.095457	-1.251239	5.623290	1.433392
16723	0	-0.744959	2.411151	9.619049	-0.007446	0.024109	0.096191	-1.250009	5.631085	1.430057
16724	0	-0.732832	2.393359	9.649412	-0.007331	0.023931	0.096495	-1.248397	5.632091	1.432936
16725	0	-0.738553	2.417162	9.631303	-0.007385	0.024170	0.096313	-1.248300	5.636373	1.435083
16726	0	-0.756904	2.441647	9.637369	-0.007569	0.024417	0.096374	-1.250802	5.640027	1.433071
16727	0	-0.732679	2.441457	9.643522	-0.007324	0.024414	0.096436	-1.252069	5.646957	1.436606
16728	0	-0.751492	2.471754	9.594685	-0.007513	0.024720	0.095946	-1.257154	5.653071	1.434340
16729	0	-0.732689	2.459926	9.649584	-0.007324	0.024597	0.096497	-1.256552	5.660110	1.433844
16730	0	-0.727467	2.472228	9.661651	-0.007269	0.024723	0.096617	-1.259303	5.670679	1.435415
16731	0	-0.726688	2.454086	9.692235	-0.007263	0.024536	0.096924	-1.255571	5.678878	1.435940
16732	0	-0.745812	2.479256	9.697978	-0.007454	0.024789	0.096981	-1.253033	5.687636	1.436655
16733	0	-0.750760	2.472375	9.741094	-0.007507	0.024719	0.097412	-1.249626	5.691907	1.439115
16734	0	-0.744706	2.467032	9.734733	-0.007447	0.024667	0.097348	-1.247399	5.695649	1.438980
16735	0	-0.707738	2.478293	9.759474	-0.007080	0.024780	0.097595	-1.246245	5.696520	1.440830
16736	0	-0.756296	2.472648	9.753170	-0.007564	0.024724	0.097532	-1.245259	5.699752	1.447014
16737	0	-0.750855	2.478377	9.771630	-0.007507	0.024780	0.097717	-1.243072	5.705077	1.444609
16738	0	-0.726111	2.442249	9.765332	-0.007266	0.024421	0.097653	-1.243023	5.703394	1.447964
16739	0	-0.756789	2.453956	9.820475	-0.007568	0.024536	0.098206	-1.240945	5.706797	1.449569
16740	0	-0.750379	2.460720	9.740955	-0.007506	0.024604	0.097410	-1.238952	5.707786	1.454466
16741	0	-0.786479	2.441613	9.759540	-0.007874	0.024414	0.097595	-1.238632	5.701752	1.456023
16742	0	-0.742325	2.484539	9.753456	-0.007429	0.024845	0.097534	-1.240355	5.699002	1.459654
16743	0	-0.755920	2.454306	9.710590	-0.007568	0.024536	0.097107	-1.234323	5.692444	1.455106
16744	0	-0.748042	2.449366	9.710343	-0.007489	0.024488	0.097104	-1.230251	5.686322	1.458447
16745	0	-0.737874	2.454356	9.765488	-0.007385	0.024536	0.097656	-1.223600	5.682834	1.459017
16746	0	-0.736261	2.461525	9.673768	-0.007373	0.024611	0.096738	-1.221277	5.674989	1.456276
16747	0	-0.749870	2.460521	9.619002	-0.007507	0.024597	0.096191	-1.213803	5.668951	1.453852
16748	0	-0.742221	2.479902	9.649336	-0.007429	0.024796	0.096494	-1.211726	5.664918	1.451676
16749	0	-0.737484	2.460102	9.655743	-0.007385	0.024597	0.096558	-1.209278	5.656858	1.454144
16750	0	-0.724126	2.442555	9.631144	-0.007243	0.024421	0.096313	-1.205521	5.658579	1.451124
16751	0	-0.719514	2.429620	9.551948	-0.007202	0.024292	0.095520	-1.202561	5.654339	1.447831
16752	0	-0.730706	2.417972	9.576199	-0.007311	0.024178	0.095762	-1.201987	5.653831	1.442453
16753	0	-0.738470	2.411226	9.576335	-0.007385	0.024109	0.095764	-1.199847	5.657106	1.449975
16754	0	-0.738176	2.430026	9.594491	-0.007384	0.024298	0.095945	-1.198760	5.658071	1.452153
16755	0	-0.738416	2.442057	9.594569	-0.007385	0.024414	0.095947	-1.192921	5.660712	1.453100
16756	0	-0.732123	2.430687	9.563773	-0.007322	0.024304	0.095638	-1.191892	5.663359	1.453490
16757	0	-0.744701	2.460000	9.643477	-0.007446	0.024597	0.096436	-1.190382	5.668101	1.460623
16758	0	-0.750795	2.460325	9.612823	-0.007509	0.024602	0.096128	-1.190710	5.670536	1.468683
16759	0	-0.738572	2.429778	9.667820	-0.007385	0.024292	0.096680	-1.185745	5.674973	1.468928
16760	0	-0.744497	2.430521	9.643146	-0.007447	0.024303	0.096432	-1.185602	5.676251	1.467383
16761	0	-0.738969	2.459907	9.643472	-0.007385	0.024597	0.096436	-1.185181	5.685247	1.465030
16762	0	-0.752077	2.472242	9.618911	-0.007517	0.024722	0.096189	-1.186649	5.693629	1.459270
16763	0	-0.757131	2.441803	9.661742	-0.007568	0.024414	0.096619	-1.183774	5.700920	1.460851
16764	0	-0.727433	2.460214	9.734855	-0.007270	0.024605	0.097348	-1.188682	5.709914	1.464215
16765	0	-0.751039	2.447558	9.741175	-0.007507	0.024475	0.097412	-1.189933	5.717292	1.465700
16766	0	-0.752062	2.471749	9.716695	-0.007514	0.024719	0.097167	-1.193788	5.728734	1.460134
16767	0	-0.738716	2.503031	9.710527	-0.007385	0.025024	0.097107	-1.188620	5.734833	1.469338
16768	0	-0.744613	2.498010	9.734621	-0.007450	0.024975	0.097347	-1.184409	5.734169	1.466987
16769	0	-0.738516	2.490471	9.789980	-0.007385	0.024902	0.097900	-1.183536	5.737938	1.466661
16770	0	-0.719636	2.497035	9.777603	-0.007202	0.024967	0.097776	-1.181838	5.735239	1.467967
16771	0	-0.775063	2.484356	9.796092	-0.007751	0.024841	0.097961	-1.181130	5.738160	1.465621
16772	0	-0.744135	2.466617	9.765455	-0.007445	0.024662	0.097655	-1.178226	5.737501	1.469238
16773	0	-0.750275	2.447527	9.796173	-0.007507	0.024475	0.097961	-1.180001	5.736169	1.472863
16774	0	-0.761717	2.484120	9.765656	-0.007621	0.024841	0.097656	-1.182084	5.735893	1.475716
16775	0	-0.750453	2.496867	9.741097	-0.007507	0.024963	0.097412	-1.177798	5.736576	1.478125
16776	0	-0.725119	2.497684	9.801931	-0.007257	0.024974	0.098020	-1.176336	5.733324	1.476705
16777	0	-0.743783	2.509532	9.722710	-0.007446	0.025085	0.097229	-1.166743	5.727530	1.477427
16778	0	-0.736154	2.480078	9.691926	-0.007369	0.024799	0.096919	-1.167086	5.722793	1.478483
16779	0	-0.756117	2.465866	9.655806	-0.007568	0.024658	0.096558	-1.168585	5.718378	1.480650
16780	0	-0.730383	2.465841	9.698527	-0.007310	0.024658	0.096985	-1.170361	5.715259	1.481602
16781	0	-0.731386	2.460170	9.667932	-0.007324	0.024597	0.096680	-1.167040	5.707217	1.486905
16782	0	-0.747850	2.442399	9.606873	-0.007487	0.024423	0.096068	-1.167527	5.700886	1.484958
16783	0	-0.744197	2.459643	9.631400	-0.007446	0.024597	0.096313	-1.170383	5.699749	1.485566
16784	0	-0.767620	2.459620	9.594843	-0.007682	0.024595	0.095948	-1.171275	5.697052	1.483423
16785	0	-0.762173	2.441712	9.558088	-0.007629	0.024414	0.095581	-1.169644	5.691991	1.485320
16786	0	-0.748906	2.442156	9.570195	-0.007492	0.024420	0.095702	-1.169443	5.692354	1.488994
16787	0	-0.713242	2.459837	9.588657	-0.007141	0.024597	0.095886	-1.170069	5.686120	1.485958
16788	0	-0.736061	2.442037	9.588568	-0.007368	0.024416	0.095886	-1.166833	5.681294	1.487505
16789	0	-0.750696	2.423141	9.588614	-0.007507	0.024231	0.095886	-1.168161	5.684709	1.490793
16790	0	-0.713982	2.435001	9.600821	-0.007141	0.024353	0.096007	-1.173644	5.687046	1.491846
16791	0	-0.738277	2.441575	9.570289	-0.007385	0.024414	0.095703	-1.173532	5.688006	1.494002
16792	0	-0.707406	2.435990	9.594539	-0.007075	0.024356	0.095946	-1.170669	5.690388	1.490456
16793	0	-0.757211	2.404895	9.582462	-0.007568	0.024048	0.095825	-1.171136	5.698562	1.494200
16794	0	-0.757663	2.411107	9.631145	-0.007576	0.024111	0.096312	-1.172663	5.703133	1.497431
16795	0	-0.745089	2.447371	9.649658	-0.007446	0.024475	0.096497	-1.176067	5.712254	1.502275
16796	0	-0.746026	2.453012	9.625195	-0.007456	0.024533	0.096251	-1.181610	5.721189	1.501819
16797	0	-0.732431	2.447590	9.649637	-0.007324	0.024475	0.096497	-1.182538	5.725117	1.500498
16798	0	-0.745288	2.466035	9.649489	-0.007447	0.024659	0.096496	-1.182863	5.735427	1.503051
16799	0	-0.757225	2.477654	9.704655	-0.007568	0.024780	0.097046	-1.189057	5.743696	1.504624
16800	0	-0.727492	2.476785	9.692577	-0.007272	0.024773	0.096925	-1.196513	5.751134	1.507727
16801	0	-0.732847	2.490317	9.710640	-0.007324	0.024902	0.097107	-1.197285	5.759819	1.513231
16802	0	-0.727402	2.478084	9.777634	-0.007272	0.024781	0.097776	-1.199536	5.766195	1.518414
16803	0	-0.720372	2.465652	9.741242	-0.007202	0.024658	0.097412	-1.203331	5.771795	1.521255
16804	0	-0.726951	2.477319	9.784000	-0.007267	0.024776	0.097839	-1.208916	5.778444	1.528960
16805	0	-0.732340	2.471922	9.753425	-0.007324	0.024719	0.097534	-1.210888	5.781299	1.523965
16806	0	-0.719815	2.496132	9.765676	-0.007201	0.024962	0.097656	-1.214187	5.781603	1.518445
16807	0	-0.756276	2.508510	9.790091	-0.007568	0.025085	0.097900	-1.216581	5.779030	1.516996
16808	0	-0.737270	2.496092	9.796285	-0.007374	0.024962	0.097962	-1.220254	5.781549	1.517320
16809	0	-0.750183	2.477827	9.747408	-0.007507	0.024780	0.097473	-1.224568	5.779068	1.519135
16810	0	-0.749080	2.471463	9.784073	-0.007497	0.024714	0.097840	-1.226403	5.775986	1.514543
16811	0	-0.750266	2.453797	9.777822	-0.007507	0.024536	0.097778	-1.226209	5.774467	1.517516
16812	0	-0.730422	2.490904	9.747207	-0.007316	0.024905	0.097472	-1.223818	5.765231	1.515387
16813	0	-0.768011	2.459828	9.747368	-0.007690	0.024597	0.097473	-1.224605	5.757238	1.512454
16814	0	-0.741564	2.441845	9.704704	-0.007426	0.024416	0.097047	-1.223758	5.748846	1.513602
16815	0	-0.737538	2.465832	9.668041	-0.007385	0.024658	0.096680	-1.225697	5.741268	1.512941
16816	0	-0.717389	2.459860	9.655889	-0.007183	0.024597	0.096559	-1.226058	5.734458	1.512800
16817	0	-0.725402	2.460246	9.704524	-0.007263	0.024597	0.097046	-1.221841	5.727725	1.515467
16818	0	-0.747797	2.442500	9.649519	-0.007489	0.024424	0.096495	-1.222274	5.718552	1.516224
16819	0	-0.725584	2.478019	9.631405	-0.007263	0.024780	0.096313	-1.224408	5.713830	1.513244
16820	0	-0.736601	2.489899	9.607129	-0.007371	0.024901	0.096070	-1.229258	5.711860	1.509192
16821	0	-0.762748	2.459736	9.625254	-0.007629	0.024597	0.096252	-1.230928	5.713392	1.507754
16822	0	-0.731478	2.460092	9.551948	-0.007320	0.024597	0.095520	-1.228387	5.710599	1.506214
16823	0	-0.750332	2.435392	9.570321	-0.007507	0.024353	0.095703	-1.229267	5.709692	1.502442
16824	0	-0.731267	2.410819	9.533763	-0.007317	0.024110	0.095337	-1.233161	5.708879	1.505798
16825	0	-0.713956	2.441554	9.631322	-0.007141	0.024414	0.096313	-1.233290	5.710823	1.502667
16826	0	-0.749808	2.423739	9.570153	-0.007504	0.024233	0.095702	-1.229792	5.707167	1.514071
16827	0	-0.738196	2.429359	9.564194	-0.007385	0.024292	0.095642	-1.229769	5.707092	1.515920
16828	0	-0.744126	2.429106	9.570301	-0.007440	0.024295	0.095702	-1.236124	5.712746	1.516342
16829	0	-0.701502	2.428887	9.600938	-0.007019	0.024292	0.096008	-1.241816	5.711825	1.512667
16830	0	-0.744254	2.422410	9.613202	-0.007439	0.024224	0.096132	-1.243786	5.720044	1.514336
16831	0	-0.732303	2.423152	9.631342	-0.007324	0.024231	0.096313	-1.244999	5.722405	1.511004
16832	0	-0.726010	2.428961	9.594725	-0.007261	0.024293	0.095946	-1.250797	5.724778	1.518508
16833	0	-0.720685	2.459553	9.649665	-0.007202	0.024597	0.096497	-1.254488	5.733919	1.520707
16834	0	-0.757958	2.440712	9.637517	-0.007578	0.024410	0.096375	-1.260012	5.739583	1.520894
16835	0	-0.751407	2.447217	9.667990	-0.007507	0.024475	0.096680	-1.265204	5.751051	1.515127
16836	0	-0.734249	2.452968	9.710651	-0.007338	0.024529	0.097107	-1.266709	5.760401	1.512732
16837	0	-0.738638	2.453286	9.704664	-0.007385	0.024536	0.097046	-1.272422	5.765402	1.510708
16838	0	-0.714734	2.471492	9.698497	-0.007144	0.024713	0.096986	-1.271410	5.772966	1.510711
16839	0	-0.726384	2.460157	9.728888	-0.007263	0.024597	0.097290	-1.268041	5.777425	1.511184
16840	0	-0.732984	2.473147	9.704183	-0.007326	0.024728	0.097043	-1.265433	5.785403	1.517570
16841	0	-0.744462	2.483695	9.777955	-0.007446	0.024841	0.097778	-1.272442	5.787209	1.517188
16842	0	-0.762357	2.452665	9.796355	-0.007627	0.024527	0.097963	-1.274270	5.787551	1.517367
16843	0	-0.750501	2.477613	9.729127	-0.007507	0.024780	0.097290	-1.281034	5.788605	1.517809
16844	0	-0.743502	2.458678	9.759807	-0.007442	0.024589	0.097597	-1.285082	5.784907	1.522019
16845	0	-0.768695	2.417026	9.802265	-0.007690	0.024170	0.098022	-1.286643	5.784689	1.513865
16846	0	-0.749255	2.472353	9.777786	-0.007501	0.024719	0.097778	-1.283584	5.779191	1.516151
16847	0	-0.750148	2.478053	9.741249	-0.007507	0.024780	0.097412	-1.285246	5.776214	1.517683
16848	0	-0.730495	2.490515	9.667956	-0.007313	0.024902	0.096680	-1.283897	5.770921	1.517704
16849	0	-0.737292	2.478155	9.716858	-0.007385	0.024780	0.097168	-1.284463	5.760511	1.517275
16850	0	-0.753275	2.465974	9.698682	-0.007545	0.024660	0.096986	-1.286938	5.750733	1.521592
16851	0	-0.737426	2.429199	9.686363	-0.007385	0.024292	0.096863	-1.289009	5.741805	1.519677
16852	0	-0.717005	2.447653	9.716907	-0.007180	0.024474	0.097169	-1.288261	5.733857	1.516758
16853	0	-0.743514	2.435419	9.661922	-0.007446	0.024353	0.096619	-1.288943	5.724714	1.517388
16854	0	-0.741165	2.441914	9.661978	-0.007424	0.024416	0.096620	-1.287258	5.713792	1.520052
16855	0	-0.743785	2.429459	9.613037	-0.007446	0.024292	0.096130	-1.286168	5.707718	1.518110
16856	0	-0.735418	2.435965	9.619112	-0.007369	0.024358	0.096190	-1.286098	5.694223	1.516768
16857	0	-0.743823	2.441750	9.594702	-0.007446	0.024414	0.095947	-1.283971	5.688571	1.517659
16858	0	-0.735973	2.467238	9.600613	-0.007369	0.024665	0.096007	-1.277025	5.681467	1.517459
16859	0	-0.725799	2.410639	9.558208	-0.007263	0.024109	0.095581	-1.281941	5.679098	1.519029
16860	0	-0.730646	2.428580	9.546157	-0.007314	0.024286	0.095461	-1.284472	5.674316	1.518373
16861	0	-0.738379	2.429329	9.539773	-0.007385	0.024292	0.095398	-1.284735	5.676293	1.521983
16862	0	-0.719674	2.429513	9.564102	-0.007199	0.024294	0.095641	-1.285133	5.677001	1.522073
16863	0	-0.726246	2.398480	9.570369	-0.007263	0.023987	0.095703	-1.289393	5.679826	1.521839
16864	0	-0.738114	2.416689	9.521560	-0.007384	0.024165	0.095216	-1.289163	5.679810	1.521516
16865	0	-0.726118	2.472037	9.564195	-0.007263	0.024719	0.095642	-1.289654	5.681148	1.521969
16866	0	-0.719990	2.435932	9.515161	-0.007198	0.024355	0.095153	-1.286131	5.686645	1.521251
16867	0	-0.713835	2.423203	9.643548	-0.007141	0.024231	0.096436	-1.286710	5.687129	1.521053
16868	0	-0.720062	2.423771	9.637210	-0.007197	0.024233	0.096374	-1.282674	5.694530	1.520698
16869	0	-0.751062	2.410928	9.606898	-0.007507	0.024109	0.096069	-1.283909	5.702010	1.525936
16870	0	-0.744983	2.423152	9.680091	-0.007453	0.024231	0.096801	-1.285119	5.702068	1.525767
16871	0	-0.744934	2.441100	9.668023	-0.007446	0.024414	0.096680	-1.290496	5.709224	1.523907
16872	0	-0.739387	2.507819	9.698582	-0.007392	0.025079	0.096986	-1.292896	5.715132	1.531078
16873	0	-0.732422	2.429391	9.722852	-0.007324	0.024292	0.097229	-1.292466	5.718793	1.527684
16874	0	-0.708581	2.466257	9.649411	-0.007080	0.024662	0.096495	-1.293473	5.729044	1.529005
16875	0	-0.762725	2.478262	9.735065	-0.007629	0.024780	0.097351	-1.292536	5.730255	1.528861
16876	0	-0.731968	2.454574	9.814218	-0.007320	0.024540	0.098144	-1.287519	5.733079	1.533330
16877	0	-0.738188	2.453841	9.832732	-0.007385	0.024536	0.098328	-1.286724	5.732908	1.532138
16878	0	-0.737749	2.466219	9.735016	-0.007379	0.024662	0.097350	-1.288404	5.735285	1.524910
16879	0	-0.762810	2.460099	9.735021	-0.007629	0.024597	0.097351	-1.285738	5.737449	1.521999
16880	0	-0.713696	2.472906	9.826431	-0.007139	0.024727	0.098265	-1.285062	5.738549	1.520074
16881	0	-0.738452	2.465670	9.741255	-0.007385	0.024658	0.097412	-1.288656	5.741337	1.518513
16882	0	-0.749788	2.471745	9.808364	-0.007506	0.024715	0.098083	-1.288276	5.735353	1.516502
16883	0	-0.744239	2.447778	9.728966	-0.007446	0.024475	0.097290	-1.286977	5.734532	1.516413
16884	0	-0.737021	2.460758	9.747133	-0.007378	0.024602	0.097472	-1.282262	5.729708	1.517407
16885	0	-0.756141	2.472469	9.722816	-0.007568	0.024719	0.097229	-1.277788	5.725392	1.514868
16886	0	-0.742520	2.454999	9.655545	-0.007433	0.024547	0.096556	-1.275732	5.720119	1.516269
16887	0	-0.743694	2.460314	9.698406	-0.007446	0.024597	0.096985	-1.270649	5.713042	1.515902
16888	0	-0.742059	2.454758	9.667836	-0.007428	0.024548	0.096678	-1.272567	5.707969	1.516861
16889	0	-0.743916	2.466355	9.692302	-0.007446	0.024658	0.096924	-1.268149	5.703435	1.522815
16890	0	-0.729802	2.448687	9.655628	-0.007310	0.024486	0.096556	-1.268629	5.693378	1.525487
16891	0	-0.731320	2.448143	9.600753	-0.007324	0.024475	0.096008	-1.263039	5.684269	1.525323
16892	0	-0.717224	2.448989	9.618948	-0.007180	0.024487	0.096189	-1.262158	5.678668	1.520642
16893	0	-0.731332	2.423276	9.594764	-0.007324	0.024231	0.095947	-1.261992	5.669668	1.524496
16894	0	-0.717052	2.441496	9.668090	-0.007180	0.024417	0.096680	-1.266281	5.662150	1.528869
16895	0	-0.737699	2.405330	9.625171	-0.007385	0.024048	0.096252	-1.261715	5.656223	1.532697
16896	0	-0.711737	2.399935	9.625058	-0.007125	0.023997	0.096251	-1.261222	5.651146	1.532122
16897	0	-0.738397	2.423480	9.558018	-0.007385	0.024231	0.095581	-1.258395	5.653272	1.535351
16898	0	-0.744140	2.454223	9.570160	-0.007444	0.024543	0.095701	-1.260948	5.653414	1.530600
16899	0	-0.744464	2.429312	9.594711	-0.007446	0.024292	0.095947	-1.261415	5.655119	1.527343
16900	0	-0.737849	2.429969	9.588411	-0.007382	0.024294	0.095885	-1.256360	5.654205	1.524370
16901	0	-0.763333	2.453851	9.612945	-0.007629	0.024536	0.096130	-1.255194	5.662374	1.528507
16902	0	-0.733484	2.423459	9.594525	-0.007333	0.024235	0.095945	-1.257150	5.668346	1.526361
16903	0	-0.738578	2.472102	9.637401	-0.007385	0.024719	0.096375	-1.256749	5.672590	1.532806
16904	0	-0.745085	2.466204	9.606690	-0.007447	0.024661	0.096067	-1.257269	5.680368	1.534939
16905	0	-0.751038	2.484378	9.692296	-0.007507	0.024841	0.096924	-1.256047	5.687482	1.533183
16906	0	-0.726861	2.466590	9.698231	-0.007270	0.024663	0.096983	-1.254420	5.689645	1.529481
16907	0	-0.757013	2.459836	9.680132	-0.007568	0.024597	0.096802	-1.254754	5.695278	1.528227
16908	0	-0.708306	2.454145	9.759346	-0.007084	0.024538	0.097594	-1.252605	5.697941	1.519667
16909	0	-0.695773	2.441714	9.741136	-0.006958	0.024414	0.097412	-1.250720	5.701226	1.523772
16910	0	-0.707684	2.460575	9.734868	-0.007080	0.024603	0.097349	-1.249241	5.701125	1.519778
16911	0	-0.738339	2.441781	9.753338	-0.007385	0.024414	0.097534	-1.246631	5.702604	1.521213
16912	0	-0.743731	2.478891	9.698285	-0.007442	0.024787	0.096983	-1.246208	5.700273	1.522521
16913	0	-0.749958	2.466231	9.777788	-0.007507	0.024658	0.097778	-1.243334	5.695073	1.519988
16914	0	-0.730749	2.503441	9.728763	-0.007309	0.025032	0.097288	-1.242351	5.696978	1.521523
16915	0	-0.756464	2.466513	9.716650	-0.007568	0.024658	0.097168	-1.235980	5.696328	1.525689
16916	0	-0.810672	2.492160	9.740706	-0.008110	0.024916	0.097408	-1.230852	5.696137	1.526968
16917	0	-0.768349	2.471998	9.704626	-0.007690	0.024719	0.097046	-1.231889	5.691788	1.527217
16918	0	-0.772792	2.448265	9.728919	-0.007738	0.024476	0.097290	-1.226076	5.683751	1.530433
16919	0	-0.755948	2.441458	9.698543	-0.007568	0.024414	0.096985	-1.227415	5.677174	1.532411
16920	0	-0.760708	2.429827	9.692385	-0.007612	0.024293	0.096925	-1.222991	5.674869	1.530966
16921	0	-0.737988	2.423586	9.716715	-0.007385	0.024231	0.097168	-1.219074	5.672320	1.531925
16922	0	-0.754651	2.430260	9.686150	-0.007558	0.024302	0.096861	-1.219816	5.662884	1.535463
16923	0	-0.737768	2.447972	9.674013	-0.007385	0.024475	0.096741	-1.216243	5.657788	1.537921
16924	0	-0.730214	2.467374	9.673756	-0.007309	0.024667	0.096739	-1.209891	5.653564	1.538806
16925	0	-0.725399	2.466385	9.625169	-0.007263	0.024658	0.096252	-1.205115	5.646560	1.539307
16926	0	-0.699763	2.455200	9.637147	-0.007001	0.024547	0.096373	-1.200537	5.646365	1.540620
16927	0	-0.719363	2.453927	9.613021	-0.007202	0.024536	0.096130	-1.198774	5.640109	1.535793
16928	0	-0.717994	2.472542	9.582457	-0.007186	0.024725	0.095824	-1.200134	5.636733	1.532113
16929	0	-0.707477	2.460227	9.606842	-0.007080	0.024597	0.096069	-1.195916	5.634179	1.532631
16930	0	-0.749529	2.460723	9.600638	-0.007497	0.024607	0.096006	-1.197083	5.635970	1.531896
16931	0	-0.732220	2.441744	9.594656	-0.007324	0.024414	0.095947	-1.194835	5.637223	1.531691
16932	0	-0.719404	2.423644	9.594574	-0.007198	0.024237	0.095945	-1.196980	5.635831	1.529842
16933	0	-0.732186	2.453617	9.539812	-0.007324	0.024536	0.095398	-1.198749	5.636663	1.528736
16934	0	-0.732143	2.429515	9.588511	-0.007320	0.024291	0.095886	-1.195558	5.641444	1.530513
16935	0	-0.738506	2.422751	9.558194	-0.007385	0.024231	0.095581	-1.201433	5.644809	1.535859
16936	0	-0.720235	2.416470	9.631381	-0.007202	0.024162	0.096314	-1.200311	5.648630	1.534915
16937	0	-0.726705	2.435311	9.661834	-0.007263	0.024353	0.096619	-1.201858	5.656663	1.541997
16938	0	-0.745721	2.416939	9.576309	-0.007454	0.024170	0.095763	-1.204191	5.664068	1.542492
16939	0	-0.769533	2.447217	9.661901	-0.007690	0.024475	0.096619	-1.209342	5.673279	1.537060
16940	0	-0.794821	2.453138	9.631273	-0.007945	0.024529	0.096313	-1.208736	5.680499	1.535936
16941	0	-0.769505	2.434965	9.692431	-0.007690	0.024353	0.096924	-1.214360	5.689373	1.540617
16942	0	-0.764329	2.446819	9.710641	-0.007639	0.024467	0.097107	-1.215184	5.697945	1.536943
16943	0	-0.738785	2.472162	9.661784	-0.007385	0.024719	0.096619	-1.214073	5.704509	1.534400
16944	0	-0.715363	2.466432	9.710394	-0.007147	0.024662	0.097105	-1.212985	5.715863	1.531815
16945	0	-0.714613	2.471910	9.716763	-0.007141	0.024719	0.097168	-1.214801	5.725175	1.534883
16946	0	-0.733499	2.453694	9.741069	-0.007335	0.024535	0.097411	-1.214470	5.729073	1.534834
16947	0	-0.756527	2.490624	9.765549	-0.007568	0.024902	0.097656	-1.211692	5.729151	1.537298
16948	0	-0.737852	2.491336	9.765356	-0.007380	0.024910	0.097654	-1.209455	5.731584	1.542002
16949	0	-0.750104	2.521063	9.826628	-0.007507	0.025208	0.098267	-1.207702	5.728055	1.540460
16950	0	-0.773608	2.509781	9.789797	-0.007739	0.025091	0.097899	-1.201710	5.728260	1.545670
16951	0	-0.743911	2.508502	9.777898	-0.007446	0.025085	0.097778	-1.204135	5.723676	1.543056
16952	0	-0.748587	2.496390	9.753530	-0.007493	0.024962	0.097535	-1.204305	5.719112	1.540483
16953	0	-0.737176	2.496418	9.753500	-0.007385	0.024963	0.097534	-1.205412	5.707317	1.537825
16954	0	-0.722654	2.447467	9.747518	-0.007236	0.024476	0.097474	-1.209028	5.699550	1.535448
16955	0	-0.730954	2.447414	9.802380	-0.007324	0.024475	0.098022	-1.212205	5.686473	1.534447
16956	0	-0.752605	2.496381	9.717009	-0.007540	0.024961	0.097170	-1.210368	5.674384	1.533788
16957	0	-0.768071	2.435443	9.704632	-0.007690	0.024353	0.097046	-1.210659	5.666814	1.535529
16958	0	-0.759753	2.447795	9.668046	-0.007610	0.024477	0.096680	-1.211582	5.655679	1.532370
16959	0	-0.755104	2.441432	9.655891	-0.007568	0.024414	0.096558	-1.213403	5.639317	1.530374
16960	0	-0.715582	2.484603	9.594885	-0.007168	0.024841	0.095949	-1.209748	5.629020	1.528162
16961	0	-0.725078	2.448132	9.698422	-0.007263	0.024475	0.096985	-1.204364	5.618382	1.535238
16962	0	-0.704374	2.436765	9.564029	-0.007056	0.024364	0.095640	-1.202568	5.607427	1.533079
16963	0	-0.713023	2.411276	9.582503	-0.007141	0.024109	0.095825	-1.199897	5.598374	1.534424
16964	0	-0.734708	2.448238	9.564247	-0.007363	0.024483	0.095641	-1.202422	5.583071	1.530670
16965	0	-0.737806	2.496775	9.551943	-0.007385	0.024963	0.095520	-1.199073	5.578267	1.529646
16966	0	-0.705980	2.448629	9.502960	-0.007066	0.024484	0.095030	-1.197810	5.574842	1.526213
16967	0	-0.713539	2.453904	9.533659	-0.007141	0.024536	0.095337	-1.196169	5.571732	1.527983
16968	0	-0.701016	2.460448	9.484708	-0.007008	0.024603	0.094848	-1.195917	5.578288	1.527501
16969	0	-0.713832	2.466126	9.527530	-0.007141	0.024658	0.095276	-1.194059	5.578574	1.522911
16970	0	-0.695500	2.429922	9.496828	-0.006953	0.024298	0.094969	-1.193962	5.584182	1.520515
16971	0	-0.738361	2.411237	9.564134	-0.007385	0.024109	0.095642	-1.191530	5.585831	1.526507
16972	0	-0.732600	2.411875	9.515074	-0.007321	0.024116	0.095152	-1.189290	5.594816	1.533447
16973	0	-0.751007	2.435095	9.552033	-0.007507	0.024353	0.095520	-1.193469	5.601566	1.530116
16974	0	-0.708886	2.446546	9.491069	-0.007086	0.024470	0.094910	-1.201076	5.608669	1.521898
16975	0	-0.738799	2.410929	9.564178	-0.007385	0.024109	0.095642	-1.202258	5.615415	1.525474
16976	0	-0.782531	2.447393	9.619017	-0.007818	0.024475	0.096190	-1.205213	5.627168	1.527830
16977	0	-0.757694	2.453761	9.680071	-0.007568	0.024536	0.096802	-1.204990	5.640589	1.529881
16978	0	-0.764887	2.411288	9.692050	-0.007647	0.024112	0.096921	-1.205308	5.646806	1.537055
16979	0	-0.751390	2.447752	9.698374	-0.007507	0.024475	0.096985	-1.204041	5.657905	1.536732
16980	0	-0.746476	2.447660	9.698219	-0.007460	0.024479	0.096982	-1.208438	5.667343	1.531097
16981	0	-0.794249	2.459854	9.759422	-0.007935	0.024597	0.097595	-1.208385	5.679937	1.526920
16982	0	-0.746662	2.465715	9.740968	-0.007463	0.024660	0.097409	-1.213531	5.688203	1.528291
16983	0	-0.757098	2.441341	9.802242	-0.007568	0.024414	0.098022	-1.215965	5.694742	1.533235
16984	0	-0.770128	2.483953	9.777788	-0.007696	0.024839	0.097778	-1.217432	5.704144	1.536063
16985	0	-0.762781	2.508520	9.759540	-0.007629	0.025085	0.097595	-1.219489	5.705912	1.537622
16986	0	-0.738419	2.502271	9.814459	-0.007382	0.025023	0.098145	-1.222096	5.711502	1.533754
16987	0	-0.732029	2.459886	9.790026	-0.007324	0.024597	0.097900	-1.221908	5.710611	1.535380
16988	0	-0.780144	2.478506	9.802129	-0.007805	0.024783	0.098022	-1.221469	5.710288	1.532697
16989	0	-0.744114	2.471725	9.826749	-0.007446	0.024719	0.098267	-1.225658	5.708026	1.529492
16990	0	-0.779424	2.465416	9.747461	-0.007803	0.024653	0.097474	-1.226718	5.701649	1.534247
16991	0	-0.780622	2.441493	9.838895	-0.007812	0.024414	0.098389	-1.227571	5.698115	1.537582
16992	0	-0.748419	2.453739	9.814528	-0.007495	0.024537	0.098145	-1.229204	5.689518	1.533138
16993	0	-0.737556	2.490509	9.759525	-0.007385	0.024902	0.097595	-1.227912	5.682060	1.535328
16994	0	-0.766034	2.478648	9.722951	-0.007671	0.024785	0.097229	-1.228194	5.673038	1.535650
16995	0	-0.749648	2.465912	9.710754	-0.007507	0.024658	0.097107	-1.229085	5.664199	1.535576
16996	0	-0.734885	2.478347	9.753573	-0.007364	0.024781	0.097535	-1.228520	5.650195	1.532473
16997	0	-0.755413	2.453943	9.686307	-0.007568	0.024536	0.096863	-1.226679	5.637443	1.529412
16998	0	-0.752505	2.436177	9.613083	-0.007541	0.024359	0.096130	-1.225171	5.622919	1.525636
16999	0	-0.737444	2.416964	9.607024	-0.007385	0.024170	0.096069	-1.227487	5.613977	1.524101
17000	0	-0.747567	2.459620	9.576595	-0.007486	0.024596	0.095765	-1.229475	5.605170	1.524723
17001	0	-0.725043	2.441560	9.600887	-0.007263	0.024414	0.096008	-1.229606	5.593994	1.530942
17002	0	-0.741137	2.423403	9.564378	-0.007421	0.024234	0.095643	-1.231320	5.585797	1.528007
17003	0	-0.731452	2.447582	9.503230	-0.007324	0.024475	0.095032	-1.232399	5.578027	1.526759
17004	0	-0.723530	2.423107	9.527772	-0.007244	0.024232	0.095277	-1.235355	5.571315	1.523614
17005	0	-0.725791	2.410824	9.533748	-0.007263	0.024109	0.095337	-1.237977	5.568734	1.522518
17006	0	-0.725026	2.422957	9.558206	-0.007253	0.024229	0.095582	-1.239149	5.569471	1.521461
17007	0	-0.719933	2.392676	9.545895	-0.007202	0.023926	0.095459	-1.239772	5.569761	1.523206
17008	0	-0.713284	2.404780	9.576389	-0.007135	0.024050	0.095763	-1.243935	5.570363	1.519701
17009	0	-0.726265	2.441756	9.539709	-0.007263	0.024414	0.095398	-1.241482	5.573300	1.516762
17010	0	-0.744120	2.460211	9.484750	-0.007445	0.024604	0.094847	-1.245419	5.571999	1.512648
17011	0	-0.732724	2.422761	9.509339	-0.007324	0.024231	0.095093	-1.251155	5.579076	1.506767
17012	0	-0.702400	2.458696	9.546073	-0.007026	0.024590	0.095460	-1.255988	5.580656	1.513370
17013	0	-0.720280	2.416588	9.582617	-0.007202	0.024170	0.095825	-1.262582	5.584972	1.505968
17014	0	-0.733007	2.416246	9.613074	-0.007326	0.024161	0.096131	-1.262864	5.593098	1.511962
17015	0	-0.744849	2.410788	9.600838	-0.007446	0.024109	0.096008	-1.265744	5.599211	1.512194
17016	0	-0.739141	2.423020	9.625181	-0.007390	0.024228	0.096252	-1.264954	5.604377	1.509082
17017	0	-0.745253	2.435257	9.625207	-0.007446	0.024353	0.096252	-1.267082	5.615158	1.510940
17018	0	-0.746284	2.453503	9.655614	-0.007459	0.024534	0.096557	-1.267735	5.623521	1.517260
17019	0	-0.714621	2.471992	9.710638	-0.007141	0.024719	0.097107	-1.268537	5.632921	1.519159
17020	0	-0.733940	2.477716	9.716675	-0.007335	0.024781	0.097166	-1.275015	5.641821	1.512885
17021	0	-0.763498	2.441398	9.753376	-0.007629	0.024414	0.097534	-1.276718	5.651752	1.514611
17022	0	-0.745829	2.441379	9.783819	-0.007458	0.024413	0.097838	-1.277622	5.655958	1.519222
17023	0	-0.732208	2.423319	9.759482	-0.007324	0.024231	0.097595	-1.276766	5.657089	1.522499
17024	0	-0.738566	2.460565	9.777587	-0.007381	0.024601	0.097777	-1.272933	5.665455	1.523689
17025	0	-0.732777	2.429869	9.795950	-0.007324	0.024292	0.097961	-1.266734	5.673051	1.528714
17026	0	-0.739356	2.424464	9.789525	-0.007393	0.024243	0.097896	-1.266967	5.677383	1.526486
17027	0	-0.787344	2.441760	9.735020	-0.007874	0.024414	0.097351	-1.264545	5.680847	1.525618
17028	0	-0.774794	2.466670	9.795934	-0.007751	0.024665	0.097960	-1.264216	5.680408	1.526979
17029	0	-0.732525	2.472403	9.777703	-0.007324	0.024719	0.097778	-1.260310	5.685139	1.526102
17030	0	-0.750130	2.466872	9.808107	-0.007510	0.024668	0.098081	-1.261120	5.678635	1.521258
17031	0	-0.755790	2.453553	9.796238	-0.007568	0.024536	0.097961	-1.263785	5.670323	1.523070
17032	0	-0.723413	2.447647	9.753491	-0.007242	0.024473	0.097535	-1.261852	5.664688	1.520156
17033	0	-0.744194	2.454079	9.680091	-0.007446	0.024536	0.096802	-1.258139	5.663263	1.525759
17034	0	-0.754635	2.454721	9.710544	-0.007560	0.024545	0.097105	-1.257230	5.651453	1.523038
17035	0	-0.749954	2.435565	9.716791	-0.007507	0.024353	0.097168	-1.256047	5.646109	1.520628
17036	0	-0.741703	2.460859	9.728847	-0.007431	0.024602	0.097289	-1.250233	5.633687	1.521732
17037	0	-0.737326	2.453913	9.655777	-0.007385	0.024536	0.096558	-1.248635	5.623458	1.526076
17038	0	-0.741284	2.430139	9.606915	-0.007422	0.024298	0.096069	-1.246188	5.615912	1.527784
17039	0	-0.725858	2.466049	9.637427	-0.007263	0.024658	0.096375	-1.245293	5.614169	1.529583
17040	0	-0.724838	2.460608	9.618962	-0.007255	0.024601	0.096190	-1.241085	5.610547	1.530568
17041	0	-0.761824	2.429290	9.661930	-0.007629	0.024292	0.096619	-1.241986	5.601276	1.528023
17042	0	-0.729549	2.423453	9.655843	-0.007302	0.024232	0.096559	-1.240750	5.597015	1.529167
17043	0	-0.725504	2.429183	9.606999	-0.007263	0.024292	0.096069	-1.242890	5.591145	1.526104
17044	0	-0.736706	2.405001	9.588656	-0.007369	0.024047	0.095887	-1.240992	5.592411	1.519912
17045	0	-0.713210	2.429308	9.545938	-0.007141	0.024292	0.095459	-1.241624	5.585476	1.517338
17046	0	-0.705426	2.429366	9.613100	-0.007062	0.024294	0.096130	-1.243831	5.580129	1.513239
17047	0	-0.731765	2.435510	9.545896	-0.007324	0.024353	0.095459	-1.243203	5.576049	1.517336
17048	0	-0.754951	2.392842	9.606911	-0.007555	0.023930	0.096068	-1.246487	5.573253	1.511850
17049	0	-0.732220	2.423266	9.637424	-0.007324	0.024231	0.096375	-1.246267	5.574481	1.506745
17050	0	-0.713262	2.466305	9.564097	-0.007137	0.024661	0.095641	-1.245777	5.572565	1.501009
17051	0	-0.720518	2.441443	9.625212	-0.007202	0.024414	0.096252	-1.247007	5.579618	1.502072
17052	0	-0.745517	2.447820	9.643364	-0.007453	0.024475	0.096435	-1.245004	5.585721	1.505149
17053	0	-0.769235	2.435326	9.613016	-0.007690	0.024353	0.096130	-1.246402	5.591501	1.512711
17054	0	-0.738888	2.454333	9.679899	-0.007389	0.024536	0.096801	-1.239603	5.594852	1.514049
17055	0	-0.738211	2.435744	9.692296	-0.007385	0.024353	0.096924	-1.236194	5.594810	1.512013
17056	0	-0.738342	2.442370	9.667722	-0.007380	0.024423	0.096678	-1.236572	5.602843	1.517205
17057	0	-0.756566	2.465479	9.692491	-0.007568	0.024658	0.096924	-1.242384	5.603321	1.521898
17058	0	-0.725362	2.440885	9.710859	-0.007258	0.024406	0.097109	-1.241323	5.601386	1.526638
17059	0	-0.738813	2.404976	9.728935	-0.007385	0.024048	0.097290	-1.240737	5.608228	1.528183
17060	0	-0.720539	2.429854	9.728740	-0.007208	0.024295	0.097288	-1.238166	5.608948	1.531917
17061	0	-0.719974	2.435867	9.710570	-0.007202	0.024353	0.097107	-1.233288	5.609748	1.533858
17062	0	-0.725825	2.454915	9.716448	-0.007258	0.024547	0.097165	-1.232054	5.613116	1.533764
17063	0	-0.713603	2.447695	9.686270	-0.007141	0.024475	0.096863	-1.231726	5.610840	1.531816
17064	0	-0.694461	2.503030	9.698341	-0.006948	0.025027	0.096984	-1.230016	5.609944	1.526253
17065	0	-0.738625	2.484381	9.704518	-0.007385	0.024841	0.097046	-1.228740	5.614651	1.533830
17066	0	-0.762437	2.485158	9.679899	-0.007631	0.024846	0.096800	-1.224106	5.610250	1.533550
17067	0	-0.762344	2.465784	9.735163	-0.007629	0.024658	0.097351	-1.226381	5.607007	1.538637
17068	0	-0.761482	2.441628	9.710734	-0.007618	0.024413	0.097108	-1.224439	5.606984	1.540256
17069	0	-0.756439	2.417301	9.680130	-0.007568	0.024170	0.096802	-1.222617	5.605989	1.538648
17070	0	-0.755537	2.436522	9.728693	-0.007561	0.024359	0.097288	-1.216828	5.603422	1.541529
17071	0	-0.768804	2.441908	9.667861	-0.007690	0.024414	0.096680	-1.212678	5.604229	1.538922
17072	0	-0.756067	2.418360	9.661498	-0.007564	0.024179	0.096616	-1.209572	5.604426	1.537193
17073	0	-0.738322	2.429481	9.710638	-0.007385	0.024292	0.097107	-1.208043	5.605658	1.535699
17074	0	-0.731020	2.442807	9.643207	-0.007320	0.024419	0.096434	-1.198980	5.597468	1.541800
17075	0	-0.756184	2.447510	9.625295	-0.007568	0.024475	0.096252	-1.200875	5.593504	1.542666
17076	0	-0.730726	2.460189	9.637341	-0.007312	0.024596	0.096375	-1.195985	5.591795	1.537765
17077	0	-0.744389	2.435890	9.667839	-0.007446	0.024353	0.096680	-1.190818	5.592602	1.537156
17078	0	-0.761800	2.479784	9.655371	-0.007625	0.024792	0.096555	-1.185428	5.588552	1.540219
17079	0	-0.738534	2.459808	9.667945	-0.007385	0.024597	0.096680	-1.186077	5.592214	1.542088
17080	0	-0.774809	2.447893	9.649525	-0.007752	0.024476	0.096496	-1.184495	5.590791	1.540506
17081	0	-0.750437	2.429719	9.686172	-0.007507	0.024292	0.096863	-1.180145	5.590964	1.539886
17082	0	-0.755730	2.467224	9.606574	-0.007563	0.024668	0.096066	-1.176614	5.588373	1.545087
17083	0	-0.756853	2.459884	9.649614	-0.007568	0.024597	0.096497	-1.176351	5.592142	1.548037
17084	0	-0.731833	2.423796	9.698339	-0.007325	0.024234	0.096984	-1.173329	5.587862	1.551702
17085	0	-0.737992	2.472373	9.631273	-0.007385	0.024719	0.096313	-1.169833	5.585281	1.553316
17086	0	-0.743048	2.436667	9.637174	-0.007436	0.024362	0.096373	-1.165655	5.582719	1.560129
17087	0	-0.732174	2.398662	9.637475	-0.007324	0.023987	0.096375	-1.167681	5.583420	1.562761
17088	0	-0.725145	2.392888	9.649610	-0.007258	0.023925	0.096497	-1.164753	5.578953	1.566196
17089	0	-0.737568	2.441344	9.631437	-0.007385	0.024414	0.096313	-1.167429	5.571477	1.570884
17090	0	-0.724235	2.440910	9.716982	-0.007244	0.024412	0.097169	-1.172835	5.573028	1.574163
17091	0	-0.731977	2.459864	9.686276	-0.007324	0.024597	0.096863	-1.172911	5.571491	1.580317
17092	0	-0.724816	2.466090	9.674029	-0.007255	0.024661	0.096740	-1.175009	5.567661	1.575714
17093	0	-0.768407	2.478623	9.661763	-0.007690	0.024780	0.096619	-1.169834	5.563916	1.573844
17094	0	-0.749022	2.491295	9.643327	-0.007495	0.024914	0.096433	-1.172684	5.562070	1.573637
17095	0	-0.762622	2.484517	9.625170	-0.007629	0.024841	0.096252	-1.169883	5.562012	1.580515
17096	0	-0.743459	2.442030	9.631214	-0.007441	0.024421	0.096312	-1.172284	5.558690	1.579677
17097	0	-0.744389	2.417325	9.680111	-0.007446	0.024170	0.096802	-1.170181	5.559524	1.573702
17098	0	-0.731714	2.423721	9.673886	-0.007319	0.024237	0.096739	-1.171364	5.560452	1.573593
17099	0	-0.720086	2.465676	9.674119	-0.007202	0.024658	0.096741	-1.174865	5.562538	1.570330
17100	0	-0.714161	2.434947	9.686351	-0.007139	0.024349	0.096864	-1.176304	5.568876	1.568478
17101	0	-0.738351	2.435596	9.606873	-0.007385	0.024353	0.096069	-1.174598	5.570432	1.568671
17102	0	-0.731582	2.436109	9.679968	-0.007321	0.024359	0.096800	-1.173709	5.567647	1.565903
17103	0	-0.744491	2.453608	9.661877	-0.007446	0.024536	0.096619	-1.175569	5.569633	1.564169
17104	0	-0.738144	2.435295	9.649651	-0.007383	0.024352	0.096497	-1.176356	5.571014	1.560189
17105	0	-0.725593	2.454017	9.631299	-0.007263	0.024536	0.096313	-1.173464	5.566215	1.558863
17106	0	-0.743126	2.448411	9.679956	-0.007432	0.024483	0.096800	-1.173631	5.568949	1.553411
17107	0	-0.713706	2.465955	9.606929	-0.007141	0.024658	0.096069	-1.173845	5.567844	1.556662
17108	0	-0.719833	2.478322	9.661715	-0.007195	0.024782	0.096618	-1.174282	5.575784	1.557295
17109	0	-0.732745	2.465877	9.631309	-0.007324	0.024658	0.096313	-1.175303	5.583067	1.555932
17110	0	-0.732811	2.484600	9.618970	-0.007331	0.024842	0.096190	-1.172610	5.583459	1.565295
17111	0	-0.707640	2.508695	9.643543	-0.007080	0.025085	0.096436	-1.172653	5.582786	1.567220
17112	0	-0.719743	2.496737	9.680037	-0.007195	0.024966	0.096801	-1.173036	5.588583	1.568121
17113	0	-0.732460	2.447675	9.686235	-0.007324	0.024475	0.096863	-1.172838	5.592579	1.565604
17114	0	-0.738402	2.429303	9.667936	-0.007386	0.024295	0.096679	-1.176831	5.593636	1.561500
17115	0	-0.744629	2.435190	9.698515	-0.007446	0.024353	0.096985	-1.179928	5.597204	1.562662
17116	0	-0.744447	2.434910	9.655803	-0.007446	0.024350	0.096558	-1.183007	5.598679	1.557523
17117	0	-0.762434	2.423596	9.625158	-0.007629	0.024231	0.096252	-1.178894	5.596410	1.561251
17118	0	-0.743639	2.448466	9.686091	-0.007437	0.024485	0.096861	-1.180654	5.599561	1.556188
17119	0	-0.738609	2.477886	9.698516	-0.007385	0.024780	0.096985	-1.184065	5.604080	1.556635
17120	0	-0.780936	2.446931	9.668059	-0.007814	0.024471	0.096680	-1.188276	5.601851	1.554362
17121	0	-0.750169	2.447589	9.674096	-0.007507	0.024475	0.096741	-1.189211	5.598953	1.552068
17122	0	-0.780061	2.441979	9.716681	-0.007801	0.024415	0.097168	-1.185331	5.602014	1.557951
17123	0	-0.750615	2.459725	9.631355	-0.007507	0.024597	0.096313	-1.187036	5.604220	1.554791
17124	0	-0.744162	2.508547	9.722921	-0.007444	0.025085	0.097229	-1.188823	5.604638	1.553283
17125	0	-0.756290	2.490715	9.698405	-0.007568	0.024902	0.096985	-1.185008	5.601959	1.549445
17126	0	-0.755399	2.460727	9.692208	-0.007558	0.024607	0.096922	-1.186187	5.601086	1.548008
17127	0	-0.762082	2.429376	9.667992	-0.007629	0.024292	0.096680	-1.186019	5.594796	1.553160
17128	0	-0.754770	2.441902	9.674047	-0.007551	0.024417	0.096741	-1.185344	5.594363	1.557648
17129	0	-0.732052	2.471989	9.704601	-0.007324	0.024719	0.097046	-1.186414	5.593702	1.554185
17130	0	-0.713187	2.447410	9.668037	-0.007134	0.024476	0.096680	-1.190497	5.594322	1.559084
17131	0	-0.725210	2.453981	9.667959	-0.007263	0.024536	0.096680	-1.188090	5.585166	1.564592
17132	0	-0.766157	2.454515	9.722800	-0.007668	0.024543	0.097228	-1.187235	5.580823	1.562908
17133	0	-0.731072	2.478263	9.643597	-0.007324	0.024780	0.096436	-1.186518	5.568831	1.556285
17134	0	-0.741292	2.441880	9.704618	-0.007420	0.024418	0.097046	-1.187328	5.564773	1.556700
17135	0	-0.743512	2.429733	9.680128	-0.007446	0.024292	0.096802	-1.182991	5.555521	1.556398
17136	0	-0.729303	2.460961	9.582325	-0.007302	0.024607	0.095823	-1.181456	5.548384	1.560269
17137	0	-0.724730	2.453712	9.674166	-0.007263	0.024536	0.096741	-1.182368	5.533725	1.564050
17138	0	-0.704140	2.478023	9.613235	-0.007049	0.024782	0.096131	-1.186645	5.528939	1.558440
17139	0	-0.732192	2.423144	9.625249	-0.007324	0.024231	0.096252	-1.187866	5.529860	1.558018
17140	0	-0.755655	2.447186	9.643699	-0.007565	0.024475	0.096436	-1.193659	5.524223	1.553917
17141	0	-0.701111	2.441432	9.570364	-0.007019	0.024414	0.095703	-1.195295	5.518582	1.550086
17142	0	-0.718545	2.417152	9.619207	-0.007187	0.024170	0.096192	-1.195187	5.520492	1.548251
17143	0	-0.707488	2.422762	9.570436	-0.007080	0.024231	0.095703	-1.201071	5.518024	1.544969
17144	0	-0.737049	2.428867	9.521623	-0.007375	0.024285	0.095217	-1.198853	5.516631	1.550950
17145	0	-0.732396	2.434989	9.564291	-0.007324	0.024353	0.095642	-1.204396	5.519895	1.550100
17146	0	-0.738973	2.404080	9.564279	-0.007385	0.024041	0.095643	-1.206515	5.528669	1.549548
17147	0	-0.738326	2.380459	9.527582	-0.007385	0.023804	0.095276	-1.207259	5.529913	1.550169
17148	0	-0.744192	2.417383	9.594561	-0.007442	0.024171	0.095946	-1.205489	5.532855	1.550156
17149	0	-0.751024	2.429045	9.545915	-0.007507	0.024292	0.095459	-1.209034	5.539829	1.552914
17150	0	-0.751903	2.398346	9.619082	-0.007513	0.023983	0.096191	-1.210111	5.550333	1.556241
17151	0	-0.726945	2.410512	9.668016	-0.007263	0.024109	0.096680	-1.216216	5.561119	1.553951
17152	0	-0.740006	2.446719	9.619129	-0.007398	0.024467	0.096191	-1.218255	5.567486	1.555280
17153	0	-0.696091	2.471950	9.680148	-0.006958	0.024719	0.096802	-1.219719	5.574367	1.549375
17154	0	-0.708638	2.447566	9.728890	-0.007086	0.024475	0.097289	-1.220815	5.578609	1.549418
17155	0	-0.720704	2.471681	9.649684	-0.007202	0.024719	0.096497	-1.225376	5.587806	1.547432
17156	0	-0.733895	2.483513	9.753398	-0.007335	0.024836	0.097534	-1.227620	5.596191	1.546139
17157	0	-0.744788	2.477968	9.667972	-0.007446	0.024780	0.096680	-1.230065	5.601573	1.543431
17158	0	-0.751061	2.453417	9.704595	-0.007511	0.024534	0.097046	-1.231909	5.604544	1.543148
17159	0	-0.757244	2.490300	9.704541	-0.007568	0.024902	0.097046	-1.232798	5.612786	1.546596
17160	0	-0.782279	2.429060	9.814307	-0.007821	0.024293	0.098143	-1.237259	5.618298	1.544403
17161	0	-0.769331	2.428996	9.747342	-0.007690	0.024292	0.097473	-1.241357	5.625166	1.544251
17162	0	-0.794264	2.434314	9.759630	-0.007940	0.024348	0.097595	-1.249090	5.631431	1.537586
17163	0	-0.793261	2.411001	9.790027	-0.007935	0.024109	0.097900	-1.249583	5.632792	1.536963
17164	0	-0.768246	2.423198	9.753377	-0.007687	0.024233	0.097533	-1.252472	5.631632	1.541505
17165	0	-0.774616	2.447490	9.747361	-0.007751	0.024475	0.097473	-1.254578	5.629172	1.541657
17166	0	-0.761138	2.478256	9.759498	-0.007619	0.024779	0.097595	-1.252689	5.624202	1.546221
17167	0	-0.774329	2.447536	9.741269	-0.007751	0.024475	0.097412	-1.254310	5.618460	1.554497
17168	0	-0.748224	2.459703	9.790206	-0.007491	0.024597	0.097901	-1.256424	5.611976	1.555726
17169	0	-0.738079	2.477959	9.790090	-0.007385	0.024780	0.097900	-1.259129	5.610481	1.548781
17170	0	-0.743121	2.459526	9.771873	-0.007438	0.024595	0.097718	-1.261050	5.606676	1.547578
17171	0	-0.737346	2.447707	9.735147	-0.007385	0.024475	0.097351	-1.260749	5.596800	1.549047
17172	0	-0.729266	2.448023	9.686287	-0.007301	0.024478	0.096863	-1.260048	5.590427	1.543616
17173	0	-0.725373	2.441389	9.716872	-0.007263	0.024414	0.097168	-1.262213	5.583196	1.546844
17174	0	-0.711322	2.471976	9.765747	-0.007122	0.024718	0.097657	-1.262469	5.576739	1.543702
17175	0	-0.737302	2.484026	9.643675	-0.007385	0.024841	0.096436	-1.265752	5.566221	1.541005
17176	0	-0.759292	2.477844	9.674336	-0.007606	0.024777	0.096743	-1.266573	5.555304	1.538498
17177	0	-0.749515	2.429460	9.667998	-0.007507	0.024292	0.096680	-1.265508	5.544897	1.537971
17178	0	-0.759549	2.442283	9.594704	-0.007606	0.024419	0.095947	-1.262698	5.536845	1.541784
17179	0	-0.755655	2.405034	9.600861	-0.007568	0.024048	0.096008	-1.261745	5.526754	1.541904
17180	0	-0.692446	2.405667	9.625213	-0.006934	0.024053	0.096252	-1.258888	5.519130	1.541821
17181	0	-0.719474	2.404769	9.588683	-0.007202	0.024048	0.095886	-1.261034	5.514133	1.536826
17182	0	-0.718247	2.422979	9.546040	-0.007188	0.024230	0.095460	-1.263178	5.511462	1.535864
17183	0	-0.737939	2.411244	9.600786	-0.007385	0.024109	0.096008	-1.260815	5.508261	1.539563
17184	0	-0.730942	2.424000	9.582390	-0.007313	0.024238	0.095824	-1.259819	5.507953	1.538609
17185	0	-0.726210	2.441550	9.570284	-0.007263	0.024414	0.095703	-1.259889	5.510270	1.536506
17186	0	-0.744396	2.417071	9.533628	-0.007444	0.024172	0.095336	-1.263015	5.513357	1.536016
17187	0	-0.738014	2.423000	9.558169	-0.007385	0.024231	0.095581	-1.266028	5.511008	1.537012
17188	0	-0.743696	2.428849	9.582630	-0.007437	0.024289	0.095826	-1.268556	5.514839	1.537292
17189	0	-0.720600	2.411169	9.625145	-0.007202	0.024109	0.096252	-1.266907	5.522885	1.536862
17190	0	-0.709340	2.466425	9.594366	-0.007088	0.024663	0.095944	-1.267014	5.533073	1.539456
17191	0	-0.732716	2.429691	9.643408	-0.007324	0.024292	0.096436	-1.262838	5.540052	1.540398
17192	0	-0.727418	2.430142	9.661447	-0.007269	0.024302	0.096615	-1.264627	5.549713	1.541055
17193	0	-0.708820	2.441561	9.667870	-0.007080	0.024414	0.096680	-1.264407	5.562635	1.541515
17194	0	-0.740349	2.453967	9.655443	-0.007401	0.024539	0.096555	-1.265317	5.568553	1.543329
17195	0	-0.769014	2.453981	9.673981	-0.007690	0.024536	0.096741	-1.262709	5.571819	1.546978
17196	0	-0.769278	2.454355	9.740983	-0.007690	0.024543	0.097410	-1.263545	5.578088	1.542017
17197	0	-0.738796	2.441525	9.777782	-0.007385	0.024414	0.097778	-1.263855	5.584754	1.544872
17198	0	-0.732866	2.484147	9.765488	-0.007330	0.024843	0.097654	-1.267693	5.586884	1.546896
17199	0	-0.744507	2.478088	9.765619	-0.007446	0.024780	0.097656	-1.268749	5.589092	1.548025
17200	0	-0.744907	2.453737	9.783797	-0.007444	0.024537	0.097838	-1.270079	5.598008	1.551076
17201	0	-0.738806	2.472036	9.765575	-0.007385	0.024719	0.097656	-1.270491	5.604783	1.548460
17202	0	-0.762924	2.454246	9.771473	-0.007635	0.024538	0.097715	-1.267165	5.601690	1.554292
17203	0	-0.769071	2.453932	9.789957	-0.007690	0.024536	0.097900	-1.265193	5.605601	1.552230
17204	0	-0.768421	2.442295	9.765412	-0.007691	0.024420	0.097654	-1.263392	5.601031	1.552276
17205	0	-0.738302	2.472225	9.771669	-0.007385	0.024719	0.097717	-1.261663	5.602077	1.552075
17206	0	-0.755979	2.448004	9.777698	-0.007565	0.024481	0.097776	-1.264443	5.600258	1.551676
17207	0	-0.743948	2.459708	9.777886	-0.007446	0.024597	0.097778	-1.266433	5.596103	1.554427
17208	0	-0.754247	2.447553	9.753576	-0.007555	0.024474	0.097535	-1.266811	5.585404	1.560107
17209	0	-0.768185	2.465774	9.777911	-0.007690	0.024658	0.097778	-1.269312	5.579243	1.554547
17210	0	-0.778511	2.441835	9.771751	-0.007795	0.024412	0.097718	-1.264019	5.571202	1.559648
17211	0	-0.749566	2.466003	9.704634	-0.007507	0.024658	0.097046	-1.263890	5.561441	1.557183
17212	0	-0.753437	2.454227	9.716800	-0.007545	0.024539	0.097168	-1.262011	5.552339	1.558926
17213	0	-0.737098	2.460214	9.698469	-0.007385	0.024597	0.096985	-1.258159	5.539601	1.564383
17214	0	-0.734999	2.448910	9.625093	-0.007358	0.024485	0.096251	-1.254743	5.534420	1.567178
17215	0	-0.719640	2.484522	9.588565	-0.007202	0.024841	0.095886	-1.251957	5.531340	1.563987
17216	0	-0.736672	2.478901	9.649493	-0.007374	0.024788	0.096495	-1.252556	5.526773	1.565032
17217	0	-0.731307	2.447969	9.655730	-0.007324	0.024475	0.096558	-1.249092	5.517540	1.563605
17218	0	-0.747740	2.424357	9.661731	-0.007485	0.024240	0.096618	-1.246248	5.511947	1.559802
17219	0	-0.719519	2.417090	9.594754	-0.007202	0.024170	0.095947	-1.246963	5.507480	1.564216
17220	0	-0.711849	2.417708	9.551914	-0.007128	0.024171	0.095520	-1.241461	5.500290	1.565831
17221	0	-0.707339	2.417211	9.619135	-0.007080	0.024170	0.096191	-1.240799	5.496157	1.555274
17222	0	-0.712031	2.448443	9.557924	-0.007128	0.024479	0.095580	-1.236091	5.491086	1.554583
17223	0	-0.737931	2.441668	9.576395	-0.007385	0.024414	0.095764	-1.234842	5.487789	1.552379
17224	0	-0.724810	2.472754	9.564050	-0.007252	0.024724	0.095641	-1.232420	5.487166	1.553262
17225	0	-0.720278	2.441606	9.594671	-0.007202	0.024414	0.095947	-1.231753	5.491496	1.556404
17226	0	-0.726373	2.442160	9.582244	-0.007265	0.024418	0.095823	-1.229057	5.493524	1.559656
17227	0	-0.738046	2.429420	9.643536	-0.007385	0.024292	0.096436	-1.228262	5.491597	1.566263
17228	0	-0.731599	2.417310	9.625155	-0.007315	0.024174	0.096251	-1.230754	5.496704	1.564303
17229	0	-0.750998	2.416798	9.594755	-0.007507	0.024170	0.095947	-1.234775	5.503376	1.561384
17230	0	-0.721073	2.453248	9.625194	-0.007208	0.024531	0.096252	-1.235121	5.510282	1.565632
17231	0	-0.720206	2.441470	9.674057	-0.007202	0.024414	0.096741	-1.236135	5.513777	1.562506
17232	0	-0.744363	2.441512	9.667891	-0.007446	0.024415	0.096679	-1.237809	5.514324	1.563562
17233	0	-0.708268	2.453695	9.716757	-0.007080	0.024536	0.097168	-1.238578	5.520894	1.558540
17234	0	-0.745149	2.447834	9.692234	-0.007452	0.024476	0.096923	-1.237641	5.523887	1.557068
17235	0	-0.732626	2.459820	9.686238	-0.007324	0.024597	0.096863	-1.238133	5.529819	1.556482
17236	0	-0.738751	2.435558	9.753302	-0.007390	0.024354	0.097533	-1.238045	5.530551	1.560173
17237	0	-0.726457	2.460279	9.728851	-0.007263	0.024597	0.097290	-1.233125	5.535736	1.561755
17238	0	-0.750740	2.448595	9.740842	-0.007510	0.024486	0.097408	-1.234502	5.536150	1.563741
17239	0	-0.720140	2.490545	9.716723	-0.007202	0.024902	0.097168	-1.232586	5.538893	1.566001
17240	0	-0.726345	2.497038	9.777600	-0.007262	0.024969	0.097776	-1.232786	5.543885	1.568272
17241	0	-0.750510	2.490533	9.704530	-0.007507	0.024902	0.097046	-1.231042	5.544935	1.568663
17242	0	-0.755700	2.466793	9.765392	-0.007565	0.024664	0.097654	-1.228249	5.539947	1.565831
17243	0	-0.744293	2.472539	9.789909	-0.007446	0.024719	0.097900	-1.222876	5.539734	1.562903
17244	0	-0.774378	2.467144	9.801923	-0.007745	0.024670	0.098020	-1.222540	5.542188	1.564585
17245	0	-0.750231	2.417482	9.771646	-0.007507	0.024170	0.097717	-1.218612	5.540050	1.572290
17246	0	-0.749231	2.460878	9.734907	-0.007498	0.024607	0.097349	-1.218041	5.537395	1.571237
17247	0	-0.738312	2.478182	9.716774	-0.007385	0.024780	0.097168	-1.218013	5.538555	1.569314
17248	0	-0.719557	2.490676	9.728889	-0.007198	0.024905	0.097289	-1.217972	5.538996	1.572528
17249	0	-0.737690	2.466438	9.741118	-0.007385	0.024658	0.097412	-1.212642	5.533061	1.566462
17250	0	-0.742729	2.466765	9.734989	-0.007430	0.024670	0.097349	-1.216790	5.533471	1.569028
17251	0	-0.737971	2.478130	9.704606	-0.007385	0.024780	0.097046	-1.217454	5.530711	1.566324
17252	0	-0.755338	2.429617	9.655740	-0.007558	0.024294	0.096558	-1.216608	5.529146	1.562559
17253	0	-0.750271	2.448120	9.661747	-0.007507	0.024475	0.096619	-1.211204	5.527441	1.565295
17254	0	-0.725202	2.448421	9.661658	-0.007255	0.024487	0.096616	-1.215781	5.528071	1.562871
17255	0	-0.743718	2.471981	9.741266	-0.007446	0.024719	0.097412	-1.217043	5.521277	1.565164
17256	0	-0.729664	2.453860	9.643683	-0.007306	0.024537	0.096437	-1.217191	5.513983	1.565368
17257	0	-0.725600	2.466071	9.619131	-0.007263	0.024658	0.096191	-1.216078	5.509305	1.570801
17258	0	-0.724244	2.441865	9.649616	-0.007249	0.024419	0.096496	-1.218186	5.505484	1.567195
17259	0	-0.737531	2.453630	9.661937	-0.007385	0.024536	0.096619	-1.219963	5.497643	1.560994
17260	0	-0.717787	2.441787	9.637489	-0.007183	0.024414	0.096375	-1.217302	5.495233	1.558540
17261	0	-0.725944	2.398724	9.582537	-0.007263	0.023987	0.095825	-1.218624	5.494483	1.557536
17262	0	-0.737838	2.417504	9.612903	-0.007378	0.024170	0.096130	-1.214236	5.498956	1.563056
17263	0	-0.702235	2.441508	9.606884	-0.007019	0.024414	0.096069	-1.214700	5.506370	1.564912
17264	0	-0.702473	2.466365	9.643281	-0.007026	0.024660	0.096434	-1.212245	5.508826	1.567360
17265	0	-0.744805	2.441818	9.606815	-0.007446	0.024414	0.096069	-1.209051	5.514446	1.563767
17266	0	-0.701861	2.467291	9.685844	-0.007023	0.024666	0.096860	-1.202500	5.513166	1.561265
17267	0	-0.695830	2.441332	9.631364	-0.006958	0.024414	0.096313	-1.205172	5.517089	1.555402
17268	0	-0.720019	2.441445	9.625208	-0.007203	0.024412	0.096252	-1.204250	5.517320	1.554469
17269	0	-0.738148	2.459785	9.667980	-0.007385	0.024597	0.096680	-1.205273	5.516569	1.552386
17270	0	-0.731662	2.447618	9.661862	-0.007317	0.024476	0.096619	-1.206873	5.520192	1.549899
17271	0	-0.738159	2.471867	9.643597	-0.007385	0.024719	0.096436	-1.209383	5.519552	1.547004
17272	0	-0.719559	2.453588	9.661822	-0.007195	0.024534	0.096619	-1.209158	5.523277	1.549144
17273	0	-0.732387	2.477997	9.674083	-0.007324	0.024780	0.096741	-1.211296	5.526455	1.546965
17274	0	-0.744706	2.453801	9.643477	-0.007446	0.024535	0.096436	-1.209660	5.530932	1.543136
17275	0	-0.744490	2.410895	9.722909	-0.007446	0.024109	0.097229	-1.211358	5.532935	1.542492
17276	0	-0.750424	2.399252	9.710538	-0.007505	0.023986	0.097107	-1.205258	5.535180	1.544598
17277	0	-0.738313	2.447927	9.673983	-0.007385	0.024475	0.096741	-1.202091	5.536334	1.547914
17278	0	-0.737525	2.442256	9.673907	-0.007381	0.024422	0.096739	-1.202925	5.532819	1.551486
17279	0	-0.744091	2.441812	9.728943	-0.007446	0.024414	0.097290	-1.200013	5.530269	1.547144
17280	0	-0.773489	2.424156	9.710477	-0.007741	0.024239	0.097105	-1.198377	5.526889	1.552940
17281	0	-0.750445	2.447658	9.728989	-0.007507	0.024475	0.097290	-1.198441	5.527201	1.552628
17282	0	-0.725451	2.466305	9.704466	-0.007257	0.024661	0.097045	-1.197920	5.527412	1.548993
17283	0	-0.719940	2.496572	9.692343	-0.007202	0.024963	0.096924	-1.196986	5.527838	1.545735
17284	0	-0.731314	2.472128	9.722898	-0.007319	0.024723	0.097228	-1.200957	5.524223	1.545250
17285	0	-0.713778	2.459571	9.716858	-0.007141	0.024597	0.097168	-1.204496	5.523999	1.545455
17286	0	-0.719103	2.471737	9.741290	-0.007195	0.024715	0.097413	-1.204022	5.522524	1.548752
17287	0	-0.743975	2.490308	9.655793	-0.007446	0.024902	0.096558	-1.205039	5.518592	1.545912
17288	0	-0.736392	2.484415	9.674092	-0.007373	0.024842	0.096741	-1.204734	5.511928	1.545671
17289	0	-0.756303	2.441550	9.631353	-0.007568	0.024414	0.096313	-1.204882	5.509378	1.544762
17290	0	-0.724708	2.429478	9.686204	-0.007253	0.024294	0.096862	-1.205705	5.506532	1.544106
17291	0	-0.762406	2.435311	9.637491	-0.007629	0.024353	0.096375	-1.207464	5.503979	1.544947
17292	0	-0.755842	2.411072	9.692333	-0.007558	0.024109	0.096924	-1.207040	5.508220	1.544032
17293	0	-0.756440	2.447936	9.612960	-0.007568	0.024475	0.096130	-1.203776	5.507256	1.547280
17294	0	-0.767912	2.435752	9.631266	-0.007683	0.024361	0.096312	-1.209337	5.506609	1.550105
17295	0	-0.768604	2.416593	9.582655	-0.007690	0.024170	0.095825	-1.215965	5.505125	1.552138
17296	0	-0.755556	2.385629	9.686500	-0.007560	0.023856	0.096865	-1.217648	5.503876	1.554959
17297	0	-0.756305	2.435460	9.625246	-0.007568	0.024353	0.096252	-1.217650	5.501347	1.550956
17298	0	-0.786105	2.423620	9.619097	-0.007863	0.024234	0.096191	-1.216609	5.502658	1.549008
17299	0	-0.732070	2.466383	9.692266	-0.007324	0.024658	0.096924	-1.211767	5.502244	1.553608
17300	0	-0.731654	2.454917	9.710350	-0.007318	0.024547	0.097104	-1.210499	5.504707	1.564151
17301	0	-0.732302	2.435178	9.686320	-0.007324	0.024353	0.096863	-1.213745	5.506935	1.567282
17302	0	-0.731704	2.483600	9.655865	-0.007322	0.024838	0.096558	-1.218505	5.504498	1.570404
17303	0	-0.750384	2.477916	9.692438	-0.007507	0.024780	0.096924	-1.221671	5.504096	1.564768
17304	0	-0.767640	2.489461	9.656041	-0.007684	0.024899	0.096559	-1.229378	5.499236	1.561315
17305	0	-0.732171	2.423382	9.735055	-0.007324	0.024231	0.097351	-1.227823	5.499995	1.562783
17306	0	-0.719648	2.460186	9.704408	-0.007197	0.024602	0.097044	-1.229675	5.502576	1.565036
17307	0	-0.749984	2.484114	9.704652	-0.007507	0.024841	0.097046	-1.231803	5.497612	1.561782
17308	0	-0.736915	2.478189	9.668012	-0.007371	0.024779	0.096681	-1.230559	5.499144	1.558500
17309	0	-0.762653	2.423392	9.704538	-0.007629	0.024231	0.097046	-1.228869	5.499478	1.558831
17310	0	-0.743231	2.472603	9.722746	-0.007441	0.024725	0.097227	-1.229527	5.493660	1.557803
17311	0	-0.732200	2.453457	9.692439	-0.007324	0.024536	0.096924	-1.233181	5.494736	1.555624
17312	0	-0.756299	2.435172	9.692427	-0.007565	0.024349	0.096925	-1.231985	5.496578	1.559662
17313	0	-0.713696	2.465863	9.680196	-0.007141	0.024658	0.096802	-1.233316	5.495426	1.558432
17314	0	-0.737513	2.447408	9.680220	-0.007378	0.024475	0.096802	-1.236323	5.496182	1.556501
17315	0	-0.725949	2.453383	9.698572	-0.007263	0.024536	0.096985	-1.240885	5.495562	1.554594
17316	0	-0.749604	2.458927	9.710904	-0.007501	0.024592	0.097108	-1.246432	5.493905	1.558903
17317	0	-0.750129	2.435457	9.735115	-0.007507	0.024353	0.097351	-1.246492	5.490636	1.560429
17318	0	-0.742562	2.429473	9.674146	-0.007435	0.024295	0.096741	-1.248595	5.483657	1.560668
17319	0	-0.701172	2.460112	9.606886	-0.007019	0.024597	0.096069	-1.245796	5.478802	1.556282
17320	0	-0.711955	2.454547	9.631167	-0.007127	0.024544	0.096312	-1.245663	5.474047	1.556646
17321	0	-0.713992	2.429348	9.667940	-0.007141	0.024292	0.096680	-1.245682	5.476290	1.554530
17322	0	-0.713565	2.453965	9.619031	-0.007139	0.024538	0.096190	-1.245584	5.475799	1.556221
17323	0	-0.738096	2.502320	9.613102	-0.007385	0.025024	0.096130	-1.248875	5.474438	1.554194
17324	0	-0.725397	2.489596	9.576608	-0.007255	0.024899	0.095765	-1.254855	5.477314	1.554701
17325	0	-0.713720	2.447243	9.564306	-0.007141	0.024475	0.095642	-1.259883	5.476376	1.553686
17326	0	-0.730929	2.422624	9.588749	-0.007317	0.024225	0.095887	-1.260561	5.471537	1.557161
17327	0	-0.719939	2.411070	9.631323	-0.007202	0.024109	0.096313	-1.260204	5.471976	1.555243
17328	0	-0.737729	2.405341	9.643417	-0.007380	0.024051	0.096435	-1.258808	5.471915	1.556150
17329	0	-0.787124	2.404908	9.631336	-0.007874	0.024048	0.096313	-1.259140	5.472888	1.557003
17330	0	-0.756620	2.399251	9.618938	-0.007565	0.023989	0.096190	-1.256321	5.478422	1.557848
17331	0	-0.738919	2.441620	9.594642	-0.007385	0.024414	0.095947	-1.255417	5.486608	1.559649
17332	0	-0.739625	2.496975	9.637176	-0.007394	0.024967	0.096373	-1.254063	5.492996	1.555876
17333	0	-0.769272	2.453693	9.619102	-0.007690	0.024536	0.096191	-1.254796	5.499275	1.555544
17334	0	-0.726779	2.441869	9.673885	-0.007268	0.024415	0.096740	-1.252168	5.502718	1.554034
17335	0	-0.744924	2.441102	9.674126	-0.007446	0.024414	0.096741	-1.257445	5.509740	1.554358
17336	0	-0.714880	2.446818	9.698573	-0.007147	0.024468	0.096986	-1.259434	5.515621	1.555833
17337	0	-0.714084	2.465964	9.722866	-0.007141	0.024658	0.097229	-1.259491	5.518934	1.554921
17338	0	-0.744390	2.435482	9.728930	-0.007446	0.024355	0.097289	-1.261427	5.519836	1.551365
17339	0	-0.726467	2.447775	9.704512	-0.007263	0.024475	0.097046	-1.260018	5.525165	1.549923
17340	0	-0.751058	2.453938	9.710545	-0.007511	0.024541	0.097105	-1.263557	5.528152	1.553161
17341	0	-0.738275	2.465735	9.747355	-0.007385	0.024658	0.097473	-1.266365	5.528918	1.551065
17342	0	-0.768467	2.428957	9.704610	-0.007686	0.024290	0.097046	-1.268741	5.531415	1.544579
17343	0	-0.750686	2.453771	9.765589	-0.007507	0.024536	0.097656	-1.268655	5.534519	1.540254
17344	0	-0.738277	2.508669	9.735073	-0.007385	0.025088	0.097350	-1.272350	5.535310	1.541489
17345	0	-0.743862	2.471961	9.692432	-0.007446	0.024719	0.096924	-1.273815	5.530141	1.542334
17346	0	-0.760214	2.423390	9.692499	-0.007614	0.024231	0.096925	-1.272327	5.520016	1.541069
17347	0	-0.737648	2.453500	9.661961	-0.007385	0.024536	0.096619	-1.275578	5.513570	1.545162
17348	0	-0.711935	2.441178	9.686394	-0.007124	0.024411	0.096864	-1.276729	5.511924	1.542910
17349	0	-0.719797	2.453820	9.747293	-0.007202	0.024536	0.097473	-1.276140	5.510785	1.539151
17350	0	-0.718629	2.454347	9.643431	-0.007195	0.024540	0.096435	-1.273893	5.504905	1.533799
17351	0	-0.713326	2.435171	9.686370	-0.007141	0.024353	0.096863	-1.277337	5.499516	1.533577
17352	0	-0.754715	2.441303	9.631443	-0.007553	0.024411	0.096314	-1.277023	5.496279	1.533491
17353	0	-0.719329	2.459893	9.680197	-0.007202	0.024597	0.096802	-1.276866	5.489730	1.530575
17354	0	-0.705301	2.459502	9.710892	-0.007063	0.024600	0.097107	-1.284752	5.482013	1.527027
17355	0	-0.737586	2.441735	9.655750	-0.007385	0.024414	0.096558	-1.282784	5.474827	1.524763
17356	0	-0.711597	2.430032	9.588514	-0.007123	0.024298	0.095885	-1.281542	5.470315	1.525059
17357	0	-0.732029	2.478288	9.643517	-0.007324	0.024780	0.096436	-1.280274	5.469387	1.519335
17358	0	-0.731173	2.448021	9.631280	-0.007317	0.024480	0.096313	-1.281699	5.467396	1.520411
17359	0	-0.706963	2.441682	9.600837	-0.007080	0.024414	0.096008	-1.280342	5.458933	1.522735
17360	0	-0.730142	2.411874	9.655648	-0.007303	0.024114	0.096558	-1.276038	5.460460	1.526309
17361	0	-0.732067	2.429286	9.570318	-0.007324	0.024292	0.095703	-1.276807	5.459954	1.522420
17362	0	-0.719402	2.435615	9.637407	-0.007195	0.024354	0.096375	-1.275956	5.461906	1.530179
17363	0	-0.738351	2.417296	9.594663	-0.007385	0.024170	0.095947	-1.274075	5.463515	1.529443
17364	0	-0.732147	2.423717	9.600626	-0.007321	0.024237	0.096006	-1.275217	5.467275	1.529698
17365	0	-0.726299	2.435578	9.588555	-0.007263	0.024353	0.095886	-1.273632	5.470686	1.531797
17366	0	-0.720583	2.466577	9.594436	-0.007202	0.024663	0.095945	-1.271920	5.478579	1.531655
17367	0	-0.714239	2.441421	9.582506	-0.007141	0.024414	0.095825	-1.273428	5.483686	1.531584
17368	0	-0.738628	2.423540	9.618948	-0.007388	0.024231	0.096190	-1.269894	5.485195	1.533793
17369	0	-0.732146	2.429665	9.667873	-0.007324	0.024292	0.096680	-1.266159	5.485646	1.531659
17370	0	-0.707524	2.466890	9.655422	-0.007075	0.024667	0.096555	-1.265368	5.489192	1.533665
17371	0	-0.689451	2.447536	9.600841	-0.006897	0.024475	0.096008	-1.266841	5.489954	1.533037
17372	0	-0.719262	2.441432	9.643584	-0.007197	0.024414	0.096436	-1.268346	5.488089	1.534765
17373	0	-0.719948	2.447699	9.625216	-0.007202	0.024475	0.096252	-1.267858	5.488635	1.535157
17374	0	-0.726046	2.484610	9.680016	-0.007258	0.024844	0.096801	-1.267254	5.494591	1.531835
17375	0	-0.720138	2.496844	9.704465	-0.007202	0.024963	0.097046	-1.262968	5.497359	1.537293
17376	0	-0.744444	2.418217	9.740864	-0.007445	0.024179	0.097409	-1.261475	5.499938	1.542941
17377	0	-0.726123	2.453689	9.777828	-0.007263	0.024536	0.097778	-1.262351	5.501332	1.543047
17378	0	-0.737739	2.466265	9.692229	-0.007381	0.024659	0.096923	-1.260003	5.500313	1.543598
17379	0	-0.732477	2.459769	9.741194	-0.007324	0.024597	0.097412	-1.261083	5.504566	1.546133
17380	0	-0.738549	2.411054	9.704466	-0.007387	0.024109	0.097045	-1.260892	5.506281	1.542300
17381	0	-0.732152	2.405017	9.710656	-0.007324	0.024048	0.097107	-1.259957	5.506831	1.536324
17382	0	-0.706970	2.497239	9.686091	-0.007075	0.024967	0.096862	-1.255639	5.504010	1.537473
17383	0	-0.707433	2.460085	9.716746	-0.007080	0.024597	0.097168	-1.253136	5.501055	1.536875
17384	0	-0.718044	2.436268	9.710504	-0.007191	0.024360	0.097105	-1.251523	5.492925	1.541118
17385	0	-0.713306	2.447632	9.704618	-0.007141	0.024475	0.097046	-1.251961	5.487313	1.541462
17386	0	-0.724071	2.460237	9.680139	-0.007247	0.024599	0.096802	-1.249888	5.483741	1.544549
17387	0	-0.701610	2.478268	9.698446	-0.007019	0.024780	0.096985	-1.248848	5.483963	1.538703
[truncated: 618 more rows]
