# Supplementary material for: Properties of traditional bamboo carrying poles have implications for user interactions
Source: PLoS One. 2018 May 10;13(5):e0196208. doi: 10.1371/journal.pone.0196208 (PMC5945030; doi:10.1371/journal.pone.0196208)
Supplement: S1 Text — (ZIP) [file pone.0196208.s005.zip › ResTest_PoleK_HiLoad1.txt]

// Start Time: Unknown
// Update Rate: 100.0Hz
// Filter Profile: human (34.3)
// Firmware Version: 2.1.4
PacketCounter	SampleTimeFine	Acc_X	Acc_Y	Acc_Z	VelInc_X	VelInc_Y	VelInc_Z	Roll	Pitch	Yaw	Latitude	Longitude	Altitude	Vel_X	Vel_Y	Vel_Z
52882	0	1.760607	0.708889	10.883612	0.017502	0.007112	0.108851	-1.339234	-7.221124	-1.963196
52883	0	1.797461	0.700076	10.991060	0.017883	0.007019	0.109924	-1.357126	-7.316141	-1.963294
52884	0	1.820390	0.691169	11.189843	0.018130	0.006920	0.111910	-1.364608	-7.391375	-1.962325
52885	0	1.849550	0.676574	11.272219	0.018433	0.006775	0.112732	-1.373154	-7.455187	-1.963227
52886	0	1.866106	0.772614	11.374328	0.018620	0.007732	0.113750	-1.378969	-7.495958	-1.959452
52887	0	1.845535	0.652367	11.413248	0.018433	0.006531	0.114136	-1.385810	-7.518764	-1.957544
52888	0	1.878105	0.682068	11.467784	0.018784	0.006821	0.114677	-1.385839	-7.516255	-1.957427
52889	0	1.890287	0.727101	11.389410	0.018921	0.007263	0.113892	-1.378212	-7.498157	-1.950648
52890	0	1.884475	0.771277	11.341425	0.018885	0.007706	0.113408	-1.371547	-7.457907	-1.946129
52891	0	1.825306	0.800443	11.292373	0.018311	0.007996	0.112915	-1.363296	-7.399690	-1.943349
52892	0	1.830167	0.795761	11.147987	0.018380	0.007952	0.111467	-1.358200	-7.319149	-1.935311
52893	0	1.815804	0.824561	10.987801	0.018250	0.008240	0.109863	-1.353180	-7.223942	-1.928866
52894	0	1.802740	0.758293	10.856589	0.018129	0.007580	0.108549	-1.351060	-7.116530	-1.916489
52895	0	1.746469	0.758576	10.652379	0.017578	0.007568	0.106506	-1.333761	-6.994736	-1.907402
52896	0	1.730026	0.718623	10.387401	0.017418	0.007174	0.103855	-1.322279	-6.865198	-1.898083
52897	0	1.715049	0.758063	10.146032	0.017273	0.007568	0.101440	-1.310079	-6.727221	-1.895580
52898	0	1.648908	0.766830	9.911664	0.016606	0.007653	0.099098	-1.294197	-6.591935	-1.886920
52899	0	1.612125	0.764302	9.694182	0.016235	0.007629	0.096924	-1.279716	-6.457419	-1.884952
52900	0	1.589843	0.680946	9.502432	0.016011	0.006801	0.095006	-1.270580	-6.321670	-1.876964
52901	0	1.478737	0.660000	9.248458	0.014893	0.006592	0.092468	-1.261896	-6.191607	-1.874103
52902	0	1.440820	0.680180	9.074389	0.014503	0.006790	0.090730	-1.248518	-6.072760	-1.868760
52903	0	1.383139	0.629874	8.906263	0.013916	0.006287	0.089050	-1.234053	-5.964098	-1.859975
52904	0	1.337446	0.631907	8.731425	0.013445	0.006310	0.087304	-1.222418	-5.871827	-1.850347
52905	0	1.336872	0.678313	8.631223	0.013428	0.006775	0.086304	-1.212301	-5.793644	-1.844670
52906	0	1.363426	0.771410	8.467916	0.013678	0.007706	0.084673	-1.201426	-5.735026	-1.836368
52907	0	1.351971	0.726314	8.423336	0.013550	0.007263	0.084229	-1.201794	-5.694131	-1.830483
52908	0	1.316592	0.689888	8.332428	0.013185	0.006896	0.083322	-1.197998	-5.668507	-1.823738
52909	0	1.342807	0.671968	8.306832	0.013428	0.006714	0.083069	-1.189949	-5.668950	-1.821668
52910	0	1.331707	0.727696	8.269869	0.013306	0.007275	0.082701	-1.186412	-5.684602	-1.816894
52911	0	1.339086	0.738085	8.294327	0.013367	0.007385	0.082947	-1.191925	-5.717745	-1.811350
52912	0	1.351845	0.755873	8.378687	0.013476	0.007559	0.083794	-1.191346	-5.775042	-1.809551
52913	0	1.410188	0.780815	8.458453	0.014038	0.007812	0.084595	-1.196090	-5.861045	-1.806281
52914	0	1.454461	0.791614	8.559987	0.014472	0.007925	0.085611	-1.206632	-5.957747	-1.802294
52915	0	1.473760	0.756154	8.787632	0.014648	0.007568	0.087891	-1.214147	-6.073639	-1.804210
52916	0	1.499048	0.766317	8.955452	0.014891	0.007676	0.089570	-1.229143	-6.200915	-1.804919
52917	0	1.542862	0.755593	9.123028	0.015320	0.007568	0.091248	-1.243039	-6.337111	-1.804894
52918	0	1.603366	0.752956	9.363258	0.015909	0.007543	0.093653	-1.257104	-6.488952	-1.805139
52919	0	1.630244	0.773914	9.580451	0.016174	0.007751	0.095825	-1.269961	-6.641722	-1.806093
52920	0	1.730338	0.819690	9.844497	0.017170	0.008214	0.098467	-1.287768	-6.796452	-1.802440
52921	0	1.747180	0.804253	10.092955	0.017334	0.008057	0.100952	-1.301800	-6.952423	-1.801399
52922	0	1.769087	0.807087	10.326482	0.017554	0.008088	0.103287	-1.319007	-7.103518	-1.799663
52923	0	1.782891	0.736840	10.599770	0.017700	0.007385	0.106018	-1.335510	-7.242336	-1.799732
52924	0	1.821243	0.751842	10.796982	0.018085	0.007533	0.107990	-1.349378	-7.377746	-1.796487
52925	0	1.872824	0.768236	10.984474	0.018616	0.007690	0.109863	-1.356346	-7.494832	-1.793389
52926	0	1.919197	0.796771	11.139493	0.019088	0.007978	0.111412	-1.366050	-7.601741	-1.793658
52927	0	1.972925	0.774127	11.296355	0.019653	0.007751	0.112976	-1.375385	-7.678584	-1.789813
52928	0	1.999682	0.796294	11.501472	0.019930	0.007975	0.115026	-1.386170	-7.745136	-1.790987
52929	0	2.031200	0.799093	11.583659	0.020264	0.007996	0.115845	-1.390183	-7.792845	-1.790199
52930	0	2.032882	0.810182	11.612796	0.020299	0.008108	0.116133	-1.396016	-7.822237	-1.786630
52931	0	1.965827	0.775243	11.706453	0.019653	0.007751	0.117065	-1.395018	-7.827079	-1.784618
52932	0	1.994730	0.793740	11.639461	0.019968	0.007936	0.116391	-1.393407	-7.806700	-1.777820
52933	0	1.990870	0.793481	11.567019	0.019958	0.007935	0.115662	-1.393741	-7.757494	-1.778660
52934	0	1.960846	0.781578	11.489574	0.019676	0.007812	0.114884	-1.391265	-7.690058	-1.771532
52935	0	1.950510	0.812503	11.427222	0.019592	0.008118	0.114258	-1.384936	-7.602839	-1.770583
52936	0	1.907853	0.813679	11.186064	0.019177	0.008132	0.111844	-1.381177	-7.501723	-1.762432
52937	0	1.898782	0.794655	11.000463	0.019104	0.007935	0.109985	-1.370152	-7.380968	-1.758186
52938	0	1.886493	0.766868	10.833650	0.018997	0.007652	0.108315	-1.354459	-7.241353	-1.748909
52939	0	1.798919	0.782709	10.561341	0.018127	0.007812	0.105591	-1.340418	-7.091696	-1.744418
52940	0	1.734679	0.730102	10.303393	0.017491	0.007291	0.103010	-1.330945	-6.931275	-1.737361
52941	0	1.682448	0.734292	10.127991	0.016968	0.007324	0.101257	-1.311685	-6.769512	-1.731550
52942	0	1.612021	0.706277	9.863725	0.016261	0.007054	0.098615	-1.303710	-6.606204	-1.724762
52943	0	1.555205	0.697076	9.633431	0.015686	0.006958	0.096313	-1.290313	-6.447182	-1.717458
52944	0	1.499140	0.681131	9.405368	0.015119	0.006799	0.094034	-1.276702	-6.292554	-1.710329
52945	0	1.459058	0.691254	9.126549	0.014709	0.006897	0.091248	-1.258865	-6.143661	-1.707382
52946	0	1.448449	0.706145	8.959136	0.014598	0.007050	0.089574	-1.245320	-5.999018	-1.704484
52947	0	1.369539	0.696316	8.760052	0.013794	0.006958	0.087585	-1.239943	-5.870434	-1.699538
52948	0	1.321295	0.648673	8.549017	0.013296	0.006479	0.085478	-1.231051	-5.759203	-1.692222
52949	0	1.317531	0.666011	8.429985	0.013245	0.006653	0.084290	-1.222130	-5.665222	-1.687105
52950	0	1.299302	0.655197	8.327977	0.013046	0.006545	0.083272	-1.213305	-5.592117	-1.679895
52951	0	1.253381	0.690090	8.209799	0.012573	0.006897	0.082092	-1.208193	-5.537112	-1.668915
52952	0	1.271696	0.678887	8.137426	0.012739	0.006783	0.081371	-1.199594	-5.505920	-1.667100
52953	0	1.256539	0.720229	8.111693	0.012573	0.007202	0.081116	-1.199375	-5.494796	-1.662101
52954	0	1.262777	0.744794	8.129908	0.012618	0.007446	0.081301	-1.196753	-5.508322	-1.656863
52955	0	1.259854	0.713816	8.172244	0.012573	0.007141	0.081726	-1.200354	-5.543611	-1.652523
52956	0	1.296890	0.743337	8.207892	0.012929	0.007440	0.082085	-1.208285	-5.599104	-1.649330
52957	0	1.293742	0.732122	8.263266	0.012878	0.007324	0.082642	-1.211448	-5.680625	-1.648235
52958	0	1.307488	0.700518	8.456545	0.012999	0.007012	0.084577	-1.219964	-5.783689	-1.647572
52959	0	1.351193	0.719618	8.586377	0.013428	0.007202	0.085876	-1.226532	-5.895631	-1.644263
52960	0	1.370247	0.705877	8.778855	0.013599	0.007068	0.087804	-1.236541	-6.029741	-1.641573
52961	0	1.440187	0.718564	9.031438	0.014282	0.007202	0.090332	-1.255605	-6.181064	-1.638790
52962	0	1.538100	0.697032	9.173913	0.015257	0.006985	0.091759	-1.271613	-6.335672	-1.637724
52963	0	1.594227	0.675811	9.440006	0.015808	0.006775	0.094421	-1.289861	-6.498125	-1.633830
52964	0	1.640470	0.697308	9.636879	0.016265	0.006984	0.096392	-1.300480	-6.663934	-1.633713
52965	0	1.680785	0.712521	9.934195	0.016663	0.007141	0.099365	-1.316702	-6.831071	-1.631631
52966	0	1.735011	0.715285	10.142994	0.017203	0.007169	0.101454	-1.332584	-6.996507	-1.630981
52967	0	1.791252	0.743377	10.465044	0.017761	0.007446	0.104675	-1.344222	-7.161783	-1.630534
52968	0	1.778175	0.771554	10.655637	0.017642	0.007726	0.106579	-1.353361	-7.311716	-1.633611
52969	0	1.868493	0.785931	10.788875	0.018555	0.007874	0.107910	-1.366756	-7.449767	-1.638883
52970	0	1.918882	0.783382	11.040904	0.019065	0.007844	0.110430	-1.375662	-7.578090	-1.637124
52971	0	1.957877	0.834911	11.253096	0.019470	0.008362	0.112549	-1.387188	-7.688393	-1.637828
52972	0	1.983984	0.863230	11.377949	0.019751	0.008641	0.113794	-1.395048	-7.778097	-1.640874
52973	0	2.003383	0.841895	11.540472	0.019958	0.008423	0.115417	-1.397983	-7.852779	-1.643782
52974	0	2.009760	0.835232	11.599359	0.020048	0.008353	0.116002	-1.398264	-7.901534	-1.639283
52975	0	2.029058	0.830074	11.638936	0.020264	0.008301	0.116394	-1.397943	-7.927989	-1.635582
52976	0	2.025956	0.805538	11.638392	0.020256	0.008056	0.116385	-1.398162	-7.931480	-1.631534
52977	0	2.024111	0.793974	11.664175	0.020264	0.007935	0.116638	-1.393333	-7.909398	-1.626490
52978	0	2.023666	0.812704	11.646912	0.020279	0.008127	0.116462	-1.393957	-7.867970	-1.627994
52979	0	1.989012	0.824664	11.524571	0.019958	0.008240	0.115234	-1.387892	-7.800184	-1.625045
52980	0	1.991977	0.832221	11.429410	0.020005	0.008314	0.114280	-1.380811	-7.714748	-1.622417
52981	0	1.967328	0.818844	11.201680	0.019775	0.008179	0.112000	-1.372111	-7.610586	-1.619432
52982	0	1.909341	0.777821	11.028224	0.019208	0.007771	0.110263	-1.365514	-7.491868	-1.613675
52983	0	1.849055	0.764227	10.878512	0.018616	0.007629	0.108765	-1.353489	-7.360338	-1.607626
52984	0	1.787171	0.730023	10.650596	0.018004	0.007288	0.106484	-1.341978	-7.217913	-1.605480
52985	0	1.750318	0.739883	10.414799	0.017639	0.007385	0.104126	-1.328730	-7.068646	-1.595698
52986	0	1.741970	0.772550	10.138526	0.017557	0.007716	0.101362	-1.319976	-6.913720	-1.590977
52987	0	1.664747	0.752011	9.920431	0.016785	0.007507	0.099182	-1.307066	-6.755708	-1.589621
52988	0	1.644250	0.766686	9.637963	0.016579	0.007653	0.096357	-1.292736	-6.594272	-1.585128
52989	0	1.567833	0.715323	9.407601	0.015808	0.007141	0.094055	-1.279723	-6.436611	-1.578311
52990	0	1.531505	0.705625	9.191747	0.015432	0.007042	0.091899	-1.263480	-6.290758	-1.572112
52991	0	1.466155	0.684763	8.973868	0.014771	0.006836	0.089722	-1.249981	-6.151985	-1.563332
52992	0	1.433641	0.668538	8.812223	0.014434	0.006675	0.088107	-1.237439	-6.025597	-1.554487
52993	0	1.402008	0.720797	8.631611	0.014099	0.007202	0.086304	-1.230708	-5.920945	-1.546832
52994	0	1.375503	0.727919	8.505599	0.013821	0.007274	0.085046	-1.224077	-5.832791	-1.539988
52995	0	1.306713	0.732578	8.368774	0.013123	0.007324	0.083679	-1.222555	-5.757082	-1.532530
52996	0	1.321638	0.702754	8.309186	0.013256	0.007022	0.083086	-1.215249	-5.702516	-1.528320
52997	0	1.260626	0.738679	8.179129	0.012634	0.007385	0.081787	-1.213469	-5.663502	-1.529602
52998	0	1.299729	0.732315	8.228463	0.013005	0.007327	0.082283	-1.218817	-5.652416	-1.523954
52999	0	1.276058	0.707717	8.264120	0.012756	0.007080	0.082642	-1.222636	-5.658310	-1.521519
53000	0	1.278345	0.664337	8.251579	0.012764	0.006646	0.082519	-1.225996	-5.685289	-1.517060
53001	0	1.285499	0.665020	8.288013	0.012817	0.006653	0.082886	-1.228906	-5.737188	-1.513985
53002	0	1.318948	0.682207	8.469703	0.013138	0.006830	0.084704	-1.239030	-5.806969	-1.514880
53003	0	1.342962	0.707380	8.617238	0.013367	0.007080	0.086182	-1.246286	-5.890425	-1.511699
53004	0	1.363359	0.724366	8.731046	0.013555	0.007250	0.087322	-1.253141	-5.993902	-1.512164
53005	0	1.388384	0.743583	8.830468	0.013794	0.007446	0.088318	-1.265309	-6.110310	-1.515083
53006	0	1.432428	0.686372	9.089971	0.014223	0.006875	0.090915	-1.278029	-6.237626	-1.516995
53007	0	1.469416	0.651780	9.318484	0.014587	0.006531	0.093201	-1.292345	-6.368696	-1.516306
53008	0	1.516966	0.710294	9.504205	0.015049	0.007114	0.095060	-1.304356	-6.513867	-1.513434
53009	0	1.611658	0.701093	9.751415	0.015991	0.007019	0.097534	-1.312090	-6.660932	-1.516352
53010	0	1.637560	0.748079	9.899841	0.016246	0.007490	0.099019	-1.321112	-6.810859	-1.520512
53011	0	1.678661	0.762011	10.154280	0.016663	0.007629	0.101562	-1.329851	-6.950544	-1.523156
53012	0	1.722233	0.778360	10.345483	0.017098	0.007793	0.103475	-1.339012	-7.087533	-1.524842
53013	0	1.763363	0.786461	10.563316	0.017517	0.007874	0.105652	-1.347094	-7.213728	-1.526081
53014	0	1.817059	0.741730	10.742566	0.018059	0.007427	0.107444	-1.356127	-7.332836	-1.526340
53015	0	1.871813	0.755931	10.899190	0.018616	0.007568	0.109009	-1.364202	-7.440363	-1.524782
53016	0	1.861068	0.760564	11.097352	0.018518	0.007610	0.110989	-1.367802	-7.535500	-1.522387
53017	0	1.924050	0.780747	11.247527	0.019165	0.007812	0.112488	-1.371888	-7.612320	-1.521619
53018	0	1.942655	0.816338	11.263693	0.019377	0.008168	0.112645	-1.376064	-7.662944	-1.517298
53019	0	1.944753	0.811332	11.345810	0.019409	0.008118	0.113464	-1.379867	-7.701703	-1.515136
53020	0	1.950438	0.847023	11.411963	0.019486	0.008474	0.114122	-1.383654	-7.719794	-1.512260
53021	0	1.941303	0.799329	11.358593	0.019409	0.007996	0.113586	-1.385818	-7.723810	-1.511767
53022	0	1.933727	0.804516	11.316091	0.019356	0.008052	0.113157	-1.392675	-7.705234	-1.507856
53023	0	1.882586	0.744399	11.322603	0.018860	0.007446	0.113220	-1.395287	-7.671032	-1.503245
53024	0	1.885584	0.768985	11.244773	0.018914	0.007686	0.112438	-1.391610	-7.611810	-1.503390
53025	0	1.884914	0.745716	11.097340	0.018921	0.007446	0.110962	-1.381179	-7.538001	-1.501452
53026	0	1.832373	0.772574	10.996010	0.018413	0.007711	0.109946	-1.367255	-7.445713	-1.495188
53027	0	1.833676	0.795156	10.816936	0.018433	0.007935	0.108154	-1.350380	-7.344508	-1.489182
53028	0	1.783411	0.791793	10.588051	0.017940	0.007906	0.105864	-1.338670	-7.230781	-1.486278
53029	0	1.802042	0.788636	10.335028	0.018127	0.007874	0.103333	-1.325736	-7.112519	-1.479956
53030	0	1.756000	0.711573	10.198158	0.017672	0.007105	0.101963	-1.314885	-6.987546	-1.474088
53031	0	1.697259	0.733563	10.011679	0.017090	0.007324	0.100098	-1.303292	-6.853798	-1.470093
53032	0	1.656491	0.760358	9.740653	0.016678	0.007590	0.097388	-1.289037	-6.721351	-1.461448
53033	0	1.619284	0.751756	9.584196	0.016296	0.007507	0.095825	-1.278037	-6.597963	-1.453230
53034	0	1.593151	0.759385	9.428719	0.016031	0.007588	0.094271	-1.272497	-6.477099	-1.442144
53035	0	1.516966	0.763753	9.205509	0.015259	0.007629	0.092041	-1.263386	-6.366517	-1.433510
53036	0	1.512710	0.777066	9.018958	0.015206	0.007767	0.090177	-1.259217	-6.266166	-1.423155
53037	0	1.482991	0.763522	8.887717	0.014893	0.007629	0.088867	-1.252492	-6.185779	-1.421427
53038	0	1.434257	0.740191	8.804095	0.014401	0.007397	0.088032	-1.246451	-6.109585	-1.421146
53039	0	1.393195	0.744871	8.637183	0.013977	0.007446	0.086365	-1.243660	-6.050032	-1.417357
53040	0	1.379374	0.751055	8.626123	0.013825	0.007512	0.086256	-1.245939	-6.008223	-1.414624
53041	0	1.383179	0.708090	8.563601	0.013855	0.007080	0.085632	-1.244960	-5.977437	-1.411958
53042	0	1.379948	0.702081	8.594552	0.013808	0.007020	0.085944	-1.243858	-5.965999	-1.412976
53043	0	1.361619	0.713875	8.593685	0.013611	0.007141	0.085938	-1.246799	-5.973373	-1.417302
53044	0	1.381795	0.694749	8.544560	0.013804	0.006953	0.085447	-1.254013	-5.991604	-1.415680
53045	0	1.400768	0.726266	8.623775	0.013977	0.007263	0.086243	-1.253965	-6.032311	-1.412194
53046	0	1.395706	0.713378	8.695848	0.013916	0.007139	0.086965	-1.260183	-6.086367	-1.407729
53047	0	1.403284	0.744158	8.849255	0.013977	0.007446	0.088501	-1.265298	-6.158636	-1.411713
53048	0	1.427758	0.754902	8.945063	0.014212	0.007558	0.089460	-1.275397	-6.242987	-1.408897
53049	0	1.460406	0.768127	9.111385	0.014526	0.007690	0.091125	-1.285532	-6.340566	-1.407613
53050	0	1.531107	0.759865	9.230946	0.015233	0.007610	0.092321	-1.298544	-6.437285	-1.404277
53051	0	1.565652	0.731122	9.471233	0.015564	0.007324	0.094727	-1.312694	-6.549184	-1.405807
53052	0	1.584807	0.728894	9.626879	0.015752	0.007298	0.096284	-1.321403	-6.663704	-1.412242
53053	0	1.627075	0.701078	9.776293	0.016174	0.007019	0.097778	-1.329475	-6.776680	-1.409675
53054	0	1.665233	0.717224	9.974556	0.016554	0.007185	0.099761	-1.342489	-6.889744	-1.407487
53055	0	1.688181	0.724949	10.221888	0.016785	0.007263	0.102234	-1.356303	-6.998634	-1.408993
53056	0	1.719184	0.747019	10.377642	0.017104	0.007479	0.103790	-1.364341	-7.095488	-1.410975
53057	0	1.736217	0.773853	10.502776	0.017273	0.007751	0.105042	-1.377029	-7.192804	-1.407732
53058	0	1.747737	0.771956	10.695362	0.017393	0.007725	0.106967	-1.381329	-7.283116	-1.409800
53059	0	1.795158	0.768672	10.808221	0.017883	0.007690	0.108093	-1.384180	-7.355605	-1.408603
53060	0	1.808071	0.749997	10.946442	0.018022	0.007500	0.109474	-1.382956	-7.417619	-1.406662
53061	0	1.835660	0.744052	10.924560	0.018311	0.007446	0.109253	-1.388181	-7.466093	-1.407950
53062	0	1.850024	0.742716	11.002551	0.018464	0.007434	0.110031	-1.394462	-7.503921	-1.400352
53063	0	1.862774	0.750830	11.077672	0.018616	0.007507	0.110779	-1.393061	-7.516595	-1.397452
53064	0	1.845814	0.769105	11.034654	0.018456	0.007691	0.110347	-1.393140	-7.518605	-1.394679
53065	0	1.872440	0.811935	11.041475	0.018738	0.008118	0.110413	-1.391310	-7.504998	-1.392912
53066	0	1.880683	0.769379	11.054277	0.018832	0.007693	0.110538	-1.390833	-7.479035	-1.391254
53067	0	1.863174	0.757120	10.950455	0.018677	0.007568	0.109497	-1.388137	-7.432307	-1.385427
53068	0	1.810159	0.795061	10.848270	0.018160	0.007939	0.108474	-1.376714	-7.371128	-1.379640
53069	0	1.757078	0.726968	10.749368	0.017639	0.007263	0.107483	-1.370376	-7.298666	-1.371740
53070	0	1.755148	0.747277	10.598936	0.017626	0.007459	0.105978	-1.355872	-7.218774	-1.370436
53071	0	1.688253	0.739184	10.468862	0.016968	0.007385	0.104675	-1.349476	-7.125970	-1.366020
53072	0	1.725953	0.783958	10.331195	0.017348	0.007825	0.103298	-1.334098	-7.028040	-1.362149
53073	0	1.687471	0.745937	10.139398	0.016968	0.007446	0.101379	-1.320280	-6.923406	-1.358755
53074	0	1.670051	0.766580	9.904114	0.016786	0.007654	0.099028	-1.307764	-6.825500	-1.357155
53075	0	1.645226	0.769841	9.724336	0.016541	0.007690	0.097229	-1.299302	-6.722078	-1.355121
53076	0	1.628387	0.765170	9.519516	0.016367	0.007645	0.095181	-1.291620	-6.622580	-1.348771
53077	0	1.585325	0.751830	9.425039	0.015930	0.007507	0.094238	-1.279114	-6.529638	-1.348221
53078	0	1.552580	0.747360	9.280750	0.015595	0.007467	0.092796	-1.271911	-6.444164	-1.341644
53079	0	1.519655	0.733578	9.095188	0.015259	0.007324	0.090942	-1.257938	-6.366269	-1.338366
53080	0	1.495937	0.747546	8.974827	0.015014	0.007468	0.089740	-1.249178	-6.297429	-1.336315
53081	0	1.460626	0.696373	8.905678	0.014648	0.006958	0.089050	-1.242091	-6.243632	-1.333589
53082	0	1.446983	0.740377	8.827409	0.014503	0.007396	0.088269	-1.231902	-6.200459	-1.334491
53083	0	1.420064	0.751243	8.789351	0.014221	0.007507	0.087891	-1.225137	-6.174011	-1.327510
53084	0	1.398859	0.733513	8.746939	0.013997	0.007334	0.087468	-1.223122	-6.163302	-1.328849
53085	0	1.391599	0.738606	8.746332	0.013916	0.007385	0.087463	-1.221749	-6.163669	-1.329424
53086	0	1.404958	0.738725	8.697205	0.014037	0.007386	0.086974	-1.219731	-6.180296	-1.325013
53087	0	1.406303	0.744134	8.813121	0.014038	0.007446	0.088135	-1.225334	-6.212941	-1.321357
53088	0	1.455409	0.749095	8.799910	0.014515	0.007497	0.088005	-1.232015	-6.264186	-1.322010
53089	0	1.469292	0.713552	8.904342	0.014648	0.007141	0.089050	-1.238103	-6.321648	-1.321444
53090	0	1.491731	0.712609	8.975922	0.014860	0.007130	0.089768	-1.241370	-6.394790	-1.320891
53091	0	1.507851	0.719485	9.142074	0.015015	0.007202	0.091431	-1.249044	-6.474950	-1.314108
53092	0	1.570696	0.760836	9.219083	0.015632	0.007614	0.092203	-1.254658	-6.568638	-1.314786
53093	0	1.576233	0.743597	9.434846	0.015686	0.007446	0.094360	-1.265562	-6.661406	-1.309995
53094	0	1.598893	0.716997	9.615306	0.015903	0.007180	0.096167	-1.276100	-6.764547	-1.310145
53095	0	1.620219	0.755968	9.758118	0.016113	0.007568	0.097595	-1.284648	-6.869132	-1.313963
53096	0	1.675614	0.772146	9.962578	0.016661	0.007733	0.099641	-1.296541	-6.979054	-1.314406
53097	0	1.687877	0.773972	10.093737	0.016785	0.007751	0.100952	-1.308140	-7.086037	-1.314230
53098	0	1.737061	0.790369	10.292128	0.017282	0.007910	0.102936	-1.313289	-7.185404	-1.316075
53099	0	1.772412	0.786568	10.435633	0.017639	0.007874	0.104370	-1.320321	-7.278901	-1.314289
53100	0	1.794830	0.796939	10.500046	0.017871	0.007979	0.105013	-1.329747	-7.363618	-1.313691
53101	0	1.795502	0.786863	10.704403	0.017883	0.007874	0.107056	-1.333644	-7.440696	-1.314378
53102	0	1.826887	0.749002	10.793795	0.018210	0.007497	0.107947	-1.339660	-7.503097	-1.311551
53103	0	1.842087	0.762155	10.900102	0.018372	0.007629	0.109009	-1.346812	-7.555293	-1.312401
53104	0	1.844752	0.748907	10.965775	0.018410	0.007491	0.109664	-1.348030	-7.595225	-1.318209
53105	0	1.857834	0.738175	11.016471	0.018555	0.007385	0.110168	-1.350925	-7.620293	-1.318974
53106	0	1.890907	0.755850	11.058685	0.018907	0.007561	0.110587	-1.352731	-7.623364	-1.315540
53107	0	1.866341	0.793646	11.071989	0.018677	0.007935	0.110718	-1.350484	-7.610077	-1.313615
53108	0	1.844846	0.775745	10.974792	0.018467	0.007754	0.109745	-1.347007	-7.591328	-1.312981
53109	0	1.857655	0.788003	10.986945	0.018616	0.007874	0.109863	-1.340271	-7.551094	-1.311833
53110	0	1.848485	0.794948	10.927312	0.018538	0.007947	0.109264	-1.337811	-7.496481	-1.307399
53111	0	1.818747	0.769930	10.810309	0.018250	0.007690	0.108093	-1.328743	-7.431389	-1.305931
53112	0	1.792692	0.728660	10.708732	0.018004	0.007280	0.107075	-1.322567	-7.349177	-1.304742
53113	0	1.718723	0.745494	10.548215	0.017273	0.007446	0.105469	-1.313784	-7.256785	-1.299455
53114	0	1.726359	0.759597	10.361669	0.017348	0.007585	0.103603	-1.301839	-7.163886	-1.300312
53115	0	1.693648	0.751889	10.279763	0.017029	0.007507	0.102783	-1.289676	-7.061736	-1.297365
53116	0	1.650878	0.754241	10.075026	0.016603	0.007529	0.100736	-1.275521	-6.954860	-1.296423
53117	0	1.638222	0.739234	9.864850	0.016479	0.007385	0.098633	-1.268150	-6.842725	-1.296530
53118	0	1.595271	0.698143	9.721275	0.016044	0.006971	0.097198	-1.257014	-6.736316	-1.292678
53119	0	1.577922	0.684777	9.553408	0.015869	0.006836	0.095520	-1.243667	-6.629310	-1.296228
53120	0	1.530692	0.711037	9.409432	0.015387	0.007103	0.094082	-1.235209	-6.533091	-1.291150
53121	0	1.512645	0.715039	9.235719	0.015198	0.007141	0.092346	-1.224182	-6.445414	-1.286466
53122	0	1.468371	0.710857	9.121763	0.014751	0.007098	0.091208	-1.211587	-6.361125	-1.283844
53123	0	1.422867	0.714776	9.003481	0.014282	0.007141	0.090027	-1.203318	-6.293707	-1.279792
53124	0	1.382556	0.727883	8.882826	0.013871	0.007276	0.088821	-1.199229	-6.235602	-1.281228
53125	0	1.394202	0.714396	8.746874	0.013977	0.007141	0.087463	-1.195430	-6.190418	-1.279491
53126	0	1.394418	0.720788	8.698941	0.013968	0.007207	0.086986	-1.193917	-6.159113	-1.276790
53127	0	1.390425	0.751054	8.673257	0.013916	0.007507	0.086731	-1.189224	-6.144189	-1.274771
53128	0	1.395060	0.751842	8.630653	0.013953	0.007513	0.086307	-1.181603	-6.141406	-1.277604
53129	0	1.411070	0.756987	8.660687	0.014099	0.007568	0.086609	-1.178746	-6.157242	-1.273507
53130	0	1.408345	0.762874	8.653974	0.014061	0.007632	0.086543	-1.182486	-6.187614	-1.279617
53131	0	1.413694	0.707916	8.764047	0.014099	0.007080	0.087646	-1.182436	-6.237550	-1.278297
53132	0	1.458909	0.725665	8.835804	0.014542	0.007260	0.088366	-1.185844	-6.299612	-1.281195
53133	0	1.470554	0.750155	8.922450	0.014648	0.007507	0.089233	-1.191748	-6.373411	-1.282311
53134	0	1.495097	0.748647	9.048700	0.014886	0.007495	0.090497	-1.200864	-6.456314	-1.286548
53135	0	1.515088	0.737737	9.190722	0.015076	0.007385	0.091919	-1.208952	-6.550545	-1.289865
53136	0	1.549113	0.741670	9.340791	0.015411	0.007430	0.093420	-1.223403	-6.648761	-1.285600
53137	0	1.577881	0.731430	9.526134	0.015686	0.007324	0.095276	-1.233307	-6.760784	-1.285848
53138	0	1.584555	0.723771	9.626873	0.015751	0.007242	0.096284	-1.236668	-6.873914	-1.288147
53139	0	1.627043	0.755885	9.788521	0.016174	0.007568	0.097900	-1.245750	-6.986855	-1.289575
53140	0	1.683911	0.797008	10.017160	0.016737	0.007976	0.100188	-1.249937	-7.104075	-1.293249
53141	0	1.707065	0.817255	10.191204	0.016968	0.008179	0.101929	-1.254759	-7.220139	-1.292958
53142	0	1.769862	0.803222	10.328176	0.017603	0.008043	0.103297	-1.264978	-7.326757	-1.292767
53143	0	1.803643	0.792637	10.508741	0.017944	0.007935	0.105103	-1.271924	-7.427658	-1.290470
53144	0	1.833657	0.778525	10.633907	0.018252	0.007795	0.106353	-1.280906	-7.518934	-1.287294
53145	0	1.844431	0.774205	10.771531	0.018372	0.007751	0.107727	-1.289212	-7.596906	-1.287938
53146	0	1.870417	0.784334	10.909686	0.018641	0.007854	0.109107	-1.298295	-7.664393	-1.286906
53147	0	1.872556	0.792647	10.955037	0.018677	0.007935	0.109558	-1.305379	-7.716116	-1.286047
53148	0	1.863033	0.791597	11.069520	0.018592	0.007917	0.110702	-1.305666	-7.756609	-1.282343
53149	0	1.900441	0.805127	11.108053	0.018982	0.008057	0.111084	-1.310155	-7.780567	-1.283218
53150	0	1.878767	0.810442	11.138081	0.018783	0.008106	0.111382	-1.311197	-7.786565	-1.278840
53151	0	1.890880	0.811356	11.120841	0.018921	0.008118	0.111206	-1.314803	-7.774932	-1.274362
53152	0	1.874721	0.804725	11.084826	0.018774	0.008048	0.110844	-1.315198	-7.748102	-1.274443
53153	0	1.845428	0.787129	11.017522	0.018494	0.007874	0.110168	-1.317240	-7.708063	-1.271612
53154	0	1.854152	0.768880	11.000796	0.018598	0.007686	0.109999	-1.313899	-7.650581	-1.265090
53155	0	1.836414	0.775809	10.834856	0.018433	0.007751	0.108337	-1.307002	-7.579172	-1.266216
53156	0	1.815211	0.776542	10.733572	0.018235	0.007764	0.107322	-1.305593	-7.491515	-1.264503
53157	0	1.791779	0.769804	10.578826	0.018005	0.007690	0.105774	-1.297709	-7.397726	-1.266184
53158	0	1.755632	0.771019	10.410799	0.017650	0.007705	0.104093	-1.292128	-7.296093	-1.264601
53159	0	1.760194	0.782104	10.218919	0.017700	0.007812	0.102173	-1.283096	-7.187053	-1.265461
53160	0	1.667274	0.771528	10.099866	0.016773	0.007707	0.100983	-1.273800	-7.074143	-1.259496
53161	0	1.644427	0.781879	9.895355	0.016541	0.007812	0.098938	-1.267002	-6.963840	-1.259031
53162	0	1.594678	0.752758	9.770117	0.016045	0.007519	0.097686	-1.257162	-6.850248	-1.254443
53163	0	1.553388	0.757919	9.571711	0.015625	0.007568	0.095703	-1.244620	-6.742313	-1.250181
53164	0	1.530109	0.747706	9.348559	0.015386	0.007467	0.093472	-1.232989	-6.639856	-1.249998
53165	0	1.469349	0.733122	9.211382	0.014771	0.007324	0.092102	-1.224538	-6.545230	-1.250663
53166	0	1.473400	0.777257	9.024332	0.014802	0.007765	0.090233	-1.214739	-6.459974	-1.243063
53167	0	1.440303	0.738922	8.973138	0.014465	0.007385	0.089722	-1.209562	-6.381434	-1.234446
53168	0	1.435459	0.751683	8.913796	0.014402	0.007515	0.089130	-1.206839	-6.320990	-1.228887
53169	0	1.369163	0.677661	8.704251	0.013733	0.006775	0.087036	-1.204265	-6.267732	-1.227637
53170	0	1.380802	0.745391	8.699106	0.013833	0.007449	0.086987	-1.197444	-6.235803	-1.226152
53171	0	1.377571	0.732260	8.655089	0.013794	0.007324	0.086548	-1.198820	-6.212611	-1.219012
53172	0	1.351055	0.719617	8.637097	0.013513	0.007198	0.086370	-1.200686	-6.210776	-1.217322
53173	0	1.367667	0.695614	8.618103	0.013672	0.006958	0.086182	-1.202168	-6.218161	-1.223469
53174	0	1.394360	0.707291	8.581087	0.013926	0.007076	0.085814	-1.205366	-6.243183	-1.224791
53175	0	1.389069	0.713763	8.703073	0.013855	0.007141	0.087036	-1.208338	-6.290989	-1.220381
53176	0	1.391166	0.706677	8.817754	0.013865	0.007072	0.088184	-1.214065	-6.351907	-1.227854
53177	0	1.403346	0.731970	8.855347	0.013977	0.007324	0.088562	-1.218052	-6.425695	-1.228496
53178	0	1.452023	0.761270	8.957184	0.014457	0.007620	0.089581	-1.225256	-6.507717	-1.233701
53179	0	1.447499	0.780783	9.172512	0.014404	0.007812	0.091736	-1.229058	-6.596791	-1.236419
53180	0	1.487740	0.773336	9.328685	0.014791	0.007741	0.093300	-1.236125	-6.703011	-1.236812
53181	0	1.509825	0.719294	9.446981	0.015015	0.007202	0.094482	-1.245053	-6.805219	-1.241187
53182	0	1.551771	0.741333	9.602935	0.015429	0.007427	0.096043	-1.259272	-6.912403	-1.243623
53183	0	1.627356	0.780311	9.788471	0.016174	0.007812	0.097900	-1.267758	-7.029282	-1.243363
53184	0	1.671870	0.711299	9.907245	0.016619	0.007121	0.099089	-1.274588	-7.145704	-1.241408
53185	0	1.694544	0.706621	10.093644	0.016846	0.007080	0.100952	-1.287838	-7.259785	-1.244250
53186	0	1.732994	0.752728	10.267418	0.017232	0.007540	0.102690	-1.299286	-7.369974	-1.244205
53187	0	1.791477	0.761728	10.441622	0.017822	0.007629	0.104431	-1.310194	-7.472351	-1.247407
53188	0	1.803121	0.747393	10.603527	0.017949	0.007483	0.106049	-1.317271	-7.561991	-1.245051
53189	0	1.802700	0.756082	10.771379	0.017944	0.007568	0.107727	-1.323104	-7.650847	-1.242584
53190	0	1.823778	0.785194	10.884850	0.018172	0.007857	0.108859	-1.326820	-7.720776	-1.242956
53191	0	1.842084	0.786588	10.924519	0.018372	0.007874	0.109253	-1.333078	-7.773435	-1.241074
53192	0	1.869401	0.846205	11.014588	0.018654	0.008468	0.110152	-1.337264	-7.816228	-1.244619
53193	0	1.857737	0.823784	11.108034	0.018555	0.008240	0.111084	-1.337772	-7.840744	-1.248859
53194	0	1.873466	0.847793	11.113528	0.018722	0.008479	0.111137	-1.337661	-7.855340	-1.248994
53195	0	1.867318	0.811738	11.016909	0.018677	0.008118	0.110168	-1.336839	-7.852749	-1.247816
53196	0	1.846679	0.805623	11.047776	0.018486	0.008056	0.110475	-1.335351	-7.833957	-1.243543
53197	0	1.852240	0.781572	10.999057	0.018555	0.007812	0.109985	-1.331194	-7.801565	-1.247217
53198	0	1.899253	0.818736	10.933235	0.019039	0.008184	0.109324	-1.327510	-7.753950	-1.245769
53199	0	1.880132	0.818758	10.840794	0.018860	0.008179	0.108398	-1.317687	-7.693321	-1.240892
53200	0	1.837223	0.759326	10.696271	0.018439	0.007586	0.106952	-1.309065	-7.622786	-1.238115
53201	0	1.798842	0.800157	10.554267	0.018066	0.007996	0.105530	-1.302366	-7.539431	-1.229689
53202	0	1.764531	0.783233	10.453049	0.017729	0.007824	0.104517	-1.293057	-7.449318	-1.231315
53203	0	1.724393	0.733037	10.285895	0.017334	0.007324	0.102844	-1.286149	-7.350391	-1.226502
53204	0	1.651541	0.722179	10.111635	0.016607	0.007214	0.101102	-1.276852	-7.247683	-1.225122
53205	0	1.614192	0.726973	9.901384	0.016235	0.007263	0.098999	-1.269283	-7.140975	-1.221778
53206	0	1.601853	0.740558	9.818759	0.016110	0.007398	0.098173	-1.260001	-7.035152	-1.215777
53207	0	1.565855	0.739288	9.687657	0.015747	0.007385	0.096863	-1.250920	-6.931890	-1.214718
53208	0	1.530870	0.752953	9.464383	0.015390	0.007522	0.094631	-1.241243	-6.834457	-1.216517
53209	0	1.518325	0.757393	9.315155	0.015259	0.007568	0.093140	-1.234099	-6.742905	-1.209988
53210	0	1.509792	0.764594	9.238041	0.015170	0.007640	0.092369	-1.226240	-6.654746	-1.204257
53211	0	1.513909	0.757588	9.095155	0.015198	0.007568	0.090942	-1.216274	-6.582235	-1.202630
53212	0	1.472672	0.721542	8.974707	0.014776	0.007216	0.089739	-1.216907	-6.520401	-1.200122
53213	0	1.442510	0.714433	8.862935	0.014465	0.007141	0.088623	-1.211962	-6.469756	-1.199507
53214	0	1.435489	0.708834	8.851794	0.014384	0.007086	0.088513	-1.207697	-6.433061	-1.197769
53215	0	1.389998	0.720289	8.789310	0.013916	0.007202	0.087891	-1.205570	-6.413467	-1.198768
53216	0	1.387764	0.720222	8.826261	0.013884	0.007203	0.088262	-1.205419	-6.407064	-1.204569
53217	0	1.392303	0.720169	8.758437	0.013916	0.007202	0.087585	-1.204456	-6.417445	-1.203083
53218	0	1.418799	0.756531	8.825175	0.014174	0.007566	0.088254	-1.204257	-6.437446	-1.203169
53219	0	1.437079	0.768937	8.819141	0.014343	0.007690	0.088196	-1.203827	-6.474479	-1.208933
53220	0	1.406988	0.743622	8.873025	0.014032	0.007443	0.088736	-1.211068	-6.524074	-1.209922
53221	0	1.444898	0.713543	8.971495	0.014404	0.007141	0.089722	-1.216186	-6.582334	-1.214061
53222	0	1.448852	0.699979	9.061456	0.014433	0.007007	0.090623	-1.222535	-6.653811	-1.218581
53223	0	1.471132	0.719585	9.197044	0.014648	0.007202	0.091980	-1.228009	-6.733344	-1.226657
53224	0	1.496976	0.712275	9.371898	0.014898	0.007128	0.093730	-1.231653	-6.821895	-1.234624
53225	0	1.564029	0.737968	9.440922	0.015564	0.007385	0.094421	-1.235801	-6.915665	-1.238747
53226	0	1.579779	0.736265	9.652089	0.015719	0.007374	0.096533	-1.246406	-7.009877	-1.244682
53227	0	1.631321	0.761760	9.764421	0.016235	0.007629	0.097656	-1.257574	-7.102390	-1.247053
53228	0	1.636085	0.759699	9.999801	0.016273	0.007605	0.100012	-1.263538	-7.204677	-1.247726
53229	0	1.656309	0.767718	10.081740	0.016479	0.007690	0.100830	-1.275861	-7.300833	-1.246142
53230	0	1.703737	0.777593	10.256034	0.016954	0.007785	0.102573	-1.283120	-7.394668	-1.248011
53231	0	1.728871	0.761826	10.368678	0.017212	0.007629	0.103699	-1.292802	-7.480745	-1.249811
53232	0	1.744044	0.784321	10.421146	0.017366	0.007851	0.104223	-1.298404	-7.563409	-1.258003
53233	0	1.782810	0.767721	10.661822	0.017761	0.007690	0.106628	-1.310104	-7.636553	-1.262472
53234	0	1.795425	0.741130	10.696426	0.017895	0.007420	0.106974	-1.316577	-7.701612	-1.267465
53235	0	1.780602	0.737891	10.735386	0.017761	0.007385	0.107361	-1.321151	-7.750759	-1.269249
53236	0	1.818963	0.767603	10.782828	0.018156	0.007677	0.107834	-1.320208	-7.787806	-1.271198
53237	0	1.821367	0.738491	10.882149	0.018188	0.007385	0.108826	-1.318626	-7.815724	-1.276169
53238	0	1.800215	0.744648	10.936514	0.017995	0.007445	0.109366	-1.315752	-7.824756	-1.272350
53239	0	1.836552	0.750927	10.943692	0.018372	0.007507	0.109436	-1.312155	-7.819866	-1.277071
53240	0	1.840302	0.757502	10.931755	0.018420	0.007571	0.109315	-1.306772	-7.803311	-1.278346
53241	0	1.840236	0.775934	10.797579	0.018433	0.007751	0.107971	-1.297192	-7.772676	-1.274083
53242	0	1.802549	0.789425	10.835241	0.018066	0.007889	0.108346	-1.290328	-7.730890	-1.267586
53243	0	1.825751	0.806350	10.682009	0.018311	0.008057	0.106812	-1.282011	-7.675541	-1.263888
53244	0	1.760106	0.771561	10.598142	0.017655	0.007704	0.105973	-1.268323	-7.618353	-1.260170
53245	0	1.757186	0.782449	10.419749	0.017639	0.007812	0.104187	-1.254397	-7.545941	-1.259454
53246	0	1.731550	0.754105	10.305805	0.017384	0.007530	0.103047	-1.241618	-7.471872	-1.260401
53247	0	1.725874	0.739064	10.188007	0.017334	0.007385	0.101868	-1.234895	-7.388887	-1.258721
53248	0	1.705285	0.746249	10.013342	0.017125	0.007457	0.100121	-1.227682	-7.307838	-1.261053
53249	0	1.683513	0.800565	9.876631	0.016907	0.007996	0.098755	-1.215322	-7.226384	-1.257659
53250	0	1.614579	0.771661	9.695697	0.016216	0.007710	0.096946	-1.206190	-7.144732	-1.252852
53251	0	1.592210	0.782247	9.620207	0.015991	0.007812	0.096191	-1.193565	-7.064074	-1.247976
53252	0	1.585249	0.778040	9.548955	0.015915	0.007771	0.095480	-1.180931	-6.990878	-1.252762
53253	0	1.519800	0.738818	9.382068	0.015259	0.007385	0.093811	-1.176438	-6.918278	-1.250404
53254	0	1.514908	0.708400	9.255681	0.015200	0.007086	0.092548	-1.177551	-6.857277	-1.244836
53255	0	1.490963	0.708629	9.216974	0.014954	0.007080	0.092163	-1.168692	-6.804228	-1.244698
53256	0	1.470554	0.734246	9.175384	0.014744	0.007336	0.091748	-1.158980	-6.758054	-1.244971
53257	0	1.462179	0.739062	9.070211	0.014648	0.007385	0.090698	-1.150797	-6.725986	-1.246033
53258	0	1.457750	0.733439	8.961012	0.014595	0.007335	0.089607	-1.149642	-6.705157	-1.248720
53259	0	1.457956	0.720130	8.935682	0.014587	0.007202	0.089355	-1.149005	-6.696664	-1.251014
53260	0	1.414800	0.707656	8.966204	0.014144	0.007078	0.089663	-1.149148	-6.703362	-1.249699
53261	0	1.453407	0.695638	8.935434	0.014526	0.006958	0.089355	-1.149230	-6.714749	-1.248185
53262	0	1.443794	0.677429	8.922732	0.014420	0.006771	0.089231	-1.143003	-6.739862	-1.250847
53263	0	1.473886	0.701656	9.081574	0.014709	0.007019	0.090820	-1.143854	-6.778448	-1.258487
53264	0	1.480675	0.744197	9.123173	0.014769	0.007441	0.091238	-1.139646	-6.827774	-1.258310
53265	0	1.493847	0.775002	9.264410	0.014893	0.007751	0.092651	-1.138868	-6.885919	-1.259863
53266	0	1.515926	0.774097	9.323841	0.015106	0.007748	0.093246	-1.144362	-6.952504	-1.263370
53267	0	1.537434	0.792309	9.416933	0.015320	0.007935	0.094177	-1.155564	-7.020237	-1.267049
53268	0	1.586155	0.729594	9.530916	0.015796	0.007300	0.095320	-1.157968	-7.100774	-1.268433
53269	0	1.581591	0.738121	9.666877	0.015747	0.007385	0.096680	-1.159845	-7.183782	-1.275114
53270	0	1.583476	0.706389	9.780659	0.015764	0.007071	0.097817	-1.165802	-7.267819	-1.274298
53271	0	1.630830	0.762588	9.917044	0.016235	0.007629	0.099182	-1.166895	-7.353504	-1.278572
53272	0	1.639518	0.749170	10.055082	0.016322	0.007500	0.100562	-1.173022	-7.438140	-1.279681
53273	0	1.697367	0.762474	10.161273	0.016907	0.007629	0.101624	-1.175352	-7.515038	-1.280212
53274	0	1.710696	0.718685	10.317820	0.017042	0.007193	0.103189	-1.178889	-7.588463	-1.281828
53275	0	1.733245	0.737586	10.405572	0.017273	0.007385	0.104065	-1.186419	-7.655459	-1.284180
53276	0	1.763482	0.711781	10.519602	0.017576	0.007122	0.105206	-1.188259	-7.720790	-1.291491
53277	0	1.749924	0.707622	10.704887	0.017456	0.007080	0.107056	-1.189867	-7.768556	-1.293509
53278	0	1.758138	0.724865	10.673009	0.017542	0.007255	0.106736	-1.193784	-7.812489	-1.292049
53279	0	1.754738	0.763063	10.766100	0.017517	0.007629	0.107666	-1.190085	-7.846264	-1.296980
53280	0	1.765482	0.738708	10.728659	0.017638	0.007387	0.107289	-1.187980	-7.865574	-1.297866
53281	0	1.794631	0.757281	10.760434	0.017944	0.007568	0.107605	-1.181234	-7.869266	-1.298469
53282	0	1.812734	0.813150	10.748127	0.018131	0.008126	0.107481	-1.173727	-7.866691	-1.302457
53283	0	1.829261	0.806120	10.718046	0.018311	0.008057	0.107178	-1.167097	-7.849128	-1.301075
53284	0	1.806495	0.807122	10.755268	0.018091	0.008065	0.107549	-1.159079	-7.822788	-1.301576
53285	0	1.778465	0.793708	10.681761	0.017822	0.007935	0.106812	-1.154855	-7.784104	-1.301176
53286	0	1.746023	0.763693	10.573133	0.017504	0.007634	0.105724	-1.150400	-7.738639	-1.303513
53287	0	1.734692	0.739498	10.474362	0.017395	0.007385	0.104736	-1.138418	-7.687700	-1.302801
53288	0	1.736216	0.765247	10.360068	0.017422	0.007648	0.103591	-1.132776	-7.623525	-1.298623
53289	0	1.690168	0.733501	10.285436	0.016968	0.007324	0.102844	-1.119674	-7.551624	-1.299824
53290	0	1.695525	0.729015	10.104371	0.017020	0.007284	0.101033	-1.111765	-7.479664	-1.296670
53291	0	1.677918	0.745512	10.065744	0.016846	0.007446	0.100647	-1.100626	-7.405676	-1.294869
53292	0	1.634302	0.734744	9.780918	0.016411	0.007340	0.097798	-1.091359	-7.327998	-1.294818
53293	0	1.562300	0.733176	9.784888	0.015686	0.007324	0.097839	-1.081397	-7.255906	-1.289681
53294	0	1.580362	0.746784	9.646435	0.015866	0.007461	0.096455	-1.071678	-7.183249	-1.294138
53295	0	1.544505	0.733679	9.510123	0.015503	0.007324	0.095093	-1.055358	-7.115245	-1.292450
53296	0	1.533429	0.710814	9.377478	0.015388	0.007104	0.093766	-1.048947	-7.050755	-1.293649
53297	0	1.551830	0.726664	9.229258	0.015564	0.007263	0.092285	-1.043227	-6.995759	-1.289482
53298	0	1.537516	0.739672	9.187790	0.015411	0.007392	0.091872	-1.035716	-6.952285	-1.288918
53299	0	1.529198	0.708607	9.149590	0.015320	0.007080	0.091492	-1.026598	-6.919116	-1.292728
53300	0	1.511965	0.770481	9.107546	0.015141	0.007702	0.091072	-1.021159	-6.893349	-1.296078
53301	0	1.450883	0.751106	8.984627	0.014526	0.007507	0.089844	-1.014539	-6.872597	-1.295077
53302	0	1.491256	0.781899	9.113106	0.014917	0.007819	0.091130	-1.012722	-6.868190	-1.296565
53303	0	1.483238	0.768757	9.027110	0.014832	0.007690	0.090271	-1.014163	-6.870846	-1.297414
53304	0	1.484758	0.768408	9.008538	0.014832	0.007684	0.090088	-1.011413	-6.891674	-1.305191
53305	0	1.454729	0.732401	9.057283	0.014526	0.007324	0.090576	-1.009192	-6.919693	-1.306787
53306	0	1.460352	0.738236	9.129550	0.014568	0.007384	0.091301	-1.008927	-6.965365	-1.310551
53307	0	1.511314	0.750223	9.221841	0.015076	0.007507	0.092224	-1.012476	-7.013422	-1.313614
53308	0	1.494875	0.742571	9.269503	0.014907	0.007436	0.092701	-1.022077	-7.066670	-1.316450
53309	0	1.519029	0.707305	9.331459	0.015137	0.007080	0.093323	-1.027660	-7.133917	-1.314888
53310	0	1.579020	0.705344	9.470085	0.015734	0.007065	0.094709	-1.038308	-7.203745	-1.316440
53311	0	1.592760	0.737946	9.606011	0.015869	0.007385	0.096069	-1.042104	-7.274921	-1.314023
53312	0	1.599060	0.718378	9.683343	0.015925	0.007190	0.096844	-1.045973	-7.353521	-1.311393
53313	0	1.654808	0.719565	9.813347	0.016479	0.007202	0.098145	-1.050306	-7.435075	-1.310978
53314	0	1.638359	0.778901	9.975987	0.016314	0.007799	0.099771	-1.058701	-7.516965	-1.315826
53315	0	1.673048	0.811131	10.142977	0.016663	0.008118	0.101440	-1.062717	-7.595064	-1.318681
53316	0	1.674280	0.779500	10.177406	0.016676	0.007799	0.101785	-1.064202	-7.671788	-1.322061
53317	0	1.715361	0.792559	10.313953	0.017090	0.007935	0.103149	-1.071017	-7.744074	-1.321626
53318	0	1.745543	0.772535	10.476797	0.017402	0.007732	0.104776	-1.075707	-7.804339	-1.321918
53319	0	1.750125	0.762913	10.521712	0.017456	0.007629	0.105225	-1.073120	-7.855100	-1.331135
53320	0	1.801507	0.805160	10.617829	0.017974	0.008056	0.106185	-1.074681	-7.901070	-1.336686
53321	0	1.834227	0.811384	10.686741	0.018311	0.008118	0.106873	-1.076080	-7.936613	-1.337198
53322	0	1.820938	0.779710	10.704244	0.018190	0.007804	0.107045	-1.080819	-7.958529	-1.340237
53323	0	1.814394	0.774764	10.723626	0.018127	0.007751	0.107239	-1.082403	-7.977738	-1.341685
53324	0	1.852523	0.749757	10.741638	0.018526	0.007499	0.107416	-1.081380	-7.978465	-1.348802
53325	0	1.823970	0.756801	10.766770	0.018250	0.007568	0.107666	-1.079616	-7.969656	-1.348648
53326	0	1.790535	0.774835	10.718392	0.017924	0.007751	0.107181	-1.079905	-7.951038	-1.349775
53327	0	1.803894	0.812210	10.718203	0.018066	0.008118	0.107178	-1.073295	-7.923338	-1.351517
53328	0	1.790979	0.788501	10.639848	0.017950	0.007882	0.106392	-1.068467	-7.881644	-1.348228
53329	0	1.728651	0.787886	10.608646	0.017334	0.007874	0.106079	-1.061106	-7.832057	-1.348888
53330	0	1.706840	0.770514	10.506349	0.017118	0.007701	0.105056	-1.054916	-7.780192	-1.349470
53331	0	1.678404	0.757208	10.395258	0.016846	0.007568	0.103943	-1.049448	-7.713913	-1.344858
53332	0	1.666046	0.739226	10.244634	0.016724	0.007392	0.102436	-1.047722	-7.644955	-1.339065
53333	0	1.659250	0.745500	10.151232	0.016663	0.007446	0.101501	-1.036635	-7.567535	-1.334417
53334	0	1.675735	0.741160	10.025285	0.016829	0.007401	0.100242	-1.023832	-7.487891	-1.335266
53335	0	1.640715	0.696510	9.876644	0.016479	0.006958	0.098755	-1.014410	-7.405685	-1.338689
53336	0	1.633199	0.722142	9.750659	0.016397	0.007215	0.097496	-1.006160	-7.330442	-1.338261
53337	0	1.592610	0.714647	9.583565	0.015991	0.007141	0.095825	-0.998453	-7.254314	-1.336204
53338	0	1.592430	0.721561	9.500142	0.015984	0.007213	0.094992	-0.993472	-7.184518	-1.333813
53339	0	1.514167	0.744856	9.400302	0.015198	0.007446	0.093994	-0.989269	-7.117865	-1.333580
53340	0	1.497897	0.739321	9.273687	0.015026	0.007389	0.092730	-0.982618	-7.061356	-1.340056
53341	0	1.515716	0.775345	9.168136	0.015198	0.007751	0.091675	-0.978457	-7.012274	-1.338516
53342	0	1.465389	0.769518	9.150972	0.014689	0.007694	0.091504	-0.975542	-6.969442	-1.344809
53343	0	1.443844	0.763066	9.027519	0.014465	0.007629	0.090271	-0.972031	-6.936931	-1.344014
53344	0	1.427325	0.757266	8.960968	0.014290	0.007570	0.089607	-0.966906	-6.917242	-1.341437
53345	0	1.402961	0.744528	8.978412	0.014038	0.007446	0.089783	-0.965987	-6.907968	-1.341004
53346	0	1.420295	0.719913	9.015102	0.014204	0.007199	0.090151	-0.963884	-6.908130	-1.343563
53347	0	1.441540	0.713867	9.008631	0.014404	0.007141	0.090088	-0.964479	-6.923749	-1.346649
53348	0	1.499387	0.725369	8.959304	0.014976	0.007257	0.089596	-0.966611	-6.948637	-1.346909
53349	0	1.467698	0.671051	9.118218	0.014648	0.006714	0.091187	-0.968051	-6.985978	-1.353619
53350	0	1.522997	0.682258	9.092709	0.015193	0.006828	0.090933	-0.972281	-7.034021	-1.353255
53351	0	1.512137	0.713731	9.203382	0.015076	0.007141	0.092041	-0.973960	-7.092329	-1.358093
53352	0	1.528230	0.755936	9.323782	0.015229	0.007560	0.093246	-0.971334	-7.158933	-1.363299
53353	0	1.519631	0.731756	9.380193	0.015137	0.007324	0.093811	-0.976191	-7.233091	-1.365364
53354	0	1.520100	0.730118	9.506382	0.015135	0.007310	0.095074	-0.983354	-7.314214	-1.369044
53355	0	1.550884	0.737806	9.642536	0.015442	0.007385	0.096436	-0.988557	-7.395099	-1.372476
53356	0	1.576616	0.717855	9.713664	0.015698	0.007187	0.097147	-0.995025	-7.476338	-1.375427
53357	0	1.612767	0.768494	9.862095	0.016052	0.007690	0.098633	-0.997937	-7.565234	-1.372785
53358	0	1.706724	0.791364	10.006093	0.016998	0.007923	0.100072	-1.005372	-7.645524	-1.376443
53359	0	1.728283	0.780742	10.112356	0.017212	0.007812	0.101135	-1.007711	-7.727241	-1.387385
53360	0	1.766344	0.785754	10.213738	0.017599	0.007863	0.102148	-1.010540	-7.800771	-1.390998
53361	0	1.775982	0.762351	10.350585	0.017700	0.007629	0.103516	-1.013799	-7.868153	-1.392623
53362	0	1.794069	0.743157	10.427904	0.017881	0.007434	0.104289	-1.013109	-7.934690	-1.395942
53363	0	1.805998	0.743926	10.527679	0.018005	0.007446	0.105286	-1.017571	-7.995518	-1.401379
53364	0	1.779378	0.773252	10.684739	0.017750	0.007736	0.106854	-1.018573	-8.044092	-1.398093
53365	0	1.822030	0.780976	10.705045	0.018188	0.007812	0.107056	-1.018702	-8.079567	-1.395524
53366	0	1.797142	0.798710	10.728547	0.017947	0.007990	0.107289	-1.019030	-8.106846	-1.391228
53367	0	1.770850	0.787149	10.778687	0.017700	0.007874	0.107788	-1.018715	-8.117115	-1.389284
53368	0	1.765303	0.780478	10.796893	0.017655	0.007808	0.107968	-1.019492	-8.116105	-1.394264
53369	0	1.774560	0.744711	10.711923	0.017761	0.007446	0.107117	-1.016458	-8.100863	-1.395335
53370	0	1.782945	0.751183	10.749114	0.017852	0.007508	0.107488	-1.010631	-8.078491	-1.398588
53371	0	1.778580	0.757040	10.712262	0.017822	0.007568	0.107117	-1.006586	-8.040968	-1.395376
53372	0	1.825435	0.763661	10.664729	0.018299	0.007633	0.106640	-1.001259	-7.994409	-1.393109
53373	0	1.783776	0.756794	10.529340	0.017883	0.007568	0.105286	-1.000032	-7.946361	-1.390489
53374	0	1.773476	0.788078	10.463874	0.017793	0.007873	0.104630	-0.989562	-7.884454	-1.394787
53375	0	1.751651	0.794368	10.328126	0.017578	0.007935	0.103271	-0.978030	-7.817594	-1.386150
53376	0	1.714515	0.783794	10.177532	0.017212	0.007830	0.101765	-0.967373	-7.743989	-1.388584
53377	0	1.689522	0.769795	10.096375	0.016968	0.007690	0.100952	-0.957564	-7.663230	-1.392047
53378	0	1.644852	0.765116	9.958147	0.016520	0.007644	0.099570	-0.947685	-7.583074	-1.395627
53379	0	1.647343	0.799642	9.864398	0.016541	0.007996	0.098633	-0.945371	-7.506679	-1.395212
53380	0	1.585394	0.733185	9.677216	0.015921	0.007325	0.096762	-0.936139	-7.429235	-1.392064
53381	0	1.586871	0.745193	9.534673	0.015930	0.007446	0.095337	-0.927967	-7.356887	-1.391281
53382	0	1.538388	0.727866	9.420543	0.015442	0.007274	0.094196	-0.920447	-7.287837	-1.388239
53383	0	1.544915	0.733111	9.345320	0.015503	0.007324	0.093445	-0.910520	-7.223423	-1.392156
53384	0	1.498064	0.685564	9.200392	0.015031	0.006849	0.091996	-0.901086	-7.162381	-1.397014
53385	0	1.461025	0.659516	9.186375	0.014648	0.006592	0.091858	-0.895157	-7.116206	-1.400953
53386	0	1.459987	0.666537	9.089765	0.014633	0.006659	0.090893	-0.884783	-7.075653	-1.400205
53387	0	1.444235	0.647128	9.064076	0.014465	0.006470	0.090637	-0.880874	-7.048014	-1.403303
53388	0	1.458954	0.696332	8.997444	0.014603	0.006961	0.089972	-0.875646	-7.032674	-1.402134
53389	0	1.433588	0.695820	8.978388	0.014343	0.006958	0.089783	-0.873195	-7.024602	-1.400886
53390	0	1.463543	0.757215	8.966186	0.014633	0.007568	0.089663	-0.866003	-7.028796	-1.402137
53391	0	1.441625	0.769006	8.984187	0.014404	0.007690	0.089844	-0.863952	-7.045273	-1.401543
53392	0	1.420492	0.756616	9.038607	0.014184	0.007567	0.090389	-0.862879	-7.073084	-1.411084
53393	0	1.455990	0.738285	9.038787	0.014526	0.007385	0.090393	-0.863050	-7.116795	-1.414808
53394	0	1.499585	0.694686	9.092534	0.014959	0.006952	0.090931	-0.866943	-7.164026	-1.419643
53395	0	1.499609	0.750412	9.215645	0.014954	0.007507	0.092163	-0.867904	-7.217991	-1.420169
53396	0	1.533675	0.743174	9.360556	0.015284	0.007440	0.093614	-0.874342	-7.284215	-1.424490
53397	0	1.562044	0.737675	9.429065	0.015564	0.007385	0.094299	-0.881418	-7.353982	-1.428172
53398	0	1.611009	0.748277	9.561347	0.016045	0.007489	0.095624	-0.885748	-7.433565	-1.434157
53399	0	1.587200	0.749895	9.618154	0.015808	0.007507	0.096191	-0.892377	-7.510831	-1.444547
53400	0	1.600778	0.754117	9.732019	0.015937	0.007551	0.097331	-0.900733	-7.595423	-1.447163
53401	0	1.618125	0.719394	9.868333	0.016113	0.007202	0.098694	-0.906885	-7.675477	-1.453575
53402	0	1.662311	0.735793	9.988219	0.016556	0.007368	0.099893	-0.915163	-7.753824	-1.455389
53403	0	1.679151	0.731895	10.106335	0.016724	0.007324	0.101074	-0.917772	-7.831885	-1.461867
53404	0	1.710608	0.742350	10.226251	0.017044	0.007435	0.102272	-0.927228	-7.902495	-1.462823
53405	0	1.739612	0.725897	10.344446	0.017334	0.007263	0.103455	-0.928663	-7.972444	-1.467069
53406	0	1.726939	0.766863	10.452421	0.017215	0.007682	0.104532	-0.940010	-8.033426	-1.468413
53407	0	1.726327	0.732303	10.552148	0.017212	0.007324	0.105530	-0.938304	-8.090320	-1.470963
53408	0	1.759790	0.737900	10.587262	0.017559	0.007382	0.105879	-0.939131	-8.133505	-1.472257
53409	0	1.761223	0.744318	10.637886	0.017578	0.007446	0.106384	-0.939685	-8.171358	-1.475851
53410	0	1.797113	0.773899	10.716350	0.017952	0.007745	0.107166	-0.943367	-8.192996	-1.473804
53411	0	1.813452	0.805165	10.742105	0.018127	0.008057	0.107422	-0.946289	-8.201699	-1.474342
53412	0	1.795951	0.780080	10.735872	0.017958	0.007802	0.107359	-0.945269	-8.204799	-1.477433
53413	0	1.817671	0.793570	10.699655	0.018188	0.007935	0.106995	-0.942011	-8.193353	-1.472130
53414	0	1.845170	0.842471	10.681752	0.018470	0.008425	0.106814	-0.940038	-8.175113	-1.475790
53415	0	1.815542	0.806490	10.565691	0.018188	0.008057	0.105652	-0.929320	-8.140463	-1.474768
53416	0	1.778274	0.746362	10.505685	0.017817	0.007463	0.105051	-0.926308	-8.103752	-1.476274
53417	0	1.716738	0.739194	10.492626	0.017212	0.007385	0.104919	-0.917492	-8.056341	-1.470446
53418	0	1.762019	0.764517	10.408693	0.017673	0.007642	0.104078	-0.912306	-7.999926	-1.466258
53419	0	1.733513	0.781945	10.322000	0.017395	0.007812	0.103210	-0.903248	-7.934678	-1.466238
53420	0	1.684905	0.789335	10.195652	0.016911	0.007887	0.101947	-0.894635	-7.866793	-1.466918
53421	0	1.653470	0.769599	10.041345	0.016602	0.007690	0.100403	-0.887086	-7.791713	-1.461306
53422	0	1.659016	0.752392	9.909097	0.016652	0.007518	0.099081	-0.878744	-7.721281	-1.456217
53423	0	1.635609	0.714411	9.809370	0.016418	0.007141	0.098083	-0.873965	-7.649644	-1.460802
53424	0	1.617361	0.727617	9.652627	0.016234	0.007269	0.096517	-0.864071	-7.578681	-1.454509
53425	0	1.568884	0.763943	9.571189	0.015747	0.007629	0.095703	-0.850757	-7.510167	-1.452688
53426	0	1.563743	0.753586	9.481315	0.015693	0.007526	0.094805	-0.837987	-7.444541	-1.450147
53427	0	1.514729	0.763566	9.381869	0.015198	0.007629	0.093811	-0.828915	-7.384066	-1.447938
53428	0	1.529835	0.770892	9.358860	0.015341	0.007703	0.093582	-0.819909	-7.333248	-1.450250
53429	0	1.504237	0.732463	9.259572	0.015076	0.007324	0.092590	-0.817678	-7.293125	-1.448490
53430	0	1.467134	0.708230	9.193349	0.014704	0.007080	0.091928	-0.813200	-7.253835	-1.450501
53431	0	1.493189	0.684113	9.143383	0.014954	0.006836	0.091431	-0.804837	-7.227683	-1.447352
53432	0	1.452927	0.709128	9.058405	0.014544	0.007090	0.090582	-0.800755	-7.210677	-1.449462
53433	0	1.458050	0.708473	9.069899	0.014587	0.007080	0.090698	-0.792802	-7.202984	-1.457524
53434	0	1.457160	0.708880	9.118771	0.014573	0.007089	0.091187	-0.790447	-7.202113	-1.469648
53435	0	1.484397	0.738208	9.094061	0.014832	0.007385	0.090942	-0.792030	-7.218726	-1.476362
53436	0	1.481182	0.743476	9.093628	0.014795	0.007440	0.090939	-0.795628	-7.240433	-1.473824
53437	0	1.510145	0.738450	9.148751	0.015076	0.007385	0.091492	-0.793947	-7.273604	-1.478492
53438	0	1.533915	0.774768	9.208787	0.015310	0.007750	0.092093	-0.793582	-7.310393	-1.483178
53439	0	1.499406	0.731832	9.295050	0.014954	0.007324	0.092957	-0.797978	-7.361104	-1.490006
53440	0	1.526291	0.748953	9.446333	0.015219	0.007495	0.094470	-0.801600	-7.415501	-1.490033
53441	0	1.518532	0.719460	9.459728	0.015137	0.007202	0.094604	-0.807760	-7.475181	-1.494412
53442	0	1.565826	0.705407	9.592343	0.015601	0.007064	0.095932	-0.816342	-7.544181	-1.497001
53443	0	1.574320	0.713910	9.740304	0.015686	0.007141	0.097412	-0.815666	-7.612220	-1.499309
53444	0	1.586488	0.707146	9.781014	0.015800	0.007075	0.097820	-0.817044	-7.688440	-1.502918
53445	0	1.617661	0.707472	9.959950	0.016113	0.007080	0.099609	-0.820076	-7.762052	-1.503533
53446	0	1.642125	0.737091	10.043362	0.016363	0.007374	0.100443	-0.820364	-7.829096	-1.504692
53447	0	1.653812	0.744014	10.143135	0.016479	0.007446	0.101440	-0.824329	-7.896072	-1.504020
53448	0	1.720400	0.797480	10.232791	0.017147	0.007982	0.102337	-0.829631	-7.960544	-1.507799
53449	0	1.701880	0.798648	10.350796	0.016968	0.007996	0.103516	-0.836835	-8.017738	-1.507095
53450	0	1.717881	0.736171	10.416322	0.017131	0.007366	0.104171	-0.838930	-8.071244	-1.507508
53451	0	1.774402	0.805509	10.533943	0.017700	0.008057	0.105347	-0.837859	-8.119624	-1.508532
53452	0	1.775774	0.798483	10.575402	0.017727	0.007992	0.105759	-0.842764	-8.153788	-1.510992
53453	0	1.747949	0.781003	10.564816	0.017456	0.007812	0.105652	-0.843033	-8.179965	-1.510175
53454	0	1.769962	0.780659	10.606920	0.017686	0.007807	0.106071	-0.840894	-8.195547	-1.508361
53455	0	1.752421	0.762657	10.601709	0.017517	0.007629	0.106018	-0.841745	-8.204016	-1.506585
53456	0	1.764422	0.743951	10.601675	0.017653	0.007440	0.106015	-0.839901	-8.194824	-1.506066
53457	0	1.768505	0.750335	10.595984	0.017700	0.007507	0.105957	-0.842335	-8.179253	-1.505529
53458	0	1.783009	0.756037	10.584351	0.017853	0.007560	0.105840	-0.839987	-8.155491	-1.497446
53459	0	1.773560	0.781916	10.480121	0.017761	0.007812	0.104797	-0.831024	-8.128260	-1.498793
53460	0	1.761405	0.764124	10.499301	0.017649	0.007642	0.104987	-0.830067	-8.091253	-1.496953
53461	0	1.747427	0.720775	10.364454	0.017517	0.007202	0.103638	-0.822454	-8.044712	-1.494884
53462	0	1.713587	0.709661	10.298779	0.017187	0.007091	0.102980	-0.814466	-7.988516	-1.491298
53463	0	1.710240	0.745685	10.187506	0.017151	0.007446	0.101868	-0.801303	-7.934784	-1.493308
53464	0	1.657338	0.722820	10.103497	0.016627	0.007222	0.101027	-0.793286	-7.874430	-1.493019
53465	0	1.660655	0.720800	9.998450	0.016663	0.007202	0.099976	-0.785452	-7.811015	-1.491011
53466	0	1.643338	0.746316	9.890314	0.016490	0.007458	0.098894	-0.778064	-7.746239	-1.481871
53467	0	1.623888	0.733042	9.754331	0.016296	0.007324	0.097534	-0.769685	-7.679498	-1.482400
53468	0	1.612824	0.746331	9.664532	0.016182	0.007458	0.096637	-0.761926	-7.616621	-1.479847
53469	0	1.600448	0.775863	9.552746	0.016052	0.007751	0.095520	-0.752112	-7.560099	-1.478304
53470	0	1.597419	0.788864	9.432106	0.016019	0.007887	0.094314	-0.748690	-7.506588	-1.478591
53471	0	1.558423	0.793870	9.418366	0.015625	0.007935	0.094177	-0.742307	-7.457708	-1.472125
53472	0	1.520613	0.746226	9.340084	0.015239	0.007454	0.093396	-0.730629	-7.418416	-1.474334
53473	0	1.523023	0.708308	9.241171	0.015259	0.007080	0.092407	-0.725379	-7.383724	-1.473739
53474	0	1.493532	0.720925	9.235824	0.014957	0.007208	0.092355	-0.722029	-7.356986	-1.467750
53475	0	1.518386	0.738875	9.161579	0.015198	0.007385	0.091614	-0.715892	-7.340262	-1.465372
53476	0	1.498021	0.702679	9.228983	0.014986	0.007026	0.092289	-0.712670	-7.333680	-1.469237
53477	0	1.489357	0.708069	9.197977	0.014893	0.007080	0.091980	-0.709922	-7.335529	-1.465619
53478	0	1.508458	0.775379	9.252709	0.015078	0.007752	0.092528	-0.706134	-7.344776	-1.469633
53479	0	1.496960	0.738578	9.209941	0.014954	0.007385	0.092102	-0.703249	-7.365242	-1.479615
53480	0	1.524941	0.713291	9.252088	0.015229	0.007141	0.092524	-0.711051	-7.390796	-1.483063
53481	0	1.486092	0.719816	9.295216	0.014832	0.007202	0.092957	-0.713521	-7.427508	-1.481639
53482	0	1.474073	0.731000	9.324724	0.014707	0.007316	0.093252	-0.717948	-7.469900	-1.478455
53483	0	1.499336	0.738272	9.404905	0.014954	0.007385	0.094055	-0.718458	-7.518766	-1.479642
53484	0	1.556377	0.743624	9.537813	0.015522	0.007441	0.095385	-0.721015	-7.569382	-1.482767
53485	0	1.591811	0.744244	9.618362	0.015869	0.007446	0.096191	-0.722852	-7.628132	-1.486598
53486	0	1.626118	0.786096	9.689962	0.016212	0.007865	0.096908	-0.724810	-7.687270	-1.491791
53487	0	1.641407	0.774747	9.801331	0.016357	0.007751	0.098022	-0.726632	-7.753860	-1.492603
53488	0	1.664455	0.742971	9.842253	0.016593	0.007438	0.098431	-0.733139	-7.814322	-1.494077
53489	0	1.653023	0.774590	9.960141	0.016479	0.007751	0.099609	-0.736790	-7.873089	-1.496761
53490	0	1.675219	0.785696	10.147780	0.016705	0.007862	0.101485	-0.739936	-7.927267	-1.496874
53491	0	1.688988	0.786485	10.125064	0.016846	0.007874	0.101257	-0.747148	-7.977662	-1.496108
53492	0	1.692330	0.760924	10.324932	0.016874	0.007611	0.103257	-0.746760	-8.032420	-1.500263
53493	0	1.688759	0.743373	10.412009	0.016846	0.007446	0.104126	-0.757994	-8.078931	-1.504095
53494	0	1.739299	0.778196	10.502349	0.017357	0.007787	0.105029	-0.760749	-8.118731	-1.506018
53495	0	1.729963	0.768997	10.485403	0.017273	0.007690	0.104858	-0.758986	-8.148305	-1.509007
53496	0	1.752666	0.774531	10.533460	0.017509	0.007750	0.105337	-0.761458	-8.167443	-1.510967
53497	0	1.721788	0.762778	10.601721	0.017212	0.007629	0.106018	-0.761192	-8.174316	-1.515070
53498	0	1.716652	0.726015	10.613750	0.017162	0.007259	0.106138	-0.758475	-8.179291	-1.510840
53499	0	1.744874	0.720686	10.583585	0.017456	0.007202	0.105835	-0.751639	-8.171801	-1.513962
53500	0	1.730455	0.745734	10.547186	0.017319	0.007455	0.105470	-0.747339	-8.156833	-1.517146
53501	0	1.762089	0.769511	10.516630	0.017639	0.007690	0.105164	-0.740660	-8.137338	-1.519158
53502	0	1.751551	0.800559	10.395198	0.017542	0.008004	0.103948	-0.737664	-8.108698	-1.521706
53503	0	1.729998	0.769466	10.407029	0.017334	0.007690	0.104065	-0.731728	-8.071706	-1.518237
53504	0	1.741097	0.793942	10.304455	0.017449	0.007942	0.103038	-0.733599	-8.029441	-1.509935
53505	0	1.710156	0.776046	10.248559	0.017151	0.007751	0.102478	-0.722471	-7.974766	-1.514247
53506	0	1.688198	0.753024	10.134035	0.016931	0.007524	0.101333	-0.714936	-7.920279	-1.510662
53507	0	1.685661	0.775828	10.108207	0.016907	0.007751	0.101074	-0.706179	-7.863914	-1.516429
53508	0	1.651649	0.807763	9.969284	0.016563	0.008070	0.099686	-0.696330	-7.810447	-1.520176
53509	0	1.618474	0.787637	9.900709	0.016235	0.007874	0.098999	-0.692047	-7.752320	-1.518912
53510	0	1.577961	0.721392	9.816725	0.015829	0.007207	0.098160	-0.682906	-7.695009	-1.514873
53511	0	1.563815	0.745212	9.644288	0.015686	0.007446	0.096436	-0.674983	-7.638541	-1.514582
53512	0	1.548366	0.709860	9.615157	0.015530	0.007092	0.096145	-0.665559	-7.584185	-1.510692
53513	0	1.552214	0.726663	9.540450	0.015564	0.007263	0.095398	-0.660316	-7.534344	-1.516352
53514	0	1.550636	0.727363	9.395111	0.015542	0.007270	0.093946	-0.654552	-7.491218	-1.513930
53515	0	1.541118	0.702221	9.393791	0.015442	0.007019	0.093933	-0.649440	-7.454117	-1.510955
53516	0	1.529268	0.732963	9.309169	0.015320	0.007330	0.093087	-0.648504	-7.421057	-1.510328
53517	0	1.511603	0.683966	9.259344	0.015137	0.006836	0.092590	-0.642519	-7.395792	-1.506073
53518	0	1.496248	0.751474	9.204849	0.014974	0.007514	0.092047	-0.640056	-7.382167	-1.503807
53519	0	1.525612	0.769806	9.228496	0.015259	0.007690	0.092285	-0.628922	-7.379101	-1.504259
53520	0	1.513082	0.770580	9.167379	0.015131	0.007705	0.091674	-0.625846	-7.379115	-1.503219
53521	0	1.508820	0.774747	9.264966	0.015076	0.007751	0.092651	-0.628818	-7.394796	-1.504565
53522	0	1.542178	0.767777	9.179069	0.015406	0.007682	0.091793	-0.631855	-7.415128	-1.507614
53523	0	1.570727	0.768413	9.252622	0.015686	0.007690	0.092529	-0.637512	-7.441620	-1.512551
53524	0	1.563321	0.767388	9.270140	0.015606	0.007677	0.092706	-0.639243	-7.475510	-1.516576
53525	0	1.571865	0.774344	9.344001	0.015686	0.007751	0.093445	-0.646742	-7.515658	-1.519317
53526	0	1.536325	0.742472	9.464912	0.015325	0.007429	0.094655	-0.649714	-7.562590	-1.515475
53527	0	1.590877	0.756255	9.514766	0.015869	0.007568	0.095154	-0.654292	-7.610450	-1.518056
53528	0	1.581257	0.730687	9.641593	0.015766	0.007312	0.096423	-0.657713	-7.665764	-1.517138
53529	0	1.598180	0.695267	9.783132	0.015930	0.006958	0.097839	-0.661408	-7.726350	-1.524466
53530	0	1.614753	0.681648	9.885180	0.016095	0.006824	0.098860	-0.668177	-7.787223	-1.525834
53531	0	1.628952	0.689009	9.953997	0.016235	0.006897	0.099548	-0.673551	-7.849704	-1.530597
53532	0	1.657743	0.724244	10.001161	0.016527	0.007249	0.100019	-0.678430	-7.907381	-1.534406
53533	0	1.689671	0.762278	10.100517	0.016846	0.007629	0.101013	-0.683390	-7.965319	-1.545760
53534	0	1.699502	0.749096	10.196598	0.016949	0.007493	0.101974	-0.683313	-8.017463	-1.551431
53535	0	1.737647	0.750073	10.259340	0.017334	0.007507	0.102600	-0.688337	-8.065024	-1.553353
53536	0	1.758176	0.797982	10.410506	0.017542	0.007981	0.104112	-0.687711	-8.109003	-1.553740
53537	0	1.766786	0.811165	10.406054	0.017639	0.008118	0.104065	-0.692219	-8.140721	-1.555088
53538	0	1.765682	0.810749	10.496715	0.017635	0.008105	0.104971	-0.687875	-8.164294	-1.552686
53539	0	1.765620	0.762819	10.479458	0.017639	0.007629	0.104797	-0.687310	-8.183077	-1.548106
53540	0	1.786625	0.792513	10.509567	0.017857	0.007932	0.105097	-0.692643	-8.193752	-1.553558
53541	0	1.782776	0.768915	10.504067	0.017822	0.007690	0.105042	-0.692349	-8.199912	-1.553477
53542	0	1.782245	0.780897	10.534657	0.017833	0.007810	0.105345	-0.691574	-8.188888	-1.559214
53543	0	1.768822	0.781256	10.504352	0.017700	0.007812	0.105042	-0.690071	-8.176015	-1.559625
53544	0	1.728787	0.787319	10.468281	0.017310	0.007874	0.104679	-0.689208	-8.151844	-1.557388
53545	0	1.724815	0.781581	10.400777	0.017273	0.007812	0.104004	-0.684387	-8.124725	-1.555821
53546	0	1.737522	0.769775	10.358942	0.017406	0.007696	0.103584	-0.681520	-8.090371	-1.555253
53547	0	1.711716	0.750962	10.309382	0.017151	0.007507	0.103088	-0.677927	-8.053106	-1.555870
53548	0	1.673454	0.738873	10.261771	0.016778	0.007389	0.102611	-0.677411	-8.004814	-1.553477
53549	0	1.692046	0.720518	10.150915	0.016968	0.007202	0.101501	-0.673164	-7.951634	-1.554644
53550	0	1.657922	0.715061	10.066926	0.016629	0.007147	0.100661	-0.668114	-7.894949	-1.550521
53551	0	1.667051	0.751151	9.967900	0.016724	0.007507	0.099670	-0.662591	-7.834111	-1.552546
53552	0	1.626464	0.758183	9.835150	0.016314	0.007576	0.098344	-0.655026	-7.777331	-1.553591
53553	0	1.600261	0.739084	9.766398	0.016052	0.007385	0.097656	-0.647747	-7.719299	-1.553939
53554	0	1.584321	0.746792	9.676329	0.015893	0.007457	0.096756	-0.633885	-7.660565	-1.552835
53555	0	1.558279	0.732533	9.595405	0.015625	0.007324	0.095947	-0.631737	-7.610342	-1.546784
53556	0	1.549934	0.745432	9.486834	0.015541	0.007448	0.094862	-0.623529	-7.560103	-1.547214
53557	0	1.528441	0.714661	9.485393	0.015320	0.007141	0.094849	-0.615986	-7.517480	-1.545775
53558	0	1.546067	0.740039	9.339949	0.015494	0.007396	0.093394	-0.609351	-7.476316	-1.545921
53559	0	1.535747	0.762934	9.265525	0.015381	0.007629	0.092651	-0.608295	-7.447512	-1.547884
53560	0	1.537548	0.768817	9.254031	0.015395	0.007689	0.092537	-0.608712	-7.423226	-1.545698
53561	0	1.506690	0.757166	9.228632	0.015076	0.007568	0.092285	-0.603269	-7.412371	-1.540062
53562	0	1.499249	0.781912	9.204351	0.014997	0.007818	0.092043	-0.600709	-7.407378	-1.539307
53563	0	1.483580	0.732643	9.222326	0.014832	0.007324	0.092224	-0.596380	-7.412699	-1.545841
53564	0	1.497138	0.714391	9.246495	0.014962	0.007145	0.092466	-0.595986	-7.424090	-1.545078
53565	0	1.527582	0.725683	9.271010	0.015259	0.007263	0.092712	-0.602021	-7.445124	-1.540819
53566	0	1.531464	0.730575	9.288744	0.015292	0.007311	0.092891	-0.606433	-7.472810	-1.545297
53567	0	1.523019	0.707564	9.356196	0.015198	0.007080	0.093567	-0.609843	-7.512482	-1.544032
53568	0	1.565990	0.730777	9.324640	0.015628	0.007315	0.093251	-0.616272	-7.551791	-1.551407
53569	0	1.548043	0.731710	9.435459	0.015442	0.007324	0.094360	-0.622787	-7.598508	-1.551977
53570	0	1.562622	0.735807	9.537894	0.015580	0.007370	0.095386	-0.634853	-7.653716	-1.551093
53571	0	1.554757	0.738039	9.606250	0.015503	0.007385	0.096069	-0.638465	-7.706858	-1.553654
53572	0	1.588855	0.743041	9.732874	0.015837	0.007436	0.097337	-0.642494	-7.767737	-1.559082
53573	0	1.622505	0.738327	9.831943	0.016174	0.007385	0.098328	-0.642570	-7.826735	-1.559674
53574	0	1.639330	0.755679	9.927834	0.016337	0.007564	0.099287	-0.648092	-7.891101	-1.560384
53575	0	1.659411	0.744222	9.990597	0.016541	0.007446	0.099915	-0.650410	-7.952394	-1.568659
53576	0	1.694624	0.773359	10.104781	0.016892	0.007743	0.101056	-0.658619	-8.013243	-1.570871
53577	0	1.744028	0.804965	10.125010	0.017395	0.008057	0.101257	-0.664333	-8.064310	-1.572711
53578	0	1.716361	0.761146	10.221244	0.017119	0.007615	0.102220	-0.666235	-8.113722	-1.578899
53579	0	1.731362	0.768775	10.283760	0.017273	0.007690	0.102844	-0.667106	-8.158899	-1.584888
53580	0	1.750992	0.786502	10.374013	0.017477	0.007868	0.103745	-0.668234	-8.195100	-1.590526
53581	0	1.754521	0.768252	10.448805	0.017517	0.007690	0.104492	-0.675027	-8.225843	-1.592170
53582	0	1.784069	0.767276	10.484598	0.017817	0.007674	0.104850	-0.674834	-8.251093	-1.595660
53583	0	1.783160	0.744421	10.522318	0.017822	0.007446	0.105225	-0.675540	-8.261196	-1.595054
53584	0	1.760675	0.738342	10.546298	0.017596	0.007380	0.105465	-0.670835	-8.272539	-1.592778
53585	0	1.770106	0.738764	10.577361	0.017700	0.007385	0.105774	-0.666851	-8.273400	-1.593791
53586	0	1.756820	0.775834	10.614076	0.017579	0.007755	0.106139	-0.662384	-8.261614	-1.592471
53587	0	1.743661	0.775026	10.565516	0.017456	0.007751	0.105652	-0.662592	-8.240475	-1.595327
53588	0	1.732968	0.762611	10.468539	0.017356	0.007627	0.104681	-0.662142	-8.211738	-1.590550
53589	0	1.699247	0.757289	10.474190	0.017029	0.007568	0.104736	-0.656419	-8.171958	-1.589468
53590	0	1.697809	0.727600	10.359330	0.017017	0.007272	0.103587	-0.651020	-8.128492	-1.589013
53591	0	1.710472	0.726778	10.333985	0.017151	0.007263	0.103333	-0.645325	-8.077288	-1.586297
53592	0	1.725774	0.739836	10.188941	0.017303	0.007394	0.101882	-0.639640	-8.025826	-1.588955
53593	0	1.692061	0.732970	10.144792	0.016968	0.007324	0.101440	-0.632911	-7.972534	-1.586574
53594	0	1.694125	0.740498	10.005960	0.016996	0.007396	0.100051	-0.621917	-7.909366	-1.593149
53595	0	1.667178	0.732490	9.870257	0.016724	0.007324	0.098694	-0.620660	-7.849170	-1.588751
53596	0	1.638653	0.769638	9.768160	0.016438	0.007691	0.097673	-0.614359	-7.789332	-1.583271
53597	0	1.612314	0.782301	9.729769	0.016174	0.007812	0.097290	-0.601541	-7.729055	-1.585921
53598	0	1.578613	0.777784	9.670035	0.015828	0.007771	0.096694	-0.593434	-7.679241	-1.585270
53599	0	1.552307	0.775511	9.595360	0.015564	0.007751	0.095947	-0.588440	-7.630357	-1.588423
53600	0	1.550387	0.787994	9.505071	0.015544	0.007880	0.095044	-0.588091	-7.582022	-1.594786
53601	0	1.516170	0.738794	9.406079	0.015198	0.007385	0.094055	-0.584120	-7.538030	-1.596634
53602	0	1.497508	0.702279	9.345990	0.015003	0.007024	0.093455	-0.584575	-7.503469	-1.594103
53603	0	1.511403	0.708327	9.247173	0.015137	0.007080	0.092468	-0.579749	-7.475244	-1.589342
53604	0	1.501408	0.684600	9.253822	0.015030	0.006842	0.092536	-0.573402	-7.455522	-1.589059
53605	0	1.463814	0.671588	9.271388	0.014648	0.006714	0.092712	-0.569842	-7.442638	-1.592468
53606	0	1.504921	0.678451	9.265470	0.015055	0.006779	0.092654	-0.561564	-7.435689	-1.590954
53607	0	1.507410	0.714757	9.143042	0.015076	0.007141	0.091431	-0.552288	-7.433511	-1.589399
53608	0	1.501747	0.702874	9.246644	0.015011	0.007031	0.092467	-0.554272	-7.441520	-1.592793
53609	0	1.485132	0.750866	9.277017	0.014832	0.007507	0.092773	-0.551104	-7.465664	-1.589146
53610	0	1.508111	0.744315	9.270169	0.015054	0.007448	0.092706	-0.555639	-7.499173	-1.587149
53611	0	1.479725	0.756160	9.380737	0.014771	0.007568	0.093811	-0.562223	-7.531525	-1.585633
53612	0	1.516968	0.730656	9.458967	0.015129	0.007310	0.094596	-0.564400	-7.580347	-1.588417
53613	0	1.554458	0.768224	9.490352	0.015503	0.007690	0.094910	-0.572343	-7.630262	-1.592246
53614	0	1.538593	0.754283	9.586757	0.015343	0.007551	0.095874	-0.580398	-7.681545	-1.594163
53615	0	1.591645	0.774512	9.703866	0.015869	0.007751	0.097046	-0.585876	-7.737013	-1.597072
53616	0	1.631498	0.773164	9.732859	0.016269	0.007738	0.097336	-0.591469	-7.791078	-1.605026
53617	0	1.646976	0.737532	9.825877	0.016418	0.007385	0.098267	-0.600960	-7.850538	-1.608668
53618	0	1.651285	0.735911	9.946295	0.016461	0.007364	0.099471	-0.604873	-7.909475	-1.607864
53619	0	1.647046	0.743834	10.094427	0.016418	0.007446	0.100952	-0.611822	-7.968112	-1.614369
53620	0	1.657483	0.699837	10.159910	0.016522	0.007003	0.101607	-0.614836	-8.026858	-1.616080
53621	0	1.676920	0.701463	10.234881	0.016724	0.007019	0.102356	-0.617897	-8.077532	-1.616792
53622	0	1.685785	0.694471	10.300537	0.016815	0.006948	0.103012	-0.620285	-8.124656	-1.618791
53623	0	1.737270	0.732152	10.344829	0.017334	0.007324	0.103455	-0.621486	-8.167157	-1.625246
53624	0	1.713687	0.701364	10.343612	0.017106	0.007013	0.103441	-0.619527	-8.200948	-1.628519
53625	0	1.760448	0.738625	10.473183	0.017578	0.007385	0.104736	-0.616884	-8.229415	-1.630740
53626	0	1.746890	0.787371	10.478439	0.017447	0.007875	0.104788	-0.617319	-8.252483	-1.631715
53627	0	1.734653	0.811868	10.461210	0.017334	0.008118	0.104614	-0.614922	-8.265872	-1.635934
53628	0	1.748353	0.769245	10.546346	0.017481	0.007691	0.105464	-0.612674	-8.268474	-1.633668
53629	0	1.757608	0.769431	10.516363	0.017578	0.007690	0.105164	-0.607373	-8.265913	-1.632757
53630	0	1.787056	0.775557	10.486002	0.017879	0.007759	0.104858	-0.610226	-8.256896	-1.631492
53631	0	1.786260	0.775152	10.461779	0.017883	0.007751	0.104614	-0.609372	-8.233941	-1.630901
53632	0	1.781617	0.775501	10.450289	0.017841	0.007751	0.104499	-0.604793	-8.206078	-1.626899
53633	0	1.779126	0.769265	10.333770	0.017822	0.007690	0.103333	-0.601739	-8.171449	-1.624270
53634	0	1.717636	0.745143	10.298153	0.017211	0.007450	0.102976	-0.599767	-8.132724	-1.621431
53635	0	1.686021	0.775793	10.303448	0.016907	0.007751	0.103027	-0.592154	-8.080727	-1.627486
53636	0	1.683186	0.770617	10.170487	0.016875	0.007703	0.101698	-0.587972	-8.031562	-1.630789
53637	0	1.649240	0.751366	10.047131	0.016541	0.007507	0.100464	-0.580504	-7.976444	-1.630887
53638	0	1.640052	0.727991	9.987469	0.016444	0.007276	0.099868	-0.575173	-7.926061	-1.629502
53639	0	1.606740	0.720981	9.949417	0.016113	0.007202	0.099487	-0.566081	-7.872974	-1.627702
53640	0	1.604092	0.740591	9.810338	0.016084	0.007400	0.098097	-0.558340	-7.822711	-1.627670
53641	0	1.582163	0.733183	9.729721	0.015869	0.007324	0.097290	-0.549149	-7.766497	-1.624604
53642	0	1.573290	0.728314	9.645531	0.015775	0.007277	0.096449	-0.542095	-7.716527	-1.624328
53643	0	1.564703	0.702352	9.522093	0.015686	0.007019	0.095215	-0.536333	-7.669288	-1.625926
53644	0	1.556924	0.708877	9.474435	0.015608	0.007089	0.094738	-0.535815	-7.622326	-1.624730
53645	0	1.559266	0.708651	9.448728	0.015625	0.007080	0.094482	-0.527572	-7.582809	-1.622817
53646	0	1.565388	0.727554	9.431357	0.015682	0.007276	0.094309	-0.527074	-7.548068	-1.620976
53647	0	1.542474	0.732808	9.326426	0.015442	0.007324	0.093262	-0.521632	-7.526636	-1.617488
53648	0	1.533347	0.770058	9.265809	0.015347	0.007698	0.092656	-0.517734	-7.510131	-1.623313
53649	0	1.537549	0.799696	9.283525	0.015381	0.007996	0.092834	-0.515138	-7.503113	-1.622407
53650	0	1.536690	0.805836	9.320207	0.015369	0.008059	0.093202	-0.514382	-7.499598	-1.623756
53651	0	1.514286	0.763047	9.338271	0.015137	0.007629	0.093384	-0.511943	-7.506700	-1.625740
53652	0	1.503621	0.738418	9.270814	0.015026	0.007387	0.092710	-0.514407	-7.518760	-1.631826
53653	0	1.527936	0.756712	9.380779	0.015259	0.007568	0.093811	-0.514558	-7.543399	-1.633498
53654	0	1.514066	0.731669	9.416708	0.015117	0.007321	0.094171	-0.518787	-7.572077	-1.639270
53655	0	1.516182	0.750046	9.429583	0.015137	0.007507	0.094299	-0.525682	-7.602081	-1.641697
53656	0	1.528137	0.736095	9.489750	0.015248	0.007371	0.094902	-0.536191	-7.641504	-1.641698
53657	0	1.548105	0.719515	9.520902	0.015442	0.007202	0.095215	-0.542945	-7.688097	-1.644192
53658	0	1.574626	0.681432	9.659985	0.015704	0.006821	0.096606	-0.548779	-7.737516	-1.648266
53659	0	1.578699	0.695785	9.703943	0.015747	0.006958	0.097046	-0.547366	-7.784137	-1.648146
53660	0	1.599610	0.701446	9.818486	0.015949	0.007018	0.098192	-0.549881	-7.838269	-1.650250
53661	0	1.652304	0.762676	9.862573	0.016479	0.007629	0.098633	-0.551227	-7.888291	-1.655160
53662	0	1.661423	0.731307	9.928244	0.016567	0.007318	0.099290	-0.555731	-7.941963	-1.660196
53663	0	1.664846	0.762533	9.996810	0.016602	0.007629	0.099976	-0.558673	-7.995142	-1.662566
53664	0	1.685613	0.786026	10.038140	0.016817	0.007865	0.100388	-0.562423	-8.039140	-1.664055
53665	0	1.688615	0.775005	10.198317	0.016846	0.007751	0.101990	-0.562448	-8.084031	-1.662977
53666	0	1.708410	0.793071	10.294712	0.017049	0.007931	0.102953	-0.560970	-8.122716	-1.667163
53667	0	1.699968	0.793168	10.338854	0.016968	0.007935	0.103394	-0.562676	-8.157520	-1.670369
53668	0	1.699718	0.810916	10.319574	0.016971	0.008111	0.103200	-0.563367	-8.186436	-1.671223
53669	0	1.741018	0.805300	10.400165	0.017395	0.008057	0.104004	-0.566219	-8.202630	-1.667774
53670	0	1.756172	0.786558	10.369144	0.017547	0.007866	0.103694	-0.565375	-8.218756	-1.669234
53671	0	1.758658	0.787307	10.412458	0.017578	0.007874	0.104126	-0.564803	-8.227553	-1.667968
53672	0	1.778077	0.786779	10.461017	0.017777	0.007872	0.104610	-0.567991	-8.230703	-1.669585
53673	0	1.732593	0.738552	10.504281	0.017334	0.007385	0.105042	-0.566871	-8.221444	-1.668519
53674	0	1.730444	0.708338	10.394677	0.017318	0.007080	0.103945	-0.562571	-8.206341	-1.664025
53675	0	1.719231	0.720017	10.400729	0.017212	0.007202	0.104004	-0.564176	-8.184334	-1.657146
53676	0	1.708629	0.707673	10.340340	0.017112	0.007075	0.103399	-0.562160	-8.155706	-1.648417
53677	0	1.675397	0.714621	10.284889	0.016785	0.007141	0.102844	-0.556076	-8.121055	-1.649649
53678	0	1.699341	0.733494	10.218724	0.017029	0.007334	0.102181	-0.554420	-8.080937	-1.650362
53679	0	1.668694	0.763470	10.162917	0.016724	0.007629	0.101624	-0.548196	-8.039142	-1.645693
53680	0	1.642729	0.758849	10.011404	0.016468	0.007578	0.100108	-0.535878	-7.992053	-1.647549
53681	0	1.643925	0.769775	10.016474	0.016479	0.007690	0.100159	-0.527297	-7.945574	-1.647387
53682	0	1.629796	0.777460	9.926056	0.016338	0.007766	0.099255	-0.516907	-7.898509	-1.649558
53683	0	1.637990	0.799967	9.845580	0.016418	0.007996	0.098450	-0.511924	-7.853196	-1.649514
53684	0	1.618332	0.776400	9.712412	0.016220	0.007759	0.097118	-0.505885	-7.809358	-1.647747
53685	0	1.595413	0.751060	9.705175	0.015991	0.007507	0.097046	-0.501772	-7.765125	-1.645470
53686	0	1.600197	0.781647	9.584312	0.016040	0.007818	0.095837	-0.503596	-7.719400	-1.645959
53687	0	1.601929	0.781165	9.485428	0.016052	0.007812	0.094849	-0.504277	-7.679133	-1.643930
53688	0	1.559498	0.750695	9.461903	0.015620	0.007505	0.094615	-0.501960	-7.648065	-1.646597
53689	0	1.566364	0.750996	9.405870	0.015686	0.007507	0.094055	-0.498257	-7.620296	-1.650183
53690	0	1.537899	0.738955	9.424795	0.015397	0.007390	0.094245	-0.498230	-7.597797	-1.658127
53691	0	1.518736	0.720305	9.387368	0.015198	0.007202	0.093872	-0.496443	-7.584587	-1.657819
53692	0	1.480666	0.714310	9.314305	0.014811	0.007142	0.093143	-0.494404	-7.579240	-1.658575
53693	0	1.495310	0.738387	9.350605	0.014954	0.007385	0.093506	-0.495240	-7.578032	-1.663232
53694	0	1.495622	0.750456	9.344402	0.014952	0.007504	0.093445	-0.493025	-7.582966	-1.665379
53695	0	1.490335	0.738329	9.417570	0.014893	0.007385	0.094177	-0.494369	-7.595452	-1.669372
53696	0	1.511114	0.744084	9.411013	0.015097	0.007442	0.094112	-0.494066	-7.612432	-1.678838
53697	0	1.533901	0.744089	9.447974	0.015320	0.007446	0.094482	-0.499406	-7.635044	-1.682335
53698	0	1.568784	0.761839	9.502191	0.015663	0.007618	0.095026	-0.497610	-7.664147	-1.683440
53699	0	1.590115	0.725681	9.545414	0.015869	0.007263	0.095459	-0.503836	-7.701891	-1.686755
53700	0	1.602898	0.719080	9.623600	0.015994	0.007189	0.096242	-0.500033	-7.742762	-1.690868
53701	0	1.602866	0.737811	9.685715	0.015991	0.007385	0.096863	-0.506985	-7.786374	-1.691283
53702	0	1.603989	0.754825	9.696796	0.016005	0.007553	0.096973	-0.511273	-7.827419	-1.694961
53703	0	1.652150	0.811053	9.758871	0.016479	0.008118	0.097595	-0.518085	-7.875997	-1.696352
53704	0	1.659990	0.796967	9.830900	0.016563	0.007980	0.098314	-0.529028	-7.917804	-1.698310
53705	0	1.640211	0.755952	9.935854	0.016357	0.007568	0.099365	-0.537584	-7.968610	-1.706967
53706	0	1.679606	0.784953	9.971024	0.016752	0.007855	0.099717	-0.542759	-8.018239	-1.707581
53707	0	1.652738	0.738142	10.118876	0.016479	0.007385	0.101196	-0.545545	-8.071772	-1.705337
53708	0	1.679339	0.730791	10.184634	0.016759	0.007316	0.101851	-0.552825	-8.109870	-1.712938
53709	0	1.699855	0.725699	10.253441	0.016968	0.007263	0.102539	-0.558365	-8.143560	-1.717120
53710	0	1.705914	0.748585	10.313561	0.017030	0.007494	0.103140	-0.566120	-8.175542	-1.712164
53711	0	1.723531	0.726569	10.387778	0.017212	0.007263	0.103882	-0.562182	-8.200670	-1.712601
53712	0	1.733770	0.695760	10.374852	0.017320	0.006963	0.103751	-0.566793	-8.219930	-1.717552
53713	0	1.728398	0.689909	10.394090	0.017273	0.006897	0.103943	-0.563574	-8.231509	-1.712504
53714	0	1.736371	0.739343	10.363131	0.017356	0.007389	0.103633	-0.557856	-8.239459	-1.716209
53715	0	1.727461	0.750892	10.443076	0.017273	0.007507	0.104431	-0.555327	-8.240653	-1.715059
53716	0	1.732828	0.763039	10.382141	0.017337	0.007632	0.103820	-0.556785	-8.230600	-1.709320
53717	0	1.731803	0.793318	10.449494	0.017334	0.007935	0.104492	-0.557785	-8.212499	-1.708607
53718	0	1.703644	0.775361	10.352347	0.017057	0.007749	0.103520	-0.551846	-8.188675	-1.710180
53719	0	1.718861	0.793822	10.272579	0.017212	0.007935	0.102722	-0.547429	-8.162083	-1.704730
53720	0	1.689736	0.788208	10.218330	0.016921	0.007880	0.102180	-0.544927	-8.134915	-1.706929
53721	0	1.668812	0.787810	10.101870	0.016724	0.007874	0.101013	-0.539579	-8.094050	-1.706626
53722	0	1.698395	0.770249	10.090713	0.017018	0.007699	0.100902	-0.535435	-8.054440	-1.706240
53723	0	1.681023	0.781352	10.040870	0.016846	0.007812	0.100403	-0.534102	-8.013376	-1.704297
53724	0	1.655518	0.751389	9.962660	0.016592	0.007509	0.099621	-0.528581	-7.970408	-1.707009
53725	0	1.619974	0.732390	9.851663	0.016235	0.007324	0.098511	-0.528740	-7.928385	-1.709628
53726	0	1.655982	0.726845	9.797770	0.016591	0.007262	0.097973	-0.521258	-7.891240	-1.709963
53727	0	1.595567	0.720755	9.747857	0.015991	0.007202	0.097473	-0.514805	-7.848895	-1.707740
53728	0	1.606517	0.752161	9.675733	0.016104	0.007518	0.096751	-0.510219	-7.802639	-1.706030
53729	0	1.571436	0.738821	9.656272	0.015747	0.007385	0.096558	-0.506550	-7.763246	-1.700701
53730	0	1.553097	0.720971	9.522901	0.015560	0.007208	0.095224	-0.504116	-7.727536	-1.699192
53731	0	1.542129	0.720501	9.521797	0.015442	0.007202	0.095215	-0.500324	-7.702113	-1.698953
53732	0	1.507499	0.702674	9.455227	0.015096	0.007024	0.094549	-0.496410	-7.676362	-1.699241
53733	0	1.518467	0.732754	9.424013	0.015198	0.007324	0.094238	-0.491924	-7.659787	-1.698560
53734	0	1.546770	0.751467	9.405931	0.015476	0.007513	0.094058	-0.489358	-7.648708	-1.704972
53735	0	1.556008	0.744707	9.393369	0.015564	0.007446	0.093933	-0.487761	-7.643264	-1.704738
53736	0	1.543271	0.732495	9.381211	0.015433	0.007325	0.093812	-0.487318	-7.641812	-1.708305
53737	0	1.532486	0.744570	9.387130	0.015320	0.007446	0.093872	-0.487241	-7.647232	-1.708569
53738	0	1.540478	0.707700	9.356271	0.015390	0.007078	0.093565	-0.487721	-7.664111	-1.707471
53739	0	1.552117	0.708081	9.441834	0.015503	0.007080	0.094421	-0.485844	-7.685501	-1.705685
53740	0	1.574411	0.719927	9.496070	0.015722	0.007203	0.094964	-0.489387	-7.711096	-1.705053
53741	0	1.552755	0.744275	9.478385	0.015503	0.007446	0.094788	-0.492562	-7.740072	-1.702696
53742	0	1.558342	0.731394	9.544652	0.015553	0.007317	0.095451	-0.494509	-7.776348	-1.709009
53743	0	1.547326	0.713518	9.643096	0.015442	0.007141	0.096436	-0.500331	-7.812816	-1.708974
53744	0	1.584482	0.736745	9.666487	0.015810	0.007373	0.096670	-0.505470	-7.853256	-1.709844
53745	0	1.602685	0.774537	9.679635	0.015991	0.007751	0.096802	-0.511334	-7.894597	-1.718090
53746	0	1.615966	0.754945	9.782249	0.016124	0.007556	0.097828	-0.517646	-7.935798	-1.722481
53747	0	1.627417	0.768715	9.917602	0.016235	0.007690	0.099182	-0.520060	-7.979780	-1.731431
53748	0	1.628707	0.768388	9.965221	0.016252	0.007684	0.099658	-0.518684	-8.019769	-1.731974
53749	0	1.664318	0.756529	10.082345	0.016602	0.007568	0.100830	-0.520806	-8.066201	-1.734174
53750	0	1.672231	0.719556	10.093159	0.016685	0.007195	0.100938	-0.519490	-8.108300	-1.732962
53751	0	1.712446	0.695336	10.131283	0.017090	0.006958	0.101318	-0.523497	-8.146644	-1.738176
53752	0	1.731367	0.749405	10.264455	0.017282	0.007498	0.102650	-0.526470	-8.181680	-1.744267
53753	0	1.723330	0.762588	10.241366	0.017212	0.007629	0.102417	-0.529349	-8.204790	-1.749133
53754	0	1.709190	0.725650	10.332149	0.017072	0.007256	0.103325	-0.527366	-8.226380	-1.747587
53755	0	1.698442	0.732231	10.363510	0.016968	0.007324	0.103638	-0.528554	-8.243978	-1.750479
53756	0	1.731986	0.786868	10.387386	0.017306	0.007869	0.103876	-0.527799	-8.258098	-1.754241
53757	0	1.739822	0.762913	10.430857	0.017395	0.007629	0.104309	-0.527395	-8.260832	-1.754457
53758	0	1.709247	0.769019	10.449073	0.017096	0.007689	0.104490	-0.526002	-8.256652	-1.756716
53759	0	1.708805	0.787571	10.327162	0.017090	0.007874	0.103271	-0.523025	-8.253866	-1.758561
53760	0	1.719632	0.775927	10.327315	0.017208	0.007755	0.103271	-0.518126	-8.240015	-1.762918
53761	0	1.719571	0.769559	10.278553	0.017212	0.007690	0.102783	-0.511997	-8.221178	-1.769507
53762	0	1.715700	0.739984	10.291248	0.017179	0.007395	0.102909	-0.506171	-8.195420	-1.763564
53763	0	1.724138	0.738988	10.248301	0.017273	0.007385	0.102478	-0.500937	-8.159434	-1.757690
53764	0	1.718304	0.752272	10.151507	0.017210	0.007516	0.101511	-0.493095	-8.128250	-1.755933
53765	0	1.675097	0.751643	10.162842	0.016785	0.007507	0.101624	-0.482764	-8.089517	-1.756404
53766	0	1.637597	0.740819	10.066112	0.016413	0.007402	0.100656	-0.476187	-8.046937	-1.760774
53767	0	1.607381	0.751030	9.985966	0.016113	0.007507	0.099854	-0.472796	-8.000914	-1.763307
53768	0	1.629961	0.733389	9.913878	0.016339	0.007330	0.099133	-0.468356	-7.954353	-1.760073
53769	0	1.625874	0.738988	9.821146	0.016296	0.007385	0.098206	-0.463048	-7.909726	-1.754640
53770	0	1.612232	0.740018	9.779551	0.016160	0.007394	0.097790	-0.455697	-7.864843	-1.754041
53771	0	1.614330	0.708366	9.717287	0.016174	0.007080	0.097168	-0.451443	-7.827555	-1.749270
53772	0	1.608596	0.727443	9.657121	0.016112	0.007270	0.096567	-0.445896	-7.795500	-1.753069
53773	0	1.546855	0.726955	9.540305	0.015503	0.007263	0.095398	-0.438281	-7.753465	-1.754243
53774	0	1.547098	0.728094	9.547190	0.015494	0.007276	0.095469	-0.431740	-7.724668	-1.750367
53775	0	1.529612	0.756943	9.454721	0.015320	0.007568	0.094543	-0.430260	-7.695164	-1.751634
53776	0	1.513197	0.745277	9.394234	0.015150	0.007448	0.093940	-0.424455	-7.672297	-1.750634
53777	0	1.537180	0.757031	9.320202	0.015381	0.007568	0.093201	-0.421648	-7.660330	-1.751239
53778	0	1.535754	0.763358	9.326437	0.015363	0.007632	0.093264	-0.419557	-7.653105	-1.750616
53779	0	1.544345	0.781343	9.381070	0.015442	0.007812	0.093811	-0.417837	-7.654136	-1.749777
53780	0	1.575246	0.757051	9.368749	0.015750	0.007569	0.093688	-0.415755	-7.656365	-1.758701
53781	0	1.538892	0.719829	9.381001	0.015381	0.007202	0.093811	-0.419775	-7.665377	-1.752341
53782	0	1.547160	0.719000	9.392830	0.015458	0.007194	0.093930	-0.423307	-7.680959	-1.756670
53783	0	1.570718	0.726157	9.399073	0.015686	0.007263	0.093994	-0.424328	-7.705816	-1.764938
53784	0	1.568848	0.744319	9.465428	0.015667	0.007442	0.094658	-0.422556	-7.730952	-1.765481
53785	0	1.577802	0.762674	9.496578	0.015747	0.007629	0.094971	-0.424640	-7.767337	-1.774033
53786	0	1.578121	0.737633	9.580949	0.015748	0.007380	0.095815	-0.427362	-7.806092	-1.773731
53787	0	1.578352	0.731631	9.661331	0.015747	0.007324	0.096619	-0.435559	-7.848375	-1.776574
53788	0	1.597597	0.754590	9.733464	0.015943	0.007552	0.097340	-0.441814	-7.886761	-1.776464
53789	0	1.590680	0.744491	9.813854	0.015869	0.007446	0.098145	-0.442206	-7.929745	-1.784852
53790	0	1.592438	0.744020	9.916356	0.015884	0.007443	0.099170	-0.444778	-7.974983	-1.785734
53791	0	1.627609	0.768702	9.960299	0.016235	0.007690	0.099609	-0.447471	-8.020851	-1.791569
53792	0	1.653640	0.780651	9.995601	0.016500	0.007805	0.099962	-0.444443	-8.062141	-1.793069
53793	0	1.700308	0.780911	10.045816	0.016968	0.007812	0.100464	-0.447155	-8.101437	-1.796338
53794	0	1.701408	0.774126	10.178846	0.016978	0.007744	0.101794	-0.448921	-8.140782	-1.801415
53795	0	1.730369	0.781047	10.235092	0.017273	0.007812	0.102356	-0.450159	-8.174251	-1.802923
53796	0	1.724043	0.804602	10.270735	0.017212	0.008052	0.102712	-0.455661	-8.205106	-1.805274
53797	0	1.723377	0.792936	10.247476	0.017212	0.007935	0.102478	-0.460543	-8.228596	-1.809765
53798	0	1.739535	0.743236	10.307798	0.017378	0.007435	0.103081	-0.462504	-8.247155	-1.809314
53799	0	1.728460	0.768898	10.351379	0.017273	0.007690	0.103516	-0.463406	-8.259151	-1.808709
53800	0	1.718041	0.749814	10.375524	0.017174	0.007504	0.103756	-0.468716	-8.265620	-1.806143
53801	0	1.726714	0.732211	10.376088	0.017273	0.007324	0.103760	-0.470632	-8.258360	-1.803529
53802	0	1.707117	0.737868	10.388490	0.017077	0.007380	0.103884	-0.472163	-8.250544	-1.807682
53803	0	1.713737	0.732370	10.339583	0.017151	0.007324	0.103394	-0.472511	-8.234760	-1.802773
53804	0	1.735269	0.732260	10.333878	0.017367	0.007322	0.103336	-0.471994	-8.217689	-1.800275
53805	0	1.700555	0.708557	10.290874	0.017029	0.007080	0.102905	-0.465774	-8.190941	-1.802118
53806	0	1.695716	0.722202	10.242714	0.016982	0.007213	0.102424	-0.455261	-8.162222	-1.801190
53807	0	1.681634	0.775654	10.229937	0.016846	0.007751	0.102295	-0.449593	-8.128491	-1.801151
53808	0	1.705442	0.770764	10.175987	0.017092	0.007700	0.101754	-0.441083	-8.085614	-1.805492
53809	0	1.693156	0.782024	10.065247	0.016968	0.007812	0.100647	-0.432415	-8.043562	-1.807043
53810	0	1.685737	0.777244	10.072441	0.016895	0.007767	0.100718	-0.426100	-7.999613	-1.803464
53811	0	1.650468	0.757284	9.930982	0.016541	0.007568	0.099304	-0.421048	-7.957417	-1.807530
53812	0	1.648890	0.776341	9.840580	0.016530	0.007760	0.098399	-0.417358	-7.908716	-1.806104
53813	0	1.631878	0.775426	9.784559	0.016357	0.007751	0.097839	-0.414290	-7.862669	-1.800520
53814	0	1.606461	0.775991	9.785584	0.016097	0.007756	0.097851	-0.410090	-7.823841	-1.799787
53815	0	1.595680	0.781815	9.656285	0.015991	0.007812	0.096558	-0.403521	-7.782195	-1.799425
53816	0	1.570717	0.751847	9.687736	0.015738	0.007518	0.096872	-0.402788	-7.744316	-1.799689
53817	0	1.566135	0.763590	9.564562	0.015686	0.007629	0.095642	-0.394968	-7.713888	-1.802514
53818	0	1.567160	0.739828	9.534780	0.015697	0.007398	0.095344	-0.394205	-7.681955	-1.799059
53819	0	1.542380	0.738963	9.527847	0.015442	0.007385	0.095276	-0.388828	-7.659327	-1.799287
53820	0	1.545209	0.708979	9.461156	0.015467	0.007089	0.094609	-0.387257	-7.640765	-1.800568
53821	0	1.543312	0.713894	9.485022	0.015442	0.007141	0.094849	-0.389561	-7.629259	-1.802021
53822	0	1.535954	0.755683	9.454738	0.015363	0.007564	0.094546	-0.397340	-7.624459	-1.801194
53823	0	1.520036	0.744770	9.411568	0.015198	0.007446	0.094116	-0.395187	-7.626703	-1.795227
53824	0	1.539341	0.708479	9.490629	0.015386	0.007082	0.094908	-0.391238	-7.635133	-1.797449
53825	0	1.557895	0.744666	9.527340	0.015564	0.007446	0.095276	-0.390113	-7.652170	-1.795626
53826	0	1.561561	0.725558	9.502297	0.015594	0.007263	0.095026	-0.398438	-7.677807	-1.796047
53827	0	1.564750	0.756874	9.557735	0.015625	0.007568	0.095581	-0.397192	-7.703772	-1.795468
53828	0	1.594012	0.720176	9.611844	0.015914	0.007202	0.096123	-0.396794	-7.733950	-1.796747
53829	0	1.577780	0.720050	9.655273	0.015747	0.007202	0.096558	-0.397805	-7.769391	-1.801609
53830	0	1.572111	0.762474	9.690772	0.015686	0.007626	0.096913	-0.397779	-7.809800	-1.807292
53831	0	1.590325	0.775024	9.624691	0.015869	0.007751	0.096252	-0.398213	-7.849354	-1.810791
53832	0	1.603891	0.762215	9.818808	0.016000	0.007627	0.098194	-0.402256	-7.893942	-1.812908
53833	0	1.590515	0.768739	9.856621	0.015869	0.007690	0.098572	-0.404801	-7.934753	-1.811883
53834	0	1.634898	0.749425	9.983487	0.016308	0.007501	0.099841	-0.411040	-7.980928	-1.814746
53835	0	1.663826	0.756249	10.039720	0.016602	0.007568	0.100403	-0.416705	-8.021761	-1.818066
53836	0	1.689459	0.760951	10.099526	0.016858	0.007617	0.101001	-0.424173	-8.062127	-1.816146
53837	0	1.693894	0.762442	10.155751	0.016907	0.007629	0.101562	-0.428812	-8.097417	-1.817412
53838	0	1.694178	0.731675	10.252320	0.016911	0.007314	0.102529	-0.424534	-8.131265	-1.824150
53839	0	1.705659	0.762411	10.277899	0.017029	0.007629	0.102783	-0.429594	-8.161234	-1.821774
53840	0	1.698526	0.761913	10.319796	0.016962	0.007618	0.103202	-0.427603	-8.186024	-1.816815
53841	0	1.673596	0.726418	10.296424	0.016724	0.007263	0.102966	-0.425945	-8.198772	-1.813674
53842	0	1.724559	0.775066	10.405890	0.017237	0.007753	0.104060	-0.428379	-8.207552	-1.817396
53843	0	1.716097	0.781072	10.406341	0.017151	0.007812	0.104065	-0.429810	-8.217671	-1.814937
53844	0	1.753648	0.792777	10.400043	0.017537	0.007931	0.104000	-0.432750	-8.216014	-1.811102
53845	0	1.739186	0.787605	10.412631	0.017395	0.007874	0.104126	-0.429653	-8.211558	-1.816031
53846	0	1.731880	0.756746	10.400574	0.017327	0.007573	0.104004	-0.435640	-8.201246	-1.815766
53847	0	1.720012	0.750660	10.345660	0.017212	0.007507	0.103455	-0.436257	-8.187235	-1.816166
53848	0	1.710550	0.726223	10.346190	0.017127	0.007261	0.103458	-0.435165	-8.162443	-1.816000
53849	0	1.682470	0.750831	10.272554	0.016846	0.007507	0.102722	-0.434082	-8.138106	-1.812403
53850	0	1.671855	0.757450	10.218222	0.016743	0.007570	0.102179	-0.429422	-8.110094	-1.809925
53851	0	1.675094	0.757576	10.126236	0.016785	0.007568	0.101257	-0.421267	-8.071012	-1.809413
53852	0	1.668478	0.740398	10.108875	0.016717	0.007400	0.101084	-0.416480	-8.033654	-1.804794
53853	0	1.669037	0.750828	10.083552	0.016724	0.007507	0.100830	-0.415568	-7.994931	-1.806445
53854	0	1.662350	0.781860	9.999123	0.016657	0.007813	0.099986	-0.409886	-7.955764	-1.808611
53855	0	1.632333	0.745111	9.967564	0.016357	0.007446	0.099670	-0.404615	-7.915688	-1.803134
53856	0	1.607526	0.764273	9.883019	0.016107	0.007638	0.098825	-0.399276	-7.878408	-1.803932
53857	0	1.584190	0.756794	9.821000	0.015869	0.007568	0.098206	-0.399910	-7.845699	-1.799783
53858	0	1.596788	0.750947	9.754744	0.015998	0.007506	0.097543	-0.396433	-7.809499	-1.804815
53859	0	1.602630	0.738736	9.692796	0.016052	0.007385	0.096924	-0.394092	-7.777910	-1.798458
53860	0	1.597669	0.757512	9.565351	0.016001	0.007572	0.095650	-0.390654	-7.748140	-1.798130
53861	0	1.566537	0.750733	9.540134	0.015686	0.007507	0.095398	-0.390679	-7.722375	-1.793503
53862	0	1.568540	0.750764	9.528570	0.015705	0.007506	0.095283	-0.389142	-7.697706	-1.797931
53863	0	1.561379	0.750746	9.485047	0.015625	0.007507	0.094849	-0.388870	-7.683191	-1.792469
53864	0	1.571096	0.750928	9.460939	0.015724	0.007507	0.094607	-0.386409	-7.666211	-1.791624
53865	0	1.549991	0.756590	9.466622	0.015503	0.007568	0.094666	-0.389114	-7.661553	-1.784439
53866	0	1.519607	0.725766	9.472670	0.015191	0.007257	0.094728	-0.388510	-7.666572	-1.780558
53867	0	1.544861	0.768442	9.478699	0.015442	0.007690	0.094788	-0.395317	-7.673634	-1.780801
53868	0	1.570953	0.755288	9.460115	0.015699	0.007556	0.094603	-0.398536	-7.684875	-1.777556
53869	0	1.570281	0.738623	9.496786	0.015686	0.007385	0.094971	-0.396774	-7.704061	-1.775300
53870	0	1.574072	0.750810	9.557089	0.015719	0.007508	0.095574	-0.396308	-7.728522	-1.775730
53871	0	1.570789	0.737899	9.588314	0.015686	0.007385	0.095886	-0.403088	-7.753569	-1.774132
53872	0	1.551329	0.742982	9.679091	0.015486	0.007433	0.096795	-0.406029	-7.785062	-1.773759
53873	0	1.602448	0.756363	9.673559	0.015991	0.007568	0.096741	-0.410723	-7.823326	-1.778099
53874	0	1.590492	0.756354	9.770147	0.015875	0.007558	0.097707	-0.403270	-7.857439	-1.782953
53875	0	1.608204	0.756400	9.820103	0.016052	0.007568	0.098206	-0.407529	-7.891081	-1.787273
53876	0	1.620572	0.779807	9.855716	0.016172	0.007803	0.098562	-0.412337	-7.928666	-1.791127
53877	0	1.620574	0.725706	9.960472	0.016174	0.007263	0.099609	-0.418551	-7.963721	-1.791102
53878	0	1.639418	0.730524	10.020491	0.016359	0.007311	0.100210	-0.424155	-8.002497	-1.785918
53879	0	1.669887	0.713728	10.051916	0.016663	0.007141	0.100525	-0.427622	-8.042739	-1.786645
53880	0	1.676699	0.707277	10.117852	0.016735	0.007071	0.101184	-0.425351	-8.077742	-1.793986
53881	0	1.693412	0.720021	10.168015	0.016907	0.007202	0.101685	-0.426811	-8.107522	-1.793466
53882	0	1.741451	0.731677	10.228113	0.017388	0.007319	0.102285	-0.429076	-8.135739	-1.797554
53883	0	1.705059	0.738125	10.308507	0.017029	0.007385	0.103088	-0.432810	-8.158809	-1.806505
53884	0	1.727062	0.731161	10.320046	0.017255	0.007316	0.103203	-0.436738	-8.175289	-1.804223
53885	0	1.692047	0.726222	10.339138	0.016907	0.007263	0.103394	-0.437386	-8.189475	-1.799731
53886	0	1.718946	0.743874	10.387560	0.017179	0.007443	0.103877	-0.442109	-8.200466	-1.798915
53887	0	1.684667	0.762950	10.333235	0.016846	0.007629	0.103333	-0.441727	-8.200480	-1.800635
53888	0	1.733068	0.787253	10.314934	0.017336	0.007873	0.103148	-0.441617	-8.193658	-1.799714
53889	0	1.720701	0.769096	10.369951	0.017212	0.007690	0.103699	-0.440826	-8.187175	-1.802321
53890	0	1.713027	0.811819	10.321312	0.017140	0.008119	0.103211	-0.441216	-8.174897	-1.803390
53891	0	1.713583	0.750482	10.351830	0.017151	0.007507	0.103516	-0.443945	-8.157216	-1.804341
53892	0	1.716237	0.744954	10.266843	0.017181	0.007441	0.102666	-0.434016	-8.134959	-1.804656
53893	0	1.694445	0.756577	10.199382	0.016968	0.007568	0.101990	-0.437047	-8.107757	-1.803871
53894	0	1.713647	0.768438	10.188017	0.017165	0.007685	0.101875	-0.437648	-8.074487	-1.800596
53895	0	1.694078	0.775301	10.138379	0.016968	0.007751	0.101379	-0.436111	-8.042993	-1.799313
53896	0	1.681888	0.756864	10.053929	0.016852	0.007571	0.100533	-0.439349	-8.003862	-1.798125
53897	0	1.638835	0.744801	9.985833	0.016418	0.007446	0.099854	-0.437643	-7.968338	-1.797752
53898	0	1.644589	0.733295	9.938007	0.016480	0.007327	0.099375	-0.431193	-7.927486	-1.802234
53899	0	1.614066	0.762986	9.918758	0.016174	0.007629	0.099182	-0.431043	-7.887665	-1.793573
53900	0	1.577276	0.738711	9.852584	0.015802	0.007385	0.098521	-0.429118	-7.852199	-1.798787
53901	0	1.583682	0.732903	9.711185	0.015869	0.007324	0.097107	-0.423766	-7.813076	-1.797291
53902	0	1.583619	0.715062	9.687710	0.015865	0.007151	0.096872	-0.424102	-7.777670	-1.791585
53903	0	1.565971	0.726942	9.625626	0.015686	0.007263	0.096252	-0.416911	-7.745306	-1.792511
53904	0	1.598022	0.703386	9.589695	0.016000	0.007031	0.095894	-0.414137	-7.720908	-1.794082
53905	0	1.591766	0.726433	9.533892	0.015930	0.007263	0.095337	-0.412764	-7.704842	-1.790147
53906	0	1.577268	0.702327	9.552526	0.015782	0.007021	0.095524	-0.409961	-7.692216	-1.792234
53907	0	1.561516	0.683503	9.539963	0.015625	0.006836	0.095398	-0.411003	-7.679353	-1.794960
53908	0	1.578389	0.695915	9.527914	0.015788	0.006955	0.095279	-0.406086	-7.673251	-1.795032
53909	0	1.556175	0.732407	9.454383	0.015564	0.007324	0.094543	-0.406089	-7.669469	-1.804351
53910	0	1.550465	0.732522	9.460328	0.015498	0.007323	0.094604	-0.403448	-7.676244	-1.802887
53911	0	1.557011	0.763032	9.496962	0.015564	0.007629	0.094971	-0.402065	-7.682559	-1.799348
53912	0	1.540921	0.756980	9.569766	0.015393	0.007569	0.095700	-0.401058	-7.700522	-1.799791
53913	0	1.564330	0.738611	9.582214	0.015625	0.007385	0.095825	-0.399528	-7.721254	-1.805279
53914	0	1.556254	0.720183	9.581482	0.015539	0.007203	0.095819	-0.400459	-7.748054	-1.806468
53915	0	1.601157	0.768779	9.649342	0.015991	0.007690	0.096497	-0.403035	-7.771077	-1.808815
53916	0	1.606086	0.761931	9.636325	0.016031	0.007624	0.096368	-0.407508	-7.805088	-1.812854
53917	0	1.638762	0.707575	9.716320	0.016357	0.007080	0.097168	-0.411887	-7.839554	-1.815032
53918	0	1.650875	0.737056	9.764105	0.016479	0.007376	0.097646	-0.417206	-7.873844	-1.818994
53919	0	1.657208	0.744302	9.850569	0.016541	0.007446	0.098511	-0.420287	-7.909403	-1.817260
53920	0	1.651366	0.762125	9.916639	0.016481	0.007623	0.099172	-0.421235	-7.945501	-1.824841
53921	0	1.620620	0.720032	9.936017	0.016174	0.007202	0.099365	-0.422617	-7.981100	-1.829374
53922	0	1.639122	0.744097	10.020429	0.016360	0.007442	0.100209	-0.423641	-8.015303	-1.834564
53923	0	1.663026	0.744591	10.064226	0.016602	0.007446	0.100647	-0.423397	-8.046794	-1.842241
53924	0	1.649990	0.756467	10.136612	0.016476	0.007567	0.101370	-0.425880	-8.073011	-1.850146
53925	0	1.674550	0.762656	10.174222	0.016724	0.007629	0.101746	-0.428541	-8.096499	-1.853478
53926	0	1.727598	0.767967	10.191797	0.017256	0.007684	0.101921	-0.432602	-8.118066	-1.856071
53927	0	1.747203	0.775485	10.241401	0.017456	0.007751	0.102417	-0.428387	-8.134812	-1.855688
53928	0	1.726132	0.776104	10.246811	0.017243	0.007758	0.102471	-0.424685	-8.153719	-1.863826
53929	0	1.728563	0.793345	10.345256	0.017273	0.007935	0.103455	-0.425532	-8.166635	-1.869094
53930	0	1.723762	0.786974	10.326664	0.017237	0.007871	0.103267	-0.426349	-8.166545	-1.875118
53931	0	1.702653	0.750604	10.339402	0.017029	0.007507	0.103394	-0.427622	-8.162942	-1.874084
53932	0	1.714003	0.744488	10.357852	0.017146	0.007443	0.103578	-0.425964	-8.155156	-1.871842
53933	0	1.720201	0.744695	10.339516	0.017212	0.007446	0.103394	-0.425231	-8.143124	-1.868781
53934	0	1.724337	0.732472	10.272667	0.017253	0.007325	0.102725	-0.425768	-8.131459	-1.865987
53935	0	1.707318	0.750700	10.260290	0.017090	0.007507	0.102600	-0.426336	-8.111886	-1.854958
53936	0	1.685112	0.775379	10.205898	0.016873	0.007751	0.102056	-0.422887	-8.085890	-1.854941
53937	0	1.657653	0.726881	10.181032	0.016602	0.007263	0.101807	-0.416812	-8.056662	-1.858646
53938	0	1.658688	0.764469	10.145086	0.016612	0.007640	0.101447	-0.411731	-8.027231	-1.852943
53939	0	1.651353	0.757047	10.028505	0.016541	0.007568	0.100281	-0.409661	-7.995378	-1.848096
53940	0	1.664393	0.769687	9.968207	0.016669	0.007694	0.099678	-0.406954	-7.965228	-1.843921
53941	0	1.639103	0.744547	9.961395	0.016418	0.007446	0.099609	-0.408198	-7.932651	-1.844672
53942	0	1.657496	0.787910	9.956172	0.016607	0.007872	0.099557	-0.400040	-7.894444	-1.841461
53943	0	1.651075	0.787597	9.821038	0.016541	0.007874	0.098206	-0.397547	-7.858679	-1.842449
53944	0	1.608612	0.739621	9.766916	0.016115	0.007390	0.097665	-0.390697	-7.823591	-1.838474
53945	0	1.627236	0.738899	9.802617	0.016296	0.007385	0.098022	-0.386594	-7.794463	-1.843438
53946	0	1.573493	0.733360	9.669031	0.015760	0.007331	0.096686	-0.383654	-7.763194	-1.847553
53947	0	1.609409	0.744714	9.601145	0.016113	0.007446	0.096008	-0.382814	-7.739230	-1.852210
53948	0	1.562792	0.750789	9.662748	0.015647	0.007508	0.096624	-0.383442	-7.715625	-1.852924
53949	0	1.579560	0.775480	9.546078	0.015808	0.007751	0.095459	-0.379523	-7.699547	-1.853671
53950	0	1.558721	0.733113	9.576889	0.015599	0.007330	0.095767	-0.378203	-7.684104	-1.850069
53951	0	1.537656	0.732460	9.564275	0.015381	0.007324	0.095642	-0.377704	-7.677857	-1.852506
53952	0	1.549353	0.707986	9.564319	0.015494	0.007080	0.095643	-0.377858	-7.675777	-1.854321
53953	0	1.550877	0.738243	9.527515	0.015503	0.007385	0.095276	-0.381050	-7.681695	-1.849326
53954	0	1.557899	0.725523	9.545659	0.015575	0.007257	0.095457	-0.382406	-7.684886	-1.848031
53955	0	1.563546	0.738746	9.564021	0.015625	0.007385	0.095642	-0.379498	-7.696287	-1.847697
53956	0	1.590645	0.787604	9.581783	0.015890	0.007877	0.095820	-0.380641	-7.714628	-1.855174
53957	0	1.570646	0.738570	9.631011	0.015686	0.007385	0.096313	-0.379667	-7.737761	-1.856310
53958	0	1.593226	0.774563	9.679096	0.015910	0.007751	0.096794	-0.386057	-7.762747	-1.859280
53959	0	1.613843	0.725873	9.746932	0.016113	0.007263	0.097473	-0.390741	-7.791152	-1.858354
53960	0	1.631051	0.755682	9.752148	0.016285	0.007559	0.097526	-0.392545	-7.820019	-1.856229
53961	0	1.644647	0.738217	9.887253	0.016418	0.007385	0.098877	-0.395510	-7.851296	-1.860010
53962	0	1.620114	0.718931	9.916788	0.016170	0.007195	0.099173	-0.401992	-7.886635	-1.860077
53963	0	1.650912	0.732643	9.923808	0.016479	0.007324	0.099243	-0.398852	-7.919656	-1.861553
53964	0	1.638746	0.732446	9.959390	0.016356	0.007328	0.099599	-0.402290	-7.955183	-1.867549
53965	0	1.625963	0.731846	9.991103	0.016235	0.007324	0.099915	-0.408400	-7.981879	-1.866178
53966	0	1.661734	0.755098	10.087922	0.016589	0.007556	0.100883	-0.413459	-8.012676	-1.867255
53967	0	1.656467	0.750555	10.143662	0.016541	0.007507	0.101440	-0.415052	-8.038812	-1.861474
53968	0	1.667248	0.768635	10.124494	0.016649	0.007687	0.101249	-0.414888	-8.063927	-1.862044
53969	0	1.698524	0.775023	10.235315	0.016968	0.007751	0.102356	-0.415907	-8.082327	-1.861896
53970	0	1.665083	0.768512	10.216488	0.016636	0.007688	0.102167	-0.418342	-8.097930	-1.859359
53971	0	1.703990	0.768527	10.284279	0.017029	0.007690	0.102844	-0.423793	-8.109138	-1.860608
53972	0	1.730049	0.744177	10.247283	0.017295	0.007436	0.102474	-0.416984	-8.114302	-1.858686
53973	0	1.727790	0.756579	10.357602	0.017273	0.007568	0.103577	-0.419601	-8.118614	-1.863575
53974	0	1.728039	0.762497	10.314776	0.017282	0.007624	0.103148	-0.418113	-8.115172	-1.865874
53975	0	1.702424	0.762809	10.266199	0.017029	0.007629	0.102661	-0.419562	-8.108978	-1.864348
53976	0	1.682615	0.737897	10.290811	0.016836	0.007382	0.102906	-0.423405	-8.096714	-1.865093
53977	0	1.695052	0.763273	10.272477	0.016968	0.007629	0.102722	-0.419901	-8.076391	-1.863180
53978	0	1.685797	0.757403	10.169174	0.016872	0.007574	0.101689	-0.420103	-8.059027	-1.866720
53979	0	1.664099	0.769134	10.223734	0.016663	0.007690	0.102234	-0.419329	-8.033718	-1.872760
53980	0	1.696021	0.744915	10.169539	0.016986	0.007447	0.101691	-0.417558	-8.003758	-1.867199
53981	0	1.639102	0.757028	10.095646	0.016418	0.007568	0.100952	-0.415745	-7.971552	-1.865261
53982	0	1.627232	0.720643	10.065932	0.016302	0.007205	0.100655	-0.414533	-7.936573	-1.864846
53983	0	1.638944	0.744851	9.985812	0.016418	0.007446	0.099854	-0.412394	-7.902213	-1.866404
53984	0	1.645439	0.763358	9.950049	0.016482	0.007633	0.099496	-0.412386	-7.868962	-1.863995
53985	0	1.620972	0.732535	9.845385	0.016235	0.007324	0.098450	-0.411429	-7.838052	-1.866709
53986	0	1.627552	0.738834	9.791299	0.016306	0.007387	0.097908	-0.410493	-7.801431	-1.870740
53987	0	1.584404	0.726362	9.772133	0.015869	0.007263	0.097717	-0.410332	-7.770924	-1.871979
53988	0	1.610169	0.756624	9.724046	0.016124	0.007568	0.097237	-0.413110	-7.743820	-1.876672
53989	0	1.572494	0.769547	9.656082	0.015747	0.007690	0.096558	-0.407469	-7.716471	-1.877203
53990	0	1.592857	0.788309	9.674938	0.015946	0.007883	0.096746	-0.407687	-7.694269	-1.874536
53991	0	1.542553	0.751162	9.613266	0.015442	0.007507	0.096130	-0.402823	-7.673672	-1.872462
53992	0	1.533625	0.721223	9.607476	0.015347	0.007210	0.096073	-0.399976	-7.659109	-1.878850
53993	0	1.549352	0.732392	9.539950	0.015503	0.007324	0.095398	-0.400432	-7.646683	-1.880275
53994	0	1.554032	0.732013	9.576800	0.015545	0.007323	0.095767	-0.404204	-7.640092	-1.877138
53995	0	1.556136	0.707856	9.533745	0.015564	0.007080	0.095337	-0.405993	-7.635802	-1.883539
53996	0	1.586610	0.744328	9.545943	0.015863	0.007442	0.095460	-0.404931	-7.637862	-1.882334
53997	0	1.587725	0.744943	9.503014	0.015869	0.007446	0.095032	-0.400967	-7.646471	-1.881884
53998	0	1.559354	0.757472	9.575812	0.015580	0.007574	0.095760	-0.399972	-7.661285	-1.875195
53999	0	1.570260	0.769051	9.624973	0.015686	0.007690	0.096252	-0.399569	-7.679801	-1.874312
54000	0	1.591991	0.774765	9.606088	0.015902	0.007751	0.096064	-0.403736	-7.700471	-1.871665
54001	0	1.588882	0.743943	9.637180	0.015869	0.007446	0.096375	-0.411465	-7.722668	-1.872339
54002	0	1.575025	0.785427	9.685339	0.015725	0.007859	0.096857	-0.416828	-7.751138	-1.877533
54003	0	1.577812	0.762216	9.752973	0.015747	0.007629	0.097534	-0.424730	-7.786371	-1.878470
54004	0	1.614173	0.767129	9.837493	0.016114	0.007675	0.098379	-0.428724	-7.817161	-1.881092
54005	0	1.608353	0.737785	9.875035	0.016052	0.007385	0.098755	-0.436690	-7.852215	-1.884475
54006	0	1.614027	0.712242	9.892446	0.016114	0.007126	0.098928	-0.440167	-7.881156	-1.886361
54007	0	1.638554	0.756431	9.954402	0.016357	0.007568	0.099548	-0.444269	-7.912279	-1.894847
54008	0	1.662422	0.749574	9.983964	0.016597	0.007499	0.099844	-0.447182	-7.942524	-1.898795
54009	0	1.663101	0.744399	10.058124	0.016602	0.007446	0.100586	-0.449229	-7.974817	-1.905411
54010	0	1.668583	0.731375	10.093887	0.016661	0.007319	0.100943	-0.455232	-8.002164	-1.903824
54011	0	1.668388	0.762417	10.149836	0.016663	0.007629	0.101501	-0.460689	-8.024974	-1.907625
54012	0	1.703390	0.755261	10.222367	0.017011	0.007557	0.102227	-0.465094	-8.049798	-1.904550
54013	0	1.698123	0.750602	10.272004	0.016968	0.007507	0.102722	-0.466281	-8.063627	-1.906677
54014	0	1.706418	0.781504	10.210519	0.017056	0.007810	0.102107	-0.460070	-8.072178	-1.906048
54015	0	1.697676	0.793835	10.247625	0.016968	0.007935	0.102478	-0.455602	-8.081014	-1.911839
54016	0	1.698850	0.793778	10.302337	0.016986	0.007941	0.103024	-0.459340	-8.082748	-1.914110
54017	0	1.702389	0.787185	10.199070	0.017029	0.007874	0.101990	-0.461256	-8.076090	-1.912484
54018	0	1.713700	0.780873	10.211333	0.017140	0.007809	0.102113	-0.461177	-8.071136	-1.914719
54019	0	1.701868	0.775003	10.229672	0.017029	0.007751	0.102295	-0.462870	-8.058669	-1.914662
54020	0	1.693440	0.768860	10.236072	0.016947	0.007687	0.102359	-0.460819	-8.043687	-1.911734
54021	0	1.658795	0.756882	10.229710	0.016602	0.007568	0.102295	-0.460474	-8.027327	-1.909392
54022	0	1.674240	0.775406	10.169059	0.016757	0.007751	0.101688	-0.457776	-8.009757	-1.905666
54023	0	1.657835	0.750509	10.144439	0.016602	0.007507	0.101440	-0.460674	-7.982483	-1.898583
54024	0	1.665500	0.738238	10.090222	0.016677	0.007380	0.100899	-0.458844	-7.956519	-1.899143
54025	0	1.676044	0.720298	10.028475	0.016785	0.007202	0.100281	-0.458229	-7.927740	-1.898414
54026	0	1.683184	0.745904	10.029193	0.016858	0.007447	0.100288	-0.445174	-7.896629	-1.904070
54027	0	1.639618	0.744723	9.894161	0.016418	0.007446	0.098938	-0.444400	-7.869732	-1.905019
54028	0	1.622391	0.757677	9.821624	0.016252	0.007569	0.098212	-0.436123	-7.836375	-1.909770
54029	0	1.596919	0.763197	9.833102	0.015991	0.007629	0.098328	-0.433470	-7.809621	-1.907067
54030	0	1.579739	0.739475	9.760510	0.015825	0.007390	0.097601	-0.428381	-7.775819	-1.903620
54031	0	1.572288	0.738848	9.741577	0.015747	0.007385	0.097412	-0.424962	-7.746272	-1.901605
54032	0	1.549110	0.708744	9.681219	0.015515	0.007086	0.096808	-0.423374	-7.716499	-1.900636
54033	0	1.585294	0.763731	9.649862	0.015869	0.007629	0.096497	-0.414246	-7.696135	-1.899241
54034	0	1.576215	0.764700	9.589208	0.015776	0.007645	0.095890	-0.411665	-7.678847	-1.891683
54035	0	1.561419	0.757122	9.539949	0.015625	0.007568	0.095398	-0.408390	-7.664726	-1.893195
54036	0	1.577833	0.726593	9.601260	0.015786	0.007268	0.096011	-0.410885	-7.654233	-1.892927
54037	0	1.598810	0.768697	9.552082	0.015991	0.007690	0.095520	-0.415021	-7.649344	-1.892802
54038	0	1.604637	0.743386	9.509397	0.016046	0.007439	0.095094	-0.420699	-7.649138	-1.896674
54039	0	1.568942	0.726058	9.558070	0.015686	0.007263	0.095581	-0.423714	-7.652035	-1.893484
54040	0	1.606547	0.756007	9.570128	0.016059	0.007563	0.095702	-0.426607	-7.658679	-1.898122
54041	0	1.582196	0.726118	9.588410	0.015808	0.007263	0.095886	-0.428726	-7.674062	-1.897502
54042	0	1.585260	0.756294	9.569562	0.015836	0.007564	0.095698	-0.429172	-7.693002	-1.900847
54043	0	1.570348	0.737868	9.594492	0.015686	0.007385	0.095947	-0.436664	-7.712642	-1.902616
54044	0	1.561830	0.767733	9.618337	0.015598	0.007677	0.096187	-0.436013	-7.735247	-1.903447
54045	0	1.577030	0.744489	9.728638	0.015747	0.007446	0.097290	-0.437249	-7.761385	-1.904792
54046	0	1.581612	0.713708	9.685138	0.015793	0.007137	0.096855	-0.437084	-7.787700	-1.906683
54047	0	1.632310	0.762921	9.801803	0.016296	0.007629	0.098022	-0.436812	-7.817689	-1.910583
54048	0	1.662050	0.756193	9.831403	0.016594	0.007567	0.098318	-0.442679	-7.847433	-1.907982
54049	0	1.644308	0.750582	9.899505	0.016418	0.007507	0.098999	-0.443961	-7.874709	-1.911752
54050	0	1.668018	0.743792	9.910781	0.016650	0.007442	0.099113	-0.448685	-7.908178	-1.907829
54051	0	1.650700	0.738437	9.966593	0.016479	0.007385	0.099670	-0.449205	-7.938575	-1.911507
54052	0	1.686871	0.744347	10.099892	0.016840	0.007444	0.101004	-0.449709	-7.969915	-1.917532
54053	0	1.705327	0.725693	10.137573	0.017029	0.007263	0.101379	-0.456305	-7.996359	-1.919727
54054	0	1.703805	0.779588	10.130735	0.017016	0.007799	0.101311	-0.459567	-8.019606	-1.925102
54055	0	1.698915	0.774810	10.180333	0.016968	0.007751	0.101807	-0.462938	-8.042455	-1.930803
54056	0	1.720785	0.755482	10.161381	0.017193	0.007561	0.101616	-0.469272	-8.058190	-1.935487
54057	0	1.685965	0.781406	10.229250	0.016846	0.007812	0.102295	-0.467241	-8.072617	-1.939879
54058	0	1.694330	0.769141	10.228787	0.016934	0.007693	0.102289	-0.469179	-8.081437	-1.940105
54059	0	1.703529	0.756732	10.235496	0.017029	0.007568	0.102356	-0.470161	-8.087510	-1.944244
54060	0	1.697998	0.756408	10.296358	0.016980	0.007565	0.102963	-0.471696	-8.086160	-1.942653
54061	0	1.733372	0.732330	10.296642	0.017334	0.007324	0.102966	-0.472689	-8.084734	-1.944381
54062	0	1.720363	0.732380	10.235708	0.017211	0.007322	0.102356	-0.471128	-8.075425	-1.943422
54063	0	1.701208	0.726416	10.223660	0.017029	0.007263	0.102234	-0.470225	-8.055537	-1.948293
54064	0	1.698378	0.750619	10.181351	0.016995	0.007508	0.101811	-0.472730	-8.041318	-1.949292
54065	0	1.664291	0.714080	10.138265	0.016663	0.007141	0.101379	-0.473389	-8.017994	-1.948392
54066	0	1.697084	0.769372	10.102175	0.016990	0.007689	0.101019	-0.468851	-7.995482	-1.951023
54067	0	1.663941	0.781161	10.028468	0.016663	0.007812	0.100281	-0.470230	-7.967904	-1.949170
54068	0	1.665302	0.763202	9.968169	0.016677	0.007627	0.099678	-0.465388	-7.939363	-1.948041
54069	0	1.651659	0.757103	9.991831	0.016541	0.007568	0.099915	-0.462713	-7.910843	-1.946046
54070	0	1.640561	0.720891	10.004730	0.016431	0.007207	0.100043	-0.460834	-7.880858	-1.948343
54071	0	1.608982	0.745115	9.808698	0.016113	0.007446	0.098083	-0.455521	-7.852349	-1.950161
54072	0	1.604447	0.763774	9.797181	0.016067	0.007639	0.097968	-0.457274	-7.825444	-1.947597
54073	0	1.596415	0.757154	9.778250	0.015991	0.007568	0.097778	-0.454008	-7.792667	-1.945203
54074	0	1.615539	0.733008	9.766811	0.016181	0.007330	0.097664	-0.454242	-7.761560	-1.945442
54075	0	1.627564	0.756565	9.704959	0.016296	0.007568	0.097046	-0.457726	-7.735963	-1.952330
54076	0	1.629585	0.725859	9.662855	0.016315	0.007257	0.096625	-0.456685	-7.711627	-1.952759
54077	0	1.572783	0.732478	9.595038	0.015747	0.007324	0.095947	-0.456335	-7.687578	-1.950504
54078	0	1.606456	0.739156	9.577108	0.016074	0.007386	0.095770	-0.450092	-7.674943	-1.950008
54079	0	1.579508	0.750904	9.582721	0.015808	0.007507	0.095825	-0.448258	-7.658274	-1.948267
54080	0	1.553107	0.750833	9.552499	0.015537	0.007510	0.095524	-0.450569	-7.649729	-1.946888
54081	0	1.501171	0.707807	9.606994	0.015015	0.007080	0.096069	-0.452987	-7.645084	-1.946402
54082	0	1.550308	0.738155	9.539771	0.015496	0.007380	0.095399	-0.451602	-7.652109	-1.948238
54083	0	1.538714	0.726210	9.576323	0.015381	0.007263	0.095764	-0.452781	-7.658460	-1.949278
54084	0	1.558678	0.725935	9.539346	0.015576	0.007260	0.095395	-0.453771	-7.669803	-1.948841
54085	0	1.575947	0.744459	9.539603	0.015747	0.007446	0.095398	-0.455567	-7.683492	-1.954666
54086	0	1.584840	0.749989	9.624540	0.015833	0.007504	0.096248	-0.459544	-7.700724	-1.964052
54087	0	1.607250	0.731924	9.673774	0.016052	0.007324	0.096741	-0.465069	-7.723523	-1.963925
54088	0	1.617837	0.725194	9.672992	0.016153	0.007253	0.096734	-0.465521	-7.751957	-1.965894
54089	0	1.619960	0.793179	9.753021	0.016174	0.007935	0.097534	-0.468378	-7.780411	-1.960810
54090	0	1.624643	0.792319	9.776661	0.016225	0.007929	0.097770	-0.474572	-7.804472	-1.967667
54091	0	1.589690	0.774972	9.826225	0.015869	0.007751	0.098267	-0.476110	-7.835604	-1.972288
54092	0	1.625226	0.786762	9.904698	0.016230	0.007870	0.099051	-0.478129	-7.860559	-1.977142
54093	0	1.650853	0.768405	9.936091	0.016479	0.007690	0.099365	-0.484951	-7.892806	-1.981735
54094	0	1.668538	0.761307	9.983992	0.016660	0.007616	0.099844	-0.487900	-7.921018	-1.980764
54095	0	1.668903	0.738321	10.058171	0.016663	0.007385	0.100586	-0.489745	-7.949901	-1.985718
54096	0	1.679794	0.762429	10.063382	0.016776	0.007625	0.100637	-0.489779	-7.973597	-1.981390
54097	0	1.674359	0.738494	10.149820	0.016724	0.007385	0.101501	-0.489804	-7.994949	-1.981368
54098	0	1.653696	0.738244	10.191935	0.016520	0.007384	0.101922	-0.491614	-8.013356	-1.980182
54099	0	1.630651	0.726255	10.192714	0.016296	0.007263	0.101929	-0.492142	-8.023558	-1.981462
54100	0	1.663408	0.750622	10.247213	0.016622	0.007505	0.102474	-0.491117	-8.036372	-1.979229
54101	0	1.703948	0.738669	10.241511	0.017029	0.007385	0.102417	-0.489338	-8.047140	-1.979827
54102	0	1.687437	0.739303	10.222743	0.016867	0.007387	0.102229	-0.482642	-8.054562	-1.981431
54103	0	1.708956	0.775373	10.205066	0.017090	0.007751	0.102051	-0.480096	-8.053092	-1.978948
54104	0	1.733141	0.775340	10.223335	0.017333	0.007755	0.102233	-0.482195	-8.050125	-1.976198
54105	0	1.696285	0.781354	10.278394	0.016968	0.007812	0.102783	-0.481054	-8.043470	-1.982430
54106	0	1.700721	0.751144	10.168722	0.017018	0.007509	0.101686	-0.478727	-8.029823	-1.983123
54107	0	1.682827	0.787444	10.168739	0.016846	0.007874	0.101685	-0.477967	-8.009070	-1.980569
54108	0	1.691731	0.750098	10.132620	0.016932	0.007508	0.101323	-0.486414	-7.990805	-1.979505
54109	0	1.689091	0.750405	10.089401	0.016907	0.007507	0.100891	-0.490381	-7.971742	-1.973854
54110	0	1.673175	0.750386	10.096008	0.016752	0.007501	0.100957	-0.487062	-7.947386	-1.976552
54111	0	1.633840	0.732459	10.034487	0.016357	0.007324	0.100342	-0.486883	-7.924532	-1.981021
54112	0	1.617638	0.744887	10.016759	0.016197	0.007446	0.100164	-0.484254	-7.899595	-1.982951
54113	0	1.633650	0.744909	9.979570	0.016357	0.007446	0.099792	-0.481386	-7.874470	-1.983106
54114	0	1.604691	0.746048	9.870283	0.016071	0.007451	0.098700	-0.470907	-7.845049	-1.981358
54115	0	1.621143	0.744923	9.857549	0.016235	0.007446	0.098572	-0.467856	-7.816123	-1.981642
54116	0	1.616093	0.751278	9.833873	0.016188	0.007513	0.098334	-0.468582	-7.783872	-1.981371
54117	0	1.609182	0.744567	9.711054	0.016113	0.007446	0.097107	-0.469644	-7.757440	-1.981958
54118	0	1.598619	0.725988	9.778873	0.016008	0.007261	0.097785	-0.471657	-7.730375	-1.974009
54119	0	1.560772	0.733203	9.662085	0.015625	0.007324	0.096619	-0.462724	-7.708770	-1.972010
54120	0	1.564047	0.697355	9.583082	0.015652	0.006973	0.095829	-0.462545	-7.694172	-1.978826
54121	0	1.542785	0.708265	9.625450	0.015442	0.007080	0.096252	-0.459720	-7.676312	-1.981153
54122	0	1.527993	0.720511	9.607508	0.015291	0.007207	0.096073	-0.462056	-7.661711	-1.978692
54123	0	1.562078	0.757075	9.582569	0.015625	0.007568	0.095825	-0.459294	-7.655495	-1.978814
54124	0	1.610057	0.775511	9.570479	0.016105	0.007755	0.095704	-0.459555	-7.649382	-1.977748
54125	0	1.587166	0.763255	9.558038	0.015869	0.007629	0.095581	-0.455726	-7.651208	-1.981544
54126	0	1.624479	0.775849	9.557825	0.016240	0.007757	0.095579	-0.454073	-7.655614	-1.982674
54127	0	1.581575	0.769178	9.600693	0.015808	0.007690	0.096008	-0.452340	-7.663539	-1.978274
54128	0	1.595635	0.744762	9.661403	0.015945	0.007448	0.096616	-0.452829	-7.675283	-1.981230
54129	0	1.570540	0.763058	9.734786	0.015686	0.007629	0.097351	-0.451112	-7.696833	-1.984710
54130	0	1.561984	0.750714	9.667031	0.015602	0.007509	0.096673	-0.453254	-7.716610	-1.989107
54131	0	1.552523	0.713714	9.716470	0.015503	0.007141	0.097168	-0.457487	-7.741623	-1.997018
54132	0	1.569145	0.719194	9.813357	0.015670	0.007194	0.098137	-0.459015	-7.765631	-2.000013
54133	0	1.583081	0.738615	9.838495	0.015808	0.007385	0.098389	-0.457618	-7.790831	-2.006582
54134	0	1.581857	0.726201	9.837692	0.015792	0.007264	0.098381	-0.459622	-7.820620	-2.009762
54135	0	1.607359	0.732323	9.905667	0.016052	0.007324	0.099060	-0.460430	-7.844075	-2.012409
54136	0	1.630414	0.744208	9.959762	0.016278	0.007443	0.099602	-0.461563	-7.872581	-2.013812
54137	0	1.632187	0.768954	9.984942	0.016296	0.007690	0.099854	-0.462141	-7.900547	-2.017739
54138	0	1.625013	0.750597	10.081754	0.016226	0.007505	0.100821	-0.461153	-7.926929	-2.016694
54139	0	1.680332	0.775121	10.076595	0.016785	0.007751	0.100769	-0.461142	-7.946891	-2.018714
54140	0	1.671633	0.780934	10.100394	0.016700	0.007812	0.101007	-0.463383	-7.964419	-2.018130
54141	0	1.705059	0.769093	10.119258	0.017029	0.007690	0.101196	-0.462494	-7.987854	-2.013496
54142	0	1.690619	0.750177	10.155236	0.016889	0.007507	0.101555	-0.468430	-8.006443	-2.015805
54143	0	1.716236	0.781262	10.192677	0.017151	0.007812	0.101929	-0.468108	-8.018131	-2.008770
54144	0	1.718533	0.768963	10.149480	0.017174	0.007690	0.101497	-0.468795	-8.029959	-2.008520
54145	0	1.684851	0.793029	10.205065	0.016846	0.007935	0.102051	-0.473522	-8.031915	-2.008342
54146	0	1.678970	0.761627	10.229419	0.016789	0.007620	0.102294	-0.477509	-8.031024	-2.010804
54147	0	1.684552	0.786979	10.156282	0.016846	0.007874	0.101562	-0.481720	-8.029628	-2.008565
54148	0	1.659803	0.743952	10.217321	0.016601	0.007439	0.102173	-0.480775	-8.025539	-2.010869
54149	0	1.640829	0.768914	10.211355	0.016418	0.007690	0.102112	-0.482363	-8.012957	-2.011645
54150	0	1.675081	0.738112	10.181171	0.016764	0.007382	0.101810	-0.483991	-7.997310	-2.010538
54151	0	1.640119	0.707919	10.126018	0.016418	0.007080	0.101257	-0.485289	-7.976652	-2.007631
54152	0	1.685653	0.726233	10.083838	0.016872	0.007261	0.100836	-0.484342	-7.957453	-2.005397
54153	0	1.652081	0.726774	10.101608	0.016541	0.007263	0.101013	-0.479503	-7.933931	-2.003374
54154	0	1.648144	0.721216	10.047182	0.016501	0.007211	0.100469	-0.478217	-7.909993	-2.004776
54155	0	1.621178	0.745039	10.004014	0.016235	0.007446	0.100037	-0.474007	-7.881903	-1.996044
54156	0	1.634777	0.727220	10.010799	0.016371	0.007271	0.100104	-0.472806	-7.854437	-1.998927
54157	0	1.633730	0.720453	9.857494	0.016357	0.007202	0.098572	-0.470404	-7.829917	-1.997270
54158	0	1.610746	0.770013	9.839817	0.016133	0.007694	0.098394	-0.464027	-7.798678	-1.997847
54159	0	1.627298	0.805451	9.833169	0.016296	0.008057	0.098328	-0.466867	-7.770255	-1.996587
54160	0	1.604536	0.786899	9.833855	0.016066	0.007869	0.098335	-0.466948	-7.745523	-1.993921
54161	0	1.591352	0.775471	9.784181	0.015930	0.007751	0.097839	-0.463455	-7.724854	-1.993088
54162	0	1.588140	0.776065	9.686981	0.015897	0.007757	0.096868	-0.459617	-7.705460	-1.995335
54163	0	1.603884	0.756978	9.717007	0.016052	0.007568	0.097168	-0.458161	-7.688472	-1.995347
54164	0	1.607631	0.763258	9.656304	0.016087	0.007631	0.096561	-0.456823	-7.675101	-1.994825
54165	0	1.591853	0.732509	9.692568	0.015930	0.007324	0.096924	-0.455998	-7.660178	-1.992424
54166	0	1.566002	0.769139	9.668290	0.015662	0.007691	0.096683	-0.456048	-7.656390	-1.994239
54167	0	1.568570	0.744485	9.613054	0.015686	0.007446	0.096130	-0.457745	-7.654769	-1.995146
54168	0	1.568565	0.732218	9.625221	0.015685	0.007320	0.096252	-0.455625	-7.654234	-1.995938
54169	0	1.569532	0.738447	9.625099	0.015686	0.007385	0.096252	-0.456409	-7.664047	-1.993766
54170	0	1.546481	0.744347	9.618689	0.015460	0.007444	0.096188	-0.457431	-7.668543	-1.994728
54171	0	1.563823	0.775057	9.643348	0.015625	0.007751	0.096436	-0.458300	-7.682993	-1.991788
54172	0	1.560727	0.756715	9.697737	0.015591	0.007566	0.096980	-0.457250	-7.701351	-1.987841
54173	0	1.570179	0.726290	9.698234	0.015686	0.007263	0.096985	-0.457349	-7.718709	-1.986642
54174	0	1.585990	0.719935	9.746425	0.015840	0.007201	0.097467	-0.459186	-7.741333	-1.988912
54175	0	1.601325	0.714155	9.771365	0.015991	0.007141	0.097717	-0.458310	-7.765887	-1.988928
54176	0	1.605775	0.732270	9.807227	0.016035	0.007324	0.098076	-0.459715	-7.791093	-1.988463
54177	0	1.632063	0.731736	9.807998	0.016296	0.007324	0.098083	-0.467305	-7.818146	-1.987052
54178	0	1.649052	0.792324	9.904829	0.016467	0.007920	0.099052	-0.463522	-7.843948	-1.983021
54179	0	1.637921	0.781434	9.966669	0.016357	0.007812	0.099670	-0.461059	-7.867699	-1.988802
54180	0	1.679280	0.756883	10.026813	0.016768	0.007571	0.100272	-0.463385	-7.895333	-1.986641
54181	0	1.638048	0.775045	10.064330	0.016357	0.007751	0.100647	-0.464159	-7.920288	-1.989285
54182	0	1.648694	0.756578	10.075768	0.016464	0.007565	0.100761	-0.463484	-7.944829	-1.987606
54183	0	1.655738	0.750604	10.040015	0.016541	0.007507	0.100403	-0.464602	-7.962750	-1.997778
54184	0	1.659189	0.737702	10.149320	0.016574	0.007382	0.101496	-0.470384	-7.981805	-1.999709
54185	0	1.679816	0.744506	10.156036	0.016785	0.007446	0.101562	-0.471526	-7.995753	-2.002012
54186	0	1.682214	0.756245	10.210550	0.016811	0.007565	0.102107	-0.474747	-8.006575	-2.004088
54187	0	1.709736	0.750680	10.186645	0.017090	0.007507	0.101868	-0.475217	-8.013795	-2.001433
54188	0	1.692727	0.744463	10.210791	0.016921	0.007444	0.102109	-0.474852	-8.019549	-2.005067
54189	0	1.629890	0.732476	10.174516	0.016296	0.007324	0.101746	-0.474256	-8.021164	-2.004310
54190	0	1.684655	0.762994	10.204955	0.016850	0.007630	0.102049	-0.474741	-8.015519	-2.015590
54191	0	1.708365	0.750784	10.180764	0.017090	0.007507	0.101807	-0.474264	-8.007332	-2.019385
54192	0	1.712599	0.763445	10.168827	0.017138	0.007630	0.101686	-0.469867	-7.992066	-2.021520
54193	0	1.689390	0.756791	10.144260	0.016907	0.007568	0.101440	-0.470579	-7.976371	-2.018736
54194	0	1.686465	0.750923	10.150771	0.016881	0.007505	0.101505	-0.466574	-7.956747	-2.016461
54195	0	1.676780	0.763342	10.046638	0.016785	0.007629	0.100464	-0.462288	-7.936325	-2.017239
54196	0	1.667075	0.763828	10.022749	0.016689	0.007637	0.100224	-0.461154	-7.913938	-2.017403
54197	0	1.621565	0.763533	10.016143	0.016235	0.007629	0.100159	-0.454756	-7.890236	-2.015454
54198	0	1.629679	0.733831	10.016662	0.016317	0.007336	0.100163	-0.452142	-7.865574	-2.011191
54199	0	1.633605	0.757167	9.973470	0.016357	0.007568	0.099731	-0.448757	-7.839868	-2.005622
54200	0	1.647456	0.739039	9.882553	0.016498	0.007391	0.098822	-0.449820	-7.811988	-2.004410
54201	0	1.609251	0.744811	9.869710	0.016113	0.007446	0.098694	-0.448067	-7.786698	-2.002625
54202	0	1.629806	0.751395	9.858009	0.016315	0.007510	0.098577	-0.444017	-7.765291	-2.001183
54203	0	1.591344	0.732621	9.759780	0.015930	0.007324	0.097595	-0.441991	-7.744464	-2.000449
54204	0	1.624926	0.714737	9.741899	0.016263	0.007145	0.097417	-0.439379	-7.727122	-1.998611
54205	0	1.603695	0.714112	9.692636	0.016052	0.007141	0.096924	-0.439665	-7.707891	-1.994730
54206	0	1.588855	0.695818	9.674723	0.015900	0.006957	0.096745	-0.438556	-7.693561	-1.992436
54207	0	1.604348	0.757393	9.631450	0.016052	0.007568	0.096313	-0.432132	-7.681928	-1.991244
54208	0	1.584525	0.745976	9.607196	0.015851	0.007457	0.096071	-0.428725	-7.673842	-1.991544
54209	0	1.580533	0.750606	9.564265	0.015808	0.007507	0.095642	-0.430336	-7.669320	-1.983896
54210	0	1.592524	0.786819	9.613140	0.015924	0.007871	0.096131	-0.433301	-7.669013	-1.984006
54211	0	1.574605	0.750512	9.655796	0.015747	0.007507	0.096558	-0.435949	-7.666577	-1.984497
54212	0	1.569206	0.725564	9.649535	0.015683	0.007258	0.096497	-0.439102	-7.675864	-1.986405
54213	0	1.557295	0.744313	9.600709	0.015564	0.007446	0.096008	-0.442749	-7.685334	-1.986127
54214	0	1.553467	0.737932	9.728495	0.015521	0.007379	0.097287	-0.441745	-7.700123	-1.982762
54215	0	1.587877	0.780708	9.686165	0.015869	0.007812	0.096863	-0.447982	-7.710251	-1.987220
54216	0	1.645368	0.767552	9.710161	0.016438	0.007679	0.097104	-0.451796	-7.728009	-1.994448
54217	0	1.637791	0.787125	9.710367	0.016357	0.007874	0.097107	-0.454157	-7.750887	-1.999352
54218	0	1.623660	0.750164	9.795130	0.016215	0.007503	0.097955	-0.454892	-7.774486	-2.000498
54219	0	1.632056	0.756462	9.795769	0.016296	0.007568	0.097961	-0.458870	-7.801467	-2.001160
54220	0	1.630790	0.700883	9.886557	0.016284	0.007011	0.098869	-0.461504	-7.827930	-1.999831
54221	0	1.643893	0.719502	9.917926	0.016418	0.007202	0.099182	-0.469380	-7.850308	-2.004851
54222	0	1.666466	0.699680	10.014883	0.016643	0.007004	0.100152	-0.477002	-7.874313	-2.008270
54223	0	1.637716	0.725811	9.997272	0.016357	0.007263	0.099976	-0.482531	-7.895699	-2.008229
54224	0	1.666457	0.730932	10.014836	0.016641	0.007314	0.100152	-0.487201	-7.921767	-2.010844
54225	0	1.680464	0.780923	10.082701	0.016785	0.007812	0.100830	-0.490634	-7.943188	-2.008250
54226	0	1.666249	0.774116	10.118646	0.016642	0.007745	0.101190	-0.494490	-7.965570	-2.003379
54227	0	1.692860	0.781379	10.137565	0.016907	0.007812	0.101379	-0.492731	-7.988987	-2.008010
54228	0	1.708495	0.744459	10.204041	0.017073	0.007448	0.102042	-0.496640	-8.001571	-2.004259
54229	0	1.679241	0.763043	10.198839	0.016785	0.007629	0.101990	-0.495372	-8.009021	-2.007419
54230	0	1.686754	0.769187	10.192480	0.016861	0.007692	0.101926	-0.495832	-8.015178	-2.010868
54231	0	1.684927	0.744862	10.174484	0.016846	0.007446	0.101746	-0.493198	-8.017970	-2.010953
54232	0	1.697636	0.769485	10.223162	0.016974	0.007694	0.102232	-0.492541	-8.018897	-2.006894
54233	0	1.727019	0.793288	10.211242	0.017273	0.007935	0.102112	-0.494486	-8.014576	-2.008260
54234	0	1.708131	0.737897	10.144204	0.017084	0.007381	0.101441	-0.497340	-8.010205	-2.007047
54235	0	1.677841	0.750958	10.144130	0.016785	0.007507	0.101440	-0.494920	-8.001924	-2.010278
54236	0	1.682285	0.739478	10.119856	0.016833	0.007389	0.101197	-0.488691	-7.988904	-2.011550
54237	0	1.664455	0.787523	10.180946	0.016663	0.007874	0.101807	-0.487144	-7.967426	-2.007162
54238	0	1.648695	0.781366	10.034955	0.016504	0.007815	0.100347	-0.489386	-7.946455	-2.007123
54239	0	1.676081	0.781595	10.046758	0.016785	0.007812	0.100464	-0.485870	-7.918088	-2.008749
54240	0	1.647277	0.733407	10.053464	0.016493	0.007331	0.100532	-0.482647	-7.894064	-2.007443
54241	0	1.627286	0.732760	9.991814	0.016296	0.007324	0.099915	-0.479223	-7.865937	-2.004564
54242	0	1.616829	0.745186	9.931420	0.016189	0.007452	0.099311	-0.479817	-7.841346	-1.997978
54243	0	1.633213	0.744886	9.869784	0.016357	0.007446	0.098694	-0.477282	-7.810830	-1.997449
54244	0	1.610725	0.727252	9.906989	0.016123	0.007268	0.099068	-0.472314	-7.791637	-1.993646
54245	0	1.627993	0.732529	9.863545	0.016296	0.007324	0.098633	-0.471391	-7.771354	-1.989238
54246	0	1.605719	0.732905	9.766454	0.016080	0.007326	0.097661	-0.468398	-7.743553	-1.986962
54247	0	1.585080	0.720395	9.778116	0.015869	0.007202	0.097778	-0.466629	-7.720878	-1.989863
54248	0	1.605863	0.720666	9.754170	0.016076	0.007205	0.097539	-0.465040	-7.699215	-1.984542
54249	0	1.585406	0.744904	9.765849	0.015869	0.007446	0.097656	-0.462145	-7.680344	-1.981927
54250	0	1.595135	0.757765	9.613538	0.015961	0.007573	0.096134	-0.456984	-7.668008	-1.981241
54251	0	1.604779	0.793408	9.661943	0.016052	0.007935	0.096619	-0.457672	-7.661498	-1.984394
54252	0	1.634399	0.799341	9.631512	0.016348	0.007994	0.096314	-0.458109	-7.655638	-1.988386
54253	0	1.605203	0.793655	9.600817	0.016052	0.007935	0.096008	-0.455784	-7.654145	-1.991152
54254	0	1.586896	0.751466	9.625101	0.015868	0.007510	0.096251	-0.450513	-7.653842	-1.989531
54255	0	1.568775	0.757246	9.631287	0.015686	0.007568	0.096313	-0.445646	-7.654644	-1.995886
54256	0	1.557431	0.757553	9.698179	0.015567	0.007576	0.096983	-0.446089	-7.662233	-2.000110
54257	0	1.587799	0.750746	9.673926	0.015869	0.007507	0.096741	-0.445833	-7.671482	-1.994017
54258	0	1.583491	0.732250	9.685753	0.015825	0.007324	0.096859	-0.447723	-7.681618	-1.997568
54259	0	1.613006	0.744346	9.661607	0.016113	0.007446	0.096619	-0.450810	-7.700244	-2.000137
54260	0	1.586273	0.713406	9.795229	0.015841	0.007134	0.097956	-0.450943	-7.723804	-2.002834
54261	0	1.625168	0.732391	9.826393	0.016235	0.007324	0.098267	-0.451076	-7.741594	-2.004249
54262	0	1.616738	0.713748	9.844062	0.016146	0.007140	0.098444	-0.453879	-7.765560	-2.004683
54263	0	1.613214	0.738528	9.869077	0.016113	0.007385	0.098694	-0.453628	-7.786211	-2.001481
54264	0	1.617160	0.744212	9.935543	0.016150	0.007446	0.099359	-0.458093	-7.809277	-2.011733
54265	0	1.637736	0.732404	9.972819	0.016357	0.007324	0.099731	-0.458032	-7.830916	-2.012402
54266	0	1.636454	0.768629	10.039182	0.016336	0.007689	0.100396	-0.461239	-7.861672	-2.016271
54267	0	1.680289	0.756618	10.058306	0.016785	0.007568	0.100586	-0.463458	-7.881167	-2.019727
54268	0	1.672085	0.775007	10.051431	0.016699	0.007747	0.100518	-0.459333	-7.904970	-2.021055
54269	0	1.692310	0.762849	10.125466	0.016907	0.007629	0.101257	-0.460129	-7.922217	-2.021489
54270	0	1.676914	0.744305	10.106643	0.016756	0.007444	0.101068	-0.461461	-7.935789	-2.022953
54271	0	1.649164	0.750532	10.149964	0.016479	0.007507	0.101501	-0.463521	-7.948216	-2.029912
54272	0	1.688128	0.769063	10.186059	0.016870	0.007686	0.101863	-0.457802	-7.960150	-2.034206
54273	0	1.697503	0.732383	10.143924	0.016968	0.007324	0.101440	-0.458146	-7.967087	-2.036548
54274	0	1.698695	0.750564	10.186406	0.016982	0.007506	0.101865	-0.458924	-7.971323	-2.039213
54275	0	1.708836	0.744317	10.229540	0.017090	0.007446	0.102295	-0.462477	-7.968449	-2.038417
54276	0	1.696567	0.750118	10.247771	0.016964	0.007501	0.102478	-0.461868	-7.969098	-2.044003
54277	0	1.671930	0.757256	10.156290	0.016724	0.007568	0.101562	-0.457265	-7.962992	-2.045361
54278	0	1.670638	0.769775	10.156395	0.016715	0.007698	0.101562	-0.457789	-7.952007	-2.053361
54279	0	1.646977	0.750386	10.095399	0.016479	0.007507	0.100952	-0.461898	-7.939762	-2.054030
54280	0	1.656758	0.743709	10.126259	0.016582	0.007439	0.101260	-0.463953	-7.922788	-2.055564
54281	0	1.676835	0.769501	10.144278	0.016785	0.007690	0.101440	-0.459112	-7.903165	-2.054817
54282	0	1.660847	0.727542	10.028791	0.016630	0.007272	0.100285	-0.455350	-7.877184	-2.054307
54283	0	1.664549	0.775217	10.046665	0.016663	0.007751	0.100464	-0.454862	-7.856479	-2.058264
54284	0	1.660755	0.738924	10.022771	0.016628	0.007386	0.100224	-0.451827	-7.831653	-2.055482
54285	0	1.664254	0.757687	9.918485	0.016663	0.007568	0.099182	-0.442425	-7.807308	-2.055709
54286	0	1.635398	0.728073	9.888567	0.016378	0.007279	0.098882	-0.441329	-7.777843	-2.060324
54287	0	1.645665	0.756735	9.912497	0.016479	0.007568	0.099121	-0.442910	-7.750277	-2.059395
54288	0	1.629418	0.744421	9.815405	0.016312	0.007443	0.098151	-0.442342	-7.728704	-2.060432
54289	0	1.603408	0.726511	9.741496	0.016052	0.007263	0.097412	-0.440459	-7.706180	-2.058347
54290	0	1.600090	0.769448	9.754133	0.016016	0.007693	0.097539	-0.439368	-7.687249	-2.061396
54291	0	1.560638	0.775103	9.729306	0.015625	0.007751	0.097290	-0.440238	-7.664148	-2.061956
54292	0	1.581939	0.775009	9.717569	0.015832	0.007750	0.097174	-0.439890	-7.648158	-2.061835
54293	0	1.555513	0.781195	9.643702	0.015564	0.007812	0.096436	-0.440743	-7.636457	-2.060457
54294	0	1.591176	0.774765	9.662172	0.015912	0.007750	0.096622	-0.443073	-7.634871	-2.058500
54295	0	1.592598	0.751109	9.716837	0.015930	0.007507	0.097168	-0.438769	-7.628695	-2.062712
54296	0	1.585500	0.727104	9.661948	0.015861	0.007270	0.096619	-0.437513	-7.620881	-2.068688
54297	0	1.574393	0.708436	9.625264	0.015747	0.007080	0.096252	-0.432542	-7.615909	-2.075021
54298	0	1.556233	0.752366	9.655613	0.015557	0.007515	0.096558	-0.422217	-7.620630	-2.079298
54299	0	1.581316	0.726287	9.686199	0.015808	0.007263	0.096863	-0.422551	-7.625352	-2.083627
54300	0	1.594725	0.744397	9.679871	0.015940	0.007445	0.096800	-0.424104	-7.633034	-2.082115
54301	0	1.581960	0.756574	9.643387	0.015808	0.007568	0.096436	-0.427100	-7.645441	-2.080066
54302	0	1.621108	0.762074	9.655171	0.016197	0.007624	0.096554	-0.430398	-7.660644	-2.075402
54303	0	1.606550	0.762711	9.698285	0.016052	0.007629	0.096985	-0.432912	-7.675034	-2.079019
54304	0	1.603241	0.780561	9.752720	0.016018	0.007808	0.097529	-0.435211	-7.690792	-2.080215
54305	0	1.601144	0.769157	9.789700	0.015991	0.007690	0.097900	-0.433643	-7.713192	-2.079228
54306	0	1.605641	0.732289	9.843822	0.016031	0.007326	0.098442	-0.437067	-7.741189	-2.079102
54307	0	1.625844	0.738036	9.905664	0.016235	0.007385	0.099060	-0.442422	-7.766640	-2.076398
54308	0	1.623846	0.736991	9.886667	0.016220	0.007375	0.098869	-0.447816	-7.786682	-2.075157
54309	0	1.649977	0.726066	9.960620	0.016479	0.007263	0.099609	-0.450478	-7.808788	-2.069298
54310	0	1.672519	0.743823	9.984324	0.016703	0.007441	0.099847	-0.452860	-7.833398	-2.067482
54311	0	1.662305	0.744642	9.991097	0.016602	0.007446	0.099915	-0.452468	-7.856813	-2.060815
54312	0	1.666346	0.731926	10.075864	0.016644	0.007324	0.100761	-0.457878	-7.877180	-2.058456
54313	0	1.668068	0.744423	10.107139	0.016663	0.007446	0.101074	-0.459964	-7.896402	-2.062469
54314	0	1.665207	0.750284	10.094294	0.016637	0.007503	0.100945	-0.459501	-7.912442	-2.061273
54315	0	1.636914	0.756786	10.119443	0.016357	0.007568	0.101196	-0.459968	-7.924462	-2.063186
54316	0	1.638575	0.737912	10.180226	0.016380	0.007383	0.101803	-0.464704	-7.929362	-2.066042
54317	0	1.654360	0.726454	10.107362	0.016541	0.007263	0.101074	-0.463199	-7.931613	-2.066761
54318	0	1.673323	0.763447	10.186489	0.016729	0.007631	0.101866	-0.459691	-7.934751	-2.064877
54319	0	1.648117	0.745016	10.180609	0.016479	0.007446	0.101807	-0.455358	-7.935369	-2.073488
54320	0	1.690133	0.757578	10.150095	0.016910	0.007576	0.101500	-0.455793	-7.924824	-2.074123
54321	0	1.689999	0.757353	10.168531	0.016907	0.007568	0.101685	-0.450161	-7.915996	-2.079397
54322	0	1.682387	0.782761	10.156427	0.016831	0.007822	0.101563	-0.444096	-7.906284	-2.077421
54323	0	1.658868	0.744956	10.089299	0.016602	0.007446	0.100891	-0.440666	-7.890446	-2.083011
54324	0	1.686845	0.745436	10.046866	0.016881	0.007452	0.100467	-0.438284	-7.874958	-2.085029
54325	0	1.670977	0.781468	10.071014	0.016724	0.007812	0.100708	-0.436117	-7.857992	-2.083274
54326	0	1.661676	0.769465	10.071464	0.016634	0.007694	0.100712	-0.436032	-7.837235	-2.080611
54327	0	1.621598	0.738786	10.034474	0.016235	0.007385	0.100342	-0.433434	-7.813918	-2.081620
54328	0	1.623663	0.769499	9.961848	0.016257	0.007695	0.099615	-0.434081	-7.788987	-2.079633
54329	0	1.597653	0.750582	9.918461	0.015991	0.007507	0.099182	-0.436146	-7.770849	-2.078177
54330	0	1.569655	0.744555	9.918999	0.015718	0.007442	0.099187	-0.433109	-7.745509	-2.072190
54331	0	1.573032	0.714506	9.875727	0.015747	0.007141	0.098755	-0.428892	-7.724864	-2.073871
54332	0	1.575786	0.745782	9.851696	0.015775	0.007454	0.098515	-0.424794	-7.704084	-2.070645
54333	0	1.591664	0.744629	9.790259	0.015930	0.007446	0.097900	-0.425100	-7.687030	-2.070922
54334	0	1.613034	0.757050	9.735735	0.016147	0.007567	0.097355	-0.421836	-7.666631	-2.070046
54335	0	1.610527	0.756498	9.680336	0.016113	0.007568	0.096802	-0.426047	-7.655932	-2.067116
54336	0	1.615077	0.725189	9.723336	0.016158	0.007256	0.097232	-0.430558	-7.646095	-2.065303
54337	0	1.616543	0.720413	9.723034	0.016174	0.007202	0.097229	-0.428476	-7.634422	-2.067146
54338	0	1.590882	0.714437	9.698734	0.015912	0.007145	0.096987	-0.429302	-7.629415	-2.066391
54339	0	1.580425	0.744604	9.710758	0.015808	0.007446	0.097107	-0.429746	-7.623633	-2.069615
54340	0	1.568280	0.732132	9.741250	0.015678	0.007323	0.097413	-0.432076	-7.627564	-2.067591
54341	0	1.562835	0.744605	9.698434	0.015625	0.007446	0.096985	-0.432408	-7.630272	-2.069634
54342	0	1.612242	0.744029	9.741018	0.016120	0.007445	0.097410	-0.438373	-7.631930	-2.070100
54343	0	1.606427	0.756799	9.783741	0.016052	0.007568	0.097839	-0.438711	-7.644735	-2.067861
54344	0	1.596676	0.744390	9.685603	0.015954	0.007445	0.096858	-0.440309	-7.658552	-2.066222
54345	0	1.606998	0.762631	9.716528	0.016052	0.007629	0.097168	-0.443749	-7.678180	-2.065138
54346	0	1.616713	0.768414	9.789157	0.016149	0.007684	0.097895	-0.443085	-7.698609	-2.070340
54347	0	1.613391	0.756650	9.795817	0.016113	0.007568	0.097961	-0.445017	-7.721442	-2.070107
54348	0	1.605058	0.749586	9.813537	0.016032	0.007503	0.098138	-0.452607	-7.741589	-2.071422
54349	0	1.613218	0.750503	9.869094	0.016113	0.007507	0.098694	-0.455098	-7.762266	-2.069330
54350	0	1.611021	0.719598	9.911115	0.016089	0.007197	0.099114	-0.456534	-7.785038	-2.067706
54351	0	1.655817	0.774797	9.991190	0.016541	0.007751	0.099915	-0.460335	-7.803984	-2.070967
54352	0	1.653644	0.749524	9.990558	0.016515	0.007500	0.099909	-0.465201	-7.827558	-2.069983
54353	0	1.649697	0.762170	10.015640	0.016479	0.007629	0.100159	-0.473804	-7.846281	-2.072143
54354	0	1.634786	0.742825	10.088386	0.016332	0.007430	0.100886	-0.475731	-7.863399	-2.069344
54355	0	1.631184	0.732154	10.082777	0.016296	0.007324	0.100830	-0.478629	-7.879689	-2.071014
54356	0	1.640461	0.737973	10.094466	0.016388	0.007380	0.100947	-0.478279	-7.897341	-2.067737
54357	0	1.630975	0.720295	10.125512	0.016296	0.007202	0.101257	-0.477319	-7.911219	-2.065423
54358	0	1.682049	0.762947	10.155629	0.016811	0.007630	0.101558	-0.478299	-7.920256	-2.062821
54359	0	1.679716	0.762902	10.204875	0.016785	0.007629	0.102051	-0.478680	-7.933034	-2.058191
54360	0	1.693412	0.756421	10.155754	0.016932	0.007567	0.101558	-0.482344	-7.934713	-2.059839
54361	0	1.678444	0.756856	10.125735	0.016785	0.007568	0.101257	-0.482248	-7.933231	-2.055110
54362	0	1.677962	0.763227	10.119675	0.016784	0.007629	0.101196	-0.479167	-7.927353	-2.059304
54363	0	1.672021	0.762516	10.217373	0.016724	0.007629	0.102173	-0.484005	-7.922257	-2.068675
54364	0	1.701511	0.743883	10.150351	0.017022	0.007438	0.101502	-0.482958	-7.913114	-2.068010
54365	0	1.677371	0.750694	10.132020	0.016785	0.007507	0.101318	-0.483698	-7.899533	-2.065169
54366	0	1.663006	0.756550	10.083483	0.016641	0.007567	0.100833	-0.486138	-7.886275	-2.067912
54367	0	1.664693	0.781155	10.016137	0.016663	0.007812	0.100159	-0.487581	-7.867148	-2.069252
54368	0	1.679776	0.787032	10.120366	0.016813	0.007871	0.101201	-0.488332	-7.848383	-2.072217
54369	0	1.670744	0.794070	10.046608	0.016724	0.007935	0.100464	-0.481726	-7.828713	-2.073471
54370	0	1.637158	0.763908	9.985984	0.016386	0.007641	0.099857	-0.484066	-7.810923	-2.075998
54371	0	1.597645	0.732581	9.955059	0.015991	0.007324	0.099548	-0.482598	-7.792733	-2.075802
54372	0	1.594342	0.738913	9.955500	0.015962	0.007388	0.099552	-0.481860	-7.770571	-2.075522
54373	0	1.609837	0.739083	9.839069	0.016113	0.007385	0.098389	-0.475762	-7.752010	-2.073857
54374	0	1.625167	0.733824	9.882181	0.016266	0.007335	0.098820	-0.472012	-7.734324	-2.075377
54375	0	1.646221	0.745211	9.845216	0.016479	0.007446	0.098450	-0.465658	-7.713013	-2.076051
54376	0	1.655480	0.752323	9.796795	0.016567	0.007519	0.097966	-0.460767	-7.697239	-2.080265
54377	0	1.585715	0.726536	9.765804	0.015869	0.007263	0.097656	-0.458531	-7.681962	-2.080093
54378	0	1.589383	0.714919	9.717256	0.015906	0.007145	0.097171	-0.453839	-7.666000	-2.084841
54379	0	1.591986	0.726066	9.704778	0.015930	0.007263	0.097046	-0.457094	-7.652611	-2.081800
54380	0	1.578268	0.743891	9.711064	0.015787	0.007441	0.097110	-0.459214	-7.646120	-2.086868
54381	0	1.574372	0.750792	9.729053	0.015747	0.007507	0.097290	-0.458646	-7.640915	-2.096405
54382	0	1.580241	0.787207	9.722904	0.015801	0.007874	0.097229	-0.461587	-7.640807	-2.098380
54383	0	1.586981	0.738588	9.655746	0.015869	0.007385	0.096558	-0.460969	-7.640371	-2.096017
54384	0	1.617698	0.769312	9.692245	0.016175	0.007691	0.096923	-0.459001	-7.641138	-2.096275
54385	0	1.618469	0.750689	9.631177	0.016174	0.007507	0.096313	-0.459457	-7.652216	-2.091765
54386	0	1.601978	0.732396	9.789528	0.016012	0.007323	0.097897	-0.458620	-7.659822	-2.095993
54387	0	1.588337	0.732225	9.722683	0.015869	0.007324	0.097229	-0.460820	-7.675307	-2.097550
54388	0	1.609410	0.755734	9.807704	0.016081	0.007564	0.098079	-0.468013	-7.689512	-2.090611
54389	0	1.624779	0.750845	9.820342	0.016235	0.007507	0.098206	-0.466616	-7.702750	-2.094080
54390	0	1.609230	0.725821	9.856503	0.016077	0.007265	0.098567	-0.474457	-7.719220	-2.095394
54391	0	1.625149	0.738974	9.789738	0.016235	0.007385	0.097900	-0.469086	-7.736815	-2.094606
54392	0	1.622060	0.739330	9.935634	0.016207	0.007394	0.099359	-0.469585	-7.751513	-2.103319
54393	0	1.594908	0.762816	9.948437	0.015930	0.007629	0.099487	-0.470857	-7.772003	-2.104515
54394	0	1.616908	0.756293	9.996610	0.016150	0.007565	0.099969	-0.473664	-7.792051	-2.102428
54395	0	1.625258	0.768484	10.040047	0.016235	0.007690	0.100403	-0.479901	-7.810428	-2.102062
54396	0	1.678406	0.779861	10.051502	0.016758	0.007801	0.100519	-0.482356	-7.838837	-2.108796
54397	0	1.686058	0.763021	9.966783	0.016846	0.007629	0.099670	-0.481281	-7.854652	-2.111296
54398	0	1.695312	0.781197	10.057750	0.016936	0.007813	0.100580	-0.482815	-7.872523	-2.108837
54399	0	1.673510	0.750605	10.088931	0.016724	0.007507	0.100891	-0.484211	-7.884298	-2.106051
54400	0	1.700077	0.780533	10.186251	0.016991	0.007810	0.101864	-0.488928	-7.894365	-2.116693
54401	0	1.667179	0.744474	10.150007	0.016663	0.007446	0.101501	-0.490615	-7.903469	-2.121365
54402	0	1.693301	0.750301	10.143529	0.016925	0.007504	0.101437	-0.491163	-7.911428	-2.118997
54403	0	1.666714	0.720165	10.137868	0.016663	0.007202	0.101379	-0.491809	-7.915354	-2.118670
54404	0	1.703485	0.780652	10.162237	0.017037	0.007811	0.101622	-0.496539	-7.911265	-2.121585
54405	0	1.684232	0.739370	10.137934	0.016846	0.007385	0.101379	-0.487218	-7.906229	-2.124213
54406	0	1.665484	0.770892	10.125637	0.016656	0.007707	0.101256	-0.484823	-7.903787	-2.120388
54407	0	1.629176	0.757430	10.144073	0.016296	0.007568	0.101440	-0.478340	-7.897333	-2.121480
54408	0	1.676420	0.788766	10.107582	0.016775	0.007885	0.101074	-0.475592	-7.883720	-2.125103
54409	0	1.671251	0.744610	10.046573	0.016724	0.007446	0.100464	-0.476095	-7.869824	-2.122180
54410	0	1.656613	0.751124	10.059050	0.016579	0.007506	0.100589	-0.470917	-7.854355	-2.121130
54411	0	1.658559	0.762895	10.034447	0.016602	0.007629	0.100342	-0.471800	-7.834935	-2.120781
54412	0	1.636736	0.744973	9.949482	0.016386	0.007445	0.099492	-0.467176	-7.812247	-2.116394
54413	0	1.633894	0.714385	10.028358	0.016357	0.007141	0.100281	-0.464461	-7.789928	-2.115342
54414	0	1.605903	0.714718	9.918957	0.016076	0.007146	0.099187	-0.463406	-7.769071	-2.115315
54415	0	1.634107	0.744717	9.857442	0.016357	0.007446	0.098572	-0.462788	-7.748881	-2.112619
54416	0	1.624689	0.720729	9.876200	0.016263	0.007203	0.098760	-0.458362	-7.729018	-2.111255
54417	0	1.628174	0.726181	9.826913	0.016296	0.007263	0.098267	-0.460336	-7.710785	-2.105412
54418	0	1.625584	0.750990	9.833381	0.016267	0.007504	0.098332	-0.454333	-7.696778	-2.111184
54419	0	1.616248	0.763424	9.784093	0.016174	0.007629	0.097839	-0.448986	-7.681692	-2.118686
54420	0	1.613812	0.714840	9.772235	0.016150	0.007151	0.097720	-0.451942	-7.666010	-2.116781
54421	0	1.604603	0.751062	9.802323	0.016052	0.007507	0.098022	-0.448320	-7.657498	-2.121955
54422	0	1.615433	0.775702	9.680399	0.016162	0.007757	0.096803	-0.448770	-7.647300	-2.119819
54423	0	1.574629	0.763226	9.796133	0.015747	0.007629	0.097961	-0.445570	-7.645137	-2.120814
54424	0	1.561909	0.732995	9.667931	0.015623	0.007329	0.096679	-0.444661	-7.639180	-2.118160
54425	0	1.586914	0.756845	9.704589	0.015869	0.007568	0.097046	-0.444674	-7.637929	-2.124201
54426	0	1.611541	0.786964	9.729000	0.016113	0.007874	0.097290	-0.449331	-7.639178	-2.123295
54427	0	1.592989	0.750432	9.698514	0.015930	0.007507	0.096985	-0.453018	-7.637621	-2.116527
54428	0	1.593350	0.762185	9.747251	0.015929	0.007623	0.097473	-0.454107	-7.641400	-2.114710
54429	0	1.605743	0.768881	9.735035	0.016052	0.007690	0.097351	-0.456014	-7.646231	-2.126795
54430	0	1.607190	0.744416	9.722545	0.016063	0.007442	0.097227	-0.454004	-7.655760	-2.129719
54431	0	1.618414	0.738707	9.802070	0.016174	0.007385	0.098022	-0.451863	-7.665986	-2.130978
54432	0	1.608970	0.738978	9.813758	0.016071	0.007388	0.098141	-0.449765	-7.686160	-2.129291
54433	0	1.600656	0.701742	9.838629	0.015991	0.007019	0.098389	-0.451521	-7.702746	-2.134987
54434	0	1.610217	0.744175	9.899020	0.016083	0.007442	0.098993	-0.452192	-7.723923	-2.132091
54435	0	1.649657	0.762422	9.936280	0.016479	0.007629	0.099365	-0.457983	-7.742325	-2.135897
54436	0	1.622387	0.774350	9.923460	0.016208	0.007741	0.099237	-0.454980	-7.759722	-2.135076
54437	0	1.661958	0.805689	9.960635	0.016602	0.008057	0.099609	-0.454502	-7.779148	-2.140913
54438	0	1.647531	0.793032	9.996585	0.016455	0.007935	0.099969	-0.459147	-7.801468	-2.143245
54439	0	1.655827	0.762870	9.985063	0.016541	0.007629	0.099854	-0.459787	-7.820552	-2.144539
54440	0	1.658950	0.750566	10.094321	0.016576	0.007505	0.100945	-0.459402	-7.834806	-2.144228
54441	0	1.679632	0.763003	10.064498	0.016785	0.007629	0.100647	-0.458613	-7.846812	-2.143392
54442	0	1.688029	0.726910	10.106714	0.016869	0.007264	0.101069	-0.452929	-7.858783	-2.149404
54443	0	1.685420	0.762760	10.095087	0.016846	0.007629	0.100952	-0.454940	-7.867164	-2.151622
54444	0	1.692926	0.786418	10.125400	0.016924	0.007870	0.101254	-0.461213	-7.871983	-2.147766
54445	0	1.698064	0.800078	10.180409	0.016968	0.007996	0.101807	-0.455294	-7.885168	-2.157130
54446	0	1.687626	0.751328	10.149521	0.016871	0.007517	0.101496	-0.459370	-7.889369	-2.159041
54447	0	1.672533	0.781305	10.113493	0.016724	0.007812	0.101135	-0.458844	-7.890049	-2.157522
54448	0	1.660426	0.768703	10.137873	0.016604	0.007690	0.101378	-0.462823	-7.888652	-2.156225
54449	0	1.641635	0.744637	10.131869	0.016418	0.007446	0.101318	-0.462920	-7.885071	-2.152107
54450	0	1.653057	0.738627	10.095292	0.016536	0.007385	0.100952	-0.461981	-7.877966	-2.153189
54451	0	1.659125	0.768891	10.058776	0.016602	0.007690	0.100586	-0.464041	-7.865043	-2.146115
54452	0	1.681319	0.763143	10.059028	0.016825	0.007626	0.100589	-0.457719	-7.850716	-2.144278
54453	0	1.658746	0.720543	10.095423	0.016602	0.007202	0.100952	-0.454382	-7.833553	-2.139339
54454	0	1.680173	0.745260	9.992091	0.016817	0.007452	0.099918	-0.454082	-7.814756	-2.140429
54455	0	1.658448	0.726527	9.942897	0.016602	0.007263	0.099426	-0.452092	-7.793899	-2.139988
54456	0	1.649176	0.732586	9.992186	0.016506	0.007328	0.099919	-0.454947	-7.776188	-2.140487
54457	0	1.633809	0.732712	9.918510	0.016357	0.007324	0.099182	-0.452052	-7.752682	-2.136683
54458	0	1.617894	0.751281	9.919062	0.016196	0.007512	0.099188	-0.451658	-7.731518	-2.133579
54459	0	1.633718	0.756936	9.906332	0.016357	0.007568	0.099060	-0.450947	-7.706930	-2.138197
54460	0	1.599763	0.763243	9.864066	0.016011	0.007631	0.098639	-0.450022	-7.689941	-2.134728
54461	0	1.615853	0.787254	9.869651	0.016174	0.007874	0.098694	-0.451566	-7.670427	-2.132005
54462	0	1.594512	0.787077	9.851787	0.015960	0.007871	0.098516	-0.451874	-7.652239	-2.127395
54463	0	1.591603	0.775495	9.778035	0.015930	0.007751	0.097778	-0.448171	-7.634467	-2.127091
54464	0	1.601437	0.733107	9.747847	0.016024	0.007331	0.097477	-0.448254	-7.622385	-2.129499
54465	0	1.610650	0.750918	9.704688	0.016113	0.007507	0.097046	-0.446321	-7.613178	-2.124068
54466	0	1.578862	0.732981	9.662025	0.015794	0.007327	0.096620	-0.443352	-7.605853	-2.116653
54467	0	1.580459	0.732213	9.716870	0.015808	0.007324	0.097168	-0.446006	-7.600500	-2.113787
54468	0	1.586313	0.725813	9.661936	0.015862	0.007258	0.096620	-0.446453	-7.601174	-2.114838
54469	0	1.569104	0.756553	9.655703	0.015686	0.007568	0.096558	-0.449833	-7.605857	-2.121404
54470	0	1.582306	0.768525	9.710410	0.015818	0.007685	0.097105	-0.449237	-7.610995	-2.119803
54471	0	1.587560	0.787082	9.735024	0.015869	0.007874	0.097351	-0.452450	-7.617340	-2.123206
54472	0	1.570919	0.749968	9.746965	0.015698	0.007502	0.097471	-0.454666	-7.628724	-2.124922
54473	0	1.581556	0.756695	9.698376	0.015808	0.007568	0.096985	-0.456334	-7.636269	-2.125792
54474	0	1.595288	0.756587	9.795709	0.015944	0.007565	0.097959	-0.454776	-7.644827	-2.128123
54475	0	1.594120	0.750796	9.844787	0.015930	0.007507	0.098450	-0.453999	-7.656399	-2.129525
54476	0	1.608898	0.775057	9.868777	0.016074	0.007752	0.098690	-0.456019	-7.672296	-2.130655
54477	0	1.594882	0.738088	9.875220	0.015930	0.007385	0.098755	-0.460922	-7.692653	-2.133371
54478	0	1.628804	0.737556	9.892973	0.016273	0.007376	0.098932	-0.461015	-7.709358	-2.128889
54479	0	1.643433	0.738450	9.887437	0.016418	0.007385	0.098877	-0.461770	-7.726512	-2.124225
54480	0	1.665233	0.744582	9.929514	0.016633	0.007444	0.099298	-0.459938	-7.747484	-2.127604
54481	0	1.643609	0.719854	9.960673	0.016418	0.007202	0.099609	-0.463920	-7.766504	-2.126858
54482	0	1.641048	0.755725	10.027240	0.016393	0.007561	0.100275	-0.467749	-7.785545	-2.128774
54483	0	1.618232	0.744687	9.997425	0.016174	0.007446	0.099976	-0.467092	-7.793456	-2.130107
54484	0	1.620304	0.769343	10.033661	0.016190	0.007691	0.100339	-0.464712	-7.807557	-2.130833
54485	0	1.655312	0.732648	10.094992	0.016541	0.007324	0.100952	-0.462122	-7.820608	-2.127716
54486	0	1.681994	0.738418	10.112910	0.016809	0.007389	0.101130	-0.467622	-7.831261	-2.125738
54487	0	1.679113	0.732345	10.113424	0.016785	0.007324	0.101135	-0.468513	-7.837320	-2.129024
54488	0	1.649724	0.720333	10.137544	0.016492	0.007200	0.101377	-0.465105	-7.842126	-2.129005
54489	0	1.654280	0.732289	10.186740	0.016541	0.007324	0.101868	-0.466682	-7.843426	-2.133619
54490	0	1.666332	0.750219	10.107394	0.016666	0.007504	0.101073	-0.469458	-7.838720	-2.129855
54491	0	1.660215	0.744517	10.192870	0.016602	0.007446	0.101929	-0.470867	-7.838153	-2.126868
54492	0	1.683950	0.725781	10.119671	0.016847	0.007260	0.101195	-0.473952	-7.828842	-2.128476
54493	0	1.690237	0.732152	10.070894	0.016907	0.007324	0.100708	-0.477234	-7.822681	-2.126483
54494	0	1.682665	0.762573	10.119867	0.016836	0.007624	0.101197	-0.475203	-7.810690	-2.130331
54495	0	1.671077	0.775166	10.071013	0.016724	0.007751	0.100708	-0.475325	-7.794852	-2.133747
54496	0	1.680735	0.781594	10.120193	0.016820	0.007812	0.101200	-0.471808	-7.779395	-2.130617
54497	0	1.622253	0.781531	10.064882	0.016235	0.007812	0.100647	-0.468958	-7.763588	-2.129865
54498	0	1.613496	0.763400	10.028583	0.016149	0.007634	0.100284	-0.469525	-7.746855	-2.130156
54499	0	1.603718	0.726436	10.028309	0.016052	0.007263	0.100281	-0.468622	-7.728485	-2.125700
54500	0	1.625132	0.739141	9.937111	0.016266	0.007387	0.099369	-0.464091	-7.710468	-2.130731
54501	0	1.639935	0.745026	9.924603	0.016418	0.007446	0.099243	-0.459974	-7.687214	-2.133023
54502	0	1.636554	0.751835	9.851771	0.016380	0.007515	0.098516	-0.456433	-7.668849	-2.135122
54503	0	1.640518	0.744346	9.912351	0.016418	0.007446	0.099121	-0.460071	-7.652334	-2.129358
54504	0	1.625774	0.763272	9.778342	0.016270	0.007624	0.097782	-0.449873	-7.637136	-2.129182
54505	0	1.609692	0.750653	9.796418	0.016113	0.007507	0.097961	-0.451243	-7.616846	-2.121813
54506	0	1.595151	0.732224	9.839447	0.015958	0.007322	0.098393	-0.451612	-7.608290	-2.118103
54507	0	1.598001	0.739007	9.710841	0.015991	0.007385	0.097107	-0.446293	-7.593865	-2.118917
54508	0	1.608242	0.739762	9.729305	0.016090	0.007395	0.097292	-0.443263	-7.583277	-2.118331
54509	0	1.568175	0.726672	9.710736	0.015686	0.007263	0.097107	-0.439358	-7.577015	-2.113886
54510	0	1.591833	0.745437	9.680219	0.015922	0.007453	0.096802	-0.437922	-7.571944	-2.113853
54511	0	1.592977	0.756851	9.759527	0.015930	0.007568	0.097595	-0.437904	-7.570235	-2.120222
54512	0	1.587090	0.763142	9.698426	0.015868	0.007629	0.096985	-0.435661	-7.572214	-2.111251
54513	0	1.587038	0.775211	9.747289	0.015869	0.007751	0.097473	-0.435074	-7.572449	-2.106840
54514	0	1.600010	0.738906	9.698254	0.015993	0.007386	0.096984	-0.431761	-7.579444	-2.108003
54515	0	1.593695	0.732189	9.735014	0.015930	0.007324	0.097351	-0.434566	-7.586220	-2.103805
54516	0	1.619599	0.749828	9.783537	0.016188	0.007502	0.097836	-0.438466	-7.594720	-2.109001
54517	0	1.594445	0.708183	9.759276	0.015930	0.007080	0.097595	-0.436365	-7.610223	-2.110920
54518	0	1.615007	0.714124	9.783248	0.016142	0.007144	0.097834	-0.439579	-7.618549	-2.115962
54519	0	1.612984	0.756473	9.850831	0.016113	0.007568	0.098511	-0.443678	-7.636529	-2.120337
54520	0	1.640742	0.756586	9.862378	0.016390	0.007561	0.098627	-0.437639	-7.655689	-2.121954
54521	0	1.637645	0.774882	9.930127	0.016357	0.007751	0.099304	-0.440538	-7.676356	-2.121769
54522	0	1.665477	0.774164	9.911205	0.016639	0.007746	0.099114	-0.445157	-7.693611	-2.121911
54523	0	1.650093	0.781649	9.954448	0.016479	0.007812	0.099548	-0.440408	-7.717003	-2.123927
54524	0	1.665841	0.787773	9.904925	0.016644	0.007881	0.099051	-0.444271	-7.732959	-2.124814
54525	0	1.631023	0.768917	9.979032	0.016296	0.007690	0.099792	-0.445655	-7.747604	-2.124490
54526	0	1.652269	0.756411	10.045665	0.016507	0.007565	0.100459	-0.447130	-7.764062	-2.127931
54527	0	1.661780	0.756964	10.015590	0.016602	0.007568	0.100159	-0.445584	-7.781393	-2.129298
54528	0	1.677081	0.781944	10.045529	0.016756	0.007814	0.100458	-0.439809	-7.796968	-2.130872
54529	0	1.649203	0.738610	10.095004	0.016479	0.007385	0.100952	-0.438834	-7.809976	-2.131003
54530	0	1.681689	0.750527	10.045808	0.016809	0.007508	0.100459	-0.442278	-7.817218	-2.133186
54531	0	1.673008	0.744699	10.052378	0.016724	0.007446	0.100525	-0.441525	-7.823338	-2.135325
54532	0	1.673748	0.750862	10.155937	0.016736	0.007508	0.101560	-0.441285	-7.823778	-2.134965
54533	0	1.672503	0.751272	10.089048	0.016724	0.007507	0.100891	-0.435348	-7.824183	-2.128722
54534	0	1.678799	0.769737	10.095044	0.016788	0.007701	0.100950	-0.439507	-7.823498	-2.124595
54535	0	1.641463	0.763222	10.076945	0.016418	0.007629	0.100769	-0.436537	-7.817955	-2.123167
54536	0	1.659088	0.751160	10.070855	0.016594	0.007512	0.100708	-0.437323	-7.813305	-2.119784
54537	0	1.634768	0.756842	10.083165	0.016357	0.007568	0.100830	-0.437557	-7.801046	-2.120726
54538	0	1.633194	0.744631	10.004037	0.016337	0.007446	0.100039	-0.437789	-7.793604	-2.122665
54539	0	1.677083	0.781598	9.967247	0.016785	0.007812	0.099670	-0.434200	-7.776541	-2.115655
54540	0	1.650038	0.745058	10.022562	0.016512	0.007453	0.100224	-0.437226	-7.762140	-2.122325
54541	0	1.652283	0.738653	9.973428	0.016541	0.007385	0.099731	-0.436238	-7.740686	-2.119442
54542	0	1.667093	0.720614	9.955588	0.016688	0.007204	0.099553	-0.434301	-7.719525	-2.112931
54543	0	1.652534	0.738728	9.967278	0.016541	0.007385	0.099670	-0.432396	-7.700912	-2.111032
54544	0	1.643822	0.720945	9.888230	0.016449	0.007206	0.098881	-0.428715	-7.687277	-2.109855
54545	0	1.615454	0.720328	9.924630	0.016174	0.007202	0.099243	-0.427902	-7.663296	-2.112117
54546	0	1.624364	0.763031	9.882380	0.016256	0.007631	0.098822	-0.429421	-7.647405	-2.114483
54547	0	1.586024	0.744673	9.771870	0.015869	0.007446	0.097717	-0.429239	-7.635801	-2.116400
54548	0	1.608180	0.744478	9.766047	0.016095	0.007446	0.097658	-0.431391	-7.618965	-2.116538
54549	0	1.616438	0.738769	9.802392	0.016174	0.007385	0.098022	-0.428905	-7.606197	-2.110695
54550	0	1.595756	0.745302	9.796540	0.015971	0.007451	0.097963	-0.427047	-7.589135	-2.110149
54551	0	1.586283	0.744712	9.753514	0.015869	0.007446	0.097534	-0.426394	-7.580575	-2.107907
54552	0	1.597132	0.726630	9.729191	0.015978	0.007264	0.097291	-0.424166	-7.571721	-2.104671
54553	0	1.574758	0.750389	9.692401	0.015747	0.007507	0.096924	-0.428400	-7.571123	-2.101626
54554	0	1.605139	0.744353	9.667961	0.016053	0.007439	0.096680	-0.422869	-7.567795	-2.102920
54555	0	1.635856	0.738455	9.680162	0.016357	0.007385	0.096802	-0.423866	-7.567935	-2.103531
54556	0	1.654610	0.702054	9.673889	0.016542	0.007017	0.096740	-0.419984	-7.571054	-2.107651
54557	0	1.624056	0.714304	9.753317	0.016235	0.007141	0.097534	-0.417844	-7.576021	-2.102572
54558	0	1.613137	0.744965	9.722484	0.016124	0.007449	0.097226	-0.417331	-7.583789	-2.099985
54559	0	1.618428	0.720123	9.771570	0.016174	0.007202	0.097717	-0.418456	-7.594346	-2.092448
54560	0	1.620474	0.726018	9.740642	0.016193	0.007260	0.097408	-0.418626	-7.606477	-2.097203
54561	0	1.612657	0.750404	9.783742	0.016113	0.007507	0.097839	-0.422448	-7.620827	-2.097130
54562	0	1.597008	0.719281	9.807678	0.015957	0.007195	0.098079	-0.425527	-7.635028	-2.098028
54563	0	1.606602	0.744805	9.808111	0.016052	0.007446	0.098083	-0.423475	-7.649918	-2.094396
54564	0	1.621891	0.750677	9.905182	0.016202	0.007510	0.099054	-0.427356	-7.668299	-2.097445
54565	0	1.637348	0.750368	9.905768	0.016357	0.007507	0.099060	-0.431505	-7.685665	-2.099131
54566	0	1.658949	0.768428	9.972286	0.016573	0.007683	0.099726	-0.429759	-7.703455	-2.096724
54567	0	1.655346	0.768595	9.930239	0.016541	0.007690	0.099304	-0.434891	-7.717161	-2.097402
54568	0	1.676442	0.755912	9.984715	0.016749	0.007559	0.099850	-0.434493	-7.733187	-2.101885
54569	0	1.667572	0.750491	10.015669	0.016663	0.007507	0.100159	-0.437240	-7.747003	-2.105574
54570	0	1.682188	0.750142	10.039616	0.016810	0.007502	0.100398	-0.437456	-7.758889	-2.109142
54571	0	1.673429	0.756632	10.015707	0.016724	0.007568	0.100159	-0.439795	-7.769879	-2.108863
54572	0	1.693775	0.774200	10.039769	0.016928	0.007747	0.100399	-0.445166	-7.780141	-2.107110
54573	0	1.660984	0.744373	10.101201	0.016602	0.007446	0.101013	-0.448142	-7.788366	-2.105422
54574	0	1.650115	0.725873	10.180281	0.016496	0.007257	0.101804	-0.446812	-7.793289	-2.112737
54575	0	1.629776	0.744252	10.095220	0.016296	0.007446	0.100952	-0.451283	-7.793702	-2.112897
54576	0	1.642322	0.731368	10.113398	0.016420	0.007316	0.101134	-0.453696	-7.795804	-2.110553
54577	0	1.672111	0.738705	10.119658	0.016724	0.007385	0.101196	-0.451897	-7.791762	-2.115439
54578	0	1.653433	0.727140	10.101288	0.016535	0.007266	0.101013	-0.446079	-7.790059	-2.115321
54579	0	1.671842	0.738851	10.052553	0.016724	0.007385	0.100525	-0.442690	-7.782989	-2.117511
54580	0	1.646331	0.739446	10.107585	0.016469	0.007391	0.101075	-0.439054	-7.775371	-2.119814
54581	0	1.647003	0.733254	10.058688	0.016479	0.007324	0.100586	-0.430006	-7.763468	-2.118546
54582	0	1.645170	0.735022	10.064864	0.016460	0.007340	0.100648	-0.419263	-7.752370	-2.121895
54583	0	1.658489	0.726509	10.003925	0.016602	0.007263	0.100037	-0.417564	-7.732128	-2.126172
54584	0	1.655664	0.738899	9.992117	0.016568	0.007388	0.099919	-0.416975	-7.717753	-2.125093
54585	0	1.652825	0.726135	9.918431	0.016541	0.007263	0.099182	-0.419511	-7.702475	-2.120870
54586	0	1.662509	0.744562	9.906577	0.016638	0.007442	0.099064	-0.416314	-7.686628	-2.124178
54587	0	1.664847	0.781569	9.869598	0.016663	0.007812	0.098694	-0.413077	-7.669104	-2.118128
54588	0	1.655678	0.763447	9.888353	0.016573	0.007635	0.098881	-0.414319	-7.649285	-2.115365
54589	0	1.616132	0.726068	9.869616	0.016174	0.007263	0.098694	-0.417664	-7.633110	-2.114978
54590	0	1.595350	0.750007	9.802834	0.015965	0.007502	0.098026	-0.419884	-7.618017	-2.114627
54591	0	1.573712	0.714689	9.838985	0.015747	0.007141	0.098389	-0.413611	-7.605322	-2.111706
54592	0	1.608721	0.727400	9.814741	0.016093	0.007274	0.098146	-0.413562	-7.597100	-2.121332
54593	0	1.604539	0.714081	9.747430	0.016052	0.007141	0.097473	-0.414276	-7.587931	-2.118317
54594	0	1.603225	0.713996	9.729290	0.016038	0.007140	0.097292	-0.414840	-7.580069	-2.117270
54595	0	1.586769	0.732388	9.716823	0.015869	0.007324	0.097168	-0.415503	-7.577192	-2.120669
54596	0	1.616399	0.744530	9.686388	0.016171	0.007445	0.096863	-0.415886	-7.568359	-2.120604
54597	0	1.593101	0.695981	9.716770	0.015930	0.006958	0.097168	-0.414016	-7.568205	-2.121416
54598	0	1.623635	0.720419	9.710603	0.016236	0.007205	0.097106	-0.415222	-7.567133	-2.117795
54599	0	1.618036	0.732646	9.783819	0.016174	0.007324	0.097839	-0.412763	-7.573047	-2.118785
54600	0	1.588758	0.745188	9.685865	0.015881	0.007450	0.096860	-0.410811	-7.580152	-2.119045
54601	0	1.599746	0.762636	9.771650	0.015991	0.007629	0.097717	-0.414513	-7.586320	-2.119853
54602	0	1.588595	0.762387	9.728732	0.015882	0.007623	0.097288	-0.413369	-7.590369	-2.116758
54603	0	1.575611	0.744475	9.759387	0.015747	0.007446	0.097595	-0.415280	-7.599807	-2.117725
54604	0	1.608380	0.787145	9.771207	0.016070	0.007870	0.097714	-0.413295	-7.614357	-2.119950
54605	0	1.588495	0.756427	9.838644	0.015869	0.007568	0.098389	-0.418073	-7.631593	-2.114383
54606	0	1.603123	0.756017	9.862663	0.016023	0.007560	0.098628	-0.417720	-7.640333	-2.112311
54607	0	1.600171	0.725930	9.911968	0.015991	0.007263	0.099121	-0.422297	-7.651326	-2.110109
54608	0	1.608395	0.731287	9.881056	0.016073	0.007316	0.098812	-0.425584	-7.662601	-2.108693
54609	0	1.637420	0.696478	9.942303	0.016357	0.006958	0.099426	-0.417811	-7.680749	-2.109606
54610	0	1.640353	0.689988	9.972340	0.016391	0.006910	0.099725	-0.429840	-7.694279	-2.104650
54611	0	1.685563	0.714193	9.966867	0.016846	0.007141	0.099670	-0.428996	-7.704519	-2.104997
54612	0	1.675944	0.714184	10.021329	0.016744	0.007142	0.100216	-0.429266	-7.721399	-2.103029
54613	0	1.667535	0.720164	10.027868	0.016663	0.007202	0.100281	-0.429912	-7.734799	-2.106040
54614	0	1.663600	0.756441	10.070180	0.016626	0.007566	0.100703	-0.432347	-7.744603	-2.103896
54615	0	1.667023	0.763425	10.052327	0.016663	0.007629	0.100525	-0.426976	-7.752124	-2.106258
54616	0	1.643855	0.770301	10.106939	0.016434	0.007700	0.101070	-0.423737	-7.756437	-2.107385
54617	0	1.660311	0.756691	10.125718	0.016602	0.007568	0.101257	-0.425602	-7.757024	-2.110910
54618	0	1.660623	0.744013	10.119521	0.016604	0.007442	0.101195	-0.428475	-7.757900	-2.112075
54619	0	1.666437	0.763063	10.150108	0.016663	0.007629	0.101501	-0.427348	-7.758764	-2.107982
54620	0	1.654050	0.763068	10.143999	0.016543	0.007631	0.101439	-0.428369	-7.754360	-2.110438
54621	0	1.653538	0.714101	10.162438	0.016541	0.007141	0.101624	-0.428885	-7.747486	-2.108881
54622	0	1.676945	0.750935	10.064849	0.016774	0.007506	0.100648	-0.425867	-7.740982	-2.109014
54623	0	1.666100	0.733066	10.034159	0.016663	0.007324	0.100342	-0.418842	-7.738002	-2.111229
54624	0	1.670599	0.752118	10.046510	0.016720	0.007520	0.100463	-0.417695	-7.721144	-2.111752
54625	0	1.665450	0.719691	10.052662	0.016663	0.007202	0.100525	-0.424062	-7.710858	-2.102535
54626	0	1.676096	0.730889	10.071240	0.016768	0.007313	0.100711	-0.428873	-7.701227	-2.104903
54627	0	1.677211	0.732963	10.009937	0.016785	0.007324	0.100098	-0.423198	-7.685759	-2.102769
54628	0	1.644435	0.758491	9.967436	0.016454	0.007579	0.099673	-0.416725	-7.673877	-2.096379
54629	0	1.622338	0.733195	9.954972	0.016235	0.007324	0.099548	-0.408367	-7.659023	-2.094315
54630	0	1.631984	0.752663	9.930806	0.016334	0.007523	0.099306	-0.404207	-7.642033	-2.100720
54631	0	1.627976	0.744592	9.949005	0.016296	0.007446	0.099487	-0.405198	-7.621810	-2.096988
54632	0	1.618647	0.762823	9.937255	0.016202	0.007628	0.099370	-0.405992	-7.602857	-2.094972
54633	0	1.616516	0.769200	9.839005	0.016174	0.007690	0.098389	-0.404621	-7.591092	-2.091920
54634	0	1.620779	0.769762	9.857474	0.016216	0.007693	0.098574	-0.400047	-7.580125	-2.088541
54635	0	1.598458	0.732411	9.845079	0.015991	0.007324	0.098450	-0.400590	-7.571304	-2.087428
54636	0	1.590985	0.725926	9.753745	0.015917	0.007262	0.097536	-0.404494	-7.562033	-2.079470
54637	0	1.568131	0.696126	9.771781	0.015686	0.006958	0.097717	-0.401099	-7.555391	-2.081334
54638	0	1.622337	0.696490	9.765753	0.016226	0.006964	0.097657	-0.400079	-7.551428	-2.080747
54639	0	1.610964	0.702022	9.777884	0.016113	0.007019	0.097778	-0.399065	-7.545998	-2.088539
54640	0	1.617083	0.732507	9.771763	0.016167	0.007326	0.097718	-0.400536	-7.549713	-2.091820
54641	0	1.605244	0.744568	9.765627	0.016052	0.007446	0.097656	-0.401561	-7.548813	-2.088955
54642	0	1.599383	0.719871	9.741084	0.015991	0.007200	0.097411	-0.403619	-7.550746	-2.092179
54643	0	1.593479	0.732485	9.796063	0.015930	0.007324	0.097961	-0.403127	-7.555005	-2.090960
54644	0	1.576303	0.726247	9.765328	0.015756	0.007264	0.097654	-0.405293	-7.562522	-2.089780
54645	0	1.593748	0.768566	9.735026	0.015930	0.007690	0.097351	-0.411061	-7.569948	-2.091931
54646	0	1.601635	0.761700	9.783582	0.016006	0.007619	0.097837	-0.413420	-7.581462	-2.090625
54647	0	1.636978	0.769018	9.814249	0.016357	0.007690	0.098145	-0.413819	-7.594724	-2.086561
54648	0	1.620999	0.774479	9.832153	0.016199	0.007751	0.098323	-0.420577	-7.606223	-2.090431
54649	0	1.631064	0.750689	9.875256	0.016296	0.007507	0.098755	-0.421157	-7.621569	-2.094535
54650	0	1.609920	0.737854	9.856422	0.016080	0.007383	0.098567	-0.426736	-7.642827	-2.094796
54651	0	1.637108	0.732428	9.911883	0.016357	0.007324	0.099121	-0.426749	-7.657444	-2.094874
54652	0	1.621629	0.738396	9.935807	0.016201	0.007385	0.099360	-0.428296	-7.673878	-2.098700
54653	0	1.643223	0.731977	10.015676	0.016418	0.007324	0.100159	-0.433458	-7.688461	-2.100707
54654	0	1.676391	0.774169	10.009063	0.016750	0.007742	0.100093	-0.433816	-7.702822	-2.106686
54655	0	1.685630	0.750682	9.960762	0.016846	0.007507	0.099609	-0.434531	-7.713853	-2.111388
54656	0	1.669198	0.743686	10.076439	0.016684	0.007444	0.100765	-0.443225	-7.722270	-2.115100
54657	0	1.649254	0.714350	10.076674	0.016479	0.007141	0.100769	-0.440665	-7.736008	-2.111629
54658	0	1.614864	0.738811	10.076281	0.016139	0.007389	0.100764	-0.441905	-7.745765	-2.113719
54659	0	1.624451	0.732646	10.076740	0.016235	0.007324	0.100769	-0.439533	-7.755011	-2.119529
54660	0	1.613370	0.732820	10.107003	0.016131	0.007328	0.101070	-0.439659	-7.756501	-2.118923
54661	0	1.648366	0.744502	10.125674	0.016479	0.007446	0.101257	-0.441377	-7.760099	-2.114533
54662	0	1.654714	0.732177	10.088934	0.016548	0.007321	0.100889	-0.441273	-7.757844	-2.112495
54663	0	1.660112	0.726341	10.119635	0.016602	0.007263	0.101196	-0.441340	-7.756191	-2.116586
54664	0	1.696341	0.744579	10.058655	0.016967	0.007446	0.100586	-0.442281	-7.751184	-2.116855
54665	0	1.702053	0.781351	10.040416	0.017029	0.007812	0.100403	-0.441583	-7.740630	-2.115272
54666	0	1.676014	0.781551	10.046692	0.016768	0.007814	0.100466	-0.440770	-7.731124	-2.114465
54667	0	1.646812	0.768993	10.058784	0.016479	0.007690	0.100586	-0.441858	-7.717086	-2.115247
54668	0	1.638746	0.799337	10.016291	0.016396	0.007994	0.100162	-0.442722	-7.706706	-2.112204
54669	0	1.653135	0.763264	10.015996	0.016541	0.007629	0.100159	-0.439487	-7.695101	-2.109861
54670	0	1.620283	0.787763	9.967463	0.016216	0.007879	0.099672	-0.441880	-7.678550	-2.107791
54671	0	1.622566	0.775004	9.979417	0.016235	0.007751	0.099792	-0.444035	-7.666344	-2.097225
54672	0	1.620676	0.793076	9.912543	0.016215	0.007932	0.099124	-0.445597	-7.655339	-2.095148
54673	0	1.597448	0.744812	9.930676	0.015991	0.007446	0.099304	-0.444073	-7.634947	-2.097684
54674	0	1.582531	0.732555	9.863937	0.015836	0.007327	0.098638	-0.446352	-7.621724	-2.094309
54675	0	1.592065	0.732677	9.900037	0.015930	0.007324	0.098999	-0.443927	-7.609630	-2.091825
54676	0	1.584013	0.708453	9.820910	0.015850	0.007085	0.098207	-0.444787	-7.596952	-2.090196
54677	0	1.616204	0.720247	9.832963	0.016174	0.007202	0.098328	-0.444943	-7.581561	-2.091144
54678	0	1.608197	0.696250	9.790496	0.016088	0.006958	0.097904	-0.440155	-7.572880	-2.087225
54679	0	1.611220	0.701907	9.716815	0.016113	0.007019	0.097168	-0.440461	-7.570459	-2.087532
54680	0	1.604466	0.732756	9.716842	0.016049	0.007323	0.097168	-0.435827	-7.563783	-2.085384
54681	0	1.586657	0.726294	9.698530	0.015869	0.007263	0.096985	-0.436486	-7.559620	-2.086209
54682	0	1.592017	0.738593	9.741269	0.015924	0.007384	0.097412	-0.434999	-7.553489	-2.083813
54683	0	1.580804	0.750611	9.747325	0.015808	0.007507	0.097473	-0.436779	-7.552297	-2.082791
54684	0	1.580925	0.750134	9.741201	0.015807	0.007504	0.097412	-0.440753	-7.553640	-2.083520
54685	0	1.600068	0.769093	9.716637	0.015991	0.007690	0.097168	-0.440344	-7.563634	-2.081440
54686	0	1.601785	0.756831	9.783431	0.016010	0.007568	0.097836	-0.440618	-7.571341	-2.080164
54687	0	1.618297	0.750583	9.777700	0.016174	0.007507	0.097778	-0.442541	-7.580326	-2.080036
54688	0	1.608151	0.713363	9.777374	0.016069	0.007137	0.097775	-0.446970	-7.593365	-2.081404
54689	0	1.612840	0.732416	9.838620	0.016113	0.007324	0.098389	-0.447125	-7.609793	-2.081862
54690	0	1.621395	0.762607	9.807629	0.016204	0.007628	0.098078	-0.450037	-7.620386	-2.085716
54691	0	1.612702	0.768900	9.838653	0.016113	0.007690	0.098389	-0.451808	-7.635214	-2.083288
54692	0	1.651917	0.750242	9.868699	0.016506	0.007504	0.098689	-0.453177	-7.649127	-2.080430
54693	0	1.643357	0.738041	9.899688	0.016418	0.007385	0.098999	-0.458851	-7.665480	-2.078828
54694	0	1.628275	0.712388	9.917492	0.016265	0.007131	0.099177	-0.466644	-7.684900	-2.084903
54695	0	1.600789	0.695447	9.960694	0.015991	0.006958	0.099609	-0.470761	-7.702898	-2.085572
54696	0	1.653141	0.725338	9.978385	0.016513	0.007256	0.099787	-0.473273	-7.722993	-2.087086
54697	0	1.630819	0.714048	9.972956	0.016296	0.007141	0.099731	-0.474139	-7.735397	-2.088270
54698	0	1.645656	0.750729	10.027336	0.016441	0.007505	0.100276	-0.472106	-7.751603	-2.088733
54699	0	1.618385	0.744229	10.003538	0.016174	0.007446	0.100037	-0.476850	-7.761356	-2.093078
54700	0	1.638485	0.737941	10.058152	0.016376	0.007377	0.100583	-0.473951	-7.769715	-2.096232
54701	0	1.648389	0.738518	10.125661	0.016479	0.007385	0.101257	-0.474270	-7.773515	-2.100024
54702	0	1.674101	0.738726	10.058235	0.016732	0.007384	0.100584	-0.471103	-7.782350	-2.106062
54703	0	1.654605	0.726223	10.058510	0.016541	0.007263	0.100586	-0.472449	-7.787515	-2.106573
54704	0	1.673597	0.732399	10.119389	0.016734	0.007321	0.101194	-0.469829	-7.788517	-2.100436
54705	0	1.671918	0.738929	10.064742	0.016724	0.007385	0.100647	-0.465683	-7.782351	-2.100526
54706	0	1.652973	0.739623	10.028072	0.016531	0.007393	0.100281	-0.462243	-7.779781	-2.101899
54707	0	1.659914	0.756946	10.101350	0.016602	0.007568	0.101013	-0.461408	-7.775934	-2.101882
54708	0	1.665221	0.757285	10.083081	0.016658	0.007570	0.100830	-0.458917	-7.768419	-2.103519
54709	0	1.653394	0.774833	10.052623	0.016541	0.007751	0.100525	-0.462910	-7.759791	-2.108041
54710	0	1.651636	0.774862	10.034519	0.016527	0.007745	0.100344	-0.459071	-7.746328	-2.109575
54711	0	1.604201	0.738876	9.985490	0.016052	0.007385	0.099854	-0.455588	-7.733476	-2.107218
54712	0	1.632503	0.751828	9.985697	0.016336	0.007514	0.099855	-0.451205	-7.719256	-2.114420
54713	0	1.628819	0.774596	9.967218	0.016296	0.007751	0.099670	-0.457987	-7.708724	-2.111308
54714	0	1.614179	0.743466	9.882146	0.016158	0.007435	0.098819	-0.458804	-7.688719	-2.110601
54715	0	1.616494	0.726389	9.936671	0.016174	0.007263	0.099365	-0.458502	-7.676807	-2.110083
54716	0	1.657615	0.720151	9.888099	0.016582	0.007203	0.098880	-0.460776	-7.668342	-2.111751
54717	0	1.622620	0.745049	9.863400	0.016235	0.007446	0.098633	-0.456406	-7.656585	-2.115464
54718	0	1.657144	0.721360	9.839216	0.016582	0.007210	0.098391	-0.452491	-7.642633	-2.113571
54719	0	1.604374	0.702639	9.857264	0.016052	0.007019	0.098572	-0.444497	-7.631665	-2.110322
54720	0	1.608731	0.746188	9.784166	0.016096	0.007461	0.097840	-0.443479	-7.620228	-2.112267
54721	0	1.592694	0.708146	9.783978	0.015930	0.007080	0.097839	-0.442290	-7.615328	-2.112135
54722	0	1.616088	0.750894	9.777946	0.016168	0.007509	0.097778	-0.443094	-7.606284	-2.113454
54723	0	1.604803	0.744587	9.802318	0.016052	0.007446	0.098022	-0.444023	-7.600255	-2.109882
54724	0	1.585753	0.738307	9.790193	0.015861	0.007384	0.097901	-0.445853	-7.595571	-2.111891
54725	0	1.592866	0.762556	9.729059	0.015930	0.007629	0.097290	-0.450722	-7.592642	-2.117873
54726	0	1.611256	0.756143	9.716828	0.016109	0.007560	0.097169	-0.449080	-7.595142	-2.116299
54727	0	1.587342	0.763436	9.728895	0.015869	0.007629	0.097290	-0.443557	-7.599027	-2.111172
54728	0	1.613062	0.763761	9.710272	0.016122	0.007639	0.097104	-0.445319	-7.608184	-2.111789
54729	0	1.617852	0.732341	9.777768	0.016174	0.007324	0.097778	-0.446538	-7.611970	-2.111905
54730	0	1.618995	0.732215	9.820235	0.016182	0.007322	0.098204	-0.446959	-7.620174	-2.113521
54731	0	1.636727	0.725969	9.802108	0.016357	0.007263	0.098022	-0.451210	-7.630537	-2.118083
54732	0	1.614284	0.762064	9.807900	0.016132	0.007622	0.098081	-0.452720	-7.641639	-2.114417
54733	0	1.599976	0.750460	9.820438	0.015991	0.007507	0.098206	-0.456125	-7.650470	-2.114971
54734	0	1.614364	0.743507	9.905546	0.016130	0.007441	0.099057	-0.462633	-7.664587	-2.113391
54735	0	1.588037	0.726525	9.820360	0.015869	0.007263	0.098206	-0.460400	-7.676510	-2.113491
54736	0	1.608656	0.733202	9.911402	0.016074	0.007328	0.099116	-0.456014	-7.689680	-2.113608
54737	0	1.600776	0.695568	9.899651	0.015991	0.006958	0.098999	-0.458775	-7.707631	-2.118783
54738	0	1.627651	0.725318	9.917529	0.016268	0.007257	0.099176	-0.463919	-7.716570	-2.121350
54739	0	1.636849	0.750631	9.991281	0.016357	0.007507	0.099915	-0.465251	-7.728088	-2.122519
54740	0	1.651181	0.732230	9.978688	0.016501	0.007321	0.099789	-0.464375	-7.738864	-2.121227
54741	0	1.655391	0.714461	9.991209	0.016541	0.007141	0.099915	-0.460528	-7.753030	-2.121672
54742	0	1.657244	0.776485	10.015159	0.016567	0.007758	0.100153	-0.453184	-7.757845	-2.118624
54743	0	1.661278	0.732403	9.997374	0.016602	0.007324	0.099976	-0.453582	-7.769538	-2.116717
54744	0	1.651355	0.738518	10.027489	0.016501	0.007384	0.100277	-0.452746	-7.782212	-2.124751
54745	0	1.709783	0.774940	10.052370	0.017090	0.007751	0.100525	-0.455308	-7.790163	-2.121553
54746	0	1.698831	0.768211	10.064349	0.016983	0.007686	0.100644	-0.459593	-7.795010	-2.128910
54747	0	1.666480	0.751270	10.058517	0.016663	0.007507	0.100586	-0.453813	-7.796367	-2.132411
54748	0	1.661150	0.770060	10.094926	0.016605	0.007701	0.100950	-0.454424	-7.802150	-2.132967
54749	0	1.653976	0.793505	10.095224	0.016541	0.007935	0.100952	-0.454234	-7.800129	-2.136961
54750	0	1.659946	0.799514	10.040290	0.016600	0.007996	0.100403	-0.455095	-7.798754	-2.142638
54751	0	1.635947	0.774910	10.015854	0.016357	0.007751	0.100159	-0.458071	-7.799930	-2.147693
54752	0	1.647678	0.755975	9.997600	0.016483	0.007564	0.099975	-0.462910	-7.791329	-2.150424
54753	0	1.665232	0.738729	9.991611	0.016663	0.007385	0.099915	-0.461100	-7.778441	-2.148719
54754	0	1.669119	0.763570	9.998017	0.016703	0.007633	0.099978	-0.458788	-7.764201	-2.149656
54755	0	1.671420	0.726501	9.948876	0.016724	0.007263	0.099487	-0.457209	-7.752279	-2.141768
54756	0	1.650943	0.745446	9.888047	0.016521	0.007449	0.098879	-0.451612	-7.737224	-2.145583
54757	0	1.628723	0.714143	9.930568	0.016296	0.007141	0.099304	-0.451743	-7.725541	-2.148233
54758	0	1.626730	0.732776	9.930844	0.016277	0.007324	0.099307	-0.448194	-7.712876	-2.152011
54759	0	1.628071	0.714264	9.930666	0.016296	0.007141	0.099304	-0.447070	-7.693736	-2.147774
54760	0	1.631642	0.714521	9.821183	0.016326	0.007144	0.098210	-0.446161	-7.681557	-2.142911
54761	0	1.634433	0.738164	9.796388	0.016357	0.007385	0.097961	-0.450946	-7.665176	-2.136634
54762	0	1.644311	0.756290	9.772351	0.016453	0.007561	0.097722	-0.448926	-7.652727	-2.137002
54763	0	1.622559	0.726632	9.857315	0.016235	0.007263	0.098572	-0.445817	-7.640282	-2.138223
54764	0	1.632889	0.733211	9.808666	0.016337	0.007330	0.098085	-0.443788	-7.629216	-2.141974
54765	0	1.598202	0.769144	9.790181	0.015991	0.007690	0.097900	-0.443137	-7.617350	-2.140985
54766	0	1.620545	0.763339	9.753765	0.016216	0.007630	0.097536	-0.440117	-7.603527	-2.142067
54767	0	1.598574	0.756868	9.753505	0.015991	0.007568	0.097534	-0.440198	-7.595984	-2.140098
54768	0	1.616160	0.750483	9.759657	0.016163	0.007507	0.097596	-0.443499	-7.593398	-2.136418
54769	0	1.611191	0.763036	9.765640	0.016113	0.007629	0.097656	-0.442750	-7.590654	-2.138238
54770	0	1.629446	0.768864	9.735113	0.016294	0.007691	0.097351	-0.446295	-7.590622	-2.135443
54771	0	1.624127	0.787378	9.747214	0.016235	0.007874	0.097473	-0.446256	-7.596419	-2.139562
54772	0	1.613173	0.769292	9.728582	0.016125	0.007690	0.097287	-0.443572	-7.603508	-2.139272
54773	0	1.581473	0.750764	9.741101	0.015808	0.007507	0.097412	-0.443444	-7.610140	-2.142029
54774	0	1.589084	0.732409	9.759100	0.015882	0.007324	0.097592	-0.443794	-7.618771	-2.143955
54775	0	1.594039	0.726122	9.838716	0.015930	0.007263	0.098389	-0.446305	-7.629560	-2.138718
54776	0	1.633016	0.707867	9.819922	0.016316	0.007075	0.098202	-0.442543	-7.644482	-2.134467
54777	0	1.643026	0.701785	9.856990	0.016418	0.007019	0.098572	-0.444073	-7.657004	-2.140042
54778	0	1.651428	0.737909	9.783283	0.016502	0.007382	0.097835	-0.448072	-7.669774	-2.139755
54779	0	1.637450	0.744893	9.881289	0.016357	0.007446	0.098816	-0.445095	-7.688366	-2.149745
54780	0	1.603877	0.745113	9.917331	0.016026	0.007451	0.099175	-0.445190	-7.702498	-2.148362
54781	0	1.631064	0.757071	9.942375	0.016296	0.007568	0.099426	-0.442640	-7.717765	-2.148513
54782	0	1.590754	0.757275	9.893050	0.015897	0.007572	0.098932	-0.442165	-7.729039	-2.147783
54783	0	1.630542	0.750564	9.911974	0.016296	0.007507	0.099121	-0.444343	-7.738345	-2.146072
54784	0	1.669178	0.773948	9.997056	0.016681	0.007748	0.099972	-0.453844	-7.749870	-2.144843
54785	0	1.673484	0.775414	10.027869	0.016724	0.007751	0.100281	-0.450952	-7.761486	-2.153688
54786	0	1.657129	0.781381	10.076309	0.016562	0.007817	0.100764	-0.455073	-7.770364	-2.152586
54787	0	1.648626	0.763252	10.034045	0.016479	0.007629	0.100342	-0.451750	-7.776924	-2.157562
54788	0	1.643906	0.763325	10.015478	0.016432	0.007635	0.100156	-0.454135	-7.784087	-2.156593
54789	0	1.630246	0.775072	10.168365	0.016296	0.007751	0.101685	-0.455267	-7.789793	-2.153675
54790	0	1.661982	0.774808	10.113139	0.016613	0.007750	0.101132	-0.457166	-7.796344	-2.157110
54791	0	1.672510	0.769031	10.082984	0.016724	0.007690	0.100830	-0.457651	-7.796890	-2.154869
54792	0	1.678487	0.769000	10.070746	0.016788	0.007689	0.100707	-0.457426	-7.792724	-2.159032
54793	0	1.678012	0.719992	10.028168	0.016785	0.007202	0.100281	-0.460383	-7.786418	-2.160204
54794	0	1.634312	0.744267	10.083172	0.016348	0.007442	0.100831	-0.459521	-7.779883	-2.162596
54795	0	1.665361	0.726140	10.016032	0.016663	0.007263	0.100159	-0.462053	-7.768522	-2.161021
54796	0	1.639282	0.713981	10.028467	0.016400	0.007137	0.100284	-0.459650	-7.758804	-2.163198
54797	0	1.622541	0.708060	10.040440	0.016235	0.007080	0.100403	-0.459583	-7.746354	-2.162345
54798	0	1.644580	0.714194	9.967547	0.016459	0.007141	0.099673	-0.459224	-7.729579	-2.162175
54799	0	1.659418	0.757079	9.857283	0.016602	0.007568	0.098572	-0.456898	-7.719908	-2.155193
54800	0	1.645611	0.757511	9.955144	0.016464	0.007573	0.099550	-0.455120	-7.709447	-2.154988
54801	0	1.658705	0.793603	9.955064	0.016602	0.007935	0.099548	-0.454053	-7.691655	-2.154449
54802	0	1.582600	0.738832	9.869975	0.015840	0.007387	0.098698	-0.453305	-7.674800	-2.152604
54803	0	1.628685	0.775260	9.906154	0.016296	0.007751	0.099060	-0.452503	-7.662645	-2.155250
54804	0	1.626458	0.750708	9.882104	0.016277	0.007509	0.098819	-0.455543	-7.646776	-2.156711
54805	0	1.622214	0.775414	9.802444	0.016235	0.007751	0.098022	-0.452986	-7.630229	-2.158259
54806	0	1.620069	0.757265	9.857694	0.016209	0.007573	0.098576	-0.454031	-7.619871	-2.156416
54807	0	1.634655	0.756681	9.765819	0.016357	0.007568	0.097656	-0.456368	-7.606014	-2.158281
54808	0	1.608645	0.732332	9.839212	0.016091	0.007320	0.098392	-0.453428	-7.599195	-2.159687
54809	0	1.610746	0.750907	9.814535	0.016113	0.007507	0.098145	-0.451839	-7.591260	-2.163065
54810	0	1.567461	0.720309	9.790133	0.015674	0.007205	0.097901	-0.454442	-7.591285	-2.157691
54811	0	1.586617	0.726556	9.802277	0.015869	0.007263	0.098022	-0.452087	-7.586680	-2.157064
54812	0	1.574156	0.750787	9.771735	0.015740	0.007511	0.097717	-0.456244	-7.586893	-2.155421
54813	0	1.598744	0.744766	9.777883	0.015991	0.007446	0.097778	-0.455062	-7.581346	-2.157790
54814	0	1.611061	0.738780	9.777841	0.016106	0.007387	0.097779	-0.454615	-7.586023	-2.153503
54815	0	1.593154	0.751335	9.771660	0.015930	0.007507	0.097717	-0.447910	-7.586470	-2.156632
54816	0	1.618354	0.727199	9.789763	0.016177	0.007275	0.097898	-0.451244	-7.592786	-2.152128
54817	0	1.606306	0.732361	9.789866	0.016052	0.007324	0.097900	-0.452152	-7.604292	-2.146156
54818	0	1.608562	0.720333	9.789431	0.016073	0.007200	0.097897	-0.448747	-7.617670	-2.139215
54819	0	1.618267	0.781251	9.850937	0.016174	0.007812	0.098511	-0.448967	-7.626212	-2.140831
54820	0	1.607825	0.737714	9.856786	0.016068	0.007384	0.098569	-0.457472	-7.636455	-2.141961
54821	0	1.624840	0.768301	9.887539	0.016235	0.007690	0.098877	-0.466165	-7.650382	-2.149616
54822	0	1.633246	0.773371	9.923785	0.016322	0.007736	0.099239	-0.469237	-7.661126	-2.149594
54823	0	1.618676	0.768843	9.936336	0.016174	0.007690	0.099365	-0.471716	-7.674305	-2.147056
54824	0	1.615215	0.756422	9.966331	0.016138	0.007564	0.099666	-0.471136	-7.689297	-2.148930
54825	0	1.606822	0.768937	9.936274	0.016052	0.007690	0.099365	-0.472460	-7.706512	-2.149472
54826	0	1.615521	0.750286	9.954104	0.016145	0.007504	0.099543	-0.474517	-7.717388	-2.146525
54827	0	1.618636	0.744521	9.966854	0.016174	0.007446	0.099670	-0.475897	-7.730034	-2.152692
54828	0	1.645232	0.737828	9.929808	0.016442	0.007382	0.099299	-0.480828	-7.740441	-2.153941
54829	0	1.642657	0.762519	10.027975	0.016418	0.007629	0.100281	-0.485833	-7.748539	-2.156341
54830	0	1.638249	0.768187	10.015438	0.016374	0.007682	0.100156	-0.486025	-7.757491	-2.154753
54831	0	1.666725	0.769510	10.052377	0.016663	0.007690	0.100525	-0.481004	-7.761626	-2.153950
54832	0	1.654854	0.715017	10.033900	0.016549	0.007150	0.100339	-0.480845	-7.759865	-2.153783
54833	0	1.684737	0.769259	10.009721	0.016846	0.007690	0.100098	-0.478704	-7.760620	-2.149955
54834	0	1.679408	0.721101	10.052154	0.016788	0.007206	0.100523	-0.473227	-7.766932	-2.149662
54835	0	1.647640	0.757010	10.113563	0.016479	0.007568	0.101135	-0.471666	-7.762285	-2.153340
54836	0	1.659135	0.732586	10.009833	0.016595	0.007327	0.100098	-0.473501	-7.757168	-2.146462
54837	0	1.653420	0.812056	10.040364	0.016541	0.008118	0.100403	-0.470692	-7.748806	-2.143398
54838	0	1.670651	0.787764	10.083178	0.016710	0.007879	0.100831	-0.472929	-7.743383	-2.144469
54839	0	1.647280	0.781003	9.997688	0.016479	0.007812	0.099976	-0.476213	-7.734587	-2.143816
54840	0	1.621512	0.768117	9.991785	0.016222	0.007685	0.099916	-0.480764	-7.725587	-2.138371
54841	0	1.622663	0.769355	10.003780	0.016235	0.007690	0.100037	-0.477693	-7.714468	-2.140096
54842	0	1.626689	0.702048	9.997965	0.016278	0.007025	0.099977	-0.483141	-7.700380	-2.130645
54843	0	1.640614	0.720227	9.967243	0.016418	0.007202	0.099670	-0.483530	-7.685091	-2.132298
54844	0	1.632180	0.726883	9.930938	0.016333	0.007263	0.099308	-0.477555	-7.671468	-2.132263
54845	0	1.628706	0.732556	9.900046	0.016296	0.007324	0.098999	-0.476546	-7.659600	-2.125065
54846	0	1.626774	0.720614	9.875822	0.016277	0.007204	0.098757	-0.474668	-7.647414	-2.121970
54847	0	1.622887	0.720696	9.820628	0.016235	0.007202	0.098206	-0.469551	-7.638754	-2.121177
54848	0	1.590825	0.715073	9.839101	0.015917	0.007151	0.098390	-0.469997	-7.627684	-2.118623
54849	0	1.616468	0.738830	9.765762	0.016174	0.007385	0.097656	-0.466955	-7.615256	-2.118506
54850	0	1.572347	0.727242	9.765847	0.015727	0.007269	0.097658	-0.463272	-7.609911	-2.121624
54851	0	1.574191	0.738681	9.753489	0.015747	0.007385	0.097534	-0.461897	-7.602707	-2.119295
54852	0	1.573087	0.720592	9.820737	0.015737	0.007205	0.098207	-0.461310	-7.594909	-2.114543
54853	0	1.635751	0.750872	9.777820	0.016357	0.007507	0.097778	-0.460032	-7.593845	-2.115084
54854	0	1.611405	0.744879	9.741098	0.016113	0.007448	0.097411	-0.459685	-7.593580	-2.113300
54855	0	1.617371	0.762704	9.759550	0.016174	0.007629	0.097595	-0.462804	-7.591717	-2.111788
54856	0	1.604974	0.750502	9.771712	0.016050	0.007502	0.097717	-0.459180	-7.589861	-2.114926
54857	0	1.587459	0.738127	9.789981	0.015869	0.007385	0.097900	-0.464084	-7.595055	-2.120982
54858	0	1.630837	0.774299	9.820340	0.016307	0.007743	0.098204	-0.464284	-7.595634	-2.130010
54859	0	1.605900	0.732200	9.789945	0.016052	0.007324	0.097900	-0.467144	-7.602404	-2.126235
54860	0	1.601593	0.689127	9.783470	0.016005	0.006892	0.097836	-0.468426	-7.614580	-2.122907
54861	0	1.587919	0.719684	9.820433	0.015869	0.007202	0.098206	-0.474781	-7.625109	-2.125678
54862	0	1.602517	0.761329	9.826183	0.016011	0.007618	0.098264	-0.480335	-7.640160	-2.127172
54863	0	1.594158	0.750825	9.795950	0.015930	0.007507	0.097961	-0.479413	-7.652290	-2.132652
54864	0	1.614805	0.720516	9.911424	0.016136	0.007203	0.099116	-0.477198	-7.664805	-2.133794
54865	0	1.606267	0.719915	9.893651	0.016052	0.007202	0.098938	-0.480876	-7.675718	-2.133248
54866	0	1.651504	0.750048	9.948109	0.016500	0.007501	0.099483	-0.481211	-7.691308	-2.135338
54867	0	1.600202	0.732128	9.924164	0.015991	0.007324	0.099243	-0.484812	-7.702620	-2.135744
54868	0	1.608730	0.725803	10.015251	0.016073	0.007257	0.100155	-0.483226	-7.717519	-2.134972
54869	0	1.630347	0.732815	9.985207	0.016296	0.007324	0.099854	-0.478969	-7.724445	-2.137302
54870	0	1.632130	0.745614	9.984765	0.016310	0.007454	0.099850	-0.476599	-7.736491	-2.140758
54871	0	1.624147	0.738085	10.046320	0.016235	0.007385	0.100464	-0.481862	-7.742285	-2.141983
54872	0	1.643432	0.737771	9.991177	0.016430	0.007376	0.099913	-0.479893	-7.746180	-2.147576
54873	0	1.648633	0.751468	10.082841	0.016479	0.007507	0.100830	-0.471785	-7.752716	-2.158081
54874	0	1.625235	0.733995	10.119178	0.016249	0.007339	0.101192	-0.470524	-7.755689	-2.156342
54875	0	1.611799	0.738362	10.009702	0.016113	0.007385	0.100098	-0.472705	-7.759905	-2.154393
54876	0	1.661341	0.719516	10.058388	0.016611	0.007198	0.100584	-0.476653	-7.761387	-2.152353
[truncated: 618 more rows]
