# Supplementary material for: Properties of traditional bamboo carrying poles have implications for user interactions
Source: PLoS One. 2018 May 10;13(5):e0196208. doi: 10.1371/journal.pone.0196208 (PMC5945030; doi:10.1371/journal.pone.0196208)
Supplement: S1 Text — (ZIP) [file pone.0196208.s005.zip › ResTest_PoleK_HiLoad2.txt]

// Start Time: Unknown
// Update Rate: 100.0Hz
// Filter Profile: human (34.3)
// Firmware Version: 2.1.4
PacketCounter	SampleTimeFine	Acc_X	Acc_Y	Acc_Z	VelInc_X	VelInc_Y	VelInc_Z	Roll	Pitch	Yaw	Latitude	Longitude	Altitude	Vel_X	Vel_Y	Vel_Z
52882	0	-2.604329	-0.044305	11.334355	-0.025878	-0.000439	0.113381	-0.739718	6.810594	4.128215
52883	0	-2.645370	-0.055298	11.636061	-0.026306	-0.000549	0.116394	-0.743151	6.955871	4.136144
52884	0	-2.698822	-0.092592	11.922467	-0.026854	-0.000923	0.119255	-0.745682	7.085270	4.136197
52885	0	-2.720380	0.042196	12.125356	-0.027100	0.000427	0.121277	-0.750506	7.183753	4.139800
52886	0	-2.750786	-0.098786	12.163918	-0.027431	-0.000988	0.121656	-0.750305	7.255674	4.142974
52887	0	-2.744960	-0.006067	12.206025	-0.027405	-0.000061	0.122070	-0.749957	7.297746	4.142360
52888	0	-2.750661	0.012804	12.265716	-0.027495	0.000122	0.122660	-0.744427	7.308245	4.145730
52889	0	-2.763174	0.043022	12.250143	-0.027649	0.000427	0.122498	-0.741680	7.292187	4.148206
52890	0	-2.750306	-0.029389	12.202832	-0.027554	-0.000299	0.122017	-0.736570	7.244754	4.148731
52891	0	-2.751119	-0.054013	12.129433	-0.027588	-0.000549	0.121277	-0.728107	7.172280	4.145818
52892	0	-2.727046	0.051434	11.974838	-0.027376	0.000505	0.119724	-0.719836	7.071057	4.140766
52893	0	-2.666744	0.050193	11.819275	-0.026794	0.000488	0.118164	-0.706943	6.947860	4.134366
52894	0	-2.615244	0.082931	11.544673	-0.026302	0.000819	0.115413	-0.697192	6.798991	4.129708
52895	0	-2.577648	0.061578	11.252537	-0.025940	0.000610	0.112488	-0.691837	6.632410	4.120656
52896	0	-2.521048	0.117333	10.918235	-0.025379	0.001169	0.109143	-0.687662	6.455245	4.116689
52897	0	-2.441809	0.012572	10.624254	-0.024597	0.000122	0.106201	-0.683852	6.262010	4.110563
52898	0	-2.358319	0.031740	10.259982	-0.023764	0.000312	0.102558	-0.677810	6.060359	4.104498
52899	0	-2.301590	0.037104	9.965057	-0.023193	0.000366	0.099609	-0.672404	5.856199	4.099509
52900	0	-2.243829	0.117621	9.588428	-0.022609	0.001168	0.095844	-0.663133	5.652370	4.096663
52901	0	-2.181149	0.098633	9.250636	-0.021973	0.000977	0.092468	-0.651164	5.452571	4.089104
52902	0	-2.175411	0.118501	9.013917	-0.021903	0.001178	0.090103	-0.642252	5.263173	4.088103
52903	0	-2.110281	0.128832	8.706950	-0.021240	0.001282	0.087036	-0.633671	5.082183	4.083035
52904	0	-2.036450	0.142278	8.487159	-0.020485	0.001416	0.084843	-0.624797	4.919442	4.076494
52905	0	-1.966649	0.134857	8.285056	-0.019775	0.001343	0.082825	-0.616886	4.768729	4.072641
52906	0	-1.923067	0.093308	8.076017	-0.019320	0.000926	0.080739	-0.607102	4.642609	4.071629
52907	0	-1.835972	0.128579	7.911846	-0.018433	0.001282	0.079102	-0.601186	4.536923	4.066198
52908	0	-1.841177	0.153760	7.817245	-0.018472	0.001534	0.078158	-0.595389	4.449059	4.066501
52909	0	-1.796671	0.171262	7.685223	-0.018005	0.001709	0.076843	-0.590216	4.391470	4.068660
52910	0	-1.802935	0.178100	7.643823	-0.018051	0.001777	0.076433	-0.584137	4.358909	4.073181
52911	0	-1.787866	0.195652	7.635598	-0.017883	0.001953	0.076355	-0.579273	4.352029	4.075828
52912	0	-1.800621	0.208399	7.684290	-0.017997	0.002082	0.076845	-0.576413	4.366246	4.081160
52913	0	-1.791492	0.201407	7.805672	-0.017883	0.002014	0.078064	-0.576559	4.412702	4.082440
52914	0	-1.768857	0.213603	7.858850	-0.017642	0.002135	0.078599	-0.575558	4.480688	4.086149
52915	0	-1.830964	0.207642	8.030856	-0.018250	0.002075	0.080322	-0.573750	4.566484	4.085887
52916	0	-1.893788	0.170640	8.180184	-0.018861	0.001711	0.081820	-0.579913	4.674475	4.088143
52917	0	-1.937601	0.164600	8.384186	-0.019287	0.001648	0.083862	-0.582711	4.796130	4.095780
52918	0	-1.982058	0.127356	8.599327	-0.019714	0.001277	0.086018	-0.587301	4.937786	4.103074
52919	0	-2.062971	0.146251	8.847271	-0.020508	0.001465	0.088501	-0.590272	5.095722	4.107154
52920	0	-2.088824	0.145601	9.140547	-0.020761	0.001459	0.091434	-0.594022	5.255843	4.109612
52921	0	-2.119422	0.121703	9.457396	-0.021057	0.001221	0.094604	-0.598320	5.421978	4.113048
52922	0	-2.215306	0.108425	9.707182	-0.022011	0.001090	0.097104	-0.605065	5.589979	4.120458
52923	0	-2.260283	0.158135	10.055427	-0.022461	0.001587	0.100586	-0.611233	5.751749	4.125205
52924	0	-2.356853	0.053417	10.305075	-0.023424	0.000537	0.103084	-0.614180	5.912314	4.130349
52925	0	-2.394604	0.030070	10.531447	-0.023804	0.000305	0.105347	-0.618934	6.067204	4.138201
52926	0	-2.429484	-0.001534	10.830216	-0.024158	-0.000010	0.108333	-0.624872	6.211490	4.142532
52927	0	-2.478181	0.054515	11.050706	-0.024658	0.000549	0.110535	-0.629032	6.339713	4.149116
52928	0	-2.507807	0.017324	11.283526	-0.024972	0.000175	0.112859	-0.630220	6.447493	4.152564
52929	0	-2.529710	0.024650	11.442116	-0.025208	0.000244	0.114441	-0.627799	6.537247	4.161119
52930	0	-2.570613	0.037110	11.536113	-0.025633	0.000370	0.115377	-0.626681	6.610049	4.161769
52931	0	-2.587532	0.025105	11.650336	-0.025818	0.000244	0.116516	-0.619949	6.666557	4.160202
52932	0	-2.590078	-0.010100	11.691130	-0.025872	-0.000109	0.116918	-0.612475	6.694549	4.162498
52933	0	-2.605977	0.024624	11.718799	-0.026062	0.000244	0.117188	-0.610447	6.692381	4.163046
52934	0	-2.591757	0.055745	11.719254	-0.025936	0.000553	0.117188	-0.606295	6.674256	4.163868
52935	0	-2.559256	0.049577	11.683051	-0.025635	0.000488	0.116821	-0.599128	6.632841	4.158645
52936	0	-2.579309	0.045032	11.551089	-0.025857	0.000442	0.115497	-0.590623	6.569463	4.154802
52937	0	-2.530985	0.061654	11.403161	-0.025391	0.000610	0.114014	-0.584575	6.488273	4.150602
52938	0	-2.513038	0.062986	11.266769	-0.025231	0.000622	0.112645	-0.576587	6.385556	4.149726
52939	0	-2.466436	0.067861	11.025546	-0.024780	0.000671	0.110229	-0.569261	6.265021	4.141305
52940	0	-2.479726	0.044874	10.744201	-0.024921	0.000441	0.107413	-0.560796	6.132579	4.137960
52941	0	-2.434801	0.043656	10.488797	-0.024475	0.000427	0.104858	-0.550781	5.993686	4.129733
52942	0	-2.385085	0.057497	10.238395	-0.023983	0.000566	0.102353	-0.541434	5.845726	4.122394
52943	0	-2.336701	0.055767	9.976233	-0.023499	0.000549	0.099731	-0.531983	5.694599	4.115457
52944	0	-2.287114	0.075230	9.731895	-0.022998	0.000748	0.097289	-0.526582	5.545337	4.108516
52945	0	-2.239980	0.091928	9.432840	-0.022522	0.000916	0.094299	-0.522003	5.396843	4.101348
52946	0	-2.192472	0.105029	9.188172	-0.022040	0.001044	0.091854	-0.514748	5.252610	4.101150
52947	0	-2.168283	0.129123	8.974742	-0.021790	0.001282	0.089722	-0.502988	5.116352	4.101009
52948	0	-2.105909	0.118708	8.790173	-0.021153	0.001178	0.087879	-0.491074	4.993322	4.098019
52949	0	-2.060316	0.110275	8.626365	-0.020691	0.001099	0.086243	-0.485744	4.876747	4.096152
52950	0	-2.038594	0.147459	8.447008	-0.020458	0.001472	0.084453	-0.482827	4.778647	4.091992
52951	0	-1.971847	0.146678	8.308235	-0.019775	0.001465	0.083069	-0.480099	4.700112	4.087900
52952	0	-1.962205	0.140714	8.200692	-0.019664	0.001407	0.081997	-0.479519	4.641796	4.087779
52953	0	-1.926027	0.171197	8.130513	-0.019287	0.001709	0.081299	-0.475176	4.603919	4.083038
52954	0	-1.928225	0.171609	8.100899	-0.019295	0.001715	0.081006	-0.473144	4.586262	4.080974
52955	0	-1.910308	0.177292	8.129898	-0.019104	0.001770	0.081299	-0.469295	4.585102	4.084802
52956	0	-1.893551	0.226447	8.135598	-0.018919	0.002263	0.081360	-0.467484	4.608535	4.089010
52957	0	-1.925518	0.243975	8.190239	-0.019226	0.002441	0.081909	-0.469755	4.649353	4.090459
52958	0	-1.963386	0.200772	8.365499	-0.019591	0.002010	0.083665	-0.473392	4.707767	4.095349
52959	0	-2.006920	0.164827	8.494922	-0.020020	0.001648	0.084961	-0.472860	4.774817	4.095309
52960	0	-2.024663	0.145981	8.614265	-0.020182	0.001465	0.086158	-0.479645	4.861432	4.103715
52961	0	-2.076724	0.085042	8.805582	-0.020691	0.000854	0.088074	-0.484871	4.960839	4.108088
52962	0	-2.100117	0.108392	9.039666	-0.020909	0.001090	0.090418	-0.492556	5.077407	4.114039
52963	0	-2.127777	0.115675	9.256778	-0.021179	0.001160	0.092590	-0.496111	5.199548	4.119766
52964	0	-2.184979	0.066428	9.422875	-0.021747	0.000665	0.094253	-0.496613	5.325076	4.125120
52965	0	-2.214372	0.073238	9.641036	-0.022034	0.000732	0.096436	-0.496686	5.455960	4.132151
52966	0	-2.255272	0.066998	9.916698	-0.022444	0.000670	0.099192	-0.497106	5.581931	4.135754
52967	0	-2.342889	0.078957	10.110908	-0.023315	0.000793	0.101135	-0.501446	5.710638	4.143882
52968	0	-2.377924	0.022876	10.355935	-0.023670	0.000236	0.103584	-0.508741	5.831374	4.147838
52969	0	-2.390302	0.049065	10.575153	-0.023804	0.000488	0.105774	-0.506232	5.939096	4.159299
52970	0	-2.404225	0.091726	10.778265	-0.023945	0.000919	0.107804	-0.508329	6.042781	4.167643
52971	0	-2.437731	0.085342	10.953917	-0.024292	0.000854	0.109558	-0.509331	6.132151	4.172537
52972	0	-2.459504	0.066855	11.115279	-0.024527	0.000669	0.111168	-0.509221	6.202833	4.178983
52973	0	-2.453413	0.092372	11.284112	-0.024475	0.000916	0.112854	-0.500935	6.262907	4.184174
52974	0	-2.506312	0.093221	11.361160	-0.025022	0.000932	0.113621	-0.500391	6.304957	4.189109
52975	0	-2.510432	0.042890	11.437574	-0.025085	0.000427	0.114380	-0.498704	6.323950	4.188519
52976	0	-2.505592	0.024388	11.431173	-0.025063	0.000247	0.114310	-0.501740	6.317377	4.186322
52977	0	-2.506294	0.048747	11.414069	-0.025085	0.000488	0.114136	-0.502513	6.294847	4.180547
52978	0	-2.500271	0.048675	11.366534	-0.025041	0.000486	0.113657	-0.502127	6.256690	4.173725
52979	0	-2.483817	0.043034	11.237992	-0.024902	0.000427	0.112366	-0.499030	6.191319	4.169669
52980	0	-2.476369	0.043501	11.137201	-0.024837	0.000433	0.111356	-0.496992	6.116441	4.168217
52981	0	-2.414267	0.085623	10.988272	-0.024231	0.000854	0.109863	-0.495232	6.024410	4.161909
52982	0	-2.407811	0.074434	10.772703	-0.024180	0.000735	0.107704	-0.485800	5.915651	4.158247
52983	0	-2.393938	0.037754	10.622565	-0.024048	0.000366	0.106201	-0.473793	5.798697	4.152565
52984	0	-2.384337	0.039550	10.401789	-0.023958	0.000388	0.103992	-0.465782	5.672246	4.145883
52985	0	-2.301781	0.073805	10.152748	-0.023132	0.000732	0.101501	-0.459598	5.543061	4.144096
52986	0	-2.261524	0.074756	9.834313	-0.022728	0.000743	0.098317	-0.454432	5.411801	4.146142
52987	0	-2.198109	0.116477	9.652249	-0.022095	0.001160	0.096497	-0.448507	5.276942	4.142931
52988	0	-2.170601	0.117549	9.413027	-0.021812	0.001169	0.094106	-0.441019	5.147440	4.140309
52989	0	-2.095830	0.140768	9.267373	-0.021057	0.001404	0.092651	-0.436266	5.025269	4.135075
52990	0	-2.083187	0.099098	9.088541	-0.020925	0.000983	0.090864	-0.426613	4.908452	4.130003
52991	0	-2.042536	0.098408	8.833691	-0.020508	0.000977	0.088318	-0.417017	4.801582	4.127331
52992	0	-2.015522	0.123682	8.678427	-0.020225	0.001235	0.086768	-0.414718	4.710129	4.127070
52993	0	-2.008072	0.128637	8.503631	-0.020142	0.001282	0.085022	-0.408532	4.628188	4.124481
52994	0	-1.960910	0.135179	8.432795	-0.019655	0.001351	0.084317	-0.407870	4.565601	4.121338
52995	0	-1.943539	0.140585	8.332109	-0.019470	0.001404	0.083313	-0.404869	4.517776	4.114727
52996	0	-1.944472	0.189915	8.302718	-0.019463	0.001896	0.083023	-0.400321	4.493227	4.113438
52997	0	-1.933848	0.176876	8.239976	-0.019348	0.001770	0.082397	-0.401991	4.479940	4.113522
52998	0	-1.921086	0.164455	8.240039	-0.019207	0.001645	0.082401	-0.402614	4.485456	4.112291
52999	0	-1.961074	0.164724	8.300347	-0.019592	0.001648	0.083008	-0.403453	4.511086	4.111977
53000	0	-1.960351	0.152253	8.317315	-0.019568	0.001524	0.083181	-0.405256	4.559562	4.111397
53001	0	-1.975661	0.122349	8.446275	-0.019714	0.001221	0.084473	-0.401528	4.617103	4.114841
53002	0	-1.998048	0.165104	8.553772	-0.019922	0.001653	0.085551	-0.403638	4.695311	4.117081
53003	0	-2.081827	0.116060	8.689820	-0.020752	0.001160	0.086914	-0.402575	4.783019	4.123299
53004	0	-2.115355	0.103397	8.899846	-0.021071	0.001039	0.089018	-0.408447	4.888991	4.130065
53005	0	-2.133051	0.072986	9.128758	-0.021240	0.000732	0.091309	-0.411524	5.002513	4.133178
53006	0	-2.177036	0.084473	9.319533	-0.021669	0.000849	0.093219	-0.416229	5.126866	4.135790
53007	0	-2.238244	0.102985	9.482411	-0.022278	0.001038	0.094849	-0.425389	5.253517	4.141985
53008	0	-2.278324	0.065121	9.721436	-0.022676	0.000655	0.097239	-0.429908	5.380716	4.147269
53009	0	-2.311543	0.072778	9.946297	-0.023010	0.000732	0.099487	-0.435091	5.502128	4.151517
53010	0	-2.351831	0.041288	10.228152	-0.023410	0.000417	0.102306	-0.439231	5.623875	4.155861
53011	0	-2.367081	0.067030	10.483337	-0.023560	0.000671	0.104858	-0.440317	5.745726	4.164223
53012	0	-2.413371	0.023589	10.673681	-0.024031	0.000241	0.106760	-0.445834	5.856555	4.168105
53013	0	-2.462957	0.017940	10.874355	-0.024536	0.000183	0.108765	-0.449583	5.955250	4.176364
53014	0	-2.468501	0.029547	11.065701	-0.024605	0.000297	0.110675	-0.450533	6.038548	4.174633
53015	0	-2.490669	0.066996	11.180188	-0.024841	0.000671	0.111816	-0.451779	6.105786	4.171367
53016	0	-2.521026	0.041793	11.311778	-0.025157	0.000423	0.113130	-0.457123	6.160019	4.173709
53017	0	-2.499432	0.030709	11.388481	-0.024963	0.000305	0.113892	-0.455110	6.191405	4.178165
53018	0	-2.510096	0.042746	11.509504	-0.025087	0.000430	0.115098	-0.457592	6.205204	4.181186
53019	0	-2.538111	0.042530	11.468717	-0.025391	0.000427	0.114685	-0.459410	6.195952	4.181356
53020	0	-2.564500	0.018106	11.469597	-0.025677	0.000178	0.114689	-0.456726	6.164504	4.189525
53021	0	-2.540286	0.018728	11.451279	-0.025452	0.000183	0.114502	-0.452546	6.115913	4.183627
53022	0	-2.534609	0.062368	11.307384	-0.025416	0.000618	0.113058	-0.446818	6.044921	4.179328
53023	0	-2.531104	0.043441	11.171238	-0.025391	0.000427	0.111694	-0.439627	5.963540	4.182265
53024	0	-2.489917	0.013702	11.010228	-0.024990	0.000135	0.110082	-0.437915	5.869176	4.176097
53025	0	-2.424682	0.049227	10.848327	-0.024353	0.000488	0.108459	-0.433705	5.757221	4.168564
53026	0	-2.415110	0.056233	10.627530	-0.024267	0.000557	0.106249	-0.427885	5.632266	4.160123
53027	0	-2.343335	0.055371	10.482566	-0.023560	0.000549	0.104797	-0.423140	5.494527	4.155988
53028	0	-2.306491	0.026029	10.225680	-0.023191	0.000252	0.102228	-0.413623	5.352972	4.147331
53029	0	-2.257897	0.079973	10.030921	-0.022705	0.000793	0.100281	-0.406454	5.209130	4.139476
53030	0	-2.209292	0.124011	9.743449	-0.022217	0.001232	0.097406	-0.397139	5.063650	4.133015
53031	0	-2.167414	0.123146	9.469190	-0.021790	0.001221	0.094666	-0.384155	4.924189	4.125337
53032	0	-2.090339	0.130845	9.272691	-0.021014	0.001303	0.092702	-0.377089	4.787467	4.118889
53033	0	-2.058748	0.128746	9.053866	-0.020691	0.001282	0.090515	-0.369739	4.656772	4.111233
53034	0	-2.021324	0.153931	8.868990	-0.020306	0.001536	0.088669	-0.365644	4.537569	4.100689
53035	0	-2.000029	0.141184	8.638325	-0.020081	0.001404	0.086365	-0.355000	4.431360	4.096909
53036	0	-1.942686	0.142436	8.488992	-0.019496	0.001419	0.084874	-0.347867	4.338380	4.092647
53037	0	-1.923098	0.159268	8.332586	-0.019287	0.001587	0.083313	-0.339836	4.261481	4.087750
53038	0	-1.937838	0.184518	8.267719	-0.019421	0.001842	0.082667	-0.334753	4.203273	4.086384
53039	0	-1.907363	0.146716	8.142798	-0.019104	0.001465	0.081421	-0.331495	4.160916	4.085687
53040	0	-1.915073	0.152972	8.107165	-0.019166	0.001530	0.081068	-0.331169	4.139678	4.082134
53041	0	-1.898039	0.134578	8.093293	-0.018982	0.001343	0.080933	-0.327200	4.137974	4.087906
53042	0	-1.880752	0.135291	8.111297	-0.018796	0.001348	0.081116	-0.321098	4.154759	4.093117
53043	0	-1.919272	0.134427	8.147540	-0.019165	0.001343	0.081482	-0.319102	4.194176	4.099067
53044	0	-1.926157	0.116005	8.249683	-0.019221	0.001163	0.082506	-0.322361	4.250557	4.101127
53045	0	-1.952393	0.152881	8.372768	-0.019470	0.001526	0.083740	-0.318270	4.324538	4.102840
53046	0	-2.001004	0.134505	8.467580	-0.019945	0.001348	0.084691	-0.322778	4.412846	4.106316
53047	0	-2.009896	0.121803	8.744521	-0.020020	0.001221	0.087463	-0.326189	4.517440	4.112487
53048	0	-2.045367	0.139796	8.874831	-0.020364	0.001398	0.088769	-0.326147	4.633966	4.115342
53049	0	-2.103584	0.091439	9.043075	-0.020935	0.000916	0.090454	-0.327526	4.762181	4.123078
53050	0	-2.149513	0.102707	9.276171	-0.021386	0.001035	0.092787	-0.336619	4.897312	4.126906
53051	0	-2.208907	0.079318	9.531004	-0.021973	0.000793	0.095337	-0.336821	5.037791	4.133123
53052	0	-2.245330	0.066993	9.806320	-0.022335	0.000670	0.098090	-0.336958	5.176453	4.130632
53053	0	-2.289010	0.073317	10.025255	-0.022766	0.000732	0.100281	-0.335912	5.318701	4.137359
53054	0	-2.302053	0.067210	10.269877	-0.022899	0.000672	0.102726	-0.335837	5.455181	4.138816
53055	0	-2.386079	0.060607	10.489268	-0.023743	0.000610	0.104919	-0.340277	5.584762	4.146281
53056	0	-2.433605	0.035259	10.679369	-0.024228	0.000357	0.106818	-0.344361	5.701140	4.153949
53057	0	-2.457902	0.084958	10.929070	-0.024475	0.000854	0.109314	-0.349112	5.810655	4.154023
53058	0	-2.495765	0.041573	11.046700	-0.024869	0.000417	0.110487	-0.349974	5.903213	4.162207
53059	0	-2.552925	0.005981	11.283649	-0.025452	0.000061	0.112854	-0.350988	5.982561	4.169985
53060	0	-2.554546	0.023963	11.378195	-0.025486	0.000241	0.113795	-0.352364	6.043027	4.168996
53061	0	-2.591791	0.012956	11.455417	-0.025879	0.000122	0.114563	-0.344794	6.082613	4.168803
53062	0	-2.591909	0.019611	11.490589	-0.025896	0.000197	0.114911	-0.345832	6.106161	4.167561
53063	0	-2.582283	0.024805	11.547740	-0.025818	0.000244	0.115479	-0.341803	6.111682	4.166442
53064	0	-2.605506	-0.035756	11.566269	-0.026073	-0.000359	0.115659	-0.340590	6.095035	4.159126
53065	0	-2.559577	0.000532	11.518201	-0.025635	0.000000	0.115173	-0.335241	6.056850	4.156302
53066	0	-2.543186	0.032058	11.410629	-0.025496	0.000315	0.114092	-0.329308	5.992560	4.150748
53067	0	-2.512830	0.043672	11.244446	-0.025208	0.000427	0.112427	-0.319672	5.912435	4.143213
53068	0	-2.482877	0.039164	11.175077	-0.024928	0.000384	0.111729	-0.312274	5.811201	4.143790
53069	0	-2.467116	0.055536	10.970476	-0.024780	0.000549	0.109680	-0.306041	5.697847	4.142777
53070	0	-2.469398	0.081532	10.768042	-0.024811	0.000805	0.107654	-0.295016	5.574138	4.135309
53071	0	-2.416889	0.074085	10.525292	-0.024292	0.000732	0.105225	-0.285827	5.440723	4.127256
53072	0	-2.349520	0.051433	10.299013	-0.023624	0.000504	0.102961	-0.274993	5.297576	4.120730
53073	0	-2.312881	0.116860	10.018769	-0.023254	0.001160	0.100159	-0.264837	5.154556	4.113152
53074	0	-2.263709	0.124620	9.810924	-0.022765	0.001238	0.098080	-0.254980	5.005564	4.103557
53075	0	-2.191170	0.086138	9.585313	-0.022034	0.000854	0.095825	-0.246784	4.860384	4.099757
53076	0	-2.162190	0.099666	9.322149	-0.021736	0.000990	0.093195	-0.238314	4.720597	4.090302
53077	0	-2.088698	0.104140	9.121156	-0.020996	0.001038	0.091187	-0.233427	4.584200	4.085534
53078	0	-2.044222	0.110866	8.948713	-0.020538	0.001105	0.089465	-0.229296	4.461875	4.087156
53079	0	-1.987136	0.140673	8.766625	-0.019958	0.001404	0.087646	-0.225293	4.348676	4.079838
53080	0	-1.983220	0.153542	8.629959	-0.019910	0.001531	0.086282	-0.218896	4.246295	4.076071
53081	0	-1.953141	0.134930	8.454768	-0.019592	0.001343	0.084534	-0.210084	4.164574	4.073608
53082	0	-1.930096	0.148464	8.335212	-0.019351	0.001477	0.083341	-0.199789	4.096547	4.070137
53083	0	-1.912765	0.189691	8.258913	-0.019165	0.001892	0.082581	-0.192953	4.045473	4.069105
53084	0	-1.930993	0.165693	8.229841	-0.019335	0.001657	0.082293	-0.193157	4.011608	4.063062
53085	0	-1.897237	0.188959	8.130112	-0.018982	0.001892	0.081299	-0.196511	3.999021	4.063927
53086	0	-1.902882	0.201045	8.178973	-0.019024	0.002008	0.081791	-0.193436	4.006790	4.062586
53087	0	-1.900135	0.183031	8.196573	-0.018982	0.001831	0.081970	-0.194335	4.034883	4.064610
53088	0	-1.941935	0.128383	8.299093	-0.019388	0.001280	0.082998	-0.188760	4.078839	4.069232
53089	0	-1.921069	0.140288	8.348562	-0.019165	0.001404	0.083496	-0.189582	4.142405	4.067112
53090	0	-1.962142	0.158684	8.547504	-0.019564	0.001584	0.085488	-0.185985	4.220891	4.075795
53091	0	-1.984557	0.122240	8.628759	-0.019775	0.001221	0.086304	-0.183469	4.315066	4.075928
53092	0	-2.036606	0.091797	8.844913	-0.020286	0.000918	0.088468	-0.183755	4.420289	4.079426
53093	0	-2.066119	0.085670	9.092144	-0.020569	0.000854	0.090942	-0.180674	4.537665	4.082010
53094	0	-2.109849	0.128380	9.289176	-0.021002	0.001286	0.092914	-0.182606	4.657987	4.090392
53095	0	-2.134244	0.121975	9.464257	-0.021240	0.001221	0.094666	-0.183497	4.782806	4.097571
53096	0	-2.211080	0.122005	9.697287	-0.021999	0.001218	0.096998	-0.180784	4.915596	4.107785
53097	0	-2.244882	0.122143	9.934046	-0.022339	0.001221	0.099365	-0.179645	5.043511	4.112924
53098	0	-2.279685	0.103898	10.105957	-0.022685	0.001039	0.101085	-0.178740	5.171351	4.113351
53099	0	-2.330460	0.109983	10.336855	-0.023193	0.001099	0.103394	-0.177137	5.295786	4.122689
53100	0	-2.370785	0.055254	10.527269	-0.023603	0.000551	0.105296	-0.175348	5.410531	4.125513
53101	0	-2.402504	0.060676	10.739976	-0.023926	0.000610	0.107422	-0.178668	5.517556	4.127437
53102	0	-2.439414	0.084888	10.882309	-0.024310	0.000847	0.108842	-0.176259	5.607177	4.133537
53103	0	-2.466954	0.061251	11.021331	-0.024597	0.000610	0.110229	-0.173790	5.683566	4.144347
53104	0	-2.516844	0.036907	11.176995	-0.025110	0.000370	0.111783	-0.174402	5.744385	4.147820
53105	0	-2.512844	0.024848	11.241715	-0.025085	0.000244	0.112427	-0.169709	5.789374	4.150441
53106	0	-2.507494	0.025682	11.301158	-0.025050	0.000253	0.113017	-0.165333	5.815672	4.152103
53107	0	-2.527690	0.019101	11.370663	-0.025269	0.000183	0.113708	-0.157189	5.825283	4.151430
53108	0	-2.546134	0.013870	11.370636	-0.025469	0.000137	0.113705	-0.155558	5.818946	4.150677
53109	0	-2.536947	0.024882	11.377424	-0.025391	0.000244	0.113770	-0.150656	5.798862	4.148176
53110	0	-2.530440	0.032173	11.238448	-0.025350	0.000314	0.112374	-0.142408	5.753993	4.144961
53111	0	-2.489984	0.055402	11.128131	-0.024963	0.000549	0.111267	-0.137361	5.689822	4.137925
53112	0	-2.463881	0.069150	10.996932	-0.024716	0.000680	0.109952	-0.125274	5.610252	4.130439
53113	0	-2.462996	0.074015	10.847974	-0.024719	0.000732	0.108459	-0.117120	5.517211	4.130346
53114	0	-2.438763	0.063227	10.681227	-0.024483	0.000625	0.106791	-0.108811	5.416474	4.121768
53115	0	-2.375977	0.079888	10.518732	-0.023865	0.000793	0.105164	-0.102767	5.303404	4.115418
53116	0	-2.367835	0.044419	10.309883	-0.023782	0.000438	0.103075	-0.095660	5.189752	4.115079
53117	0	-2.320918	0.073758	10.103763	-0.023315	0.000732	0.101013	-0.089692	5.070586	4.109449
53118	0	-2.263083	0.086611	9.907201	-0.022741	0.000864	0.099047	-0.087029	4.944139	4.101488
53119	0	-2.216814	0.104262	9.725404	-0.022278	0.001038	0.097229	-0.081067	4.816252	4.097120
53120	0	-2.196484	0.093123	9.443329	-0.022065	0.000925	0.094410	-0.073641	4.695913	4.098174
53121	0	-2.163595	0.103915	9.310017	-0.021729	0.001038	0.093079	-0.071494	4.583391	4.092842
53122	0	-2.115509	0.098534	9.069969	-0.021243	0.000979	0.090679	-0.063775	4.473637	4.086337
53123	0	-2.085673	0.110229	8.864148	-0.020935	0.001099	0.088623	-0.058840	4.373836	4.083155
53124	0	-2.064923	0.147500	8.751619	-0.020720	0.001472	0.087500	-0.054278	4.283313	4.083185
53125	0	-2.057137	0.134602	8.637866	-0.020630	0.001343	0.086365	-0.049601	4.207183	4.076774
53126	0	-2.010044	0.135546	8.530400	-0.020148	0.001348	0.085293	-0.040176	4.144481	4.074283
53127	0	-1.980774	0.183585	8.484547	-0.019836	0.001831	0.084839	-0.033383	4.107293	4.069352
53128	0	-1.987522	0.160051	8.491831	-0.019901	0.001595	0.084912	-0.026332	4.073737	4.067138
53129	0	-1.946161	0.164634	8.429157	-0.019470	0.001648	0.084290	-0.028153	4.063691	4.068759
53130	0	-1.951635	0.146586	8.453690	-0.019514	0.001461	0.084538	-0.021276	4.068432	4.067279
53131	0	-1.936367	0.158709	8.428598	-0.019348	0.001587	0.084290	-0.020605	4.091226	4.064805
53132	0	-1.940508	0.116103	8.506956	-0.019380	0.001160	0.085075	-0.018413	4.127255	4.064919
53133	0	-1.968922	0.128131	8.617345	-0.019653	0.001282	0.086182	-0.018592	4.176751	4.068121
53134	0	-1.971282	0.146054	8.731357	-0.019666	0.001463	0.087324	-0.021337	4.240355	4.070473
53135	0	-2.032154	0.133936	8.860985	-0.020264	0.001343	0.088623	-0.025266	4.316998	4.073031
53136	0	-2.093862	0.127333	8.979997	-0.020869	0.001274	0.089816	-0.025770	4.407334	4.072391
53137	0	-2.107236	0.127840	9.208469	-0.020996	0.001282	0.092102	-0.029519	4.504114	4.079150
53138	0	-2.129927	0.133579	9.393946	-0.021214	0.001335	0.093959	-0.028498	4.610614	4.088727
53139	0	-2.181707	0.121810	9.507254	-0.021729	0.001221	0.095093	-0.031151	4.719258	4.093479
53140	0	-2.212436	0.078976	9.673941	-0.022031	0.000788	0.096761	-0.028396	4.831953	4.098710
53141	0	-2.236631	0.103240	9.904019	-0.022278	0.001038	0.099060	-0.033881	4.936270	4.106093
53142	0	-2.278847	0.096478	10.076962	-0.022702	0.000965	0.100789	-0.033905	5.036326	4.115618
53143	0	-2.303658	0.121660	10.306895	-0.022949	0.001221	0.103088	-0.037909	5.135449	4.119254
53144	0	-2.320613	0.072181	10.449652	-0.023127	0.000724	0.104514	-0.039576	5.224663	4.120017
53145	0	-2.345031	0.054827	10.624595	-0.023376	0.000549	0.106262	-0.040238	5.306329	4.126239
53146	0	-2.371494	0.054424	10.755694	-0.023648	0.000546	0.107572	-0.042060	5.379403	4.124314
53147	0	-2.410948	0.054756	10.899519	-0.024048	0.000549	0.109009	-0.043431	5.446251	4.126759
53148	0	-2.433928	0.042732	10.970348	-0.024294	0.000423	0.109714	-0.039072	5.495711	4.131976
53149	0	-2.468715	0.042391	10.961264	-0.024658	0.000427	0.109619	-0.042131	5.528063	4.135587
53150	0	-2.466860	0.072792	11.015212	-0.024655	0.000725	0.110155	-0.038453	5.543993	4.131777
53151	0	-2.447468	0.085651	11.029060	-0.024475	0.000854	0.110291	-0.035971	5.545719	4.131556
53152	0	-2.482697	0.055732	11.053787	-0.024841	0.000553	0.110535	-0.031356	5.533015	4.130360
53153	0	-2.463053	0.049071	11.035773	-0.024658	0.000488	0.110352	-0.028515	5.506475	4.131762
53154	0	-2.456275	0.049662	10.939567	-0.024604	0.000493	0.109386	-0.024483	5.465646	4.128148
53155	0	-2.423238	0.030736	10.951028	-0.024292	0.000305	0.109497	-0.021815	5.405543	4.118226
53156	0	-2.410567	0.013045	10.728027	-0.024176	0.000126	0.107265	-0.016660	5.333086	4.113488
53157	0	-2.353788	0.067581	10.646362	-0.023621	0.000671	0.106445	-0.011696	5.246318	4.110249
53158	0	-2.361574	0.092994	10.418212	-0.023704	0.000923	0.104162	-0.004183	5.151994	4.110671
53159	0	-2.322752	0.079997	10.213181	-0.023315	0.000793	0.102112	0.003365	5.055679	4.103848
53160	0	-2.255936	0.087275	10.082828	-0.022654	0.000867	0.100807	0.010135	4.950931	4.100691
53161	0	-2.243062	0.079480	9.908079	-0.022522	0.000793	0.099060	0.011898	4.847642	4.099018
53162	0	-2.231889	0.116729	9.619149	-0.022406	0.001162	0.096171	0.018972	4.746705	4.093787
53163	0	-2.188604	0.122732	9.517370	-0.021973	0.001221	0.095154	0.027257	4.644828	4.085614
53164	0	-2.172313	0.111411	9.374634	-0.021802	0.001111	0.093728	0.031342	4.550942	4.080886
53165	0	-2.153160	0.152856	9.187545	-0.021606	0.001526	0.091858	0.035095	4.460052	4.074349
53166	0	-2.138824	0.123094	9.093220	-0.021459	0.001225	0.090916	0.042264	4.373878	4.070235
53167	0	-2.087507	0.122047	8.912541	-0.020935	0.001221	0.089111	0.042690	4.299276	4.059820
53168	0	-2.052250	0.152578	8.829616	-0.020573	0.001525	0.088284	0.044164	4.236762	4.055986
53169	0	-2.016247	0.140504	8.716749	-0.020203	0.001404	0.087158	0.046025	4.186604	4.054241
53170	0	-2.033749	0.085619	8.645100	-0.020368	0.000856	0.086444	0.046432	4.149344	4.047222
53171	0	-2.000053	0.109782	8.655226	-0.020020	0.001099	0.086548	0.046087	4.126880	4.040221
53172	0	-2.003233	0.109816	8.625381	-0.020043	0.001097	0.086251	0.048263	4.114965	4.041187
53173	0	-1.983773	0.140478	8.648650	-0.019836	0.001404	0.086487	0.049903	4.119480	4.039715
53174	0	-1.979072	0.134335	8.611679	-0.019778	0.001344	0.086120	0.049799	4.138891	4.040156
53175	0	-2.004527	0.128274	8.733539	-0.020020	0.001282	0.087341	0.051593	4.175509	4.037638
53176	0	-2.022273	0.146680	8.750518	-0.020193	0.001467	0.087512	0.051857	4.217238	4.044018
53177	0	-2.042976	0.152468	8.861293	-0.020386	0.001526	0.088623	0.050842	4.277092	4.045497
53178	0	-2.089252	0.109641	8.932237	-0.020841	0.001096	0.089334	0.051716	4.346609	4.053075
53179	0	-2.111528	0.133900	9.117314	-0.021057	0.001343	0.091187	0.047527	4.422693	4.055175
53180	0	-2.148694	0.121042	9.230290	-0.021420	0.001212	0.092319	0.045977	4.509416	4.055041
53181	0	-2.168308	0.189399	9.373228	-0.021606	0.001892	0.093750	0.048958	4.606153	4.052546
53182	0	-2.189915	0.097549	9.491696	-0.021823	0.000979	0.094934	0.044865	4.701264	4.055761
53183	0	-2.192909	0.066835	9.696718	-0.021851	0.000671	0.096985	0.041853	4.797147	4.059807
53184	0	-2.227213	0.072287	9.882315	-0.022194	0.000726	0.098841	0.039135	4.890999	4.063437
53185	0	-2.260186	0.030139	10.056804	-0.022522	0.000305	0.100586	0.035343	4.985172	4.072407
53186	0	-2.307072	0.041619	10.242276	-0.022990	0.000419	0.102441	0.033213	5.078437	4.075344
53187	0	-2.326520	0.011261	10.331639	-0.023193	0.000122	0.103333	0.023488	5.161363	4.078287
53188	0	-2.359280	0.040806	10.596946	-0.023524	0.000407	0.105985	0.024920	5.238715	4.081467
53189	0	-2.398539	0.066782	10.692027	-0.023926	0.000671	0.106934	0.021537	5.305874	4.090568
53190	0	-2.446072	0.029984	10.744421	-0.024412	0.000298	0.107455	0.024415	5.360984	4.093882
53191	0	-2.420936	0.054407	10.851175	-0.024170	0.000549	0.108521	0.019518	5.405998	4.093635
53192	0	-2.427313	0.071701	10.910763	-0.024250	0.000721	0.109113	0.015922	5.433647	4.090700
53193	0	-2.430002	0.085407	10.967840	-0.024292	0.000854	0.109680	0.015883	5.445442	4.096983
53194	0	-2.461160	0.042907	10.931054	-0.024613	0.000426	0.109310	0.019149	5.447008	4.098650
53195	0	-2.452078	0.054983	10.950051	-0.024536	0.000549	0.109497	0.020080	5.434399	4.096635
53196	0	-2.465552	0.061851	10.951119	-0.024689	0.000611	0.109504	0.027897	5.403149	4.094195
53197	0	-2.424273	0.048865	10.877564	-0.024292	0.000488	0.108765	0.028663	5.354779	4.091045
53198	0	-2.383705	0.036882	10.794274	-0.023890	0.000366	0.107931	0.031765	5.302612	4.088466
53199	0	-2.367700	0.043027	10.645993	-0.023743	0.000427	0.106445	0.035335	5.235501	4.082275
53200	0	-2.335421	0.056075	10.551411	-0.023430	0.000555	0.105497	0.041723	5.156915	4.079164
53201	0	-2.316930	0.055385	10.390084	-0.023254	0.000549	0.103882	0.046975	5.066699	4.075574
53202	0	-2.293942	0.068636	10.216856	-0.023026	0.000680	0.102149	0.054508	4.972741	4.066694
53203	0	-2.292515	0.086082	10.066635	-0.023010	0.000854	0.100647	0.062017	4.879546	4.059579
53204	0	-2.269384	0.074921	9.875235	-0.022782	0.000744	0.098732	0.068505	4.780588	4.053351
53205	0	-2.213161	0.085945	9.718738	-0.022217	0.000854	0.097168	0.074405	4.683892	4.054504
53206	0	-2.233275	0.093231	9.509062	-0.022417	0.000925	0.095071	0.083293	4.586074	4.050877
53207	0	-2.164968	0.116750	9.401224	-0.021729	0.001160	0.093994	0.092807	4.493824	4.054044
53208	0	-2.119977	0.117886	9.221423	-0.021269	0.001174	0.092198	0.099230	4.411844	4.046384
53209	0	-2.062679	0.134713	9.101792	-0.020691	0.001343	0.091003	0.104961	4.335013	4.043224
53210	0	-2.044490	0.123224	8.988578	-0.020504	0.001228	0.089872	0.110353	4.263608	4.035448
53211	0	-2.015090	0.146425	8.820765	-0.020203	0.001465	0.088196	0.109886	4.200390	4.033622
53212	0	-1.981651	0.140483	8.755631	-0.019856	0.001402	0.087547	0.113888	4.152155	4.034234
53213	0	-1.999064	0.134455	8.643244	-0.020020	0.001343	0.086426	0.116745	4.117904	4.026770
53214	0	-1.994348	0.097885	8.607634	-0.019962	0.000979	0.086072	0.116713	4.096960	4.019335
53215	0	-1.994640	0.122432	8.630646	-0.019958	0.001221	0.086304	0.121881	4.085056	4.015370
53216	0	-1.993682	0.141321	8.612483	-0.019935	0.001410	0.086125	0.126064	4.092141	4.012976
53217	0	-1.997466	0.109975	8.617788	-0.019958	0.001099	0.086182	0.127885	4.117891	4.014952
53218	0	-2.001734	0.146826	8.720574	-0.019992	0.001467	0.087212	0.130408	4.155631	4.011267
53219	0	-1.993103	0.140408	8.702845	-0.019897	0.001404	0.087036	0.131144	4.204190	4.016918
53220	0	-2.037980	0.121596	8.853496	-0.020332	0.001221	0.088546	0.125695	4.269982	4.014056
53221	0	-2.117492	0.122081	8.958622	-0.021118	0.001221	0.089600	0.126107	4.347011	4.021275
53222	0	-2.117521	0.109831	9.120632	-0.021112	0.001099	0.091221	0.126144	4.430337	4.026691
53223	0	-2.142631	0.091640	9.263659	-0.021362	0.000916	0.092651	0.127531	4.514005	4.034971
53224	0	-2.162398	0.091316	9.406967	-0.021554	0.000916	0.094086	0.124208	4.603811	4.036710
53225	0	-2.180095	0.097550	9.623608	-0.021729	0.000977	0.096252	0.123653	4.694645	4.036400
53226	0	-2.208055	0.066180	9.748207	-0.021997	0.000669	0.097501	0.116355	4.796912	4.042104
53227	0	-2.230467	0.085181	9.922349	-0.022217	0.000854	0.099243	0.113785	4.903030	4.049192
53228	0	-2.278476	0.097133	10.138187	-0.022702	0.000971	0.101400	0.114859	5.001012	4.055681
53229	0	-2.315222	0.079538	10.239872	-0.023071	0.000793	0.102417	0.117457	5.096271	4.062343
53230	0	-2.355497	0.079940	10.425506	-0.023480	0.000797	0.104272	0.120311	5.182963	4.064696
53231	0	-2.405715	0.060951	10.581901	-0.023987	0.000610	0.105835	0.119969	5.263906	4.067130
53232	0	-2.382046	0.066736	10.701137	-0.023763	0.000669	0.107024	0.118262	5.330563	4.071733
53233	0	-2.403724	0.054624	10.814312	-0.023987	0.000549	0.108154	0.115548	5.388817	4.075897
53234	0	-2.424976	0.036203	10.885518	-0.024211	0.000360	0.108864	0.118650	5.434566	4.076276
53235	0	-2.450691	0.048476	10.936789	-0.024475	0.000488	0.109375	0.115532	5.472807	4.074729
53236	0	-2.461423	0.048271	11.015118	-0.024601	0.000481	0.110154	0.118146	5.491539	4.072291
53237	0	-2.484227	0.048995	11.016823	-0.024841	0.000488	0.110168	0.120353	5.497532	4.070016
53238	0	-2.476533	0.049826	11.041539	-0.024782	0.000491	0.110412	0.127963	5.485016	4.071034
53239	0	-2.462550	0.073710	11.023677	-0.024658	0.000732	0.110229	0.133043	5.456013	4.070193
53240	0	-2.437114	0.062270	10.884895	-0.024411	0.000619	0.108840	0.137289	5.418889	4.068538
53241	0	-2.424040	0.043768	10.840995	-0.024292	0.000427	0.108398	0.148420	5.369417	4.064524
53242	0	-2.418550	0.026783	10.764260	-0.024251	0.000264	0.107628	0.152575	5.304827	4.058428
53243	0	-2.384966	0.061477	10.627930	-0.023926	0.000610	0.106262	0.157434	5.227865	4.058164
53244	0	-2.363464	0.099025	10.460476	-0.023715	0.000985	0.104587	0.163183	5.144971	4.055620
53245	0	-2.347349	0.086032	10.323003	-0.023560	0.000854	0.103210	0.169926	5.054619	4.045820
53246	0	-2.293535	0.105802	10.125459	-0.023025	0.001048	0.101234	0.181185	4.958883	4.042293
53247	0	-2.249153	0.104207	9.926390	-0.022583	0.001038	0.099243	0.186632	4.858555	4.034555
53248	0	-2.189010	0.105020	9.783749	-0.021976	0.001046	0.097818	0.191601	4.763814	4.026251
53249	0	-2.182478	0.116120	9.621114	-0.021912	0.001160	0.096191	0.193693	4.665708	4.020341
53250	0	-2.147597	0.085985	9.441736	-0.021559	0.000857	0.094398	0.197047	4.570605	4.010439
53251	0	-2.109830	0.152649	9.279187	-0.021179	0.001526	0.092773	0.198134	4.476094	4.006619
53252	0	-2.107107	0.110322	9.166631	-0.021142	0.001100	0.091650	0.203001	4.392886	4.003109
53253	0	-2.080750	0.140670	9.053042	-0.020874	0.001404	0.090515	0.206970	4.314174	3.996621
53254	0	-2.032413	0.165502	8.878702	-0.020378	0.001653	0.088775	0.210250	4.250032	3.992216
53255	0	-2.034193	0.140404	8.796180	-0.020386	0.001404	0.087952	0.211030	4.198533	3.987766
53256	0	-1.995801	0.152756	8.730750	-0.019994	0.001526	0.087299	0.213612	4.157211	3.983396
53257	0	-1.987179	0.134354	8.661477	-0.019897	0.001343	0.086609	0.214998	4.128921	3.979269
53258	0	-1.983657	0.115845	8.589033	-0.019847	0.001161	0.085888	0.212370	4.120848	3.982447
53259	0	-1.989549	0.122192	8.569380	-0.019897	0.001221	0.085693	0.214315	4.123986	3.980284
53260	0	-1.959444	0.109938	8.587512	-0.019588	0.001101	0.085876	0.213156	4.137762	3.977021
53261	0	-1.967146	0.134301	8.636061	-0.019653	0.001343	0.086365	0.213659	4.167712	3.983442
53262	0	-1.971749	0.128440	8.689933	-0.019691	0.001282	0.086905	0.217409	4.209193	3.986913
53263	0	-2.012084	0.140463	8.782036	-0.020081	0.001404	0.087830	0.218922	4.267700	3.989862
53264	0	-2.039013	0.140586	8.847144	-0.020345	0.001405	0.088482	0.220829	4.332497	3.993742
53265	0	-2.080858	0.140423	8.983065	-0.020752	0.001404	0.089844	0.221879	4.410768	3.995912
53266	0	-2.099491	0.170728	9.193837	-0.020929	0.001709	0.091953	0.220293	4.498577	3.999378
53267	0	-2.131215	0.158587	9.281802	-0.021240	0.001587	0.092834	0.219455	4.593488	4.002231
53268	0	-2.134135	0.128018	9.461496	-0.021265	0.001279	0.094632	0.221506	4.692071	4.007977
53269	0	-2.187188	0.115490	9.586755	-0.021790	0.001160	0.095886	0.216287	4.796658	4.016748
53270	0	-2.222231	0.139047	9.772166	-0.022141	0.001393	0.097740	0.213518	4.898805	4.019887
53271	0	-2.261051	0.085451	9.910095	-0.022522	0.000854	0.099121	0.214037	5.007414	4.021966
53272	0	-2.291343	0.042750	10.119640	-0.022825	0.000427	0.101216	0.214655	5.113476	4.032313
53273	0	-2.333057	0.073425	10.227757	-0.023254	0.000732	0.102295	0.217207	5.205146	4.033874
53274	0	-2.347953	0.049120	10.376956	-0.023409	0.000491	0.103786	0.217690	5.289476	4.040534
53275	0	-2.362576	0.048582	10.563709	-0.023560	0.000488	0.105652	0.215550	5.367647	4.044116
53276	0	-2.399624	0.048237	10.682902	-0.023938	0.000483	0.106842	0.215770	5.436320	4.051133
53277	0	-2.440443	0.036837	10.844791	-0.024353	0.000366	0.108459	0.218483	5.497074	4.051382
53278	0	-2.461283	0.036867	10.842776	-0.024578	0.000370	0.108436	0.217402	5.540207	4.054633
53279	0	-2.474352	0.043119	10.930846	-0.024719	0.000427	0.109314	0.221842	5.572157	4.053576
53280	0	-2.465735	0.056287	10.997129	-0.024646	0.000557	0.109974	0.228310	5.590730	4.049601
53281	0	-2.471840	0.073504	10.974138	-0.024719	0.000732	0.109741	0.231313	5.596400	4.047678
53282	0	-2.439824	0.074191	10.980552	-0.024413	0.000737	0.109802	0.236435	5.587460	4.047584
53283	0	-2.438690	0.073853	10.999134	-0.024414	0.000732	0.109985	0.242926	5.565767	4.049558
53284	0	-2.419657	0.087006	10.963984	-0.024239	0.000866	0.109631	0.247385	5.528469	4.046815
53285	0	-2.405344	0.073311	10.786150	-0.024109	0.000732	0.107849	0.248220	5.476179	4.048416
53286	0	-2.411664	0.055495	10.727833	-0.024182	0.000550	0.107264	0.253256	5.412679	4.047110
53287	0	-2.391163	0.080033	10.615706	-0.023987	0.000793	0.106140	0.260717	5.338228	4.044212
53288	0	-2.369623	0.074988	10.423920	-0.023779	0.000746	0.104220	0.265270	5.254038	4.039049
53289	0	-2.334994	0.097855	10.262006	-0.023438	0.000977	0.102600	0.267541	5.162998	4.035746
53290	0	-2.305730	0.073899	10.101102	-0.023144	0.000736	0.100991	0.270787	5.071700	4.029003
53291	0	-2.236938	0.085575	9.975203	-0.022461	0.000854	0.099731	0.272361	4.973342	4.022699
53292	0	-2.231872	0.098187	9.759486	-0.022405	0.000978	0.097575	0.276442	4.879265	4.017273
53293	0	-2.219441	0.079858	9.602759	-0.022278	0.000793	0.096008	0.282473	4.786595	4.017369
53294	0	-2.178744	0.080420	9.435553	-0.021870	0.000803	0.094337	0.284007	4.693660	4.013193
53295	0	-2.159491	0.128749	9.248517	-0.021667	0.001282	0.092468	0.291112	4.610706	4.010691
53296	0	-2.096971	0.117452	9.086827	-0.021037	0.001170	0.090853	0.296675	4.532717	4.005766
53297	0	-2.087144	0.128516	9.034671	-0.020935	0.001282	0.090332	0.301173	4.459058	3.999659
53298	0	-2.051562	0.128968	8.902948	-0.020566	0.001288	0.089018	0.303098	4.401306	3.993425
53299	0	-2.034528	0.104196	8.796098	-0.020386	0.001038	0.087952	0.309071	4.355732	3.985337
53300	0	-2.014894	0.104778	8.730638	-0.020184	0.001046	0.087298	0.311296	4.317449	3.982628
53301	0	-1.999139	0.128082	8.704262	-0.020020	0.001282	0.087036	0.310216	4.287602	3.981944
53302	0	-1.994478	0.158508	8.717481	-0.019963	0.001584	0.087171	0.311628	4.270553	3.980154
53303	0	-2.001231	0.152979	8.648842	-0.020020	0.001526	0.086487	0.316760	4.268291	3.984360
53304	0	-1.994808	0.141330	8.661082	-0.019944	0.001411	0.086612	0.319121	4.280772	3.989747
53305	0	-1.997582	0.176780	8.678805	-0.019958	0.001770	0.086792	0.316568	4.311003	3.989384
53306	0	-2.007764	0.158001	8.744960	-0.020055	0.001582	0.087455	0.314004	4.348324	3.990674
53307	0	-2.017629	0.146073	8.885939	-0.020142	0.001465	0.088867	0.309193	4.400498	3.988103
53308	0	-2.037634	0.109217	8.859692	-0.020333	0.001090	0.088607	0.312026	4.463654	3.994380
53309	0	-2.056034	0.116042	8.995383	-0.020508	0.001160	0.089966	0.313077	4.538085	4.003721
53310	0	-2.085753	0.103805	9.090390	-0.020798	0.001039	0.090918	0.312710	4.621012	4.008611
53311	0	-2.148999	0.091542	9.288012	-0.021423	0.000916	0.092896	0.312684	4.710800	4.017198
53312	0	-2.175369	0.085065	9.406796	-0.021681	0.000854	0.094085	0.309637	4.807187	4.020505
53313	0	-2.186348	0.121964	9.532001	-0.021790	0.001221	0.095337	0.308828	4.903742	4.024755
53314	0	-2.207556	0.096960	9.717788	-0.022001	0.000974	0.097195	0.304303	4.999022	4.033170
53315	0	-2.266462	0.085594	9.940770	-0.022583	0.000854	0.099426	0.306234	5.100802	4.040930
53316	0	-2.312902	0.073258	10.040830	-0.023053	0.000734	0.100426	0.304630	5.195115	4.044169
53317	0	-2.320399	0.103611	10.203453	-0.023132	0.001038	0.102051	0.303192	5.283352	4.050449
53318	0	-2.365239	0.072505	10.364967	-0.023583	0.000729	0.103665	0.299566	5.367387	4.055206
53319	0	-2.368315	0.073012	10.496640	-0.023621	0.000732	0.104980	0.297322	5.443458	4.059680
53320	0	-2.386826	0.078436	10.585396	-0.023808	0.000789	0.105867	0.293059	5.516033	4.059022
53321	0	-2.391596	0.067388	10.716631	-0.023865	0.000671	0.107178	0.295985	5.578683	4.058453
53322	0	-2.424896	0.049808	10.824442	-0.024213	0.000493	0.108253	0.301419	5.624802	4.059545
53323	0	-2.419614	0.079406	10.869778	-0.024170	0.000793	0.108704	0.302205	5.660339	4.061960
53324	0	-2.417650	0.049181	10.905405	-0.024161	0.000489	0.109057	0.304942	5.684135	4.066877
53325	0	-2.422690	0.054909	10.894866	-0.024231	0.000549	0.108948	0.304772	5.687781	4.067740
53326	0	-2.432983	0.030893	10.876907	-0.024345	0.000304	0.108766	0.309652	5.679304	4.070139
53327	0	-2.408501	0.054849	10.822065	-0.024109	0.000549	0.108215	0.308677	5.661888	4.078313
53328	0	-2.445139	0.048711	10.774617	-0.024489	0.000486	0.107738	0.309449	5.629438	4.073273
53329	0	-2.448654	0.067336	10.682290	-0.024536	0.000671	0.106812	0.311493	5.584234	4.070765
53330	0	-2.437949	0.067645	10.599242	-0.024438	0.000675	0.105979	0.312726	5.529104	4.069737
53331	0	-2.428796	0.073713	10.481244	-0.024353	0.000732	0.104797	0.317643	5.466002	4.068838
53332	0	-2.384757	0.080510	10.362292	-0.023920	0.000802	0.103606	0.320959	5.393926	4.060214
53333	0	-2.311522	0.067436	10.206850	-0.023193	0.000671	0.102051	0.324093	5.314290	4.057400
53334	0	-2.283801	0.025486	10.051635	-0.022918	0.000250	0.100498	0.329516	5.231496	4.054489
53335	0	-2.250489	0.049015	9.907784	-0.022583	0.000488	0.099060	0.331501	5.149304	4.051871
53336	0	-2.228904	0.049098	9.819767	-0.022367	0.000491	0.098180	0.331231	5.065964	4.046100
53337	0	-2.195537	0.073684	9.651441	-0.022034	0.000732	0.096497	0.336145	4.981132	4.042130
53338	0	-2.144379	0.086478	9.508191	-0.021514	0.000863	0.095066	0.338043	4.904788	4.033947
53339	0	-2.159961	0.128357	9.333847	-0.021667	0.001282	0.093323	0.340142	4.829684	4.029236
53340	0	-2.110731	0.134520	9.196337	-0.021168	0.001346	0.091949	0.339577	4.762624	4.024989
53341	0	-2.081215	0.152977	9.132266	-0.020874	0.001526	0.091309	0.344310	4.693257	4.016343
53342	0	-2.094994	0.135080	9.006524	-0.020996	0.001349	0.090055	0.346010	4.642858	4.012683
53343	0	-2.052792	0.159028	8.966997	-0.020569	0.001587	0.089661	0.350181	4.598892	4.007593
53344	0	-2.070377	0.134990	8.840383	-0.020733	0.001348	0.088397	0.352056	4.569539	4.002486
53345	0	-2.054679	0.146676	8.789575	-0.020569	0.001465	0.087891	0.354309	4.549204	4.007553
53346	0	-2.076021	0.128692	8.808533	-0.020769	0.001285	0.088083	0.357177	4.546064	4.006569
53347	0	-2.032417	0.122126	8.758557	-0.020325	0.001221	0.087585	0.358016	4.553862	4.005410
53348	0	-2.039263	0.109869	8.782778	-0.020385	0.001100	0.087830	0.356695	4.572608	4.007996
53349	0	-2.009687	0.128387	8.849725	-0.020081	0.001282	0.088501	0.359427	4.602280	4.011763
53350	0	-2.044367	0.055155	8.940328	-0.020419	0.000553	0.089409	0.357357	4.642305	4.014458
53351	0	-2.035725	0.103561	8.947017	-0.020325	0.001038	0.089478	0.355001	4.692598	4.011308
53352	0	-2.085820	0.109607	9.085701	-0.020819	0.001094	0.090866	0.357668	4.751013	4.012322
53353	0	-2.122466	0.103685	9.154222	-0.021179	0.001038	0.091553	0.356634	4.816561	4.019626
53354	0	-2.144727	0.140354	9.322748	-0.021394	0.001402	0.093240	0.358570	4.890993	4.024204
53355	0	-2.196822	0.152480	9.446930	-0.021912	0.001526	0.094482	0.357132	4.968365	4.034010
53356	0	-2.202930	0.127787	9.553958	-0.021965	0.001279	0.095554	0.355831	5.054176	4.043852
53357	0	-2.197997	0.134423	9.733565	-0.021912	0.001343	0.097351	0.357467	5.143391	4.051077
53358	0	-2.229571	0.103947	9.864846	-0.022234	0.001040	0.098662	0.356503	5.223907	4.047924
53359	0	-2.234238	0.116061	10.057162	-0.022278	0.001160	0.100586	0.357606	5.306233	4.051677
53360	0	-2.259100	0.049131	10.096990	-0.022530	0.000489	0.100984	0.359777	5.384618	4.063577
53361	0	-2.282592	0.060764	10.301413	-0.022766	0.000610	0.103027	0.356699	5.459891	4.077787
53362	0	-2.311876	0.072486	10.366126	-0.023070	0.000727	0.103672	0.354655	5.522210	4.079938
53363	0	-2.324112	0.085382	10.509200	-0.023193	0.000854	0.105103	0.353800	5.583057	4.090307
53364	0	-2.351060	0.060550	10.623214	-0.023474	0.000608	0.106240	0.350591	5.631606	4.092700
53365	0	-2.377306	0.054450	10.729310	-0.023743	0.000549	0.107300	0.345430	5.672876	4.094559
53366	0	-2.413038	0.078549	10.734169	-0.024109	0.000783	0.107347	0.347944	5.704635	4.095869
53367	0	-2.424092	0.061382	10.772479	-0.024231	0.000610	0.107727	0.351415	5.724054	4.094123
53368	0	-2.436835	0.043948	10.735712	-0.024373	0.000434	0.107356	0.357042	5.727895	4.094050
53369	0	-2.422084	0.091907	10.736309	-0.024231	0.000916	0.107361	0.360568	5.725964	4.089856
53370	0	-2.400451	0.068031	10.816328	-0.024028	0.000678	0.108158	0.362613	5.710099	4.088967
53371	0	-2.437958	0.049241	10.663629	-0.024414	0.000488	0.106628	0.366583	5.681879	4.091688
53372	0	-2.363121	0.031739	10.634801	-0.023674	0.000313	0.106339	0.371036	5.644572	4.091664
53373	0	-2.357946	0.037421	10.602720	-0.023621	0.000366	0.106018	0.379150	5.608968	4.091115
53374	0	-2.299023	0.063018	10.494997	-0.023051	0.000626	0.104937	0.383626	5.551203	4.087273
53375	0	-2.294724	0.061390	10.340754	-0.023010	0.000610	0.103394	0.387003	5.490239	4.088063
53376	0	-2.294151	0.117959	10.184923	-0.023008	0.001166	0.101834	0.401129	5.423910	4.088842
53377	0	-2.294127	0.079586	10.066271	-0.023010	0.000793	0.100647	0.403439	5.354308	4.082209
53378	0	-2.268482	0.110812	9.898405	-0.022753	0.001102	0.098969	0.409445	5.284557	4.077126
53379	0	-2.263653	0.103914	9.785523	-0.022705	0.001038	0.097839	0.410800	5.213214	4.073331
53380	0	-2.183210	0.134842	9.721334	-0.021898	0.001346	0.097198	0.413552	5.144141	4.069537
53381	0	-2.197011	0.055256	9.541260	-0.022034	0.000549	0.095398	0.416965	5.076774	4.067670
53382	0	-2.136061	0.092511	9.373025	-0.021420	0.000921	0.093717	0.421161	5.012562	4.062913
53383	0	-2.112638	0.104328	9.309056	-0.021179	0.001038	0.093079	0.427512	4.956530	4.064390
53384	0	-2.108533	0.105642	9.183234	-0.021136	0.001048	0.091821	0.437318	4.901966	4.057241
53385	0	-2.089031	0.110432	9.107466	-0.020935	0.001099	0.091064	0.443768	4.854670	4.058846
53386	0	-2.099186	0.086863	8.993379	-0.021030	0.000865	0.089925	0.447978	4.814608	4.056468
53387	0	-2.066147	0.104079	8.991152	-0.020691	0.001038	0.089905	0.451351	4.786120	4.059076
53388	0	-2.061185	0.104515	8.900743	-0.020633	0.001043	0.089003	0.453171	4.768310	4.059819
53389	0	-2.074320	0.116106	8.874715	-0.020752	0.001160	0.088745	0.454357	4.766103	4.063252
53390	0	-2.036896	0.140473	8.899300	-0.020369	0.001406	0.088993	0.452577	4.775724	4.067370
53391	0	-2.057435	0.152611	8.904902	-0.020569	0.001526	0.089050	0.452457	4.791963	4.068165
53392	0	-2.047094	0.140521	8.916656	-0.020458	0.001404	0.089170	0.453793	4.817488	4.070170
53393	0	-2.065122	0.183498	8.989981	-0.020630	0.001831	0.089905	0.458398	4.853881	4.068248
53394	0	-2.082483	0.165840	9.110832	-0.020796	0.001656	0.091115	0.461575	4.899576	4.068347
53395	0	-2.084798	0.146127	9.148379	-0.020813	0.001465	0.091492	0.456884	4.952636	4.073763
53396	0	-2.098315	0.120933	9.232128	-0.020945	0.001213	0.092330	0.451999	5.009722	4.077356
53397	0	-2.135249	0.109571	9.434881	-0.021301	0.001099	0.094360	0.448302	5.081197	4.080799
53398	0	-2.145809	0.120983	9.524020	-0.021405	0.001214	0.095252	0.443085	5.154062	4.084003
53399	0	-2.184609	0.079321	9.605650	-0.021790	0.000793	0.096069	0.442575	5.230790	4.087300
53400	0	-2.202334	0.121982	9.712902	-0.021965	0.001220	0.097142	0.442287	5.308843	4.095536
53401	0	-2.246132	0.109677	9.867991	-0.022400	0.001099	0.098694	0.439835	5.389424	4.099456
53402	0	-2.264427	0.091005	9.944521	-0.022585	0.000911	0.099459	0.438734	5.467095	4.103344
53403	0	-2.294117	0.073455	10.045177	-0.022888	0.000732	0.100464	0.440861	5.536851	4.103691
53404	0	-2.317157	0.073270	10.256346	-0.023119	0.000736	0.102575	0.436578	5.604877	4.111854
53405	0	-2.312319	0.061556	10.295464	-0.023071	0.000610	0.102966	0.441842	5.671853	4.119643
53406	0	-2.340705	0.049866	10.439683	-0.023360	0.000499	0.104407	0.441391	5.732526	4.120327
53407	0	-2.353353	0.055459	10.521676	-0.023499	0.000549	0.105225	0.446572	5.779859	4.125324
53408	0	-2.371688	0.074371	10.617922	-0.023691	0.000743	0.106185	0.446971	5.816846	4.126293
53409	0	-2.382037	0.079824	10.619740	-0.023804	0.000793	0.106201	0.451466	5.844039	4.136486
53410	0	-2.378461	0.079912	10.698512	-0.023776	0.000802	0.106987	0.447850	5.862463	4.141183
53411	0	-2.368369	0.079447	10.742142	-0.023682	0.000793	0.107422	0.448361	5.873904	4.144217
53412	0	-2.379786	0.073239	10.711811	-0.023808	0.000733	0.107116	0.446765	5.871809	4.141306
53413	0	-2.366012	0.079401	10.712145	-0.023682	0.000793	0.107117	0.446771	5.858079	4.135502
53414	0	-2.366992	0.067345	10.652156	-0.023700	0.000672	0.106515	0.447317	5.835257	4.132044
53415	0	-2.345688	0.073553	10.633242	-0.023499	0.000732	0.106323	0.449910	5.799609	4.131901
53416	0	-2.336750	0.110799	10.494845	-0.023417	0.001104	0.104938	0.453096	5.755313	4.129393
53417	0	-2.325921	0.073616	10.401647	-0.023315	0.000732	0.104004	0.456430	5.702608	4.123672
53418	0	-2.320556	0.116976	10.300467	-0.023266	0.001166	0.102991	0.459440	5.644772	4.117948
53419	0	-2.294718	0.134544	10.163777	-0.023010	0.001343	0.101624	0.461605	5.582872	4.117815
53420	0	-2.264041	0.117369	10.032250	-0.022703	0.001164	0.100308	0.471192	5.520393	4.116662
53421	0	-2.251816	0.098436	9.962398	-0.022583	0.000977	0.099609	0.479278	5.455048	4.111499
53422	0	-2.208168	0.105285	9.751748	-0.022151	0.001052	0.097502	0.479636	5.382832	4.107189
53423	0	-2.197325	0.141262	9.681537	-0.022034	0.001404	0.096802	0.489143	5.320507	4.100943
53424	0	-2.160912	0.124232	9.531665	-0.021671	0.001238	0.095303	0.493564	5.254978	4.100635
53425	0	-2.167000	0.104269	9.431273	-0.021729	0.001038	0.094299	0.498922	5.193128	4.096284
53426	0	-2.138001	0.105538	9.299371	-0.021430	0.001047	0.092982	0.508157	5.140762	4.093025
53427	0	-2.064497	0.116447	9.217333	-0.020691	0.001160	0.092163	0.513297	5.092898	4.088386
53428	0	-2.073940	0.153680	9.133859	-0.020783	0.001534	0.091329	0.515496	5.046923	4.083680
53429	0	-2.059573	0.152949	9.064492	-0.020630	0.001526	0.090637	0.519206	5.012998	4.082312
53430	0	-2.059680	0.116575	8.931602	-0.020624	0.001166	0.089310	0.517896	4.987191	4.079624
53431	0	-2.067394	0.140814	8.935933	-0.020691	0.001404	0.089355	0.522582	4.974706	4.082430
53432	0	-2.083208	0.135672	8.918191	-0.020841	0.001351	0.089180	0.528474	4.972995	4.090397
53433	0	-2.068861	0.134592	8.929492	-0.020691	0.001343	0.089294	0.531751	4.979351	4.092324
53434	0	-2.075342	0.110877	8.917108	-0.020748	0.001104	0.089172	0.536711	4.995476	4.093099
53435	0	-2.052802	0.128294	8.965600	-0.020508	0.001282	0.089661	0.537459	5.030619	4.099235
53436	0	-2.050763	0.164947	9.007385	-0.020488	0.001650	0.090078	0.536196	5.065199	4.104623
53437	0	-2.078539	0.128062	9.105684	-0.020752	0.001282	0.091064	0.534253	5.116627	4.106339
53438	0	-2.104149	0.158375	9.189388	-0.021003	0.001584	0.091903	0.533295	5.174262	4.109586
53439	0	-2.146623	0.128378	9.270246	-0.021423	0.001282	0.092712	0.535244	5.236640	4.113282
53440	0	-2.143596	0.116268	9.378009	-0.021388	0.001163	0.093791	0.533644	5.304512	4.119463
53441	0	-2.184411	0.066808	9.459194	-0.021790	0.000671	0.094604	0.529082	5.379935	4.126913
53442	0	-2.201976	0.121108	9.590812	-0.021961	0.001213	0.095922	0.526247	5.459268	4.128987
53443	0	-2.233586	0.109792	9.678840	-0.022278	0.001099	0.096802	0.524803	5.537316	4.135205
53444	0	-2.251484	0.073129	9.767612	-0.022456	0.000731	0.097690	0.525083	5.615485	4.142985
53445	0	-2.288843	0.085025	9.965640	-0.022827	0.000854	0.099670	0.519682	5.695286	4.148338
53446	0	-2.264303	0.096732	10.066730	-0.022585	0.000967	0.100680	0.519331	5.770733	4.159475
53447	0	-2.294362	0.104206	10.216038	-0.022888	0.001038	0.102173	0.523680	5.842267	4.161558
53448	0	-2.323694	0.061689	10.353902	-0.023184	0.000619	0.103551	0.520844	5.910371	4.164736
53449	0	-2.348215	0.073358	10.429903	-0.023438	0.000732	0.104309	0.521458	5.968746	4.165246
53450	0	-2.350537	0.079597	10.513403	-0.023467	0.000795	0.105143	0.521440	6.019834	4.167858
53451	0	-2.371169	0.067269	10.601134	-0.023682	0.000671	0.106018	0.522163	6.061663	4.163767
53452	0	-2.394077	0.104278	10.593909	-0.023925	0.001040	0.105943	0.524870	6.088176	4.166045
53453	0	-2.393321	0.085734	10.674880	-0.023926	0.000854	0.106750	0.527074	6.105432	4.168785
53454	0	-2.375965	0.092103	10.699043	-0.023758	0.000920	0.106991	0.527001	6.116507	4.173815
53455	0	-2.391651	0.079005	10.699673	-0.023926	0.000793	0.106995	0.522554	6.115843	4.174590
53456	0	-2.376930	0.085038	10.675790	-0.023786	0.000847	0.106754	0.525354	6.107562	4.176241
53457	0	-2.383318	0.048851	10.645239	-0.023865	0.000488	0.106445	0.524623	6.082789	4.176797
53458	0	-2.382053	0.036898	10.598011	-0.023864	0.000366	0.105970	0.526527	6.045171	4.177396
53459	0	-2.357576	0.055177	10.523466	-0.023621	0.000549	0.105225	0.528124	6.005522	4.175014
53460	0	-2.359978	0.061665	10.409726	-0.023654	0.000614	0.104085	0.529702	5.955012	4.177598
53461	0	-2.343534	0.086330	10.310270	-0.023499	0.000854	0.103088	0.538253	5.893957	4.172538
53462	0	-2.300767	0.087459	10.184802	-0.023068	0.000872	0.101834	0.540441	5.834792	4.168061
53463	0	-2.324864	0.055239	10.078446	-0.023315	0.000549	0.100769	0.542708	5.767978	4.167471
53464	0	-2.281155	0.092632	9.910527	-0.022880	0.000921	0.099090	0.547296	5.698425	4.164867
53465	0	-2.233527	0.104079	9.809821	-0.022400	0.001038	0.098083	0.549809	5.632058	4.162496
53466	0	-2.214421	0.104362	9.690693	-0.022212	0.001043	0.096891	0.548997	5.560996	4.158808
53467	0	-2.190813	0.116364	9.522967	-0.021973	0.001160	0.095215	0.552608	5.492502	4.152285
53468	0	-2.142256	0.092589	9.458477	-0.021479	0.000923	0.094572	0.554721	5.433680	4.149617
53469	0	-2.149163	0.159010	9.290792	-0.021545	0.001587	0.092896	0.557419	5.376477	4.150254
53470	0	-2.102537	0.153352	9.244175	-0.021072	0.001532	0.092431	0.558713	5.327326	4.147566
53471	0	-2.095208	0.159320	9.186785	-0.020996	0.001587	0.091858	0.565421	5.281570	4.140847
53472	0	-2.069363	0.172493	9.084675	-0.020726	0.001721	0.090839	0.568739	5.249614	4.141719
53473	0	-2.060083	0.176870	9.003354	-0.020630	0.001770	0.090027	0.566114	5.221766	4.139866
53474	0	-2.055192	0.152652	8.961766	-0.020573	0.001523	0.089613	0.569341	5.204379	4.146877
53475	0	-2.025318	0.146648	8.905265	-0.020264	0.001465	0.089050	0.570312	5.200008	4.151697
53476	0	-2.035845	0.153133	8.917758	-0.020365	0.001529	0.089176	0.572565	5.201032	4.151718
53477	0	-2.038990	0.146628	8.898828	-0.020386	0.001465	0.088989	0.573417	5.215522	4.154966
53478	0	-2.064917	0.128401	8.935013	-0.020638	0.001284	0.089353	0.572859	5.238382	4.158889
53479	0	-2.101364	0.122215	8.977859	-0.020996	0.001221	0.089783	0.573773	5.269934	4.158716
53480	0	-2.112240	0.140917	9.001120	-0.021092	0.001407	0.090018	0.575894	5.317257	4.163775
53481	0	-2.139645	0.152626	9.123955	-0.021362	0.001526	0.091248	0.575386	5.369300	4.173200
53482	0	-2.159431	0.134318	9.134367	-0.021553	0.001343	0.091353	0.575012	5.430237	4.176093
53483	0	-2.171415	0.109840	9.257941	-0.021667	0.001099	0.092590	0.573801	5.497147	4.181331
53484	0	-2.144717	0.139855	9.371637	-0.021396	0.001403	0.093728	0.567849	5.569280	4.183388
53485	0	-2.159974	0.122212	9.544669	-0.021545	0.001221	0.095459	0.568709	5.643664	4.187790
53486	0	-2.147277	0.091586	9.670245	-0.021412	0.000917	0.096716	0.566110	5.724958	4.189406
53487	0	-2.190661	0.085445	9.776579	-0.021851	0.000854	0.097778	0.565249	5.799750	4.192247
53488	0	-2.238789	0.109682	9.908236	-0.022330	0.001098	0.099095	0.563417	5.875472	4.198311
53489	0	-2.258537	0.084792	9.990030	-0.022522	0.000854	0.099915	0.555267	5.957341	4.197508
53490	0	-2.289132	0.083858	10.152001	-0.022834	0.000840	0.101533	0.552631	6.031308	4.202967
53491	0	-2.336794	0.109364	10.252717	-0.023315	0.001099	0.102539	0.546293	6.099070	4.205993
53492	0	-2.359223	0.083787	10.378518	-0.023544	0.000844	0.103796	0.538787	6.161058	4.205863
53493	0	-2.366657	0.115653	10.460391	-0.023621	0.001160	0.104614	0.534491	6.220449	4.212756
53494	0	-2.386994	0.078358	10.537889	-0.023835	0.000787	0.105387	0.530123	6.267240	4.214840
53495	0	-2.401320	0.085471	10.595106	-0.023987	0.000854	0.105957	0.529397	6.304797	4.214846
53496	0	-2.393581	0.066838	10.649000	-0.023918	0.000671	0.106494	0.525191	6.332773	4.218942
53497	0	-2.429819	0.024747	10.668804	-0.024292	0.000244	0.106689	0.527584	6.348304	4.227791
53498	0	-2.405526	0.037231	10.680883	-0.024060	0.000372	0.106808	0.526862	6.351896	4.227636
53499	0	-2.410204	0.036326	10.711825	-0.024109	0.000366	0.107117	0.522626	6.353506	4.226502
53500	0	-2.401394	0.030116	10.669694	-0.024035	0.000299	0.106692	0.524202	6.340291	4.232732
53501	0	-2.383723	0.067468	10.651249	-0.023865	0.000671	0.106506	0.526435	6.319591	4.234354
53502	0	-2.377456	0.080300	10.622062	-0.023810	0.000799	0.106213	0.529224	6.289839	4.230843
53503	0	-2.357219	0.091552	10.517444	-0.023621	0.000916	0.105164	0.527912	6.245963	4.226303
53504	0	-2.322607	0.067255	10.464725	-0.023280	0.000670	0.104635	0.528832	6.195577	4.226117
53505	0	-2.313588	0.055190	10.340642	-0.023193	0.000549	0.103394	0.530261	6.140671	4.226569
53506	0	-2.265186	0.092122	10.190644	-0.022715	0.000920	0.101892	0.529878	6.078882	4.226730
53507	0	-2.245680	0.116334	10.066150	-0.022522	0.001160	0.100647	0.532552	6.013446	4.228699
53508	0	-2.226452	0.087019	9.940895	-0.022332	0.000861	0.099394	0.541358	5.944194	4.225775
53509	0	-2.239391	0.085877	9.834289	-0.022461	0.000854	0.098328	0.544863	5.874840	4.221334
53510	0	-2.220432	0.135205	9.666292	-0.022268	0.001350	0.096648	0.545334	5.807699	4.218996
53511	0	-2.178917	0.098294	9.602220	-0.021851	0.000977	0.096008	0.551445	5.743142	4.212960
53512	0	-2.155072	0.105163	9.415611	-0.021608	0.001050	0.094143	0.551995	5.681710	4.213100
53513	0	-2.149163	0.104040	9.296897	-0.021545	0.001038	0.092957	0.554069	5.624153	4.209275
53514	0	-2.102399	0.085527	9.232007	-0.021072	0.000859	0.092309	0.547857	5.572803	4.207520
53515	0	-2.082960	0.104103	9.119665	-0.020874	0.001038	0.091187	0.550755	5.525698	4.203124
53516	0	-2.080911	0.098401	9.097094	-0.020846	0.000983	0.090962	0.550441	5.487486	4.201644
53517	0	-2.102994	0.110134	9.058246	-0.021057	0.001099	0.090576	0.552524	5.461797	4.201232
53518	0	-2.061822	0.122891	9.010370	-0.020638	0.001225	0.090099	0.555429	5.445939	4.201582
53519	0	-2.061904	0.122442	8.972412	-0.020630	0.001221	0.089722	0.558876	5.440796	4.197401
53520	0	-2.060221	0.135072	8.978900	-0.020609	0.001349	0.089787	0.559181	5.440945	4.198520
53521	0	-2.051133	0.121967	8.984296	-0.020508	0.001221	0.089844	0.556657	5.454110	4.199626
53522	0	-2.046444	0.158272	9.032788	-0.020454	0.001584	0.090330	0.553845	5.475516	4.199555
53523	0	-2.052545	0.122155	9.026698	-0.020508	0.001221	0.090271	0.553700	5.506579	4.202645
53524	0	-2.045044	0.152508	9.135471	-0.020422	0.001527	0.091361	0.550479	5.550955	4.199365
53525	0	-2.096704	0.128131	9.185062	-0.020935	0.001282	0.091858	0.548841	5.599514	4.199167
53526	0	-2.116037	0.115750	9.268840	-0.021122	0.001159	0.092697	0.546318	5.655650	4.199507
53527	0	-2.128459	0.109940	9.361785	-0.021240	0.001099	0.093628	0.546101	5.718571	4.206471
53528	0	-2.167867	0.091228	9.451253	-0.021635	0.000916	0.094522	0.539936	5.780063	4.215712
53529	0	-2.190323	0.103580	9.563007	-0.021851	0.001038	0.095642	0.536783	5.851786	4.218218
53530	0	-2.213436	0.078851	9.694757	-0.022079	0.000790	0.096960	0.534328	5.925238	4.225115
53531	0	-2.251901	0.091409	9.807020	-0.022461	0.000916	0.098083	0.531576	6.001679	4.228980
53532	0	-2.239057	0.091000	9.938710	-0.022335	0.000912	0.099400	0.528526	6.074257	4.234495
53533	0	-2.276091	0.042612	10.008499	-0.022705	0.000427	0.100098	0.526120	6.146701	4.240903
53534	0	-2.262879	0.097359	10.195216	-0.022575	0.000974	0.101964	0.524848	6.215216	4.252201
53535	0	-2.287579	0.091579	10.271135	-0.022827	0.000916	0.102722	0.523983	6.277974	4.260133
53536	0	-2.321223	0.103536	10.323998	-0.023170	0.001038	0.103250	0.520385	6.333882	4.262383
53537	0	-2.334988	0.079381	10.472865	-0.023315	0.000793	0.104736	0.519572	6.380048	4.266377
53538	0	-2.335472	0.097413	10.520161	-0.023324	0.000977	0.105208	0.515748	6.421951	4.273511
53539	0	-2.370442	0.079328	10.613505	-0.023682	0.000793	0.106140	0.514310	6.454995	4.275880
53540	0	-2.367950	0.067289	10.594359	-0.023666	0.000670	0.105947	0.515628	6.477567	4.283014
53541	0	-2.362436	0.073630	10.632238	-0.023621	0.000732	0.106323	0.518408	6.490015	4.282965
53542	0	-2.337851	0.086146	10.668877	-0.023384	0.000862	0.106688	0.516348	6.492388	4.280157
53543	0	-2.354346	0.073409	10.614370	-0.023560	0.000732	0.106140	0.516706	6.483295	4.283127
53544	0	-2.362179	0.086007	10.651909	-0.023649	0.000857	0.106513	0.518122	6.462086	4.286123
53545	0	-2.376878	0.061160	10.559868	-0.023804	0.000610	0.105591	0.517965	6.432467	4.286743
53546	0	-2.364114	0.067413	10.451488	-0.023674	0.000673	0.104507	0.517376	6.404702	4.286976
53547	0	-2.358008	0.061322	10.346382	-0.023621	0.000610	0.103455	0.518999	6.368115	4.284617
53548	0	-2.324555	0.067799	10.244665	-0.023296	0.000676	0.102435	0.519433	6.319485	4.288071
53549	0	-2.307527	0.067453	10.194163	-0.023132	0.000671	0.101929	0.521328	6.263570	4.283825
53550	0	-2.284004	0.068336	10.050175	-0.022898	0.000677	0.100489	0.526738	6.206011	4.281473
53551	0	-2.252126	0.055321	10.011155	-0.022583	0.000549	0.100098	0.529515	6.143539	4.275831
53552	0	-2.233964	0.074209	9.879639	-0.022401	0.000739	0.098783	0.531319	6.080724	4.271176
53553	0	-2.215964	0.116536	9.748609	-0.022217	0.001160	0.097473	0.536277	6.021682	4.271784
53554	0	-2.198735	0.123498	9.696201	-0.022042	0.001231	0.096950	0.539053	5.964894	4.266603
53555	0	-2.192150	0.103866	9.534868	-0.021973	0.001038	0.095337	0.538753	5.911562	4.265596
53556	0	-2.151836	0.110269	9.433315	-0.021566	0.001101	0.094322	0.539717	5.861331	4.264518
53557	0	-2.132023	0.134690	9.369849	-0.021362	0.001343	0.093689	0.543107	5.817985	4.263942
53558	0	-2.129973	0.123005	9.231360	-0.021340	0.001228	0.092304	0.543684	5.775658	4.262504
53559	0	-2.120774	0.110461	9.174329	-0.021240	0.001099	0.091736	0.549383	5.743145	4.268984
53560	0	-2.053600	0.136027	9.090234	-0.020566	0.001354	0.090896	0.555365	5.713447	4.266523
53561	0	-2.066821	0.165068	9.045925	-0.020691	0.001648	0.090454	0.557225	5.692765	4.268172
53562	0	-2.075071	0.165776	9.083353	-0.020767	0.001653	0.090830	0.561936	5.680034	4.273166
53563	0	-2.068620	0.109912	9.051621	-0.020691	0.001099	0.090515	0.561166	5.682165	4.269450
53564	0	-2.086959	0.146595	9.063792	-0.020864	0.001465	0.090639	0.561164	5.696702	4.269105
53565	0	-2.057239	0.134085	9.081954	-0.020569	0.001343	0.090820	0.557359	5.709235	4.272988
53566	0	-2.046772	0.097121	9.081541	-0.020454	0.000972	0.090818	0.555203	5.734060	4.278212
53567	0	-2.083620	0.097621	9.185265	-0.020813	0.000977	0.091858	0.553438	5.771074	4.280719
53568	0	-2.101404	0.146585	9.251050	-0.020982	0.001464	0.092518	0.554473	5.819054	4.286595
53569	0	-2.114861	0.104075	9.258335	-0.021118	0.001038	0.092590	0.556971	5.864770	4.289184
53570	0	-2.127696	0.134784	9.330031	-0.021241	0.001348	0.093308	0.554896	5.916729	4.291761
53571	0	-2.164731	0.134590	9.477823	-0.021606	0.001343	0.094788	0.557243	5.974130	4.300196
53572	0	-2.173603	0.110349	9.585661	-0.021689	0.001104	0.095867	0.554973	6.037862	4.304754
53573	0	-2.196018	0.097308	9.703496	-0.021912	0.000977	0.097046	0.549647	6.103174	4.310890
53574	0	-2.187697	0.108750	9.829479	-0.021828	0.001091	0.098306	0.544364	6.168555	4.318117
53575	0	-2.220478	0.110264	9.947633	-0.022156	0.001099	0.099487	0.547633	6.232963	4.324384
53576	0	-2.230678	0.116858	10.000217	-0.022255	0.001167	0.100014	0.547815	6.300258	4.333781
53577	0	-2.250827	0.091656	10.075848	-0.022461	0.000916	0.100769	0.547684	6.361957	4.342642
53578	0	-2.247850	0.091877	10.183618	-0.022435	0.000917	0.101846	0.547885	6.418579	4.343850
53579	0	-2.310743	0.097743	10.271404	-0.023071	0.000977	0.102722	0.547526	6.466771	4.347700
53580	0	-2.323962	0.085367	10.379607	-0.023206	0.000855	0.103804	0.544283	6.512024	4.346337
53581	0	-2.346585	0.079302	10.436375	-0.023438	0.000793	0.104370	0.542455	6.550964	4.349624
53582	0	-2.339281	0.084908	10.477954	-0.023373	0.000853	0.104784	0.537306	6.580776	4.353324
53583	0	-2.363356	0.048994	10.534377	-0.023621	0.000488	0.105347	0.537649	6.602611	4.358154
53584	0	-2.377405	0.042865	10.564392	-0.023768	0.000430	0.105645	0.534636	6.616386	4.365659
53585	0	-2.361908	0.049044	10.583529	-0.023621	0.000488	0.105835	0.535434	6.622428	4.369273
53586	0	-2.379094	0.073580	10.626443	-0.023801	0.000736	0.106262	0.533440	6.619478	4.366331
53587	0	-2.390546	0.067644	10.516816	-0.023926	0.000671	0.105164	0.537282	6.605103	4.361378
53588	0	-2.355546	0.080488	10.426229	-0.023581	0.000803	0.104257	0.537706	6.585137	4.365174
53589	0	-2.358800	0.073627	10.462159	-0.023621	0.000732	0.104614	0.540213	6.557093	4.363930
53590	0	-2.339703	0.080370	10.335532	-0.023435	0.000800	0.103347	0.542458	6.523096	4.355979
53591	0	-2.314516	0.073748	10.297712	-0.023193	0.000732	0.102966	0.546284	6.477084	4.353897
53592	0	-2.287299	0.080586	10.171518	-0.022916	0.000803	0.101706	0.547773	6.436411	4.351674
53593	0	-2.247011	0.116835	10.084155	-0.022522	0.001160	0.100830	0.555722	6.385014	4.357305
53594	0	-2.242720	0.112032	9.958330	-0.022481	0.001115	0.099571	0.560155	6.330672	4.360288
53595	0	-2.204278	0.085944	9.882748	-0.022095	0.000854	0.098816	0.564040	6.277942	4.362375
53596	0	-2.212225	0.080909	9.714198	-0.022176	0.000803	0.097130	0.569365	6.222306	4.360781
53597	0	-2.192178	0.135000	9.675217	-0.021973	0.001343	0.096741	0.576009	6.169538	4.363695
53598	0	-2.200926	0.111583	9.537047	-0.022056	0.001112	0.095360	0.578851	6.121337	4.359875
53599	0	-2.186557	0.128681	9.455405	-0.021912	0.001282	0.094543	0.583198	6.073022	4.358229
53600	0	-2.165554	0.135615	9.390280	-0.021698	0.001352	0.093893	0.586073	6.028693	4.360539
53601	0	-2.138651	0.146619	9.327015	-0.021423	0.001465	0.093262	0.586106	5.990940	4.356028
53602	0	-2.126201	0.146987	9.224670	-0.021290	0.001467	0.092240	0.588239	5.963857	4.353594
53603	0	-2.121782	0.104150	9.222924	-0.021240	0.001038	0.092224	0.591396	5.943497	4.354440
53604	0	-2.099592	0.116968	9.187138	-0.021013	0.001167	0.091867	0.592714	5.929343	4.356370
53605	0	-2.104534	0.079944	9.143333	-0.021057	0.000793	0.091431	0.598449	5.922016	4.360004
53606	0	-2.102963	0.068344	9.113132	-0.021034	0.000683	0.091130	0.597623	5.923684	4.361606
53607	0	-2.087515	0.092014	9.130829	-0.020874	0.000916	0.091309	0.601743	5.932556	4.362960
53608	0	-2.100643	0.129380	9.087862	-0.020999	0.001290	0.090880	0.604567	5.949456	4.362267
53609	0	-2.095153	0.146903	9.179305	-0.020935	0.001465	0.091797	0.608131	5.977449	4.368099
53610	0	-2.098872	0.171955	9.227191	-0.020968	0.001717	0.092277	0.610292	6.010090	4.365147
53611	0	-2.108093	0.146830	9.276798	-0.021057	0.001465	0.092773	0.613042	6.046928	4.368887
53612	0	-2.162596	0.159113	9.305980	-0.021594	0.001594	0.093067	0.608608	6.093642	4.372756
53613	0	-2.182657	0.152583	9.410764	-0.021790	0.001526	0.094116	0.607093	6.146127	4.379322
53614	0	-2.177796	0.121941	9.421279	-0.021742	0.001220	0.094221	0.605248	6.197416	4.384102
53615	0	-2.201435	0.109779	9.569356	-0.021973	0.001099	0.095703	0.602857	6.254738	4.389101
53616	0	-2.216239	0.091104	9.707694	-0.022119	0.000914	0.097087	0.598406	6.313771	4.396700
53617	0	-2.226330	0.109442	9.801196	-0.022217	0.001099	0.098022	0.592223	6.375548	4.397416
53618	0	-2.235293	0.096162	9.896773	-0.022311	0.000967	0.098977	0.584670	6.431205	4.401677
53619	0	-2.274809	0.048856	9.959956	-0.022705	0.000488	0.099609	0.583552	6.487959	4.411312
53620	0	-2.277165	0.067036	10.049564	-0.022731	0.000671	0.100505	0.580978	6.541811	4.413172
53621	0	-2.316905	0.060965	10.210350	-0.023132	0.000610	0.102112	0.578765	6.590398	4.411545
53622	0	-2.311928	0.073210	10.257512	-0.023085	0.000731	0.102583	0.579045	6.636401	4.414099
53623	0	-2.376867	0.042794	10.283823	-0.023743	0.000427	0.102844	0.578304	6.672654	4.418207
53624	0	-2.381955	0.067661	10.349758	-0.023795	0.000672	0.103503	0.581390	6.706841	4.431096
53625	0	-2.363417	0.061540	10.406183	-0.023621	0.000610	0.104065	0.585285	6.728966	4.438144
53626	0	-2.384114	0.068540	10.460533	-0.023831	0.000681	0.104608	0.588518	6.746904	4.439538
53627	0	-2.392748	0.085870	10.455280	-0.023926	0.000854	0.104553	0.591422	6.755997	4.439905
53628	0	-2.368227	0.086514	10.412572	-0.023685	0.000862	0.104125	0.593038	6.759668	4.439107
53629	0	-2.355169	0.140545	10.492118	-0.023560	0.001404	0.104919	0.593131	6.758240	4.438581
53630	0	-2.340007	0.098300	10.474411	-0.023422	0.000979	0.104739	0.595250	6.741132	4.438194
53631	0	-2.316993	0.067621	10.449736	-0.023193	0.000671	0.104492	0.598725	6.722531	4.440556
53632	0	-2.286854	0.086532	10.414296	-0.022902	0.000863	0.104136	0.599358	6.692295	4.437208
53633	0	-2.266477	0.103475	10.395170	-0.022705	0.001038	0.103943	0.594437	6.654961	4.434180
53634	0	-2.295191	0.085174	10.244316	-0.022992	0.000849	0.102434	0.595884	6.617032	4.434149
53635	0	-2.278215	0.110437	10.108431	-0.022827	0.001099	0.101074	0.600438	6.573069	4.431841
53636	0	-2.305115	0.092791	10.055720	-0.023105	0.000926	0.100545	0.600680	6.519074	4.435730
53637	0	-2.277620	0.116138	9.913280	-0.022827	0.001160	0.099121	0.600772	6.467189	4.437003
53638	0	-2.255298	0.098025	9.775217	-0.022605	0.000979	0.097740	0.599905	6.413327	4.430364
53639	0	-2.259559	0.116192	9.717922	-0.022644	0.001160	0.097168	0.600672	6.363196	4.428363
53640	0	-2.231818	0.104273	9.652925	-0.022365	0.001041	0.096519	0.600296	6.315013	4.432677
53641	0	-2.204729	0.115939	9.595818	-0.022095	0.001160	0.095947	0.598168	6.265373	4.429735
53642	0	-2.195870	0.104101	9.463531	-0.022001	0.001037	0.094625	0.601565	6.220844	4.422308
53643	0	-2.168341	0.085595	9.406558	-0.021729	0.000854	0.094055	0.601481	6.172879	4.421046
53644	0	-2.141872	0.135187	9.298523	-0.021457	0.001345	0.092977	0.608306	6.133004	4.424164
53645	0	-2.109093	0.122405	9.314578	-0.021118	0.001221	0.093140	0.610596	6.106476	4.420735
53646	0	-2.073337	0.134823	9.242456	-0.020760	0.001348	0.092419	0.608533	6.080945	4.415819
53647	0	-2.078937	0.122119	9.149706	-0.020813	0.001221	0.091492	0.607406	6.058331	4.414493
53648	0	-2.087699	0.140556	9.156578	-0.020888	0.001404	0.091563	0.607857	6.051089	4.413689
53649	0	-2.062306	0.164929	9.100494	-0.020630	0.001648	0.091003	0.607849	6.049431	4.411447
53650	0	-2.067994	0.189521	9.167711	-0.020678	0.001894	0.091678	0.607697	6.059311	4.414205
53651	0	-2.070106	0.183327	9.124521	-0.020691	0.001831	0.091248	0.608789	6.078961	4.417818
53652	0	-2.139848	0.165231	9.184864	-0.021383	0.001652	0.091852	0.607816	6.104819	4.425957
53653	0	-2.156633	0.128090	9.270755	-0.021545	0.001282	0.092712	0.605184	6.137570	4.429544
53654	0	-2.149133	0.109624	9.294004	-0.021465	0.001097	0.092946	0.603003	6.176549	4.433415
53655	0	-2.175918	0.091753	9.325455	-0.021729	0.000916	0.093262	0.603848	6.221102	4.438718
53656	0	-2.169852	0.091532	9.397294	-0.021668	0.000919	0.093980	0.597443	6.264645	4.445921
53657	0	-2.194721	0.072997	9.496251	-0.021912	0.000732	0.094971	0.593012	6.314482	4.448373
53658	0	-2.171989	0.109225	9.579971	-0.021679	0.001093	0.095809	0.590759	6.370398	4.447755
53659	0	-2.232145	0.073273	9.673067	-0.022278	0.000732	0.096741	0.589591	6.428904	4.452081
53660	0	-2.234610	0.097142	9.774812	-0.022305	0.000977	0.097757	0.582125	6.483326	4.460007
53661	0	-2.256616	0.042282	9.966044	-0.022522	0.000427	0.099670	0.575608	6.540943	4.466272
53662	0	-2.259372	0.060120	10.006769	-0.022550	0.000601	0.100078	0.574518	6.598276	4.467907
53663	0	-2.262417	0.073093	10.063774	-0.022583	0.000732	0.100647	0.571319	6.651940	4.472274
53664	0	-2.307035	0.103263	10.153478	-0.023032	0.001034	0.101543	0.568492	6.701815	4.473114
53665	0	-2.328999	0.073331	10.234786	-0.023254	0.000732	0.102356	0.567896	6.748416	4.476487
53666	0	-2.341847	0.109778	10.263680	-0.023387	0.001100	0.102644	0.564339	6.790365	4.479479
53667	0	-2.370778	0.116146	10.338755	-0.023682	0.001160	0.103394	0.564687	6.826106	4.480700
53668	0	-2.356964	0.103837	10.423167	-0.023552	0.001040	0.104236	0.560792	6.852317	4.482361
53669	0	-2.344554	0.115967	10.412417	-0.023438	0.001160	0.104126	0.559121	6.867890	4.484124
53670	0	-2.358117	0.103263	10.460927	-0.023576	0.001037	0.104610	0.553121	6.880488	4.486894
53671	0	-2.337648	0.085343	10.504151	-0.023376	0.000854	0.105042	0.550270	6.887193	4.488966
53672	0	-2.330843	0.060894	10.443292	-0.023316	0.000607	0.104431	0.550064	6.885162	4.488009
53673	0	-2.348099	0.048766	10.510646	-0.023499	0.000488	0.105103	0.547614	6.872647	4.490729
53674	0	-2.344023	0.030498	10.389487	-0.023464	0.000303	0.103889	0.547634	6.852854	4.488958
53675	0	-2.334850	0.024461	10.364400	-0.023376	0.000244	0.103638	0.546286	6.828582	4.486486
53676	0	-2.322021	0.036291	10.304876	-0.023260	0.000366	0.103040	0.540785	6.790729	4.490731
53677	0	-2.321032	0.072725	10.248806	-0.023254	0.000732	0.102478	0.533184	6.747998	4.492017
53678	0	-2.330103	0.072566	10.134980	-0.023351	0.000722	0.101338	0.535363	6.698353	4.491099
53679	0	-2.290132	0.067425	10.065787	-0.022949	0.000671	0.100647	0.536609	6.650338	4.489801
53680	0	-2.292167	0.110462	9.945998	-0.022977	0.001103	0.099447	0.536002	6.593245	4.487988
53681	0	-2.265273	0.140761	9.894994	-0.022705	0.001404	0.098938	0.538375	6.539143	4.484726
53682	0	-2.249022	0.129290	9.817880	-0.022540	0.001288	0.098167	0.541530	6.487406	4.489352
53683	0	-2.210795	0.110119	9.669061	-0.022156	0.001099	0.096680	0.542591	6.437260	4.485636
53684	0	-2.176946	0.134758	9.597909	-0.021817	0.001348	0.095968	0.540710	6.386743	4.483563
53685	0	-2.144344	0.128440	9.522404	-0.021484	0.001282	0.095215	0.541948	6.343959	4.483213
53686	0	-2.135922	0.122636	9.444948	-0.021403	0.001225	0.094440	0.541106	6.296955	4.478494
53687	0	-2.108347	0.116085	9.308647	-0.021118	0.001160	0.093079	0.540658	6.260709	4.481328
53688	0	-2.101616	0.128689	9.249106	-0.021049	0.001284	0.092484	0.542724	6.225864	4.479248
53689	0	-2.096773	0.115805	9.216956	-0.020996	0.001160	0.092163	0.538921	6.197071	4.477524
53690	0	-2.116376	0.109271	9.211912	-0.021184	0.001095	0.092114	0.534516	6.178381	4.480232
53691	0	-2.097978	0.128260	9.143440	-0.020996	0.001282	0.091431	0.533745	6.164379	4.478921
53692	0	-2.107442	0.116145	9.119581	-0.021086	0.001161	0.091193	0.532960	6.156600	4.479125
53693	0	-2.123548	0.115728	9.130973	-0.021240	0.001160	0.091309	0.528300	6.157104	4.474309
53694	0	-2.135563	0.121791	9.137083	-0.021353	0.001215	0.091372	0.530157	6.167141	4.477452
53695	0	-2.149699	0.116041	9.148873	-0.021484	0.001160	0.091492	0.529300	6.189370	4.481771
53696	0	-2.134152	0.140674	9.178680	-0.021327	0.001405	0.091790	0.530008	6.213920	4.486454
53697	0	-2.126325	0.109673	9.258507	-0.021240	0.001099	0.092590	0.526005	6.248838	4.490000
53698	0	-2.125226	0.096977	9.275599	-0.021226	0.000972	0.092762	0.521879	6.287786	4.497176
53699	0	-2.127395	0.097435	9.386446	-0.021240	0.000977	0.093872	0.517582	6.335363	4.500358
53700	0	-2.140382	0.109129	9.451961	-0.021370	0.001094	0.094527	0.512901	6.382865	4.501623
53701	0	-2.170685	0.098238	9.532790	-0.021667	0.000977	0.095337	0.518187	6.436617	4.503264
53702	0	-2.166565	0.092280	9.659158	-0.021626	0.000927	0.096601	0.511730	6.490596	4.509208
53703	0	-2.189191	0.097347	9.740286	-0.021851	0.000977	0.097412	0.506573	6.545599	4.515386
53704	0	-2.215827	0.139759	9.836045	-0.022118	0.001397	0.098370	0.505509	6.599331	4.521358
53705	0	-2.250340	0.085497	9.923354	-0.022461	0.000854	0.099243	0.504467	6.654696	4.527906
53706	0	-2.270766	0.097138	9.988576	-0.022669	0.000977	0.099895	0.497029	6.705541	4.537314
53707	0	-2.310971	0.097594	10.051609	-0.023071	0.000977	0.100525	0.494728	6.755671	4.541437
53708	0	-2.306026	0.085068	10.190318	-0.023027	0.000853	0.101911	0.491001	6.798921	4.541979
53709	0	-2.310417	0.067401	10.240956	-0.023071	0.000671	0.102417	0.492265	6.841983	4.546756
53710	0	-2.316340	0.049570	10.312845	-0.023138	0.000493	0.103134	0.493521	6.876407	4.552182
53711	0	-2.333844	0.024683	10.357147	-0.023315	0.000244	0.103577	0.494776	6.908098	4.555749
53712	0	-2.343851	0.043520	10.441721	-0.023423	0.000432	0.104421	0.496510	6.931123	4.556795
53713	0	-2.362949	0.048917	10.473432	-0.023621	0.000488	0.104736	0.495723	6.947092	4.557444
53714	0	-2.357398	0.067487	10.461031	-0.023578	0.000672	0.104609	0.496666	6.949225	4.562370
53715	0	-2.367335	0.036777	10.461613	-0.023682	0.000366	0.104614	0.496532	6.946338	4.564575
53716	0	-2.371143	0.067901	10.486463	-0.023726	0.000674	0.104861	0.499818	6.936054	4.569184
53717	0	-2.353976	0.073884	10.431351	-0.023560	0.000732	0.104309	0.504879	6.920453	4.569429
53718	0	-2.331211	0.087275	10.426223	-0.023337	0.000867	0.104257	0.509309	6.898853	4.568285
53719	0	-2.315826	0.098311	10.370652	-0.023193	0.000977	0.103699	0.514480	6.866220	4.566289
53720	0	-2.332693	0.080823	10.274672	-0.023368	0.000806	0.102737	0.515127	6.826695	4.562615
53721	0	-2.308844	0.091824	10.212173	-0.023132	0.000916	0.102112	0.516141	6.783597	4.556813
53722	0	-2.293968	0.061761	10.128655	-0.022985	0.000615	0.101276	0.516937	6.738975	4.557154
53723	0	-2.259777	0.117214	10.047414	-0.022644	0.001160	0.100464	0.528925	6.692309	4.552983
53724	0	-2.256678	0.100425	9.921298	-0.022614	0.001000	0.099202	0.531298	6.643276	4.555509
53725	0	-2.253800	0.067486	9.772765	-0.022583	0.000671	0.097717	0.533316	6.596591	4.552887
53726	0	-2.195620	0.116874	9.744314	-0.022005	0.001166	0.097432	0.534083	6.545157	4.551393
53727	0	-2.186534	0.116223	9.656808	-0.021912	0.001160	0.096558	0.535101	6.496316	4.548212
53728	0	-2.189765	0.074310	9.561219	-0.021942	0.000737	0.095602	0.540070	6.449043	4.546918
53729	0	-2.174977	0.097949	9.424744	-0.021790	0.000977	0.094238	0.541636	6.406746	4.543470
53730	0	-2.148913	0.104436	9.389892	-0.021527	0.001043	0.093890	0.540911	6.366202	4.545335
53731	0	-2.151728	0.121963	9.363441	-0.021545	0.001221	0.093628	0.537698	6.337817	4.545576
53732	0	-2.121981	0.122337	9.315793	-0.021246	0.001218	0.093152	0.542454	6.311682	4.549811
53733	0	-2.103328	0.122810	9.210740	-0.021057	0.001221	0.092102	0.549558	6.288037	4.552313
53734	0	-2.129711	0.111670	9.260481	-0.021315	0.001113	0.092601	0.552230	6.272398	4.553302
53735	0	-2.098214	0.116388	9.204415	-0.020996	0.001160	0.092041	0.555522	6.261061	4.552411
53736	0	-2.084039	0.110741	9.155980	-0.020846	0.001106	0.091558	0.555070	6.259587	4.556169
53737	0	-2.075522	0.091559	9.179614	-0.020752	0.000916	0.091797	0.553379	6.269724	4.551527
53738	0	-2.082505	0.103715	9.167168	-0.020820	0.001038	0.091673	0.551004	6.282439	4.556945
53739	0	-2.101303	0.104003	9.209816	-0.020996	0.001038	0.092102	0.552216	6.309519	4.559607
53740	0	-2.123683	0.098376	9.330885	-0.021214	0.000981	0.093314	0.553410	6.344130	4.560923
53741	0	-2.132552	0.140764	9.313404	-0.021301	0.001404	0.093140	0.556324	6.379993	4.558568
53742	0	-2.144344	0.135015	9.421967	-0.021412	0.001350	0.094227	0.554306	6.424324	4.569699
53743	0	-2.151237	0.158470	9.508648	-0.021484	0.001587	0.095093	0.549982	6.464063	4.568671
53744	0	-2.176214	0.140087	9.537582	-0.021724	0.001399	0.095385	0.550503	6.516184	4.571416
53745	0	-2.177113	0.134348	9.624280	-0.021729	0.001343	0.096252	0.549691	6.572881	4.576841
53746	0	-2.191543	0.116292	9.726119	-0.021876	0.001161	0.097270	0.550703	6.624881	4.579994
53747	0	-2.219664	0.140677	9.813525	-0.022156	0.001404	0.098145	0.552469	6.678575	4.583119
53748	0	-2.233607	0.098281	9.872760	-0.022300	0.000982	0.098736	0.551427	6.726617	4.589361
53749	0	-2.250063	0.067046	9.984459	-0.022461	0.000671	0.099854	0.548757	6.778071	4.595524
53750	0	-2.282107	0.060930	10.068176	-0.022785	0.000608	0.100690	0.548055	6.824776	4.601631
53751	0	-2.292348	0.085553	10.143245	-0.022888	0.000854	0.101440	0.547543	6.870559	4.604431
53752	0	-2.311226	0.055729	10.190556	-0.023082	0.000551	0.101912	0.552567	6.910645	4.611288
53753	0	-2.285592	0.073059	10.302098	-0.022827	0.000732	0.103027	0.548881	6.948499	4.614819
53754	0	-2.308909	0.067001	10.343661	-0.023068	0.000668	0.103441	0.549860	6.977147	4.621861
53755	0	-2.321078	0.092021	10.326753	-0.023193	0.000916	0.103271	0.553225	7.002312	4.624349
53756	0	-2.317806	0.074342	10.326054	-0.023168	0.000741	0.103263	0.554059	7.019772	4.623994
53757	0	-2.362661	0.067661	10.381940	-0.023621	0.000671	0.103821	0.557930	7.032148	4.627321
53758	0	-2.356858	0.111387	10.461210	-0.023572	0.001108	0.104611	0.562215	7.034248	4.628567
53759	0	-2.355336	0.079998	10.339492	-0.023560	0.000793	0.103394	0.567455	7.033174	4.628461
53760	0	-2.352680	0.092991	10.370524	-0.023547	0.000928	0.103701	0.567697	7.016446	4.628656
53761	0	-2.329303	0.110074	10.352065	-0.023315	0.001099	0.103516	0.568049	6.997425	4.625989
53762	0	-2.281702	0.091967	10.298189	-0.022844	0.000919	0.102976	0.566450	6.972809	4.624176
53763	0	-2.285983	0.085679	10.224021	-0.022888	0.000854	0.102234	0.567017	6.946769	4.625551
53764	0	-2.292032	0.061986	10.200968	-0.022954	0.000614	0.102002	0.571330	6.914653	4.626675
53765	0	-2.303100	0.073809	10.090028	-0.023071	0.000732	0.100891	0.575630	6.874652	4.621367
53766	0	-2.300850	0.105297	10.043093	-0.023052	0.001048	0.100421	0.579074	6.830412	4.624574
53767	0	-2.265756	0.110113	9.900989	-0.022705	0.001099	0.098999	0.579873	6.781065	4.630003
53768	0	-2.275452	0.110844	9.805273	-0.022795	0.001103	0.098043	0.583634	6.739768	4.626945
53769	0	-2.259900	0.116363	9.772767	-0.022644	0.001160	0.097717	0.586146	6.692604	4.629299
53770	0	-2.196050	0.098968	9.664899	-0.022006	0.000984	0.096639	0.590497	6.644279	4.627033
53771	0	-2.187071	0.061271	9.595659	-0.021912	0.000610	0.095947	0.591241	6.601077	4.627748
53772	0	-2.191146	0.110477	9.518139	-0.021953	0.001102	0.095172	0.591982	6.557214	4.621673
53773	0	-2.175148	0.091979	9.443013	-0.021790	0.000916	0.094421	0.595062	6.516696	4.616975
53774	0	-2.143637	0.135700	9.395787	-0.021470	0.001350	0.093950	0.600966	6.481252	4.618619
53775	0	-2.145254	0.122220	9.296388	-0.021484	0.001221	0.092957	0.600785	6.447668	4.617887
53776	0	-2.121557	0.140827	9.328096	-0.021237	0.001407	0.093276	0.600822	6.426557	4.614878
53777	0	-2.104194	0.134393	9.283790	-0.021057	0.001343	0.092834	0.600279	6.413431	4.618317
53778	0	-2.113685	0.140714	9.205061	-0.021150	0.001406	0.092048	0.600146	6.403177	4.616615
53779	0	-2.123508	0.140156	9.222534	-0.021240	0.001404	0.092224	0.595559	6.402423	4.614825
53780	0	-2.116369	0.133999	9.198323	-0.021170	0.001338	0.091982	0.596098	6.400630	4.612218
53781	0	-2.094254	0.146316	9.234452	-0.020935	0.001465	0.092346	0.592236	6.415547	4.615021
53782	0	-2.132732	0.109622	9.282816	-0.021317	0.001095	0.092831	0.592128	6.434506	4.616223
53783	0	-2.125709	0.109727	9.331893	-0.021240	0.001099	0.093323	0.588737	6.460863	4.615528
53784	0	-2.141424	0.091334	9.349324	-0.021397	0.000913	0.093497	0.587735	6.488020	4.621867
53785	0	-2.169305	0.091829	9.411029	-0.021667	0.000916	0.094116	0.589282	6.524778	4.623817
53786	0	-2.174159	0.091825	9.489211	-0.021719	0.000920	0.094897	0.585086	6.557698	4.625275
53787	0	-2.176167	0.127936	9.526835	-0.021729	0.001282	0.095276	0.580555	6.603194	4.627756
53788	0	-2.225804	0.115223	9.561764	-0.022223	0.001154	0.095626	0.576806	6.651342	4.636742
53789	0	-2.237168	0.097781	9.642793	-0.022339	0.000977	0.096436	0.576530	6.695932	4.641352
53790	0	-2.262114	0.072882	9.775466	-0.022589	0.000734	0.097762	0.568427	6.739481	4.646574
53791	0	-2.268343	0.109987	9.819647	-0.022644	0.001099	0.098206	0.568124	6.791026	4.649954
53792	0	-2.251291	0.085327	9.921761	-0.022480	0.000856	0.099225	0.562854	6.834589	4.655506
53793	0	-2.255852	0.110080	10.051669	-0.022522	0.001099	0.100525	0.563557	6.881874	4.655790
53794	0	-2.268584	0.104156	10.135587	-0.022657	0.001041	0.101362	0.561936	6.919651	4.649074
53795	0	-2.267700	0.104018	10.137200	-0.022644	0.001038	0.101379	0.563080	6.962460	4.653014
53796	0	-2.298281	0.067675	10.215132	-0.022955	0.000676	0.102158	0.561958	6.999298	4.650501
53797	0	-2.309258	0.109758	10.283947	-0.023071	0.001099	0.102844	0.559012	7.028577	4.648558
53798	0	-2.306674	0.108917	10.307588	-0.023053	0.001096	0.103079	0.549995	7.049184	4.649512
53799	0	-2.320615	0.079549	10.412311	-0.023193	0.000793	0.104126	0.550394	7.068745	4.654115
53800	0	-2.340566	0.061434	10.332506	-0.023402	0.000614	0.103326	0.548726	7.078063	4.655702
53801	0	-2.349813	0.036904	10.375985	-0.023499	0.000366	0.103760	0.549926	7.083073	4.658797
53802	0	-2.336440	0.043443	10.376247	-0.023376	0.000432	0.103760	0.550598	7.075239	4.658846
53803	0	-2.342264	0.048954	10.327485	-0.023438	0.000488	0.103271	0.549997	7.064254	4.657723
53804	0	-2.356649	0.048808	10.303965	-0.023591	0.000490	0.103034	0.545686	7.042432	4.652943
53805	0	-2.353534	0.043351	10.278873	-0.023560	0.000427	0.102783	0.550558	7.020768	4.658962
53806	0	-2.311624	0.093291	10.212892	-0.023146	0.000927	0.102122	0.555093	6.993127	4.661175
53807	0	-2.309497	0.104629	10.132679	-0.023132	0.001038	0.101318	0.562662	6.956350	4.652486
53808	0	-2.283572	0.087551	10.109924	-0.022875	0.000872	0.101090	0.564869	6.917467	4.649603
53809	0	-2.278691	0.110617	9.967954	-0.022827	0.001099	0.099670	0.571306	6.876574	4.651335
53810	0	-2.276495	0.099080	9.963736	-0.022808	0.000991	0.099627	0.569139	6.832371	4.649805
53811	0	-2.217323	0.085746	9.870362	-0.022217	0.000854	0.098694	0.570417	6.787195	4.645792
53812	0	-2.208919	0.117276	9.780675	-0.022131	0.001165	0.097797	0.576812	6.743630	4.645861
53813	0	-2.199025	0.134682	9.681158	-0.022034	0.001343	0.096802	0.579428	6.697602	4.641291
53814	0	-2.209020	0.110773	9.628086	-0.022131	0.001106	0.096272	0.579063	6.654442	4.640212
53815	0	-2.175222	0.152484	9.516237	-0.021790	0.001526	0.095154	0.575767	6.614838	4.642855
53816	0	-2.174233	0.134033	9.493364	-0.021776	0.001340	0.094926	0.574218	6.579304	4.645147
53817	0	-2.176185	0.097698	9.454983	-0.021790	0.000977	0.094543	0.572679	6.551065	4.648220
53818	0	-2.122136	0.115665	9.419523	-0.021246	0.001160	0.094190	0.567052	6.526503	4.643031
53819	0	-2.140452	0.121856	9.351020	-0.021423	0.001221	0.093506	0.562480	6.508791	4.640361
53820	0	-2.142962	0.091227	9.284710	-0.021447	0.000911	0.092843	0.562306	6.492429	4.645843
53821	0	-2.122752	0.122356	9.289838	-0.021240	0.001221	0.092896	0.563787	6.482077	4.651274
53822	0	-2.139230	0.110507	9.284161	-0.021399	0.001103	0.092840	0.563829	6.479680	4.655583
53823	0	-2.148345	0.146269	9.277369	-0.021484	0.001465	0.092773	0.559344	6.483902	4.652162
53824	0	-2.148556	0.133815	9.338307	-0.021482	0.001338	0.093384	0.557609	6.493048	4.650976
53825	0	-2.118784	0.140151	9.325979	-0.021179	0.001404	0.093262	0.552984	6.509010	4.652646
53826	0	-2.169512	0.121442	9.307143	-0.021685	0.001216	0.093074	0.549287	6.527250	4.652358
53827	0	-2.119891	0.115960	9.368451	-0.021179	0.001160	0.093689	0.547376	6.556683	4.656254
53828	0	-2.148872	0.097614	9.416193	-0.021463	0.000976	0.094168	0.546214	6.592838	4.657839
53829	0	-2.150881	0.085433	9.520933	-0.021484	0.000854	0.095215	0.544214	6.627594	4.656412
53830	0	-2.186262	0.122598	9.556416	-0.021839	0.001220	0.095570	0.549737	6.661078	4.658357
53831	0	-2.200267	0.139921	9.679501	-0.021973	0.001404	0.096802	0.542623	6.701938	4.661030
53832	0	-2.231172	0.139381	9.708486	-0.022278	0.001394	0.097093	0.540332	6.747264	4.663103
53833	0	-2.224901	0.127285	9.777111	-0.022217	0.001282	0.097778	0.528343	6.790347	4.660910
53834	0	-2.249793	0.101859	9.885438	-0.022466	0.001019	0.098862	0.525555	6.833001	4.661294
53835	0	-2.237477	0.091357	9.972342	-0.022339	0.000916	0.099731	0.521562	6.879620	4.654928
53836	0	-2.256681	0.078458	10.001291	-0.022533	0.000789	0.100020	0.515170	6.923182	4.653813
53837	0	-2.261364	0.055048	10.131152	-0.022583	0.000549	0.101318	0.514673	6.963110	4.654137
53838	0	-2.285719	0.091640	10.172478	-0.022828	0.000917	0.101731	0.511752	7.001137	4.656261
53839	0	-2.334013	0.067126	10.241137	-0.023315	0.000671	0.102417	0.509812	7.034024	4.658872
53840	0	-2.332565	0.054643	10.240063	-0.023304	0.000548	0.102406	0.505883	7.063489	4.664134
53841	0	-2.320560	0.085376	10.278045	-0.023193	0.000854	0.102783	0.503231	7.082351	4.666797
53842	0	-2.347024	0.084989	10.375227	-0.023462	0.000853	0.103754	0.498418	7.096381	4.668127
53843	0	-2.331945	0.085257	10.333163	-0.023315	0.000854	0.103333	0.494451	7.106036	4.672390
53844	0	-2.337882	0.066794	10.351512	-0.023385	0.000667	0.103514	0.493953	7.104330	4.672136
53845	0	-2.336638	0.085348	10.290757	-0.023376	0.000854	0.102905	0.490861	7.098324	4.667281
53846	0	-2.334550	0.054759	10.278950	-0.023356	0.000546	0.102787	0.490083	7.091429	4.657355
53847	0	-2.299228	0.085283	10.315344	-0.023010	0.000854	0.103149	0.486229	7.076676	4.651794
53848	0	-2.337286	0.109879	10.273644	-0.023402	0.001095	0.102730	0.488539	7.049124	4.649824
53849	0	-2.334465	0.079694	10.211907	-0.023376	0.000793	0.102112	0.490319	7.018614	4.645437
53850	0	-2.279164	0.086212	10.182751	-0.022825	0.000861	0.101820	0.489326	6.985926	4.646315
53851	0	-2.303548	0.091022	10.132656	-0.023071	0.000916	0.101318	0.481351	6.950602	4.639903
53852	0	-2.259870	0.114939	9.993790	-0.022635	0.001148	0.099930	0.480612	6.914672	4.641673
53853	0	-2.236309	0.091667	9.973970	-0.022400	0.000916	0.099731	0.479836	6.877492	4.641330
53854	0	-2.223034	0.122647	9.896226	-0.022266	0.001223	0.098954	0.482153	6.840864	4.637846
53855	0	-2.210900	0.116571	9.821604	-0.022156	0.001160	0.098206	0.486991	6.791395	4.640774
53856	0	-2.220940	0.105428	9.695345	-0.022247	0.001049	0.096945	0.491010	6.751672	4.643589
53857	0	-2.193496	0.103808	9.620001	-0.021973	0.001038	0.096191	0.489513	6.711871	4.641965
53858	0	-2.186384	0.097838	9.554410	-0.021898	0.000977	0.095536	0.489607	6.675669	4.641314
53859	0	-2.175527	0.122430	9.497852	-0.021790	0.001221	0.094971	0.491842	6.639413	4.637553
53860	0	-2.150821	0.092672	9.474871	-0.021539	0.000922	0.094742	0.495185	6.607590	4.636026
53861	0	-2.133478	0.091367	9.418350	-0.021362	0.000916	0.094177	0.490962	6.579230	4.632214
53862	0	-2.134862	0.116148	9.346181	-0.021369	0.001156	0.093457	0.495716	6.559341	4.633139
53863	0	-2.134787	0.122276	9.326500	-0.021362	0.001221	0.093262	0.496266	6.546723	4.626569
53864	0	-2.107489	0.116270	9.266043	-0.021090	0.001163	0.092657	0.493359	6.533677	4.627621
53865	0	-2.098628	0.121884	9.314188	-0.020996	0.001221	0.093140	0.489162	6.526703	4.622566
53866	0	-2.109478	0.097208	9.283927	-0.021099	0.000973	0.092838	0.486432	6.526482	4.619245
53867	0	-2.130735	0.128727	9.295507	-0.021301	0.001282	0.092957	0.491233	6.539050	4.622974
53868	0	-2.132450	0.098871	9.319437	-0.021314	0.000987	0.093197	0.491372	6.557446	4.627099
53869	0	-2.131566	0.091701	9.380775	-0.021301	0.000916	0.093811	0.491299	6.580076	4.632571
53870	0	-2.153013	0.121898	9.422701	-0.021514	0.001224	0.094231	0.483990	6.604844	4.632265
53871	0	-2.150646	0.128182	9.453844	-0.021484	0.001282	0.094543	0.482271	6.636684	4.633935
53872	0	-2.173418	0.115901	9.477210	-0.021712	0.001160	0.094777	0.479680	6.668205	4.634757
53873	0	-2.188261	0.140358	9.520749	-0.021851	0.001404	0.095215	0.477639	6.711805	4.640997
53874	0	-2.169947	0.152231	9.708564	-0.021672	0.001525	0.097092	0.472821	6.748999	4.641578
53875	0	-2.224355	0.097636	9.710081	-0.022217	0.000977	0.097107	0.470811	6.785627	4.646772
53876	0	-2.218128	0.122045	9.763654	-0.022149	0.001220	0.097644	0.469870	6.828456	4.653271
53877	0	-2.231143	0.109571	9.868629	-0.022278	0.001099	0.098694	0.464778	6.872510	4.656143
53878	0	-2.256219	0.096597	9.934240	-0.022529	0.000970	0.099350	0.458597	6.916228	4.661357
53879	0	-2.267157	0.061404	9.990829	-0.022644	0.000610	0.099915	0.460974	6.952829	4.664520
53880	0	-2.266530	0.073933	10.111607	-0.022639	0.000739	0.101122	0.459449	6.987334	4.668621
53881	0	-2.248655	0.060953	10.137372	-0.022461	0.000610	0.101379	0.456770	7.021274	4.674456
53882	0	-2.283637	0.042453	10.148485	-0.022818	0.000425	0.101489	0.454066	7.047400	4.676246
53883	0	-2.271923	0.091739	10.229176	-0.022705	0.000916	0.102295	0.454258	7.068248	4.675081
53884	0	-2.317034	0.086310	10.283540	-0.023161	0.000857	0.102838	0.458705	7.083691	4.680746
53885	0	-2.325995	0.085695	10.284296	-0.023254	0.000854	0.102844	0.459546	7.094815	4.686789
53886	0	-2.320582	0.079970	10.326838	-0.023205	0.000798	0.103269	0.459225	7.100943	4.684170
53887	0	-2.324464	0.116269	10.315158	-0.023254	0.001160	0.103149	0.460596	7.095052	4.686235
53888	0	-2.365697	0.098309	10.315451	-0.023663	0.000982	0.103153	0.459559	7.093777	4.689068
53889	0	-2.342383	0.091608	10.333562	-0.023438	0.000916	0.103333	0.458194	7.083573	4.685914
53890	0	-2.296500	0.091683	10.230481	-0.022984	0.000916	0.102301	0.456618	7.067702	4.685935
53891	0	-2.304807	0.097963	10.181187	-0.023071	0.000977	0.101807	0.458036	7.046468	4.687919
53892	0	-2.263515	0.086654	10.127221	-0.022659	0.000860	0.101267	0.463076	7.024034	4.688485
53893	0	-2.273727	0.067413	10.120276	-0.022766	0.000671	0.101196	0.464103	6.996282	4.687391
53894	0	-2.242843	0.092363	10.072847	-0.022465	0.000920	0.100720	0.465798	6.959835	4.688942
53895	0	-2.236275	0.103754	9.980082	-0.022400	0.001038	0.099792	0.463653	6.922086	4.681224
53896	0	-2.228779	0.098019	9.945111	-0.022326	0.000976	0.099442	0.466770	6.882409	4.677379
53897	0	-2.211357	0.116283	9.809298	-0.022156	0.001160	0.098083	0.468337	6.837969	4.676890
53898	0	-2.215355	0.128797	9.743941	-0.022194	0.001287	0.097430	0.466870	6.795351	4.678049
53899	0	-2.254615	0.109988	9.693240	-0.022583	0.001099	0.096924	0.466294	6.756660	4.673982
53900	0	-2.235525	0.085836	9.615430	-0.022388	0.000856	0.096147	0.466559	6.721924	4.676759
53901	0	-2.193639	0.091774	9.534525	-0.021973	0.000916	0.095337	0.467137	6.683215	4.674009
53902	0	-2.181278	0.080116	9.487110	-0.021840	0.000797	0.094865	0.469746	6.655103	4.670296
53903	0	-2.164124	0.122579	9.461043	-0.021667	0.001221	0.094604	0.473793	6.628201	4.666061
53904	0	-2.122448	0.086897	9.449929	-0.021249	0.000864	0.094494	0.477688	6.603542	4.668098
53905	0	-2.109746	0.085824	9.393772	-0.021118	0.000854	0.093933	0.480195	6.583141	4.669115
53906	0	-2.112516	0.092595	9.339528	-0.021138	0.000922	0.093392	0.482753	6.571992	4.671141
53907	0	-2.123074	0.091730	9.308076	-0.021240	0.000916	0.093079	0.482961	6.565156	4.671613
53908	0	-2.096832	0.104303	9.314539	-0.020977	0.001040	0.093143	0.484136	6.559321	4.670423
53909	0	-2.117611	0.110071	9.307929	-0.021179	0.001099	0.093079	0.484737	6.560393	4.665579
53910	0	-2.117452	0.122891	9.350652	-0.021173	0.001225	0.093507	0.488113	6.566518	4.666900
53911	0	-2.149257	0.140258	9.301570	-0.021484	0.001404	0.093018	0.484725	6.581451	4.671324
53912	0	-2.151070	0.134025	9.362201	-0.021502	0.001340	0.093624	0.483291	6.597537	4.664863
53913	0	-2.204879	0.128195	9.350230	-0.022034	0.001282	0.093506	0.481748	6.620917	4.664989
53914	0	-2.201891	0.140582	9.471525	-0.022003	0.001404	0.094719	0.482329	6.644835	4.663988
53915	0	-2.193654	0.146487	9.563638	-0.021912	0.001465	0.095642	0.480584	6.679569	4.662905
53916	0	-2.168391	0.097878	9.605179	-0.021657	0.000976	0.096058	0.482522	6.716536	4.665782
53917	0	-2.163463	0.085158	9.685653	-0.021606	0.000854	0.096863	0.477342	6.754757	4.662845
53918	0	-2.163536	0.072667	9.702525	-0.021603	0.000726	0.097033	0.476678	6.798226	4.669082
53919	0	-2.212359	0.061419	9.801593	-0.022095	0.000610	0.098022	0.479314	6.836768	4.674966
53920	0	-2.224215	0.080116	9.794167	-0.022214	0.000801	0.097948	0.477614	6.874617	4.676364
53921	0	-2.255648	0.091914	9.911322	-0.022522	0.000916	0.099121	0.479950	6.919362	4.677451
53922	0	-2.292291	0.092449	10.001440	-0.022897	0.000922	0.100020	0.480715	6.954163	4.675357
53923	0	-2.279270	0.116165	10.088509	-0.022766	0.001160	0.100891	0.481182	6.989154	4.685628
53924	0	-2.272365	0.122430	10.117801	-0.022697	0.001225	0.101184	0.479184	7.023622	4.692097
53925	0	-2.309590	0.115777	10.210627	-0.023071	0.001160	0.102112	0.475318	7.056040	4.697260
53926	0	-2.277239	0.103335	10.203538	-0.022755	0.001033	0.102039	0.474037	7.080758	4.692436
53927	0	-2.296455	0.091588	10.247459	-0.022949	0.000916	0.102478	0.472605	7.102675	4.694739
53928	0	-2.322859	0.116265	10.326298	-0.023225	0.001160	0.103264	0.473972	7.111635	4.693912
53929	0	-2.325804	0.079887	10.308752	-0.023254	0.000793	0.103088	0.478009	7.120462	4.695450
53930	0	-2.325917	0.093087	10.333121	-0.023262	0.000926	0.103331	0.481376	7.122075	4.694029
53931	0	-2.312297	0.097622	10.302945	-0.023132	0.000977	0.103027	0.479102	7.116405	4.698338
53932	0	-2.298137	0.085817	10.278939	-0.022992	0.000854	0.102787	0.482222	7.109160	4.698643
53933	0	-2.305183	0.079467	10.260446	-0.023071	0.000793	0.102600	0.481574	7.092176	4.697358
53934	0	-2.307639	0.073857	10.242955	-0.023094	0.000734	0.102426	0.484277	7.076982	4.699150
53935	0	-2.291960	0.079232	10.254570	-0.022949	0.000793	0.102539	0.481005	7.048613	4.695939
53936	0	-2.298134	0.061002	10.091169	-0.023013	0.000607	0.100904	0.481808	7.017215	4.697916
53937	0	-2.292235	0.098123	10.089718	-0.022949	0.000977	0.100891	0.485020	6.991391	4.699576
53938	0	-2.292193	0.099118	9.999498	-0.022957	0.000985	0.099987	0.489781	6.956053	4.702405
53939	0	-2.266853	0.116315	9.900736	-0.022705	0.001160	0.098999	0.491699	6.918453	4.701868
53940	0	-2.228920	0.117066	9.884071	-0.022327	0.001166	0.098832	0.494539	6.878861	4.695841
53941	0	-2.205524	0.122750	9.797024	-0.022095	0.001221	0.097961	0.500279	6.837392	4.689505
53942	0	-2.209798	0.124043	9.762151	-0.022139	0.001234	0.097612	0.505579	6.794395	4.689492
53943	0	-2.187723	0.128674	9.626020	-0.021912	0.001282	0.096252	0.509406	6.758148	4.687300
53944	0	-2.181123	0.104841	9.627488	-0.021843	0.001047	0.096268	0.508880	6.725096	4.682392
53945	0	-2.163801	0.122199	9.583184	-0.021667	0.001221	0.095825	0.508385	6.694562	4.679244
53946	0	-2.139346	0.110272	9.535664	-0.021426	0.001101	0.095349	0.508939	6.659896	4.678643
53947	0	-2.133821	0.109804	9.454891	-0.021362	0.001099	0.094543	0.506244	6.635341	4.681808
53948	0	-2.153853	0.133979	9.394825	-0.021559	0.001341	0.093944	0.502996	6.615340	4.681575
53949	0	-2.147006	0.122250	9.442462	-0.021484	0.001221	0.094421	0.503200	6.602640	4.682516
53950	0	-2.150489	0.140743	9.357556	-0.021518	0.001407	0.093573	0.502164	6.591560	4.681948
53951	0	-2.147733	0.110208	9.381261	-0.021484	0.001099	0.093811	0.504400	6.587657	4.680458
53952	0	-2.146595	0.104474	9.363195	-0.021471	0.001044	0.093631	0.503062	6.586152	4.678571
53953	0	-2.136522	0.152799	9.344412	-0.021362	0.001526	0.093445	0.503729	6.594411	4.682139
53954	0	-2.137287	0.122511	9.344180	-0.021368	0.001225	0.093443	0.502559	6.605006	4.688587
53955	0	-2.125288	0.140566	9.368607	-0.021240	0.001404	0.093689	0.502963	6.625165	4.685302
53956	0	-2.140191	0.122189	9.416744	-0.021388	0.001224	0.094171	0.499143	6.646727	4.683781
53957	0	-2.131604	0.115398	9.423501	-0.021301	0.001160	0.094238	0.490519	6.669327	4.690473
53958	0	-2.159893	0.108670	9.514191	-0.021576	0.001086	0.095147	0.489276	6.701688	4.696606
53959	0	-2.181264	0.134216	9.563684	-0.021790	0.001343	0.095642	0.486766	6.734043	4.694688
53960	0	-2.204751	0.091159	9.635666	-0.022019	0.000914	0.096363	0.482624	6.772173	4.695408
53961	0	-2.218430	0.109548	9.685630	-0.022156	0.001099	0.096863	0.477191	6.810605	4.697480
53962	0	-2.199799	0.084325	9.794179	-0.021970	0.000848	0.097948	0.470187	6.848237	4.700166
53963	0	-2.249058	0.073164	9.807671	-0.022461	0.000732	0.098083	0.467527	6.887524	4.703193
53964	0	-2.224046	0.091161	9.855194	-0.022216	0.000914	0.098557	0.463440	6.920813	4.703563
53965	0	-2.273638	0.097383	9.984642	-0.022705	0.000977	0.099854	0.458600	6.961371	4.706802
53966	0	-2.309909	0.079213	10.056470	-0.023073	0.000788	0.100571	0.461724	6.995532	4.705917
53967	0	-2.303567	0.121994	10.058013	-0.023010	0.001221	0.100586	0.459075	7.029154	4.705267
53968	0	-2.295995	0.109861	10.130135	-0.022940	0.001097	0.101306	0.459393	7.056720	4.711709
53969	0	-2.315448	0.127883	10.167957	-0.023132	0.001282	0.101685	0.454413	7.086308	4.719042
53970	0	-2.264323	0.115295	10.228103	-0.022628	0.001153	0.102284	0.452574	7.108181	4.723233
53971	0	-2.296340	0.066991	10.253590	-0.022949	0.000671	0.102539	0.449132	7.128645	4.724412
53972	0	-2.274091	0.079250	10.295802	-0.022734	0.000790	0.102960	0.450495	7.141229	4.731792
53973	0	-2.300999	0.061017	10.229498	-0.023010	0.000610	0.102295	0.448358	7.145591	4.725434
53974	0	-2.282311	0.085438	10.308927	-0.022827	0.000854	0.103088	0.447375	7.145693	4.723416
53975	0	-2.324670	0.115796	10.247979	-0.023254	0.001160	0.102478	0.443569	7.141690	4.719771
53976	0	-2.340422	0.115714	10.279015	-0.023422	0.001156	0.102786	0.443016	7.126196	4.716527
53977	0	-2.324050	0.127983	10.205397	-0.023254	0.001282	0.102051	0.438977	7.115170	4.716919
53978	0	-2.308104	0.079150	10.157357	-0.023105	0.000789	0.101568	0.440124	7.093099	4.716504
53979	0	-2.292536	0.085233	10.138481	-0.022949	0.000854	0.101379	0.435739	7.070718	4.713196
53980	0	-2.274740	0.109760	10.066489	-0.022780	0.001094	0.100657	0.437907	7.037702	4.710047
53981	0	-2.261275	0.091539	10.040989	-0.022644	0.000916	0.100403	0.435736	7.006561	4.704727
53982	0	-2.248626	0.103559	9.956956	-0.022521	0.001037	0.099562	0.432546	6.971098	4.706304
53983	0	-2.260950	0.085925	9.876276	-0.022644	0.000854	0.098755	0.435954	6.935581	4.703371
53984	0	-2.229657	0.098633	9.774067	-0.022332	0.000985	0.097733	0.435304	6.898345	4.705073
53985	0	-2.199658	0.079480	9.845800	-0.022034	0.000793	0.098450	0.434835	6.859661	4.707719
53986	0	-2.174468	0.104377	9.688647	-0.021778	0.001040	0.096879	0.437765	6.824667	4.702023
53987	0	-2.169525	0.103813	9.607685	-0.021729	0.001038	0.096069	0.436380	6.789510	4.701031
53988	0	-2.169264	0.091578	9.541934	-0.021724	0.000916	0.095412	0.433550	6.756683	4.698990
53989	0	-2.193893	0.122532	9.528359	-0.021973	0.001221	0.095276	0.436984	6.720650	4.697906
53990	0	-2.188334	0.093188	9.407583	-0.021907	0.000924	0.094070	0.444297	6.696538	4.697939
53991	0	-2.176765	0.134374	9.442642	-0.021790	0.001343	0.094421	0.443486	6.674496	4.698598
53992	0	-2.172958	0.122197	9.394659	-0.021747	0.001222	0.093943	0.441905	6.658219	4.702263
53993	0	-2.159435	0.109992	9.375277	-0.021606	0.001099	0.093750	0.441532	6.647956	4.708051
53994	0	-2.126833	0.097917	9.393993	-0.021277	0.000978	0.093938	0.440459	6.641437	4.700504
53995	0	-2.135668	0.085461	9.381232	-0.021362	0.000854	0.093811	0.438702	6.639119	4.699225
53996	0	-2.123039	0.115783	9.387385	-0.021230	0.001160	0.093874	0.434613	6.644464	4.693164
53997	0	-2.112364	0.085186	9.380983	-0.021118	0.000854	0.093811	0.429612	6.655713	4.693809
53998	0	-2.131916	0.115647	9.380668	-0.021313	0.001154	0.093808	0.430787	6.668141	4.692260
53999	0	-2.131389	0.110023	9.393022	-0.021301	0.001099	0.093933	0.430881	6.688078	4.695302
54000	0	-2.146318	0.128214	9.471673	-0.021449	0.001285	0.094720	0.426133	6.709669	4.693658
54001	0	-2.162504	0.103466	9.521065	-0.021606	0.001038	0.095215	0.420853	6.736581	4.694628
54002	0	-2.196720	0.164179	9.556824	-0.021949	0.001641	0.095572	0.419654	6.763172	4.694535
54003	0	-2.187708	0.109838	9.606331	-0.021851	0.001099	0.096069	0.417586	6.799319	4.690984
54004	0	-2.205277	0.103598	9.672225	-0.022026	0.001037	0.096728	0.415058	6.835473	4.697885
54005	0	-2.230737	0.097483	9.777160	-0.022278	0.000977	0.097778	0.411320	6.874609	4.701571
54006	0	-2.242807	0.103086	9.794027	-0.022398	0.001034	0.097947	0.406200	6.914330	4.700390
54007	0	-2.248837	0.091054	9.819934	-0.022461	0.000916	0.098206	0.398721	6.950862	4.700940
54008	0	-2.297275	0.078546	9.903991	-0.022943	0.000783	0.099047	0.399805	6.989221	4.707203
54009	0	-2.260633	0.066678	9.984827	-0.022583	0.000671	0.099854	0.392844	7.020496	4.709682
54010	0	-2.259334	0.102588	10.026475	-0.022569	0.001028	0.100270	0.388652	7.053158	4.714834
54011	0	-2.254555	0.079449	10.094688	-0.022522	0.000793	0.100952	0.388052	7.084427	4.722571
54012	0	-2.277248	0.060825	10.136355	-0.022753	0.000612	0.101368	0.381817	7.111215	4.723884
54013	0	-2.290224	0.073328	10.168140	-0.022888	0.000732	0.101685	0.380958	7.131557	4.724752
54014	0	-2.323267	0.043308	10.198061	-0.023222	0.000428	0.101983	0.384490	7.148094	4.721278
54015	0	-2.307526	0.091536	10.217196	-0.023071	0.000916	0.102173	0.382483	7.157014	4.725442
54016	0	-2.313847	0.097758	10.235458	-0.023141	0.000976	0.102354	0.382763	7.158779	4.724780
54017	0	-2.306591	0.109959	10.235716	-0.023071	0.001099	0.102356	0.381945	7.157228	4.728200
54018	0	-2.323211	0.134372	10.266571	-0.023244	0.001344	0.102663	0.380072	7.148519	4.734461
54019	0	-2.312505	0.073097	10.211347	-0.023132	0.000732	0.102112	0.376552	7.144865	4.731435
54020	0	-2.273387	0.097738	10.236276	-0.022752	0.000973	0.102359	0.379688	7.129253	4.729746
54021	0	-2.305044	0.073445	10.168929	-0.023071	0.000732	0.101685	0.380002	7.110194	4.732148
54022	0	-2.294438	0.079930	10.108843	-0.022969	0.000797	0.101083	0.380317	7.086445	4.734017
54023	0	-2.292115	0.091518	10.120266	-0.022949	0.000916	0.101196	0.377954	7.059105	4.732397
54024	0	-2.261757	0.060964	9.987321	-0.022650	0.000609	0.099866	0.376268	7.026582	4.736958
54025	0	-2.224143	0.104009	9.967852	-0.022278	0.001038	0.099670	0.377081	6.989164	4.736489
54026	0	-2.235495	0.049614	9.926692	-0.022388	0.000493	0.099259	0.378595	6.954891	4.735209
54027	0	-2.217605	0.067079	9.827581	-0.022217	0.000671	0.098267	0.375884	6.911815	4.731245
54028	0	-2.228653	0.073607	9.798686	-0.022319	0.000731	0.097980	0.380255	6.878477	4.722966
54029	0	-2.224980	0.079755	9.693024	-0.022278	0.000793	0.096924	0.383016	6.849716	4.723698
54030	0	-2.231501	0.086661	9.633269	-0.022345	0.000862	0.096326	0.386280	6.818952	4.724051
54031	0	-2.194488	0.122040	9.625878	-0.021973	0.001221	0.096252	0.383950	6.790309	4.719811
54032	0	-2.158347	0.134587	9.578297	-0.021612	0.001342	0.095777	0.386733	6.760384	4.718244
54033	0	-2.152599	0.134397	9.479199	-0.021545	0.001343	0.094788	0.386215	6.741322	4.715358
54034	0	-2.130192	0.135045	9.480110	-0.021324	0.001345	0.094796	0.391125	6.718854	4.717033
54035	0	-2.128259	0.116272	9.436453	-0.021301	0.001160	0.094360	0.392834	6.700567	4.719472
54036	0	-2.161609	0.110648	9.418811	-0.021630	0.001104	0.094185	0.393467	6.687708	4.720174
54037	0	-2.129460	0.085611	9.338530	-0.021301	0.000854	0.093384	0.393536	6.683940	4.719603
54038	0	-2.103868	0.104049	9.405918	-0.021044	0.001040	0.094058	0.391688	6.682143	4.718130
54039	0	-2.136523	0.140582	9.423759	-0.021362	0.001404	0.094238	0.392234	6.690112	4.719998
54040	0	-2.124963	0.091785	9.423556	-0.021246	0.000919	0.094236	0.388615	6.698975	4.723676
54041	0	-2.143601	0.079766	9.429640	-0.021423	0.000793	0.094299	0.391816	6.718776	4.724617
54042	0	-2.145982	0.129258	9.422912	-0.021449	0.001289	0.094232	0.393839	6.736228	4.729775
54043	0	-2.168339	0.122239	9.435667	-0.021667	0.001221	0.094360	0.394055	6.759964	4.731246
54044	0	-2.171497	0.116435	9.514272	-0.021700	0.001163	0.095146	0.394424	6.782528	4.732901
54045	0	-2.187174	0.121889	9.521001	-0.021851	0.001221	0.095215	0.390509	6.812404	4.733768
54046	0	-2.185591	0.115434	9.593146	-0.021832	0.001156	0.095937	0.386970	6.844829	4.732252
54047	0	-2.211584	0.091669	9.655277	-0.022095	0.000916	0.096558	0.386558	6.874328	4.728232
54048	0	-2.216277	0.085855	9.709069	-0.022138	0.000856	0.097096	0.387312	6.908343	4.738758
54049	0	-2.193896	0.103611	9.795532	-0.021912	0.001038	0.097961	0.383884	6.944706	4.744722
54050	0	-2.211067	0.072987	9.885970	-0.022089	0.000729	0.098865	0.383569	6.974203	4.748149
54051	0	-2.224249	0.097967	9.881011	-0.022217	0.000977	0.098816	0.385384	7.008367	4.753073
54052	0	-2.216681	0.092001	9.989781	-0.022147	0.000921	0.099902	0.382210	7.035283	4.754450
54053	0	-2.260065	0.109978	9.997159	-0.022583	0.001099	0.099976	0.381717	7.059886	4.755084
54054	0	-2.263667	0.098010	10.051217	-0.022618	0.000978	0.100516	0.381792	7.085193	4.760515
54055	0	-2.265945	0.085548	10.052142	-0.022644	0.000854	0.100525	0.381135	7.107111	4.764813
54056	0	-2.287115	0.079630	10.088064	-0.022859	0.000795	0.100883	0.380362	7.125741	4.763478
54057	0	-2.283581	0.115686	10.198784	-0.022827	0.001160	0.101990	0.375442	7.139831	4.762370
54058	0	-2.321487	0.096999	10.222836	-0.023211	0.000971	0.102229	0.372684	7.147977	4.761635
54059	0	-2.325480	0.103540	10.174554	-0.023254	0.001038	0.101746	0.368404	7.152789	4.760188
54060	0	-2.288483	0.054760	10.229491	-0.022889	0.000545	0.102294	0.369917	7.152291	4.761873
54061	0	-2.269620	0.073420	10.211378	-0.022705	0.000732	0.102112	0.370038	7.146630	4.766685
54062	0	-2.298119	0.048999	10.230142	-0.022993	0.000491	0.102299	0.366869	7.137635	4.764441
54063	0	-2.323175	0.055323	10.101837	-0.023254	0.000549	0.101013	0.369313	7.116244	4.769530
54064	0	-2.282048	0.074151	10.176005	-0.022842	0.000740	0.101755	0.368994	7.095862	4.769815
54065	0	-2.273838	0.098240	10.126350	-0.022766	0.000977	0.101257	0.373548	7.068777	4.770204
54066	0	-2.262410	0.074995	10.048126	-0.022651	0.000744	0.100475	0.378392	7.042754	4.768264
54067	0	-2.279979	0.085846	10.004283	-0.022827	0.000854	0.100037	0.380891	7.015742	4.764405
54068	0	-2.267782	0.086642	9.944542	-0.022712	0.000862	0.099438	0.383784	6.980949	4.764892
54069	0	-2.243320	0.085589	9.870014	-0.022461	0.000854	0.098694	0.383421	6.953077	4.762837
54070	0	-2.225276	0.116674	9.798098	-0.022285	0.001162	0.097974	0.387359	6.920257	4.756383
54071	0	-2.236972	0.110287	9.693075	-0.022400	0.001099	0.096924	0.390322	6.888899	4.751626
54072	0	-2.182265	0.104881	9.718777	-0.021852	0.001045	0.097181	0.392503	6.859148	4.747314
54073	0	-2.219036	0.097999	9.662469	-0.022217	0.000977	0.096619	0.394558	6.832101	4.747236
54074	0	-2.177234	0.098495	9.602558	-0.021798	0.000983	0.096020	0.394611	6.805636	4.741410
54075	0	-2.158174	0.110390	9.570864	-0.021606	0.001099	0.095703	0.398849	6.780367	4.736193
54076	0	-2.165486	0.099051	9.498686	-0.021680	0.000986	0.094981	0.402132	6.754473	4.738842
54077	0	-2.164690	0.110046	9.491434	-0.021667	0.001099	0.094910	0.402373	6.733897	4.742797
54078	0	-2.160669	0.086058	9.510582	-0.021626	0.000857	0.095101	0.404273	6.714359	4.744122
54079	0	-2.147294	0.085495	9.417985	-0.021484	0.000854	0.094177	0.402927	6.704705	4.750536
54080	0	-2.151583	0.110014	9.339030	-0.021523	0.001099	0.093389	0.402865	6.699625	4.748476
54081	0	-2.160403	0.122154	9.429986	-0.021606	0.001221	0.094299	0.401994	6.701001	4.744647
54082	0	-2.166410	0.134198	9.399480	-0.021663	0.001344	0.093995	0.398072	6.707011	4.740499
54083	0	-2.179065	0.115989	9.362767	-0.021790	0.001160	0.093628	0.396509	6.712686	4.735361
54084	0	-2.167929	0.091495	9.350284	-0.021670	0.000916	0.093505	0.394026	6.728003	4.732315
54085	0	-2.149383	0.097700	9.441923	-0.021484	0.000977	0.094421	0.392744	6.743789	4.733721
54086	0	-2.145725	0.103519	9.496261	-0.021442	0.001038	0.094966	0.388103	6.766000	4.737068
54087	0	-2.162352	0.085166	9.496684	-0.021606	0.000854	0.094971	0.382958	6.790871	4.741805
54088	0	-2.165988	0.109142	9.556815	-0.021641	0.001092	0.095572	0.380540	6.818068	4.742918
54089	0	-2.193154	0.098063	9.643098	-0.021912	0.000977	0.096436	0.383517	6.846039	4.747957
54090	0	-2.209358	0.135125	9.642146	-0.022074	0.001350	0.096426	0.382741	6.873922	4.750412
54091	0	-2.236446	0.079519	9.691791	-0.022339	0.000793	0.096924	0.383002	6.908492	4.751526
54092	0	-2.235586	0.079644	9.806527	-0.022330	0.000796	0.098071	0.381399	6.942643	4.755452
54093	0	-2.236471	0.079388	9.789449	-0.022339	0.000793	0.097900	0.380145	6.977196	4.758723
54094	0	-2.241872	0.072966	9.916356	-0.022391	0.000732	0.099170	0.375280	7.013130	4.761637
54095	0	-2.242056	0.079655	9.990989	-0.022400	0.000793	0.099915	0.377006	7.041119	4.763581
54096	0	-2.246094	0.061174	10.002283	-0.022442	0.000616	0.100027	0.370357	7.067262	4.765408
54097	0	-2.296812	0.055581	10.064263	-0.022949	0.000549	0.100647	0.375818	7.093067	4.761893
54098	0	-2.318532	0.044133	10.112231	-0.023170	0.000440	0.101126	0.375879	7.114168	4.760715
54099	0	-2.320580	0.091903	10.101029	-0.023193	0.000916	0.101013	0.377953	7.132590	4.758723
54100	0	-2.316008	0.092299	10.161639	-0.023158	0.000922	0.101617	0.376998	7.139128	4.762182
54101	0	-2.307335	0.073658	10.150097	-0.023071	0.000732	0.101501	0.379722	7.145781	4.758529
54102	0	-2.277135	0.098451	10.174359	-0.022771	0.000984	0.101744	0.378225	7.150572	4.757684
54103	0	-2.282529	0.091906	10.156289	-0.022827	0.000916	0.101562	0.380295	7.152734	4.759679
54104	0	-2.251073	0.092523	10.131998	-0.022518	0.000922	0.101318	0.381759	7.148603	4.759261
54105	0	-2.263641	0.104089	10.217451	-0.022644	0.001038	0.102173	0.383410	7.144336	4.750975
54106	0	-2.279585	0.092121	10.120276	-0.022812	0.000921	0.101199	0.381472	7.130412	4.753550
54107	0	-2.305341	0.085741	10.034588	-0.023071	0.000854	0.100342	0.382814	7.114264	4.751816
54108	0	-2.289441	0.080640	10.029279	-0.022914	0.000799	0.100288	0.388984	7.096197	4.750427
54109	0	-2.273750	0.061302	10.040930	-0.022766	0.000610	0.100403	0.389980	7.067825	4.745205
54110	0	-2.262068	0.098723	9.956708	-0.022649	0.000981	0.099561	0.394694	7.039668	4.746068
54111	0	-2.249406	0.073579	9.918844	-0.022522	0.000732	0.099182	0.396560	7.011634	4.746702
54112	0	-2.255473	0.068333	9.853089	-0.022589	0.000677	0.098523	0.401658	6.976347	4.740714
54113	0	-2.255185	0.085641	9.760240	-0.022583	0.000854	0.097595	0.401891	6.944027	4.737630
54114	0	-2.218161	0.079666	9.804356	-0.022216	0.000796	0.098036	0.400294	6.908230	4.738646
54115	0	-2.212403	0.073311	9.705313	-0.022156	0.000732	0.097046	0.399105	6.875011	4.736543
54116	0	-2.205997	0.128460	9.621322	-0.022093	0.001283	0.096206	0.399349	6.840122	4.736996
54117	0	-2.170308	0.103995	9.558681	-0.021729	0.001038	0.095581	0.400152	6.813849	4.734892
54118	0	-2.158940	0.110480	9.559869	-0.021617	0.001102	0.095592	0.400949	6.785079	4.733716
54119	0	-2.201395	0.079609	9.454803	-0.022034	0.000793	0.094543	0.402144	6.765403	4.730763
54120	0	-2.203311	0.098529	9.449622	-0.022056	0.000981	0.094491	0.404921	6.742349	4.728818
54121	0	-2.183661	0.110208	9.460768	-0.021851	0.001099	0.094604	0.407100	6.729671	4.727801
54122	0	-2.199722	0.123214	9.442910	-0.022006	0.001227	0.094427	0.410864	6.723223	4.723344
54123	0	-2.159758	0.127984	9.375207	-0.021606	0.001282	0.093750	0.406678	6.716633	4.723208
54124	0	-2.121675	0.122024	9.412139	-0.021223	0.001216	0.094120	0.409944	6.713184	4.724933
54125	0	-2.160615	0.140674	9.442141	-0.021606	0.001404	0.094421	0.411566	6.717077	4.723980
54126	0	-2.124337	0.110608	9.472584	-0.021240	0.001104	0.094727	0.411767	6.725107	4.725585
54127	0	-2.142738	0.091233	9.454257	-0.021423	0.000916	0.094543	0.406117	6.734240	4.728116
54128	0	-2.162321	0.127100	9.515010	-0.021615	0.001275	0.095152	0.399476	6.748341	4.726204
54129	0	-2.168025	0.098186	9.515085	-0.021667	0.000977	0.095154	0.403927	6.767960	4.728369
54130	0	-2.183116	0.111109	9.563177	-0.021815	0.001109	0.095635	0.404454	6.791220	4.731740
54131	0	-2.193073	0.097681	9.594290	-0.021912	0.000977	0.095947	0.402962	6.818297	4.733355
54132	0	-2.203431	0.115968	9.648190	-0.022012	0.001160	0.096487	0.401197	6.849304	4.739554
54133	0	-2.211734	0.103913	9.685762	-0.022095	0.001038	0.096863	0.401201	6.880302	4.741117
54134	0	-2.253430	0.091862	9.708909	-0.022507	0.000918	0.097095	0.399721	6.917109	4.744177
54135	0	-2.267256	0.061400	9.801585	-0.022644	0.000610	0.098022	0.402158	6.954713	4.744079
54136	0	-2.278961	0.055472	9.873546	-0.022763	0.000556	0.098742	0.398940	6.989547	4.746743
54137	0	-2.248589	0.097888	9.881022	-0.022461	0.000977	0.098816	0.399811	7.022734	4.749297
54138	0	-2.271798	0.092032	9.977475	-0.022695	0.000919	0.099780	0.399150	7.053843	4.751884
54139	0	-2.272046	0.097495	10.015522	-0.022705	0.000977	0.100159	0.395534	7.075699	4.754120
54140	0	-2.269102	0.103384	10.039170	-0.022676	0.001034	0.100395	0.393796	7.097641	4.755245
54141	0	-2.271984	0.042883	10.113193	-0.022705	0.000427	0.101135	0.393721	7.118635	4.752235
54142	0	-2.268421	0.055347	10.112524	-0.022674	0.000552	0.101128	0.393336	7.134869	4.753343
54143	0	-2.289640	0.060958	10.137754	-0.022888	0.000610	0.101379	0.390634	7.148389	4.753511
54144	0	-2.296889	0.097676	10.149706	-0.022966	0.000975	0.101498	0.391107	7.155438	4.753594
54145	0	-2.264606	0.104134	10.150098	-0.022644	0.001038	0.101501	0.393405	7.161934	4.754968
54146	0	-2.295041	0.086111	10.186658	-0.022954	0.000861	0.101866	0.391432	7.162132	4.750902
54147	0	-2.311886	0.109333	10.168769	-0.023132	0.001099	0.101685	0.383643	7.151168	4.752212
54148	0	-2.327496	0.072059	10.175448	-0.023289	0.000721	0.101751	0.381297	7.139878	4.753972
54149	0	-2.293422	0.067074	10.150486	-0.022949	0.000671	0.101501	0.378639	7.127160	4.752658
54150	0	-2.320829	0.091595	10.096261	-0.023225	0.000914	0.100959	0.379292	7.112608	4.748601
54151	0	-2.286488	0.079775	10.065224	-0.022888	0.000793	0.100647	0.382108	7.090308	4.744114
54152	0	-2.263244	0.067953	9.993017	-0.022659	0.000679	0.099924	0.380701	7.063710	4.742574
54153	0	-2.250039	0.067298	9.979734	-0.022522	0.000671	0.099792	0.380522	7.043147	4.739987
54154	0	-2.244851	0.079820	9.889363	-0.022480	0.000796	0.098886	0.380672	7.010834	4.738953
54155	0	-2.249574	0.055226	9.851672	-0.022522	0.000549	0.098511	0.382056	6.984474	4.739934
54156	0	-2.244189	0.043757	9.797940	-0.022470	0.000433	0.097973	0.385340	6.955264	4.735345
54157	0	-2.243059	0.085481	9.735807	-0.022461	0.000854	0.097351	0.383706	6.923749	4.733833
54158	0	-2.194828	0.140658	9.700391	-0.021974	0.001404	0.096998	0.384940	6.898007	4.732765
54159	0	-2.212815	0.153110	9.674696	-0.022156	0.001526	0.096741	0.389032	6.869484	4.735001
54160	0	-2.195457	0.141747	9.620844	-0.021979	0.001413	0.096203	0.391891	6.844181	4.735617
54161	0	-2.176662	0.164991	9.564728	-0.021790	0.001648	0.095642	0.392232	6.820895	4.735066
54162	0	-2.172101	0.146809	9.553473	-0.021744	0.001468	0.095530	0.390720	6.797774	4.731225
54163	0	-2.152259	0.140349	9.522001	-0.021545	0.001404	0.095215	0.388399	6.774494	4.732143
54164	0	-2.117894	0.115856	9.504495	-0.021195	0.001159	0.095041	0.386284	6.758823	4.729377
54165	0	-2.128578	0.122139	9.485210	-0.021301	0.001221	0.094849	0.385184	6.744289	4.730839
54166	0	-2.144357	0.085970	9.473553	-0.021454	0.000855	0.094733	0.388336	6.736039	4.730012
54167	0	-2.154288	0.091562	9.460507	-0.021545	0.000916	0.094604	0.386571	6.737162	4.730839
54168	0	-2.166301	0.109528	9.411713	-0.021663	0.001099	0.094117	0.380703	6.741729	4.725629
54169	0	-2.185392	0.103511	9.399339	-0.021851	0.001038	0.093994	0.375882	6.749989	4.722744
54170	0	-2.173606	0.090811	9.441929	-0.021735	0.000910	0.094419	0.371980	6.755222	4.723603
54171	0	-2.180011	0.115953	9.490725	-0.021790	0.001160	0.094910	0.369981	6.772156	4.727491
54172	0	-2.182692	0.122439	9.514449	-0.021811	0.001220	0.095148	0.373666	6.794951	4.725770
54173	0	-2.180788	0.109836	9.533273	-0.021790	0.001099	0.095337	0.371556	6.821200	4.720936
54174	0	-2.208637	0.091378	9.562994	-0.022071	0.000915	0.095634	0.368817	6.843942	4.724604
54175	0	-2.217164	0.085667	9.630980	-0.022156	0.000854	0.096313	0.369547	6.867028	4.724508
54176	0	-2.208588	0.085923	9.678961	-0.022066	0.000858	0.096794	0.368835	6.894643	4.724603
54177	0	-2.187225	0.085019	9.752936	-0.021851	0.000854	0.097534	0.362107	6.924290	4.729546
54178	0	-2.204237	0.108544	9.751789	-0.022017	0.001089	0.097524	0.356133	6.958847	4.733239
54179	0	-2.199380	0.091728	9.844497	-0.021973	0.000916	0.098450	0.356320	6.987673	4.728971
54180	0	-2.222298	0.085791	9.873892	-0.022199	0.000857	0.098744	0.355174	7.020067	4.730120
54181	0	-2.254100	0.073299	9.942195	-0.022522	0.000732	0.099426	0.354054	7.046146	4.738498
54182	0	-2.281927	0.109953	9.971848	-0.022804	0.001100	0.099722	0.352189	7.067574	4.739548
54183	0	-2.308900	0.091117	10.027673	-0.023071	0.000916	0.100281	0.345499	7.092015	4.737889
54184	0	-2.281302	0.090531	9.990332	-0.022801	0.000906	0.099906	0.342922	7.109517	4.741906
54185	0	-2.320458	0.048955	10.052231	-0.023193	0.000488	0.100525	0.342515	7.126506	4.742017
54186	0	-2.291715	0.061068	10.125024	-0.022911	0.000612	0.101252	0.338925	7.137563	4.743744
54187	0	-2.289099	0.055074	10.174497	-0.022888	0.000549	0.101746	0.338652	7.144886	4.744206
54188	0	-2.307358	0.079584	10.180551	-0.023077	0.000795	0.101805	0.337335	7.145149	4.749962
54189	0	-2.306443	0.079711	10.125886	-0.023071	0.000793	0.101257	0.339496	7.141544	4.748024
54190	0	-2.317007	0.079990	10.205590	-0.023180	0.000800	0.102054	0.337346	7.134531	4.748119
54191	0	-2.306012	0.048948	10.187020	-0.023071	0.000488	0.101868	0.336747	7.126147	4.745989
54192	0	-2.278817	0.079607	10.144902	-0.022805	0.000795	0.101445	0.335624	7.111017	4.748762
54193	0	-2.274809	0.055630	10.113927	-0.022766	0.000549	0.101135	0.341441	7.094758	4.748715
54194	0	-2.240918	0.062528	10.035310	-0.022426	0.000624	0.100349	0.341295	7.080068	4.751985
54195	0	-2.249874	0.097711	10.034700	-0.022522	0.000977	0.100342	0.339923	7.057693	4.748423
54196	0	-2.269432	0.092191	9.962479	-0.022720	0.000916	0.099619	0.344071	7.031914	4.744920
54197	0	-2.230972	0.097775	9.949383	-0.022339	0.000977	0.099487	0.343455	7.002459	4.749239
54198	0	-2.231019	0.110103	9.853050	-0.022343	0.001101	0.098523	0.342019	6.968809	4.746698
54199	0	-2.230998	0.092302	9.863928	-0.022339	0.000916	0.098633	0.348586	6.939361	4.745408
54200	0	-2.249586	0.050386	9.804173	-0.022526	0.000503	0.098035	0.348067	6.908483	4.749118
54201	0	-2.219455	0.079657	9.753922	-0.022217	0.000793	0.097534	0.349703	6.886449	4.751298
54202	0	-2.214803	0.104692	9.675592	-0.022173	0.001043	0.096750	0.351919	6.861093	4.748619
54203	0	-2.176461	0.073409	9.662426	-0.021790	0.000732	0.096619	0.351875	6.835677	4.744022
54204	0	-2.195953	0.061838	9.608541	-0.021984	0.000613	0.096080	0.355954	6.810494	4.743120
54205	0	-2.176484	0.079152	9.558670	-0.021790	0.000793	0.095581	0.351699	6.784983	4.744310
54206	0	-2.159689	0.060716	9.510824	-0.021619	0.000606	0.095103	0.351602	6.762641	4.745606
54207	0	-2.140925	0.091654	9.534007	-0.021423	0.000916	0.095337	0.350844	6.749836	4.741544
54208	0	-2.126564	0.103962	9.479511	-0.021274	0.001040	0.094793	0.349062	6.744312	4.741561
54209	0	-2.147186	0.122591	9.436313	-0.021484	0.001221	0.094360	0.353341	6.733241	4.742918
54210	0	-2.145516	0.117234	9.467126	-0.021460	0.001169	0.094670	0.355177	6.732019	4.744096
54211	0	-2.184563	0.109783	9.454461	-0.021851	0.001099	0.094543	0.352318	6.730148	4.742336
54212	0	-2.196049	0.109704	9.436287	-0.021963	0.001097	0.094362	0.350789	6.731092	4.742539
54213	0	-2.203201	0.103909	9.472694	-0.022034	0.001038	0.094727	0.350706	6.733217	4.740966
54214	0	-2.191483	0.116133	9.503035	-0.021909	0.001163	0.095032	0.347437	6.744688	4.744004
54215	0	-2.155421	0.116344	9.545695	-0.021545	0.001160	0.095459	0.350045	6.759399	4.748717
54216	0	-2.139187	0.128711	9.526856	-0.021380	0.001288	0.095271	0.346671	6.777310	4.747647
54217	0	-2.150239	0.122364	9.612631	-0.021484	0.001221	0.096130	0.348319	6.802925	4.752366
54218	0	-2.178143	0.104587	9.630110	-0.021765	0.001043	0.096305	0.349500	6.826889	4.760184
54219	0	-2.186900	0.079419	9.606514	-0.021851	0.000793	0.096069	0.348555	6.853000	4.761477
54220	0	-2.208863	0.079394	9.703328	-0.022071	0.000794	0.097037	0.346214	6.878069	4.767296
54221	0	-2.223473	0.054966	9.746905	-0.022217	0.000549	0.097473	0.344796	6.903280	4.769472
54222	0	-2.251868	0.067099	9.800894	-0.022497	0.000671	0.098014	0.342544	6.932564	4.771818
54223	0	-2.254504	0.073227	9.881066	-0.022522	0.000732	0.098816	0.340578	6.963437	4.775315
54224	0	-2.234106	0.091782	9.935101	-0.022325	0.000915	0.099355	0.342433	6.986619	4.775928
54225	0	-2.259980	0.097425	9.954455	-0.022583	0.000977	0.099548	0.338004	7.010075	4.777212
54226	0	-2.288073	0.115557	9.990155	-0.022861	0.001155	0.099906	0.336947	7.036298	4.775415
54227	0	-2.259614	0.097553	10.015574	-0.022583	0.000977	0.100159	0.333919	7.055486	4.770447
54228	0	-2.292514	0.097316	10.118730	-0.022915	0.000974	0.101190	0.331462	7.071251	4.767626
54229	0	-2.265262	0.073726	10.101122	-0.022644	0.000732	0.101013	0.334992	7.085122	4.766388
54230	0	-2.272408	0.067625	10.131321	-0.022722	0.000681	0.101314	0.327943	7.091314	4.767779
54231	0	-2.270520	0.067185	10.119626	-0.022705	0.000671	0.101196	0.326558	7.095595	4.767272
54232	0	-2.258285	0.085792	10.162280	-0.022584	0.000854	0.101623	0.328519	7.098422	4.770037
54233	0	-2.281717	0.073505	10.156472	-0.022827	0.000732	0.101562	0.329504	7.091281	4.767450
54234	0	-2.267819	0.134573	10.126291	-0.022686	0.001348	0.101261	0.325576	7.086541	4.766150
54235	0	-2.287524	0.122164	10.046680	-0.022888	0.001221	0.100464	0.324719	7.075874	4.767644
54236	0	-2.296363	0.061239	10.047436	-0.022985	0.000611	0.100470	0.323978	7.056175	4.763916
54237	0	-2.293289	0.055298	10.004035	-0.022949	0.000549	0.100037	0.326179	7.041541	4.768084
54238	0	-2.289565	0.073536	9.998713	-0.022917	0.000739	0.099982	0.320009	7.021439	4.761953
54239	0	-2.274227	0.049085	9.961481	-0.022766	0.000488	0.099609	0.320947	6.998112	4.759863
54240	0	-2.233106	0.080117	9.913654	-0.022353	0.000798	0.099132	0.322318	6.976662	4.756340
54241	0	-2.237591	0.110118	9.869926	-0.022400	0.001099	0.098694	0.323263	6.952894	4.756780
54242	0	-2.226439	0.061347	9.828318	-0.022291	0.000615	0.098277	0.319390	6.925753	4.754629
54243	0	-2.231466	0.068032	9.796688	-0.022339	0.000671	0.097961	0.327683	6.901518	4.753549
54244	0	-2.208145	0.124601	9.755060	-0.022108	0.001238	0.097545	0.335105	6.874325	4.753829
54245	0	-2.182552	0.073710	9.705150	-0.021851	0.000732	0.097046	0.338561	6.848840	4.753859
54246	0	-2.189862	0.068580	9.645155	-0.021923	0.000680	0.096446	0.343389	6.823911	4.749530
54247	0	-2.176799	0.091977	9.625728	-0.021790	0.000916	0.096252	0.346380	6.802333	4.747167
54248	0	-2.154247	0.111106	9.541241	-0.021564	0.001106	0.095407	0.350092	6.779980	4.750327
54249	0	-2.177191	0.110272	9.515780	-0.021790	0.001099	0.095154	0.352985	6.762844	4.745125
54250	0	-2.162062	0.129285	9.473679	-0.021632	0.001289	0.094734	0.355188	6.752931	4.743215
54251	0	-2.141182	0.110218	9.515636	-0.021423	0.001099	0.095154	0.357464	6.743153	4.742381
54252	0	-2.170102	0.134887	9.454929	-0.021706	0.001349	0.094548	0.354883	6.741661	4.743478
54253	0	-2.135732	0.122658	9.491071	-0.021362	0.001221	0.094910	0.359955	6.739743	4.742675
54254	0	-2.135369	0.135919	9.466716	-0.021353	0.001354	0.094667	0.363990	6.744956	4.738720
54255	0	-2.166718	0.134900	9.527586	-0.021667	0.001343	0.095276	0.369478	6.748695	4.740803
54256	0	-2.179454	0.092482	9.545787	-0.021790	0.000927	0.095459	0.365090	6.758769	4.745256
54257	0	-2.161231	0.097951	9.484727	-0.021606	0.000977	0.094849	0.366736	6.769941	4.747793
54258	0	-2.162850	0.067700	9.582015	-0.021619	0.000677	0.095822	0.364776	6.785557	4.751060
54259	0	-2.149623	0.097779	9.655497	-0.021484	0.000977	0.096558	0.364386	6.803711	4.751372
54260	0	-2.152447	0.122467	9.612098	-0.021508	0.001223	0.096125	0.365012	6.827173	4.760526
54261	0	-2.155942	0.079342	9.612723	-0.021545	0.000793	0.096130	0.363157	6.847960	4.763640
54262	0	-2.195891	0.152714	9.727912	-0.021940	0.001525	0.097283	0.363936	6.874053	4.766832
54263	0	-2.230021	0.092021	9.746798	-0.022278	0.000916	0.097473	0.367554	6.904438	4.768232
54264	0	-2.205418	0.061115	9.771266	-0.022034	0.000610	0.097717	0.366694	6.932545	4.772697
54265	0	-2.242060	0.079146	9.826190	-0.022400	0.000793	0.098267	0.362612	6.960765	4.772538
54266	0	-2.239759	0.091343	9.886360	-0.022381	0.000911	0.098867	0.363856	6.984262	4.776706
54267	0	-2.235633	0.097854	9.899506	-0.022339	0.000977	0.098999	0.364295	7.008561	4.779105
54268	0	-2.238978	0.098304	9.886481	-0.022374	0.000980	0.098868	0.365522	7.030749	4.783093
54269	0	-2.271972	0.115865	10.052161	-0.022705	0.001160	0.100525	0.362584	7.051509	4.785741
54270	0	-2.256165	0.072927	10.008870	-0.022552	0.000730	0.100091	0.360413	7.067164	4.783871
54271	0	-2.253017	0.091604	10.095032	-0.022522	0.000916	0.100952	0.359130	7.080547	4.783421
54272	0	-2.236325	0.097643	10.094674	-0.022356	0.000977	0.100948	0.357140	7.092803	4.782155
54273	0	-2.240503	0.110155	10.119512	-0.022400	0.001099	0.101196	0.358512	7.102668	4.778462
54274	0	-2.259224	0.098621	10.101057	-0.022593	0.000982	0.101010	0.361029	7.105290	4.782227
54275	0	-2.245949	0.092231	10.064723	-0.022461	0.000916	0.100647	0.366748	7.107682	4.783261
54276	0	-2.275575	0.093241	10.070967	-0.022763	0.000929	0.100708	0.368808	7.103190	4.784750
54277	0	-2.287906	0.103887	10.083214	-0.022888	0.001038	0.100830	0.368325	7.096870	4.784767
54278	0	-2.279435	0.116522	10.010477	-0.022809	0.001162	0.100101	0.370482	7.084111	4.781203
54279	0	-2.299298	0.085794	10.095606	-0.023010	0.000854	0.100952	0.372425	7.068498	4.785208
54280	0	-2.277967	0.092682	10.010824	-0.022793	0.000922	0.100105	0.375685	7.057505	4.782132
54281	0	-2.255869	0.092176	10.004205	-0.022583	0.000916	0.100037	0.380726	7.033696	4.780633
54282	0	-2.251701	0.080815	9.907469	-0.022535	0.000805	0.099071	0.382469	7.016556	4.779373
54283	0	-2.243750	0.079498	9.949258	-0.022461	0.000793	0.099487	0.382227	6.993591	4.778120
54284	0	-2.239000	0.079517	9.913706	-0.022414	0.000796	0.099132	0.378967	6.969631	4.776149
54285	0	-2.213304	0.079728	9.802756	-0.022156	0.000793	0.098022	0.381395	6.947094	4.774224
54286	0	-2.202582	0.092507	9.785429	-0.022050	0.000922	0.097849	0.382735	6.922902	4.775960
54287	0	-2.200830	0.104474	9.686849	-0.022034	0.001038	0.096863	0.389051	6.896898	4.772273
54288	0	-2.201853	0.111273	9.675705	-0.022044	0.001112	0.096751	0.387944	6.870546	4.769153
54289	0	-2.207052	0.079496	9.656314	-0.022095	0.000793	0.096558	0.387726	6.845857	4.764057
54290	0	-2.184324	0.134279	9.602354	-0.021864	0.001346	0.096019	0.382436	6.825173	4.762669
54291	0	-2.208061	0.110347	9.582839	-0.022095	0.001099	0.095825	0.386203	6.812350	4.757818
54292	0	-2.174675	0.128797	9.559027	-0.021762	0.001291	0.095587	0.380382	6.798212	4.758089
54293	0	-2.171437	0.134545	9.582837	-0.021729	0.001343	0.095825	0.381608	6.785326	4.759447
54294	0	-2.156625	0.134630	9.540652	-0.021579	0.001348	0.095404	0.378232	6.774302	4.758033
54295	0	-2.159751	0.134449	9.521685	-0.021606	0.001343	0.095215	0.378364	6.767585	4.753880
54296	0	-2.145923	0.116638	9.448800	-0.021467	0.001163	0.094486	0.381062	6.761928	4.758034
54297	0	-2.160180	0.103776	9.539900	-0.021606	0.001038	0.095398	0.379377	6.760373	4.759116
54298	0	-2.166098	0.073585	9.497211	-0.021659	0.000732	0.094973	0.381581	6.766932	4.758179
54299	0	-2.179437	0.067865	9.557990	-0.021790	0.000671	0.095581	0.388271	6.776738	4.757306
54300	0	-2.156061	0.093025	9.582106	-0.021555	0.000930	0.095822	0.386911	6.787537	4.756803
54301	0	-2.173881	0.128823	9.533448	-0.021729	0.001282	0.095337	0.392756	6.803965	4.758742
54302	0	-2.175891	0.135961	9.551209	-0.021749	0.001355	0.095514	0.396161	6.819290	4.767138
54303	0	-2.186875	0.134276	9.643143	-0.021851	0.001343	0.096436	0.394337	6.844921	4.763189
54304	0	-2.196676	0.122046	9.678910	-0.021949	0.001220	0.096793	0.393361	6.870218	4.759342
54305	0	-2.229564	0.140696	9.667554	-0.022278	0.001404	0.096680	0.395230	6.895368	4.757811
54306	0	-2.239251	0.085943	9.733850	-0.022375	0.000860	0.097342	0.392529	6.919850	4.764976
54307	0	-2.223665	0.110221	9.789584	-0.022217	0.001099	0.097900	0.394859	6.947122	4.765346
54308	0	-2.209001	0.110408	9.825342	-0.022074	0.001105	0.098257	0.391673	6.970114	4.769982
54309	0	-2.229460	0.110230	9.942247	-0.022278	0.001099	0.099426	0.394034	6.993475	4.771342
54310	0	-2.226857	0.086159	9.947556	-0.022250	0.000861	0.099480	0.392727	7.018689	4.772895
54311	0	-2.228823	0.067214	9.979015	-0.022278	0.000671	0.099792	0.391715	7.034693	4.766361
54312	0	-2.242833	0.066916	10.045746	-0.022421	0.000672	0.100459	0.386350	7.047177	4.770303
54313	0	-2.271698	0.060846	9.997290	-0.022705	0.000610	0.099976	0.382425	7.064794	4.777957
54314	0	-2.273833	0.066686	10.051705	-0.022729	0.000667	0.100519	0.380844	7.079564	4.775713
54315	0	-2.283494	0.085315	10.040107	-0.022827	0.000854	0.100403	0.377476	7.092508	4.774959
54316	0	-2.284531	0.110054	10.088681	-0.022843	0.001096	0.100887	0.380905	7.098753	4.770224
54317	0	-2.313744	0.073130	10.101202	-0.023132	0.000732	0.101013	0.377791	7.108583	4.769757
54318	0	-2.307688	0.067142	10.082832	-0.023082	0.000669	0.100827	0.379119	7.107030	4.767857
54319	0	-2.300381	0.049597	10.083151	-0.023010	0.000488	0.100830	0.385796	7.103723	4.767592
54320	0	-2.286658	0.062914	10.052888	-0.022876	0.000626	0.100527	0.387836	7.097228	4.769096
54321	0	-2.275545	0.079525	10.089350	-0.022766	0.000793	0.100891	0.387880	7.089143	4.763375
54322	0	-2.218186	0.079332	10.059286	-0.022196	0.000796	0.100590	0.382511	7.077287	4.756105
54323	0	-2.225653	0.079456	10.010239	-0.022278	0.000793	0.100098	0.381799	7.056879	4.754637
54324	0	-2.233715	0.110326	9.998879	-0.022358	0.001101	0.099984	0.382907	7.037031	4.753983
54325	0	-2.231844	0.067202	9.961395	-0.022339	0.000671	0.099609	0.381674	7.017497	4.756277
54326	0	-2.209337	0.092324	9.846324	-0.022116	0.000916	0.098458	0.387418	6.995487	4.754716
54327	0	-2.219249	0.097915	9.833310	-0.022217	0.000977	0.098328	0.388416	6.971134	4.758448
54328	0	-2.232814	0.080113	9.791635	-0.022352	0.000798	0.097911	0.389771	6.946949	4.756413
54329	0	-2.255991	0.104234	9.802773	-0.022583	0.001038	0.098022	0.393241	6.923917	4.757204
54330	0	-2.226585	0.104632	9.706169	-0.022293	0.001046	0.097055	0.391416	6.895727	4.760970
54331	0	-2.207182	0.128582	9.723415	-0.022095	0.001282	0.097229	0.394167	6.872718	4.761800
54332	0	-2.190726	0.141166	9.614459	-0.021928	0.001411	0.096140	0.392467	6.852177	4.761911
54333	0	-2.195266	0.073704	9.582974	-0.021973	0.000732	0.095825	0.395925	6.832275	4.759621
54334	0	-2.179131	0.062047	9.541113	-0.021811	0.000619	0.095407	0.395763	6.812072	4.752537
54335	0	-2.177292	0.066999	9.540176	-0.021790	0.000671	0.095398	0.392161	6.796116	4.747364
54336	0	-2.137715	0.103637	9.504149	-0.021391	0.001035	0.095038	0.392150	6.783516	4.745797
54337	0	-2.135000	0.103626	9.570589	-0.021362	0.001038	0.095703	0.388631	6.772769	4.745869
54338	0	-2.133320	0.109036	9.558706	-0.021338	0.001096	0.095586	0.380334	6.770451	4.743429
54339	0	-2.154221	0.091284	9.515456	-0.021545	0.000916	0.095154	0.375247	6.770559	4.747988
54340	0	-2.178266	0.091487	9.497188	-0.021784	0.000910	0.094972	0.379354	6.773147	4.749387
54341	0	-2.185241	0.079438	9.490924	-0.021851	0.000793	0.094910	0.378563	6.779345	4.748140
54342	0	-2.179690	0.103572	9.490793	-0.021793	0.001039	0.094909	0.373328	6.787601	4.750094
54343	0	-2.198181	0.103712	9.515170	-0.021973	0.001038	0.095154	0.370894	6.802615	4.750945
54344	0	-2.175543	0.122294	9.514719	-0.021748	0.001219	0.095149	0.373933	6.816073	4.749526
54345	0	-2.179949	0.122578	9.576183	-0.021790	0.001221	0.095764	0.378047	6.831963	4.752372
54346	0	-2.169962	0.110854	9.642805	-0.021688	0.001108	0.096431	0.376646	6.850342	4.756852
54347	0	-2.186317	0.109741	9.643271	-0.021851	0.001099	0.096436	0.373375	6.869293	4.758684
54348	0	-2.201344	0.109428	9.728093	-0.021998	0.001096	0.097284	0.369803	6.891004	4.759269
54349	0	-2.199129	0.079318	9.734687	-0.021973	0.000793	0.097351	0.367676	6.916899	4.765819
54350	0	-2.227006	0.085480	9.794940	-0.022255	0.000854	0.097953	0.367291	6.938562	4.772524
54351	0	-2.223603	0.091403	9.838434	-0.022217	0.000916	0.098389	0.363748	6.964961	4.774850
54352	0	-2.215587	0.091170	9.880144	-0.022134	0.000912	0.098806	0.361919	6.994520	4.775670
54353	0	-2.235638	0.079064	9.923924	-0.022339	0.000793	0.099243	0.356884	7.018741	4.778452
54354	0	-2.263485	0.090949	9.984118	-0.022618	0.000910	0.099845	0.354700	7.041725	4.782276
54355	0	-2.259408	0.079237	9.936273	-0.022583	0.000793	0.099365	0.351619	7.058464	4.783842
54356	0	-2.267026	0.073051	9.960289	-0.022667	0.000730	0.099604	0.350802	7.066276	4.783823
54357	0	-2.271510	0.067364	10.021744	-0.022705	0.000671	0.100220	0.351476	7.081709	4.784798
54358	0	-2.279143	0.049709	10.094616	-0.022786	0.000492	0.100947	0.355155	7.091697	4.784362
54359	0	-2.307365	0.085623	10.040228	-0.023071	0.000854	0.100403	0.355211	7.098335	4.787520
54360	0	-2.258802	0.098247	10.095016	-0.022588	0.000979	0.100950	0.356739	7.102567	4.791461
54361	0	-2.258198	0.079815	10.070820	-0.022583	0.000793	0.100708	0.360027	7.105394	4.785947
54362	0	-2.287965	0.055974	10.070950	-0.022886	0.000558	0.100708	0.360141	7.101836	4.783777
54363	0	-2.262989	0.079842	10.089425	-0.022644	0.000793	0.100891	0.363729	7.089713	4.785525
54364	0	-2.290688	0.049956	10.114429	-0.022922	0.000498	0.101141	0.363722	7.076996	4.786886
54365	0	-2.238159	0.073575	10.065102	-0.022400	0.000732	0.100647	0.365431	7.060123	4.784308
54366	0	-2.240871	0.092626	9.980366	-0.022425	0.000921	0.099800	0.369109	7.045715	4.784734
54367	0	-2.225822	0.097745	9.943065	-0.022278	0.000977	0.099426	0.368109	7.027064	4.782710
54368	0	-2.233569	0.110224	9.962356	-0.022361	0.001100	0.099618	0.369126	7.002108	4.785205
54369	0	-2.237624	0.122527	9.894329	-0.022400	0.001221	0.098938	0.372308	6.978653	4.783314
54370	0	-2.239074	0.110667	9.846554	-0.022414	0.001107	0.098460	0.369685	6.955290	4.783578
54371	0	-2.237578	0.067513	9.778382	-0.022400	0.000671	0.097778	0.371976	6.931024	4.778573
54372	0	-2.257111	0.086380	9.724534	-0.022596	0.000861	0.097239	0.373010	6.905194	4.780880
54373	0	-2.207256	0.079585	9.723402	-0.022095	0.000793	0.097229	0.373782	6.883012	4.780840
54374	0	-2.209171	0.067539	9.706003	-0.022112	0.000675	0.097055	0.371994	6.863136	4.776603
54375	0	-2.170616	0.091528	9.650162	-0.021729	0.000916	0.096497	0.369696	6.840549	4.774831
54376	0	-2.154163	0.073357	9.565633	-0.021563	0.000731	0.095652	0.370152	6.819456	4.768678
54377	0	-2.158499	0.061453	9.570794	-0.021606	0.000610	0.095703	0.373063	6.797712	4.767756
54378	0	-2.172565	0.116622	9.571744	-0.021747	0.001167	0.095713	0.369789	6.776540	4.764661
54379	0	-2.177435	0.098105	9.552344	-0.021790	0.000977	0.095520	0.373099	6.762266	4.764911
54380	0	-2.174709	0.122660	9.540760	-0.021760	0.001229	0.095405	0.367954	6.750734	4.761092
54381	0	-2.172246	0.116260	9.509412	-0.021729	0.001160	0.095093	0.369475	6.747397	4.755090
54382	0	-2.152727	0.159683	9.521819	-0.021534	0.001593	0.095217	0.372485	6.743301	4.754003
54383	0	-2.185035	0.116291	9.515382	-0.021851	0.001160	0.095154	0.374410	6.746999	4.749997
54384	0	-2.173172	0.122609	9.509205	-0.021729	0.001226	0.095093	0.372111	6.754831	4.748540
54385	0	-2.154800	0.091797	9.527527	-0.021545	0.000916	0.095276	0.373096	6.761884	4.756660
54386	0	-2.168142	0.104417	9.569934	-0.021673	0.001042	0.095701	0.373328	6.775688	4.755903
54387	0	-2.161273	0.091617	9.539652	-0.021606	0.000916	0.095398	0.372193	6.787203	4.755440
54388	0	-2.157151	0.097952	9.569642	-0.021559	0.000978	0.095699	0.372688	6.806417	4.758914
54389	0	-2.192779	0.091676	9.588252	-0.021912	0.000916	0.095886	0.372271	6.829687	4.760554
54390	0	-2.171166	0.079449	9.636424	-0.021700	0.000795	0.096367	0.369374	6.847623	4.761617
54391	0	-2.198797	0.067292	9.740864	-0.021973	0.000671	0.097412	0.369284	6.869589	4.763773
54392	0	-2.189786	0.079308	9.752282	-0.021881	0.000796	0.097527	0.363672	6.893253	4.761693
54393	0	-2.223472	0.091873	9.753006	-0.022217	0.000916	0.097534	0.365503	6.918265	4.763765
54394	0	-2.251356	0.091946	9.868154	-0.022497	0.000921	0.098685	0.361598	6.941268	4.763394
54395	0	-2.241205	0.134503	9.875210	-0.022400	0.001343	0.098755	0.362294	6.959334	4.763979
54396	0	-2.274387	0.134699	9.935630	-0.022730	0.001347	0.099360	0.360886	6.979436	4.766596
54397	0	-2.240983	0.091776	9.930194	-0.022400	0.000916	0.099304	0.361541	6.994850	4.766797
54398	0	-2.230870	0.086157	9.984630	-0.022298	0.000858	0.099849	0.363344	7.011239	4.766276
54399	0	-2.246825	0.067732	9.979079	-0.022461	0.000671	0.099792	0.368156	7.023570	4.772330
54400	0	-2.242452	0.062255	10.009174	-0.022415	0.000622	0.100094	0.367104	7.038244	4.772011
54401	0	-2.246754	0.073728	10.052339	-0.022461	0.000732	0.100525	0.370646	7.049718	4.772641
54402	0	-2.265805	0.098818	10.052092	-0.022657	0.000986	0.100521	0.371054	7.054411	4.770889
54403	0	-2.263878	0.091595	10.052608	-0.022644	0.000916	0.100525	0.369568	7.052374	4.769481
54404	0	-2.287266	0.079872	10.077205	-0.022878	0.000793	0.100771	0.373521	7.050564	4.773556
54405	0	-2.288330	0.085470	10.058705	-0.022888	0.000854	0.100586	0.371810	7.048948	4.777198
54406	0	-2.268516	0.079895	10.065118	-0.022696	0.000793	0.100649	0.375994	7.041049	4.779330
54407	0	-2.287296	0.091848	10.010111	-0.022888	0.000916	0.100098	0.377349	7.027531	4.782675
54408	0	-2.265786	0.104724	10.023014	-0.022675	0.001043	0.100226	0.379807	7.012332	4.789481
54409	0	-2.268836	0.116404	10.010140	-0.022705	0.001160	0.100098	0.382735	6.997133	4.788629
54410	0	-2.252812	0.104936	9.968192	-0.022550	0.001046	0.099677	0.384330	6.976331	4.791334
54411	0	-2.213626	0.097924	9.869820	-0.022156	0.000977	0.098694	0.385395	6.957607	4.789195
54412	0	-2.233796	0.080164	9.889067	-0.022361	0.000798	0.098886	0.387276	6.935054	4.790284
54413	0	-2.207505	0.085665	9.778275	-0.022095	0.000854	0.097778	0.387741	6.915933	4.784616
54414	0	-2.215823	0.080349	9.809643	-0.022178	0.000797	0.098092	0.392870	6.897116	4.782105
54415	0	-2.231580	0.085719	9.790563	-0.022339	0.000854	0.097900	0.393949	6.874048	4.778760
54416	0	-2.227130	0.110667	9.773175	-0.022293	0.001103	0.097727	0.395702	6.852441	4.775859
54417	0	-2.207440	0.128496	9.723358	-0.022095	0.001282	0.097229	0.397420	6.832421	4.774424
54418	0	-2.172451	0.110368	9.699906	-0.021749	0.001104	0.096993	0.394615	6.806824	4.773285
54419	0	-2.182964	0.097960	9.674542	-0.021851	0.000977	0.096741	0.396138	6.785945	4.772757
54420	0	-2.179289	0.104702	9.608167	-0.021810	0.001043	0.096078	0.398479	6.769964	4.772651
54421	0	-2.159299	0.098014	9.625543	-0.021606	0.000977	0.096252	0.400667	6.757906	4.765151
54422	0	-2.175106	0.122758	9.558946	-0.021763	0.001227	0.095587	0.398923	6.747727	4.757586
54423	0	-2.165556	0.110487	9.558369	-0.021667	0.001099	0.095581	0.404286	6.737383	4.756190
54424	0	-2.151664	0.147776	9.509885	-0.021523	0.001476	0.095098	0.404073	6.734233	4.756124
54425	0	-2.165885	0.116318	9.558297	-0.021667	0.001160	0.095581	0.406253	6.727838	4.753951
54426	0	-2.171020	0.092228	9.582927	-0.021711	0.000922	0.095829	0.404402	6.730439	4.747776
54427	0	-2.179295	0.116108	9.582440	-0.021790	0.001160	0.095825	0.404147	6.738463	4.747906
54428	0	-2.143582	0.110602	9.545571	-0.021430	0.001101	0.095457	0.408701	6.749362	4.749447
54429	0	-2.167116	0.110153	9.558019	-0.021667	0.001099	0.095581	0.410201	6.757697	4.756159
54430	0	-2.174368	0.098747	9.655396	-0.021736	0.000982	0.096556	0.414340	6.770572	4.756022
54431	0	-2.204263	0.116109	9.643349	-0.022034	0.001160	0.096436	0.414104	6.785158	4.755830
54432	0	-2.176116	0.104231	9.612229	-0.021747	0.001040	0.096126	0.415505	6.806442	4.750374
54433	0	-2.186425	0.049183	9.618828	-0.021851	0.000488	0.096191	0.417777	6.826655	4.751295
54434	0	-2.207667	0.098526	9.673053	-0.022061	0.000983	0.096734	0.418252	6.848764	4.749634
54435	0	-2.199131	0.128604	9.746888	-0.021973	0.001282	0.097473	0.421368	6.874632	4.753693
54436	0	-2.208706	0.110742	9.758296	-0.022071	0.001106	0.097587	0.420828	6.897570	4.754336
54437	0	-2.229290	0.085878	9.820211	-0.022278	0.000854	0.098206	0.423869	6.919104	4.757081
54438	0	-2.220306	0.110413	9.892662	-0.022186	0.001106	0.098930	0.419580	6.942475	4.761634
54439	0	-2.223277	0.097896	9.923956	-0.022217	0.000977	0.099243	0.420442	6.964846	4.763736
54440	0	-2.226039	0.091957	9.935510	-0.022249	0.000919	0.099358	0.418811	6.981656	4.765508
54441	0	-2.259483	0.030735	9.930150	-0.022583	0.000305	0.099304	0.419389	6.999172	4.769738
54442	0	-2.237070	0.079356	10.002914	-0.022363	0.000797	0.100031	0.413325	7.012244	4.772085
54443	0	-2.222687	0.079559	10.052266	-0.022217	0.000793	0.100525	0.413792	7.027668	4.772205
54444	0	-2.272960	0.043350	10.064139	-0.022726	0.000431	0.100642	0.414588	7.035617	4.774483
54445	0	-2.245864	0.103969	10.034229	-0.022461	0.001038	0.100342	0.414984	7.036917	4.776167
54446	0	-2.251657	0.110442	9.991489	-0.022518	0.001102	0.099915	0.415220	7.039034	4.768752
54447	0	-2.263919	0.116361	10.003767	-0.022644	0.001160	0.100037	0.417675	7.037409	4.767842
54448	0	-2.256934	0.062048	10.040565	-0.022573	0.000618	0.100405	0.418529	7.036583	4.772894
54449	0	-2.287598	0.103966	10.052766	-0.022888	0.001038	0.100525	0.418842	7.026580	4.771942
54450	0	-2.303870	0.048874	9.961618	-0.023047	0.000492	0.099614	0.413065	7.020408	4.777129
54451	0	-2.269449	0.055275	9.997797	-0.022705	0.000549	0.099976	0.414928	7.012200	4.777392
54452	0	-2.279208	0.074146	9.973846	-0.022806	0.000739	0.099735	0.415582	6.999933	4.779267
54453	0	-2.262852	0.067405	9.985702	-0.022644	0.000671	0.099854	0.416564	6.986041	4.779531
54454	0	-2.252894	0.067171	9.888903	-0.022552	0.000676	0.098884	0.409442	6.962708	4.774740
54455	0	-2.231694	0.091837	9.808846	-0.022339	0.000916	0.098083	0.410629	6.941058	4.768948
54456	0	-2.214851	0.104496	9.858678	-0.022173	0.001042	0.098581	0.411518	6.916607	4.765055
54457	0	-2.231766	0.097995	9.821036	-0.022339	0.000977	0.098206	0.413337	6.895814	4.758639
54458	0	-2.215555	0.098249	9.815748	-0.022175	0.000983	0.098153	0.410438	6.877217	4.758221
54459	0	-2.207019	0.110312	9.766175	-0.022095	0.001099	0.097656	0.413557	6.852332	4.762090
54460	0	-2.196454	0.116887	9.767135	-0.021985	0.001168	0.097667	0.412228	6.832177	4.763114
54461	0	-2.201700	0.134622	9.747687	-0.022034	0.001343	0.097473	0.414187	6.816462	4.769068
54462	0	-2.204207	0.104158	9.717905	-0.022061	0.001044	0.097175	0.409028	6.797638	4.769048
54463	0	-2.195626	0.097394	9.613414	-0.021973	0.000977	0.096130	0.403935	6.782030	4.767156
54464	0	-2.180144	0.115540	9.638495	-0.021818	0.001154	0.096381	0.403612	6.766073	4.768471
54465	0	-2.171542	0.097961	9.613330	-0.021729	0.000977	0.096130	0.405169	6.754391	4.768575
54466	0	-2.187513	0.104557	9.546715	-0.021886	0.001043	0.095465	0.405807	6.745416	4.766352
54467	0	-2.171917	0.091908	9.521694	-0.021729	0.000916	0.095215	0.408000	6.738098	4.766590
54468	0	-2.164571	0.092653	9.546359	-0.021649	0.000922	0.095463	0.411113	6.737640	4.767681
54469	0	-2.166401	0.109795	9.515461	-0.021667	0.001099	0.095154	0.408332	6.737431	4.760031
54470	0	-2.183969	0.103552	9.558297	-0.021844	0.001036	0.095582	0.406146	6.736289	4.762762
54471	0	-2.191460	0.127896	9.545834	-0.021912	0.001282	0.095459	0.400906	6.743786	4.764305
54472	0	-2.180234	0.103404	9.594395	-0.021796	0.001032	0.095945	0.401499	6.755021	4.769413
54473	0	-2.192336	0.085510	9.582251	-0.021912	0.000854	0.095825	0.400277	6.772946	4.779020
54474	0	-2.206512	0.146767	9.667221	-0.022058	0.001466	0.096674	0.400520	6.785882	4.776624
54475	0	-2.192134	0.140557	9.698264	-0.021912	0.001404	0.096985	0.400635	6.801309	4.773944
54476	0	-2.206105	0.116494	9.728358	-0.022054	0.001163	0.097285	0.401486	6.813890	4.772455
54477	0	-2.216956	0.122253	9.679858	-0.022156	0.001221	0.096802	0.401694	6.834186	4.768074
54478	0	-2.213995	0.097708	9.697420	-0.022122	0.000979	0.096978	0.397076	6.858890	4.767938
54479	0	-2.210932	0.073081	9.753088	-0.022095	0.000732	0.097534	0.393314	6.879974	4.771019
54480	0	-2.231546	0.097276	9.831913	-0.022307	0.000973	0.098321	0.391385	6.893330	4.770160
54481	0	-2.247195	0.091669	9.856926	-0.022461	0.000916	0.098572	0.390783	6.910096	4.771326
54482	0	-2.237254	0.092032	9.899084	-0.022362	0.000917	0.098993	0.392123	6.926549	4.768170
54483	0	-2.271315	0.073185	9.918029	-0.022705	0.000732	0.099182	0.389526	6.939867	4.765137
54484	0	-2.284707	0.091341	9.966575	-0.022843	0.000914	0.099667	0.387333	6.948083	4.767274
54485	0	-2.277227	0.097601	9.911969	-0.022766	0.000977	0.099121	0.384757	6.959153	4.766349
54486	0	-2.253866	0.085519	9.972759	-0.022534	0.000853	0.099729	0.385728	6.968052	4.762686
54487	0	-2.258731	0.091680	10.009667	-0.022583	0.000916	0.100098	0.385191	6.976942	4.763033
54488	0	-2.247251	0.073505	10.039930	-0.022470	0.000734	0.100400	0.384013	6.984329	4.762818
54489	0	-2.258430	0.085213	10.070774	-0.022583	0.000854	0.100708	0.379364	6.989790	4.756641
54490	0	-2.289019	0.066422	10.058519	-0.022891	0.000666	0.100585	0.375766	6.992764	4.756541
54491	0	-2.276165	0.073470	10.009865	-0.022766	0.000732	0.100098	0.376313	6.991636	4.755770
54492	0	-2.274506	0.098248	10.059065	-0.022758	0.000980	0.100588	0.376642	6.981365	4.754625
54493	0	-2.226876	0.079278	10.040485	-0.022278	0.000793	0.100403	0.373837	6.974976	4.752369
54494	0	-2.242663	0.079470	9.992198	-0.022443	0.000792	0.099918	0.375340	6.960358	4.751678
54495	0	-2.256904	0.085609	9.985666	-0.022583	0.000854	0.099854	0.375087	6.948282	4.745446
54496	0	-2.253474	0.110381	9.925354	-0.022555	0.001101	0.099249	0.375648	6.928428	4.741243
54497	0	-2.268751	0.072973	9.857584	-0.022705	0.000732	0.098572	0.370533	6.911960	4.738770
54498	0	-2.276943	0.103507	9.864559	-0.022792	0.001032	0.098640	0.372109	6.889817	4.744188
54499	0	-2.268122	0.085498	9.815004	-0.022705	0.000854	0.098145	0.370606	6.865914	4.744757
54500	0	-2.220405	0.073764	9.852708	-0.022230	0.000732	0.098521	0.374479	6.839537	4.740613
54501	0	-2.237987	0.104041	9.772184	-0.022400	0.001038	0.097717	0.375660	6.820000	4.739314
54502	0	-2.209613	0.073835	9.705915	-0.022117	0.000737	0.097054	0.374944	6.799727	4.736595
54503	0	-2.189208	0.104180	9.717233	-0.021912	0.001038	0.097168	0.377745	6.780637	4.734583
54504	0	-2.197812	0.068252	9.626498	-0.021996	0.000679	0.096261	0.379797	6.763861	4.734001
54505	0	-2.183484	0.115918	9.650015	-0.021851	0.001160	0.096497	0.377186	6.749100	4.734996
54506	0	-2.199067	0.103597	9.626175	-0.022002	0.001036	0.096259	0.375485	6.739304	4.735647
54507	0	-2.207868	0.085836	9.619506	-0.022095	0.000854	0.096191	0.377970	6.724153	4.737052
54508	0	-2.210982	0.092691	9.607931	-0.022124	0.000923	0.096076	0.380326	6.710865	4.736771
54509	0	-2.172133	0.092091	9.582677	-0.021729	0.000916	0.095825	0.384631	6.706264	4.727965
54510	0	-2.201211	0.093368	9.558552	-0.022019	0.000926	0.095584	0.391642	6.701522	4.722783
54511	0	-2.166246	0.079501	9.521597	-0.021667	0.000793	0.095215	0.391459	6.699408	4.725648
54512	0	-2.177774	0.110558	9.546136	-0.021780	0.001101	0.095461	0.394272	6.700657	4.722778
54513	0	-2.178992	0.116032	9.515372	-0.021790	0.001160	0.095154	0.393055	6.705083	4.724064
54514	0	-2.197321	0.091639	9.527502	-0.021974	0.000916	0.095275	0.390932	6.708552	4.724737
54515	0	-2.173520	0.103999	9.594573	-0.021729	0.001038	0.095947	0.391772	6.720524	4.722993
54516	0	-2.156384	0.097977	9.643082	-0.021560	0.000980	0.096432	0.389089	6.729395	4.727576
54517	0	-2.210073	0.067076	9.680039	-0.022095	0.000671	0.096802	0.386395	6.740500	4.727641
54518	0	-2.217860	0.060894	9.643028	-0.022168	0.000608	0.096433	0.384997	6.756826	4.738556
54519	0	-2.198453	0.079634	9.667697	-0.021973	0.000793	0.096680	0.386393	6.774855	4.740455
54520	0	-2.182731	0.104383	9.758638	-0.021813	0.001043	0.097589	0.385058	6.795151	4.749161
54521	0	-2.204566	0.109698	9.722631	-0.022034	0.001099	0.097229	0.381187	6.813247	4.747801
54522	0	-2.194504	0.115754	9.831997	-0.021936	0.001156	0.098322	0.381152	6.827287	4.748286
54523	0	-2.204433	0.109750	9.832527	-0.022034	0.001099	0.098328	0.377879	6.843680	4.743766
54524	0	-2.237395	0.085273	9.831891	-0.022361	0.000852	0.098322	0.377178	6.863020	4.739805
54525	0	-2.253724	0.073456	9.930072	-0.022522	0.000732	0.099304	0.377643	6.884641	4.737096
54526	0	-2.256193	0.092075	9.929441	-0.022552	0.000919	0.099297	0.377280	6.899485	4.741081
54527	0	-2.241171	0.079488	9.905738	-0.022400	0.000793	0.099060	0.376939	6.917137	4.742532
54528	0	-2.267293	0.085674	9.990768	-0.022668	0.000856	0.099909	0.375343	6.926900	4.744698
54529	0	-2.264941	0.097675	9.942505	-0.022644	0.000977	0.099426	0.373588	6.937036	4.749783
54530	0	-2.265731	0.061023	10.058267	-0.022655	0.000610	0.100583	0.371457	6.943095	4.749764
54531	0	-2.276158	0.060806	10.064801	-0.022766	0.000610	0.100647	0.366890	6.941875	4.752608
54532	0	-2.287761	0.030272	9.973380	-0.022880	0.000300	0.099733	0.367468	6.943606	4.747150
54533	0	-2.270507	0.042599	10.015870	-0.022705	0.000427	0.100159	0.364036	6.947569	4.744519
54534	0	-2.257652	0.067585	9.973308	-0.022584	0.000669	0.099731	0.370271	6.942978	4.750205
54535	0	-2.275821	0.067566	9.985529	-0.022766	0.000671	0.099854	0.373040	6.937884	4.748626
54536	0	-2.280027	0.092450	9.985902	-0.022812	0.000923	0.099856	0.372486	6.928538	4.744349
54537	0	-2.281200	0.091596	9.979594	-0.022827	0.000916	0.099792	0.370906	6.915109	4.746359
54538	0	-2.254003	0.128290	9.925287	-0.022553	0.001282	0.099250	0.370155	6.903617	4.744061
54539	0	-2.250465	0.085575	9.930812	-0.022522	0.000854	0.099304	0.369498	6.887622	4.743789
54540	0	-2.222422	0.097790	9.833963	-0.022243	0.000978	0.098335	0.366746	6.869158	4.737217
54541	0	-2.231976	0.097677	9.875920	-0.022339	0.000977	0.098755	0.364894	6.850968	4.737346
54542	0	-2.222024	0.085614	9.809573	-0.022241	0.000854	0.098091	0.364692	6.831115	4.738292
54543	0	-2.213643	0.067454	9.790474	-0.022156	0.000671	0.097900	0.366233	6.812463	4.739028
54544	0	-2.215793	0.068196	9.803570	-0.022179	0.000677	0.098031	0.369696	6.792271	4.732090
54545	0	-2.201295	0.043105	9.753885	-0.022034	0.000427	0.097534	0.371986	6.771879	4.731941
54546	0	-2.191142	0.055981	9.724213	-0.021932	0.000556	0.097238	0.374310	6.752001	4.736178
54547	0	-2.201790	0.103923	9.698843	-0.022034	0.001038	0.096985	0.374118	6.737347	4.733944
54548	0	-2.198749	0.110356	9.760519	-0.022002	0.001101	0.097602	0.374424	6.724027	4.739712
54549	0	-2.177821	0.110012	9.637706	-0.021790	0.001099	0.096375	0.374084	6.714507	4.739245
54550	0	-2.218152	0.128797	9.589404	-0.022195	0.001285	0.095891	0.375965	6.702552	4.737140
54551	0	-2.208375	0.134741	9.643800	-0.022095	0.001343	0.096436	0.379303	6.693495	4.739345
54552	0	-2.206348	0.092636	9.601519	-0.022073	0.000924	0.096013	0.379892	6.686396	4.735116
54553	0	-2.202582	0.109849	9.515563	-0.022034	0.001099	0.095154	0.377688	6.680933	4.733511
54554	0	-2.183234	0.116410	9.558453	-0.021835	0.001159	0.095584	0.382004	6.681366	4.731929
54555	0	-2.173152	0.085603	9.564139	-0.021729	0.000854	0.095642	0.381805	6.688974	4.734791
54556	0	-2.173800	0.049427	9.545642	-0.021735	0.000491	0.095457	0.383467	6.696339	4.735806
54557	0	-2.154730	0.097840	9.606889	-0.021545	0.000977	0.096069	0.383609	6.702583	4.741690
54558	0	-2.161310	0.091909	9.612877	-0.021610	0.000918	0.096129	0.382412	6.709975	4.739730
54559	0	-2.185799	0.085459	9.625076	-0.021851	0.000854	0.096252	0.380520	6.722767	4.742891
54560	0	-2.205683	0.097963	9.636886	-0.022049	0.000977	0.096371	0.382095	6.736132	4.744166
54561	0	-2.216804	0.098039	9.661580	-0.022156	0.000977	0.096619	0.384577	6.754737	4.741534
54562	0	-2.262017	0.110656	9.691425	-0.022608	0.001105	0.096917	0.384032	6.773378	4.745488
54563	0	-2.229316	0.116135	9.734755	-0.022278	0.001160	0.097351	0.384009	6.795450	4.746490
54564	0	-2.244457	0.110175	9.740144	-0.022431	0.001101	0.097404	0.382326	6.814998	4.747572
54565	0	-2.217492	0.104042	9.795706	-0.022156	0.001038	0.097961	0.383603	6.841445	4.747456
54566	0	-2.220780	0.104403	9.831516	-0.022195	0.001042	0.098318	0.383530	6.860557	4.749922
54567	0	-2.247124	0.097718	9.893564	-0.022461	0.000977	0.098938	0.382236	6.876539	4.746421
54568	0	-2.237595	0.079538	9.923476	-0.022360	0.000794	0.099238	0.381355	6.899180	4.745129
54569	0	-2.222866	0.061367	9.930152	-0.022217	0.000610	0.099304	0.383096	6.916935	4.737702
54570	0	-2.206332	0.092333	9.990753	-0.022058	0.000921	0.099909	0.383458	6.927566	4.738566
54571	0	-2.222033	0.085086	9.960862	-0.022217	0.000854	0.099609	0.377314	6.935671	4.736652
54572	0	-2.228496	0.102750	10.046210	-0.022285	0.001030	0.100462	0.372531	6.939101	4.737828
54573	0	-2.258884	0.085300	10.003532	-0.022583	0.000854	0.100037	0.368836	6.949804	4.738728
54574	0	-2.290060	0.061262	10.027786	-0.022901	0.000607	0.100278	0.373615	6.953866	4.733219
54575	0	-2.282639	0.097657	10.021990	-0.022827	0.000977	0.100220	0.371585	6.957007	4.732360
54576	0	-2.319174	0.067073	9.973160	-0.023192	0.000670	0.099731	0.369876	6.960262	4.733856
54577	0	-2.294472	0.104075	10.028176	-0.022949	0.001038	0.100281	0.371355	6.959134	4.733938
54578	0	-2.298965	0.085873	10.022441	-0.023002	0.000860	0.100222	0.367610	6.949419	4.732814
54579	0	-2.276047	0.067382	10.003789	-0.022766	0.000671	0.100037	0.368290	6.946944	4.735647
54580	0	-2.249698	0.074273	9.991946	-0.022511	0.000736	0.099916	0.373529	6.935402	4.737006
54581	0	-2.238628	0.091710	9.979552	-0.022400	0.000916	0.099792	0.373222	6.923750	4.739186
54582	0	-2.254052	0.073918	9.955761	-0.022556	0.000735	0.099554	0.375537	6.909566	4.742199
54583	0	-2.238604	0.079861	9.900212	-0.022400	0.000793	0.098999	0.379287	6.897553	4.737461
54584	0	-2.217228	0.110989	9.839839	-0.022190	0.001108	0.098394	0.379140	6.880819	4.738883
54585	0	-2.213644	0.091526	9.808786	-0.022156	0.000916	0.098083	0.376704	6.862285	4.730917
54586	0	-2.203676	0.067984	9.791337	-0.022057	0.000670	0.097909	0.385417	6.843061	4.734662
54587	0	-2.231811	0.092331	9.753886	-0.022339	0.000916	0.097534	0.392274	6.822675	4.736672
54588	0	-2.233834	0.105775	9.705916	-0.022359	0.001053	0.097054	0.395827	6.802415	4.741526
54589	0	-2.195902	0.122314	9.735412	-0.021973	0.001221	0.097351	0.396541	6.790375	4.740596
54590	0	-2.217550	0.128561	9.699394	-0.022190	0.001287	0.096991	0.393410	6.777145	4.737600
54591	0	-2.244527	0.110534	9.613395	-0.022461	0.001099	0.096130	0.399173	6.762500	4.734996
54592	0	-2.210992	0.117558	9.546917	-0.022125	0.001172	0.095466	0.401204	6.748121	4.738289
54593	0	-2.214156	0.092136	9.595049	-0.022156	0.000916	0.095947	0.405938	6.735182	4.738069
54594	0	-2.193210	0.105115	9.534558	-0.021945	0.001049	0.095343	0.406348	6.723715	4.736364
54595	0	-2.190186	0.067751	9.564428	-0.021912	0.000671	0.095642	0.411468	6.716064	4.734656
54596	0	-2.188620	0.062660	9.552526	-0.021893	0.000622	0.095524	0.415066	6.712533	4.731350
54597	0	-2.160618	0.067539	9.637454	-0.021606	0.000671	0.096375	0.417680	6.716278	4.730415
54598	0	-2.160773	0.074525	9.582487	-0.021606	0.000740	0.095825	0.421736	6.721854	4.730795
54599	0	-2.166901	0.098016	9.509239	-0.021667	0.000977	0.095093	0.423940	6.727719	4.731502
54600	0	-2.185843	0.092412	9.551791	-0.021853	0.000922	0.095519	0.424161	6.737710	4.735125
54601	0	-2.197604	0.103844	9.564130	-0.021973	0.001038	0.095642	0.423114	6.745816	4.733543
54602	0	-2.186397	0.128550	9.582194	-0.021858	0.001283	0.095823	0.424384	6.756746	4.733050
54603	0	-2.197894	0.147184	9.631194	-0.021973	0.001465	0.096313	0.430534	6.768270	4.737002
54604	0	-2.193822	0.111399	9.636744	-0.021924	0.001112	0.096371	0.430878	6.789235	4.729987
54605	0	-2.210959	0.152664	9.716458	-0.022095	0.001526	0.097168	0.429766	6.810807	4.734234
54606	0	-2.231833	0.103425	9.721891	-0.022307	0.001039	0.097221	0.422781	6.827733	4.735728
54607	0	-2.217147	0.085236	9.765270	-0.022156	0.000854	0.097656	0.418339	6.850174	4.744132
54608	0	-2.250493	0.079203	9.807297	-0.022492	0.000789	0.098076	0.420172	6.868849	4.748257
54609	0	-2.247184	0.079434	9.789788	-0.022461	0.000793	0.097900	0.419180	6.885642	4.751325
54610	0	-2.243347	0.054883	9.856342	-0.022422	0.000550	0.098566	0.415535	6.903156	4.757012
54611	0	-2.216837	0.073247	9.948450	-0.022156	0.000732	0.099487	0.413588	6.921702	4.761768
54612	0	-2.255549	0.042694	9.935775	-0.022548	0.000427	0.099360	0.411208	6.934711	4.762937
54613	0	-2.222717	0.091447	9.948500	-0.022217	0.000916	0.099487	0.407961	6.950722	4.759614
54614	0	-2.242552	0.079236	9.954251	-0.022421	0.000791	0.099544	0.407917	6.960089	4.759809
54615	0	-2.271284	0.085453	10.034004	-0.022705	0.000854	0.100342	0.405910	6.973008	4.756766
54616	0	-2.284710	0.079491	10.052022	-0.022843	0.000793	0.100521	0.406545	6.981316	4.755397
54617	0	-2.264563	0.116447	9.997517	-0.022644	0.001160	0.099976	0.409899	6.987163	4.758053
54618	0	-2.276869	0.135592	10.009693	-0.022770	0.001352	0.100097	0.411890	6.989790	4.757892
54619	0	-2.275779	0.103994	10.003849	-0.022766	0.001038	0.100037	0.412441	6.984284	4.763031
54620	0	-2.280702	0.110712	10.022343	-0.022811	0.001102	0.100223	0.415602	6.983849	4.760315
54621	0	-2.287759	0.067241	9.997800	-0.022888	0.000671	0.099976	0.414653	6.975730	4.759711
54622	0	-2.260647	0.086058	9.980002	-0.022623	0.000856	0.099796	0.417257	6.960688	4.763207
54623	0	-2.257091	0.067241	9.985625	-0.022583	0.000671	0.099854	0.416300	6.950819	4.765889
54624	0	-2.230416	0.079840	9.973862	-0.022315	0.000795	0.099736	0.417639	6.942333	4.769134
54625	0	-2.256641	0.091611	9.949107	-0.022583	0.000916	0.099487	0.416167	6.927250	4.767352
54626	0	-2.265665	0.079975	9.870416	-0.022673	0.000794	0.098701	0.420116	6.912698	4.766282
54627	0	-2.238422	0.085774	9.857531	-0.022400	0.000854	0.098572	0.421684	6.898522	4.765089
54628	0	-2.235061	0.135215	9.815544	-0.022369	0.001348	0.098151	0.423738	6.880615	4.769320
54629	0	-2.237641	0.117327	9.821076	-0.022400	0.001160	0.098206	0.437164	6.857248	4.764483
54630	0	-2.239793	0.106871	9.730350	-0.022415	0.001064	0.097300	0.440133	6.841007	4.760304
54631	0	-2.226230	0.134852	9.772075	-0.022278	0.001343	0.097717	0.444614	6.826845	4.756630
54632	0	-2.216775	0.123570	9.705675	-0.022186	0.001231	0.097053	0.447697	6.808995	4.757533
54633	0	-2.195794	0.146377	9.717131	-0.021973	0.001465	0.097168	0.444324	6.795679	4.754375
54634	0	-2.192945	0.121973	9.644552	-0.021944	0.001218	0.096442	0.444408	6.782345	4.762108
54635	0	-2.202313	0.091900	9.619379	-0.022034	0.000916	0.096191	0.446359	6.773800	4.763046
54636	0	-2.206299	0.098492	9.570940	-0.022074	0.000983	0.095707	0.446230	6.764981	4.759943
54637	0	-2.196282	0.085200	9.637678	-0.021973	0.000854	0.096375	0.441216	6.757317	4.760966
54638	0	-2.188769	0.072688	9.564702	-0.021893	0.000727	0.095646	0.439324	6.755493	4.765392
54639	0	-2.172018	0.079667	9.613223	-0.021729	0.000793	0.096130	0.440984	6.749600	4.763556
54640	0	-2.195431	0.116415	9.595063	-0.021956	0.001165	0.095950	0.437437	6.751077	4.767130
54641	0	-2.178856	0.073537	9.558126	-0.021790	0.000732	0.095581	0.438829	6.753952	4.764405
54642	0	-2.191034	0.116872	9.594708	-0.021910	0.001165	0.095947	0.440662	6.758740	4.767605
54643	0	-2.222421	0.103838	9.551829	-0.022217	0.001038	0.095520	0.439550	6.771704	4.766544
54644	0	-2.193442	0.104135	9.655206	-0.021927	0.001039	0.096554	0.440763	6.784691	4.768471
54645	0	-2.210105	0.091643	9.625098	-0.022095	0.000916	0.096252	0.439762	6.796271	4.769859
54646	0	-2.162754	0.121951	9.667417	-0.021620	0.001222	0.096676	0.435212	6.809496	4.772042
54647	0	-2.191978	0.116022	9.673887	-0.021912	0.001160	0.096741	0.433814	6.823193	4.777158
54648	0	-2.163683	0.097922	9.752742	-0.021624	0.000978	0.097530	0.433744	6.842785	4.778320
54649	0	-2.198470	0.109821	9.771458	-0.021973	0.001099	0.097717	0.431220	6.860967	4.778872
54650	0	-2.237580	0.073107	9.807500	-0.022364	0.000731	0.098078	0.429831	6.879158	4.784683
54651	0	-2.234941	0.091296	9.795905	-0.022339	0.000916	0.097961	0.424848	6.895516	4.786921
54652	0	-2.254808	0.060378	9.819867	-0.022543	0.000605	0.098200	0.421813	6.905504	4.790351
54653	0	-2.241125	0.140331	9.844713	-0.022400	0.001404	0.098450	0.419210	6.922753	4.791944
54654	0	-2.255545	0.084968	9.868573	-0.022545	0.000853	0.098688	0.413842	6.939158	4.786122
54655	0	-2.265358	0.061093	9.893580	-0.022644	0.000610	0.098938	0.412449	6.954259	4.783169
54656	0	-2.248966	0.097910	9.954159	-0.022481	0.000978	0.099544	0.412210	6.968285	4.788961
54657	0	-2.283556	0.073501	9.936328	-0.022827	0.000732	0.099365	0.413091	6.982003	4.792808
54658	0	-2.290972	0.092561	9.954252	-0.022905	0.000920	0.099544	0.417024	6.991084	4.792562
54659	0	-2.289429	0.091893	9.924172	-0.022888	0.000916	0.099243	0.418821	7.002143	4.794844
54660	0	-2.302144	0.061784	9.954480	-0.023023	0.000617	0.099545	0.417644	7.004832	4.791207
54661	0	-2.307022	0.097472	9.967067	-0.023071	0.000977	0.099670	0.413472	7.007646	4.796235
54662	0	-2.257870	0.048574	10.028129	-0.022581	0.000484	0.100281	0.413876	7.008930	4.797254
54663	0	-2.239317	0.073097	10.009917	-0.022400	0.000732	0.100098	0.410061	7.005338	4.788094
54664	0	-2.219299	0.109679	9.967558	-0.022203	0.001095	0.099673	0.410153	6.997362	4.787743
54665	0	-2.226762	0.079697	9.973370	-0.022278	0.000793	0.099731	0.412014	6.989637	4.791982
54666	0	-2.236458	0.074514	9.888418	-0.022380	0.000739	0.098881	0.416748	6.975923	4.791313
54667	0	-2.257095	0.146540	9.942900	-0.022583	0.001465	0.099426	0.415234	6.966065	4.793710
54668	0	-2.242287	0.116396	9.931214	-0.022437	0.001161	0.099309	0.416883	6.953675	4.798947
54669	0	-2.237843	0.109808	9.924802	-0.022400	0.001099	0.099243	0.414081	6.932913	4.796608
54670	0	-2.234005	0.085043	9.858539	-0.022358	0.000853	0.098581	0.409475	6.916105	4.803107
54671	0	-2.220073	0.109641	9.863646	-0.022217	0.001099	0.098633	0.404779	6.901472	4.802040
54672	0	-2.210500	0.097304	9.809451	-0.022124	0.000972	0.098090	0.404045	6.882953	4.804000
54673	0	-2.244203	0.103943	9.759955	-0.022461	0.001038	0.097595	0.403989	6.864771	4.806635
54674	0	-2.240565	0.092279	9.766894	-0.022424	0.000918	0.097665	0.406898	6.847563	4.810301
54675	0	-2.225902	0.116012	9.717228	-0.022278	0.001160	0.097168	0.405259	6.829403	4.811041
54676	0	-2.215881	0.079731	9.632586	-0.022180	0.000793	0.096321	0.407581	6.808673	4.815327
54677	0	-2.207964	0.079783	9.686620	-0.022095	0.000793	0.096863	0.410501	6.794841	4.819213
54678	0	-2.192774	0.050168	9.687292	-0.021943	0.000497	0.096869	0.413936	6.780689	4.820182
54679	0	-2.171616	0.061030	9.607213	-0.021729	0.000610	0.096069	0.411725	6.770009	4.821575
54680	0	-2.169473	0.073092	9.625924	-0.021704	0.000731	0.096257	0.408942	6.763356	4.818055
54681	0	-2.141612	0.109721	9.600993	-0.021423	0.001099	0.096008	0.405127	6.758783	4.815685
54682	0	-2.194699	0.127943	9.595271	-0.021958	0.001278	0.095950	0.404748	6.749248	4.815478
54683	0	-2.215804	0.122498	9.594669	-0.022156	0.001221	0.095947	0.407663	6.755999	4.815839
54684	0	-2.173393	0.098582	9.612830	-0.021733	0.000984	0.096128	0.407465	6.760806	4.816216
54685	0	-2.173115	0.121744	9.509221	-0.021729	0.001221	0.095093	0.401505	6.768012	4.816220
54686	0	-2.191708	0.090932	9.576231	-0.021917	0.000909	0.095762	0.399954	6.771741	4.815954
54687	0	-2.172960	0.091651	9.570287	-0.021729	0.000916	0.095703	0.399012	6.777083	4.817632
54688	0	-2.179612	0.116472	9.631164	-0.021792	0.001161	0.096313	0.401722	6.785511	4.825030
54689	0	-2.185242	0.140583	9.667924	-0.021851	0.001404	0.096680	0.401976	6.791733	4.821908
54690	0	-2.179858	0.128932	9.716579	-0.021793	0.001286	0.097167	0.404277	6.801914	4.827014
54691	0	-2.198317	0.121661	9.753186	-0.021973	0.001221	0.097534	0.397494	6.818301	4.830118
54692	0	-2.187977	0.109001	9.740550	-0.021872	0.001090	0.097407	0.395370	6.831999	4.824277
54693	0	-2.204311	0.055132	9.795929	-0.022034	0.000549	0.097961	0.395606	6.847034	4.826488
54694	0	-2.199956	0.055229	9.789387	-0.021992	0.000553	0.097896	0.392573	6.860194	4.829263
54695	0	-2.258944	0.055551	9.814302	-0.022583	0.000549	0.098145	0.397577	6.871701	4.834208
54696	0	-2.236222	0.074452	9.887087	-0.022352	0.000744	0.098873	0.396246	6.887340	4.833409
54697	0	-2.240867	0.091611	9.875289	-0.022400	0.000916	0.098755	0.394826	6.901555	4.831969
54698	0	-2.266968	0.104074	9.880940	-0.022662	0.001039	0.098811	0.395241	6.914299	4.836728
54699	0	-2.265357	0.103545	9.881376	-0.022644	0.001038	0.098816	0.390722	6.929396	4.838435
54700	0	-2.285178	0.115480	9.954230	-0.022846	0.001155	0.099544	0.388510	6.939853	4.834226
54701	0	-2.264519	0.073328	9.979222	-0.022644	0.000732	0.099792	0.387369	6.945206	4.837205
54702	0	-2.258787	0.085927	9.991311	-0.022586	0.000855	0.099914	0.389563	6.951549	4.836209
54703	0	-2.258542	0.072986	9.985299	-0.022583	0.000732	0.099854	0.384553	6.958401	4.832588
54704	0	-2.264660	0.054531	9.973003	-0.022649	0.000544	0.099730	0.384376	6.959846	4.837007
54705	0	-2.257628	0.042666	9.936677	-0.022583	0.000427	0.099365	0.381572	6.956107	4.837268
54706	0	-2.256725	0.067109	9.985691	-0.022570	0.000669	0.099856	0.381274	6.957348	4.842475
54707	0	-2.275935	0.066966	9.985507	-0.022766	0.000671	0.099854	0.377178	6.953606	4.844573
54708	0	-2.280297	0.073136	9.937056	-0.022814	0.000729	0.099368	0.378134	6.945122	4.848429
54709	0	-2.256643	0.110005	9.961312	-0.022583	0.001099	0.099609	0.377536	6.930100	4.840693
54710	0	-2.241337	0.104291	9.955839	-0.022429	0.001040	0.099555	0.379182	6.916727	4.835614
54711	0	-2.256837	0.116253	9.881923	-0.022583	0.001160	0.098816	0.380274	6.903772	4.838765
54712	0	-2.266089	0.086111	9.839797	-0.022676	0.000859	0.098394	0.380208	6.889661	4.840024
54713	0	-2.238233	0.091556	9.863680	-0.022400	0.000916	0.098633	0.378057	6.873284	4.835915
54714	0	-2.235302	0.097598	9.815503	-0.022366	0.000977	0.098152	0.375226	6.862657	4.836629
54715	0	-2.226297	0.073357	9.826996	-0.022278	0.000732	0.098267	0.374346	6.849405	4.831334
54716	0	-2.211616	0.073614	9.735906	-0.022126	0.000734	0.097357	0.374276	6.841617	4.833041
54717	0	-2.183543	0.091900	9.753754	-0.021851	0.000916	0.097534	0.376092	6.827856	4.829167
54718	0	-2.198836	0.086287	9.736130	-0.022004	0.000861	0.097358	0.375877	6.813337	4.826738
54719	0	-2.189796	0.079359	9.729311	-0.021912	0.000793	0.097290	0.373857	6.801260	4.830019
54720	0	-2.223289	0.067394	9.656752	-0.022251	0.000671	0.096563	0.374632	6.783650	4.826962
54721	0	-2.184078	0.079663	9.631568	-0.021851	0.000793	0.096313	0.376171	6.776035	4.826821
54722	0	-2.206131	0.117187	9.632050	-0.022076	0.001165	0.096317	0.381555	6.763008	4.826914
54723	0	-2.202794	0.116332	9.570440	-0.022034	0.001160	0.095703	0.383696	6.760163	4.827014
54724	0	-2.182770	0.141611	9.637893	-0.021839	0.001410	0.096376	0.388095	6.750592	4.830556
54725	0	-2.178042	0.128428	9.649861	-0.021790	0.001282	0.096497	0.388903	6.743785	4.832436
54726	0	-2.207359	0.110726	9.528035	-0.022077	0.001103	0.095280	0.391318	6.744197	4.832572
54727	0	-2.172890	0.079195	9.588616	-0.021729	0.000793	0.095886	0.387428	6.748717	4.829283
54728	0	-2.173213	0.109720	9.612879	-0.021729	0.001095	0.096129	0.388102	6.755931	4.830459
54729	0	-2.203257	0.091539	9.606959	-0.022034	0.000916	0.096069	0.385807	6.758622	4.832794
54730	0	-2.185116	0.085470	9.674015	-0.021849	0.000854	0.096741	0.385046	6.765592	4.835819
54731	0	-2.209369	0.091657	9.625267	-0.022095	0.000916	0.096252	0.384126	6.768382	4.838134
54732	0	-2.185879	0.109992	9.655534	-0.021849	0.001101	0.096558	0.381318	6.784415	4.838758
54733	0	-2.210296	0.109898	9.655573	-0.022095	0.001099	0.096558	0.379629	6.798254	4.834619
54734	0	-2.230339	0.097733	9.746645	-0.022295	0.000977	0.097468	0.378422	6.812184	4.829304
54735	0	-2.222915	0.104441	9.771440	-0.022217	0.001038	0.097717	0.384188	6.830704	4.832394
54736	0	-2.249632	0.086609	9.721990	-0.022486	0.000868	0.097222	0.380073	6.847245	4.830949
54737	0	-2.229062	0.091496	9.814163	-0.022278	0.000916	0.098145	0.377356	6.866193	4.836182
54738	0	-2.249582	0.091640	9.783055	-0.022487	0.000914	0.097833	0.378462	6.880947	4.836108
54739	0	-2.253068	0.091812	9.832562	-0.022522	0.000916	0.098328	0.379335	6.895140	4.835722
54740	0	-2.236260	0.097935	9.862679	-0.022357	0.000981	0.098628	0.374980	6.905690	4.838990
54741	0	-2.222854	0.116536	9.869114	-0.022217	0.001160	0.098694	0.379395	6.923372	4.837495
54742	0	-2.243150	0.062288	9.917464	-0.022424	0.000621	0.099176	0.379613	6.936374	4.837354
54743	0	-2.240493	0.091923	9.930303	-0.022400	0.000916	0.099304	0.381695	6.946228	4.837770
54744	0	-2.235200	0.123225	9.966690	-0.022349	0.001227	0.099668	0.385091	6.953307	4.840755
54745	0	-2.246104	0.067426	9.960933	-0.022461	0.000671	0.099609	0.386199	6.957480	4.842464
54746	0	-2.245894	0.104522	10.003631	-0.022462	0.001043	0.100036	0.386190	6.958146	4.841724
54747	0	-2.245840	0.116067	9.942683	-0.022461	0.001160	0.099426	0.385177	6.959280	4.838908
54748	0	-2.251563	0.140537	9.930552	-0.022517	0.001406	0.099305	0.382642	6.961505	4.834189
54749	0	-2.251675	0.128486	9.954948	-0.022522	0.001282	0.099548	0.384033	6.959526	4.831830
54750	0	-2.293332	0.098689	9.930731	-0.022939	0.000982	0.099306	0.387109	6.957329	4.834387
54751	0	-2.269532	0.109787	9.936747	-0.022705	0.001099	0.099365	0.384096	6.950113	4.835559
54752	0	-2.279459	0.067126	9.961627	-0.022808	0.000669	0.099613	0.383940	6.938637	4.833240
54753	0	-2.251039	0.086023	9.900161	-0.022522	0.000854	0.098999	0.388279	6.929296	4.829120
54754	0	-2.260837	0.044409	9.851842	-0.022621	0.000438	0.098516	0.393368	6.918451	4.830757
54755	0	-2.220596	0.054940	9.881835	-0.022217	0.000549	0.098816	0.391299	6.909915	4.834509
54756	0	-2.236562	0.079704	9.833540	-0.022379	0.000793	0.098332	0.393215	6.898475	4.830873
54757	0	-2.244444	0.109964	9.875862	-0.022461	0.001099	0.098755	0.392181	6.883368	4.833781
54758	0	-2.265714	0.061832	9.803269	-0.022673	0.000612	0.098029	0.396949	6.869279	4.828621
54759	0	-2.250157	0.092036	9.747781	-0.022522	0.000916	0.097473	0.400312	6.849300	4.832485
54760	0	-2.215946	0.111174	9.718044	-0.022177	0.001107	0.097177	0.403357	6.832942	4.834640
54761	0	-2.214261	0.091397	9.649962	-0.022156	0.000916	0.096497	0.399361	6.821366	4.836309
54762	0	-2.199395	0.060948	9.656651	-0.022008	0.000607	0.096563	0.400602	6.808820	4.837306
54763	0	-2.189955	0.085757	9.649930	-0.021912	0.000854	0.096497	0.402014	6.798511	4.842105
54764	0	-2.211960	0.086779	9.632101	-0.022132	0.000860	0.096318	0.408674	6.787894	4.841701
54765	0	-2.202647	0.098107	9.600991	-0.022034	0.000977	0.096008	0.411795	6.783335	4.838608
54766	0	-2.195062	0.111312	9.619596	-0.021958	0.001107	0.096194	0.416530	6.778176	4.837804
54767	0	-2.202466	0.104047	9.588827	-0.022034	0.001038	0.095886	0.417733	6.771449	4.833174
54768	0	-2.170662	0.141057	9.607399	-0.021710	0.001410	0.096073	0.416808	6.770996	4.837145
54769	0	-2.154327	0.140349	9.625292	-0.021545	0.001404	0.096252	0.414296	6.772496	4.837517
54770	0	-2.159995	0.128430	9.613188	-0.021603	0.001281	0.096131	0.416277	6.773354	4.839541
54771	0	-2.166642	0.116176	9.637473	-0.021667	0.001160	0.096375	0.416602	6.776117	4.845208
54772	0	-2.203167	0.122914	9.619137	-0.022032	0.001225	0.096191	0.419871	6.780028	4.844716
54773	0	-2.216212	0.103879	9.661718	-0.022156	0.001038	0.096619	0.419149	6.791616	4.845733
54774	0	-2.217234	0.122290	9.649202	-0.022169	0.001223	0.096493	0.417373	6.799512	4.844747
54775	0	-2.216323	0.110008	9.625070	-0.022156	0.001099	0.096252	0.416965	6.812487	4.837889
54776	0	-2.229884	0.055356	9.722386	-0.022293	0.000551	0.097225	0.417555	6.823340	4.838378
54777	0	-2.222840	0.049090	9.747049	-0.022217	0.000488	0.097473	0.418490	6.840997	4.842989
54778	0	-2.194010	0.092491	9.758841	-0.021935	0.000920	0.097589	0.421698	6.850494	4.842598
54779	0	-2.252988	0.091761	9.728819	-0.022522	0.000916	0.097290	0.422004	6.863890	4.839049
54780	0	-2.236251	0.092555	9.758964	-0.022355	0.000919	0.097591	0.427045	6.876671	4.838925
54781	0	-2.241117	0.104164	9.795880	-0.022400	0.001038	0.097961	0.429598	6.893901	4.841099
54782	0	-2.243163	0.116785	9.801471	-0.022423	0.001167	0.098017	0.428125	6.908320	4.838929
54783	0	-2.234910	0.098162	9.850837	-0.022339	0.000977	0.098511	0.431800	6.924285	4.842667
54784	0	-2.200213	0.110866	9.868718	-0.021994	0.001108	0.098689	0.430238	6.938209	4.837435
54785	0	-2.222448	0.097815	9.905832	-0.022217	0.000977	0.099060	0.429909	6.951177	4.832208
54786	0	-2.266162	0.098261	9.917775	-0.022659	0.000979	0.099178	0.431410	6.957880	4.835746
54787	0	-2.240342	0.128574	9.948646	-0.022400	0.001282	0.099487	0.433807	6.965995	4.833773
54788	0	-2.271455	0.135390	9.972907	-0.022713	0.001350	0.099730	0.435641	6.972156	4.838982
54789	0	-2.277041	0.140478	9.979149	-0.022766	0.001404	0.099792	0.434612	6.981140	4.836522
54790	0	-2.246229	0.116495	9.948603	-0.022470	0.001161	0.099484	0.437356	6.976860	4.839140
54791	0	-2.245982	0.091624	9.912134	-0.022461	0.000916	0.099121	0.436017	6.979640	4.832459
54792	0	-2.257624	0.110206	9.936631	-0.022581	0.001100	0.099365	0.436682	6.978067	4.837866
54793	0	-2.257246	0.098243	9.961171	-0.022583	0.000977	0.099609	0.441145	6.969975	4.840975
54794	0	-2.261716	0.062875	9.955345	-0.022623	0.000622	0.099552	0.446851	6.967206	4.842300
54795	0	-2.263504	0.055564	9.906208	-0.022644	0.000549	0.099060	0.451873	6.960783	4.845371
54796	0	-2.236881	0.074481	9.851750	-0.022382	0.000745	0.098515	0.449675	6.949739	4.848686
54797	0	-2.275230	0.085752	9.833081	-0.022766	0.000854	0.098328	0.450945	6.937655	4.852717
54798	0	-2.229865	0.055645	9.833620	-0.022311	0.000555	0.098333	0.450360	6.927080	4.849293
54799	0	-2.232361	0.104285	9.790381	-0.022339	0.001038	0.097900	0.454194	6.913249	4.854634
54800	0	-2.241871	0.141633	9.760454	-0.022430	0.001413	0.097602	0.455438	6.903552	4.854554
54801	0	-2.213917	0.134355	9.729380	-0.022156	0.001343	0.097290	0.454125	6.888068	4.854720
54802	0	-2.228932	0.122677	9.736161	-0.022306	0.001222	0.097358	0.457831	6.871951	4.855577
54803	0	-2.213879	0.134309	9.741596	-0.022156	0.001343	0.097412	0.455992	6.856036	4.852282
54804	0	-2.210808	0.122063	9.742299	-0.022122	0.001221	0.097420	0.453708	6.843267	4.851386
54805	0	-2.189310	0.110161	9.759934	-0.021912	0.001099	0.097595	0.454931	6.825565	4.847323
54806	0	-2.186251	0.085836	9.638508	-0.021875	0.000860	0.096382	0.450575	6.814290	4.844800
54807	0	-2.165872	0.103977	9.655956	-0.021667	0.001038	0.096558	0.450936	6.807922	4.845975
54808	0	-2.194465	0.073695	9.656389	-0.021955	0.000736	0.096561	0.449575	6.799129	4.840137
54809	0	-2.196358	0.091829	9.649862	-0.021973	0.000916	0.096497	0.450610	6.792439	4.834419
54810	0	-2.213408	0.104711	9.589082	-0.022138	0.001042	0.095890	0.454012	6.792235	4.831722
54811	0	-2.233812	0.079508	9.637467	-0.022339	0.000793	0.096375	0.453743	6.795374	4.835453
54812	0	-2.221283	0.079632	9.588693	-0.022216	0.000796	0.095886	0.451580	6.795820	4.836674
54813	0	-2.215617	0.116088	9.594716	-0.022156	0.001160	0.095947	0.450838	6.800348	4.842962
54814	0	-2.215347	0.110226	9.674049	-0.022157	0.001101	0.096740	0.450674	6.800548	4.839777
54815	0	-2.209805	0.115750	9.655688	-0.022095	0.001160	0.096558	0.446005	6.808510	4.845224
54816	0	-2.174050	0.079173	9.643242	-0.021735	0.000789	0.096434	0.447435	6.818839	4.848254
54817	0	-2.167708	0.140557	9.625026	-0.021667	0.001404	0.096252	0.447390	6.834310	4.850368
54818	0	-2.194302	0.098090	9.630589	-0.021931	0.000979	0.096309	0.447012	6.853043	4.849945
54819	0	-2.179999	0.091630	9.673836	-0.021790	0.000916	0.096741	0.445791	6.869477	4.849902
54820	0	-2.194271	0.116178	9.642751	-0.021933	0.001161	0.096430	0.445028	6.885541	4.851941
54821	0	-2.210184	0.109613	9.692223	-0.022095	0.001099	0.096924	0.439997	6.898000	4.852446
54822	0	-2.211665	0.097062	9.765071	-0.022109	0.000971	0.097652	0.437622	6.910984	4.853543
54823	0	-2.240892	0.122030	9.771522	-0.022400	0.001221	0.097717	0.435040	6.925607	4.855427
54824	0	-2.218152	0.134582	9.764969	-0.022174	0.001342	0.097651	0.437530	6.938626	4.855593
54825	0	-2.277567	0.128481	9.881368	-0.022766	0.001282	0.098816	0.438915	6.953779	4.852039
54826	0	-2.248642	0.086437	9.874862	-0.022480	0.000860	0.098750	0.441524	6.965282	4.850504
54827	0	-2.252543	0.103598	9.832686	-0.022522	0.001038	0.098328	0.437538	6.973355	4.851745
54828	0	-2.265681	0.115865	9.917902	-0.022652	0.001156	0.099180	0.438565	6.983357	4.850074
54829	0	-2.276963	0.085301	9.930341	-0.022766	0.000854	0.099304	0.434742	6.991482	4.850333
54830	0	-2.247075	0.097263	9.930180	-0.022469	0.000973	0.099302	0.432465	6.998048	4.851153
54831	0	-2.246329	0.103415	9.936474	-0.022461	0.001038	0.099365	0.426429	7.004795	4.854763
54832	0	-2.246123	0.097134	9.960845	-0.022466	0.000969	0.099607	0.426992	7.003679	4.855044
54833	0	-2.264033	0.073416	9.997641	-0.022644	0.000732	0.099976	0.426770	7.003479	4.857295
54834	0	-2.263004	0.079880	9.985611	-0.022637	0.000796	0.099854	0.427383	6.999115	4.856292
54835	0	-2.220781	0.104398	9.900097	-0.022217	0.001038	0.098999	0.432456	6.992748	4.856256
54836	0	-2.255293	0.092973	9.955485	-0.022565	0.000928	0.099552	0.432293	6.983018	4.857703
54837	0	-2.239357	0.122120	9.930562	-0.022400	0.001221	0.099304	0.430673	6.979751	4.853349
54838	0	-2.262241	0.140434	9.930820	-0.022632	0.001404	0.099306	0.429068	6.973143	4.848075
54839	0	-2.238606	0.128110	9.888010	-0.022400	0.001282	0.098877	0.426138	6.961133	4.849260
54840	0	-2.235740	0.115935	9.827568	-0.022372	0.001158	0.098272	0.425764	6.947835	4.852268
54841	0	-2.250632	0.091085	9.833126	-0.022522	0.000916	0.098328	0.418207	6.933627	4.853796
54842	0	-2.253614	0.084412	9.876508	-0.022552	0.000845	0.098762	0.415034	6.919856	4.850082
54843	0	-2.201959	0.079089	9.784255	-0.022034	0.000793	0.097839	0.409887	6.907344	4.851414
54844	0	-2.235523	0.048415	9.797103	-0.022372	0.000483	0.097967	0.409494	6.891423	4.856023
54845	0	-2.189640	0.073142	9.796484	-0.021912	0.000732	0.097961	0.406123	6.877656	4.851112
54846	0	-2.199192	0.109931	9.742150	-0.022004	0.001096	0.097419	0.407977	6.867355	4.844775
54847	0	-2.195536	0.085758	9.686669	-0.021973	0.000854	0.096863	0.409346	6.850904	4.847192
54848	0	-2.186347	0.128554	9.705667	-0.021877	0.001287	0.097054	0.404891	6.838627	4.839391
54849	0	-2.201937	0.140401	9.698811	-0.022034	0.001404	0.096985	0.402914	6.825727	4.838283
54850	0	-2.211763	0.128200	9.644367	-0.022128	0.001282	0.096441	0.401025	6.817303	4.836565
54851	0	-2.202458	0.085778	9.601036	-0.022034	0.000854	0.096008	0.402683	6.810422	4.844047
54852	0	-2.200543	0.110704	9.644165	-0.022016	0.001104	0.096439	0.403618	6.802384	4.846949
54853	0	-2.196612	0.146955	9.662007	-0.021973	0.001465	0.096619	0.406921	6.798666	4.846713
54854	0	-2.207673	0.110933	9.625656	-0.022082	0.001107	0.096255	0.407214	6.796033	4.846938
54855	0	-2.178678	0.134557	9.625303	-0.021790	0.001343	0.096252	0.408305	6.796785	4.836552
54856	0	-2.171903	0.104310	9.631527	-0.021723	0.001042	0.096314	0.406997	6.796334	4.835204
54857	0	-2.166606	0.134031	9.576452	-0.021667	0.001343	0.095764	0.401958	6.798653	4.842861
54858	0	-2.178603	0.102943	9.667986	-0.021787	0.001032	0.096680	0.396962	6.801894	4.842001
54859	0	-2.172999	0.116132	9.674037	-0.021729	0.001160	0.096741	0.396739	6.807664	4.839274
54860	0	-2.179598	0.115944	9.576265	-0.021793	0.001163	0.095763	0.390969	6.814810	4.841578
54861	0	-2.197681	0.091601	9.661770	-0.021973	0.000916	0.096619	0.389399	6.823780	4.841560
54862	0	-2.210972	0.091441	9.661433	-0.022103	0.000916	0.096616	0.385966	6.835384	4.847644
54863	0	-2.204386	0.103395	9.753192	-0.022034	0.001038	0.097534	0.379633	6.851378	4.844411
54864	0	-2.224438	0.115265	9.783308	-0.022238	0.001152	0.097835	0.378213	6.863131	4.843994
54865	0	-2.247190	0.109984	9.777579	-0.022461	0.001099	0.097778	0.377497	6.880033	4.838240
54866	0	-2.231094	0.098261	9.789208	-0.022300	0.000978	0.097895	0.380154	6.897131	4.839713
54867	0	-2.235320	0.122422	9.844641	-0.022339	0.001221	0.098450	0.382082	6.917843	4.844514
54868	0	-2.212599	0.092172	9.844244	-0.022123	0.000922	0.098443	0.379438	6.924910	4.853393
54869	0	-2.240454	0.072873	9.869282	-0.022400	0.000732	0.098694	0.373082	6.934347	4.852714
54870	0	-2.235344	0.072536	9.905606	-0.022348	0.000725	0.099057	0.371569	6.944235	4.848683
54871	0	-2.259101	0.091631	9.856994	-0.022583	0.000916	0.098572	0.370336	6.957578	4.846760
54872	0	-2.235312	0.128241	9.856841	-0.022355	0.001283	0.098568	0.367860	6.959332	4.845881
54873	0	-2.258499	0.098089	9.912060	-0.022583	0.000977	0.099121	0.370636	6.965641	4.846472
54874	0	-2.240398	0.116874	9.875290	-0.022404	0.001167	0.098753	0.370141	6.969960	4.847751
54875	0	-2.239881	0.116251	9.960959	-0.022400	0.001160	0.099609	0.371228	6.972704	4.851523
54876	0	-2.269814	0.055755	9.942740	-0.022703	0.000554	0.099426	0.372981	6.970915	4.851370
[truncated: 618 more rows]
