# Supplementary material for: Properties of traditional bamboo carrying poles have implications for user interactions
Source: PLoS One. 2018 May 10;13(5):e0196208. doi: 10.1371/journal.pone.0196208 (PMC5945030; doi:10.1371/journal.pone.0196208)
Supplement: S1 Text — (ZIP) [file pone.0196208.s005.zip › ResTest_PoleK_LoLoad1.txt]

// Start Time: Unknown
// Update Rate: 100.0Hz
// Filter Profile: human (34.3)
// Firmware Version: 2.1.4
PacketCounter	SampleTimeFine	Acc_X	Acc_Y	Acc_Z	VelInc_X	VelInc_Y	VelInc_Z	Roll	Pitch	Yaw	Latitude	Longitude	Altitude	Vel_X	Vel_Y	Vel_Z
28921	0	0.432044	0.481559	6.811265	0.004272	0.004822	0.068115	-1.023262	-1.878105	-2.171336
28922	0	0.388919	0.389095	6.798451	0.003819	0.003893	0.067988	-1.025996	-1.997039	-2.170306
28923	0	0.345544	0.610490	6.908684	0.003357	0.006104	0.069092	-1.022999	-2.159863	-2.173088
28924	0	0.205833	0.105094	6.242950	0.001946	0.001040	0.062433	-1.001429	-2.365413	-2.173381
28925	0	0.315596	1.347381	7.415365	0.002991	0.013489	0.074158	-1.023715	-2.617896	-2.171978
28926	0	0.657207	1.118371	10.726929	0.006334	0.011247	0.107277	-1.089716	-2.870571	-2.170651
28927	0	0.546526	0.014107	9.947581	0.005249	0.000183	0.099487	-1.136894	-3.120056	-2.174878
28928	0	0.755576	0.592766	11.983202	0.007298	0.005940	0.119847	-1.147785	-3.366639	-2.180014
28929	0	0.890419	0.174486	12.913385	0.008667	0.001709	0.129150	-1.114954	-3.577464	-2.177772
28930	0	0.939355	1.965067	12.677370	0.009198	0.019662	0.126786	-1.124093	-3.752611	-2.178313
28931	0	1.230393	0.904098	16.496928	0.012146	0.009094	0.164978	-1.160426	-3.862207	-2.177285
28932	0	1.309601	0.867678	15.811948	0.013059	0.008686	0.158122	-1.166992	-3.889262	-2.175920
28933	0	1.161508	0.217290	14.862342	0.011658	0.002136	0.148621	-1.139057	-3.856547	-2.171081
28934	0	1.110478	1.481450	13.599013	0.011213	0.014776	0.135985	-1.107564	-3.765248	-2.162588
28935	0	1.246092	1.539333	14.314133	0.012634	0.015381	0.143127	-1.098521	-3.627130	-2.161940
28936	0	1.181757	1.096938	13.896154	0.012054	0.010949	0.138943	-1.083195	-3.432277	-2.151372
28937	0	1.067553	0.759402	12.355550	0.010925	0.007568	0.123535	-1.060983	-3.201056	-2.146788
28938	0	0.831075	1.092224	9.684836	0.008518	0.010904	0.096832	-1.041415	-2.956575	-2.139162
28939	0	0.575821	1.313515	8.045411	0.005920	0.013123	0.080444	-1.024886	-2.726664	-2.128532
28940	0	0.484478	0.919376	7.949225	0.004990	0.009179	0.079485	-1.004904	-2.518775	-2.122419
28941	0	0.433534	1.051354	7.776352	0.004456	0.010498	0.077759	-0.982996	-2.342515	-2.116628
28942	0	0.364566	0.876548	7.276539	0.003742	0.008757	0.072762	-0.969854	-2.190982	-2.108547
28943	0	0.286709	1.062188	6.640871	0.002930	0.010620	0.066406	-0.967397	-2.083206	-2.100292
28944	0	0.210910	1.226288	6.079669	0.002143	0.012271	0.060794	-0.982853	-2.019731	-2.096727
28945	0	0.170029	0.865519	6.219671	0.001709	0.008667	0.062195	-1.004467	-2.004058	-2.100630
28946	0	0.250031	0.484493	7.055862	0.002482	0.004855	0.070559	-1.020892	-2.033052	-2.103301
28947	0	0.309011	0.689377	7.354607	0.003052	0.006897	0.073547	-1.025666	-2.092552	-2.103265
28948	0	0.288054	0.700998	7.049054	0.002820	0.007012	0.070493	-1.029206	-2.190491	-2.103476
28949	0	0.270894	0.537450	7.275058	0.002625	0.005371	0.072754	-1.023412	-2.323112	-2.103906
28950	0	0.187893	0.092468	6.017303	0.001786	0.000920	0.060176	-1.014762	-2.500101	-2.099660
28951	0	0.559705	1.626046	9.380762	0.005432	0.016296	0.093811	-1.057599	-2.699818	-2.102733
28952	0	0.687684	0.433834	10.092194	0.006700	0.004377	0.100932	-1.100743	-2.900947	-2.105899
28953	0	0.695568	0.307863	10.301638	0.006775	0.003113	0.103027	-1.137638	-3.102123	-2.106432
28954	0	0.860955	-0.018399	11.903601	0.008412	-0.000202	0.119050	-1.119078	-3.292194	-2.108602
28955	0	0.852562	0.752424	11.253545	0.008362	0.007507	0.112549	-1.101003	-3.458602	-2.102921
28956	0	0.946768	1.582334	13.484785	0.009305	0.015848	0.134856	-1.121444	-3.595752	-2.097262
28957	0	1.145511	0.753641	15.392464	0.011353	0.007568	0.153931	-1.144793	-3.672100	-2.094925
28958	0	1.058710	0.871638	14.812148	0.010573	0.008727	0.148122	-1.153098	-3.682733	-2.090143
28959	0	0.855720	0.235598	13.312018	0.008606	0.002319	0.133118	-1.122085	-3.641119	-2.080583
28960	0	0.926768	1.497850	13.153413	0.009365	0.014964	0.131529	-1.110229	-3.556296	-2.071013
28961	0	0.893777	0.983727	13.642318	0.009094	0.009827	0.136414	-1.102162	-3.425162	-2.064194
28962	0	0.963854	1.212728	12.930526	0.009835	0.012105	0.129292	-1.083568	-3.251288	-2.054188
28963	0	0.797178	0.655168	11.536981	0.008179	0.006531	0.115356	-1.064131	-3.046189	-2.041003
28964	0	0.683724	1.219160	8.999752	0.007001	0.012177	0.089987	-1.047426	-2.838680	-2.032604
28965	0	0.560520	1.142417	8.179483	0.005737	0.011414	0.081787	-1.033677	-2.654337	-2.023759
28966	0	0.596030	1.059900	8.236005	0.006082	0.010580	0.082354	-1.008330	-2.486328	-2.017216
28967	0	0.533300	0.929001	7.898478	0.005432	0.009277	0.078979	-0.990760	-2.343148	-2.012984
28968	0	0.480766	0.693174	7.447597	0.004879	0.006920	0.074472	-0.973097	-2.233652	-2.005015
28969	0	0.392403	1.012935	6.799605	0.003967	0.010132	0.067993	-0.977701	-2.160591	-1.995692
28970	0	0.307503	1.176557	6.488743	0.003091	0.011774	0.064885	-0.992949	-2.131892	-1.986608
28971	0	0.299662	0.938703	6.817772	0.002991	0.009399	0.068176	-1.013804	-2.141368	-1.981747
28972	0	0.340060	0.655793	7.427986	0.003369	0.006564	0.074281	-1.023024	-2.189532	-1.988709
28973	0	0.316183	0.658972	7.458309	0.003113	0.006592	0.074585	-1.025863	-2.264621	-1.991102
28974	0	0.291850	0.573201	7.561602	0.002846	0.005733	0.075619	-1.026161	-2.374537	-1.995229
28975	0	0.154822	0.135622	6.597684	0.001465	0.001343	0.065979	-1.002580	-2.519527	-1.993468
28976	0	0.414328	1.618951	8.701616	0.004006	0.016209	0.087019	-1.026986	-2.698085	-1.995856
28977	0	0.626688	0.722405	10.161643	0.006104	0.007263	0.101624	-1.070057	-2.881842	-2.001420
28978	0	0.640673	0.446245	10.172106	0.006247	0.004498	0.101729	-1.109704	-3.062202	-2.000537
28979	0	0.786501	0.299396	11.449005	0.007690	0.002991	0.114502	-1.105523	-3.236990	-2.000696
28980	0	0.885406	0.618827	11.134946	0.008701	0.006170	0.111362	-1.086130	-3.393966	-1.994906
28981	0	0.930131	1.415102	12.242660	0.009155	0.014160	0.122437	-1.093935	-3.529615	-1.989845
28982	0	1.138460	0.692177	14.718313	0.011273	0.006935	0.147191	-1.103833	-3.616198	-1.986170
28983	0	1.114802	0.774588	14.526094	0.011108	0.007751	0.145264	-1.108088	-3.647448	-1.982386
28984	0	0.975442	0.324488	13.476105	0.009777	0.003224	0.134760	-1.090979	-3.628570	-1.972177
28985	0	1.006287	1.490993	12.750588	0.010132	0.014893	0.127502	-1.075854	-3.566620	-1.965515
28986	0	1.004914	1.243911	13.337744	0.010170	0.012426	0.133369	-1.065635	-3.463008	-1.958240
28987	0	0.966150	1.088841	12.995425	0.009827	0.010864	0.129944	-1.045201	-3.317814	-1.957302
28988	0	0.798566	0.714059	12.100164	0.008177	0.007124	0.120990	-1.030446	-3.137076	-1.954698
28989	0	0.599702	1.075548	9.925204	0.006165	0.010742	0.099243	-1.016203	-2.944305	-1.946597
28990	0	0.469730	1.248300	8.614019	0.004835	0.012473	0.086134	-1.004007	-2.761853	-1.939955
28991	0	0.451524	1.142944	8.649128	0.004639	0.011414	0.086487	-0.983793	-2.599103	-1.934903
28992	0	0.472382	1.120706	8.216803	0.004831	0.011199	0.082163	-0.973220	-2.450241	-1.935257
28993	0	0.467660	0.818743	7.843434	0.004761	0.008179	0.078430	-0.961057	-2.327843	-1.934388
28994	0	0.394414	0.727891	6.922380	0.004002	0.007278	0.069221	-0.960838	-2.232714	-1.922070
28995	0	0.320560	1.043516	6.653003	0.003235	0.010437	0.066528	-0.964303	-2.182175	-1.916099
28996	0	0.280313	0.999761	6.787527	0.002809	0.010005	0.067874	-0.976837	-2.172755	-1.913039
28997	0	0.313087	0.816764	7.153368	0.003113	0.008179	0.071533	-0.994479	-2.201355	-1.909941
28998	0	0.337512	0.704587	7.617103	0.003334	0.007056	0.076172	-1.009702	-2.262912	-1.913717
28999	0	0.366235	0.500355	7.629112	0.003601	0.005005	0.076294	-1.011261	-2.354693	-1.915236
29000	0	0.281449	0.244516	7.128110	0.002738	0.002439	0.071284	-1.000249	-2.477680	-1.913494
29001	0	0.309407	1.025273	7.384847	0.002991	0.010254	0.073853	-1.001613	-2.636557	-1.909697
29002	0	0.536242	1.077022	9.690470	0.005214	0.010799	0.096910	-1.035089	-2.811664	-1.917757
29003	0	0.491138	0.376090	9.758869	0.004761	0.003784	0.097595	-1.061444	-2.988278	-1.924388
29004	0	0.648676	0.444819	10.843294	0.006316	0.004464	0.108442	-1.077360	-3.168377	-1.925717
29005	0	0.760259	0.172078	11.565131	0.007446	0.001709	0.115662	-1.064963	-3.323634	-1.921073
29006	0	0.782011	1.472952	10.830389	0.007681	0.014731	0.108314	-1.066140	-3.469667	-1.918752
29007	0	1.032915	0.858505	13.719817	0.010193	0.008606	0.137207	-1.082912	-3.583236	-1.915738
29008	0	1.110373	0.739518	14.157558	0.011023	0.007402	0.141582	-1.088342	-3.648814	-1.914260
29009	0	1.093753	0.379156	14.050178	0.010925	0.003784	0.140503	-1.082243	-3.658753	-1.913789
29010	0	1.017864	0.955716	12.688943	0.010215	0.009534	0.126888	-1.061593	-3.626035	-1.900886
29011	0	1.029057	1.495835	13.135385	0.010376	0.014954	0.131348	-1.057987	-3.551499	-1.892775
29012	0	1.008050	1.161669	13.142965	0.010204	0.011605	0.131421	-1.048777	-3.443678	-1.882109
29013	0	0.984403	0.977706	12.672112	0.010010	0.009766	0.126709	-1.039324	-3.294149	-1.880445
29014	0	0.832746	0.876384	11.190897	0.008496	0.008748	0.111897	-1.024261	-3.121623	-1.869209
29015	0	0.626726	1.209319	9.296515	0.006409	0.012085	0.092957	-1.015095	-2.947998	-1.862551
29016	0	0.508349	1.120130	9.041299	0.005218	0.011185	0.090407	-0.994872	-2.778868	-1.859080
29017	0	0.506525	1.337913	8.820108	0.005188	0.013367	0.088196	-0.979531	-2.620126	-1.852567
29018	0	0.436233	1.138069	8.387565	0.004466	0.011375	0.083871	-0.972840	-2.479442	-1.854840
29019	0	0.419412	0.897205	7.764102	0.004272	0.008972	0.077637	-0.973501	-2.364230	-1.851403
29020	0	0.323683	0.805592	6.781882	0.003281	0.008056	0.067817	-0.973407	-2.290360	-1.847754
29021	0	0.302978	0.957892	6.805569	0.003052	0.009583	0.068054	-0.979538	-2.253442	-1.846708
29022	0	0.330861	0.804137	7.233034	0.003310	0.008048	0.072330	-0.990035	-2.250838	-1.846850
29023	0	0.325445	0.853494	7.495146	0.003235	0.008545	0.074951	-1.004990	-2.280664	-1.850664
29024	0	0.344148	0.522195	7.848877	0.003398	0.005228	0.078490	-1.013587	-2.344002	-1.849599
29025	0	0.347453	0.488323	7.739004	0.003418	0.004883	0.077393	-1.012557	-2.427475	-1.850412
29026	0	0.224835	0.299122	6.774276	0.002173	0.002991	0.067745	-1.011478	-2.554179	-1.845407
29027	0	0.463599	1.310378	8.953525	0.004517	0.013123	0.089539	-1.034674	-2.705867	-1.848702
29028	0	0.464930	0.555452	9.373546	0.004521	0.005575	0.093740	-1.059108	-2.861866	-1.851666
29029	0	0.533260	0.431586	10.210515	0.005188	0.004333	0.102112	-1.078150	-3.024021	-1.850830
29030	0	0.626302	-0.027665	11.209624	0.006114	-0.000283	0.112104	-1.070606	-3.176470	-1.853390
29031	0	0.653538	0.934600	10.643697	0.006409	0.009338	0.106445	-1.061855	-3.312106	-1.846344
29032	0	0.786656	1.202973	12.076107	0.007734	0.012040	0.120769	-1.070996	-3.436904	-1.846302
29033	0	1.011071	0.731134	13.408738	0.010010	0.007324	0.134094	-1.081486	-3.523024	-1.839661
29034	0	1.075072	0.796006	13.731079	0.010705	0.007969	0.137314	-1.088523	-3.560986	-1.841107
29035	0	1.030972	0.520408	12.860084	0.010315	0.005188	0.128601	-1.074236	-3.556393	-1.833690
29036	0	1.014892	1.414278	12.591397	0.010183	0.014130	0.125913	-1.062420	-3.525031	-1.831871
29037	0	0.943614	1.068878	12.952223	0.009521	0.010681	0.129517	-1.056058	-3.449591	-1.828720
29038	0	0.904701	1.077003	12.605595	0.009171	0.010756	0.126048	-1.044320	-3.336665	-1.828021
29039	0	0.834014	0.892475	11.957700	0.008484	0.008911	0.119568	-1.032024	-3.199113	-1.823529
29040	0	0.749112	1.345975	10.195291	0.007627	0.013451	0.101944	-1.022594	-3.046495	-1.819874
29041	0	0.640826	1.203209	9.430671	0.006531	0.012024	0.094299	-1.013454	-2.898102	-1.813290
29042	0	0.568674	1.082973	9.218239	0.005803	0.010818	0.092176	-1.000192	-2.753800	-1.806460
29043	0	0.502635	1.056309	8.752979	0.005127	0.010559	0.087524	-0.995472	-2.622629	-1.804876
29044	0	0.424103	0.928789	8.332547	0.004325	0.009284	0.083322	-0.990615	-2.507541	-1.800174
29045	0	0.390816	0.934021	7.678504	0.003967	0.009338	0.076782	-0.988196	-2.419468	-1.796055
29046	0	0.333113	0.824049	7.196715	0.003367	0.008243	0.071965	-0.991666	-2.361769	-1.794984
29047	0	0.358709	0.817384	7.391479	0.003601	0.008179	0.073914	-0.999239	-2.339877	-1.791514
29048	0	0.400625	0.773395	7.647928	0.003999	0.007741	0.076479	-1.009501	-2.350943	-1.795201
29049	0	0.429962	0.591328	7.739162	0.004272	0.005920	0.077393	-1.019687	-2.390869	-1.796718
29050	0	0.382542	0.236188	7.909655	0.003778	0.002365	0.079099	-1.023881	-2.458641	-1.800693
29051	0	0.305627	0.653151	7.384980	0.002991	0.006531	0.073853	-1.022460	-2.559653	-1.793957
29052	0	0.404052	1.097514	8.806311	0.003941	0.010987	0.088066	-1.037578	-2.688720	-1.795206
29053	0	0.443953	0.682310	9.179278	0.004333	0.006836	0.091797	-1.052801	-2.820541	-1.798586
29054	0	0.499327	0.477549	10.026505	0.004869	0.004793	0.100270	-1.072274	-2.961744	-1.798237
29055	0	0.592766	0.109978	10.790314	0.005798	0.001099	0.107910	-1.070546	-3.099602	-1.789642
29056	0	0.696463	1.074057	10.489477	0.006846	0.010743	0.104902	-1.072631	-3.227730	-1.784877
29057	0	0.817551	1.189654	11.736294	0.008057	0.011902	0.117371	-1.077087	-3.342917	-1.781582
29058	0	0.931667	0.950776	12.412058	0.009223	0.009510	0.124127	-1.078549	-3.428926	-1.780852
29059	0	0.939210	0.623309	13.000066	0.009338	0.006226	0.130005	-1.071551	-3.476050	-1.778568
29060	0	0.915278	0.783865	12.724793	0.009138	0.007827	0.127250	-1.060745	-3.489037	-1.775403
29061	0	0.974281	1.379585	12.506261	0.009766	0.013794	0.125061	-1.059048	-3.467724	-1.767549
29062	0	1.002022	1.264416	12.598390	0.010085	0.012637	0.125979	-1.052912	-3.408542	-1.761557
29063	0	0.985677	1.056923	12.378580	0.009949	0.010559	0.123779	-1.043906	-3.323409	-1.757990
29064	0	0.941203	0.924280	11.818528	0.009529	0.009235	0.118176	-1.037306	-3.209905	-1.749718
29065	0	0.806117	1.227563	10.614828	0.008179	0.012268	0.106140	-1.029744	-3.083250	-1.744989
29066	0	0.692822	1.094661	9.981294	0.007042	0.010939	0.099806	-1.021205	-2.952870	-1.738299
29067	0	0.581576	1.063193	9.436555	0.005920	0.010620	0.094360	-1.007359	-2.826082	-1.735006
29068	0	0.507113	0.979065	9.071208	0.005170	0.009788	0.090707	-1.003963	-2.701451	-1.728101
29069	0	0.419040	0.921997	8.581910	0.004272	0.009216	0.085815	-0.999449	-2.591943	-1.722963
29070	0	0.357058	0.836438	8.033107	0.003630	0.008368	0.080328	-1.005380	-2.507765	-1.723314
29071	0	0.313301	0.683533	7.745533	0.003174	0.006836	0.077454	-1.006391	-2.447238	-1.719915
29072	0	0.301061	0.658745	7.550445	0.003033	0.006590	0.075503	-1.009928	-2.413594	-1.721893
29073	0	0.323326	0.768605	7.690480	0.003235	0.007690	0.076904	-1.016178	-2.410957	-1.723616
29074	0	0.349731	0.572727	7.678126	0.003475	0.005728	0.076782	-1.016419	-2.443609	-1.729364
29075	0	0.339640	0.432923	7.696384	0.003357	0.004333	0.076965	-1.022330	-2.502002	-1.728546
29076	0	0.393141	0.511091	8.269629	0.003869	0.005117	0.082699	-1.030811	-2.587962	-1.726945
29077	0	0.447462	0.749581	8.471364	0.004395	0.007507	0.084717	-1.045594	-2.695622	-1.729936
29078	0	0.496983	0.662044	9.166244	0.004872	0.006627	0.091667	-1.053101	-2.816889	-1.730906
29079	0	0.565883	0.573435	9.734524	0.005554	0.005737	0.097351	-1.055897	-2.939596	-1.725490
29080	0	0.613454	0.706855	10.020038	0.006014	0.007073	0.100207	-1.060544	-3.076926	-1.724819
29081	0	0.700840	0.731376	10.900240	0.006897	0.007324	0.109009	-1.070667	-3.193465	-1.726452
29082	0	0.803019	1.016336	11.374841	0.007923	0.010171	0.113755	-1.077412	-3.300602	-1.729697
29083	0	0.820514	0.994652	12.005040	0.008118	0.009949	0.120056	-1.078937	-3.383385	-1.724666
29084	0	0.848306	0.908817	12.290804	0.008418	0.009089	0.122912	-1.079541	-3.443443	-1.725937
29085	0	0.882004	1.080261	12.475373	0.008789	0.010803	0.124756	-1.079664	-3.471438	-1.726674
29086	0	0.914877	1.123250	12.578888	0.009156	0.011229	0.125789	-1.075927	-3.464198	-1.722493
29087	0	0.941035	1.227219	12.536958	0.009460	0.012268	0.125366	-1.072219	-3.418077	-1.717001
29088	0	0.953371	1.210369	12.098308	0.009607	0.012093	0.120978	-1.061857	-3.348268	-1.715257
29089	0	0.875329	1.104692	11.627936	0.008850	0.011047	0.116272	-1.062620	-3.252712	-1.708611
29090	0	0.818867	1.001896	10.951795	0.008301	0.010009	0.109510	-1.052451	-3.135329	-1.702484
29091	0	0.733539	0.971339	10.388892	0.007446	0.009705	0.103882	-1.043127	-3.013074	-1.701745
29092	0	0.676648	0.991167	9.767519	0.006871	0.009904	0.097669	-1.034467	-2.890100	-1.694060
29093	0	0.595093	1.001482	9.082582	0.006042	0.010010	0.090820	-1.028411	-2.774625	-1.690717
29094	0	0.511604	0.879817	8.698941	0.005196	0.008799	0.086985	-1.029234	-2.669680	-1.685078
29095	0	0.439488	0.829954	8.270602	0.004456	0.008301	0.082703	-1.031083	-2.585402	-1.680111
29096	0	0.392728	0.750304	8.045235	0.003971	0.007504	0.080450	-1.033188	-2.522643	-1.673381
29097	0	0.302764	0.726194	7.904157	0.003052	0.007263	0.079041	-1.034862	-2.487309	-1.671003
29098	0	0.275375	0.622249	7.775998	0.002760	0.006223	0.077760	-1.035016	-2.477736	-1.667936
29099	0	0.258186	0.548910	7.739226	0.002563	0.005493	0.077393	-1.040373	-2.504431	-1.672751
29100	0	0.262945	0.498999	7.855074	0.002601	0.004996	0.078551	-1.049095	-2.545883	-1.672717
29101	0	0.334871	0.567424	8.160200	0.003296	0.005676	0.081604	-1.051333	-2.619393	-1.671202
29102	0	0.457257	0.676887	8.544002	0.004505	0.006770	0.085443	-1.052289	-2.709035	-1.669825
29103	0	0.527368	0.725928	9.075466	0.005188	0.007263	0.090759	-1.056368	-2.816384	-1.668823
29104	0	0.570697	0.675815	9.544342	0.005611	0.006766	0.095448	-1.065248	-2.930316	-1.668159
29105	0	0.669801	0.677183	9.984667	0.006592	0.006775	0.099854	-1.067720	-3.051421	-1.671276
29106	0	0.704492	0.779891	10.569204	0.006938	0.007806	0.105699	-1.074148	-3.166560	-1.678224
29107	0	0.742534	0.958373	11.034471	0.007324	0.009583	0.110352	-1.071956	-3.270670	-1.679602
29108	0	0.805023	1.068262	11.594564	0.007964	0.010683	0.115952	-1.071561	-3.354853	-1.679604
29109	0	0.849260	1.019252	12.053958	0.008423	0.010193	0.120544	-1.071125	-3.420389	-1.680454
29110	0	0.896987	1.037401	12.254529	0.008930	0.010375	0.122548	-1.071514	-3.456745	-1.677455
29111	0	0.915833	1.135273	12.371802	0.009155	0.011353	0.123718	-1.070940	-3.458943	-1.673970
29112	0	0.919311	1.166128	12.292568	0.009222	0.011658	0.122924	-1.067427	-3.431392	-1.667681
29113	0	0.891813	1.228185	12.103532	0.008972	0.012268	0.121033	-1.054310	-3.379749	-1.663487
29114	0	0.848136	1.126186	11.738070	0.008562	0.011256	0.117375	-1.048818	-3.300643	-1.663813
29115	0	0.789695	0.970927	11.237231	0.007996	0.009705	0.112366	-1.044248	-3.199684	-1.656769
29116	0	0.721821	0.977803	10.628031	0.007320	0.009774	0.106274	-1.040239	-3.089326	-1.658824
29117	0	0.637157	0.989494	9.937087	0.006470	0.009888	0.099365	-1.031995	-2.976023	-1.659820
29118	0	0.588644	0.947916	9.425399	0.005978	0.009474	0.094249	-1.025632	-2.864896	-1.654622
29119	0	0.535844	0.763265	9.076339	0.005432	0.007629	0.090759	-1.021520	-2.771508	-1.651767
29120	0	0.534953	0.696463	8.704757	0.005412	0.006964	0.087044	-1.020324	-2.688709	-1.646648
29121	0	0.453216	0.756996	8.380360	0.004578	0.007568	0.083801	-1.017987	-2.626045	-1.642834
29122	0	0.427579	0.775413	8.142632	0.004306	0.007754	0.081425	-1.018011	-2.583189	-1.640598
29123	0	0.352745	0.634794	8.032280	0.003540	0.006348	0.080322	-1.017208	-2.564608	-1.640466
29124	0	0.333670	0.475941	7.928452	0.003331	0.004761	0.079285	-1.018603	-2.571907	-1.641683
29125	0	0.283102	0.573800	7.946689	0.002808	0.005737	0.079468	-1.017214	-2.604873	-1.635367
29126	0	0.307738	0.714331	8.251516	0.003039	0.007142	0.082517	-1.014883	-2.656740	-1.633770
29127	0	0.396534	0.805562	8.556867	0.003906	0.008057	0.085571	-1.015266	-2.734941	-1.640120
29128	0	0.446776	0.755919	8.946783	0.004395	0.007565	0.089471	-1.022401	-2.826477	-1.641929
29129	0	0.490926	0.708049	9.380648	0.004822	0.007080	0.093811	-1.021127	-2.932271	-1.634817
29130	0	0.619845	0.884937	9.794410	0.006104	0.008850	0.097950	-1.020893	-3.042124	-1.634220
29131	0	0.687419	0.946092	10.277658	0.006775	0.009460	0.102783	-1.019275	-3.151545	-1.631869
29132	0	0.769001	0.939527	10.837679	0.007594	0.009399	0.108383	-1.022459	-3.251854	-1.635643
29133	0	0.832110	0.891360	11.339720	0.008240	0.008911	0.113403	-1.018842	-3.333075	-1.641254
29134	0	0.859721	0.934054	11.625379	0.008529	0.009343	0.116259	-1.020420	-3.399601	-1.642522
29135	0	0.913902	1.104544	11.950360	0.009094	0.011047	0.119507	-1.021440	-3.441496	-1.640442
29136	0	0.932708	1.122910	12.053581	0.009306	0.011226	0.120538	-1.017474	-3.460685	-1.641224
29137	0	0.883844	1.031731	12.115543	0.008850	0.010315	0.121155	-1.014764	-3.448800	-1.634315
29138	0	0.884921	1.124424	12.018113	0.008888	0.011234	0.120179	-1.004915	-3.410813	-1.632456
29139	0	0.824058	1.135571	11.652008	0.008301	0.011353	0.116516	-1.001517	-3.350946	-1.629970
29140	0	0.761951	1.032871	11.255999	0.007696	0.010321	0.112556	-0.993183	-3.272268	-1.624678
29141	0	0.698720	0.946540	10.809889	0.007080	0.009460	0.108093	-0.987912	-3.173197	-1.619734
29142	0	0.645146	0.886424	10.176117	0.006538	0.008859	0.101756	-0.981558	-3.074720	-1.614613
29143	0	0.583429	0.910053	9.650125	0.005920	0.009094	0.096497	-0.973871	-2.972011	-1.617074
29144	0	0.537352	0.850244	9.241966	0.005450	0.008495	0.092416	-0.964884	-2.876283	-1.614438
29145	0	0.494068	0.720495	8.874850	0.005005	0.007202	0.088745	-0.961006	-2.792707	-1.613558
29146	0	0.439985	0.672312	8.570151	0.004454	0.006719	0.085699	-0.954563	-2.720063	-1.617245
29147	0	0.423815	0.677850	8.349755	0.004272	0.006775	0.083496	-0.949107	-2.672181	-1.616565
29148	0	0.381959	0.672081	8.185092	0.003839	0.006721	0.081850	-0.948119	-2.644790	-1.617982
29149	0	0.396414	0.634900	8.062749	0.003967	0.006348	0.080627	-0.945648	-2.639338	-1.612670
29150	0	0.422260	0.629101	8.050329	0.004205	0.006289	0.080504	-0.941299	-2.663690	-1.611476
29151	0	0.418824	0.713807	8.202959	0.004150	0.007141	0.082031	-0.944616	-2.715364	-1.612809
29152	0	0.439945	0.804543	8.507712	0.004351	0.008050	0.085079	-0.949700	-2.779778	-1.613491
29153	0	0.446061	0.774714	8.892532	0.004395	0.007751	0.088928	-0.954404	-2.863475	-1.604774
29154	0	0.509406	0.743544	9.319016	0.005021	0.007437	0.093194	-0.954908	-2.951862	-1.603428
29155	0	0.576087	0.854361	9.746831	0.005676	0.008545	0.097473	-0.955104	-3.049973	-1.608162
29156	0	0.618643	0.969669	10.142495	0.006096	0.009702	0.101430	-0.959521	-3.150736	-1.607184
29157	0	0.729242	1.037326	10.650048	0.007202	0.010376	0.106506	-0.961167	-3.246268	-1.602054
29158	0	0.808420	0.994085	11.088157	0.008000	0.009942	0.110888	-0.961111	-3.331456	-1.600146
29159	0	0.836691	0.976531	11.510755	0.008301	0.009766	0.115112	-0.960195	-3.395972	-1.600518
29160	0	0.866256	1.025363	11.680740	0.008617	0.010253	0.116811	-0.958424	-3.438996	-1.600159
29161	0	0.868247	1.061601	11.932297	0.008667	0.010620	0.119324	-0.961484	-3.452601	-1.595600
29162	0	0.832413	1.060938	12.029907	0.008331	0.010612	0.120298	-0.962780	-3.444591	-1.591968
29163	0	0.838443	1.110493	11.889953	0.008423	0.011108	0.118896	-0.965424	-3.406556	-1.591711
29164	0	0.829252	1.018909	11.634233	0.008348	0.010185	0.116339	-0.961101	-3.351361	-1.588384
29165	0	0.816507	0.946196	11.261518	0.008240	0.009460	0.112610	-0.959111	-3.274432	-1.588726
29166	0	0.777386	0.890920	10.853596	0.007852	0.008913	0.108530	-0.962745	-3.191398	-1.587806
29167	0	0.675233	0.824548	10.291035	0.006836	0.008240	0.102905	-0.955973	-3.097373	-1.587199
29168	0	0.616572	0.856061	9.809693	0.006249	0.008555	0.098092	-0.949570	-2.998641	-1.583069
29169	0	0.498800	0.818600	9.375355	0.005066	0.008179	0.093750	-0.940236	-2.902466	-1.581083
29170	0	0.448308	0.837666	8.985270	0.004550	0.008375	0.089849	-0.937794	-2.816188	-1.578955
29171	0	0.409928	0.744926	8.752657	0.004150	0.007446	0.087524	-0.933363	-2.748167	-1.573139
29172	0	0.389363	0.738819	8.484448	0.003929	0.007390	0.084843	-0.935093	-2.699073	-1.572199
29173	0	0.376311	0.744748	8.270349	0.003784	0.007446	0.082703	-0.932687	-2.668608	-1.568098
29174	0	0.409939	0.793750	8.148324	0.004108	0.007936	0.081483	-0.930236	-2.654676	-1.571607
29175	0	0.428413	0.757121	8.160313	0.004272	0.007568	0.081604	-0.925080	-2.669707	-1.575305
29176	0	0.450463	0.684004	8.208900	0.004478	0.006841	0.082090	-0.924821	-2.704769	-1.575126
29177	0	0.456176	0.677058	8.501991	0.004517	0.006775	0.085022	-0.929281	-2.764093	-1.578027
29178	0	0.552045	0.877680	8.812584	0.005465	0.008780	0.088129	-0.931439	-2.835001	-1.575422
29179	0	0.592968	0.909355	9.203659	0.005859	0.009094	0.092041	-0.930775	-2.920741	-1.576426
29180	0	0.651309	0.871912	9.660347	0.006433	0.008726	0.096608	-0.937437	-3.013430	-1.577911
29181	0	0.679962	0.854251	10.064143	0.006714	0.008545	0.100647	-0.938575	-3.109298	-1.577273
29182	0	0.673431	0.926597	10.471989	0.006648	0.009272	0.104725	-0.943096	-3.201927	-1.582835
29183	0	0.709908	1.024765	10.912628	0.007019	0.010254	0.109131	-0.948112	-3.284152	-1.581950
29184	0	0.737470	1.072103	11.314600	0.007307	0.010729	0.113150	-0.954519	-3.350895	-1.581255
29185	0	0.767804	0.970276	11.602478	0.007629	0.009705	0.116028	-0.954847	-3.397326	-1.586236
29186	0	0.787403	0.883994	11.876666	0.007851	0.008846	0.118768	-0.959779	-3.418310	-1.580715
29187	0	0.836231	0.989211	11.901815	0.008362	0.009888	0.119019	-0.954388	-3.417238	-1.581216
29188	0	0.827917	0.989392	11.847006	0.008302	0.009896	0.118468	-0.955681	-3.393890	-1.576627
29189	0	0.855508	1.012969	11.670315	0.008606	0.010132	0.116699	-0.956988	-3.342431	-1.570255
29190	0	0.819665	0.860196	11.286544	0.008263	0.008601	0.112861	-0.955471	-3.274027	-1.565894
29191	0	0.785936	0.885326	10.834263	0.007935	0.008850	0.108337	-0.951385	-3.193131	-1.564754
29192	0	0.739757	0.977427	10.432455	0.007484	0.009771	0.104319	-0.947522	-3.096440	-1.562656
29193	0	0.669461	0.934001	10.040808	0.006775	0.009338	0.100403	-0.944968	-3.003466	-1.559402
29194	0	0.612159	0.842805	9.516790	0.006195	0.008426	0.095163	-0.941462	-2.913578	-1.555654
29195	0	0.505787	0.757404	9.216644	0.005127	0.007568	0.092163	-0.933635	-2.826269	-1.553498
29196	0	0.470166	0.776828	8.899696	0.004749	0.007762	0.088995	-0.924612	-2.763406	-1.550627
29197	0	0.374623	0.842714	8.624392	0.003784	0.008423	0.086243	-0.917908	-2.711432	-1.547158
29198	0	0.349800	0.812599	8.435362	0.003527	0.008125	0.084352	-0.916028	-2.670755	-1.539437
29199	0	0.383644	0.805684	8.374062	0.003845	0.008057	0.083740	-0.914595	-2.656958	-1.537031
29200	0	0.383265	0.695810	8.251927	0.003827	0.006958	0.082520	-0.913143	-2.662876	-1.536998
29201	0	0.429238	0.676995	8.337340	0.004272	0.006775	0.083374	-0.918537	-2.688376	-1.534606
29202	0	0.471358	0.742927	8.495768	0.004679	0.007436	0.084959	-0.925791	-2.733394	-1.533528
29203	0	0.511693	0.835797	8.831530	0.005066	0.008362	0.088318	-0.929040	-2.797538	-1.537871
29204	0	0.559563	0.767874	9.294673	0.005539	0.007682	0.092950	-0.931173	-2.865353	-1.539638
29205	0	0.568442	0.774354	9.618799	0.005615	0.007751	0.096191	-0.938763	-2.945689	-1.543600
29206	0	0.632210	0.876185	9.978099	0.006247	0.008772	0.099785	-0.948486	-3.030203	-1.542517
29207	0	0.660911	0.939063	10.406080	0.006531	0.009399	0.104065	-0.956310	-3.114242	-1.542218
29208	0	0.725587	1.004353	10.759121	0.007181	0.010052	0.107595	-0.963128	-3.191605	-1.545056
29209	0	0.739031	0.951410	11.138543	0.007324	0.009521	0.111389	-0.968975	-3.257388	-1.543617
29210	0	0.781906	0.986697	11.449007	0.007765	0.009871	0.114493	-0.971803	-3.309485	-1.541164
29211	0	0.820753	1.024894	11.620935	0.008179	0.010254	0.116211	-0.975021	-3.335859	-1.543170
29212	0	0.830255	0.962855	11.754994	0.008298	0.009633	0.117550	-0.977877	-3.338385	-1.542186
29213	0	0.810351	0.915019	11.682267	0.008118	0.009155	0.116821	-0.981476	-3.322518	-1.538561
29214	0	0.805467	0.969562	11.584890	0.008089	0.009694	0.115847	-0.978729	-3.286527	-1.534531
29215	0	0.769574	1.007422	11.310165	0.007751	0.010071	0.113098	-0.974099	-3.228169	-1.531382
29216	0	0.751779	0.922162	10.981336	0.007582	0.009222	0.109809	-0.973484	-3.159525	-1.523473
29217	0	0.706911	0.860623	10.541255	0.007141	0.008606	0.105408	-0.972045	-3.079424	-1.523947
29218	0	0.674673	0.836305	10.035528	0.006821	0.008362	0.100350	-0.969615	-2.993092	-1.516211
29219	0	0.621882	0.836502	9.613451	0.006287	0.008362	0.096130	-0.964737	-2.910341	-1.509377
29220	0	0.560773	0.843467	9.272218	0.005668	0.008429	0.092719	-0.956052	-2.834311	-1.503446
29221	0	0.495870	0.757099	8.984609	0.005005	0.007568	0.089844	-0.951497	-2.773387	-1.498245
29222	0	0.444580	0.757336	8.826267	0.004486	0.007573	0.088261	-0.950051	-2.718962	-1.489409
29223	0	0.424912	0.823889	8.606081	0.004272	0.008240	0.086060	-0.949852	-2.685654	-1.484235
29224	0	0.446145	0.823755	8.404784	0.004471	0.008238	0.084047	-0.948665	-2.670673	-1.483549
29225	0	0.433691	0.811464	8.416760	0.004333	0.008118	0.084167	-0.951167	-2.672979	-1.479668
29226	0	0.447810	0.816666	8.404509	0.004462	0.008172	0.084045	-0.956675	-2.692252	-1.481883
29227	0	0.460924	0.762635	8.611919	0.004578	0.007629	0.086121	-0.958779	-2.731894	-1.486399
29228	0	0.462755	0.786571	8.843479	0.004581	0.007867	0.088437	-0.958301	-2.789085	-1.486509
29229	0	0.506400	0.823905	9.203785	0.005005	0.008240	0.092041	-0.957137	-2.860047	-1.488101
29230	0	0.543441	0.811060	9.550925	0.005371	0.008116	0.095512	-0.961289	-2.933371	-1.487638
29231	0	0.636124	0.872051	9.875078	0.006287	0.008728	0.098755	-0.967770	-3.017274	-1.486376
29232	0	0.694179	0.894966	10.295247	0.006869	0.008956	0.102957	-0.972517	-3.095284	-1.488292
29233	0	0.775681	0.963972	10.637981	0.007690	0.009644	0.106384	-0.974445	-3.164051	-1.485993
29234	0	0.806685	0.907869	10.948394	0.008010	0.009086	0.109488	-0.979563	-3.221015	-1.484420
29235	0	0.798587	0.860488	11.272840	0.007935	0.008606	0.112732	-0.978496	-3.270589	-1.484894
29236	0	0.776555	0.884630	11.412600	0.007733	0.008847	0.114128	-0.977401	-3.300385	-1.487814
29237	0	0.806267	0.921546	11.560023	0.008057	0.009216	0.115601	-0.976314	-3.303886	-1.490496
29238	0	0.762694	0.927161	11.627224	0.007641	0.009275	0.116271	-0.978298	-3.287729	-1.490482
29239	0	0.796406	1.037599	11.487036	0.007996	0.010376	0.114868	-0.976698	-3.253714	-1.480922
29240	0	0.776352	1.013368	11.182332	0.007812	0.010131	0.111820	-0.972307	-3.202010	-1.475857
29241	0	0.751201	0.970565	10.864640	0.007568	0.009705	0.108643	-0.969578	-3.140238	-1.475305
29242	0	0.684165	0.879658	10.486911	0.006910	0.008791	0.104865	-0.961919	-3.062857	-1.474723
29243	0	0.597574	0.916368	10.046710	0.006042	0.009155	0.100464	-0.950863	-2.984319	-1.471616
29244	0	0.548354	0.881001	9.668855	0.005548	0.008804	0.096685	-0.942675	-2.906017	-1.465814
29245	0	0.568124	0.891827	9.417997	0.005737	0.008911	0.094177	-0.932423	-2.835316	-1.462847
29246	0	0.564029	0.837578	9.131637	0.005690	0.008375	0.091313	-0.929906	-2.771019	-1.466991
29247	0	0.551434	0.769483	8.917446	0.005554	0.007690	0.089172	-0.922531	-2.717254	-1.463193
29248	0	0.502495	0.776385	8.716202	0.005049	0.007759	0.087161	-0.914406	-2.683350	-1.460269
29249	0	0.468814	0.732175	8.563317	0.004700	0.007324	0.085632	-0.915808	-2.665153	-1.457544
29250	0	0.474094	0.750021	8.502288	0.004738	0.007502	0.085023	-0.915486	-2.666629	-1.463393
29251	0	0.416591	0.719777	8.581505	0.004150	0.007202	0.085815	-0.919196	-2.684510	-1.463119
29252	0	0.420864	0.706594	8.746151	0.004182	0.007071	0.087462	-0.923164	-2.716643	-1.458038
29253	0	0.480363	0.847775	8.941480	0.004761	0.008484	0.089417	-0.928547	-2.768665	-1.463234
29254	0	0.477873	0.883657	9.258390	0.004727	0.008837	0.092587	-0.926332	-2.829142	-1.465747
29255	0	0.536557	0.805180	9.637185	0.005310	0.008057	0.096375	-0.929525	-2.892109	-1.471102
29256	0	0.603437	0.780011	9.898877	0.005973	0.007802	0.098992	-0.929134	-2.960229	-1.475703
29257	0	0.623209	0.823668	10.241316	0.006165	0.008240	0.102417	-0.930015	-3.032650	-1.475762
29258	0	0.673186	0.921192	10.533391	0.006669	0.009210	0.105338	-0.925065	-3.097739	-1.472981
29259	0	0.731629	0.933649	10.900540	0.007263	0.009338	0.109009	-0.924631	-3.150345	-1.467245
29260	0	0.777975	0.927294	11.101232	0.007737	0.009273	0.111015	-0.921810	-3.191161	-1.465728
29261	0	0.832843	0.970394	11.260788	0.008301	0.009705	0.112610	-0.920061	-3.216195	-1.466284
29262	0	0.848584	0.976324	11.394734	0.008478	0.009764	0.113948	-0.918241	-3.220865	-1.465266
29263	0	0.847327	0.976653	11.431956	0.008484	0.009766	0.114319	-0.915112	-3.207242	-1.465402
29264	0	0.831381	1.025892	11.322279	0.008341	0.010255	0.113221	-0.908905	-3.176891	-1.463363
29265	0	0.746747	1.013773	11.096407	0.007507	0.010132	0.110962	-0.900776	-3.132771	-1.459917
29266	0	0.694648	0.947602	10.816124	0.007002	0.009471	0.108158	-0.893463	-3.071135	-1.453798
29267	0	0.647175	0.952443	10.467870	0.006531	0.009521	0.104675	-0.888241	-3.003642	-1.453225
29268	0	0.611138	0.879916	10.114421	0.006172	0.008794	0.101141	-0.880262	-2.931817	-1.450659
29269	0	0.592145	0.812129	9.778168	0.005981	0.008118	0.097778	-0.874126	-2.858524	-1.442799
29270	0	0.581229	0.825107	9.461307	0.005865	0.008246	0.094610	-0.866512	-2.791550	-1.438981
29271	0	0.544869	0.744575	9.143337	0.005493	0.007446	0.091431	-0.865180	-2.732738	-1.431603
29272	0	0.512494	0.744245	9.015593	0.005161	0.007444	0.090154	-0.865463	-2.683466	-1.431412
29273	0	0.473489	0.714573	8.819682	0.004761	0.007141	0.088196	-0.857284	-2.646715	-1.428113
29274	0	0.469341	0.782168	8.673272	0.004709	0.007821	0.086732	-0.854287	-2.622510	-1.422384
29275	0	0.451900	0.732458	8.660873	0.004517	0.007324	0.086609	-0.851349	-2.622387	-1.425437
29276	0	0.434943	0.702069	8.630206	0.004338	0.007019	0.086303	-0.846661	-2.633849	-1.424581
29277	0	0.472537	0.732567	8.764498	0.004700	0.007324	0.087646	-0.842190	-2.663934	-1.422584
29278	0	0.503353	0.811824	9.014325	0.004996	0.008121	0.090145	-0.842335	-2.707769	-1.425961
29279	0	0.541269	0.866361	9.264927	0.005371	0.008667	0.092651	-0.843761	-2.755624	-1.426682
29280	0	0.581717	0.840942	9.600073	0.005762	0.008415	0.096004	-0.847815	-2.817733	-1.426456
29281	0	0.615696	0.903302	9.832433	0.006104	0.009033	0.098328	-0.845146	-2.876378	-1.427383
29282	0	0.645187	0.915025	10.094136	0.006396	0.009154	0.100945	-0.846850	-2.935799	-1.427768
29283	0	0.677057	0.915226	10.479398	0.006714	0.009155	0.104797	-0.847333	-2.994049	-1.422139
29284	0	0.713009	0.871998	10.844837	0.007075	0.008721	0.108452	-0.845968	-3.048243	-1.419045
29285	0	0.748815	0.915365	10.992161	0.007446	0.009155	0.109924	-0.844848	-3.088224	-1.417098
29286	0	0.798389	0.994356	11.131975	0.007958	0.009945	0.111321	-0.843528	-3.110760	-1.411474
29287	0	0.837165	0.976567	11.309741	0.008362	0.009766	0.113098	-0.840812	-3.117112	-1.408803
29288	0	0.813007	0.909697	11.315753	0.008137	0.009094	0.113157	-0.835502	-3.106793	-1.403264
29289	0	0.815915	0.995490	11.279384	0.008179	0.009949	0.112793	-0.826741	-3.083366	-1.397974
29290	0	0.767425	1.032971	11.059900	0.007712	0.010326	0.110597	-0.820872	-3.040399	-1.394805
29291	0	0.727527	0.989055	10.803528	0.007324	0.009888	0.108032	-0.815576	-2.984908	-1.385003
29292	0	0.717293	0.916085	10.511203	0.007229	0.009160	0.105108	-0.812279	-2.920567	-1.389065
29293	0	0.647004	0.842510	10.138311	0.006531	0.008423	0.101379	-0.807452	-2.848492	-1.384835
29294	0	0.605134	0.879509	9.827655	0.006107	0.008793	0.098273	-0.802543	-2.779732	-1.379807
29295	0	0.543763	0.824636	9.625503	0.005493	0.008240	0.096252	-0.792324	-2.710128	-1.375493
29296	0	0.503549	0.794638	9.241455	0.005081	0.007947	0.092412	-0.790598	-2.649953	-1.375527
29297	0	0.508675	0.775048	9.124990	0.005127	0.007751	0.091248	-0.789316	-2.595904	-1.373926
29298	0	0.496492	0.744519	8.948242	0.004987	0.007443	0.089481	-0.784467	-2.564259	-1.372956
29299	0	0.437824	0.756655	8.795263	0.004395	0.007568	0.087952	-0.784222	-2.539294	-1.367644
29300	0	0.429734	0.762625	8.734239	0.004301	0.007626	0.087342	-0.780710	-2.530553	-1.360828
29301	0	0.452578	0.775597	8.734043	0.004517	0.007751	0.087341	-0.771978	-2.538703	-1.358324
29302	0	0.474275	0.721086	8.868084	0.004718	0.007211	0.088682	-0.768781	-2.566986	-1.361228
29303	0	0.516010	0.762790	9.026924	0.005127	0.007629	0.090271	-0.767607	-2.605080	-1.363342
29304	0	0.560528	0.841679	9.282724	0.005561	0.008419	0.092830	-0.767235	-2.655822	-1.364834
29305	0	0.572697	0.823957	9.600531	0.005676	0.008240	0.096008	-0.764243	-2.712252	-1.366557
29306	0	0.626701	0.829157	9.862307	0.006207	0.008300	0.098626	-0.770581	-2.777293	-1.367729
29307	0	0.647133	0.823706	10.137564	0.006409	0.008240	0.101379	-0.770354	-2.843953	-1.369998
29308	0	0.659119	0.908785	10.429813	0.006537	0.009089	0.104301	-0.767832	-2.898874	-1.373465
29309	0	0.682044	1.013213	10.693067	0.006775	0.010132	0.106934	-0.764413	-2.943412	-1.367209
29310	0	0.708408	0.982908	10.936594	0.007051	0.009827	0.109368	-0.758767	-2.974446	-1.366456
29311	0	0.753433	0.945545	11.102155	0.007507	0.009460	0.111023	-0.760836	-2.998206	-1.364925
29312	0	0.781762	0.890123	11.236104	0.007806	0.008901	0.112362	-0.757260	-3.006162	-1.358448
29313	0	0.781108	0.952802	11.248734	0.007812	0.009521	0.112488	-0.747701	-3.000637	-1.351296
29314	0	0.784914	0.978076	11.236508	0.007871	0.009778	0.112364	-0.742100	-2.974653	-1.345543
29315	0	0.753651	0.952305	10.998740	0.007568	0.009521	0.109985	-0.737694	-2.937493	-1.342022
29316	0	0.752344	0.903626	10.761180	0.007566	0.009036	0.107609	-0.734737	-2.887766	-1.340579
29317	0	0.752248	0.922284	10.516630	0.007568	0.009216	0.105164	-0.724948	-2.833780	-1.332634
29318	0	0.705965	0.990222	10.254728	0.007113	0.009900	0.102544	-0.719866	-2.770851	-1.329535
29319	0	0.660123	0.952461	9.900218	0.006653	0.009521	0.098999	-0.713527	-2.707227	-1.327666
29320	0	0.571401	0.806547	9.625959	0.005758	0.008062	0.096257	-0.707113	-2.650528	-1.321024
29321	0	0.521059	0.775335	9.356889	0.005249	0.007751	0.093567	-0.701950	-2.599478	-1.321819
29322	0	0.495988	0.787882	9.131292	0.004991	0.007876	0.091311	-0.696123	-2.556864	-1.317540
29323	0	0.443349	0.848625	9.045497	0.004456	0.008484	0.090454	-0.690217	-2.524765	-1.312238
29324	0	0.451861	0.775295	8.935739	0.004534	0.007755	0.089356	-0.690308	-2.501117	-1.305904
29325	0	0.481774	0.744452	8.892859	0.004822	0.007446	0.088928	-0.689505	-2.491688	-1.305559
29326	0	0.476133	0.775192	8.837804	0.004752	0.007748	0.088379	-0.680722	-2.499319	-1.309086
29327	0	0.508689	0.774856	8.935453	0.005066	0.007751	0.089355	-0.681185	-2.521835	-1.307314
29328	0	0.532508	0.847693	9.081549	0.005291	0.008477	0.090817	-0.678174	-2.560381	-1.307776
29329	0	0.614150	0.860440	9.332041	0.006104	0.008606	0.093323	-0.676708	-2.602444	-1.299681
29330	0	0.616842	0.853639	9.636712	0.006121	0.008541	0.096370	-0.678875	-2.654635	-1.294094
29331	0	0.627523	0.921619	9.881279	0.006226	0.009216	0.098816	-0.675558	-2.707584	-1.291669
29332	0	0.674395	0.926809	10.161335	0.006694	0.009276	0.101616	-0.681432	-2.759453	-1.285633
29333	0	0.658213	0.891242	10.375641	0.006531	0.008911	0.103760	-0.676485	-2.811635	-1.286876
29334	0	0.723001	0.915234	10.612987	0.007185	0.009157	0.106133	-0.678197	-2.855700	-1.286046
29335	0	0.687484	0.951829	10.882351	0.006836	0.009521	0.108826	-0.678099	-2.892124	-1.285352
29336	0	0.724767	0.994179	11.046710	0.007220	0.009942	0.110469	-0.674952	-2.916029	-1.282241
29337	0	0.764250	0.994573	11.138853	0.007629	0.009949	0.111389	-0.674649	-2.925066	-1.284501
29338	0	0.765670	0.945331	11.193650	0.007655	0.009454	0.111937	-0.671812	-2.922237	-1.286780
29339	0	0.767143	0.964265	11.047503	0.007690	0.009644	0.110474	-0.669571	-2.898148	-1.283237
29340	0	0.768383	0.958108	10.931791	0.007713	0.009581	0.109316	-0.665980	-2.862859	-1.281066
29341	0	0.746370	0.861091	10.754659	0.007507	0.008606	0.107544	-0.657678	-2.812064	-1.277968
29342	0	0.633584	0.825269	10.425459	0.006385	0.008249	0.104252	-0.650881	-2.753894	-1.278474
29343	0	0.562543	0.842898	10.180896	0.005676	0.008423	0.101807	-0.641052	-2.692339	-1.275068
29344	0	0.577237	0.880744	9.870087	0.005821	0.008801	0.098699	-0.629998	-2.631284	-1.271619
29345	0	0.563157	0.843064	9.643749	0.005676	0.008423	0.096436	-0.617725	-2.573796	-1.264824
29346	0	0.585730	0.776735	9.448837	0.005894	0.007766	0.094486	-0.612683	-2.525252	-1.266343
29347	0	0.570677	0.769363	9.271402	0.005737	0.007690	0.092712	-0.605585	-2.483088	-1.266229
29348	0	0.535138	0.843071	9.003075	0.005372	0.008429	0.090030	-0.599724	-2.452226	-1.255951
29349	0	0.487065	0.866960	8.960002	0.004883	0.008667	0.089600	-0.593159	-2.432094	-1.252449
29350	0	0.461333	0.855071	8.856194	0.004614	0.008550	0.088562	-0.588515	-2.426720	-1.249276
29351	0	0.446249	0.830151	8.929402	0.004456	0.008301	0.089294	-0.584274	-2.430862	-1.243208
29352	0	0.479362	0.891243	8.996380	0.004774	0.008912	0.089965	-0.580377	-2.450893	-1.237823
29353	0	0.509391	0.860288	9.118526	0.005066	0.008606	0.091187	-0.580547	-2.481338	-1.242543
29354	0	0.559423	0.847559	9.398788	0.005550	0.008477	0.093990	-0.578787	-2.529935	-1.244423
29355	0	0.590386	0.860395	9.600576	0.005859	0.008606	0.096008	-0.577429	-2.578170	-1.247054
29356	0	0.636680	0.933196	9.831881	0.006316	0.009334	0.098322	-0.575634	-2.632115	-1.239398
29357	0	0.670556	0.951353	10.119356	0.006653	0.009521	0.101196	-0.580788	-2.686899	-1.240272
29358	0	0.681336	0.895346	10.399488	0.006761	0.008955	0.103998	-0.578627	-2.740150	-1.244072
29359	0	0.724568	0.859647	10.619898	0.007202	0.008606	0.106201	-0.585134	-2.782257	-1.239575
29360	0	0.732245	0.913272	10.820864	0.007291	0.009135	0.108211	-0.584131	-2.810890	-1.238234
29361	0	0.765694	0.969917	10.943459	0.007629	0.009705	0.109436	-0.586141	-2.834870	-1.235086
29362	0	0.794117	0.962198	11.059189	0.007929	0.009632	0.110592	-0.593053	-2.842828	-1.229838
29363	0	0.756500	0.890805	11.120653	0.007568	0.008911	0.111206	-0.592732	-2.834643	-1.230059
29364	0	0.735797	0.884570	11.102414	0.007379	0.008843	0.111023	-0.586971	-2.808704	-1.232958
29365	0	0.668176	0.872883	10.907173	0.006714	0.008728	0.109070	-0.582825	-2.770311	-1.230679
29366	0	0.642745	0.897724	10.699958	0.006468	0.008973	0.106997	-0.575232	-2.722408	-1.224638
29367	0	0.630111	0.867095	10.510502	0.006348	0.008667	0.105103	-0.567725	-2.667023	-1.221615
29368	0	0.609003	0.910638	10.285027	0.006134	0.009102	0.102848	-0.559498	-2.613326	-1.217750
29369	0	0.611646	0.915783	9.936797	0.006165	0.009155	0.099365	-0.553367	-2.553194	-1.213703
29370	0	0.584418	0.867504	9.595442	0.005888	0.008672	0.095952	-0.546278	-2.496162	-1.206355
29371	0	0.588001	0.843046	9.411807	0.005920	0.008423	0.094116	-0.533756	-2.442302	-1.203918
29372	0	0.562534	0.850336	9.204541	0.005658	0.008498	0.092044	-0.524097	-2.396631	-1.191350
29373	0	0.546927	0.836110	9.057768	0.005493	0.008362	0.090576	-0.521611	-2.361632	-1.186657
29374	0	0.525168	0.829933	8.978616	0.005262	0.008299	0.089786	-0.517535	-2.343160	-1.186780
29375	0	0.506811	0.780860	8.923362	0.005066	0.007812	0.089233	-0.518987	-2.341069	-1.181478
29376	0	0.538066	0.877934	8.850074	0.005375	0.008780	0.088501	-0.516778	-2.343652	-1.187472
29377	0	0.539003	0.891131	8.935431	0.005371	0.008911	0.089355	-0.512829	-2.362906	-1.184979
29378	0	0.537736	0.872526	9.148740	0.005348	0.008728	0.091489	-0.512544	-2.394301	-1.178498
29379	0	0.528608	0.847974	9.362622	0.005249	0.008484	0.093628	-0.513772	-2.434568	-1.178879
29380	0	0.561530	0.901926	9.618529	0.005569	0.009024	0.096188	-0.515159	-2.485112	-1.175483
29381	0	0.566038	0.927146	9.814250	0.005615	0.009277	0.098145	-0.518237	-2.532555	-1.168885
29382	0	0.588382	0.907896	10.112762	0.005830	0.009082	0.101130	-0.517569	-2.588556	-1.166085
29383	0	0.663403	0.866040	10.387970	0.006592	0.008667	0.103882	-0.520913	-2.630049	-1.166192
29384	0	0.708369	0.847133	10.594947	0.007044	0.008470	0.105952	-0.515133	-2.668073	-1.164843
29385	0	0.735744	0.836360	10.815191	0.007324	0.008362	0.108154	-0.509400	-2.698227	-1.163946
29386	0	0.796265	0.878580	10.894089	0.007940	0.008792	0.108942	-0.512045	-2.716722	-1.160532
29387	0	0.751961	0.884748	11.035094	0.007507	0.008850	0.110352	-0.511102	-2.724493	-1.154194
29388	0	0.716321	0.835546	11.016671	0.007165	0.008356	0.110167	-0.508174	-2.717750	-1.152606
29389	0	0.712142	0.842494	10.925405	0.007141	0.008423	0.109253	-0.502505	-2.692187	-1.148943
29390	0	0.683326	0.867261	10.779141	0.006858	0.008671	0.107790	-0.497147	-2.661125	-1.145567
29391	0	0.673808	0.964864	10.663029	0.006775	0.009644	0.106628	-0.488362	-2.616657	-1.138673
29392	0	0.702861	0.959411	10.419335	0.007069	0.009592	0.104191	-0.482768	-2.567758	-1.133513
29393	0	0.630472	0.873532	10.132041	0.006348	0.008728	0.101318	-0.471191	-2.514370	-1.131581
29394	0	0.603484	0.880597	9.931044	0.006080	0.008802	0.099308	-0.463773	-2.457801	-1.127509
29395	0	0.575649	0.885225	9.710923	0.005798	0.008850	0.097107	-0.457894	-2.403559	-1.123665
29396	0	0.549890	0.928466	9.442686	0.005533	0.009281	0.094425	-0.450199	-2.357084	-1.122708
29397	0	0.522094	0.903673	9.301882	0.005249	0.009033	0.093018	-0.442395	-2.317568	-1.119933
29398	0	0.523213	0.849169	9.137273	0.005255	0.008491	0.091372	-0.437445	-2.284285	-1.119011
29399	0	0.548361	0.823732	9.039387	0.005493	0.008240	0.090393	-0.436961	-2.267119	-1.112268
29400	0	0.528859	0.835202	8.984522	0.005291	0.008356	0.089845	-0.438526	-2.258982	-1.107236
29401	0	0.531794	0.848246	8.966031	0.005310	0.008484	0.089661	-0.436595	-2.263976	-1.109063
29402	0	0.516203	0.823210	9.081858	0.005142	0.008236	0.090819	-0.437676	-2.283788	-1.104437
29403	0	0.508946	0.817688	9.197884	0.005066	0.008179	0.091980	-0.436101	-2.307969	-1.105618
29404	0	0.532835	0.768079	9.435611	0.005297	0.007686	0.094357	-0.438105	-2.341226	-1.108696
29405	0	0.523014	0.786848	9.716612	0.005188	0.007874	0.097168	-0.440169	-2.385708	-1.106654
29406	0	0.549854	0.779518	9.917560	0.005457	0.007802	0.099177	-0.444225	-2.428572	-1.100550
29407	0	0.596065	0.854261	10.125516	0.005920	0.008545	0.101257	-0.442991	-2.468860	-1.097527
29408	0	0.623047	0.853911	10.381336	0.006186	0.008539	0.103816	-0.439115	-2.513214	-1.101929
29409	0	0.662598	0.890938	10.510054	0.006592	0.008911	0.105103	-0.437152	-2.545261	-1.103499
29410	0	0.724579	0.878236	10.710980	0.007211	0.008785	0.107112	-0.436401	-2.577545	-1.098562
29411	0	0.728304	0.939721	10.803108	0.007263	0.009399	0.108032	-0.434955	-2.593431	-1.097618
29412	0	0.761557	0.921334	10.851693	0.007607	0.009212	0.108518	-0.429359	-2.596862	-1.095314
29413	0	0.732234	0.879006	10.888676	0.007324	0.008789	0.108887	-0.424702	-2.589807	-1.092613
29414	0	0.749086	0.885029	10.809420	0.007504	0.008851	0.108093	-0.421944	-2.571350	-1.092089
29415	0	0.687385	0.903647	10.791136	0.006897	0.009033	0.107910	-0.414995	-2.541792	-1.091229
29416	0	0.694919	0.971731	10.589885	0.006973	0.009710	0.105898	-0.403953	-2.510741	-1.089658
29417	0	0.704296	0.964321	10.412853	0.007080	0.009644	0.104126	-0.400925	-2.464957	-1.087880
29418	0	0.635509	0.891572	10.108021	0.006397	0.008910	0.101078	-0.391309	-2.412226	-1.081571
29419	0	0.606547	0.873366	9.851260	0.006104	0.008728	0.098511	-0.381376	-2.363027	-1.079136
29420	0	0.538100	0.935243	9.668426	0.005418	0.009349	0.096683	-0.373782	-2.314419	-1.073484
29421	0	0.527879	0.934036	9.527742	0.005310	0.009338	0.095276	-0.367915	-2.271880	-1.072109
29422	0	0.534388	0.867119	9.326596	0.005370	0.008670	0.093265	-0.362848	-2.234559	-1.064903
29423	0	0.510841	0.768994	9.228623	0.005127	0.007690	0.092285	-0.359968	-2.206495	-1.058543
29424	0	0.538432	0.756704	9.149418	0.005395	0.007566	0.091494	-0.355648	-2.188137	-1.058480
29425	0	0.518510	0.793784	9.130847	0.005188	0.007935	0.091309	-0.347975	-2.179393	-1.054129
29426	0	0.555522	0.842938	9.118508	0.005548	0.008429	0.091186	-0.343274	-2.182708	-1.052735
29427	0	0.526961	0.763088	9.173454	0.005249	0.007629	0.091736	-0.337689	-2.203221	-1.047726
29428	0	0.531389	0.756982	9.380699	0.005291	0.007571	0.093808	-0.335551	-2.226003	-1.056102
29429	0	0.533898	0.830033	9.515223	0.005310	0.008301	0.095154	-0.332397	-2.255538	-1.045157
29430	0	0.565403	0.842367	9.722260	0.005613	0.008421	0.097225	-0.325305	-2.298213	-1.045558
29431	0	0.583485	0.835975	9.881395	0.005798	0.008362	0.098816	-0.323941	-2.335277	-1.039234
29432	0	0.585016	0.884352	10.118946	0.005812	0.008845	0.101192	-0.322247	-2.373522	-1.031995
29433	0	0.650343	0.933693	10.302536	0.006470	0.009338	0.103027	-0.320048	-2.405719	-1.031212
29434	0	0.693989	0.933449	10.430192	0.006904	0.009335	0.104304	-0.316299	-2.440240	-1.028816
29435	0	0.697988	0.921999	10.626045	0.006958	0.009216	0.106262	-0.308619	-2.458610	-1.024434
29436	0	0.738329	0.885332	10.699005	0.007368	0.008857	0.106991	-0.308595	-2.469740	-1.027587
29437	0	0.702833	0.903320	10.699402	0.007019	0.009033	0.106995	-0.304933	-2.474546	-1.028904
29438	0	0.733495	0.952117	10.815283	0.007342	0.009521	0.108152	-0.300730	-2.461631	-1.025015
29439	0	0.743414	0.964826	10.784954	0.007446	0.009644	0.107849	-0.292241	-2.443647	-1.018461
29440	0	0.740360	0.995728	10.614146	0.007422	0.009957	0.106140	-0.288809	-2.418263	-1.014498
29441	0	0.729625	0.927634	10.492147	0.007324	0.009277	0.104919	-0.286481	-2.382778	-1.017146
29442	0	0.680894	0.909403	10.291007	0.006842	0.009091	0.102908	-0.280148	-2.341411	-1.015860
29443	0	0.655895	0.891531	10.132013	0.006592	0.008911	0.101318	-0.272070	-2.299331	-1.012831
29444	0	0.582421	0.873541	9.912582	0.005856	0.008736	0.099124	-0.269014	-2.258148	-1.007602
29445	0	0.576840	0.854633	9.692549	0.005798	0.008545	0.096924	-0.263995	-2.217802	-1.002016
29446	0	0.522627	0.842733	9.534090	0.005251	0.008425	0.095340	-0.257553	-2.183200	-0.997564
29447	0	0.522858	0.799246	9.393451	0.005249	0.007996	0.093933	-0.258024	-2.153290	-0.993537
29448	0	0.531643	0.804856	9.363073	0.005330	0.008050	0.093630	-0.256294	-2.131561	-0.989430
29449	0	0.536291	0.799007	9.246922	0.005371	0.007996	0.092468	-0.259702	-2.116377	-0.983260
29450	0	0.571890	0.792328	9.118760	0.005721	0.007923	0.091187	-0.255990	-2.108572	-0.981783
29451	0	0.544243	0.775028	9.228465	0.005432	0.007751	0.092285	-0.253873	-2.116265	-0.979313
29452	0	0.515992	0.744149	9.289304	0.005147	0.007443	0.092894	-0.252708	-2.127152	-0.976045
29453	0	0.551316	0.812088	9.387062	0.005493	0.008118	0.093872	-0.245168	-2.146419	-0.975043
29454	0	0.599026	0.873162	9.490418	0.005960	0.008734	0.094906	-0.244046	-2.177180	-0.971963
29455	0	0.607772	0.885015	9.777613	0.006042	0.008850	0.097778	-0.240306	-2.213230	-0.965584
29456	0	0.614980	0.866835	9.917497	0.006113	0.008667	0.099177	-0.235042	-2.250495	-0.961283
29457	0	0.656898	0.945921	10.064460	0.006531	0.009460	0.100647	-0.232715	-2.288766	-0.959747
29458	0	0.651714	0.963900	10.259351	0.006486	0.009641	0.102595	-0.230911	-2.318435	-0.959548
29459	0	0.680341	0.982822	10.473434	0.006775	0.009827	0.104736	-0.225546	-2.344443	-0.956216
29460	0	0.709857	0.915498	10.558483	0.007076	0.009158	0.105586	-0.225328	-2.363564	-0.952942
29461	0	0.716093	0.915497	10.668815	0.007141	0.009155	0.106689	-0.222035	-2.379788	-0.952098
29462	0	0.719032	0.915036	10.705246	0.007180	0.009154	0.107053	-0.222718	-2.385593	-0.952244
29463	0	0.744183	0.982818	10.736101	0.007446	0.009827	0.107361	-0.217623	-2.375885	-0.954321
29464	0	0.748653	0.958713	10.717837	0.007498	0.009585	0.107178	-0.212347	-2.358945	-0.954226
29465	0	0.724606	0.909717	10.608002	0.007263	0.009094	0.106079	-0.205826	-2.335577	-0.950275
29466	0	0.689909	0.891449	10.461704	0.006924	0.008917	0.104615	-0.205103	-2.303809	-0.949167
29467	0	0.668229	0.878948	10.302936	0.006714	0.008789	0.103027	-0.201389	-2.263894	-0.948248
29468	0	0.600510	0.867338	10.071250	0.006042	0.008667	0.100711	-0.190936	-2.217667	-0.945303
29469	0	0.570199	0.794056	9.961093	0.005737	0.007935	0.099609	-0.180890	-2.172271	-0.939246
29470	0	0.575763	0.800973	9.723355	0.005790	0.008007	0.097232	-0.174570	-2.129629	-0.933192
29471	0	0.534947	0.836817	9.545964	0.005371	0.008362	0.095459	-0.163749	-2.098842	-0.927995
29472	0	0.518899	0.843784	9.350745	0.005206	0.008434	0.093507	-0.156181	-2.072998	-0.919497
29473	0	0.535857	0.842392	9.314027	0.005371	0.008423	0.093140	-0.151561	-2.052732	-0.920074
29474	0	0.539975	0.763381	9.277463	0.005407	0.007631	0.092774	-0.145169	-2.038496	-0.914922
29475	0	0.518497	0.806198	9.191865	0.005188	0.008057	0.091919	-0.135148	-2.029851	-0.919950
29476	0	0.512961	0.819105	9.155109	0.005120	0.008189	0.091552	-0.129437	-2.036570	-0.918260
29477	0	0.526069	0.830222	9.216229	0.005249	0.008301	0.092163	-0.124272	-2.046098	-0.913364
29478	0	0.590260	0.878598	9.380838	0.005883	0.008791	0.093809	-0.126900	-2.064719	-0.905203
29479	0	0.613279	0.915649	9.509077	0.006104	0.009155	0.095093	-0.121878	-2.094951	-0.905050
29480	0	0.643652	0.879142	9.716120	0.006407	0.008791	0.097163	-0.117785	-2.125014	-0.906340
29481	0	0.644245	0.909362	9.869171	0.006409	0.009094	0.098694	-0.114935	-2.159189	-0.905329
29482	0	0.681980	0.951808	10.100605	0.006783	0.009520	0.101008	-0.113030	-2.196430	-0.902939
29483	0	0.668291	0.988348	10.253751	0.006653	0.009888	0.102539	-0.114193	-2.225048	-0.902305
29484	0	0.680496	0.932607	10.442563	0.006775	0.009329	0.104427	-0.113708	-2.253071	-0.897225
29485	0	0.685658	0.927278	10.571196	0.006836	0.009277	0.105713	-0.115193	-2.270544	-0.894587
29486	0	0.677030	0.939051	10.613719	0.006755	0.009390	0.106138	-0.111088	-2.282328	-0.893935
29487	0	0.720408	0.940239	10.742149	0.007202	0.009399	0.107422	-0.104597	-2.279582	-0.888667
29488	0	0.719550	0.922460	10.742140	0.007206	0.009222	0.107421	-0.098615	-2.263687	-0.888613
29489	0	0.706837	0.885449	10.705608	0.007080	0.008850	0.107056	-0.090726	-2.246469	-0.881794
29490	0	0.709678	0.861190	10.620276	0.007117	0.008615	0.106201	-0.090409	-2.219669	-0.886972
29491	0	0.699366	0.842468	10.437167	0.007019	0.008423	0.104370	-0.085321	-2.187167	-0.880867
29492	0	0.700343	0.830656	10.248244	0.007030	0.008304	0.102481	-0.078996	-2.153354	-0.880388
29493	0	0.643978	0.873064	10.064867	0.006470	0.008728	0.100647	-0.073004	-2.114673	-0.876726
29494	0	0.625731	0.891709	9.894272	0.006289	0.008916	0.098941	-0.068625	-2.073948	-0.873661
29495	0	0.589138	0.879114	9.668127	0.005920	0.008789	0.096680	-0.063164	-2.034966	-0.868817
29496	0	0.596191	0.873312	9.540216	0.005985	0.008732	0.095401	-0.058587	-2.002331	-0.864944
29497	0	0.577806	0.866395	9.405671	0.005798	0.008667	0.094055	-0.059235	-1.973034	-0.862576
29498	0	0.549703	0.860063	9.387576	0.005513	0.008599	0.093875	-0.054512	-1.948703	-0.860397
29499	0	0.518014	0.854703	9.289575	0.005188	0.008545	0.092896	-0.048775	-1.934390	-0.862022
29500	0	0.534889	0.848996	9.259047	0.005355	0.008488	0.092590	-0.042852	-1.922336	-0.858327
29501	0	0.531959	0.799588	9.216251	0.005310	0.007996	0.092163	-0.039289	-1.929481	-0.856734
29502	0	0.527974	0.811778	9.301500	0.005268	0.008118	0.093016	-0.035935	-1.939124	-0.854869
29503	0	0.569184	0.817198	9.405482	0.005676	0.008179	0.094055	-0.040863	-1.953379	-0.857163
29504	0	0.585271	0.889434	9.594515	0.005830	0.008897	0.095946	-0.040528	-1.975995	-0.859314
29505	0	0.613555	0.890716	9.802082	0.006104	0.008911	0.098022	-0.041815	-2.008671	-0.860614
29506	0	0.632150	0.853450	9.911540	0.006289	0.008536	0.099117	-0.040608	-2.040956	-0.858976
29507	0	0.619513	0.824018	10.033988	0.006165	0.008240	0.100342	-0.036824	-2.071189	-0.855669
29508	0	0.625738	0.903111	10.210535	0.006227	0.009033	0.102107	-0.035871	-2.101077	-0.857422
29509	0	0.643663	0.909281	10.369713	0.006409	0.009094	0.103699	-0.034201	-2.127250	-0.854843
29510	0	0.691443	0.963678	10.509754	0.006892	0.009640	0.105099	-0.034204	-2.146786	-0.848328
29511	0	0.709861	0.878694	10.540665	0.007080	0.008789	0.105408	-0.033309	-2.162312	-0.849999
29512	0	0.700599	0.890338	10.601474	0.006995	0.008906	0.106015	-0.033408	-2.169386	-0.849933
29513	0	0.732320	0.915088	10.668990	0.007324	0.009155	0.106689	-0.035084	-2.163765	-0.850989
29514	0	0.688598	0.939210	10.589639	0.006895	0.009390	0.105896	-0.029707	-2.149454	-0.850476
29515	0	0.663326	0.897687	10.492027	0.006653	0.008972	0.104919	-0.021693	-2.123656	-0.847009
29516	0	0.652930	0.849143	10.388435	0.006553	0.008492	0.103883	-0.020001	-2.093465	-0.839018
29517	0	0.644395	0.909922	10.254024	0.006470	0.009094	0.102539	-0.011619	-2.060285	-0.834680
29518	0	0.626670	0.897598	10.095640	0.006296	0.008982	0.100954	-0.015325	-2.022498	-0.828585
29519	0	0.631887	0.854902	9.930568	0.006348	0.008545	0.099304	-0.007831	-1.984945	-0.823188
29520	0	0.608425	0.843732	9.759797	0.006107	0.008430	0.097597	0.002992	-1.953512	-0.819585
29521	0	0.608493	0.885048	9.576531	0.006104	0.008850	0.095764	0.006280	-1.926907	-0.813667
29522	0	0.562351	0.915199	9.503488	0.005639	0.009155	0.095034	0.005175	-1.903778	-0.809994
29523	0	0.572298	0.879014	9.466630	0.005737	0.008789	0.094666	0.009298	-1.882048	-0.797136
29524	0	0.545963	0.793718	9.423946	0.005465	0.007936	0.094239	0.013053	-1.871679	-0.796801
29525	0	0.555656	0.835971	9.277349	0.005554	0.008362	0.092773	0.013403	-1.870176	-0.797001
29526	0	0.538679	0.860215	9.368825	0.005376	0.008601	0.093689	0.017522	-1.879073	-0.788772
29527	0	0.575431	0.891096	9.381001	0.005737	0.008911	0.093811	0.020334	-1.895353	-0.785116
29528	0	0.615944	0.878859	9.575987	0.006138	0.008788	0.095761	0.023976	-1.916723	-0.786651
29529	0	0.582622	0.854753	9.722711	0.005798	0.008545	0.097229	0.030115	-1.945099	-0.783598
29530	0	0.582116	0.830625	9.850429	0.005794	0.008306	0.098506	0.033969	-1.972742	-0.781597
29531	0	0.594744	0.854678	9.991279	0.005920	0.008545	0.099915	0.039149	-1.999280	-0.784171
29532	0	0.611935	0.867212	10.161817	0.006097	0.008670	0.101620	0.044692	-2.020240	-0.783433
29533	0	0.612499	0.884626	10.241604	0.006104	0.008850	0.102417	0.043345	-2.039852	-0.777370
29534	0	0.690014	0.950830	10.430530	0.006880	0.009513	0.104306	0.041272	-2.057780	-0.780830
29535	0	0.685010	0.903271	10.491855	0.006836	0.009033	0.104919	0.043646	-2.068914	-0.776134
29536	0	0.730122	0.908915	10.528241	0.007292	0.009092	0.105283	0.043086	-2.074870	-0.770888
29537	0	0.720155	0.927728	10.607915	0.007202	0.009277	0.106079	0.045823	-2.069966	-0.769822
29538	0	0.731965	0.945850	10.571316	0.007322	0.009459	0.105713	0.047515	-2.062835	-0.770583
29539	0	0.688384	0.885395	10.510308	0.006897	0.008850	0.105103	0.054400	-2.044354	-0.766144
29540	0	0.642232	0.836569	10.412748	0.006443	0.008368	0.104126	0.053941	-2.017450	-0.761845
29541	0	0.651063	0.873038	10.296738	0.006531	0.008728	0.102966	0.059168	-1.990915	-0.758484
29542	0	0.634225	0.915926	10.181018	0.006369	0.009159	0.101809	0.061932	-1.957132	-0.758076
29543	0	0.637975	0.915558	9.985534	0.006409	0.009155	0.099854	0.064821	-1.919855	-0.752870
29544	0	0.638795	0.885284	9.814875	0.006413	0.008850	0.098147	0.070569	-1.887118	-0.750389
29545	0	0.595410	0.836308	9.625403	0.005981	0.008362	0.096252	0.074593	-1.850540	-0.743093
29546	0	0.566208	0.879198	9.570713	0.005683	0.008791	0.095706	0.078362	-1.821494	-0.738505
29547	0	0.499196	0.860264	9.442237	0.005005	0.008606	0.094421	0.076935	-1.801713	-0.736945
29548	0	0.534079	0.828972	9.417971	0.005345	0.008293	0.094179	0.075426	-1.792046	-0.740703
29549	0	0.530860	0.793774	9.362774	0.005310	0.007935	0.093628	0.081958	-1.786130	-0.739593
29550	0	0.567973	0.830404	9.350474	0.005673	0.008307	0.093505	0.081630	-1.789719	-0.732335
29551	0	0.593348	0.842122	9.374932	0.005920	0.008423	0.093750	0.082379	-1.801520	-0.729806
29552	0	0.571970	0.811220	9.521202	0.005702	0.008114	0.095213	0.083123	-1.818635	-0.725174
29553	0	0.569628	0.781179	9.594614	0.005676	0.007812	0.095947	0.085024	-1.838336	-0.728204
29554	0	0.580312	0.835513	9.661466	0.005777	0.008360	0.096616	0.082126	-1.864704	-0.726435
29555	0	0.570267	0.823770	9.899768	0.005676	0.008240	0.098999	0.082535	-1.891030	-0.732077
29556	0	0.594536	0.792803	10.088648	0.005913	0.007930	0.100888	0.083260	-1.923888	-0.728460
29557	0	0.594790	0.805557	10.180512	0.005920	0.008057	0.101807	0.084736	-1.950694	-0.723166
29558	0	0.691578	0.903415	10.283844	0.006891	0.009030	0.102840	0.091671	-1.973875	-0.717434
29559	0	0.691648	0.958255	10.430779	0.006897	0.009583	0.104309	0.094363	-1.991180	-0.715189
29560	0	0.700811	0.928101	10.509854	0.006997	0.009276	0.105100	0.101991	-1.999120	-0.712679
29561	0	0.702927	0.915143	10.504116	0.007019	0.009155	0.105042	0.100377	-2.006244	-0.711187
29562	0	0.704021	0.896310	10.558983	0.007039	0.008964	0.105590	0.102353	-2.003499	-0.708820
29563	0	0.725815	0.946545	10.528554	0.007263	0.009460	0.105286	0.110244	-1.994069	-0.699999
29564	0	0.724000	0.965461	10.485818	0.007253	0.009653	0.104857	0.114328	-1.976294	-0.695958
29565	0	0.712564	0.915406	10.357783	0.007141	0.009155	0.103577	0.115358	-1.955310	-0.694509
29566	0	0.696832	0.884570	10.303069	0.006988	0.008847	0.103029	0.115991	-1.930078	-0.688443
29567	0	0.687420	0.916060	10.119736	0.006897	0.009155	0.101196	0.124317	-1.900502	-0.683794
29568	0	0.652130	0.934369	9.997855	0.006546	0.009348	0.099977	0.121776	-1.868390	-0.677353
29569	0	0.601755	0.891203	9.851219	0.006042	0.008911	0.098511	0.125086	-1.835633	-0.669548
29570	0	0.578835	0.830066	9.668297	0.005810	0.008302	0.096682	0.126091	-1.806468	-0.668422
29571	0	0.565721	0.830301	9.631441	0.005676	0.008301	0.096313	0.131000	-1.780059	-0.655896
29572	0	0.526130	0.848669	9.552165	0.005272	0.008488	0.095521	0.132085	-1.763529	-0.647781
29573	0	0.554652	0.860521	9.515432	0.005554	0.008606	0.095154	0.133526	-1.750470	-0.645090
29574	0	0.553320	0.884577	9.491118	0.005539	0.008848	0.094911	0.132963	-1.739726	-0.644896
29575	0	0.573585	0.848470	9.503175	0.005737	0.008484	0.095032	0.136317	-1.734158	-0.646527
29576	0	0.519184	0.762815	9.472632	0.005184	0.007630	0.094727	0.136040	-1.739638	-0.642568
29577	0	0.556649	0.787659	9.570216	0.005554	0.007874	0.095703	0.142100	-1.750517	-0.639507
29578	0	0.547479	0.818328	9.618763	0.005457	0.008184	0.096189	0.143142	-1.767965	-0.636532
29579	0	0.599657	0.824017	9.686182	0.005981	0.008240	0.096863	0.146052	-1.782028	-0.629452
29580	0	0.578686	0.829929	9.869000	0.005768	0.008301	0.098691	0.146750	-1.800242	-0.635169
29581	0	0.624934	0.829722	10.015751	0.006226	0.008301	0.100159	0.145117	-1.823545	-0.637126
29582	0	0.641411	0.872209	10.113106	0.006395	0.008720	0.101132	0.149420	-1.840963	-0.637920
29583	0	0.630488	0.866694	10.198862	0.006287	0.008667	0.101990	0.151732	-1.857640	-0.638468
29584	0	0.701065	0.872476	10.320667	0.006994	0.008727	0.103208	0.151507	-1.872049	-0.637852
29585	0	0.678758	0.897444	10.357563	0.006775	0.008972	0.103577	0.156323	-1.882310	-0.639781
29586	0	0.680773	0.983027	10.393950	0.006800	0.009830	0.103940	0.158378	-1.887411	-0.637640
29587	0	0.707946	0.921410	10.430932	0.007080	0.009216	0.104309	0.158188	-1.883061	-0.635159
29588	0	0.695409	0.903041	10.424801	0.006956	0.009028	0.104248	0.162561	-1.877205	-0.630784
29589	0	0.689152	0.903474	10.375999	0.006897	0.009033	0.103760	0.166438	-1.867589	-0.627263
29590	0	0.687484	0.940416	10.278375	0.006886	0.009402	0.102783	0.170665	-1.852087	-0.624482
29591	0	0.688169	0.934383	10.205131	0.006897	0.009338	0.102051	0.178863	-1.831379	-0.623040
29592	0	0.660230	0.904858	10.058681	0.006622	0.009044	0.100586	0.186453	-1.805063	-0.623309
29593	0	0.645032	0.897554	9.961033	0.006470	0.008972	0.099609	0.192371	-1.779242	-0.619487
29594	0	0.593265	0.885710	9.826808	0.005943	0.008856	0.098268	0.195953	-1.763312	-0.610545
29595	0	0.565920	0.830438	9.784004	0.005676	0.008301	0.097839	0.202194	-1.739843	-0.605057
29596	0	0.569179	0.836749	9.662035	0.005703	0.008368	0.096620	0.203069	-1.723091	-0.604411
29597	0	0.560365	0.829951	9.619219	0.005615	0.008301	0.096191	0.203594	-1.705811	-0.602669
29598	0	0.589300	0.823380	9.539945	0.005898	0.008237	0.095399	0.201972	-1.696861	-0.601697
29599	0	0.586141	0.806441	9.521406	0.005859	0.008057	0.095215	0.213420	-1.695794	-0.596782
29600	0	0.550487	0.789263	9.515113	0.005497	0.007889	0.095152	0.220160	-1.701742	-0.598382
29601	0	0.593041	0.860616	9.570249	0.005920	0.008606	0.095703	0.222544	-1.710148	-0.594860
29602	0	0.595361	0.830529	9.637140	0.005940	0.008301	0.096373	0.230041	-1.722244	-0.595732
29603	0	0.606067	0.854202	9.753331	0.006042	0.008545	0.097534	0.228802	-1.740057	-0.593179
29604	0	0.603693	0.835344	9.814159	0.006018	0.008355	0.098143	0.228973	-1.758961	-0.591928
29605	0	0.618100	0.891168	9.899795	0.006165	0.008911	0.098999	0.231732	-1.774458	-0.591818
29606	0	0.645886	0.921089	9.997223	0.006442	0.009217	0.099973	0.226576	-1.790157	-0.589888
29607	0	0.654928	0.915614	10.150019	0.006531	0.009155	0.101501	0.229689	-1.807543	-0.585516
29608	0	0.664463	0.885000	10.223010	0.006629	0.008851	0.102231	0.230613	-1.821584	-0.586415
29609	0	0.660406	0.933904	10.302650	0.006592	0.009338	0.103027	0.233417	-1.831749	-0.585080
29610	0	0.686969	0.891242	10.363510	0.006860	0.008912	0.103636	0.235809	-1.839238	-0.589227
29611	0	0.671863	0.903669	10.388122	0.006714	0.009033	0.103882	0.241651	-1.841078	-0.591308
29612	0	0.690659	0.898568	10.333001	0.006907	0.008979	0.103331	0.251197	-1.837820	-0.586125
29613	0	0.707394	0.946617	10.369863	0.007080	0.009460	0.103699	0.259438	-1.827710	-0.580640
29614	0	0.730013	0.916753	10.247775	0.007312	0.009166	0.102477	0.263302	-1.811367	-0.579957
29615	0	0.676177	0.885373	10.217341	0.006775	0.008850	0.102173	0.269208	-1.793365	-0.582817
29616	0	0.673035	0.910420	10.138124	0.006748	0.009101	0.101380	0.274732	-1.769968	-0.579723
29617	0	0.590409	0.897647	10.040341	0.005920	0.008972	0.100403	0.281446	-1.748111	-0.578668
29618	0	0.604730	0.879584	9.918461	0.006071	0.008797	0.099183	0.282213	-1.717437	-0.579752
29619	0	0.578184	0.854787	9.814525	0.005798	0.008545	0.098145	0.287432	-1.694968	-0.580005
29620	0	0.611528	0.836764	9.729199	0.006131	0.008368	0.097291	0.289328	-1.673073	-0.577589
29621	0	0.590873	0.848820	9.570346	0.005920	0.008484	0.095703	0.296276	-1.655892	-0.575625
29622	0	0.564451	0.830812	9.570362	0.005652	0.008308	0.095703	0.297728	-1.643196	-0.575595
29623	0	0.585648	0.848611	9.490965	0.005859	0.008484	0.094910	0.302247	-1.636495	-0.570203
29624	0	0.542943	0.836531	9.484753	0.005426	0.008366	0.094848	0.303705	-1.636901	-0.568377
29625	0	0.574180	0.787252	9.436016	0.005737	0.007874	0.094360	0.304314	-1.639093	-0.572105
29626	0	0.563862	0.836217	9.521273	0.005624	0.008359	0.095214	0.310072	-1.653608	-0.570481
29627	0	0.569022	0.835735	9.619097	0.005676	0.008362	0.096191	0.306635	-1.666941	-0.572914
29628	0	0.621363	0.835099	9.710377	0.006192	0.008352	0.097105	0.307032	-1.688913	-0.577319
29629	0	0.624213	0.830236	9.893681	0.006226	0.008301	0.098938	0.310742	-1.704859	-0.573624
29630	0	0.634227	0.866452	9.930038	0.006320	0.008670	0.099301	0.306505	-1.727290	-0.571830
29631	0	0.649080	0.866728	10.027938	0.006470	0.008667	0.100281	0.308706	-1.748114	-0.574165
29632	0	0.622319	0.897004	10.155881	0.006207	0.008972	0.101560	0.308145	-1.763723	-0.574096
29633	0	0.642474	0.934137	10.211053	0.006409	0.009338	0.102112	0.313327	-1.778512	-0.574605
29634	0	0.676256	0.903934	10.375581	0.006746	0.009039	0.103757	0.315605	-1.793287	-0.575234
29635	0	0.672254	0.897342	10.394220	0.006714	0.008972	0.103943	0.318756	-1.799726	-0.568963
29636	0	0.679707	0.872717	10.491743	0.006792	0.008730	0.104918	0.317477	-1.802138	-0.560978
29637	0	0.707794	0.915580	10.412608	0.007080	0.009155	0.104126	0.319741	-1.796732	-0.555197
29638	0	0.700408	0.958406	10.363833	0.007014	0.009583	0.103638	0.322009	-1.782432	-0.552962
29639	0	0.670656	0.916255	10.290510	0.006714	0.009155	0.102905	0.331728	-1.771272	-0.550113
29640	0	0.650099	0.862242	10.278299	0.006516	0.008620	0.102782	0.335699	-1.752158	-0.542237
29641	0	0.632978	0.903122	10.168586	0.006348	0.009033	0.101685	0.334984	-1.729059	-0.540329
29642	0	0.616683	0.957591	10.040636	0.006190	0.009578	0.100405	0.334365	-1.699343	-0.539649
29643	0	0.621160	0.884967	9.887787	0.006226	0.008850	0.098877	0.335412	-1.680179	-0.538373
29644	0	0.618419	0.848677	9.765774	0.006198	0.008483	0.097657	0.341448	-1.661124	-0.535059
29645	0	0.615271	0.854781	9.704640	0.006165	0.008545	0.097046	0.346393	-1.644204	-0.529821
29646	0	0.619112	0.940048	9.588728	0.006202	0.009404	0.095886	0.343530	-1.628549	-0.528584
29647	0	0.579363	0.897245	9.588649	0.005798	0.008972	0.095886	0.345436	-1.619957	-0.527047
29648	0	0.548214	0.829681	9.576459	0.005484	0.008301	0.095764	0.342268	-1.615237	-0.523758
29649	0	0.579662	0.842397	9.539796	0.005798	0.008423	0.095398	0.345185	-1.610212	-0.518759
29650	0	0.592205	0.915522	9.576401	0.005917	0.009157	0.095764	0.344455	-1.613743	-0.521976
29651	0	0.605050	0.891097	9.588574	0.006042	0.008911	0.095886	0.345880	-1.620321	-0.523610
29652	0	0.601374	0.811834	9.655457	0.005998	0.008117	0.096556	0.349481	-1.636435	-0.523701
29653	0	0.575505	0.835975	9.789953	0.005737	0.008362	0.097900	0.348730	-1.654213	-0.521265
29654	0	0.585174	0.883925	9.814209	0.005834	0.008845	0.098143	0.343297	-1.672381	-0.515237
29655	0	0.636652	0.866295	9.966956	0.006348	0.008667	0.099670	0.340323	-1.691086	-0.512953
29656	0	0.646725	0.865572	10.058295	0.006447	0.008658	0.100584	0.338942	-1.711399	-0.509448
29657	0	0.666767	0.878980	10.174457	0.006653	0.008789	0.101746	0.341407	-1.725195	-0.503698
29658	0	0.681841	0.884860	10.253549	0.006804	0.008851	0.102536	0.340307	-1.737889	-0.497689
29659	0	0.684789	0.921545	10.320973	0.006836	0.009216	0.103210	0.340955	-1.748269	-0.494051
29660	0	0.650214	0.873003	10.369596	0.006494	0.008726	0.103697	0.346815	-1.754897	-0.487176
29661	0	0.653300	0.939916	10.394275	0.006531	0.009399	0.103943	0.348031	-1.754519	-0.484865
29662	0	0.658818	0.940024	10.357602	0.006596	0.009398	0.103576	0.351426	-1.743505	-0.481529
29663	0	0.682675	0.958609	10.314969	0.006836	0.009583	0.103149	0.356786	-1.730512	-0.481051
29664	0	0.674731	0.910231	10.266157	0.006756	0.009101	0.102661	0.359746	-1.718227	-0.481790
29665	0	0.657592	0.836689	10.107483	0.006592	0.008362	0.101074	0.366854	-1.697568	-0.475722
29666	0	0.678860	0.886115	10.040473	0.006804	0.008860	0.100404	0.369908	-1.676744	-0.473740
29667	0	0.633456	0.866552	9.973241	0.006348	0.008667	0.099731	0.369546	-1.658969	-0.474455
29668	0	0.636695	0.842158	9.857349	0.006382	0.008419	0.098573	0.373797	-1.638786	-0.475872
29669	0	0.608854	0.872910	9.796226	0.006104	0.008728	0.097961	0.376356	-1.618588	-0.473713
29670	0	0.575648	0.867087	9.698637	0.005769	0.008669	0.096986	0.379985	-1.601371	-0.474554
29671	0	0.572828	0.861167	9.606936	0.005737	0.008606	0.096069	0.388117	-1.587922	-0.470296
29672	0	0.608143	0.855453	9.564242	0.006085	0.008555	0.095642	0.388403	-1.580449	-0.471126
29673	0	0.579694	0.854424	9.594741	0.005798	0.008545	0.095947	0.388946	-1.576058	-0.469402
29674	0	0.573342	0.848251	9.521486	0.005734	0.008482	0.095215	0.390932	-1.572123	-0.468984
29675	0	0.531804	0.793530	9.619090	0.005310	0.007935	0.096191	0.393194	-1.578859	-0.471285
29676	0	0.564145	0.830311	9.649392	0.005630	0.008302	0.096495	0.396231	-1.589124	-0.466636
29677	0	0.569134	0.860797	9.722795	0.005676	0.008606	0.097229	0.400011	-1.604120	-0.464961
29678	0	0.590337	0.897737	9.820177	0.005890	0.008976	0.098203	0.403044	-1.617113	-0.455777
29679	0	0.630588	0.891077	9.881472	0.006287	0.008911	0.098816	0.404088	-1.636684	-0.453386
29680	0	0.652330	0.884949	9.954444	0.006508	0.008849	0.099545	0.405916	-1.651710	-0.454150
29681	0	0.697291	0.891501	10.101181	0.006958	0.008911	0.101013	0.411688	-1.665856	-0.458165
29682	0	0.669733	0.879174	10.155908	0.006682	0.008797	0.101560	0.407515	-1.680017	-0.453425
29683	0	0.672509	0.909346	10.229425	0.006714	0.009094	0.102295	0.407983	-1.689878	-0.455499
29684	0	0.643844	0.909344	10.302485	0.006431	0.009092	0.103025	0.410524	-1.695885	-0.459626
29685	0	0.640590	0.884904	10.339382	0.006409	0.008850	0.103394	0.410584	-1.690162	-0.460395
29686	0	0.659013	0.939663	10.308811	0.006586	0.009397	0.103088	0.411954	-1.692036	-0.456459
29687	0	0.640453	0.951773	10.363830	0.006409	0.009521	0.103638	0.409035	-1.684856	-0.452572
29688	0	0.700254	0.902802	10.284552	0.007010	0.009026	0.102845	0.413000	-1.673526	-0.443892
29689	0	0.664179	0.884971	10.247878	0.006653	0.008850	0.102478	0.413723	-1.658644	-0.440565
29690	0	0.661631	0.885145	10.119800	0.006631	0.008849	0.101197	0.417484	-1.639649	-0.432736
29691	0	0.663734	0.909478	10.046484	0.006653	0.009094	0.100464	0.419243	-1.619510	-0.425534
29692	0	0.623895	0.903648	9.924499	0.006256	0.009034	0.099244	0.423020	-1.597239	-0.421055
29693	0	0.651407	0.860372	9.869515	0.006531	0.008606	0.098694	0.421517	-1.575396	-0.418869
29694	0	0.587158	0.835719	9.802528	0.005887	0.008357	0.098024	0.422771	-1.554882	-0.415875
29695	0	0.596799	0.866664	9.704676	0.005981	0.008667	0.097046	0.423449	-1.536533	-0.414994
29696	0	0.613131	0.890664	9.588793	0.006138	0.008910	0.095887	0.420370	-1.526240	-0.413021
29697	0	0.591755	0.841993	9.570356	0.005920	0.008423	0.095703	0.418061	-1.520370	-0.406658
29698	0	0.597504	0.871992	9.558123	0.005976	0.008721	0.095581	0.417517	-1.517057	-0.405260
29699	0	0.574581	0.872328	9.606926	0.005737	0.008728	0.096069	0.413092	-1.524695	-0.397581
29700	0	0.557604	0.877322	9.594647	0.005570	0.008779	0.095946	0.407906	-1.528922	-0.390345
29701	0	0.581020	0.823510	9.643523	0.005798	0.008240	0.096436	0.403590	-1.540433	-0.395142
29702	0	0.601848	0.816918	9.747138	0.006005	0.008169	0.097472	0.404809	-1.553396	-0.393962
29703	0	0.605548	0.854242	9.820498	0.006042	0.008545	0.098206	0.403108	-1.566067	-0.392236
29704	0	0.620457	0.890082	9.881353	0.006190	0.008905	0.098814	0.399018	-1.580110	-0.388320
29705	0	0.606115	0.860222	10.015789	0.006042	0.008606	0.100159	0.395969	-1.598966	-0.387737
29706	0	0.621973	0.834964	10.070529	0.006202	0.008353	0.100706	0.393065	-1.616864	-0.395919
29707	0	0.636816	0.848284	10.204959	0.006348	0.008484	0.102051	0.393109	-1.637398	-0.393150
29708	0	0.609554	0.884664	10.223036	0.006083	0.008847	0.102231	0.393585	-1.648432	-0.389909
29709	0	0.647958	0.861171	10.266003	0.006470	0.008606	0.102661	0.401119	-1.656980	-0.387668
29710	0	0.673901	0.879827	10.302420	0.006733	0.008800	0.103024	0.400791	-1.661310	-0.384856
29711	0	0.671721	0.885183	10.290491	0.006714	0.008850	0.102905	0.403788	-1.662640	-0.383813
29712	0	0.683820	0.915509	10.339316	0.006843	0.009158	0.103393	0.401460	-1.655414	-0.377010
29713	0	0.664630	0.909643	10.235619	0.006653	0.009094	0.102356	0.404903	-1.645765	-0.374280
29714	0	0.620421	0.879192	10.186825	0.006212	0.008793	0.101868	0.404804	-1.634459	-0.367255
29715	0	0.602486	0.860614	10.156353	0.006042	0.008606	0.101562	0.405896	-1.612318	-0.364847
29716	0	0.635744	0.890772	10.022295	0.006373	0.008911	0.100222	0.402900	-1.591778	-0.362489
29717	0	0.621263	0.921942	9.973197	0.006226	0.009216	0.099731	0.407417	-1.574616	-0.353653
29718	0	0.636614	0.897298	9.881840	0.006383	0.008978	0.098817	0.402666	-1.552894	-0.346163
29719	0	0.658029	0.878819	9.790124	0.006592	0.008789	0.097900	0.402576	-1.537154	-0.344517
29720	0	0.613207	0.854465	9.649800	0.006142	0.008543	0.096498	0.405455	-1.523506	-0.336109
29721	0	0.603699	0.836283	9.655787	0.006042	0.008362	0.096558	0.407605	-1.514712	-0.331925
29722	0	0.584631	0.866648	9.625276	0.005848	0.008669	0.096252	0.405715	-1.510515	-0.326481
29723	0	0.586281	0.866871	9.698450	0.005859	0.008667	0.096985	0.408726	-1.512253	-0.325758
29724	0	0.593195	0.866780	9.625137	0.005927	0.008670	0.096251	0.407298	-1.515739	-0.320763
29725	0	0.617386	0.835541	9.625240	0.006165	0.008362	0.096252	0.400706	-1.524499	-0.319475
29726	0	0.625354	0.846515	9.704478	0.006244	0.008471	0.097045	0.395355	-1.533769	-0.321501
29727	0	0.605515	0.836026	9.765560	0.006042	0.008362	0.097656	0.394545	-1.546299	-0.320902
29728	0	0.608540	0.835711	9.930132	0.006068	0.008358	0.099302	0.394557	-1.563788	-0.320644
29729	0	0.605921	0.842062	9.985269	0.006042	0.008423	0.099854	0.393040	-1.580707	-0.314302
29730	0	0.603297	0.823881	10.076574	0.006015	0.008235	0.100767	0.398408	-1.599038	-0.312615
29731	0	0.636476	0.866854	10.162233	0.006348	0.008667	0.101624	0.401178	-1.616049	-0.306137
29732	0	0.652014	0.848648	10.259624	0.006504	0.008487	0.102597	0.401858	-1.631707	-0.305991
29733	0	0.642119	0.848119	10.266057	0.006409	0.008484	0.102661	0.399809	-1.643415	-0.304488
29734	0	0.662440	0.884371	10.326913	0.006617	0.008844	0.103270	0.399990	-1.649832	-0.301663
29735	0	0.671566	0.897391	10.345432	0.006714	0.008972	0.103455	0.402791	-1.649601	-0.300409
29736	0	0.659104	0.879714	10.272100	0.006595	0.008792	0.102721	0.409436	-1.643413	-0.298090
29737	0	0.640404	0.860664	10.241723	0.006409	0.008606	0.102417	0.410996	-1.636023	-0.298494
29738	0	0.650868	0.867058	10.217343	0.006521	0.008668	0.102173	0.414687	-1.619817	-0.298743
29739	0	0.688380	0.909067	10.162475	0.006897	0.009094	0.101624	0.411399	-1.602825	-0.301289
29740	0	0.661740	0.866173	10.064925	0.006626	0.008659	0.100649	0.414863	-1.590780	-0.297980
29741	0	0.688447	0.903766	9.967087	0.006897	0.009033	0.099670	0.420726	-1.574304	-0.294184
29742	0	0.648817	0.916886	9.893869	0.006506	0.009164	0.098938	0.427209	-1.551620	-0.293248
29743	0	0.633158	0.928225	9.814511	0.006348	0.009277	0.098145	0.433667	-1.530787	-0.288482
29744	0	0.581691	0.861734	9.820695	0.005827	0.008615	0.098207	0.436575	-1.517029	-0.279763
29745	0	0.579104	0.836426	9.735130	0.005798	0.008362	0.097351	0.440197	-1.506357	-0.276879
29746	0	0.596496	0.848919	9.637454	0.005966	0.008489	0.096375	0.441613	-1.502777	-0.275720
29747	0	0.586239	0.860585	9.643537	0.005859	0.008606	0.096436	0.442292	-1.504225	-0.270892
29748	0	0.598796	0.909361	9.570209	0.005987	0.009093	0.095702	0.443492	-1.503047	-0.265960
29749	0	0.660092	0.952265	9.588549	0.006592	0.009521	0.095886	0.445790	-1.511770	-0.259668
29750	0	0.637595	0.897116	9.679945	0.006366	0.008974	0.096800	0.443218	-1.521664	-0.257031
29751	0	0.641966	0.854200	9.722854	0.006409	0.008545	0.097229	0.440615	-1.532420	-0.261391
29752	0	0.601771	0.817389	9.826462	0.006003	0.008172	0.098266	0.443617	-1.546936	-0.266672
29753	0	0.581759	0.884571	9.985279	0.005798	0.008850	0.099854	0.439465	-1.566865	-0.266027
29754	0	0.640415	0.896194	10.033878	0.006386	0.008963	0.100340	0.439564	-1.585650	-0.264250
29755	0	0.636544	0.884819	10.119534	0.006348	0.008850	0.101196	0.438290	-1.603665	-0.262176
29756	0	0.688184	0.829566	10.192516	0.006871	0.008296	0.101926	0.438724	-1.613526	-0.263094
29757	0	0.678808	0.872923	10.259912	0.006775	0.008728	0.102600	0.440864	-1.626108	-0.265372
29758	0	0.705424	0.909646	10.216931	0.007045	0.009096	0.102170	0.442015	-1.634622	-0.263574
29759	0	0.702183	0.927742	10.290508	0.007019	0.009277	0.102905	0.442828	-1.635668	-0.265785
29760	0	0.665970	0.933740	10.320936	0.006658	0.009337	0.103209	0.443534	-1.635966	-0.264851
29761	0	0.695601	0.927629	10.308861	0.006958	0.009277	0.103088	0.443060	-1.631728	-0.265103
29762	0	0.645518	0.872497	10.192935	0.006465	0.008725	0.101929	0.443513	-1.618836	-0.260617
29763	0	0.657963	0.836374	10.235658	0.006592	0.008362	0.102356	0.446281	-1.603267	-0.261294
29764	0	0.686383	0.849130	10.211295	0.006872	0.008487	0.102113	0.452010	-1.591954	-0.261477
29765	0	0.663644	0.860642	10.107526	0.006653	0.008606	0.101074	0.453089	-1.571451	-0.262539
29766	0	0.660766	0.885014	9.979523	0.006620	0.008850	0.099794	0.453732	-1.554903	-0.265128
29767	0	0.627521	0.891080	9.973219	0.006287	0.008911	0.099731	0.453978	-1.539923	-0.257045
29768	0	0.649696	0.897523	9.851205	0.006508	0.008971	0.098512	0.459297	-1.525358	-0.250742
29769	0	0.633725	0.890707	9.753523	0.006348	0.008911	0.097534	0.455173	-1.511258	-0.245620
29770	0	0.662399	0.902219	9.759788	0.006632	0.009025	0.097597	0.453008	-1.500151	-0.239765
29771	0	0.622303	0.897504	9.722890	0.006226	0.008972	0.097229	0.457024	-1.495212	-0.244134
29772	0	0.603410	0.909648	9.655707	0.006037	0.009099	0.096557	0.454683	-1.490146	-0.242832
29773	0	0.604353	0.836084	9.710695	0.006042	0.008362	0.097107	0.454170	-1.489425	-0.250137
29774	0	0.586369	0.860139	9.753419	0.005861	0.008603	0.097534	0.452851	-1.490360	-0.246487
29775	0	0.592643	0.878598	9.790030	0.005920	0.008789	0.097900	0.449944	-1.495467	-0.243636
29776	0	0.618616	0.872105	9.771572	0.006176	0.008721	0.097716	0.450321	-1.505453	-0.240854
29777	0	0.629786	0.860516	9.844906	0.006287	0.008606	0.098450	0.450090	-1.516568	-0.244338
29778	0	0.662524	0.878596	9.875231	0.006614	0.008787	0.098753	0.449380	-1.527947	-0.249297
29779	0	0.636056	0.903165	9.997491	0.006348	0.009033	0.099976	0.448316	-1.540788	-0.249109
29780	0	0.638805	0.860367	10.052193	0.006373	0.008602	0.100523	0.450816	-1.555612	-0.244283
29781	0	0.648468	0.836118	10.162263	0.006470	0.008362	0.101624	0.450810	-1.570568	-0.246734
29782	0	0.632808	0.836174	10.210902	0.006316	0.008360	0.102110	0.453549	-1.582062	-0.244771
29783	0	0.635518	0.873062	10.241630	0.006348	0.008728	0.102417	0.457068	-1.588589	-0.248179
29784	0	0.654944	0.879238	10.247596	0.006545	0.008794	0.102476	0.456082	-1.591645	-0.245046
29785	0	0.640696	0.866439	10.296664	0.006409	0.008667	0.102966	0.453758	-1.587911	-0.243977
29786	0	0.639991	0.823496	10.247826	0.006405	0.008234	0.102478	0.455345	-1.580590	-0.239545
29787	0	0.664306	0.873499	10.253910	0.006653	0.008728	0.102539	0.463608	-1.567875	-0.239496
29788	0	0.631302	0.910777	10.192865	0.006328	0.009108	0.101928	0.464275	-1.549697	-0.234885
29789	0	0.633725	0.958592	10.113558	0.006348	0.009583	0.101135	0.468608	-1.536123	-0.233752
29790	0	0.613191	0.897851	10.052556	0.006144	0.008978	0.100525	0.469762	-1.521009	-0.239250
29791	0	0.645934	0.922025	9.930451	0.006470	0.009216	0.099304	0.474817	-1.507264	-0.235469
29792	0	0.625740	0.873450	9.881654	0.006266	0.008736	0.098816	0.474013	-1.495974	-0.227390
29793	0	0.621711	0.872887	9.832810	0.006226	0.008728	0.098328	0.475459	-1.484299	-0.230393
29794	0	0.657264	0.867021	9.826654	0.006575	0.008668	0.098267	0.478649	-1.480217	-0.228769
29795	0	0.652447	0.824069	9.747349	0.006531	0.008240	0.097473	0.480195	-1.471008	-0.232063
29796	0	0.627138	0.842306	9.729022	0.006273	0.008424	0.097290	0.479847	-1.467038	-0.230261
29797	0	0.598471	0.878842	9.674058	0.005981	0.008789	0.096741	0.479644	-1.469126	-0.227213
29798	0	0.611756	0.866639	9.704430	0.006109	0.008665	0.097045	0.481743	-1.477131	-0.225755
29799	0	0.629564	0.879148	9.692302	0.006287	0.008789	0.096924	0.485186	-1.485984	-0.224803
29800	0	0.637717	0.885648	9.844692	0.006366	0.008855	0.098448	0.487688	-1.497460	-0.219634
29801	0	0.623779	0.902739	9.875465	0.006226	0.009033	0.098755	0.481531	-1.509798	-0.221751
29802	0	0.607667	0.902098	9.942467	0.006066	0.009021	0.099425	0.482303	-1.519930	-0.222714
29803	0	0.605739	0.903288	10.015782	0.006042	0.009033	0.100159	0.482547	-1.535194	-0.217043
29804	0	0.620478	0.878564	10.070566	0.006194	0.008788	0.100706	0.480292	-1.545525	-0.219303
29805	0	0.599206	0.884914	10.137885	0.005981	0.008850	0.101379	0.479759	-1.555739	-0.220347
29806	0	0.631300	0.902987	10.149926	0.006308	0.009030	0.101500	0.479744	-1.560074	-0.220162
29807	0	0.671953	0.896687	10.211191	0.006714	0.008972	0.102112	0.474357	-1.564695	-0.216236
29808	0	0.685016	0.907939	10.205083	0.006846	0.009083	0.102051	0.471040	-1.567135	-0.217809
29809	0	0.677644	0.872532	10.241712	0.006775	0.008728	0.102417	0.468541	-1.567192	-0.213155
29810	0	0.683998	0.903105	10.217246	0.006839	0.009027	0.102173	0.473046	-1.566823	-0.209661
29811	0	0.683128	0.891690	10.253887	0.006836	0.008911	0.102539	0.479926	-1.559957	-0.206019
29812	0	0.657326	0.885826	10.180647	0.006582	0.008861	0.101806	0.477710	-1.548179	-0.206154
29813	0	0.646429	0.879056	10.131858	0.006470	0.008789	0.101318	0.479800	-1.540349	-0.210181
29814	0	0.620497	0.848614	10.022035	0.006214	0.008487	0.100220	0.479514	-1.528302	-0.203642
29815	0	0.614948	0.885705	9.954865	0.006165	0.008850	0.099548	0.487832	-1.509317	-0.205587
29816	0	0.618151	0.934720	9.900030	0.006195	0.009352	0.098999	0.482981	-1.492023	-0.200158
29817	0	0.609200	0.951744	9.857288	0.006104	0.009521	0.098572	0.478648	-1.477008	-0.199891
29818	0	0.600931	0.865820	9.833019	0.006020	0.008658	0.098330	0.478765	-1.463390	-0.202728
29819	0	0.615341	0.854593	9.796204	0.006165	0.008545	0.097961	0.480306	-1.448754	-0.202416
29820	0	0.608038	0.860950	9.686368	0.006082	0.008608	0.096864	0.482714	-1.445733	-0.195387
29821	0	0.579478	0.909334	9.729034	0.005798	0.009094	0.097290	0.482072	-1.439893	-0.193835
29822	0	0.591558	0.903001	9.667964	0.005913	0.009031	0.096680	0.481008	-1.441538	-0.192516
29823	0	0.573857	0.805462	9.692392	0.005737	0.008057	0.096924	0.479046	-1.441394	-0.193584
29824	0	0.599346	0.799092	9.735045	0.005983	0.007991	0.097351	0.479634	-1.451634	-0.190169
29825	0	0.635946	0.903462	9.820467	0.006348	0.009033	0.098206	0.481825	-1.463716	-0.186718
29826	0	0.632119	0.909304	9.838630	0.006310	0.009096	0.098387	0.478733	-1.475622	-0.184520
29827	0	0.642495	0.854222	9.930338	0.006409	0.008545	0.099304	0.476128	-1.492663	-0.185628
29828	0	0.651497	0.804773	9.978999	0.006502	0.008051	0.099791	0.472930	-1.505674	-0.190892
29829	0	0.617599	0.884864	10.028019	0.006165	0.008850	0.100281	0.471750	-1.517094	-0.188359
29830	0	0.619681	0.902520	10.125522	0.006187	0.009029	0.101255	0.467472	-1.526055	-0.185323
29831	0	0.623931	0.908979	10.143999	0.006226	0.009094	0.101440	0.462943	-1.539889	-0.181040
29832	0	0.626129	0.865498	10.192741	0.006252	0.008657	0.101928	0.460584	-1.548329	-0.186249
29833	0	0.628914	0.897080	10.241696	0.006287	0.008972	0.102417	0.459457	-1.549539	-0.184248
29834	0	0.659984	0.939497	10.192769	0.006597	0.009397	0.101928	0.458110	-1.551609	-0.179782
29835	0	0.670872	0.952248	10.217310	0.006714	0.009521	0.102173	0.459650	-1.544286	-0.170289
29836	0	0.681953	0.884947	10.284485	0.006825	0.008852	0.102844	0.457202	-1.536167	-0.166459
29837	0	0.646368	0.835920	10.174620	0.006470	0.008362	0.101746	0.454560	-1.527755	-0.169788
29838	0	0.638946	0.872423	10.052612	0.006396	0.008722	0.100526	0.457081	-1.518435	-0.165989
29839	0	0.664485	0.879095	10.034216	0.006653	0.008789	0.100342	0.459604	-1.507835	-0.159198
29840	0	0.643975	0.854562	9.991562	0.006454	0.008548	0.099915	0.457369	-1.490521	-0.163104
29841	0	0.615126	0.848698	9.912165	0.006165	0.008484	0.099121	0.461223	-1.473703	-0.160669
29842	0	0.606856	0.855557	9.875592	0.006077	0.008551	0.098756	0.467224	-1.462627	-0.158060
29843	0	0.615826	0.903608	9.814466	0.006165	0.009033	0.098145	0.470897	-1.453766	-0.153179
29844	0	0.614479	0.873173	9.747364	0.006151	0.008733	0.097473	0.469941	-1.444701	-0.155215
29845	0	0.628185	0.866575	9.771770	0.006287	0.008667	0.097717	0.468809	-1.437584	-0.152532
29846	0	0.578804	0.866618	9.692369	0.005789	0.008664	0.096924	0.471580	-1.435173	-0.146312
29847	0	0.598121	0.878418	9.771774	0.005981	0.008789	0.097717	0.466223	-1.433387	-0.141107
29848	0	0.653103	0.914073	9.759551	0.006530	0.009145	0.097595	0.461831	-1.433273	-0.139751
29849	0	0.580065	0.853995	9.808379	0.005798	0.008545	0.098083	0.456365	-1.434430	-0.139831
29850	0	0.599476	0.853515	9.820493	0.005985	0.008534	0.098206	0.457595	-1.443953	-0.137056
29851	0	0.605397	0.891021	9.918151	0.006042	0.008911	0.099182	0.456938	-1.455649	-0.135077
29852	0	0.607254	0.927730	9.917952	0.006065	0.009274	0.099180	0.460570	-1.462360	-0.133271
29853	0	0.610829	0.909111	9.960937	0.006104	0.009094	0.099609	0.457369	-1.466334	-0.127249
29854	0	0.637233	0.859910	10.052301	0.006357	0.008599	0.100524	0.457555	-1.481972	-0.130452
29855	0	0.666123	0.921866	10.162277	0.006653	0.009216	0.101624	0.460553	-1.489859	-0.134446
29856	0	0.661250	0.873913	10.162071	0.006608	0.008732	0.101622	0.469127	-1.493412	-0.131469
29857	0	0.696287	0.915574	10.205041	0.006958	0.009155	0.102051	0.469966	-1.497316	-0.135249
29858	0	0.666320	0.848472	10.180556	0.006662	0.008484	0.101806	0.471275	-1.496843	-0.128746
29859	0	0.652987	0.884710	10.211213	0.006531	0.008850	0.102112	0.468240	-1.494396	-0.122975
29860	0	0.677007	0.902656	10.180683	0.006773	0.009027	0.101807	0.468619	-1.489683	-0.114509
29861	0	0.646325	0.891018	10.211231	0.006470	0.008911	0.102112	0.467823	-1.480984	-0.110888
29862	0	0.656907	0.915115	10.174728	0.006578	0.009152	0.101747	0.466652	-1.469000	-0.108193
29863	0	0.640260	0.891063	10.107465	0.006409	0.008911	0.101074	0.466328	-1.460652	-0.108906
29864	0	0.675216	0.902952	10.052576	0.006763	0.009031	0.100525	0.464552	-1.447460	-0.105294
29865	0	0.658326	0.903639	10.009793	0.006592	0.009033	0.100098	0.468463	-1.436300	-0.101774
29866	0	0.613805	0.836936	9.979290	0.006147	0.008368	0.099792	0.470799	-1.424243	-0.095530
29867	0	0.609529	0.872902	9.930462	0.006104	0.008728	0.099304	0.472177	-1.413352	-0.094479
29868	0	0.584082	0.884985	9.881611	0.005842	0.008851	0.098816	0.471046	-1.410311	-0.094137
29869	0	0.622703	0.903480	9.844947	0.006226	0.009033	0.098450	0.473221	-1.410568	-0.087930
29870	0	0.597917	0.860703	9.771680	0.005984	0.008609	0.097716	0.471347	-1.403107	-0.089212
29871	0	0.604326	0.836114	9.747315	0.006042	0.008362	0.097473	0.470819	-1.402574	-0.089409
29872	0	0.622964	0.853955	9.796153	0.006227	0.008543	0.097961	0.467076	-1.404778	-0.090490
29873	0	0.641503	0.879051	9.820502	0.006409	0.008789	0.098206	0.469055	-1.410710	-0.093131
29874	0	0.636844	0.897283	9.844737	0.006360	0.008974	0.098448	0.467910	-1.419004	-0.095011
29875	0	0.629476	0.891089	9.857128	0.006287	0.008911	0.098572	0.467971	-1.427034	-0.091249
29876	0	0.643346	0.872075	9.960747	0.006425	0.008727	0.099607	0.461031	-1.435443	-0.089814
29877	0	0.623840	0.878959	9.991371	0.006226	0.008789	0.099915	0.461979	-1.448699	-0.088412
29878	0	0.638574	0.939722	10.094967	0.006373	0.009399	0.100950	0.459836	-1.461230	-0.089517
29879	0	0.672234	0.939902	10.217233	0.006714	0.009399	0.102173	0.459691	-1.469287	-0.092637
29880	0	0.668144	0.909423	10.180384	0.006669	0.009093	0.101805	0.461091	-1.481795	-0.093580
29881	0	0.648185	0.878947	10.235516	0.006470	0.008789	0.102356	0.461909	-1.493980	-0.088651
29882	0	0.661400	0.890858	10.241541	0.006616	0.008911	0.102415	0.459324	-1.490806	-0.086584
29883	0	0.647025	0.848605	10.205057	0.006470	0.008484	0.102051	0.462008	-1.490047	-0.083105
29884	0	0.647314	0.861112	10.223266	0.006471	0.008610	0.102233	0.463745	-1.491411	-0.086290
29885	0	0.634825	0.872720	10.235599	0.006348	0.008728	0.102356	0.463049	-1.490717	-0.085570
29886	0	0.621612	0.835874	10.205143	0.006227	0.008359	0.102051	0.462978	-1.477756	-0.080581
29887	0	0.621762	0.842073	10.144109	0.006226	0.008423	0.101440	0.460748	-1.467467	-0.078032
29888	0	0.626139	0.872144	10.046554	0.006270	0.008723	0.100465	0.458825	-1.455862	-0.076685
29889	0	0.621651	0.866890	9.973185	0.006226	0.008667	0.099731	0.461197	-1.444181	-0.068830
29890	0	0.638012	0.934244	9.948786	0.006391	0.009341	0.099487	0.462788	-1.430851	-0.060989
29891	0	0.621672	0.866818	9.924362	0.006226	0.008667	0.099243	0.464279	-1.419284	-0.062982
29892	0	0.601927	0.842217	9.832817	0.006024	0.008425	0.098328	0.461440	-1.412061	-0.060942
29893	0	0.555165	0.848303	9.790061	0.005554	0.008484	0.097900	0.460617	-1.407758	-0.057840
29894	0	0.566912	0.866761	9.735093	0.005671	0.008665	0.097351	0.463752	-1.404715	-0.061052
29895	0	0.567827	0.861117	9.808292	0.005676	0.008606	0.098083	0.469999	-1.405615	-0.068126
29896	0	0.598580	0.830403	9.783795	0.005985	0.008310	0.097837	0.462849	-1.404947	-0.064310
29897	0	0.611113	0.836163	9.771683	0.006104	0.008362	0.097717	0.462876	-1.412526	-0.060069
29898	0	0.600081	0.835812	9.765433	0.005997	0.008361	0.097654	0.459858	-1.415986	-0.060171
29899	0	0.611242	0.848361	9.808297	0.006104	0.008484	0.098083	0.459768	-1.425026	-0.060477
29900	0	0.594888	0.842280	9.881325	0.005938	0.008422	0.098814	0.461049	-1.436752	-0.059983
29901	0	0.611268	0.842536	9.905928	0.006104	0.008423	0.099060	0.464161	-1.445989	-0.059139
29902	0	0.631896	0.891143	9.979007	0.006305	0.008916	0.099791	0.459271	-1.460908	-0.060058
29903	0	0.611379	0.909270	10.064649	0.006104	0.009094	0.100647	0.457727	-1.471197	-0.063162
29904	0	0.656308	0.878600	10.094938	0.006551	0.008785	0.100950	0.458802	-1.483758	-0.064907
29905	0	0.635714	0.890822	10.168423	0.006348	0.008911	0.101685	0.455751	-1.493094	-0.061633
29906	0	0.698887	0.921112	10.168267	0.006977	0.009210	0.101684	0.457677	-1.505004	-0.062019
29907	0	0.696187	0.940140	10.168412	0.006958	0.009399	0.101685	0.460141	-1.508037	-0.057879
29908	0	0.678660	0.928167	10.168330	0.006783	0.009281	0.101684	0.460895	-1.511296	-0.058330
29909	0	0.684049	0.891191	10.156213	0.006836	0.008911	0.101562	0.461931	-1.515096	-0.060978
29910	0	0.653437	0.873431	10.198865	0.006539	0.008729	0.101989	0.468011	-1.508216	-0.062843
29911	0	0.676888	0.927871	10.119657	0.006775	0.009277	0.101196	0.469681	-1.500137	-0.061901
29912	0	0.663303	0.915932	10.083037	0.006640	0.009157	0.100830	0.472217	-1.490474	-0.061103
29913	0	0.652464	0.884989	10.119670	0.006531	0.008850	0.101196	0.472044	-1.482249	-0.066200
29914	0	0.614392	0.836283	10.040317	0.006152	0.008361	0.100403	0.474376	-1.471640	-0.064181
29915	0	0.627951	0.909409	9.967087	0.006287	0.009094	0.099670	0.474315	-1.462232	-0.061769
29916	0	0.608482	0.921617	9.936543	0.006089	0.009215	0.099365	0.475372	-1.455926	-0.059432
29917	0	0.627881	0.860645	9.899948	0.006287	0.008606	0.098999	0.476006	-1.445620	-0.062436
29918	0	0.602041	0.836438	9.899916	0.006026	0.008362	0.098999	0.479038	-1.437542	-0.066305
29919	0	0.616242	0.842323	9.851084	0.006165	0.008423	0.098511	0.479583	-1.433817	-0.067192
29920	0	0.609751	0.860871	9.863265	0.006099	0.008606	0.098633	0.482917	-1.431159	-0.062753
29921	0	0.616784	0.872916	9.857147	0.006165	0.008728	0.098572	0.484349	-1.433687	-0.065968
29922	0	0.605508	0.866898	9.789900	0.006048	0.008669	0.097899	0.484599	-1.440446	-0.066252
29923	0	0.592361	0.861048	9.771669	0.005920	0.008606	0.097717	0.490010	-1.442896	-0.068743
29924	0	0.623785	0.879698	9.838641	0.006231	0.008798	0.098387	0.489437	-1.449266	-0.064116
29925	0	0.617301	0.878774	9.869344	0.006165	0.008789	0.098694	0.488084	-1.457799	-0.063294
29926	0	0.631049	0.896931	9.930276	0.006303	0.008969	0.099303	0.488247	-1.465336	-0.066304
29927	0	0.647394	0.891483	9.942566	0.006470	0.008911	0.099426	0.492648	-1.468930	-0.064345
29928	0	0.667441	0.885726	9.985070	0.006661	0.008857	0.099852	0.493413	-1.482546	-0.065027
29929	0	0.672104	0.927275	10.034174	0.006714	0.009277	0.100342	0.488317	-1.489457	-0.067121
29930	0	0.654980	0.865463	10.198873	0.006545	0.008657	0.101989	0.485327	-1.493610	-0.063322
29931	0	0.641489	0.879674	10.156144	0.006409	0.008789	0.101562	0.494113	-1.499351	-0.063616
29932	0	0.618070	0.880466	10.143723	0.006177	0.008803	0.101438	0.495704	-1.502375	-0.060242
29933	0	0.646472	0.909530	10.180686	0.006470	0.009094	0.101807	0.496983	-1.495552	-0.055723
29934	0	0.621074	0.891397	10.144061	0.006215	0.008913	0.101440	0.498104	-1.489450	-0.052355
29935	0	0.658601	0.891142	10.186803	0.006592	0.008911	0.101868	0.498486	-1.481750	-0.051606
29936	0	0.645663	0.854730	10.144033	0.006458	0.008545	0.101440	0.501240	-1.478692	-0.052016
29937	0	0.640566	0.873188	10.107408	0.006409	0.008728	0.101074	0.505705	-1.474123	-0.044913
29938	0	0.639934	0.885546	10.021906	0.006402	0.008857	0.100219	0.504264	-1.469856	-0.046105
29939	0	0.597738	0.811980	9.979255	0.005981	0.008118	0.099792	0.506736	-1.464026	-0.046435
29940	0	0.603089	0.837023	9.942606	0.006034	0.008366	0.099426	0.512049	-1.459340	-0.049873
29941	0	0.567137	0.836249	9.936546	0.005676	0.008362	0.099365	0.512835	-1.452514	-0.049749
29942	0	0.596671	0.885281	9.875498	0.005971	0.008851	0.098755	0.514912	-1.446426	-0.046942
29943	0	0.603913	0.861151	9.863253	0.006042	0.008606	0.098633	0.521378	-1.441342	-0.047001
29944	0	0.621461	0.862318	9.765498	0.006219	0.008616	0.097655	0.529312	-1.435137	-0.043651
29945	0	0.629219	0.921366	9.832753	0.006287	0.009216	0.098328	0.526291	-1.440365	-0.048664
29946	0	0.605550	0.896436	9.765533	0.006053	0.008966	0.097655	0.523905	-1.442101	-0.050410
29947	0	0.598802	0.885151	9.820504	0.005981	0.008850	0.098206	0.525682	-1.448587	-0.043928
29948	0	0.624646	0.946963	9.832455	0.006239	0.009462	0.098326	0.534251	-1.456099	-0.044153
29949	0	0.617503	0.933774	9.881532	0.006165	0.009338	0.098816	0.533651	-1.466987	-0.043543
29950	0	0.655940	0.951900	9.917977	0.006552	0.009520	0.099180	0.533107	-1.474578	-0.047121
29951	0	0.641825	0.909455	10.015805	0.006409	0.009094	0.100159	0.533570	-1.484260	-0.050937
29952	0	0.674268	0.939923	10.009511	0.006733	0.009399	0.100096	0.533520	-1.494171	-0.051078
29953	0	0.647477	0.878779	10.028055	0.006470	0.008789	0.100281	0.532161	-1.498728	-0.052912
29954	0	0.685096	0.933555	10.162221	0.006845	0.009336	0.101623	0.532333	-1.503720	-0.050059
29955	0	0.665821	0.909588	10.192821	0.006653	0.009094	0.101929	0.534300	-1.508592	-0.047005
29956	0	0.685547	0.910066	10.186484	0.006846	0.009097	0.101866	0.538444	-1.517577	-0.044456
29957	0	0.677409	0.903216	10.217300	0.006775	0.009033	0.102173	0.537301	-1.515483	-0.048043
29958	0	0.695400	0.939492	10.260039	0.006956	0.009397	0.102600	0.535505	-1.511972	-0.050779
29959	0	0.659048	0.897231	10.211189	0.006592	0.008972	0.102112	0.535720	-1.509378	-0.050068
29960	0	0.646589	0.915977	10.150112	0.006467	0.009155	0.101501	0.540864	-1.507163	-0.047945
29961	0	0.621717	0.909399	10.125786	0.006226	0.009094	0.101257	0.540559	-1.496494	-0.052131
29962	0	0.644952	0.872880	10.083108	0.006453	0.008727	0.100831	0.542549	-1.491914	-0.051620
29963	0	0.639950	0.903160	10.046460	0.006409	0.009033	0.100464	0.540699	-1.480326	-0.053026
29964	0	0.637995	0.865942	9.997748	0.006390	0.008663	0.099977	0.536364	-1.468146	-0.054119
29965	0	0.616359	0.872763	9.881601	0.006165	0.008728	0.098816	0.535924	-1.465891	-0.056196
29966	0	0.627891	0.903652	9.905989	0.006284	0.009031	0.099060	0.541956	-1.459159	-0.053706
29967	0	0.634366	0.879265	9.851068	0.006348	0.008789	0.098511	0.546154	-1.453418	-0.050490
29968	0	0.651485	0.849108	9.844919	0.006522	0.008491	0.098449	0.546755	-1.443822	-0.047530
29969	0	0.640957	0.872802	9.808344	0.006409	0.008728	0.098083	0.546794	-1.443729	-0.044978
29970	0	0.604461	0.872619	9.777737	0.006043	0.008727	0.097777	0.545808	-1.443996	-0.042185
29971	0	0.610603	0.860907	9.826617	0.006104	0.008606	0.098267	0.549485	-1.445822	-0.042433
29972	0	0.617458	0.861416	9.802096	0.006169	0.008612	0.098022	0.552404	-1.450797	-0.046723
29973	0	0.598199	0.891299	9.844951	0.005981	0.008911	0.098450	0.554584	-1.450311	-0.045764
29974	0	0.599186	0.884898	9.881475	0.005982	0.008853	0.098815	0.550025	-1.460084	-0.051135
29975	0	0.610858	0.890983	9.918193	0.006104	0.008911	0.099182	0.548574	-1.464791	-0.051444
29976	0	0.599959	0.866239	9.942495	0.005991	0.008664	0.099425	0.546652	-1.473596	-0.047791
29977	0	0.653997	0.915301	10.046347	0.006531	0.009155	0.100464	0.544168	-1.482948	-0.048045
29978	0	0.631116	0.927337	10.040140	0.006305	0.009273	0.100402	0.545093	-1.489093	-0.053920
29979	0	0.623113	0.921679	10.107383	0.006226	0.009216	0.101074	0.545648	-1.494198	-0.061497
29980	0	0.624198	0.873133	10.088951	0.006236	0.008728	0.100890	0.549437	-1.499770	-0.062166
29981	0	0.592645	0.879063	10.113476	0.005920	0.008789	0.101135	0.551236	-1.505448	-0.063652
29982	0	0.648235	0.879193	10.082809	0.006481	0.008792	0.100828	0.551249	-1.505677	-0.062683
29983	0	0.604193	0.842201	10.131846	0.006042	0.008423	0.101318	0.550293	-1.503977	-0.059352
29984	0	0.615572	0.848398	10.052516	0.006163	0.008482	0.100525	0.552540	-1.495094	-0.050854
29985	0	0.634498	0.842292	10.156266	0.006348	0.008423	0.101562	0.552565	-1.490954	-0.053769
29986	0	0.634012	0.878908	9.973148	0.006342	0.008788	0.099731	0.553659	-1.487790	-0.051694
29987	0	0.597591	0.854474	9.954869	0.005981	0.008545	0.099548	0.553384	-1.480366	-0.049565
29988	0	0.626917	0.903470	9.979264	0.006275	0.009032	0.099792	0.556107	-1.472367	-0.050723
29989	0	0.597565	0.890939	9.899953	0.005981	0.008911	0.098999	0.554036	-1.464596	-0.046975
29990	0	0.627312	0.921543	9.857259	0.006275	0.009212	0.098573	0.557434	-1.461122	-0.039361
29991	0	0.616466	0.903081	9.820578	0.006165	0.009033	0.098206	0.554623	-1.460141	-0.039081
29992	0	0.622254	0.884268	9.906040	0.006226	0.008844	0.099060	0.552620	-1.455537	-0.038172
29993	0	0.604863	0.903267	9.826627	0.006042	0.009033	0.098267	0.552008	-1.461567	-0.036358
29994	0	0.660469	0.915571	9.777705	0.006603	0.009153	0.097777	0.554752	-1.462148	-0.036464
29995	0	0.635128	0.891266	9.832726	0.006348	0.008911	0.098328	0.556500	-1.465231	-0.039282
29996	0	0.648283	0.891619	9.911952	0.006476	0.008914	0.099120	0.559044	-1.471523	-0.040760
29997	0	0.653497	0.860292	9.893798	0.006531	0.008606	0.098938	0.555575	-1.475343	-0.035876
29998	0	0.630573	0.883988	9.930289	0.006295	0.008843	0.099303	0.551492	-1.486319	-0.040420
29999	0	0.629922	0.873027	10.027978	0.006287	0.008728	0.100281	0.554083	-1.499550	-0.042265
30000	0	0.638129	0.866829	10.021652	0.006372	0.008671	0.100217	0.551256	-1.508582	-0.036306
30001	0	0.592708	0.823650	10.040271	0.005920	0.008240	0.100403	0.547544	-1.515111	-0.033050
30002	0	0.643349	0.878055	10.034027	0.006422	0.008782	0.100341	0.545450	-1.527036	-0.037394
30003	0	0.641566	0.897635	10.143962	0.006409	0.008972	0.101440	0.550154	-1.533793	-0.035537
30004	0	0.642388	0.903953	10.119438	0.006422	0.009041	0.101194	0.548630	-1.534781	-0.037321
30005	0	0.659953	0.897134	10.174518	0.006592	0.008972	0.101746	0.547679	-1.542363	-0.037792
30006	0	0.685398	0.909301	10.174440	0.006851	0.009092	0.101745	0.548454	-1.544461	-0.033187
30007	0	0.664651	0.885293	10.125749	0.006653	0.008850	0.101257	0.551570	-1.536289	-0.032345
30008	0	0.651692	0.885865	10.082978	0.006517	0.008855	0.100830	0.555826	-1.534714	-0.027971
30009	0	0.634596	0.860418	10.089137	0.006348	0.008606	0.100891	0.553718	-1.531761	-0.029275
30010	0	0.652244	0.878705	10.040297	0.006527	0.008785	0.100403	0.555638	-1.525548	-0.030396
30011	0	0.664550	0.879173	9.985377	0.006653	0.008789	0.099854	0.558564	-1.516104	-0.026731
30012	0	0.638916	0.873477	9.979258	0.006393	0.008733	0.099792	0.560735	-1.510184	-0.022699
30013	0	0.645842	0.915177	9.918319	0.006470	0.009155	0.099182	0.556532	-1.496113	-0.023696
30014	0	0.632137	0.921150	9.881778	0.006325	0.009209	0.098818	0.559719	-1.491147	-0.022609
30015	0	0.622252	0.896963	9.838910	0.006226	0.008972	0.098389	0.556691	-1.486566	-0.017852
30016	0	0.597425	0.921181	9.814445	0.005975	0.009211	0.098145	0.558037	-1.484900	-0.014605
30017	0	0.579801	0.891192	9.802241	0.005798	0.008911	0.098022	0.558871	-1.483479	-0.013724
30018	0	0.592652	0.897200	9.893671	0.005919	0.008973	0.098937	0.557532	-1.490576	-0.012166
30019	0	0.623316	0.890916	9.869355	0.006226	0.008911	0.098694	0.555200	-1.498262	-0.012780
30020	0	0.605980	0.854184	9.881463	0.006057	0.008540	0.098815	0.557081	-1.500711	-0.012426
30021	0	0.592965	0.872974	9.905936	0.005920	0.008728	0.099060	0.559027	-1.510314	-0.008593
30022	0	0.643266	0.872472	9.869211	0.006427	0.008731	0.098692	0.551822	-1.516017	-0.008952
30023	0	0.635563	0.835794	9.912091	0.006348	0.008362	0.099121	0.547295	-1.524141	-0.009337
30024	0	0.636893	0.847272	10.027970	0.006364	0.008475	0.100280	0.544299	-1.528901	-0.005909
30025	0	0.635859	0.884796	10.046336	0.006348	0.008850	0.100464	0.541833	-1.540281	-0.006789
30026	0	0.619221	0.866137	10.058375	0.006186	0.008662	0.100584	0.540778	-1.545731	-0.008566
30027	0	0.659972	0.884949	10.113479	0.006592	0.008850	0.101135	0.540034	-1.553634	-0.008404
30028	0	0.661402	0.903050	10.119400	0.006607	0.009031	0.101194	0.539066	-1.560438	-0.009767
30029	0	0.659458	0.921928	10.137894	0.006592	0.009216	0.101379	0.542318	-1.562519	-0.010835
30030	0	0.665751	0.928321	10.162257	0.006658	0.009283	0.101623	0.542369	-1.561372	-0.011325
30031	0	0.653111	0.915733	10.162333	0.006531	0.009155	0.101624	0.544567	-1.560710	-0.010610
30032	0	0.659143	0.934476	10.137823	0.006592	0.009342	0.101378	0.547328	-1.559225	-0.014195
30033	0	0.652654	0.909077	10.137998	0.006531	0.009094	0.101379	0.543304	-1.553476	-0.009989
30034	0	0.621179	0.859758	10.131970	0.006217	0.008598	0.101319	0.542304	-1.546566	-0.008003
30035	0	0.634095	0.897414	10.083032	0.006348	0.008972	0.100830	0.544364	-1.537920	-0.008689
30036	0	0.663462	0.915607	9.985403	0.006639	0.009158	0.099854	0.541839	-1.531326	-0.008411
30037	0	0.658965	0.903389	9.997566	0.006592	0.009033	0.099976	0.542554	-1.527888	-0.002363
30038	0	0.645979	0.897535	9.973158	0.006465	0.008973	0.099731	0.544908	-1.520897	-0.007110
30039	0	0.622280	0.896663	9.924384	0.006226	0.008972	0.099243	0.538388	-1.516678	-0.006765
30040	0	0.614989	0.865204	9.881774	0.006159	0.008656	0.098817	0.534158	-1.505357	-0.001637
30041	0	0.597873	0.824276	9.936515	0.005981	0.008240	0.099365	0.537461	-1.501193	-0.003570
30042	0	0.548675	0.842944	9.893700	0.005487	0.008429	0.098937	0.538313	-1.499332	-0.005146
30043	0	0.580311	0.866739	9.875457	0.005798	0.008667	0.098755	0.538642	-1.503770	-0.010166
30044	0	0.568829	0.860502	9.857076	0.005686	0.008606	0.098571	0.537413	-1.505634	-0.010532
30045	0	0.592095	0.829721	9.863308	0.005920	0.008301	0.098633	0.533132	-1.505238	-0.007488
30046	0	0.641531	0.878339	9.881538	0.006410	0.008781	0.098816	0.535300	-1.510751	-0.004714
30047	0	0.605122	0.842544	9.954759	0.006042	0.008423	0.099548	0.538161	-1.519708	-0.007805
30048	0	0.631067	0.830566	9.924081	0.006304	0.008306	0.099241	0.538195	-1.526622	-0.004324
30049	0	0.617105	0.878985	9.979201	0.006165	0.008789	0.099792	0.539000	-1.533055	0.001694
30050	0	0.612224	0.866676	10.021754	0.006116	0.008668	0.100218	0.537487	-1.539174	-0.004509
30051	0	0.611208	0.878813	10.034136	0.006104	0.008789	0.100342	0.536307	-1.547868	-0.004466
30052	0	0.630847	0.853851	10.070706	0.006304	0.008542	0.100707	0.532125	-1.552142	-0.004367
30053	0	0.647681	0.891107	10.131791	0.006470	0.008911	0.101318	0.531965	-1.559133	0.001394
30054	0	0.667180	0.921235	10.113331	0.006667	0.009215	0.101133	0.528439	-1.563361	0.001383
30055	0	0.641290	0.891378	10.089061	0.006409	0.008911	0.100891	0.531287	-1.567069	0.003390
30056	0	0.660449	0.879160	10.156052	0.006600	0.008794	0.101561	0.528613	-1.570637	0.002101
30057	0	0.653409	0.896999	10.101316	0.006531	0.008972	0.101013	0.526001	-1.573374	0.003602
30058	0	0.623306	0.908418	10.095162	0.006232	0.009089	0.100951	0.519823	-1.573251	0.002946
30059	0	0.616514	0.885044	10.168450	0.006165	0.008850	0.101685	0.520024	-1.572882	0.004573
30060	0	0.616537	0.872766	10.119537	0.006166	0.008728	0.101195	0.519407	-1.571666	0.001869
30061	0	0.616279	0.860709	10.089112	0.006165	0.008606	0.100891	0.520491	-1.568646	0.005757
30062	0	0.616116	0.897243	10.046399	0.006161	0.008974	0.100464	0.518388	-1.568026	-0.001523
30063	0	0.609857	0.872618	9.948777	0.006104	0.008728	0.099487	0.516046	-1.561350	0.001409
30064	0	0.639749	0.896640	9.973167	0.006398	0.008968	0.099731	0.513620	-1.559499	0.002535
30065	0	0.658503	0.884697	9.912182	0.006592	0.008850	0.099121	0.509770	-1.550660	0.001133
30066	0	0.644838	0.823577	9.936642	0.006455	0.008233	0.099366	0.512628	-1.541530	0.002144
30067	0	0.622658	0.866768	9.948718	0.006226	0.008667	0.099487	0.513224	-1.541637	0.003559
30068	0	0.616263	0.879174	9.887608	0.006166	0.008790	0.098876	0.515000	-1.536191	0.007060
30069	0	0.628793	0.860463	9.930423	0.006287	0.008606	0.099304	0.513276	-1.536667	0.008783
30070	0	0.623206	0.842078	9.911979	0.006227	0.008420	0.099120	0.513994	-1.540892	0.006661
30071	0	0.611064	0.848346	9.869344	0.006104	0.008484	0.098694	0.513323	-1.548076	0.006171
30072	0	0.636270	0.891538	9.948584	0.006362	0.008910	0.099486	0.519072	-1.547860	0.003525
30073	0	0.629202	0.909438	9.960902	0.006287	0.009094	0.099609	0.519013	-1.552951	-0.006640
30074	0	0.642282	0.951922	10.003565	0.006419	0.009521	0.100036	0.516226	-1.556046	-0.007323
30075	0	0.623045	0.915273	10.070794	0.006226	0.009155	0.100708	0.513156	-1.560519	-0.007937
30076	0	0.611664	0.884603	10.131704	0.006113	0.008844	0.101317	0.514843	-1.563550	-0.003896
30077	0	0.623142	0.890911	10.125714	0.006226	0.008911	0.101257	0.512375	-1.569082	-0.001295
30078	0	0.642661	0.878307	10.082882	0.006420	0.008784	0.100829	0.510807	-1.575372	-0.003870
30079	0	0.646769	0.872737	10.058613	0.006470	0.008728	0.100586	0.509854	-1.572065	0.001338
30080	0	0.670683	0.848135	10.052511	0.006709	0.008482	0.100525	0.508922	-1.568487	0.004240
30081	0	0.616314	0.842132	10.076926	0.006165	0.008423	0.100769	0.506921	-1.565849	-0.000276
30082	0	0.622195	0.854571	10.107388	0.006223	0.008541	0.101074	0.511867	-1.563897	-0.006021
30083	0	0.622305	0.866363	10.070845	0.006226	0.008667	0.100708	0.507771	-1.559948	-0.009123
30084	0	0.615440	0.829204	10.009802	0.006159	0.008293	0.100098	0.506230	-1.553901	-0.008440
30085	0	0.597842	0.836669	10.015846	0.005981	0.008362	0.100159	0.511518	-1.549414	-0.010599
30086	0	0.634041	0.867637	9.954744	0.006341	0.008677	0.099547	0.511071	-1.547708	-0.011414
30087	0	0.622410	0.884979	9.960950	0.006226	0.008850	0.099609	0.510441	-1.544946	-0.013667
30088	0	0.633799	0.848581	9.948743	0.006344	0.008483	0.099487	0.513432	-1.537154	-0.013810
30089	0	0.610173	0.836847	9.887650	0.006104	0.008362	0.098877	0.520855	-1.534064	-0.013234
30090	0	0.615938	0.898859	9.924098	0.006161	0.008985	0.099241	0.525219	-1.531444	-0.015420
30091	0	0.622300	0.891004	9.936549	0.006226	0.008911	0.099365	0.523677	-1.527421	-0.016960
30092	0	0.628865	0.903485	9.869294	0.006281	0.009030	0.098694	0.528716	-1.535353	-0.016704
30093	0	0.629143	0.884906	9.832742	0.006287	0.008850	0.098328	0.527292	-1.539908	-0.018621
30094	0	0.636341	0.878904	9.887535	0.006357	0.008786	0.098876	0.530337	-1.546019	-0.021207
30095	0	0.653901	0.903318	9.893745	0.006531	0.009033	0.098938	0.530090	-1.554470	-0.023858
30096	0	0.661728	0.891028	9.930167	0.006608	0.008910	0.099302	0.529994	-1.564070	-0.025438
30097	0	0.647387	0.927692	9.942604	0.006470	0.009277	0.099426	0.529256	-1.567776	-0.030707
30098	0	0.630442	0.879204	9.972950	0.006294	0.008788	0.099730	0.533555	-1.578368	-0.036305
30099	0	0.659973	0.897255	10.028021	0.006592	0.008972	0.100281	0.533764	-1.586344	-0.041890
30100	0	0.667579	0.903186	10.101089	0.006668	0.009033	0.101011	0.532065	-1.594039	-0.038386
30101	0	0.628869	0.897372	10.144016	0.006287	0.008972	0.101440	0.533557	-1.595338	-0.040071
30102	0	0.647852	0.867037	10.150007	0.006474	0.008669	0.101501	0.534990	-1.599923	-0.039280
30103	0	0.653185	0.891316	10.150122	0.006531	0.008911	0.101501	0.537031	-1.600153	-0.037355
30104	0	0.622479	0.898126	10.192746	0.006227	0.008976	0.101928	0.542655	-1.596060	-0.039577
30105	0	0.628565	0.836100	10.137952	0.006287	0.008362	0.101379	0.541443	-1.593962	-0.040343
30106	0	0.646520	0.866394	10.131856	0.006467	0.008665	0.101318	0.539882	-1.591103	-0.037090
30107	0	0.640468	0.872817	10.125757	0.006409	0.008728	0.101257	0.539745	-1.585589	-0.034931
30108	0	0.663858	0.903513	10.058614	0.006644	0.009033	0.100586	0.541609	-1.578124	-0.033709
30109	0	0.664746	0.897555	10.003667	0.006653	0.008972	0.100037	0.545165	-1.570977	-0.031345
30110	0	0.651320	0.916434	9.948653	0.006519	0.009162	0.099486	0.547610	-1.562941	-0.029931
30111	0	0.659250	0.915687	9.954815	0.006592	0.009155	0.099548	0.549206	-1.562748	-0.025687
30112	0	0.640938	0.903905	9.930299	0.006410	0.009036	0.099303	0.552348	-1.561398	-0.030352
30113	0	0.664692	0.952246	9.887726	0.006653	0.009521	0.098877	0.553188	-1.553560	-0.027228
30114	0	0.651806	0.939752	9.857207	0.006518	0.009400	0.098572	0.549625	-1.552197	-0.024496
30115	0	0.622614	0.897865	9.881529	0.006226	0.008972	0.098816	0.556846	-1.551808	-0.026424
30116	0	0.610477	0.880194	9.844774	0.006104	0.008801	0.098448	0.557137	-1.551168	-0.027026
30117	0	0.616814	0.903412	9.820526	0.006165	0.009033	0.098206	0.557970	-1.554340	-0.022206
30118	0	0.586917	0.885257	9.832636	0.005866	0.008851	0.098327	0.559487	-1.556967	-0.019703
30119	0	0.592386	0.848641	9.857135	0.005920	0.008484	0.098572	0.562148	-1.559951	-0.022555
30120	0	0.587227	0.842944	9.930272	0.005866	0.008428	0.099303	0.563998	-1.566054	-0.023772
30121	0	0.604936	0.848303	9.973110	0.006042	0.008484	0.099731	0.562776	-1.572914	-0.022379
30122	0	0.612524	0.872744	9.991297	0.006117	0.008726	0.099914	0.564075	-1.581514	-0.017183
30123	0	0.592533	0.842562	10.040231	0.005920	0.008423	0.100403	0.566967	-1.586141	-0.013792
30124	0	0.618513	0.879594	10.033902	0.006174	0.008794	0.100340	0.569136	-1.597666	-0.016069
30125	0	0.647725	0.891746	10.095111	0.006470	0.008911	0.100952	0.576060	-1.605160	-0.018698
30126	0	0.618574	0.873953	10.131521	0.006180	0.008740	0.101315	0.574770	-1.610785	-0.023811
30127	0	0.659518	0.897333	10.137907	0.006592	0.008972	0.101379	0.575787	-1.613547	-0.026143
30128	0	0.635073	0.910075	10.101204	0.006354	0.009096	0.101012	0.580694	-1.608486	-0.021272
30129	0	0.640971	0.909559	10.144024	0.006409	0.009094	0.101440	0.581905	-1.608574	-0.024893
30130	0	0.664909	0.903465	10.113471	0.006655	0.009035	0.101134	0.581054	-1.601186	-0.024036
30131	0	0.634528	0.891689	10.095179	0.006348	0.008911	0.100952	0.587248	-1.597473	-0.022460
30132	0	0.658370	0.910797	10.064594	0.006587	0.009105	0.100646	0.590601	-1.592659	-0.023236
30133	0	0.659389	0.933720	10.015866	0.006592	0.009338	0.100159	0.588973	-1.594014	-0.020899
30134	0	0.683498	0.927527	10.040213	0.006840	0.009274	0.100402	0.589531	-1.587559	-0.022476
30135	0	0.640566	0.921927	9.954826	0.006409	0.009216	0.099548	0.592616	-1.583068	-0.021826
30136	0	0.652032	0.885653	9.985274	0.006524	0.008856	0.099853	0.593120	-1.577779	-0.019966
30137	0	0.646718	0.872750	9.930441	0.006470	0.008728	0.099304	0.592197	-1.573854	-0.018680
30138	0	0.633995	0.866144	9.930464	0.006342	0.008665	0.099304	0.587677	-1.570567	-0.019168
30139	0	0.592158	0.848245	9.906011	0.005920	0.008484	0.099060	0.585695	-1.570883	-0.020515
30140	0	0.616732	0.866498	9.918192	0.006166	0.008663	0.099182	0.587476	-1.570901	-0.017283
30141	0	0.622644	0.884969	9.881590	0.006226	0.008850	0.098816	0.586722	-1.570926	-0.012558
30142	0	0.610854	0.866619	9.936402	0.006104	0.008666	0.099364	0.586596	-1.574598	-0.012347
30143	0	0.616472	0.872974	9.942611	0.006165	0.008728	0.099426	0.588246	-1.573804	-0.008107
30144	0	0.623415	0.873063	9.936377	0.006226	0.008731	0.099364	0.587679	-1.582628	-0.008873
30145	0	0.629029	0.872690	9.869371	0.006287	0.008728	0.098694	0.586045	-1.585828	-0.014353
30146	0	0.599744	0.872796	9.905830	0.005988	0.008725	0.099059	0.588989	-1.595525	-0.016315
30147	0	0.647459	0.891262	9.936478	0.006470	0.008911	0.099365	0.590398	-1.600081	-0.017348
30148	0	0.636804	0.916029	10.015590	0.006357	0.009158	0.100157	0.592606	-1.611433	-0.013942
30149	0	0.647279	0.903389	9.997533	0.006470	0.009033	0.099976	0.593077	-1.613899	-0.015255
30150	0	0.666394	0.934279	9.972981	0.006659	0.009339	0.099730	0.596779	-1.619054	-0.012740
30151	0	0.641036	0.903396	10.015852	0.006409	0.009033	0.100159	0.597333	-1.619940	-0.009891
30152	0	0.665947	0.927815	10.088992	0.006656	0.009278	0.100890	0.596860	-1.623191	-0.010622
30153	0	0.634480	0.896875	10.095263	0.006348	0.008972	0.100952	0.592623	-1.618922	-0.011648
30154	0	0.622076	0.878016	10.125738	0.006220	0.008781	0.101257	0.590842	-1.618899	-0.014103
30155	0	0.635023	0.890923	10.119630	0.006348	0.008911	0.101196	0.588351	-1.620760	-0.016294
30156	0	0.628653	0.878331	10.064641	0.006291	0.008784	0.100646	0.586856	-1.614226	-0.014860
30157	0	0.634620	0.885381	10.046363	0.006348	0.008850	0.100464	0.590726	-1.611556	-0.016724
30158	0	0.640332	0.904342	10.040172	0.006406	0.009040	0.100402	0.594416	-1.607705	-0.014138
30159	0	0.634279	0.891063	9.960973	0.006348	0.008911	0.099609	0.593473	-1.601131	-0.008581
30160	0	0.652066	0.884740	10.003667	0.006520	0.008848	0.100037	0.592234	-1.600580	-0.009705
30161	0	0.628199	0.897340	9.973163	0.006287	0.008972	0.099731	0.593292	-1.594306	-0.003621
30162	0	0.639807	0.897325	9.930434	0.006399	0.008974	0.099304	0.591973	-1.592023	-0.006211
30163	0	0.634412	0.842628	9.924310	0.006348	0.008423	0.099243	0.595536	-1.586923	-0.010383
30164	0	0.639989	0.824468	9.875415	0.006401	0.008246	0.098754	0.593146	-1.584554	-0.012259
30165	0	0.622496	0.879165	9.887676	0.006226	0.008789	0.098877	0.595799	-1.582880	-0.011324
30166	0	0.640834	0.885581	9.911996	0.006407	0.008855	0.099120	0.596527	-1.583650	-0.015284
30167	0	0.617036	0.873127	9.918148	0.006165	0.008728	0.099182	0.599943	-1.589345	-0.012066
30168	0	0.617695	0.885423	9.954651	0.006176	0.008856	0.099546	0.597750	-1.589424	-0.012105
30169	0	0.622853	0.921225	9.942646	0.006226	0.009216	0.099426	0.592754	-1.591809	-0.005828
30170	0	0.635897	0.920165	9.954854	0.006353	0.009208	0.099548	0.585448	-1.597200	-0.006112
30171	0	0.653073	0.928098	9.924283	0.006531	0.009277	0.099243	0.589232	-1.596113	-0.011228
30172	0	0.671911	0.946495	9.979138	0.006714	0.009467	0.099792	0.586439	-1.601096	-0.009999
30173	0	0.647449	0.878963	10.034144	0.006470	0.008789	0.100342	0.586767	-1.605530	-0.008367
30174	0	0.642115	0.830152	10.015757	0.006418	0.008302	0.100158	0.586176	-1.607866	-0.008699
30175	0	0.629241	0.903133	10.107403	0.006287	0.009033	0.101074	0.583731	-1.613427	-0.004713
30176	0	0.642522	0.903080	10.034030	0.006420	0.009028	0.100341	0.586109	-1.618223	-0.001275
30177	0	0.635101	0.891317	10.064658	0.006348	0.008911	0.100647	0.588090	-1.621048	0.003277
30178	0	0.653783	0.891521	10.101218	0.006537	0.008915	0.101012	0.588027	-1.620509	0.003477
30179	0	0.665267	0.909248	10.046404	0.006653	0.009094	0.100464	0.585659	-1.619326	0.001512
30180	0	0.659235	0.933780	10.040243	0.006591	0.009335	0.100403	0.588986	-1.620036	0.002273
30181	0	0.610466	0.885054	10.040272	0.006104	0.008850	0.100403	0.589121	-1.620377	0.004723
30182	0	0.591795	0.896867	10.082969	0.005922	0.008972	0.100829	0.584729	-1.614418	0.000842
30183	0	0.622047	0.891116	10.058625	0.006226	0.008911	0.100586	0.584337	-1.607588	0.001394
30184	0	0.602583	0.897275	9.997591	0.006032	0.008972	0.099976	0.584575	-1.599539	-0.000460
30185	0	0.634361	0.866872	9.973155	0.006348	0.008667	0.099731	0.586161	-1.593916	-0.000139
30186	0	0.633798	0.873321	9.967028	0.006339	0.008731	0.099670	0.588449	-1.591685	0.000414
30187	0	0.677621	0.891811	9.905934	0.006775	0.008911	0.099060	0.596158	-1.592208	0.004301
30188	0	0.646691	0.874460	9.942439	0.006472	0.008741	0.099424	0.599470	-1.585819	0.007309
30189	0	0.652948	0.866826	9.942624	0.006531	0.008667	0.099426	0.600554	-1.583381	0.009352
30190	0	0.628342	0.860829	9.918116	0.006284	0.008608	0.099181	0.600666	-1.582022	0.012374
30191	0	0.635120	0.878474	9.899918	0.006348	0.008789	0.098999	0.595305	-1.585112	0.015108
30192	0	0.623197	0.890293	9.924306	0.006232	0.008902	0.099243	0.596425	-1.583751	0.010117
30193	0	0.640969	0.903350	9.887686	0.006409	0.009033	0.098877	0.596394	-1.583905	0.011758
30194	0	0.671918	0.884999	9.954717	0.006716	0.008850	0.099547	0.595917	-1.586827	0.014833
30195	0	0.659616	0.897273	9.973111	0.006592	0.008972	0.099731	0.596208	-1.590840	0.018020
30196	0	0.642133	0.921809	9.936394	0.006417	0.009217	0.099364	0.596795	-1.594491	0.016185
30197	0	0.628860	0.909183	9.979257	0.006287	0.009094	0.099792	0.593654	-1.595761	0.016601
30198	0	0.629101	0.865995	10.095223	0.006290	0.008661	0.100952	0.591757	-1.595411	0.015535
30199	0	0.610523	0.866565	10.101320	0.006104	0.008667	0.101013	0.589832	-1.596365	0.011999
30200	0	0.617288	0.866290	10.046268	0.006167	0.008664	0.100463	0.588060	-1.601622	0.016600
30201	0	0.628550	0.897301	10.101318	0.006287	0.008972	0.101013	0.588584	-1.599340	0.012126
30202	0	0.665198	0.927460	10.107443	0.006650	0.009278	0.101074	0.584010	-1.600605	0.011726
30203	0	0.677694	0.915099	10.089137	0.006775	0.009155	0.100891	0.578804	-1.601954	0.015294
30204	0	0.647439	0.896140	10.076910	0.006474	0.008963	0.100769	0.577025	-1.601951	0.018612
30205	0	0.665308	0.922054	10.021932	0.006653	0.009216	0.100220	0.581435	-1.601229	0.017572
30206	0	0.658922	0.904189	9.973057	0.006592	0.009041	0.099730	0.582209	-1.597280	0.017788
30207	0	0.647160	0.903371	10.015852	0.006470	0.009033	0.100159	0.582367	-1.598404	0.012707
30208	0	0.634328	0.879127	10.028007	0.006351	0.008789	0.100280	0.584421	-1.589186	0.011585
30209	0	0.640240	0.878571	9.991525	0.006409	0.008789	0.099915	0.580104	-1.580984	0.009542
30210	0	0.633006	0.890025	10.028227	0.006334	0.008904	0.100282	0.575979	-1.575219	0.013740
30211	0	0.640370	0.885283	9.997566	0.006409	0.008850	0.099976	0.578688	-1.568580	0.019569
30212	0	0.614858	0.854633	9.954897	0.006154	0.008550	0.099548	0.574348	-1.561280	0.016564
30213	0	0.634362	0.878585	9.960992	0.006348	0.008789	0.099609	0.570217	-1.555680	0.015130
30214	0	0.615461	0.902677	9.906107	0.006156	0.009027	0.099061	0.570063	-1.553126	0.017205
30215	0	0.622682	0.896992	9.918225	0.006226	0.008972	0.099182	0.567056	-1.553561	0.019663
30216	0	0.635559	0.878561	9.905947	0.006350	0.008783	0.099060	0.569302	-1.559528	0.020428
30217	0	0.641076	0.903376	9.893780	0.006409	0.009033	0.098938	0.569554	-1.560939	0.021572
30218	0	0.647370	0.915922	9.899778	0.006474	0.009156	0.098998	0.572625	-1.560166	0.025881
30219	0	0.641032	0.891268	9.973120	0.006409	0.008911	0.099731	0.573983	-1.561041	0.025945
30220	0	0.654020	0.879436	9.948562	0.006534	0.008791	0.099486	0.577493	-1.567596	0.023824
30221	0	0.635267	0.873007	9.948681	0.006348	0.008728	0.099487	0.579421	-1.572328	0.019410
30222	0	0.654329	0.921671	9.972966	0.006540	0.009220	0.099730	0.575146	-1.574803	0.026349
30223	0	0.641301	0.915513	10.015843	0.006409	0.009155	0.100159	0.574584	-1.578745	0.023931
30224	0	0.667067	0.897309	9.991281	0.006661	0.008971	0.099914	0.576436	-1.588396	0.028577
30225	0	0.659928	0.885283	10.028003	0.006592	0.008850	0.100281	0.579155	-1.595921	0.027737
30226	0	0.642397	0.885282	10.113346	0.006423	0.008855	0.101133	0.576425	-1.596071	0.026987
30227	0	0.635089	0.866335	10.058605	0.006348	0.008667	0.100586	0.571873	-1.598804	0.029953
30228	0	0.678252	0.877849	10.125745	0.006781	0.008781	0.101257	0.568118	-1.599961	0.026483
30229	0	0.646945	0.885610	10.082957	0.006470	0.008850	0.100830	0.574500	-1.598695	0.025476
30230	0	0.659274	0.886332	10.076686	0.006591	0.008862	0.100767	0.576083	-1.599868	0.023149
30231	0	0.652860	0.885146	10.076906	0.006531	0.008850	0.100769	0.577188	-1.596475	0.025219
30232	0	0.652942	0.909629	10.052371	0.006526	0.009096	0.100524	0.576925	-1.599392	0.023625
30233	0	0.658548	0.909673	9.973164	0.006592	0.009094	0.099731	0.579311	-1.591214	0.023290
30234	0	0.632710	0.873156	9.954891	0.006334	0.008733	0.099548	0.577424	-1.582044	0.025747
30235	0	0.634683	0.890863	9.924344	0.006348	0.008911	0.099243	0.574067	-1.580113	0.022230
30236	0	0.646291	0.896367	9.906063	0.006468	0.008966	0.099060	0.570431	-1.573551	0.025921
30237	0	0.628811	0.885249	9.948700	0.006287	0.008850	0.099487	0.572741	-1.574281	0.025583
30238	0	0.640878	0.885761	9.911999	0.006412	0.008854	0.099120	0.576599	-1.570203	0.031347
30239	0	0.634903	0.873382	9.881532	0.006348	0.008728	0.098816	0.582884	-1.570864	0.033817
30240	0	0.616382	0.867785	9.887526	0.006166	0.008678	0.098875	0.581752	-1.566900	0.035715
30241	0	0.592034	0.872662	9.893812	0.005920	0.008728	0.098938	0.579686	-1.565907	0.044092
30242	0	0.622370	0.878830	9.881579	0.006225	0.008786	0.098816	0.581654	-1.563870	0.044855
30243	0	0.622978	0.879199	9.905953	0.006226	0.008789	0.099060	0.584606	-1.567746	0.042540
30244	0	0.636133	0.873430	10.009538	0.006356	0.008734	0.100096	0.584798	-1.572580	0.038647
30245	0	0.647341	0.897345	10.009730	0.006470	0.008972	0.100098	0.585845	-1.575845	0.038112
30246	0	0.647793	0.878848	10.027993	0.006476	0.008791	0.100280	0.582548	-1.576617	0.037145
30247	0	0.647167	0.885246	10.021939	0.006470	0.008850	0.100220	0.584792	-1.577870	0.035952
30248	0	0.660015	0.916082	10.009624	0.006596	0.009159	0.100097	0.586358	-1.582103	0.037836
30249	0	0.622773	0.897620	10.119580	0.006226	0.008972	0.101196	0.590477	-1.583595	0.041959
30250	0	0.635630	0.879636	10.033961	0.006351	0.008797	0.100340	0.589624	-1.588066	0.031467
30251	0	0.647405	0.885608	10.040203	0.006470	0.008850	0.100403	0.596009	-1.592040	0.032576
30252	0	0.648116	0.904326	10.052294	0.006478	0.009045	0.100523	0.593971	-1.594316	0.031563
30253	0	0.689782	0.921158	10.046424	0.006897	0.009216	0.100464	0.588133	-1.594330	0.029709
30254	0	0.659291	0.890165	10.070791	0.006593	0.008901	0.100708	0.588812	-1.593557	0.028574
30255	0	0.646913	0.885067	10.076903	0.006470	0.008850	0.100769	0.588997	-1.591965	0.028676
30256	0	0.628338	0.933946	10.015781	0.006285	0.009339	0.100158	0.588659	-1.589495	0.027370
30257	0	0.634507	0.921809	9.997559	0.006348	0.009216	0.099976	0.590222	-1.585600	0.027021
30258	0	0.639650	0.903576	10.003611	0.006403	0.009036	0.100036	0.589378	-1.577302	0.031501
30259	0	0.634627	0.878927	9.973151	0.006348	0.008789	0.099731	0.589153	-1.574802	0.035145
30260	0	0.609807	0.879040	10.003666	0.006101	0.008789	0.100037	0.590188	-1.570896	0.031971
30261	0	0.622314	0.866721	9.948744	0.006226	0.008667	0.099487	0.589925	-1.567114	0.029504
30262	0	0.640539	0.903491	9.954803	0.006403	0.009033	0.099548	0.591409	-1.568920	0.024212
30263	0	0.610551	0.860712	9.930398	0.006104	0.008606	0.099304	0.592276	-1.570266	0.022150
30264	0	0.616607	0.885334	9.948637	0.006168	0.008852	0.099486	0.593328	-1.566710	0.026409
30265	0	0.641079	0.885043	9.948714	0.006409	0.008850	0.099487	0.593246	-1.568186	0.026279
30266	0	0.629208	0.885585	9.936366	0.006290	0.008850	0.099364	0.599399	-1.569125	0.026481
30267	0	0.653798	0.909541	9.936465	0.006531	0.009094	0.099365	0.600346	-1.576495	0.027800
30268	0	0.679675	0.915833	9.948478	0.006789	0.009157	0.099485	0.601265	-1.584214	0.031678
30269	0	0.659574	0.903161	9.960926	0.006592	0.009033	0.099609	0.599037	-1.587849	0.037036
30270	0	0.660586	0.915357	10.003505	0.006599	0.009151	0.100036	0.601052	-1.594282	0.039286
30271	0	0.647306	0.927734	9.991433	0.006470	0.009277	0.099915	0.600584	-1.597142	0.035456
30272	0	0.647997	0.927244	10.015787	0.006476	0.009276	0.100158	0.595636	-1.600283	0.036760
30273	0	0.610648	0.866558	10.083002	0.006104	0.008667	0.100830	0.593575	-1.602746	0.038118
30274	0	0.629268	0.896721	10.058507	0.006292	0.008968	0.100585	0.591773	-1.602157	0.032603
30275	0	0.617118	0.891611	10.070716	0.006165	0.008911	0.100708	0.597003	-1.608795	0.037195
30276	0	0.635695	0.843222	10.046217	0.006360	0.008432	0.100462	0.596323	-1.604397	0.041424
30277	0	0.640601	0.854830	10.064686	0.006409	0.008545	0.100647	0.599657	-1.600425	0.040878
30278	0	0.670937	0.885737	10.052373	0.006708	0.008856	0.100524	0.600962	-1.600923	0.044679
30279	0	0.622464	0.854602	9.973141	0.006226	0.008545	0.099731	0.601713	-1.598929	0.043687
30280	0	0.646841	0.885144	9.985257	0.006468	0.008852	0.099853	0.600533	-1.598614	0.036544
30281	0	0.653048	0.909388	10.040288	0.006531	0.009094	0.100403	0.599615	-1.597363	0.034220
30282	0	0.628147	0.878692	9.985388	0.006286	0.008788	0.099854	0.597742	-1.591695	0.040075
30283	0	0.652998	0.909884	9.936486	0.006531	0.009094	0.099365	0.602572	-1.589902	0.043977
30284	0	0.671148	0.916188	9.924243	0.006712	0.009164	0.099242	0.599823	-1.588448	0.047909
30285	0	0.652741	0.928178	9.899883	0.006531	0.009277	0.098999	0.604432	-1.583663	0.049445
30286	0	0.652698	0.928821	9.850938	0.006524	0.009286	0.098510	0.606641	-1.586099	0.053569
30287	0	0.652919	0.897744	9.918176	0.006531	0.008972	0.099182	0.612212	-1.583362	0.052380
30288	0	0.634797	0.910505	9.905872	0.006344	0.009104	0.099059	0.613208	-1.587190	0.049276
30289	0	0.635100	0.915487	9.918195	0.006348	0.009155	0.099182	0.612258	-1.590102	0.042084
30290	0	0.636019	0.897531	9.930250	0.006354	0.008971	0.099303	0.616537	-1.595944	0.042627
30291	0	0.635241	0.897541	9.997499	0.006348	0.008972	0.099976	0.619784	-1.600467	0.039879
30292	0	0.642122	0.867221	9.954628	0.006418	0.008673	0.099546	0.618748	-1.603037	0.044509
30293	0	0.659647	0.878978	10.009729	0.006592	0.008789	0.100098	0.619143	-1.607520	0.048679
30294	0	0.642000	0.873014	9.936400	0.006417	0.008729	0.099364	0.620011	-1.609777	0.050994
30295	0	0.635300	0.884938	10.021945	0.006348	0.008850	0.100220	0.618733	-1.614998	0.051832
30296	0	0.654022	0.872897	10.040170	0.006541	0.008726	0.100402	0.621461	-1.612906	0.048532
30297	0	0.671995	0.896638	10.064708	0.006714	0.008972	0.100647	0.614401	-1.618871	0.044504
30298	0	0.648369	0.896218	10.046349	0.006481	0.008960	0.100464	0.616684	-1.620870	0.047960
30299	0	0.647011	0.921755	10.028062	0.006470	0.009216	0.100281	0.617583	-1.620381	0.045950
30300	0	0.671342	0.915677	10.064609	0.006714	0.009157	0.100646	0.616594	-1.618956	0.041940
30301	0	0.640817	0.909416	10.046391	0.006409	0.009094	0.100464	0.616001	-1.617470	0.045083
30302	0	0.651926	0.903404	10.040329	0.006529	0.009032	0.100403	0.617471	-1.605671	0.042703
30303	0	0.646925	0.928244	10.046343	0.006470	0.009277	0.100464	0.622782	-1.604253	0.048902
30304	0	0.658603	0.910473	10.052322	0.006591	0.009104	0.100523	0.623345	-1.597910	0.053734
30305	0	0.640237	0.878692	10.064756	0.006409	0.008789	0.100647	0.620370	-1.589878	0.056924
30306	0	0.657485	0.902553	9.948882	0.006579	0.009028	0.099488	0.616457	-1.583733	0.055898
30307	0	0.658752	0.915984	9.973131	0.006592	0.009155	0.099731	0.621146	-1.577930	0.057692
30308	0	0.652076	0.903755	9.948683	0.006522	0.009042	0.099486	0.615788	-1.575435	0.058699
30309	0	0.634787	0.891458	9.905973	0.006348	0.008911	0.099060	0.619240	-1.574763	0.055017
30310	0	0.616643	0.867106	9.875404	0.006165	0.008674	0.098754	0.615707	-1.576036	0.055257
30311	0	0.616233	0.884762	9.893835	0.006165	0.008850	0.098938	0.612283	-1.572536	0.051049
30312	0	0.628482	0.872328	9.918186	0.006282	0.008722	0.099182	0.612909	-1.575071	0.052280
30313	0	0.622789	0.866991	9.881552	0.006226	0.008667	0.098816	0.615779	-1.576832	0.050459
30314	0	0.635131	0.867120	9.838778	0.006351	0.008672	0.098388	0.614602	-1.575759	0.053282
30315	0	0.634948	0.872318	9.948761	0.006348	0.008728	0.099487	0.608535	-1.576999	0.058477
30316	0	0.623276	0.859221	9.838868	0.006228	0.008595	0.098389	0.604237	-1.581098	0.055275
30317	0	0.653276	0.872995	9.979218	0.006531	0.008728	0.099792	0.605922	-1.582496	0.055932
30318	0	0.629573	0.885557	9.893646	0.006290	0.008853	0.098937	0.608473	-1.587761	0.060746
30319	0	0.641286	0.879012	9.924280	0.006409	0.008789	0.099243	0.609186	-1.591659	0.060100
30320	0	0.647628	0.891685	9.954711	0.006477	0.008913	0.099547	0.613069	-1.589609	0.067696
30321	0	0.671913	0.903480	9.979198	0.006714	0.009033	0.099792	0.614430	-1.594769	0.067016
30322	0	0.666620	0.891827	9.985103	0.006663	0.008914	0.099852	0.618837	-1.597204	0.066866
30323	0	0.659529	0.916131	10.058516	0.006592	0.009155	0.100586	0.625191	-1.600285	0.065325
30324	0	0.684391	0.916482	10.015687	0.006843	0.009167	0.100157	0.622508	-1.600889	0.067300
30325	0	0.659796	0.909455	10.082965	0.006592	0.009094	0.100830	0.622358	-1.606977	0.068556
30326	0	0.648007	0.903344	10.040193	0.006481	0.009033	0.100402	0.622099	-1.604876	0.072000
30327	0	0.665763	0.884979	10.070772	0.006653	0.008850	0.100708	0.621213	-1.609399	0.067696
30328	0	0.684392	0.933569	10.076836	0.006845	0.009337	0.100768	0.618708	-1.606780	0.070233
30329	0	0.653008	0.878826	10.058605	0.006531	0.008789	0.100586	0.617282	-1.605217	0.077487
30330	0	0.677215	0.920919	10.076958	0.006773	0.009214	0.100769	0.610759	-1.603342	0.070177
30331	0	0.640546	0.884593	10.046444	0.006409	0.008850	0.100464	0.605429	-1.598780	0.067771
30332	0	0.633877	0.883481	10.046555	0.006341	0.008842	0.100465	0.597222	-1.595381	0.065268
30333	0	0.652666	0.890459	10.022058	0.006531	0.008911	0.100220	0.589223	-1.589903	0.074540
30334	0	0.633934	0.865162	9.961049	0.006339	0.008654	0.099610	0.586381	-1.589414	0.078472
30335	0	0.640689	0.890963	9.985377	0.006409	0.008911	0.099854	0.584093	-1.586486	0.079633
30336	0	0.640457	0.890511	9.936545	0.006405	0.008907	0.099365	0.580998	-1.585275	0.079908
30337	0	0.634668	0.848197	9.906028	0.006348	0.008484	0.099060	0.578225	-1.583306	0.082838
30338	0	0.640597	0.896675	9.954839	0.006406	0.008967	0.099548	0.576932	-1.582616	0.081989
30339	0	0.616357	0.909344	9.906019	0.006165	0.009094	0.099060	0.575468	-1.580660	0.087522
30340	0	0.658353	0.891015	9.948764	0.006590	0.008909	0.099487	0.575914	-1.572471	0.080138
30341	0	0.647067	0.915317	9.997572	0.006470	0.009155	0.099976	0.572968	-1.572698	0.081914
30342	0	0.659286	0.878272	9.967060	0.006594	0.008784	0.099670	0.570605	-1.570882	0.081316
30343	0	0.628985	0.903175	9.979241	0.006287	0.009033	0.099792	0.568384	-1.573683	0.077008
30344	0	0.641601	0.896997	9.973024	0.006414	0.008968	0.099730	0.569703	-1.574664	0.077041
30345	0	0.610555	0.873356	9.960876	0.006104	0.008728	0.099609	0.575518	-1.576157	0.079053
30346	0	0.610721	0.873855	9.936333	0.006107	0.008739	0.099363	0.575001	-1.575198	0.082073
30347	0	0.592312	0.891028	9.979240	0.005920	0.008911	0.099792	0.573472	-1.577427	0.083450
30348	0	0.592712	0.860059	9.985274	0.005925	0.008604	0.099853	0.568947	-1.578806	0.079794
30349	0	0.616649	0.872924	9.997536	0.006165	0.008728	0.099976	0.569774	-1.580140	0.078503
30350	0	0.635253	0.891375	9.979140	0.006351	0.008913	0.099792	0.570032	-1.580491	0.078553
30351	0	0.616555	0.872796	9.997553	0.006165	0.008728	0.099976	0.569391	-1.580778	0.081987
30352	0	0.659901	0.879092	10.070646	0.006594	0.008788	0.100707	0.572022	-1.585879	0.078211
30353	0	0.671532	0.891052	9.985347	0.006714	0.008911	0.099854	0.570733	-1.586652	0.074894
30354	0	0.665891	0.933614	10.021859	0.006656	0.009336	0.100219	0.569798	-1.589437	0.072939
30355	0	0.628736	0.897518	10.040252	0.006287	0.008972	0.100403	0.572664	-1.589408	0.074334
30356	0	0.641078	0.872885	9.960878	0.006410	0.008734	0.099608	0.566494	-1.589890	0.077618
30357	0	0.634991	0.854754	9.997522	0.006348	0.008545	0.099976	0.568927	-1.591601	0.078230
30358	0	0.647332	0.885473	9.918120	0.006474	0.008855	0.099181	0.568183	-1.590473	0.077219
30359	0	0.628608	0.891297	10.021960	0.006287	0.008911	0.100220	0.569663	-1.588928	0.067600
30360	0	0.622669	0.879290	9.960815	0.006224	0.008792	0.099608	0.570198	-1.591459	0.061475
30361	0	0.622506	0.872719	9.979259	0.006226	0.008728	0.099792	0.568660	-1.590009	0.059432
30362	0	0.623074	0.859799	10.015877	0.006224	0.008604	0.100159	0.561195	-1.597204	0.058518
30363	0	0.628710	0.897333	9.985338	0.006287	0.008972	0.099854	0.561946	-1.596890	0.060365
30364	0	0.635142	0.867240	10.003519	0.006349	0.008669	0.100036	0.565400	-1.599285	0.059808
30365	0	0.622726	0.866616	10.003659	0.006226	0.008667	0.100037	0.563894	-1.600418	0.068921
30366	0	0.641406	0.890762	10.034083	0.006412	0.008909	0.100341	0.561515	-1.602453	0.071707
30367	0	0.671523	0.909220	9.979257	0.006714	0.009094	0.099792	0.558668	-1.603192	0.075686
30368	0	0.695896	0.896568	9.979270	0.006960	0.008967	0.099792	0.556146	-1.601267	0.078860
30369	0	0.683768	0.890745	10.034200	0.006836	0.008911	0.100342	0.551397	-1.602413	0.079823
30370	0	0.659428	0.872123	10.070796	0.006595	0.008720	0.100708	0.551770	-1.601159	0.081737
30371	0	0.610329	0.848348	10.058599	0.006104	0.008484	0.100586	0.550706	-1.600067	0.081946
30372	0	0.597879	0.872757	9.948736	0.005980	0.008727	0.099487	0.550665	-1.597256	0.082259
30373	0	0.616121	0.866111	10.040355	0.006165	0.008667	0.100403	0.543332	-1.592612	0.083329
30374	0	0.597157	0.859119	10.022107	0.005975	0.008594	0.100221	0.540000	-1.588176	0.088090
30375	0	0.622267	0.879538	10.003625	0.006226	0.008789	0.100037	0.546611	-1.584009	0.089044
30376	0	0.621391	0.849510	9.997504	0.006219	0.008496	0.099975	0.544605	-1.577440	0.087716
30377	0	0.616545	0.897428	9.936499	0.006165	0.008972	0.099365	0.546435	-1.577621	0.090095
30378	0	0.634157	0.861103	9.936462	0.006349	0.008610	0.099364	0.547245	-1.568718	0.092533
30379	0	0.610502	0.860643	9.881578	0.006104	0.008606	0.098816	0.547176	-1.569579	0.092253
30380	0	0.616642	0.866909	9.887588	0.006167	0.008667	0.098876	0.548988	-1.567583	0.091637
30381	0	0.610070	0.854935	9.918192	0.006104	0.008545	0.099182	0.553491	-1.563576	0.096534
30382	0	0.633862	0.886025	9.820469	0.006342	0.008859	0.098205	0.554705	-1.558889	0.098069
30383	0	0.623442	0.873010	9.869311	0.006226	0.008728	0.098694	0.556547	-1.568246	0.093585
30384	0	0.636912	0.897908	9.850828	0.006365	0.008976	0.098509	0.559591	-1.572394	0.101290
30385	0	0.635257	0.897323	9.893758	0.006348	0.008972	0.098938	0.560228	-1.577189	0.098697
30386	0	0.624050	0.897284	9.966923	0.006235	0.008974	0.099669	0.558207	-1.582444	0.092413
30387	0	0.653742	0.927383	9.954823	0.006531	0.009277	0.099548	0.553653	-1.589231	0.098651
30388	0	0.654787	0.908511	9.991349	0.006544	0.009087	0.099914	0.551354	-1.592667	0.098590
30389	0	0.641403	0.891575	10.003587	0.006409	0.008911	0.100037	0.556084	-1.597938	0.098595
30390	0	0.635854	0.910029	10.003492	0.006358	0.009103	0.100035	0.552600	-1.597552	0.101379
30391	0	0.653432	0.927452	10.028079	0.006531	0.009277	0.100281	0.548792	-1.600739	0.098837
30392	0	0.654555	0.890379	10.034037	0.006537	0.008904	0.100341	0.547479	-1.609114	0.097275
30393	0	0.641348	0.848716	10.101260	0.006409	0.008484	0.101013	0.550607	-1.613694	0.094562
30394	0	0.635888	0.842805	10.033983	0.006357	0.008429	0.100340	0.549393	-1.614756	0.096235
30395	0	0.647182	0.848716	10.107381	0.006470	0.008484	0.101074	0.552498	-1.616292	0.096765
30396	0	0.629517	0.849299	10.125579	0.006290	0.008490	0.101256	0.555731	-1.620828	0.102051
30397	0	0.634781	0.848667	10.070776	0.006348	0.008484	0.100708	0.558248	-1.620109	0.100037
30398	0	0.652840	0.837091	10.119513	0.006531	0.008367	0.101195	0.562485	-1.616612	0.100418
30399	0	0.665120	0.873149	10.089092	0.006653	0.008728	0.100891	0.565753	-1.613890	0.096561
30400	0	0.670666	0.873761	10.076806	0.006710	0.008735	0.100768	0.568378	-1.609171	0.094205
30401	0	0.640667	0.891010	10.034202	0.006409	0.008911	0.100342	0.566560	-1.606054	0.097999
30402	0	0.645903	0.921529	9.979269	0.006465	0.009213	0.099792	0.568019	-1.598436	0.101393
30403	0	0.652534	0.915081	9.979324	0.006531	0.009155	0.099792	0.562253	-1.591404	0.101749
30404	0	0.621066	0.902140	10.003800	0.006214	0.009024	0.100038	0.559002	-1.586591	0.100247
30405	0	0.622676	0.885164	9.942606	0.006226	0.008850	0.099426	0.560162	-1.587126	0.103493
30406	0	0.622922	0.903513	9.875391	0.006227	0.009036	0.098754	0.558447	-1.588267	0.106017
30407	0	0.610004	0.842511	9.851076	0.006104	0.008423	0.098511	0.560392	-1.583372	0.105055
30408	0	0.634162	0.866742	9.887619	0.006340	0.008671	0.098876	0.555824	-1.584339	0.103358
30409	0	0.610517	0.878539	9.875511	0.006104	0.008789	0.098755	0.550914	-1.585361	0.098426
30410	0	0.622563	0.853411	9.875534	0.006228	0.008537	0.098755	0.546562	-1.581246	0.098041
30411	0	0.635117	0.866392	9.869389	0.006348	0.008667	0.098694	0.542416	-1.584516	0.103705
30412	0	0.617804	0.884705	9.875318	0.006171	0.008843	0.098754	0.546045	-1.591583	0.106607
30413	0	0.586180	0.854888	9.851026	0.005859	0.008545	0.098511	0.550000	-1.593553	0.106768
30414	0	0.617481	0.867290	9.863071	0.006169	0.008675	0.098631	0.547384	-1.599030	0.107249
30415	0	0.617065	0.872992	9.893744	0.006165	0.008728	0.098938	0.548974	-1.605256	0.110839
30416	0	0.599880	0.866734	9.985147	0.005993	0.008670	0.099852	0.545466	-1.611160	0.111292
30417	0	0.598580	0.830670	9.997483	0.005981	0.008301	0.099976	0.551605	-1.615297	0.107856
30418	0	0.642248	0.874142	10.021732	0.006417	0.008739	0.100218	0.553223	-1.620393	0.111069
30419	0	0.628928	0.854459	10.028062	0.006287	0.008545	0.100281	0.552209	-1.622611	0.111725
30420	0	0.629782	0.854774	10.064530	0.006291	0.008544	0.100646	0.555888	-1.629104	0.113435
30421	0	0.641131	0.879172	10.046347	0.006409	0.008789	0.100464	0.558255	-1.631200	0.110030
30422	0	0.672487	0.928330	10.113282	0.006719	0.009282	0.101133	0.558997	-1.637382	0.109614
30423	0	0.659820	0.915757	10.015806	0.006592	0.009155	0.100159	0.560980	-1.643788	0.104834
30424	0	0.667140	0.903806	10.070560	0.006665	0.009037	0.100706	0.561524	-1.649902	0.100393
30425	0	0.671009	0.915288	10.022020	0.006714	0.009155	0.100220	0.558104	-1.644739	0.101358
30426	0	0.677060	0.915134	10.076866	0.006767	0.009150	0.100769	0.559525	-1.647675	0.103030
30427	0	0.647251	0.891340	10.076866	0.006470	0.008911	0.100769	0.561487	-1.650032	0.107636
30428	0	0.659245	0.885277	10.015811	0.006597	0.008854	0.100158	0.559483	-1.644473	0.106776
30429	0	0.622075	0.890982	10.040325	0.006226	0.008911	0.100403	0.557287	-1.638134	0.106748
30430	0	0.639715	0.878954	10.003639	0.006398	0.008786	0.100037	0.560422	-1.636064	0.104196
30431	0	0.622841	0.860071	9.997586	0.006226	0.008606	0.099976	0.553749	-1.638386	0.097914
30432	0	0.641140	0.853759	9.991439	0.006414	0.008533	0.099915	0.557779	-1.634114	0.098753
30433	0	0.640523	0.897109	9.991487	0.006409	0.008972	0.099915	0.555869	-1.629337	0.103511
30434	0	0.609718	0.866361	9.979245	0.006096	0.008664	0.099792	0.554600	-1.629948	0.098459
30435	0	0.622362	0.903482	9.985349	0.006226	0.009033	0.099854	0.555780	-1.626865	0.101589
30436	0	0.652527	0.879378	10.009659	0.006526	0.008792	0.100097	0.557241	-1.625209	0.101162
30437	0	0.634773	0.885453	9.948691	0.006348	0.008850	0.099487	0.561665	-1.624438	0.099113
30438	0	0.647034	0.885872	9.954734	0.006470	0.008859	0.099547	0.561061	-1.624308	0.105146
30439	0	0.622596	0.873190	10.021937	0.006226	0.008728	0.100220	0.564820	-1.623923	0.110363
30440	0	0.640585	0.904280	9.960843	0.006409	0.009041	0.099608	0.566415	-1.619851	0.116794
30441	0	0.646952	0.878925	10.028076	0.006470	0.008789	0.100281	0.565955	-1.618772	0.111746
30442	0	0.628844	0.891356	9.985217	0.006286	0.008911	0.099853	0.568075	-1.621088	0.110727
30443	0	0.641017	0.873266	9.973095	0.006409	0.008728	0.099731	0.572737	-1.621969	0.117434
30444	0	0.610845	0.873624	10.040083	0.006106	0.008737	0.100401	0.571640	-1.623488	0.119263
30445	0	0.616608	0.902895	9.960967	0.006165	0.009033	0.099609	0.566076	-1.624366	0.116248
30446	0	0.610973	0.896087	10.028071	0.006106	0.008963	0.100281	0.563400	-1.627317	0.114824
30447	0	0.629082	0.909379	9.985329	0.006287	0.009094	0.099854	0.562220	-1.631239	0.115055
30448	0	0.587313	0.860533	9.991313	0.005867	0.008604	0.099914	0.563026	-1.637384	0.113158
30449	0	0.611077	0.866921	9.997495	0.006104	0.008667	0.099976	0.564916	-1.644780	0.110936
30450	0	0.612130	0.885499	9.966819	0.006118	0.008854	0.099669	0.565472	-1.647859	0.107405
30451	0	0.604317	0.891238	9.967026	0.006042	0.008911	0.099670	0.566215	-1.647807	0.108833
30452	0	0.628652	0.866966	9.942532	0.006288	0.008669	0.099425	0.566420	-1.645803	0.113328
30453	0	0.646941	0.878867	9.948736	0.006470	0.008789	0.099487	0.565306	-1.644617	0.118208
30454	0	0.671476	0.897040	9.906001	0.006713	0.008971	0.099060	0.563712	-1.645885	0.123065
30455	0	0.641169	0.909343	9.912097	0.006409	0.009094	0.099121	0.562107	-1.648450	0.119923
30456	0	0.642103	0.915497	10.027924	0.006414	0.009153	0.100280	0.563298	-1.655113	0.119407
30457	0	0.634951	0.885130	9.924294	0.006348	0.008850	0.099243	0.564023	-1.656411	0.119106
30458	0	0.611293	0.885253	9.942492	0.006107	0.008852	0.099425	0.563974	-1.661963	0.116109
30459	0	0.628766	0.903597	9.924285	0.006287	0.009033	0.099243	0.566492	-1.662303	0.116531
30460	0	0.635131	0.921852	9.942544	0.006350	0.009221	0.099425	0.562872	-1.663417	0.113527
30461	0	0.647295	0.896854	9.979260	0.006470	0.008972	0.099792	0.558062	-1.666237	0.115849
30462	0	0.653820	0.902769	9.973114	0.006536	0.009026	0.099731	0.559817	-1.667312	0.115464
30463	0	0.641481	0.879331	10.034103	0.006409	0.008789	0.100342	0.564036	-1.673437	0.119789
30464	0	0.642530	0.898606	10.027802	0.006421	0.008980	0.100279	0.570529	-1.677360	0.121508
30465	0	0.647102	0.897085	10.009769	0.006470	0.008972	0.100098	0.568349	-1.677962	0.118664
30466	0	0.634704	0.872740	10.058495	0.006350	0.008725	0.100585	0.570193	-1.674267	0.117902
30467	0	0.665932	0.879181	10.076837	0.006653	0.008789	0.100769	0.572689	-1.680784	0.119555
30468	0	0.617727	0.885548	10.070603	0.006177	0.008855	0.100706	0.572686	-1.680287	0.118078
30469	0	0.628398	0.897552	10.034166	0.006287	0.008972	0.100342	0.575791	-1.676408	0.116634
30470	0	0.646466	0.910075	10.027969	0.006464	0.009100	0.100280	0.576014	-1.676299	0.114964
30471	0	0.628480	0.903476	10.070798	0.006287	0.009033	0.100708	0.577077	-1.673354	0.111029
30472	0	0.628268	0.879080	10.021983	0.006283	0.008792	0.100220	0.575088	-1.672301	0.107110
30473	0	0.646577	0.902558	10.028170	0.006470	0.009033	0.100281	0.565652	-1.666896	0.101949
30474	0	0.615230	0.853323	9.973224	0.006156	0.008529	0.099732	0.570120	-1.661858	0.104199
30475	0	0.646639	0.896977	9.948774	0.006470	0.008972	0.099487	0.566643	-1.657146	0.102711
30476	0	0.646048	0.884609	9.960939	0.006463	0.008844	0.099609	0.567889	-1.653298	0.098542
30477	0	0.671273	0.885306	9.960919	0.006714	0.008850	0.099609	0.570588	-1.651116	0.093971
30478	0	0.640056	0.867396	9.960865	0.006406	0.008673	0.099608	0.571262	-1.644163	0.092067
30479	0	0.646993	0.872948	9.881578	0.006470	0.008728	0.098816	0.572252	-1.643525	0.091394
30480	0	0.616848	0.866732	9.893693	0.006165	0.008669	0.098937	0.569765	-1.647249	0.094832
30481	0	0.616429	0.903016	9.912139	0.006165	0.009033	0.099121	0.565558	-1.646101	0.100443
30482	0	0.622735	0.890723	9.936482	0.006225	0.008904	0.099365	0.568091	-1.648399	0.103983
30483	0	0.604555	0.884899	9.954825	0.006042	0.008850	0.099548	0.566138	-1.651077	0.107184
30484	0	0.610884	0.884800	9.863182	0.006109	0.008847	0.098632	0.566314	-1.649744	0.110546
30485	0	0.629046	0.921519	9.930406	0.006287	0.009216	0.099304	0.564367	-1.653290	0.114333
30486	0	0.630081	0.896702	10.003546	0.006294	0.008969	0.100036	0.561096	-1.659893	0.111381
30487	0	0.635620	0.878995	9.887633	0.006348	0.008789	0.098877	0.561489	-1.668878	0.107797
30488	0	0.649182	0.873425	10.033911	0.006487	0.008729	0.100340	0.566809	-1.673556	0.102658
30489	0	0.635711	0.872608	9.942584	0.006348	0.008728	0.099426	0.563919	-1.683502	0.097930
30490	0	0.649594	0.878577	9.985101	0.006489	0.008784	0.099852	0.564953	-1.690783	0.097113
30491	0	0.641287	0.884748	10.058590	0.006409	0.008850	0.100586	0.561304	-1.694677	0.100641
30492	0	0.690768	0.908809	10.040170	0.006905	0.009089	0.100402	0.560160	-1.697303	0.102354
30493	0	0.647276	0.884747	10.064701	0.006470	0.008850	0.100647	0.556502	-1.699893	0.106402
30494	0	0.617098	0.889955	10.028124	0.006170	0.008905	0.100281	0.549104	-1.699790	0.106194
30495	0	0.665559	0.921542	10.040273	0.006653	0.009216	0.100403	0.547400	-1.702036	0.103269
30496	0	0.653279	0.915270	10.064626	0.006536	0.009153	0.100646	0.545948	-1.698077	0.108753
30497	0	0.640738	0.921941	10.009745	0.006409	0.009216	0.100098	0.548769	-1.695674	0.104138
30498	0	0.628298	0.909994	9.960847	0.006284	0.009100	0.099608	0.548026	-1.693867	0.098229
30499	0	0.634738	0.915530	9.991457	0.006348	0.009155	0.099915	0.547343	-1.692654	0.099074
30500	0	0.616827	0.873019	9.960881	0.006164	0.008727	0.099609	0.550245	-1.697135	0.098785
30501	0	0.646869	0.909141	10.022005	0.006470	0.009094	0.100220	0.546313	-1.695069	0.101650
30502	0	0.628028	0.878575	9.973145	0.006284	0.008783	0.099731	0.548349	-1.690207	0.098780
30503	0	0.640508	0.872972	10.003671	0.006409	0.008728	0.100037	0.549559	-1.685224	0.099831
30504	0	0.633848	0.879231	9.954840	0.006340	0.008792	0.099548	0.549287	-1.682579	0.100336
30505	0	0.652825	0.909179	9.942666	0.006531	0.009094	0.099426	0.545755	-1.678814	0.100384
30506	0	0.640031	0.914965	9.918229	0.006403	0.009150	0.099182	0.545151	-1.674865	0.100521
30507	0	0.622786	0.891295	9.905975	0.006226	0.008911	0.099060	0.546557	-1.676585	0.100748
30508	0	0.616756	0.891402	9.893708	0.006168	0.008914	0.098937	0.545883	-1.674765	0.100759
30509	0	0.610441	0.885044	9.918204	0.006104	0.008850	0.099182	0.545583	-1.674948	0.108755
30510	0	0.635233	0.897003	9.954740	0.006350	0.008972	0.099547	0.542441	-1.677226	0.106383
30511	0	0.610462	0.891083	9.930416	0.006104	0.008911	0.099304	0.541399	-1.677627	0.111683
30512	0	0.610972	0.885122	9.930280	0.006105	0.008849	0.099303	0.543123	-1.681729	0.116886
30513	0	0.616691	0.872763	9.912098	0.006165	0.008728	0.099121	0.541984	-1.683602	0.120050
30514	0	0.641610	0.897624	9.991298	0.006413	0.008971	0.099914	0.547057	-1.685715	0.122595
30515	0	0.616842	0.897357	9.936487	0.006165	0.008972	0.099365	0.547985	-1.689248	0.120842
30516	0	0.635813	0.897298	9.966937	0.006355	0.008974	0.099669	0.546060	-1.691633	0.123943
30517	0	0.641015	0.890975	10.003665	0.006409	0.008911	0.100037	0.543771	-1.692364	0.121669
30518	0	0.659686	0.902590	10.015886	0.006595	0.009029	0.100159	0.539103	-1.693971	0.121454
30519	0	0.635774	0.903491	9.985272	0.006348	0.009033	0.099854	0.540430	-1.704593	0.122364
30520	0	0.643459	0.909666	10.015645	0.006429	0.009097	0.100157	0.539293	-1.710411	0.126010
30521	0	0.628947	0.878772	10.028070	0.006287	0.008789	0.100281	0.537080	-1.712764	0.129262
30522	0	0.629260	0.866354	10.003570	0.006292	0.008664	0.100036	0.535698	-1.712150	0.126135
30523	0	0.628407	0.903306	9.960955	0.006287	0.009033	0.099609	0.534812	-1.708325	0.124097
30524	0	0.621902	0.915114	9.985386	0.006220	0.009154	0.099854	0.530452	-1.706445	0.124552
30525	0	0.610224	0.885138	9.960934	0.006104	0.008850	0.099609	0.531217	-1.704092	0.127067
30526	0	0.622403	0.891175	10.034088	0.006223	0.008913	0.100341	0.529049	-1.704647	0.124201
30527	0	0.634791	0.903372	10.009759	0.006348	0.009033	0.100098	0.528951	-1.704032	0.125628
30528	0	0.610626	0.866982	9.985223	0.006104	0.008668	0.099853	0.530405	-1.706293	0.132029
30529	0	0.641020	0.885170	9.912085	0.006409	0.008850	0.099121	0.531556	-1.707097	0.129643
30530	0	0.610826	0.879379	9.918089	0.006106	0.008792	0.099181	0.533007	-1.708315	0.123077
30531	0	0.647059	0.891223	9.967026	0.006470	0.008911	0.099670	0.533600	-1.708430	0.129873
30532	0	0.641107	0.885168	9.905904	0.006410	0.008852	0.099059	0.532526	-1.709151	0.128477
30533	0	0.653259	0.878762	9.948731	0.006531	0.008789	0.099487	0.530200	-1.710357	0.128099
30534	0	0.641666	0.884179	9.966953	0.006412	0.008846	0.099669	0.524372	-1.715276	0.129284
30535	0	0.647786	0.885221	9.973073	0.006470	0.008850	0.099731	0.526144	-1.723665	0.130543
30536	0	0.624378	0.891780	9.960709	0.006242	0.008915	0.099607	0.528722	-1.725000	0.130955
30537	0	0.640762	0.915304	9.942654	0.006409	0.009155	0.099426	0.525439	-1.722840	0.128919
30538	0	0.622333	0.920857	9.954858	0.006223	0.009212	0.099548	0.521330	-1.722608	0.130215
30539	0	0.629217	0.909578	9.924267	0.006287	0.009094	0.099243	0.522429	-1.728041	0.125824
30540	0	0.629655	0.885237	9.991273	0.006297	0.008853	0.099913	0.521050	-1.726492	0.123660
30541	0	0.628884	0.885176	9.979219	0.006287	0.008850	0.099792	0.522262	-1.728072	0.121903
30542	0	0.665850	0.909845	9.991335	0.006657	0.009097	0.099914	0.523095	-1.729232	0.118947
30543	0	0.653253	0.885636	10.034113	0.006531	0.008850	0.100342	0.529555	-1.730349	0.120459
30544	0	0.665637	0.879925	10.015685	0.006656	0.008801	0.100157	0.527448	-1.730234	0.121951
30545	0	0.640831	0.885385	10.028045	0.006409	0.008850	0.100281	0.531021	-1.728877	0.119674
30546	0	0.640864	0.873711	10.015747	0.006408	0.008735	0.100158	0.533076	-1.728995	0.118512
30547	0	0.659236	0.879218	9.960906	0.006592	0.008789	0.099609	0.535936	-1.728686	0.115028
30548	0	0.616904	0.873021	9.997472	0.006166	0.008734	0.099975	0.531194	-1.731812	0.112541
30549	0	0.628410	0.872216	9.954901	0.006287	0.008728	0.099548	0.523728	-1.728009	0.112759
30550	0	0.646284	0.871232	9.912241	0.006464	0.008716	0.099122	0.519197	-1.725761	0.114863
30551	0	0.640758	0.915267	10.009797	0.006409	0.009155	0.100098	0.515501	-1.723551	0.111187
30552	0	0.634815	0.908526	9.979256	0.006345	0.009089	0.099792	0.511077	-1.726442	0.108739
30553	0	0.610054	0.872677	9.979277	0.006104	0.008728	0.099792	0.508901	-1.722116	0.103303
30554	0	0.609867	0.878832	9.948701	0.006097	0.008786	0.099487	0.510640	-1.723326	0.105433
30555	0	0.629101	0.891004	9.936505	0.006287	0.008911	0.099365	0.508695	-1.727400	0.100464
30556	0	0.665900	0.896919	10.003584	0.006661	0.008969	0.100036	0.507839	-1.723714	0.098813
30557	0	0.665373	0.890868	9.924332	0.006653	0.008911	0.099243	0.504326	-1.723822	0.098665
30558	0	0.646989	0.903038	9.948716	0.006472	0.009027	0.099487	0.506938	-1.720882	0.096510
30559	0	0.659039	0.903154	9.942651	0.006592	0.009033	0.099426	0.504313	-1.718339	0.095056
30560	0	0.653340	0.873071	9.991362	0.006528	0.008724	0.099915	0.511100	-1.723724	0.094725
30561	0	0.647048	0.879100	9.991433	0.006470	0.008789	0.099915	0.512642	-1.723698	0.099504
30562	0	0.635224	0.890874	9.966970	0.006349	0.008914	0.099669	0.505929	-1.726938	0.100097
30563	0	0.641277	0.891050	10.052470	0.006409	0.008911	0.100525	0.504540	-1.730654	0.104755
30564	0	0.647721	0.890998	10.021872	0.006477	0.008909	0.100219	0.504668	-1.729506	0.100166
30565	0	0.629232	0.896754	9.948736	0.006287	0.008972	0.099487	0.498672	-1.735098	0.098094
30566	0	0.636028	0.902757	10.021835	0.006359	0.009024	0.100219	0.502414	-1.735472	0.089459
30567	0	0.604790	0.854839	10.070739	0.006042	0.008545	0.100708	0.505675	-1.740745	0.093368
30568	0	0.617569	0.879778	10.046174	0.006175	0.008796	0.100462	0.507298	-1.740572	0.095283
30569	0	0.622895	0.878458	10.003681	0.006226	0.008789	0.100037	0.501481	-1.743492	0.097812
30570	0	0.647613	0.878277	10.003635	0.006476	0.008780	0.100037	0.504487	-1.742271	0.103061
30571	0	0.622379	0.866519	10.076931	0.006226	0.008667	0.100769	0.501703	-1.739248	0.096217
30572	0	0.634306	0.878743	10.040269	0.006344	0.008785	0.100403	0.503481	-1.737474	0.099691
30573	0	0.635115	0.897243	9.960913	0.006348	0.008972	0.099609	0.503085	-1.740529	0.099299
30574	0	0.671698	0.897287	9.979170	0.006721	0.008972	0.099792	0.503137	-1.735490	0.098464
30575	0	0.641022	0.915499	9.985344	0.006409	0.009155	0.099854	0.502099	-1.736267	0.095638
30576	0	0.653370	0.909202	9.997474	0.006534	0.009093	0.099975	0.499940	-1.735409	0.091607
30577	0	0.640783	0.933741	9.936538	0.006409	0.009338	0.099365	0.498098	-1.733449	0.086919
30578	0	0.640627	0.878966	9.942600	0.006407	0.008786	0.099426	0.501374	-1.731935	0.084068
30579	0	0.604364	0.860827	9.954807	0.006042	0.008606	0.099548	0.503325	-1.732369	0.087483
30580	0	0.622644	0.885144	9.918146	0.006227	0.008854	0.099181	0.499741	-1.730176	0.079850
30581	0	0.616897	0.872881	9.942593	0.006165	0.008728	0.099426	0.499951	-1.734278	0.073586
30582	0	0.623543	0.842160	9.924232	0.006234	0.008424	0.099242	0.496702	-1.734765	0.067935
30583	0	0.629087	0.836313	9.973107	0.006287	0.008362	0.099731	0.497499	-1.738609	0.061283
30584	0	0.635396	0.847852	9.960919	0.006356	0.008486	0.099608	0.488414	-1.735063	0.059582
30585	0	0.616462	0.885200	9.967024	0.006165	0.008850	0.099670	0.489886	-1.734224	0.064879
30586	0	0.634849	0.891416	9.979146	0.006348	0.008914	0.099792	0.489360	-1.734223	0.064560
30587	0	0.616838	0.848455	9.954805	0.006165	0.008484	0.099548	0.489422	-1.737659	0.063474
30588	0	0.598742	0.884993	9.973069	0.005989	0.008851	0.099730	0.487400	-1.734788	0.058696
30589	0	0.641219	0.921391	9.954834	0.006409	0.009216	0.099548	0.483944	-1.737827	0.056825
30590	0	0.629550	0.872538	9.960801	0.006293	0.008722	0.099608	0.486753	-1.739345	0.050114
30591	0	0.646993	0.909419	10.021972	0.006470	0.009094	0.100220	0.485979	-1.738618	0.049690
30592	0	0.659402	0.890939	9.985344	0.006592	0.008910	0.099854	0.484368	-1.740183	0.047080
30593	0	0.646948	0.909652	9.991436	0.006470	0.009094	0.099915	0.486265	-1.738937	0.049705
30594	0	0.634612	0.903909	9.985241	0.006347	0.009037	0.099853	0.487909	-1.737287	0.044066
30595	0	0.634731	0.915801	9.979225	0.006348	0.009155	0.099792	0.490324	-1.735914	0.043390
30596	0	0.628263	0.934193	9.985287	0.006286	0.009343	0.099853	0.488199	-1.731469	0.042690
30597	0	0.609795	0.872415	9.997626	0.006104	0.008728	0.099976	0.483017	-1.724219	0.047207
30598	0	0.639343	0.902159	10.016016	0.006397	0.009025	0.100160	0.478820	-1.718890	0.043999
30599	0	0.640564	0.873329	9.997532	0.006409	0.008728	0.099976	0.484113	-1.714444	0.045782
30600	0	0.633924	0.861550	9.960853	0.006341	0.008615	0.099608	0.483396	-1.711502	0.047852
30601	0	0.621992	0.867032	9.967047	0.006226	0.008667	0.099670	0.486463	-1.704052	0.043537
30602	0	0.609121	0.860841	9.967075	0.006092	0.008612	0.099670	0.481981	-1.702108	0.045334
30603	0	0.634851	0.854532	9.967032	0.006348	0.008545	0.099670	0.481727	-1.702116	0.045117
30604	0	0.640905	0.872845	9.991360	0.006410	0.008728	0.099914	0.481511	-1.700513	0.047687
30605	0	0.647111	0.903664	9.942587	0.006470	0.009033	0.099426	0.484748	-1.701115	0.046115
30606	0	0.653600	0.867271	9.936415	0.006533	0.008674	0.099364	0.482972	-1.703998	0.047308
30607	0	0.647104	0.897538	9.924279	0.006470	0.008972	0.099243	0.485975	-1.704549	0.045329
30608	0	0.659652	0.879705	9.936389	0.006594	0.008795	0.099364	0.487902	-1.706830	0.044979
30609	0	0.622825	0.903249	9.942617	0.006226	0.009033	0.099426	0.486392	-1.708939	0.047981
30610	0	0.629561	0.903389	9.942481	0.006291	0.009031	0.099425	0.488675	-1.712795	0.045577
30611	0	0.640763	0.902967	9.930459	0.006409	0.009033	0.099304	0.483886	-1.710606	0.045662
30612	0	0.658688	0.933389	9.960922	0.006589	0.009331	0.099609	0.486767	-1.707280	0.045717
30613	0	0.641139	0.891234	9.960909	0.006409	0.008911	0.099609	0.487457	-1.709383	0.046120
30614	0	0.659922	0.915542	10.021876	0.006597	0.009157	0.100219	0.484780	-1.711451	0.050193
30615	0	0.635383	0.891101	9.985313	0.006348	0.008911	0.099854	0.483972	-1.717532	0.048309
30616	0	0.648927	0.884612	9.985237	0.006482	0.008849	0.099853	0.479839	-1.724724	0.048564
30617	0	0.622626	0.847900	10.046424	0.006226	0.008484	0.100464	0.473571	-1.724572	0.048062
30618	0	0.647482	0.901978	9.985351	0.006471	0.009023	0.099854	0.469537	-1.728333	0.047472
30619	0	0.658975	0.884603	9.997608	0.006592	0.008850	0.099976	0.464177	-1.725051	0.051003
30620	0	0.616114	0.890049	10.046397	0.006160	0.008903	0.100464	0.461124	-1.725601	0.050270
30621	0	0.635003	0.903959	10.034107	0.006348	0.009033	0.100342	0.467712	-1.727330	0.050102
30622	0	0.647570	0.886419	9.985138	0.006474	0.008862	0.099852	0.468950	-1.727741	0.051849
30623	0	0.616563	0.879209	10.003629	0.006165	0.008789	0.100037	0.471706	-1.727994	0.048045
30624	0	0.610548	0.910169	9.960826	0.006105	0.009100	0.099608	0.472980	-1.727071	0.046012
30625	0	0.622170	0.885313	9.942624	0.006226	0.008850	0.099426	0.475732	-1.721622	0.044090
30626	0	0.621919	0.885800	9.918090	0.006218	0.008856	0.099181	0.477533	-1.722044	0.043628
30627	0	0.622552	0.891128	9.948730	0.006226	0.008911	0.099487	0.476980	-1.720966	0.039601
30628	0	0.628453	0.890881	9.973172	0.006286	0.008911	0.099731	0.473598	-1.718693	0.037462
30629	0	0.622323	0.897074	9.997586	0.006226	0.008972	0.099976	0.471244	-1.715049	0.043537
30630	0	0.628500	0.885033	9.918157	0.006282	0.008846	0.099182	0.475224	-1.717676	0.039406
30631	0	0.641025	0.897452	9.979217	0.006409	0.008972	0.099792	0.477224	-1.718465	0.034987
30632	0	0.634942	0.885306	9.954753	0.006351	0.008854	0.099547	0.475526	-1.716224	0.034016
30633	0	0.665290	0.909580	9.948716	0.006653	0.009094	0.099487	0.476619	-1.715316	0.030098
30634	0	0.659066	0.903533	9.966960	0.006592	0.009036	0.099669	0.475067	-1.713027	0.024720
30635	0	0.628617	0.885062	9.924315	0.006287	0.008850	0.099243	0.474952	-1.711514	0.022831
30636	0	0.641117	0.891319	9.954692	0.006407	0.008911	0.099547	0.476653	-1.715579	0.025250
30637	0	0.641084	0.884756	9.997567	0.006409	0.008850	0.099976	0.473076	-1.717074	0.027903
30638	0	0.641265	0.872228	9.924316	0.006413	0.008722	0.099243	0.472359	-1.716294	0.032742
30639	0	0.592326	0.891133	10.009747	0.005920	0.008911	0.100098	0.471893	-1.718572	0.036118
30640	0	0.617498	0.903180	9.979136	0.006170	0.009033	0.099792	0.469620	-1.722993	0.040170
30641	0	0.622307	0.915663	9.973148	0.006226	0.009155	0.099731	0.470461	-1.719137	0.038056
30642	0	0.646331	0.915564	9.973068	0.006464	0.009157	0.099730	0.467990	-1.717360	0.037059
30643	0	0.628626	0.879191	9.948708	0.006287	0.008789	0.099487	0.470546	-1.715914	0.034343
30644	0	0.653309	0.910247	9.985203	0.006530	0.009099	0.099853	0.473874	-1.718713	0.037686
30645	0	0.640892	0.872681	9.997568	0.006409	0.008728	0.099976	0.471787	-1.718011	0.036498
30646	0	0.647035	0.896696	9.979265	0.006470	0.008969	0.099792	0.468390	-1.717721	0.034546
30647	0	0.658855	0.939807	10.003696	0.006592	0.009399	0.100037	0.466149	-1.713037	0.037574
30648	0	0.640518	0.872266	9.967043	0.006402	0.008725	0.099670	0.462632	-1.715744	0.044186
30649	0	0.634804	0.891345	9.930397	0.006348	0.008911	0.099304	0.464623	-1.715231	0.047418
30650	0	0.640554	0.927985	9.997496	0.006409	0.009281	0.099975	0.462423	-1.710663	0.049495
30651	0	0.640870	0.915341	9.973162	0.006409	0.009155	0.099731	0.459614	-1.709712	0.055253
30652	0	0.610286	0.878402	9.960952	0.006104	0.008785	0.099609	0.457514	-1.708012	0.058831
30653	0	0.598476	0.885275	9.918169	0.005981	0.008850	0.099182	0.459894	-1.710819	0.056380
30654	0	0.628921	0.897769	9.887518	0.006292	0.008977	0.098875	0.460069	-1.706231	0.055818
30655	0	0.604311	0.902729	9.936573	0.006042	0.009033	0.099365	0.452570	-1.705974	0.057153
30656	0	0.635431	0.907841	9.924311	0.006349	0.009082	0.099243	0.447974	-1.711538	0.060157
30657	0	0.665545	0.946622	9.960865	0.006653	0.009460	0.099609	0.453974	-1.713546	0.063088
30658	0	0.647779	0.879956	9.905793	0.006474	0.008800	0.099058	0.453346	-1.716380	0.067603
30659	0	0.616719	0.903125	9.973146	0.006165	0.009033	0.099731	0.450441	-1.718399	0.067199
30660	0	0.641361	0.878215	10.009688	0.006413	0.008784	0.100097	0.447309	-1.717580	0.064679
30661	0	0.622480	0.866673	9.918220	0.006226	0.008667	0.099182	0.446315	-1.715665	0.062721
30662	0	0.653234	0.897109	10.003640	0.006529	0.008971	0.100037	0.445533	-1.718680	0.068163
30663	0	0.646987	0.897582	10.021939	0.006470	0.008972	0.100220	0.449030	-1.717865	0.068962
30664	0	0.635092	0.892073	10.003520	0.006348	0.008918	0.100036	0.451697	-1.720576	0.067224
30665	0	0.646907	0.897371	9.954824	0.006470	0.008972	0.099548	0.452785	-1.718832	0.066758
30666	0	0.622123	0.903709	9.991366	0.006224	0.009036	0.099914	0.453269	-1.715056	0.065920
30667	0	0.646717	0.933840	9.985368	0.006470	0.009338	0.099854	0.452602	-1.711134	0.067326
30668	0	0.616062	0.909431	10.003642	0.006159	0.009093	0.100037	0.453113	-1.712191	0.067109
30669	0	0.591993	0.903451	9.960929	0.005920	0.009033	0.099609	0.453930	-1.710624	0.062971
30670	0	0.628335	0.903288	9.979181	0.006285	0.009035	0.099792	0.450687	-1.708058	0.063317
30671	0	0.610352	0.897188	9.991458	0.006104	0.008972	0.099915	0.449682	-1.707048	0.064529
30672	0	0.641166	0.915629	9.954797	0.006409	0.009154	0.099548	0.451308	-1.709454	0.066464
30673	0	0.646886	0.890667	9.979293	0.006470	0.008911	0.099792	0.445540	-1.707495	0.067997
30674	0	0.640827	0.871645	9.973153	0.006407	0.008718	0.099731	0.442536	-1.708193	0.066244
30675	0	0.646891	0.847825	9.960991	0.006470	0.008484	0.099609	0.435403	-1.706317	0.069989
30676	0	0.646807	0.853279	9.973244	0.006468	0.008533	0.099732	0.433947	-1.705620	0.068291
30677	0	0.640975	0.866329	9.918238	0.006409	0.008667	0.099182	0.429031	-1.705879	0.072051
30678	0	0.610633	0.847802	9.936503	0.006105	0.008476	0.099365	0.430382	-1.705925	0.070894
30679	0	0.616402	0.860839	9.985334	0.006165	0.008606	0.099854	0.432490	-1.704359	0.072141
30680	0	0.592171	0.854755	9.979158	0.005919	0.008550	0.099792	0.429364	-1.705933	0.072126
30681	0	0.604686	0.890713	10.009775	0.006042	0.008911	0.100098	0.424133	-1.709933	0.070360
30682	0	0.623516	0.926953	9.973131	0.006234	0.009269	0.099731	0.424342	-1.710057	0.068149
30683	0	0.646976	0.927561	9.979264	0.006470	0.009277	0.099792	0.421664	-1.709077	0.061757
30684	0	0.652896	0.909394	10.046367	0.006531	0.009090	0.100464	0.425004	-1.706040	0.061531
30685	0	0.646915	0.915355	9.997578	0.006470	0.009155	0.099976	0.422371	-1.704386	0.059740
30686	0	0.646510	0.909092	9.991468	0.006468	0.009090	0.099915	0.422268	-1.700287	0.059872
30687	0	0.671560	0.879150	10.009733	0.006714	0.008789	0.100098	0.424426	-1.701287	0.062579
30688	0	0.641489	0.885301	9.973044	0.006412	0.008855	0.099730	0.421658	-1.704110	0.062791
30689	0	0.647245	0.866420	10.070807	0.006470	0.008667	0.100708	0.417839	-1.706207	0.061027
30690	0	0.641555	0.902283	10.009794	0.006413	0.009027	0.100098	0.411877	-1.707606	0.063439
30691	0	0.652946	0.903526	9.960927	0.006531	0.009033	0.099609	0.413579	-1.705128	0.066375
30692	0	0.610379	0.879474	9.997428	0.006101	0.008793	0.099975	0.415068	-1.707750	0.074359
30693	0	0.647108	0.891249	9.991434	0.006470	0.008911	0.099915	0.415954	-1.708275	0.068736
30694	0	0.622575	0.891333	10.027989	0.006227	0.008913	0.100280	0.415616	-1.705308	0.067731
30695	0	0.604458	0.885305	9.936484	0.006042	0.008850	0.099365	0.418364	-1.706767	0.074617
30696	0	0.629119	0.885473	9.979158	0.006290	0.008856	0.099792	0.416465	-1.706658	0.078718
30697	0	0.610151	0.878843	9.979266	0.006104	0.008789	0.099792	0.415058	-1.703386	0.079908
30698	0	0.621709	0.890942	9.967063	0.006221	0.008909	0.099670	0.414597	-1.698128	0.081777
30699	0	0.634866	0.896879	9.906030	0.006348	0.008972	0.099060	0.410032	-1.698270	0.077072
30700	0	0.659599	0.908941	9.912068	0.006594	0.009087	0.099121	0.412644	-1.699911	0.077431
30701	0	0.652983	0.890938	10.015891	0.006531	0.008911	0.100159	0.409991	-1.697863	0.078105
30702	0	0.676720	0.921528	9.918227	0.006773	0.009212	0.099182	0.412513	-1.690197	0.077996
30703	0	0.659573	0.939621	9.912114	0.006592	0.009399	0.099121	0.408204	-1.693727	0.077835
30704	0	0.647707	0.847399	9.936457	0.006477	0.008477	0.099364	0.403828	-1.692395	0.077863
30705	0	0.616635	0.878804	9.973142	0.006165	0.008789	0.099731	0.402019	-1.693482	0.080051
30706	0	0.623085	0.884750	9.966928	0.006228	0.008847	0.099669	0.401679	-1.695227	0.080500
30707	0	0.640805	0.902976	9.924352	0.006409	0.009033	0.099243	0.397082	-1.693517	0.084506
30708	0	0.628546	0.884502	9.985324	0.006285	0.008842	0.099854	0.399350	-1.693358	0.079019
30709	0	0.622638	0.866592	9.973149	0.006226	0.008667	0.099731	0.397469	-1.693265	0.076843
30710	0	0.653362	0.884740	9.948716	0.006532	0.008847	0.099487	0.397067	-1.694511	0.080047
30711	0	0.628935	0.897146	9.948720	0.006287	0.008972	0.099487	0.395610	-1.696636	0.078182
30712	0	0.641751	0.854194	9.948618	0.006413	0.008543	0.099486	0.393755	-1.700302	0.075921
30713	0	0.629035	0.873070	10.015822	0.006287	0.008728	0.100159	0.396175	-1.703542	0.072426
30714	0	0.617330	0.879279	10.003563	0.006171	0.008794	0.100036	0.394344	-1.704928	0.071542
30715	0	0.653185	0.921601	10.009761	0.006531	0.009216	0.100098	0.393380	-1.705185	0.074644
30716	0	0.659195	0.890583	10.003617	0.006594	0.008910	0.100036	0.387758	-1.702205	0.077025
30717	0	0.652941	0.897503	10.034163	0.006531	0.008972	0.100342	0.390377	-1.699688	0.078964
30718	0	0.695815	0.921844	10.052398	0.006955	0.009221	0.100524	0.386820	-1.702133	0.084837
30719	0	0.622395	0.885098	10.028079	0.006226	0.008850	0.100281	0.387179	-1.699307	0.088433
30720	0	0.652533	0.873322	9.979222	0.006527	0.008729	0.099792	0.391385	-1.696483	0.090080
30721	0	0.622325	0.897378	9.936524	0.006226	0.008972	0.099365	0.392587	-1.692829	0.095499
30722	0	0.616082	0.921661	9.948652	0.006160	0.009219	0.099486	0.389003	-1.693015	0.093011
30723	0	0.634876	0.884485	9.942667	0.006348	0.008850	0.099426	0.382349	-1.693319	0.093606
30724	0	0.623068	0.871532	9.869376	0.006227	0.008717	0.098694	0.380271	-1.696045	0.097945
30725	0	0.610542	0.909467	9.930404	0.006104	0.009094	0.099304	0.380146	-1.697260	0.099255
30726	0	0.622661	0.915447	9.960867	0.006229	0.009155	0.099608	0.378567	-1.693068	0.097009
30727	0	0.646790	0.897297	9.954839	0.006470	0.008972	0.099548	0.378844	-1.689976	0.094866
30728	0	0.634686	0.878825	9.979244	0.006344	0.008790	0.099792	0.376202	-1.692429	0.095250
30729	0	0.659342	0.890909	9.942635	0.006592	0.008911	0.099426	0.373234	-1.693313	0.092817
30730	0	0.635365	0.872621	9.973099	0.006351	0.008723	0.099731	0.376003	-1.695897	0.088540
30731	0	0.617026	0.854067	9.918214	0.006165	0.008545	0.099182	0.370489	-1.701481	0.088720
30732	0	0.629826	0.859416	9.973067	0.006298	0.008596	0.099730	0.367280	-1.700767	0.092400
30733	0	0.634712	0.879290	9.936493	0.006348	0.008789	0.099365	0.371050	-1.699142	0.090436
30734	0	0.634834	0.904336	9.936380	0.006346	0.009040	0.099364	0.374440	-1.701125	0.084454
30735	0	0.647139	0.940055	9.979227	0.006470	0.009399	0.099792	0.375127	-1.702034	0.084162
30736	0	0.634966	0.872841	9.991378	0.006351	0.008730	0.099914	0.372738	-1.700056	0.082770
30737	0	0.611084	0.909997	9.997462	0.006104	0.009094	0.099976	0.378718	-1.707448	0.083273
30738	0	0.624023	0.867535	10.046117	0.006240	0.008677	0.100461	0.375670	-1.706878	0.087396
30739	0	0.622524	0.878592	9.985381	0.006226	0.008789	0.099854	0.371436	-1.705499	0.085144
30740	0	0.646682	0.884763	9.991430	0.006469	0.008843	0.099915	0.375625	-1.702287	0.086663
30741	0	0.628404	0.866544	9.997588	0.006287	0.008667	0.099976	0.373220	-1.698402	0.090653
30742	0	0.664836	0.896766	9.967039	0.006647	0.008968	0.099670	0.371860	-1.698876	0.094374
30743	0	0.653058	0.878939	9.960936	0.006531	0.008789	0.099609	0.371613	-1.697692	0.093570
30744	0	0.665040	0.879200	9.954723	0.006652	0.008789	0.099547	0.374356	-1.695013	0.094730
30745	0	0.652963	0.854760	10.009750	0.006531	0.008545	0.100098	0.376814	-1.692793	0.098294
30746	0	0.635003	0.885484	9.936395	0.006345	0.008855	0.099364	0.376195	-1.697830	0.097492
30747	0	0.609838	0.897338	9.967062	0.006104	0.008972	0.099670	0.376913	-1.690942	0.098690
30748	0	0.590797	0.872848	9.954858	0.005910	0.008730	0.099548	0.374593	-1.687738	0.099208
30749	0	0.641420	0.873273	9.924239	0.006409	0.008728	0.099243	0.379433	-1.693098	0.100531
30750	0	0.623569	0.886111	9.972935	0.006236	0.008859	0.099730	0.381603	-1.691692	0.103886
30751	0	0.604524	0.884920	9.912101	0.006042	0.008850	0.099121	0.379955	-1.693876	0.106716
30752	0	0.635914	0.891187	9.985190	0.006352	0.008909	0.099853	0.382415	-1.700588	0.107390
30753	0	0.641272	0.860837	9.936477	0.006409	0.008606	0.099365	0.384602	-1.704248	0.107375
30754	0	0.648250	0.909977	9.997319	0.006477	0.009098	0.099974	0.385967	-1.709126	0.102014
30755	0	0.671343	0.891367	9.979228	0.006714	0.008911	0.099792	0.388211	-1.707604	0.096938
30756	0	0.647563	0.885771	9.954669	0.006469	0.008855	0.099547	0.390916	-1.714495	0.100122
30757	0	0.671670	0.934049	10.021934	0.006714	0.009338	0.100220	0.392742	-1.716731	0.100239
30758	0	0.653796	0.897649	10.046277	0.006536	0.008976	0.100463	0.392711	-1.717434	0.100187
30759	0	0.677715	0.945976	9.991446	0.006775	0.009460	0.099915	0.391350	-1.719010	0.102214
30760	0	0.653373	0.909037	9.991383	0.006535	0.009092	0.099914	0.388460	-1.717041	0.097303
30761	0	0.647407	0.879194	10.009712	0.006470	0.008789	0.100098	0.391172	-1.721021	0.099788
30762	0	0.629804	0.855147	10.033956	0.006295	0.008550	0.100340	0.392592	-1.723258	0.100069
30763	0	0.634940	0.903375	10.052474	0.006348	0.009033	0.100525	0.392616	-1.724274	0.102207
30764	0	0.629240	0.884956	10.095114	0.006289	0.008851	0.100951	0.390338	-1.726644	0.105375
30765	0	0.640910	0.885088	10.009756	0.006409	0.008850	0.100098	0.390634	-1.726171	0.106283
30766	0	0.659009	0.903403	10.021896	0.006593	0.009034	0.100219	0.389874	-1.722174	0.106169
30767	0	0.646816	0.878874	9.997572	0.006470	0.008789	0.099976	0.388900	-1.719441	0.109091
30768	0	0.664654	0.897381	10.021966	0.006649	0.008971	0.100220	0.391240	-1.715643	0.106037
30769	0	0.640852	0.890748	9.991489	0.006409	0.008911	0.099915	0.386451	-1.714485	0.107584
30770	0	0.640972	0.890482	10.028052	0.006408	0.008904	0.100281	0.387355	-1.715764	0.104859
30771	0	0.671168	0.903114	10.022006	0.006714	0.009033	0.100220	0.384381	-1.712308	0.104106
30772	0	0.659052	0.872305	10.040262	0.006587	0.008723	0.100403	0.383586	-1.715352	0.107290
30773	0	0.640803	0.860636	9.967042	0.006409	0.008606	0.099670	0.383427	-1.713624	0.103997
30774	0	0.616351	0.866714	9.948724	0.006163	0.008667	0.099487	0.382978	-1.713649	0.104381
30775	0	0.628959	0.878915	9.967021	0.006287	0.008789	0.099670	0.382494	-1.716100	0.106680
30776	0	0.617325	0.897561	9.924171	0.006170	0.008972	0.099242	0.385861	-1.718550	0.105181
30777	0	0.659651	0.897286	9.979211	0.006592	0.008972	0.099792	0.386106	-1.722992	0.109915
30778	0	0.641970	0.903639	9.893667	0.006417	0.009034	0.098937	0.388112	-1.724822	0.112977
30779	0	0.622884	0.867021	9.997510	0.006226	0.008667	0.099976	0.391204	-1.727583	0.113878
30780	0	0.635523	0.855018	9.930221	0.006353	0.008551	0.099302	0.390051	-1.728706	0.106209
30781	0	0.622770	0.873467	9.991384	0.006226	0.008728	0.099915	0.397063	-1.730163	0.105980
30782	0	0.629140	0.867896	9.966848	0.006290	0.008679	0.099669	0.395978	-1.730351	0.109018
30783	0	0.647140	0.896971	10.003673	0.006470	0.008972	0.100037	0.392562	-1.731286	0.107798
30784	0	0.665658	0.902508	10.021988	0.006656	0.009027	0.100220	0.389234	-1.731333	0.109879
30785	0	0.647245	0.872763	10.003648	0.006470	0.008728	0.100037	0.388207	-1.733515	0.113120
30786	0	0.635572	0.908930	10.003582	0.006352	0.009093	0.100036	0.383055	-1.736300	0.113337
30787	0	0.610157	0.903290	10.028091	0.006104	0.009033	0.100281	0.382080	-1.733133	0.114989
30788	0	0.628470	0.909272	10.021966	0.006283	0.009093	0.100220	0.380831	-1.734314	0.116480
30789	0	0.641245	0.879145	10.040238	0.006409	0.008789	0.100403	0.382975	-1.737632	0.117278
30790	0	0.641785	0.891326	10.003566	0.006415	0.008915	0.100036	0.380444	-1.739477	0.113341
30791	0	0.628504	0.903486	9.942622	0.006287	0.009033	0.099426	0.381722	-1.736662	0.111732
30792	0	0.627849	0.897331	9.912057	0.006283	0.008975	0.099120	0.379086	-1.730692	0.106078
30793	0	0.640984	0.897047	9.948738	0.006409	0.008972	0.099487	0.376504	-1.730999	0.101503
30794	0	0.659514	0.921215	9.997552	0.006594	0.009212	0.099976	0.375492	-1.731642	0.096350
30795	0	0.659083	0.872593	9.960962	0.006592	0.008728	0.099609	0.372482	-1.729575	0.091099
30796	0	0.665155	0.884512	9.875486	0.006651	0.008845	0.098755	0.371678	-1.729353	0.094393
30797	0	0.658994	0.902892	9.973196	0.006592	0.009033	0.099731	0.366151	-1.726252	0.088394
30798	0	0.665287	0.889886	9.924419	0.006649	0.008903	0.099244	0.361362	-1.729746	0.092643
30799	0	0.640923	0.879012	9.948718	0.006409	0.008789	0.099487	0.362003	-1.729444	0.096223
30800	0	0.647135	0.879178	9.936417	0.006471	0.008791	0.099364	0.362338	-1.729246	0.093985
30801	0	0.647024	0.903509	9.936503	0.006470	0.009033	0.099365	0.363921	-1.728868	0.090540
30802	0	0.635332	0.885196	9.875372	0.006349	0.008853	0.098754	0.362212	-1.733363	0.093318
30803	0	0.640581	0.903163	9.924349	0.006409	0.009033	0.099243	0.359805	-1.729103	0.098741
30804	0	0.634399	0.909295	9.924280	0.006342	0.009090	0.099243	0.362148	-1.730512	0.099822
30805	0	0.634776	0.921899	9.967016	0.006348	0.009216	0.099670	0.364635	-1.729658	0.095852
30806	0	0.665450	0.922337	10.003535	0.006653	0.009221	0.100036	0.366709	-1.730606	0.099771
30807	0	0.659074	0.879461	9.912067	0.006592	0.008789	0.099121	0.372522	-1.728423	0.098307
30808	0	0.634745	0.885947	9.954732	0.006345	0.008861	0.099547	0.370669	-1.730512	0.100699
30809	0	0.653190	0.891269	9.979227	0.006531	0.008911	0.099792	0.371894	-1.730877	0.104198
30810	0	0.628825	0.866752	9.966968	0.006289	0.008670	0.099669	0.368627	-1.729603	0.103802
30811	0	0.647408	0.866843	10.009725	0.006470	0.008667	0.100098	0.369738	-1.733657	0.109090
30812	0	0.648063	0.891674	10.058451	0.006478	0.008913	0.100585	0.373361	-1.735308	0.102820
30813	0	0.646821	0.933630	9.960967	0.006470	0.009338	0.099609	0.370347	-1.732583	0.097992
30814	0	0.622123	0.878411	9.954839	0.006222	0.008784	0.099548	0.369539	-1.730998	0.098279
30815	0	0.616650	0.909427	9.979236	0.006165	0.009094	0.099792	0.369000	-1.732273	0.100559
30816	0	0.610783	0.878942	9.973035	0.006107	0.008788	0.099730	0.369916	-1.731866	0.099460
30817	0	0.616159	0.897547	9.960926	0.006165	0.008972	0.099609	0.373100	-1.727499	0.102044
30818	0	0.658410	0.903805	9.985271	0.006585	0.009039	0.099853	0.371501	-1.725353	0.097962
30819	0	0.671165	0.915591	10.021982	0.006714	0.009155	0.100220	0.371638	-1.721861	0.097929
30820	0	0.646069	0.915711	9.979268	0.006465	0.009156	0.099792	0.372027	-1.715996	0.093554
30821	0	0.622585	0.854580	9.997549	0.006226	0.008545	0.099976	0.372461	-1.715365	0.093993
30822	0	0.646662	0.891286	9.954752	0.006470	0.008912	0.099547	0.372777	-1.710864	0.096908
30823	0	0.646787	0.909355	9.936542	0.006470	0.009094	0.099365	0.371385	-1.707749	0.098204
30824	0	0.628547	0.878690	9.967027	0.006283	0.008787	0.099670	0.370524	-1.709822	0.094590
30825	0	0.659697	0.915467	9.985323	0.006592	0.009155	0.099854	0.369297	-1.714764	0.097996
30826	0	0.642207	0.921180	9.918117	0.006418	0.009214	0.099181	0.365754	-1.718217	0.097848
30827	0	0.628586	0.891314	10.021960	0.006287	0.008911	0.100220	0.367456	-1.716367	0.099133
30828	0	0.646504	0.897222	10.021929	0.006468	0.008976	0.100219	0.362535	-1.712186	0.092634
30829	0	0.628843	0.897076	10.015870	0.006287	0.008972	0.100159	0.360368	-1.713296	0.093466
30830	0	0.628922	0.878589	9.960838	0.006289	0.008785	0.099608	0.360529	-1.712023	0.090568
30831	0	0.610521	0.903529	9.948701	0.006104	0.009033	0.099487	0.362371	-1.713008	0.089431
30832	0	0.616881	0.891115	10.028006	0.006167	0.008915	0.100280	0.357459	-1.713615	0.088095
30833	0	0.634665	0.860121	10.003709	0.006348	0.008606	0.100037	0.351449	-1.711508	0.088674
30834	0	0.646171	0.884421	10.015870	0.006467	0.008841	0.100159	0.355014	-1.704669	0.087238
30835	0	0.641492	0.890831	10.028061	0.006409	0.008911	0.100281	0.351256	-1.710787	0.090651
30836	0	0.648545	0.896564	10.015759	0.006482	0.008966	0.100158	0.349762	-1.713585	0.084572
30837	0	0.640459	0.860505	10.015903	0.006409	0.008606	0.100159	0.348125	-1.707959	0.083096
30838	0	0.645870	0.884800	9.997576	0.006461	0.008848	0.099976	0.347322	-1.704199	0.081347
30839	0	0.653388	0.878436	9.991476	0.006531	0.008789	0.099915	0.341388	-1.706798	0.082210
30840	0	0.635443	0.883909	9.960944	0.006353	0.008841	0.099609	0.339135	-1.707038	0.081318
30841	0	0.616452	0.884868	10.058606	0.006165	0.008850	0.100586	0.336940	-1.706015	0.082176
30842	0	0.616191	0.878278	9.979280	0.006164	0.008785	0.099792	0.333521	-1.703122	0.080672
30843	0	0.622476	0.878882	9.991462	0.006226	0.008789	0.099915	0.332657	-1.701187	0.079504
30844	0	0.609774	0.885160	9.979250	0.006102	0.008849	0.099792	0.334864	-1.695788	0.075542
30845	0	0.616730	0.890797	9.899914	0.006165	0.008911	0.098999	0.330651	-1.697988	0.076524
30846	0	0.629395	0.884319	9.936509	0.006291	0.008843	0.099365	0.329830	-1.699963	0.074286
30847	0	0.628369	0.885060	9.997573	0.006287	0.008850	0.099976	0.329799	-1.695620	0.068844
30848	0	0.670463	0.915381	10.015900	0.006707	0.009155	0.100159	0.327559	-1.691734	0.071061
30849	0	0.592089	0.860561	9.930420	0.005920	0.008606	0.099304	0.326579	-1.691310	0.069199
30850	0	0.585460	0.842336	9.899910	0.005859	0.008421	0.098999	0.328764	-1.684860	0.072595
30851	0	0.616507	0.872558	9.985370	0.006165	0.008728	0.099854	0.325386	-1.684488	0.072418
30852	0	0.616788	0.866032	9.991449	0.006166	0.008661	0.099915	0.323735	-1.686210	0.068329
30853	0	0.647261	0.909211	9.973145	0.006470	0.009094	0.099731	0.320757	-1.688530	0.070281
30854	0	0.629388	0.878361	10.021874	0.006292	0.008784	0.100219	0.319414	-1.689317	0.070794
30855	0	0.647248	0.909958	10.021906	0.006470	0.009094	0.100220	0.324985	-1.691491	0.076485
30856	0	0.647453	0.916510	10.021788	0.006474	0.009166	0.100218	0.323659	-1.690552	0.074491
30857	0	0.628767	0.884516	9.960975	0.006287	0.008850	0.099609	0.317415	-1.690762	0.071717
30858	0	0.641389	0.871736	9.954814	0.006411	0.008718	0.099548	0.316634	-1.693518	0.063532
30859	0	0.628894	0.896991	9.967047	0.006287	0.008972	0.099670	0.313503	-1.695217	0.065611
30860	0	0.610825	0.908695	10.009789	0.006108	0.009089	0.100098	0.310048	-1.694193	0.063996
30861	0	0.629127	0.914906	9.991483	0.006287	0.009155	0.099915	0.302393	-1.698524	0.063809
30862	0	0.623880	0.865504	10.040242	0.006234	0.008654	0.100403	0.303454	-1.702834	0.063997
30863	0	0.628453	0.903339	9.942638	0.006287	0.009033	0.099426	0.303100	-1.699453	0.067174
30864	0	0.615951	0.878974	9.967037	0.006160	0.008789	0.099670	0.303317	-1.698184	0.070428
30865	0	0.628788	0.890907	10.046397	0.006287	0.008911	0.100464	0.300417	-1.698636	0.072894
30866	0	0.616779	0.866245	10.009756	0.006166	0.008662	0.100098	0.300116	-1.699175	0.068237
30867	0	0.616523	0.860150	9.948765	0.006165	0.008606	0.099487	0.294438	-1.699002	0.069821
30868	0	0.628951	0.853458	9.960932	0.006288	0.008535	0.099609	0.292973	-1.700259	0.071267
30869	0	0.628568	0.860439	9.973164	0.006287	0.008606	0.099731	0.290604	-1.698208	0.070918
30870	0	0.616172	0.866846	9.985306	0.006162	0.008663	0.099854	0.296089	-1.697245	0.066412
30871	0	0.653014	0.891178	9.948729	0.006531	0.008911	0.099487	0.296244	-1.695532	0.061618
30872	0	0.634443	0.890990	9.954767	0.006346	0.008912	0.099547	0.293191	-1.693067	0.065153
30873	0	0.616114	0.872597	9.899942	0.006165	0.008728	0.098999	0.290217	-1.688117	0.059211
30874	0	0.603312	0.890377	9.960971	0.006035	0.008906	0.099609	0.286674	-1.685183	0.067418
30875	0	0.647295	0.891017	9.997546	0.006470	0.008911	0.099976	0.285047	-1.687890	0.069298
30876	0	0.671858	0.926990	9.948685	0.006720	0.009274	0.099486	0.279275	-1.685750	0.072750
30877	0	0.634849	0.909429	10.015863	0.006348	0.009094	0.100159	0.278778	-1.685713	0.072483
30878	0	0.641268	0.896959	9.966941	0.006410	0.008971	0.099669	0.276395	-1.688208	0.071926
30879	0	0.634600	0.890747	9.973188	0.006348	0.008911	0.099731	0.271639	-1.685341	0.075629
30880	0	0.634372	0.890509	9.936510	0.006344	0.008904	0.099365	0.272926	-1.684222	0.074520
30881	0	0.634997	0.884556	9.948756	0.006348	0.008850	0.099487	0.267197	-1.685916	0.075478
30882	0	0.641462	0.872210	9.954789	0.006413	0.008718	0.099548	0.270817	-1.687370	0.073090
30883	0	0.622476	0.885388	9.979220	0.006226	0.008850	0.099792	0.274600	-1.685446	0.070762
30884	0	0.640799	0.861361	9.954722	0.006407	0.008613	0.099547	0.275170	-1.685833	0.070533
30885	0	0.610382	0.873005	10.040264	0.006104	0.008728	0.100403	0.276927	-1.685227	0.073191
30886	0	0.628577	0.891414	9.985269	0.006287	0.008915	0.099853	0.275458	-1.683278	0.072553
30887	0	0.616658	0.878788	9.936521	0.006165	0.008789	0.099365	0.273579	-1.684655	0.078776
30888	0	0.641319	0.872968	9.997419	0.006413	0.008725	0.099975	0.278189	-1.684435	0.073316
30889	0	0.677228	0.921687	9.960950	0.006775	0.009216	0.099609	0.278243	-1.680446	0.068040
30890	0	0.640101	0.909501	10.021987	0.006403	0.009095	0.100220	0.277468	-1.677222	0.064065
30891	0	0.634825	0.897348	10.009750	0.006348	0.008972	0.100098	0.278441	-1.676933	0.065101
30892	0	0.646896	0.903886	10.009648	0.006471	0.009035	0.100097	0.282183	-1.673998	0.062857
30893	0	0.616896	0.890825	10.015868	0.006165	0.008911	0.100159	0.278380	-1.678061	0.063129
30894	0	0.641373	0.890699	9.930325	0.006417	0.008904	0.099303	0.280761	-1.673029	0.068015
30895	0	0.635707	0.890933	9.936479	0.006348	0.008911	0.099365	0.278224	-1.682873	0.070277
30896	0	0.624489	0.896257	9.942576	0.006244	0.008968	0.099425	0.271044	-1.683254	0.066145
30897	0	0.647176	0.872710	9.936518	0.006470	0.008728	0.099365	0.269466	-1.684626	0.066021
30898	0	0.635318	0.878146	10.003597	0.006351	0.008786	0.100036	0.263521	-1.685608	0.063928
30899	0	0.604757	0.836039	9.948712	0.006042	0.008362	0.099487	0.261370	-1.690447	0.061657
30900	0	0.642476	0.884612	9.985216	0.006418	0.008846	0.099853	0.260687	-1.696924	0.058522
30901	0	0.622854	0.854995	9.942565	0.006226	0.008545	0.099426	0.265969	-1.699372	0.058634
30902	0	0.666070	0.904352	9.997347	0.006659	0.009043	0.099974	0.266356	-1.700856	0.057630
30903	0	0.641022	0.915689	9.997534	0.006409	0.009155	0.099976	0.267690	-1.701621	0.052569
30904	0	0.672010	0.909641	10.009654	0.006717	0.009097	0.100097	0.266429	-1.704505	0.056870
30905	0	0.640859	0.897266	10.009762	0.006409	0.008972	0.100098	0.266485	-1.703432	0.060662
30906	0	0.677741	0.884876	9.991348	0.006774	0.008850	0.099914	0.264462	-1.706421	0.057544
30907	0	0.646941	0.884781	9.930442	0.006470	0.008850	0.099304	0.261334	-1.705123	0.059356
30908	0	0.653294	0.884525	9.997539	0.006530	0.008845	0.099976	0.260764	-1.707745	0.061966
30909	0	0.641114	0.897197	9.930406	0.006409	0.008972	0.099304	0.260045	-1.709601	0.065178
30910	0	0.677942	0.921724	9.985241	0.006780	0.009215	0.099853	0.261726	-1.708351	0.066667
30911	0	0.659214	0.884832	9.973158	0.006592	0.008850	0.099731	0.259158	-1.707777	0.066970
30912	0	0.665285	0.890537	10.021990	0.006653	0.008907	0.100220	0.256439	-1.706853	0.068162
30913	0	0.646355	0.879029	9.997588	0.006470	0.008789	0.099976	0.257317	-1.698871	0.069549
30914	0	0.627257	0.867018	9.967040	0.006274	0.008669	0.099670	0.258287	-1.696081	0.078007
30915	0	0.640688	0.867221	10.052457	0.006409	0.008667	0.100525	0.263711	-1.693077	0.078929
[truncated: 619 more rows]
