# Supplementary material for: Properties of traditional bamboo carrying poles have implications for user interactions
Source: PLoS One. 2018 May 10;13(5):e0196208. doi: 10.1371/journal.pone.0196208 (PMC5945030; doi:10.1371/journal.pone.0196208)
Supplement: S1 Text — (ZIP) [file pone.0196208.s005.zip › ResTest_PoleK_LoLoad2.txt]

// Start Time: Unknown
// Update Rate: 100.0Hz
// Filter Profile: human (34.3)
// Firmware Version: 2.1.4
PacketCounter	SampleTimeFine	Acc_X	Acc_Y	Acc_Z	VelInc_X	VelInc_Y	VelInc_Z	Roll	Pitch	Yaw	Latitude	Longitude	Altitude	Vel_X	Vel_Y	Vel_Z
28921	0	-0.789649	0.292376	6.579341	-0.007874	0.002930	0.065796	1.725450	0.708856	0.899138
28922	0	-0.844927	0.206041	6.462515	-0.008408	0.002063	0.064631	1.721343	0.782591	0.908173
28923	0	-0.995667	0.109761	6.621284	-0.009888	0.001099	0.066223	1.719685	0.901663	0.919319
28924	0	-1.178446	0.054561	7.314095	-0.011688	0.000546	0.073156	1.718393	1.051934	0.935062
28925	0	-1.331768	0.439047	8.164354	-0.013184	0.004395	0.081665	1.712747	1.240010	0.956650
28926	0	-1.430720	-1.161921	8.940265	-0.014153	-0.011606	0.089429	1.696527	1.436700	0.974482
28927	0	-1.586799	0.512745	10.153426	-0.015686	0.005127	0.101562	1.697401	1.641893	0.994891
28928	0	-1.714346	0.322333	11.312994	-0.016947	0.003235	0.113159	1.686268	1.840691	1.014436
28929	0	-1.806725	0.408009	12.723266	-0.017883	0.004089	0.127258	1.678491	2.005987	1.037098
28930	0	-1.955541	-1.180070	14.097188	-0.019394	-0.011802	0.140994	1.679765	2.135949	1.051921
28931	0	-1.981732	-0.456279	14.537222	-0.019714	-0.004578	0.145386	1.691660	2.216639	1.059930
28932	0	-1.861359	0.229843	14.651409	-0.018579	0.002288	0.146519	1.700074	2.243851	1.067749
28933	0	-1.881491	0.232300	14.764972	-0.018860	0.002319	0.147644	1.702810	2.208955	1.067682
28934	0	-1.852144	-0.492602	14.736668	-0.018648	-0.004937	0.147350	1.711109	2.110450	1.063646
28935	0	-1.739862	-0.499242	13.985448	-0.017578	-0.005005	0.139832	1.720609	1.964265	1.046840
28936	0	-1.600850	0.017030	12.647144	-0.016217	0.000144	0.126445	1.743511	1.775889	1.023913
28937	0	-1.432592	0.483776	11.147551	-0.014526	0.004822	0.111450	1.759099	1.570092	0.997054
28938	0	-1.300794	0.406188	9.791129	-0.013198	0.004055	0.097886	1.766475	1.348008	0.980095
28939	0	-1.252826	-0.145629	8.968433	-0.012695	-0.001465	0.089661	1.776902	1.135395	0.959201
28940	0	-1.207502	0.264923	8.099765	-0.012212	0.002639	0.080977	1.791232	0.942187	0.942143
28941	0	-1.081975	0.488872	7.228113	-0.010925	0.004883	0.072266	1.800551	0.774736	0.919377
28942	0	-0.974835	0.520009	6.430882	-0.009823	0.005198	0.064298	1.804959	0.641984	0.908407
28943	0	-0.916723	0.293182	6.336152	-0.009216	0.002930	0.063354	1.808787	0.553326	0.897286
28944	0	-0.963880	0.116225	6.618005	-0.009664	0.001163	0.066176	1.806810	0.510669	0.887629
28945	0	-1.012835	0.054405	7.165581	-0.010132	0.000549	0.071655	1.798441	0.505114	0.887389
28946	0	-0.996045	0.364470	7.128775	-0.009942	0.003651	0.071290	1.789004	0.534619	0.888449
28947	0	-0.998669	0.329065	6.933073	-0.009949	0.003296	0.069336	1.780565	0.597266	0.889616
28948	0	-1.038378	0.078097	6.553113	-0.010325	0.000783	0.065540	1.777160	0.699064	0.898088
28949	0	-1.088740	0.140059	6.743040	-0.010803	0.001404	0.067444	1.771970	0.841895	0.906443
28950	0	-1.202670	0.499692	7.636814	-0.011909	0.004997	0.076386	1.771755	1.017634	0.917504
28951	0	-1.314762	-0.642246	8.573097	-0.013000	-0.006409	0.085754	1.753688	1.212740	0.938915
28952	0	-1.375285	-0.210846	9.685226	-0.013577	-0.002108	0.096877	1.753226	1.421193	0.947439
28953	0	-1.520362	0.079142	10.794481	-0.015015	0.000793	0.107971	1.751557	1.621240	0.965418
28954	0	-1.597737	0.462110	11.613122	-0.015788	0.004633	0.116157	1.740504	1.807717	0.986450
28955	0	-1.763259	-0.030972	13.059155	-0.017456	-0.000305	0.130615	1.737083	1.961841	1.006576
28956	0	-1.975010	-1.379397	14.079631	-0.019610	-0.013804	0.140815	1.745871	2.074446	1.017688
28957	0	-1.906163	0.099159	14.488690	-0.018982	0.000977	0.144897	1.757868	2.137304	1.023147
28958	0	-1.982802	-0.142266	14.713225	-0.019815	-0.001434	0.147134	1.766836	2.147340	1.018696
28959	0	-2.014355	0.294692	14.466121	-0.020203	0.002930	0.144653	1.780221	2.100454	1.022225
28960	0	-1.954023	-0.368005	14.297724	-0.019660	-0.003690	0.142961	1.787644	2.004113	1.023747
28961	0	-1.917237	-0.394577	13.521858	-0.019348	-0.003967	0.135193	1.805228	1.855417	1.014063
28962	0	-1.717523	-0.048693	12.403560	-0.017378	-0.000510	0.124007	1.825978	1.668708	0.998410
28963	0	-1.542875	0.508507	10.958509	-0.015625	0.005066	0.109558	1.845270	1.463749	0.982411
28964	0	-1.344416	0.010096	9.840122	-0.013625	0.000094	0.098376	1.852288	1.253504	0.965337
28965	0	-1.247770	-0.047937	8.980470	-0.012634	-0.000488	0.089783	1.863179	1.054465	0.944628
28966	0	-1.148521	0.259085	8.215049	-0.011617	0.002579	0.082132	1.879636	0.871399	0.926229
28967	0	-1.003263	0.391066	7.465919	-0.010132	0.003906	0.074646	1.886150	0.719246	0.906971
28968	0	-0.926708	0.544465	6.851485	-0.009340	0.005440	0.068505	1.894074	0.596814	0.895381
28969	0	-0.880231	0.335766	6.513096	-0.008850	0.003357	0.065125	1.895204	0.512826	0.887676
28970	0	-0.884852	0.048863	6.617805	-0.008875	0.000489	0.066175	1.894061	0.467261	0.884272
28971	0	-0.957718	0.030494	7.086254	-0.009583	0.000305	0.070862	1.893622	0.458621	0.884051
28972	0	-0.995523	0.317334	7.122659	-0.009938	0.003173	0.071229	1.894384	0.485926	0.885265
28973	0	-1.029011	0.353552	7.036848	-0.010254	0.003540	0.070374	1.887047	0.544798	0.892211
28974	0	-1.123883	0.249179	6.998665	-0.011181	0.002493	0.069996	1.885410	0.639574	0.896501
28975	0	-1.216294	0.378615	7.182513	-0.012085	0.003784	0.071838	1.888476	0.763879	0.907909
28976	0	-1.303175	-0.067083	7.795673	-0.012926	-0.000668	0.077974	1.883520	0.918350	0.926794
28977	0	-1.289102	-0.280867	8.597845	-0.012756	-0.002808	0.085999	1.882321	1.097033	0.942607
28978	0	-1.407105	0.091438	9.667417	-0.013914	0.000913	0.096697	1.884562	1.282399	0.963192
28979	0	-1.463418	0.341503	10.532350	-0.014465	0.003418	0.105347	1.881763	1.465714	0.983119
28980	0	-1.526193	0.035801	11.797116	-0.015089	0.000359	0.117993	1.881720	1.632828	1.005701
28981	0	-1.743136	-1.085499	12.961828	-0.017273	-0.010864	0.129639	1.890206	1.772001	1.017092
28982	0	-1.753459	0.028599	13.513496	-0.017419	0.000263	0.135150	1.909634	1.869839	1.025273
28983	0	-1.806820	0.123068	13.933505	-0.018005	0.001221	0.139343	1.917891	1.921388	1.029556
28984	0	-1.857067	0.130286	14.054531	-0.018559	0.001302	0.140547	1.918773	1.930368	1.034067
28985	0	-1.832782	-0.451455	14.240073	-0.018372	-0.004517	0.142395	1.920256	1.895001	1.034876
28986	0	-1.830059	-0.462660	13.759859	-0.018410	-0.004635	0.137584	1.926677	1.804713	1.024042
28987	0	-1.748969	-0.138472	12.978121	-0.017639	-0.001404	0.129761	1.942890	1.673410	1.008077
28988	0	-1.665241	0.511978	11.822404	-0.016819	0.005100	0.118201	1.961165	1.512232	0.990006
28989	0	-1.588797	0.257165	10.823942	-0.016052	0.002563	0.108215	1.969213	1.338565	0.979501
28990	0	-1.491917	-0.181017	9.998426	-0.015078	-0.001817	0.099960	1.976227	1.157514	0.965242
28991	0	-1.365525	0.214285	9.102421	-0.013794	0.002136	0.091003	1.984215	0.983363	0.946559
28992	0	-1.165346	0.330953	8.360872	-0.011770	0.003307	0.083592	1.986924	0.823602	0.927343
28993	0	-1.053216	0.433460	7.624507	-0.010620	0.004333	0.076233	1.988380	0.691497	0.910619
28994	0	-1.001918	0.604496	7.278613	-0.010087	0.006044	0.072777	1.989085	0.584631	0.899235
28995	0	-0.996311	0.201193	7.215008	-0.010010	0.002014	0.072144	1.985399	0.510693	0.892670
28996	0	-1.013257	0.017800	7.313625	-0.010159	0.000178	0.073133	1.984732	0.468646	0.889390
28997	0	-1.012554	0.158724	7.293788	-0.010132	0.001587	0.072937	1.985182	0.458865	0.886424
28998	0	-1.001842	0.274428	6.878474	-0.009998	0.002747	0.068788	1.981355	0.492316	0.887592
28999	0	-1.041472	0.256042	7.073417	-0.010376	0.002563	0.070740	1.976579	0.555059	0.887400
29000	0	-1.094081	0.225360	7.468646	-0.010885	0.002252	0.074695	1.979477	0.640132	0.897483
29001	0	-1.271954	0.409128	8.159068	-0.012634	0.004089	0.081604	1.981894	0.759768	0.914721
29002	0	-1.316875	-0.774907	8.693130	-0.013062	-0.007748	0.086947	1.980173	0.899405	0.924134
29003	0	-1.409690	0.305713	9.171735	-0.013977	0.003052	0.091736	1.986802	1.048856	0.940003
29004	0	-1.478315	0.263435	9.570542	-0.014655	0.002635	0.095725	1.986140	1.201863	0.952997
29005	0	-1.528380	0.414234	10.605836	-0.015137	0.004150	0.106079	1.977737	1.360515	0.967902
29006	0	-1.653543	-0.710158	12.066071	-0.016389	-0.007099	0.120681	1.975646	1.498067	0.988238
29007	0	-1.714892	-0.645324	13.005097	-0.017029	-0.006470	0.130066	1.990232	1.603124	0.999398
29008	0	-1.679738	0.157438	13.258843	-0.016724	0.001559	0.132598	2.003301	1.666586	1.009130
29009	0	-1.717896	0.098671	13.103873	-0.017151	0.000977	0.131042	2.012051	1.690996	1.013946
29010	0	-1.694778	-0.052369	13.286799	-0.016964	-0.000529	0.132866	2.016724	1.676643	1.021323
29011	0	-1.751420	-0.494214	13.581155	-0.017578	-0.004944	0.135803	2.017858	1.622435	1.023028
29012	0	-1.703803	-0.334349	13.247698	-0.017148	-0.003354	0.132463	2.026473	1.527677	1.014628
29013	0	-1.573105	0.227029	12.166081	-0.015869	0.002258	0.121643	2.037118	1.397952	1.002356
29014	0	-1.481322	0.601277	10.912047	-0.014951	0.006002	0.109102	2.047338	1.253754	0.993388
29015	0	-1.402189	0.042848	10.219195	-0.014160	0.000427	0.102173	2.048165	1.099045	0.983066
29016	0	-1.395478	0.208153	9.685825	-0.014082	0.002077	0.096840	2.052916	0.948965	0.969233
29017	0	-1.337065	0.238292	9.132592	-0.013489	0.002380	0.091309	2.055833	0.801234	0.950324
29018	0	-1.195815	0.262691	8.305218	-0.012053	0.002628	0.083038	2.053603	0.670010	0.936445
29019	0	-1.073449	0.445350	7.575453	-0.010803	0.004456	0.075745	2.050258	0.566134	0.925225
29020	0	-1.019903	0.506009	7.235140	-0.010245	0.005061	0.072345	2.048455	0.492788	0.913261
29021	0	-1.004615	0.139858	7.452735	-0.010071	0.001404	0.074524	2.040219	0.454993	0.910701
29022	0	-1.037468	0.102540	7.782796	-0.010386	0.001026	0.077826	2.038890	0.439105	0.909922
29023	0	-1.056556	0.085046	7.580481	-0.010559	0.000854	0.075806	2.032795	0.449151	0.904683
29024	0	-1.059804	0.236466	7.311474	-0.010572	0.002372	0.073118	2.021684	0.489304	0.904192
29025	0	-1.127647	0.262160	7.347939	-0.011230	0.002625	0.073486	2.017042	0.560966	0.910191
29026	0	-1.213539	0.340869	7.876999	-0.012062	0.003411	0.078781	2.013104	0.667496	0.920063
29027	0	-1.291403	-0.562128	8.763193	-0.012817	-0.005615	0.087646	2.005147	0.793096	0.932134
29028	0	-1.386698	-0.001100	9.437490	-0.013758	-0.000013	0.094391	2.008035	0.925635	0.938966
29029	0	-1.531424	-0.024627	9.714970	-0.015198	-0.000244	0.097168	2.005520	1.062721	0.949218
29030	0	-1.519535	0.535977	10.181402	-0.015076	0.005366	0.101831	1.998139	1.197291	0.964428
29031	0	-1.617791	-0.073411	11.149308	-0.016052	-0.000732	0.111511	1.996331	1.325661	0.983083
29032	0	-1.761300	-0.903786	12.311158	-0.017491	-0.009038	0.123129	1.996413	1.438078	0.995161
29033	0	-1.680613	-0.029381	13.084884	-0.016724	-0.000305	0.130859	2.006224	1.510208	0.999567
29034	0	-1.674924	0.039585	13.211387	-0.016707	0.000389	0.132119	2.011870	1.546388	1.002673
29035	0	-1.617045	0.110247	13.000533	-0.016174	0.001099	0.130005	2.014956	1.542959	1.004315
29036	0	-1.630221	-0.334475	13.098845	-0.016350	-0.003349	0.130982	2.018536	1.501110	1.005593
29037	0	-1.737298	-0.169759	12.983308	-0.017456	-0.001709	0.129822	2.027990	1.427980	1.000621
29038	0	-1.656407	0.027363	12.607447	-0.016685	0.000266	0.126059	2.034187	1.318841	0.992337
29039	0	-1.555417	0.360864	11.433665	-0.015686	0.003601	0.114319	2.041086	1.187026	0.979651
29040	0	-1.415704	0.043862	10.423707	-0.014286	0.000441	0.104219	2.038280	1.045615	0.968294
29041	0	-1.348543	0.104355	9.736849	-0.013611	0.001038	0.097351	2.044593	0.898413	0.957315
29042	0	-1.283207	0.367878	9.239431	-0.012946	0.003673	0.092379	2.051708	0.757314	0.939254
29043	0	-1.259531	0.384526	8.851528	-0.012695	0.003845	0.088501	2.051285	0.628124	0.927418
29044	0	-1.181727	0.341882	8.243590	-0.011899	0.003418	0.082424	2.052046	0.514796	0.915287
29045	0	-1.098946	0.311013	7.611934	-0.011047	0.003113	0.076111	2.047653	0.427836	0.907891
29046	0	-1.047446	0.261622	7.314145	-0.010509	0.002619	0.073136	2.043345	0.373165	0.900459
29047	0	-1.066546	0.108945	7.385494	-0.010681	0.001099	0.073853	2.028843	0.348953	0.897136
29048	0	-0.997990	0.046401	7.666366	-0.009977	0.000468	0.076664	2.022185	0.352846	0.897737
29049	0	-1.021357	0.189173	7.738986	-0.010193	0.001892	0.077393	2.021297	0.383485	0.901538
29050	0	-1.088375	0.304546	7.762486	-0.010845	0.003051	0.077630	2.013112	0.440388	0.907822
29051	0	-1.195719	0.262401	7.744511	-0.011902	0.002625	0.077454	2.011692	0.522076	0.924136
29052	0	-1.301254	-0.555960	8.169472	-0.012937	-0.005556	0.081707	2.006471	0.628055	0.934214
29053	0	-1.376982	0.067157	8.940149	-0.013672	0.000671	0.089417	2.006415	0.753372	0.943722
29054	0	-1.447696	0.134201	9.443421	-0.014367	0.001343	0.094451	2.005302	0.886533	0.952831
29055	0	-1.489261	0.457268	10.239956	-0.014771	0.004578	0.102417	1.999561	1.023062	0.967394
29056	0	-1.551852	-0.215488	10.980928	-0.015400	-0.002148	0.109826	1.991791	1.145887	0.986364
29057	0	-1.641132	-0.671433	11.674415	-0.016296	-0.006714	0.116760	1.991106	1.258036	0.997272
29058	0	-1.627057	-0.060037	12.397849	-0.016174	-0.000612	0.123991	2.001775	1.347041	1.001030
29059	0	-1.690428	0.287808	12.792175	-0.016846	0.002869	0.127930	2.009820	1.399494	1.006791
29060	0	-1.673886	0.118370	13.016940	-0.016721	0.001178	0.130172	2.014559	1.415392	1.010861
29061	0	-1.670276	-0.299636	13.147225	-0.016724	-0.002991	0.131470	2.009152	1.397151	1.012633
29062	0	-1.631604	-0.196156	12.965123	-0.016377	-0.001965	0.129643	2.011104	1.343402	1.004800
29063	0	-1.595816	0.159046	12.488995	-0.016052	0.001587	0.124878	2.013561	1.257645	0.991021
29064	0	-1.490252	0.330796	11.813973	-0.015020	0.003302	0.118125	2.018826	1.143789	0.976700
29065	0	-1.409692	0.092271	11.018439	-0.014221	0.000916	0.110168	2.025394	1.014983	0.967118
29066	0	-1.374186	0.160260	10.307465	-0.013867	0.001599	0.103058	2.028215	0.875993	0.952178
29067	0	-1.331268	0.195498	9.596328	-0.013428	0.001953	0.095947	2.029719	0.739183	0.935651
29068	0	-1.298900	0.207717	8.952392	-0.013091	0.002078	0.089509	2.028016	0.609068	0.918543
29069	0	-1.242972	0.231522	8.363059	-0.012512	0.002319	0.083618	2.021704	0.496361	0.910324
29070	0	-1.205205	0.175872	7.913472	-0.012113	0.001761	0.079125	2.017323	0.409103	0.899598
29071	0	-1.155204	0.182512	7.678910	-0.011597	0.001831	0.076782	2.008055	0.342869	0.889902
29072	0	-1.154212	0.151424	7.814203	-0.011567	0.001513	0.078138	2.008620	0.306548	0.883634
29073	0	-1.104034	0.018323	7.757668	-0.011047	0.000183	0.077576	2.008235	0.296442	0.880284
29074	0	-1.098293	-0.012348	7.562302	-0.010973	-0.000122	0.075624	2.005419	0.311511	0.884512
29075	0	-1.138448	0.225890	7.677748	-0.011353	0.002258	0.076782	2.005661	0.359250	0.889353
29076	0	-1.159120	0.011952	7.877845	-0.011540	0.000123	0.078786	1.999858	0.432828	0.902605
29077	0	-1.227367	-0.067328	8.305902	-0.012207	-0.000671	0.083069	1.996701	0.524664	0.910698
29078	0	-1.291860	-0.098208	8.889562	-0.012838	-0.000981	0.088907	1.995187	0.627930	0.919200
29079	0	-1.309079	0.097519	9.245555	-0.013000	0.000977	0.092468	1.992851	0.739543	0.934965
29080	0	-1.378161	0.078435	9.737107	-0.013680	0.000790	0.097385	1.986095	0.859423	0.948045
29081	0	-1.475836	-0.042962	10.502613	-0.014648	-0.000427	0.105042	1.982945	0.978904	0.963377
29082	0	-1.548167	-0.201579	11.292893	-0.015373	-0.002020	0.112944	1.986560	1.088717	0.973401
29083	0	-1.645863	-0.097088	12.040863	-0.016357	-0.000977	0.120422	1.991386	1.184915	0.980456
29084	0	-1.670064	0.105340	12.447339	-0.016628	0.001049	0.124483	1.994768	1.251514	0.988636
29085	0	-1.651511	0.086108	12.572771	-0.016479	0.000854	0.125732	2.000045	1.284232	0.987416
29086	0	-1.673470	0.044233	12.718777	-0.016735	0.000440	0.127188	2.001661	1.284020	0.990311
29087	0	-1.619330	-0.017545	12.854536	-0.016235	-0.000183	0.128540	2.007533	1.246908	0.984659
29088	0	-1.583754	0.075470	12.483562	-0.015910	0.000747	0.124826	2.013805	1.180677	0.978244
29089	0	-1.515742	0.073632	11.939767	-0.015259	0.000732	0.119385	2.016449	1.084262	0.960253
29090	0	-1.416526	0.215106	11.142706	-0.014277	0.002143	0.111413	2.023668	0.970454	0.948102
29091	0	-1.398920	0.183530	10.572744	-0.014099	0.001831	0.105713	2.027159	0.851872	0.936706
29092	0	-1.341853	0.129002	9.977362	-0.013526	0.001289	0.099759	2.026860	0.729111	0.924463
29093	0	-1.253461	0.127974	9.345829	-0.012634	0.001282	0.093445	2.023368	0.607476	0.912252
29094	0	-1.217833	0.164140	8.756234	-0.012265	0.001643	0.087550	2.020138	0.494432	0.897097
29095	0	-1.171347	0.152557	8.259001	-0.011780	0.001526	0.082581	2.018796	0.402985	0.885829
29096	0	-1.166749	0.122034	7.949273	-0.011714	0.001220	0.079486	2.018784	0.336508	0.876444
29097	0	-1.180914	0.054812	7.935043	-0.011841	0.000549	0.079346	2.016273	0.291330	0.870236
29098	0	-1.212715	0.018008	7.935783	-0.012144	0.000180	0.079355	2.015296	0.267456	0.862489
29099	0	-1.196626	0.079101	7.806347	-0.011963	0.000793	0.078064	2.010918	0.272826	0.856938
29100	0	-1.174790	0.158112	7.702104	-0.011725	0.001581	0.077024	2.009903	0.306533	0.857487
29101	0	-1.187987	0.018256	7.921779	-0.011841	0.000183	0.079224	2.008116	0.363104	0.864466
29102	0	-1.192114	-0.097983	8.378058	-0.011863	-0.000978	0.083789	2.005225	0.442760	0.875779
29103	0	-1.234090	-0.030436	8.910128	-0.012268	-0.000305	0.089111	2.005414	0.536572	0.883846
29104	0	-1.256420	0.036813	9.304654	-0.012482	0.000367	0.093058	2.005664	0.638106	0.894056
29105	0	-1.345807	0.079758	9.654491	-0.013367	0.000793	0.096558	2.009509	0.746357	0.908779
29106	0	-1.414648	0.037619	10.249904	-0.014050	0.000375	0.102512	2.010102	0.854585	0.921495
29107	0	-1.480448	-0.067270	11.003365	-0.014709	-0.000671	0.110046	2.007817	0.953414	0.931075
29108	0	-1.567022	-0.067091	11.684304	-0.015583	-0.000674	0.116855	2.010107	1.038862	0.940337
29109	0	-1.586796	0.073646	12.236772	-0.015808	0.000732	0.122375	2.012855	1.095127	0.943924
29110	0	-1.578407	0.111476	12.363610	-0.015746	0.001106	0.123641	2.019603	1.130582	0.946553
29111	0	-1.599510	0.128612	12.402289	-0.015991	0.001282	0.124023	2.022456	1.134525	0.945952
29112	0	-1.609175	0.038203	12.530700	-0.016121	0.000375	0.125303	2.027761	1.108224	0.944439
29113	0	-1.611360	0.030690	12.366515	-0.016174	0.000305	0.123657	2.028028	1.052786	0.933412
29114	0	-1.560891	0.110765	11.880054	-0.015692	0.001101	0.118790	2.032556	0.973688	0.921447
29115	0	-1.491750	0.201931	11.146316	-0.015015	0.002014	0.111450	2.036400	0.874527	0.909344
29116	0	-1.436228	0.166415	10.569049	-0.014464	0.001657	0.105677	2.042168	0.764624	0.896190
29117	0	-1.375953	0.037279	10.102622	-0.013855	0.000366	0.101013	2.048172	0.657190	0.884119
29118	0	-1.303036	0.032109	9.567988	-0.013125	0.000318	0.095667	2.050900	0.544098	0.874741
29119	0	-1.230696	0.183406	9.070952	-0.012390	0.001831	0.090698	2.053297	0.439788	0.861335
29120	0	-1.186314	0.153429	8.493012	-0.011930	0.001531	0.084921	2.056755	0.350886	0.851665
29121	0	-1.166881	-0.011982	8.093984	-0.011719	-0.000122	0.080933	2.058505	0.280819	0.846797
29122	0	-1.140361	-0.023852	8.015734	-0.011437	-0.000240	0.080153	2.059853	0.233427	0.835928
29123	0	-1.170128	0.067499	8.081305	-0.011719	0.000671	0.080811	2.063631	0.209318	0.829480
29124	0	-1.211038	0.165862	8.051025	-0.012112	0.001655	0.080510	2.067928	0.208017	0.825961
29125	0	-1.222463	0.115976	7.922092	-0.012207	0.001160	0.079224	2.066642	0.233878	0.827295
29126	0	-1.245974	0.012163	8.061657	-0.012426	0.000122	0.080622	2.064592	0.281649	0.830186
29127	0	-1.268663	-0.036118	8.348818	-0.012634	-0.000366	0.083496	2.069690	0.353331	0.843752
29128	0	-1.317835	0.092999	8.841274	-0.013111	0.000925	0.088423	2.074466	0.440617	0.852732
29129	0	-1.344286	0.159208	9.282340	-0.013367	0.001587	0.092834	2.079340	0.534896	0.858707
29130	0	-1.361658	0.055968	9.658305	-0.013526	0.000560	0.096596	2.077767	0.642566	0.870656
29131	0	-1.382172	0.012583	10.155046	-0.013733	0.000122	0.101562	2.080505	0.742767	0.884441
29132	0	-1.394705	0.050462	10.720262	-0.013860	0.000496	0.107214	2.088344	0.836384	0.889949
29133	0	-1.497047	0.092170	11.388135	-0.014893	0.000916	0.113892	2.093115	0.915353	0.889364
29134	0	-1.518346	0.068452	11.911115	-0.015117	0.000684	0.119120	2.092325	0.979898	0.893069
29135	0	-1.554305	0.012183	12.194314	-0.015503	0.000122	0.121948	2.090544	1.018204	0.891937
29136	0	-1.565509	0.012586	12.272992	-0.015645	0.000121	0.122731	2.093275	1.028110	0.890810
29137	0	-1.560819	0.110234	12.329311	-0.015625	0.001099	0.123291	2.094945	1.013109	0.888012
29138	0	-1.590960	0.037956	12.220247	-0.015958	0.000373	0.122196	2.099338	0.968726	0.880538
29139	0	-1.604290	0.006470	11.847880	-0.016113	0.000061	0.118469	2.101000	0.901641	0.869321
29140	0	-1.534359	0.098551	11.215174	-0.015431	0.000983	0.112140	2.101473	0.813087	0.851431
29141	0	-1.491975	0.153074	10.603141	-0.015015	0.001526	0.106018	2.104710	0.711383	0.841596
29142	0	-1.437570	0.111051	10.154019	-0.014467	0.001107	0.101527	2.106490	0.609077	0.827383
29143	0	-1.400711	0.006402	9.620486	-0.014099	0.000061	0.096191	2.108008	0.500383	0.816627
29144	0	-1.292940	0.098692	9.280892	-0.013006	0.000981	0.092798	2.112834	0.406386	0.809264
29145	0	-1.269232	0.110448	8.802189	-0.012756	0.001099	0.088013	2.118395	0.323880	0.803213
29146	0	-1.197142	0.074207	8.321581	-0.012025	0.000743	0.083208	2.115290	0.251159	0.793662
29147	0	-1.162195	0.018729	8.173116	-0.011658	0.000183	0.081726	2.119237	0.202008	0.786583
29148	0	-1.162820	0.025677	8.125018	-0.011648	0.000252	0.081247	2.124383	0.174819	0.778938
29149	0	-1.128691	0.098081	8.129941	-0.011292	0.000977	0.081299	2.128260	0.168991	0.780578
29150	0	-1.129079	0.178487	8.154268	-0.011283	0.001778	0.081544	2.136234	0.180679	0.782178
29151	0	-1.162364	0.085529	8.196639	-0.011597	0.000854	0.081970	2.135317	0.218971	0.785925
29152	0	-1.212404	0.037337	8.421347	-0.012079	0.000367	0.084220	2.141598	0.280395	0.792535
29153	0	-1.275171	0.116299	8.800450	-0.012695	0.001160	0.088013	2.143657	0.354164	0.803890
29154	0	-1.349698	0.178320	9.237835	-0.013424	0.001777	0.092389	2.149589	0.445325	0.809727
29155	0	-1.368789	0.170878	9.563111	-0.013611	0.001709	0.095642	2.147348	0.538263	0.814564
29156	0	-1.397970	0.030453	9.933021	-0.013893	0.000304	0.099342	2.145594	0.638480	0.825541
29157	0	-1.387647	0.055144	10.490855	-0.013794	0.000549	0.104919	2.145843	0.729109	0.834795
29158	0	-1.459539	0.080111	11.135623	-0.014519	0.000797	0.111366	2.147680	0.808558	0.841194
29159	0	-1.508246	0.104441	11.601898	-0.015015	0.001038	0.116028	2.152241	0.876243	0.844547
29160	0	-1.551106	0.087326	11.954310	-0.015460	0.000868	0.119550	2.155195	0.925790	0.850378
29161	0	-1.576510	0.086503	12.054200	-0.015747	0.000854	0.120544	2.162830	0.943645	0.851527
29162	0	-1.589642	0.038656	12.047886	-0.015905	0.000387	0.120478	2.159854	0.935955	0.851781
29163	0	-1.570971	0.006190	12.128170	-0.015747	0.000061	0.121277	2.158190	0.901584	0.850883
29164	0	-1.555946	0.012544	11.769248	-0.015614	0.000123	0.117685	2.158019	0.850086	0.843453
29165	0	-1.499961	0.018894	11.347444	-0.015076	0.000183	0.113464	2.161242	0.774351	0.836208
29166	0	-1.436242	0.037870	10.714679	-0.014444	0.000377	0.107136	2.160744	0.687989	0.824795
29167	0	-1.401273	0.030955	10.352735	-0.014099	0.000305	0.103516	2.162759	0.593226	0.822051
29168	0	-1.367003	0.049702	9.903313	-0.013751	0.000496	0.099022	2.161408	0.500795	0.812242
29169	0	-1.377887	0.079458	9.424944	-0.013855	0.000793	0.094238	2.160070	0.409422	0.805223
29170	0	-1.346099	0.092013	8.975351	-0.013527	0.000917	0.089744	2.160611	0.326213	0.800904
29171	0	-1.270496	0.152757	8.557891	-0.012756	0.001526	0.085571	2.160386	0.258751	0.787853
29172	0	-1.237342	0.195469	8.369926	-0.012412	0.001956	0.083694	2.156161	0.207115	0.776099
29173	0	-1.199842	0.134191	8.301152	-0.012024	0.001343	0.083008	2.152393	0.173127	0.769279
29174	0	-1.208271	0.048820	8.356550	-0.012094	0.000486	0.083564	2.152210	0.158117	0.764595
29175	0	-1.178176	0.146973	8.221399	-0.011780	0.001465	0.082214	2.156274	0.161968	0.765335
29176	0	-1.155957	0.233057	8.276000	-0.011540	0.002329	0.082763	2.155733	0.189387	0.768243
29177	0	-1.181744	0.171175	8.507773	-0.011780	0.001709	0.085083	2.156588	0.240963	0.772663
29178	0	-1.215561	0.037041	8.823805	-0.012102	0.000371	0.088245	2.152838	0.310818	0.786955
29179	0	-1.233021	0.011916	9.294833	-0.012268	0.000122	0.092957	2.146499	0.388263	0.794199
29180	0	-1.270829	0.152685	9.573797	-0.012641	0.001519	0.095747	2.152786	0.469741	0.803018
29181	0	-1.331921	0.195151	9.923322	-0.013245	0.001953	0.099243	2.148081	0.556667	0.810873
29182	0	-1.420426	0.103395	10.348400	-0.014133	0.001034	0.103494	2.145348	0.635844	0.820271
29183	0	-1.508010	0.012371	10.912184	-0.015015	0.000122	0.109131	2.144090	0.705329	0.830200
29184	0	-1.557646	-0.005523	11.374237	-0.015517	-0.000058	0.113750	2.144101	0.766004	0.832453
29185	0	-1.554881	0.085686	11.657102	-0.015503	0.000854	0.116577	2.143389	0.812034	0.841379
29186	0	-1.586052	0.098196	11.790388	-0.015841	0.000981	0.117907	2.140890	0.832499	0.843796
29187	0	-1.561882	-0.005735	11.785971	-0.015625	-0.000061	0.117859	2.141303	0.827849	0.837277
29188	0	-1.558222	-0.084603	11.981693	-0.015613	-0.000848	0.119813	2.139702	0.799923	0.835334
29189	0	-1.514606	-0.011951	11.707214	-0.015198	-0.000122	0.117065	2.138837	0.750667	0.830476
29190	0	-1.497016	0.080021	11.348553	-0.015037	0.000798	0.113477	2.137427	0.685051	0.825613
29191	0	-1.433190	0.085881	10.743153	-0.014404	0.000854	0.107422	2.138581	0.609400	0.817052
29192	0	-1.381699	-0.004901	10.317854	-0.013899	-0.000053	0.103168	2.139940	0.520055	0.808049
29193	0	-1.341192	0.006139	9.986388	-0.013489	0.000061	0.099854	2.136824	0.433437	0.797853
29194	0	-1.296276	0.103880	9.579422	-0.013037	0.001038	0.095784	2.134694	0.346445	0.791846
29195	0	-1.281666	0.195669	9.174442	-0.012878	0.001953	0.091736	2.135659	0.270902	0.779842
29196	0	-1.277062	0.183564	8.822035	-0.012821	0.001838	0.088213	2.129497	0.206744	0.770246
29197	0	-1.259679	0.140211	8.508860	-0.012634	0.001404	0.085083	2.123858	0.157893	0.758250
29198	0	-1.272068	0.133780	8.424240	-0.012743	0.001339	0.084239	2.118750	0.129012	0.751052
29199	0	-1.243984	0.103306	8.355887	-0.012451	0.001038	0.083557	2.109206	0.115115	0.742131
29200	0	-1.231025	0.175815	8.313234	-0.012307	0.001760	0.083133	2.102382	0.120756	0.741869
29201	0	-1.173791	0.152492	8.337135	-0.011719	0.001526	0.083374	2.097475	0.148492	0.743399
29202	0	-1.185422	0.097419	8.623223	-0.011820	0.000974	0.086237	2.094526	0.195570	0.747480
29203	0	-1.218713	0.036612	8.892260	-0.012146	0.000366	0.088928	2.090802	0.250025	0.748299
29204	0	-1.265194	0.103691	9.275371	-0.012598	0.001037	0.092761	2.087340	0.317773	0.755117
29205	0	-1.330479	0.140243	9.557273	-0.013245	0.001404	0.095581	2.081867	0.391070	0.764906
29206	0	-1.386153	0.084651	9.842241	-0.013796	0.000852	0.098432	2.072161	0.468766	0.773944
29207	0	-1.404090	0.061055	10.320179	-0.013977	0.000610	0.103210	2.068554	0.540915	0.780488
29208	0	-1.466201	0.024179	10.788348	-0.014599	0.000244	0.107892	2.062244	0.609323	0.785628
29209	0	-1.500729	0.042636	11.235857	-0.014954	0.000427	0.112366	2.057460	0.665436	0.790122
29210	0	-1.522301	0.005269	11.521428	-0.015186	0.000058	0.115219	2.048077	0.703302	0.795452
29211	0	-1.546249	0.024313	11.669649	-0.015442	0.000244	0.116699	2.043099	0.725152	0.794196
29212	0	-1.541778	0.073012	11.706037	-0.015423	0.000730	0.117060	2.039513	0.721745	0.797508
29213	0	-1.566097	0.061068	11.786222	-0.015686	0.000610	0.117859	2.035653	0.699095	0.794811
29214	0	-1.571601	-0.024434	11.665060	-0.015759	-0.000244	0.116645	2.031228	0.659219	0.786393
29215	0	-1.508054	-0.024294	11.261741	-0.015137	-0.000244	0.112610	2.028145	0.604014	0.778421
29216	0	-1.465575	0.018785	10.842196	-0.014724	0.000185	0.108413	2.026775	0.534125	0.768380
29217	0	-1.402739	0.085332	10.407465	-0.014099	0.000854	0.104065	2.021073	0.457072	0.760161
29218	0	-1.370339	0.055120	10.049309	-0.013778	0.000546	0.100483	2.021998	0.374304	0.750263
29219	0	-1.348338	0.079178	9.693311	-0.013550	0.000793	0.096924	2.015606	0.297810	0.740723
29220	0	-1.317564	0.091255	9.304481	-0.013240	0.000912	0.093036	2.012130	0.220703	0.731740
29221	0	-1.294771	0.103657	8.887491	-0.013000	0.001038	0.088867	2.006330	0.154652	0.723386
29222	0	-1.237065	0.140131	8.675077	-0.012409	0.001401	0.086745	2.002204	0.105597	0.720896
29223	0	-1.224403	0.103657	8.545268	-0.012268	0.001038	0.085449	1.996255	0.075262	0.718788
29224	0	-1.238799	0.121589	8.564127	-0.012403	0.001218	0.085639	1.989123	0.056501	0.713108
29225	0	-1.190482	0.140242	8.483847	-0.011902	0.001404	0.084839	1.982578	0.062322	0.715849
29226	0	-1.216339	0.109265	8.471433	-0.012153	0.001095	0.084716	1.975213	0.078908	0.707654
29227	0	-1.253868	0.133886	8.648304	-0.012512	0.001343	0.086487	1.965422	0.115855	0.710828
29228	0	-1.291090	0.090444	8.891399	-0.012872	0.000907	0.088920	1.957485	0.168130	0.712733
29229	0	-1.335901	0.103493	9.252165	-0.013306	0.001038	0.092529	1.949412	0.235949	0.720398
29230	0	-1.377535	0.109351	9.586229	-0.013721	0.001093	0.095870	1.945243	0.302069	0.729237
29231	0	-1.336361	0.054560	9.789252	-0.013306	0.000549	0.097900	1.936054	0.371577	0.739371
29232	0	-1.367598	0.005070	10.220886	-0.013610	0.000052	0.102218	1.929346	0.447612	0.743286
29233	0	-1.367240	-0.006348	10.668159	-0.013611	-0.000061	0.106689	1.921932	0.515741	0.743432
29234	0	-1.440198	0.017739	11.069373	-0.014349	0.000177	0.110701	1.917043	0.572565	0.745578
29235	0	-1.499067	0.054497	11.394779	-0.014954	0.000549	0.113953	1.907747	0.611895	0.747731
29236	0	-1.547439	0.011214	11.491626	-0.015456	0.000113	0.114919	1.902238	0.631948	0.752932
29237	0	-1.550835	0.042777	11.572193	-0.015503	0.000427	0.115723	1.897679	0.639584	0.750428
29238	0	-1.568351	0.018158	11.627195	-0.015697	0.000183	0.116270	1.891000	0.628068	0.749788
29239	0	-1.564494	-0.048772	11.493481	-0.015686	-0.000488	0.114929	1.886215	0.589296	0.747357
29240	0	-1.524670	0.006433	11.201738	-0.015301	0.000062	0.112010	1.883276	0.536487	0.738358
29241	0	-1.464721	0.098069	10.761344	-0.014709	0.000977	0.107605	1.882240	0.472629	0.731055
29242	0	-1.427604	0.135335	10.396857	-0.014345	0.001350	0.103959	1.880103	0.399021	0.719456
29243	0	-1.421352	0.097976	10.083976	-0.014282	0.000977	0.100830	1.878301	0.323523	0.708973
29244	0	-1.371587	0.086279	9.768387	-0.013783	0.000860	0.097674	1.875874	0.246876	0.695030
29245	0	-1.324647	0.067007	9.369737	-0.013306	0.000671	0.093689	1.868908	0.177228	0.682855
29246	0	-1.247471	0.109502	8.949938	-0.012522	0.001096	0.089493	1.862576	0.119735	0.668922
29247	0	-1.186125	0.103941	8.826228	-0.011902	0.001038	0.088257	1.859399	0.069652	0.659999
29248	0	-1.179507	0.073543	8.692818	-0.011822	0.000735	0.086925	1.853999	0.037038	0.654557
29249	0	-1.170329	0.067077	8.667202	-0.011719	0.000671	0.086670	1.847500	0.019041	0.651975
29250	0	-1.192902	0.097522	8.588074	-0.011932	0.000975	0.085880	1.842560	0.017039	0.649281
29251	0	-1.215693	0.127790	8.398285	-0.012146	0.001282	0.083984	1.831546	0.034325	0.653131
29252	0	-1.262109	0.102664	8.672354	-0.012596	0.001029	0.086727	1.822666	0.069725	0.655714
29253	0	-1.267071	-0.006152	8.904512	-0.012634	-0.000061	0.089050	1.816162	0.118887	0.661735
29254	0	-1.312346	0.011732	9.269437	-0.013077	0.000120	0.092701	1.806826	0.178966	0.665674
29255	0	-1.335855	0.128282	9.551263	-0.013306	0.001282	0.095520	1.802261	0.244868	0.669936
29256	0	-1.365420	0.116379	9.751098	-0.013597	0.001162	0.097519	1.798983	0.314014	0.671815
29257	0	-1.385120	0.054991	10.057807	-0.013794	0.000549	0.100586	1.793770	0.381777	0.674430
29258	0	-1.458566	-0.017768	10.477158	-0.014524	-0.000182	0.104780	1.792692	0.452279	0.680264
29259	0	-1.500757	-0.005534	10.942866	-0.014954	-0.000061	0.109436	1.792548	0.511206	0.688625
29260	0	-1.480202	0.031825	11.289428	-0.014760	0.000317	0.112900	1.788223	0.556750	0.683141
29261	0	-1.455038	0.055237	11.401060	-0.014526	0.000549	0.114014	1.785115	0.583483	0.684380
29262	0	-1.476193	0.067930	11.473891	-0.014758	0.000677	0.114739	1.781072	0.590032	0.685009
29263	0	-1.463793	0.061649	11.596809	-0.014648	0.000610	0.115967	1.780813	0.582479	0.682284
29264	0	-1.490120	0.013588	11.524035	-0.014933	0.000134	0.115236	1.776763	0.554038	0.679968
29265	0	-1.472063	0.018405	11.200608	-0.014771	0.000183	0.112000	1.771292	0.505995	0.672514
29266	0	-1.467876	0.085799	10.847951	-0.014735	0.000855	0.108472	1.767490	0.449358	0.664695
29267	0	-1.452310	0.085591	10.419599	-0.014587	0.000854	0.104187	1.762402	0.381522	0.659291
29268	0	-1.397224	0.097911	10.171041	-0.014035	0.000978	0.101702	1.756653	0.313753	0.647213
29269	0	-1.373416	0.048959	9.876321	-0.013794	0.000488	0.098755	1.751625	0.247554	0.640000
29270	0	-1.319956	0.018730	9.554244	-0.013251	0.000185	0.095535	1.747718	0.188603	0.631343
29271	0	-1.258694	0.060993	9.216957	-0.012634	0.000610	0.092163	1.740660	0.133038	0.619809
29272	0	-1.238187	0.079368	8.876306	-0.012422	0.000793	0.088758	1.735637	0.085061	0.603958
29273	0	-1.248346	0.042893	8.795574	-0.012512	0.000427	0.087952	1.731251	0.050915	0.594914
29274	0	-1.249831	0.025057	8.759560	-0.012516	0.000247	0.087593	1.729137	0.030884	0.590290
29275	0	-1.238622	0.103817	8.746393	-0.012390	0.001038	0.087463	1.723118	0.028859	0.592030
29276	0	-1.245218	0.122446	8.569302	-0.012444	0.001222	0.085694	1.719953	0.043443	0.594295
29277	0	-1.234937	0.085719	8.685012	-0.012329	0.000854	0.086853	1.716555	0.073199	0.596082
29278	0	-1.265158	0.055539	8.952676	-0.012615	0.000554	0.089532	1.711412	0.122914	0.596340
29279	0	-1.267824	0.061374	9.356093	-0.012634	0.000610	0.093567	1.708562	0.179744	0.601509
29280	0	-1.326279	0.080140	9.641538	-0.013213	0.000800	0.096422	1.703080	0.241770	0.605691
29281	0	-1.371971	0.091712	9.783265	-0.013672	0.000916	0.097839	1.697899	0.300875	0.609810
29282	0	-1.388040	0.043046	10.050381	-0.013831	0.000430	0.100511	1.691265	0.360152	0.614069
29283	0	-1.427135	0.073593	10.418013	-0.014221	0.000732	0.104187	1.688029	0.418504	0.616404
29284	0	-1.461787	0.086331	10.801134	-0.014569	0.000861	0.108018	1.683138	0.473172	0.622903
29285	0	-1.492718	0.006759	11.162868	-0.014893	0.000061	0.111633	1.682665	0.511982	0.623673
29286	0	-1.461351	-0.017066	11.278129	-0.014597	-0.000171	0.112783	1.675460	0.532081	0.626064
29287	0	-1.459097	0.018886	11.352492	-0.014587	0.000183	0.113525	1.673871	0.538905	0.629210
29288	0	-1.446596	0.074911	11.431779	-0.014473	0.000744	0.114317	1.671673	0.535156	0.631286
29289	0	-1.455975	0.055190	11.383409	-0.014587	0.000549	0.113831	1.666877	0.511057	0.620982
29290	0	-1.473941	0.018988	11.097374	-0.014778	0.000188	0.110969	1.661414	0.474593	0.615884
29291	0	-1.465902	0.037376	10.779494	-0.014709	0.000366	0.107788	1.661895	0.424730	0.601776
29292	0	-1.419539	0.099362	10.365714	-0.014247	0.000991	0.103650	1.657400	0.371478	0.594361
29293	0	-1.391948	0.116277	10.089904	-0.013977	0.001160	0.100891	1.653356	0.309883	0.582302
29294	0	-1.368537	0.055847	9.847290	-0.013742	0.000555	0.098465	1.649655	0.247175	0.575975
29295	0	-1.368082	0.043543	9.571055	-0.013733	0.000427	0.095703	1.651875	0.188779	0.563858
29296	0	-1.309596	0.056449	9.261056	-0.013144	0.000565	0.092604	1.644260	0.132728	0.552396
29297	0	-1.253847	0.085709	8.966549	-0.012573	0.000854	0.089661	1.639883	0.092151	0.540120
29298	0	-1.241969	0.141541	8.784253	-0.012444	0.001409	0.087839	1.640882	0.063491	0.535214
29299	0	-1.243816	0.110209	8.813656	-0.012451	0.001099	0.088135	1.637596	0.050377	0.530147
29300	0	-1.242197	0.049680	8.819914	-0.012425	0.000495	0.088199	1.632124	0.049640	0.529088
29301	0	-1.245957	0.030888	8.721803	-0.012451	0.000305	0.087219	1.629087	0.064426	0.528435
29302	0	-1.218181	0.135608	8.770197	-0.012163	0.001349	0.087705	1.629609	0.092402	0.532083
29303	0	-1.254428	0.091822	9.020548	-0.012512	0.000916	0.090210	1.625056	0.136853	0.533781
29304	0	-1.279830	0.018912	9.312514	-0.012762	0.000188	0.093130	1.618509	0.185007	0.541820
29305	0	-1.322801	0.055494	9.685671	-0.013184	0.000549	0.096863	1.617085	0.241260	0.545250
29306	0	-1.338410	0.105230	9.818648	-0.013335	0.001048	0.098193	1.613981	0.302139	0.547243
29307	0	-1.390474	0.146951	10.100628	-0.013855	0.001465	0.101013	1.611155	0.362392	0.550356
29308	0	-1.437309	0.055916	10.422701	-0.014324	0.000559	0.104234	1.603405	0.420000	0.553495
29309	0	-1.480921	-0.030004	10.759968	-0.014771	-0.000305	0.107605	1.600613	0.464958	0.559096
29310	0	-1.494293	0.019792	11.082418	-0.014912	0.000194	0.110828	1.596761	0.501057	0.565907
29311	0	-1.491705	0.097933	11.199623	-0.014893	0.000977	0.112000	1.591363	0.530186	0.561560
29312	0	-1.507150	0.129287	11.254111	-0.015064	0.001287	0.112542	1.589429	0.541531	0.564316
29313	0	-1.518455	-0.005333	11.261165	-0.015198	-0.000061	0.112610	1.588766	0.532083	0.562690
29314	0	-1.496337	-0.028212	11.249407	-0.014989	-0.000290	0.112491	1.588137	0.510114	0.563512
29315	0	-1.473078	0.043060	10.999067	-0.014771	0.000427	0.109985	1.583173	0.473133	0.554177
29316	0	-1.439944	0.092594	10.768217	-0.014449	0.000921	0.107676	1.579572	0.424570	0.544693
29317	0	-1.398424	0.079687	10.401114	-0.014038	0.000793	0.104004	1.574674	0.369514	0.538215
29318	0	-1.357334	0.019239	10.091196	-0.013629	0.000189	0.100904	1.570073	0.310769	0.529673
29319	0	-1.312982	0.055174	9.943338	-0.013184	0.000549	0.099426	1.564084	0.253018	0.526569
29320	0	-1.320907	0.159190	9.584608	-0.013264	0.001591	0.095839	1.556749	0.192030	0.520891
29321	0	-1.344566	0.146621	9.284071	-0.013489	0.001465	0.092834	1.549667	0.143154	0.514998
29322	0	-1.325017	0.085768	9.028736	-0.013284	0.000856	0.090282	1.542587	0.104969	0.509736
29323	0	-1.328129	0.006399	8.905393	-0.013306	0.000061	0.089050	1.537598	0.078022	0.505077
29324	0	-1.288051	0.061700	8.808205	-0.012892	0.000616	0.088080	1.529984	0.067786	0.500081
29325	0	-1.269074	0.122118	8.813542	-0.012695	0.001221	0.088135	1.521946	0.066388	0.493574
29326	0	-1.226537	0.128859	8.868414	-0.012259	0.001283	0.088685	1.520608	0.078374	0.493739
29327	0	-1.204363	0.116327	8.892551	-0.012024	0.001160	0.088928	1.516260	0.108067	0.499723
29328	0	-1.227696	0.092385	9.056639	-0.012247	0.000922	0.090570	1.509451	0.150272	0.501635
29329	0	-1.261035	0.146924	9.343976	-0.012573	0.001465	0.093445	1.505865	0.200157	0.505645
29330	0	-1.330079	0.153409	9.586913	-0.013260	0.001534	0.095875	1.496438	0.253434	0.509703
29331	0	-1.340410	0.061359	9.783422	-0.013367	0.000610	0.097839	1.491255	0.301716	0.510975
29332	0	-1.342838	0.073768	10.063043	-0.013383	0.000738	0.100636	1.481736	0.357930	0.514371
29333	0	-1.426334	0.085729	10.308254	-0.014221	0.000854	0.103088	1.475774	0.409260	0.517865
29334	0	-1.428485	0.110832	10.630571	-0.014247	0.001103	0.106311	1.472035	0.454757	0.514391
29335	0	-1.467359	0.061578	10.943264	-0.014648	0.000610	0.109436	1.468606	0.485722	0.517512
29336	0	-1.484081	0.031572	11.021920	-0.014821	0.000316	0.110222	1.459515	0.510897	0.515948
29337	0	-1.483546	0.054915	11.096139	-0.014832	0.000549	0.110962	1.450173	0.519701	0.511540
29338	0	-1.489658	0.073237	11.181510	-0.014901	0.000731	0.111814	1.441855	0.519756	0.507483
29339	0	-1.474841	0.036565	11.200243	-0.014771	0.000366	0.112000	1.432031	0.502073	0.498659
29340	0	-1.457272	0.006516	11.023955	-0.014606	0.000059	0.110235	1.428871	0.472763	0.494974
29341	0	-1.442344	0.091523	10.791577	-0.014465	0.000916	0.107910	1.419101	0.433067	0.491101
29342	0	-1.427642	0.091721	10.395991	-0.014324	0.000915	0.103953	1.412563	0.385329	0.486675
29343	0	-1.435612	0.061497	10.205755	-0.014404	0.000610	0.102051	1.408213	0.336138	0.480944
29344	0	-1.401520	0.007360	9.962903	-0.014067	0.000070	0.099622	1.403320	0.281983	0.470705
29345	0	-1.349936	0.073306	9.674777	-0.013550	0.000732	0.096741	1.394605	0.227309	0.459151
29346	0	-1.292636	0.128254	9.450084	-0.012963	0.001283	0.094496	1.384879	0.187491	0.454512
29347	0	-1.217114	0.134442	9.241194	-0.012207	0.001343	0.092407	1.377259	0.147893	0.452795
29348	0	-1.223272	0.086062	9.071028	-0.012259	0.000857	0.090707	1.371660	0.120168	0.452485
29349	0	-1.280267	0.110364	9.008992	-0.012817	0.001099	0.090088	1.368334	0.106420	0.451492
29350	0	-1.266110	0.153432	8.954320	-0.012667	0.001535	0.089542	1.357412	0.104284	0.449911
29351	0	-1.282050	0.170937	8.856155	-0.012817	0.001709	0.088562	1.348305	0.113353	0.448339
29352	0	-1.295920	0.158695	8.892441	-0.012946	0.001587	0.088926	1.338787	0.135271	0.445364
29353	0	-1.290330	0.152773	9.142713	-0.012878	0.001526	0.091431	1.331579	0.171571	0.444655
29354	0	-1.289921	0.110160	9.471481	-0.012869	0.001101	0.094719	1.322054	0.213297	0.446910
29355	0	-1.315790	0.121863	9.636972	-0.013123	0.001221	0.096375	1.309907	0.260346	0.448249
29356	0	-1.329422	0.072937	9.770160	-0.013256	0.000728	0.097707	1.302079	0.309969	0.456032
29357	0	-1.334916	0.048970	9.978667	-0.013306	0.000488	0.099792	1.294091	0.365127	0.452395
29358	0	-1.386292	0.098084	10.276535	-0.013823	0.000978	0.102771	1.287016	0.415283	0.453054
29359	0	-1.413813	0.085182	10.625705	-0.014099	0.000854	0.106262	1.274431	0.462508	0.454302
29360	0	-1.445419	0.029793	10.850497	-0.014423	0.000299	0.108509	1.263001	0.500128	0.456799
29361	0	-1.429989	-0.012600	10.955580	-0.014282	-0.000122	0.109558	1.248991	0.523528	0.464043
29362	0	-1.432420	0.004937	10.961350	-0.014318	0.000052	0.109614	1.235898	0.535736	0.461640
29363	0	-1.476471	0.073104	11.059649	-0.014771	0.000732	0.110596	1.224573	0.535034	0.461362
29364	0	-1.510780	0.060059	11.047702	-0.015125	0.000607	0.110475	1.207570	0.522350	0.453198
29365	0	-1.486637	-0.006404	10.950063	-0.014893	-0.000061	0.109497	1.194383	0.500189	0.450747
29366	0	-1.492436	-0.006360	10.578622	-0.014964	-0.000068	0.105781	1.188749	0.462571	0.444513
29367	0	-1.466913	0.036515	10.297207	-0.014709	0.000366	0.102966	1.177603	0.423246	0.436309
29368	0	-1.421656	0.030011	10.096936	-0.014264	0.000302	0.100963	1.165122	0.374894	0.428965
29369	0	-1.357203	0.054851	10.010293	-0.013611	0.000549	0.100098	1.154262	0.336203	0.417515
29370	0	-1.306469	0.122107	9.761057	-0.013108	0.001219	0.097605	1.146723	0.290528	0.413997
29371	0	-1.272235	0.134502	9.515833	-0.012756	0.001343	0.095154	1.139293	0.255110	0.410631
29372	0	-1.241436	0.122934	9.278625	-0.012446	0.001225	0.092782	1.135006	0.221037	0.406201
29373	0	-1.243079	0.067273	9.094516	-0.012451	0.000671	0.090942	1.126529	0.200915	0.399474
29374	0	-1.251823	0.097861	9.113231	-0.012533	0.000978	0.091130	1.116498	0.187602	0.399122
29375	0	-1.280987	0.152979	9.088234	-0.012817	0.001526	0.090881	1.111312	0.183740	0.393333
29376	0	-1.244193	0.146775	9.014926	-0.012437	0.001472	0.090150	1.095185	0.195717	0.392658
29377	0	-1.240499	0.121904	9.045209	-0.012390	0.001221	0.090454	1.082792	0.219994	0.395209
29378	0	-1.268152	0.139937	9.258328	-0.012665	0.001400	0.092586	1.071795	0.246238	0.396663
29379	0	-1.302715	0.103954	9.417354	-0.013000	0.001038	0.094177	1.063989	0.284267	0.398174
29380	0	-1.357496	0.086206	9.703297	-0.013544	0.000858	0.097037	1.058150	0.326270	0.402001
29381	0	-1.388912	0.054483	9.807869	-0.013855	0.000549	0.098083	1.042801	0.371818	0.401319
29382	0	-1.420706	0.059801	9.995968	-0.014169	0.000601	0.099965	1.029446	0.421424	0.401102
29383	0	-1.395396	0.042535	10.228976	-0.013916	0.000427	0.102295	1.017162	0.469650	0.397910
29384	0	-1.426940	0.017352	10.588051	-0.014239	0.000178	0.105885	1.001691	0.507813	0.400154
29385	0	-1.425218	0.030150	10.790608	-0.014221	0.000305	0.107910	0.987636	0.546552	0.394672
29386	0	-1.473006	-0.031605	10.838718	-0.014710	-0.000313	0.108390	0.973997	0.573166	0.389853
29387	0	-1.465597	-0.073547	10.858051	-0.014648	-0.000732	0.108582	0.960539	0.587056	0.384177
29388	0	-1.472088	-0.025089	10.918955	-0.014725	-0.000251	0.109189	0.950082	0.588834	0.381042
29389	0	-1.475052	0.029979	10.974392	-0.014771	0.000305	0.109741	0.934037	0.573739	0.382155
29390	0	-1.488369	0.029801	10.846846	-0.014915	0.000294	0.108464	0.928044	0.547033	0.379081
29391	0	-1.454894	-0.005604	10.529097	-0.014587	-0.000061	0.105286	0.922971	0.511135	0.369717
29392	0	-1.411028	0.013601	10.304175	-0.014146	0.000132	0.103037	0.917400	0.477608	0.361586
29393	0	-1.369085	0.128509	10.150711	-0.013733	0.001282	0.101501	0.910687	0.436107	0.353217
29394	0	-1.367196	0.141192	9.938120	-0.013712	0.001410	0.099376	0.902927	0.395978	0.346687
29395	0	-1.326841	0.140289	9.784443	-0.013306	0.001404	0.097839	0.891276	0.358252	0.344578
29396	0	-1.307715	0.055130	9.522903	-0.013111	0.000547	0.095224	0.885377	0.323321	0.342577
29397	0	-1.303035	0.072978	9.308300	-0.013062	0.000732	0.093079	0.871556	0.290900	0.337380
29398	0	-1.279657	0.109422	9.077092	-0.012818	0.001093	0.090768	0.862815	0.269495	0.329567
29399	0	-1.256082	0.140187	9.094413	-0.012573	0.001404	0.090942	0.849849	0.259828	0.327274
29400	0	-1.224212	0.121463	9.173887	-0.012243	0.001216	0.091739	0.837721	0.264364	0.328195
29401	0	-1.239265	0.060728	9.088103	-0.012390	0.000610	0.090881	0.823373	0.273509	0.329523
29402	0	-1.259337	0.047750	9.106153	-0.012579	0.000482	0.091063	0.807726	0.297609	0.330403
29403	0	-1.296246	0.055092	9.246503	-0.012939	0.000549	0.092468	0.799212	0.332136	0.329568
29404	0	-1.325586	0.085394	9.483856	-0.013231	0.000857	0.094842	0.784597	0.367856	0.329926
29405	0	-1.388398	0.054767	9.716384	-0.013855	0.000549	0.097168	0.772172	0.408085	0.331957
29406	0	-1.406916	0.023887	9.880265	-0.014036	0.000240	0.098807	0.760032	0.452418	0.332376
29407	0	-1.395202	0.042828	10.015368	-0.013916	0.000427	0.100159	0.750697	0.499679	0.333708
29408	0	-1.414365	0.012385	10.209688	-0.014112	0.000124	0.102101	0.740022	0.541808	0.334727
29409	0	-1.412439	0.024526	10.473292	-0.014099	0.000244	0.104736	0.730685	0.575512	0.339535
29410	0	-1.429637	0.024931	10.741122	-0.014274	0.000246	0.107414	0.723542	0.605788	0.345463
29411	0	-1.417309	-0.030742	10.839674	-0.014160	-0.000305	0.108398	0.710566	0.625492	0.347356
29412	0	-1.425442	-0.012578	10.863791	-0.014248	-0.000127	0.108639	0.701160	0.638705	0.337814
29413	0	-1.439775	0.073010	10.876553	-0.014404	0.000732	0.108765	0.688093	0.637963	0.337827
29414	0	-1.437693	0.097402	10.968294	-0.014391	0.000971	0.109681	0.680759	0.629510	0.335036
29415	0	-1.450119	0.061190	10.864593	-0.014526	0.000610	0.108643	0.671744	0.609203	0.328584
29416	0	-1.426033	0.025231	10.639459	-0.014295	0.000247	0.106390	0.666750	0.578500	0.324490
29417	0	-1.381340	0.055466	10.309393	-0.013855	0.000549	0.103088	0.661966	0.538515	0.322273
29418	0	-1.361157	0.129541	10.145628	-0.013652	0.001291	0.101451	0.655873	0.499246	0.319429
29419	0	-1.344713	0.110070	9.949292	-0.013489	0.001099	0.099487	0.647589	0.457559	0.314483
29420	0	-1.355336	0.085966	9.822109	-0.013590	0.000858	0.098216	0.638563	0.421282	0.308305
29421	0	-1.314744	0.085687	9.607427	-0.013184	0.000854	0.096069	0.630825	0.384517	0.298733
29422	0	-1.302220	0.110083	9.321454	-0.013053	0.001102	0.093210	0.618235	0.353018	0.295539
29423	0	-1.273429	0.152903	9.198299	-0.012756	0.001526	0.091980	0.611454	0.331857	0.289268
29424	0	-1.239204	0.116525	9.198776	-0.012407	0.001165	0.091986	0.600702	0.319146	0.287070
29425	0	-1.232461	0.061185	9.228575	-0.012329	0.000610	0.092285	0.591969	0.319851	0.286337
29426	0	-1.226325	0.012543	9.198043	-0.012259	0.000125	0.091981	0.581957	0.330775	0.287281
29427	0	-1.276516	0.048983	9.136839	-0.012756	0.000488	0.091370	0.573385	0.348158	0.286604
29428	0	-1.316164	0.079936	9.331691	-0.013141	0.000796	0.093320	0.566435	0.380147	0.291507
29429	0	-1.333161	0.048710	9.539433	-0.013306	0.000488	0.095398	0.554622	0.417730	0.287489
29430	0	-1.350850	0.042891	9.764482	-0.013481	0.000424	0.097649	0.549281	0.456090	0.293035
29431	0	-1.376244	0.128400	9.893386	-0.013733	0.001282	0.098938	0.541424	0.496714	0.286898
29432	0	-1.382542	0.067629	10.002356	-0.013793	0.000675	0.100028	0.532188	0.540255	0.285987
29433	0	-1.400602	0.049155	10.235198	-0.013977	0.000488	0.102356	0.525265	0.579025	0.287476
29434	0	-1.418362	0.013155	10.472431	-0.014158	0.000128	0.104728	0.518843	0.613176	0.285878
29435	0	-1.418274	0.061283	10.723577	-0.014160	0.000610	0.107239	0.510936	0.643669	0.286820
29436	0	-1.427876	0.086480	10.851224	-0.014267	0.000859	0.108514	0.506239	0.662554	0.283264
29437	0	-1.471288	0.048714	10.760452	-0.014709	0.000488	0.107605	0.494603	0.672692	0.278918
29438	0	-1.434334	0.054778	10.821525	-0.014350	0.000546	0.108214	0.485477	0.672176	0.272614
29439	0	-1.420595	0.049111	10.852249	-0.014221	0.000488	0.108521	0.477829	0.662437	0.272265
29440	0	-1.391825	0.049623	10.712430	-0.013947	0.000493	0.107121	0.470596	0.637545	0.272066
29441	0	-1.369879	0.098159	10.559521	-0.013733	0.000977	0.105591	0.465454	0.606965	0.268167
29442	0	-1.350573	0.074433	10.261385	-0.013545	0.000742	0.102609	0.457574	0.569590	0.258419
29443	0	-1.332762	0.055388	10.077420	-0.013367	0.000549	0.100769	0.452260	0.531690	0.250060
29444	0	-1.355820	0.098830	9.956295	-0.013596	0.000985	0.099558	0.445383	0.495190	0.237859
29445	0	-1.357771	0.049019	9.680640	-0.013611	0.000488	0.096802	0.437154	0.462500	0.228274
29446	0	-1.339140	0.055258	9.535007	-0.013424	0.000552	0.095345	0.427302	0.430038	0.213494
29447	0	-1.309545	0.055245	9.265519	-0.013123	0.000549	0.092651	0.420728	0.403040	0.207529
29448	0	-1.298802	0.049670	9.247775	-0.013008	0.000494	0.092475	0.413618	0.384684	0.198927
29449	0	-1.280486	0.024311	9.192069	-0.012817	0.000244	0.091919	0.402027	0.375705	0.187899
29450	0	-1.236144	0.073544	9.265470	-0.012365	0.000730	0.092654	0.398773	0.377370	0.185640
29451	0	-1.269957	0.073515	9.136902	-0.012695	0.000732	0.091370	0.391702	0.389193	0.184539
29452	0	-1.253087	0.104488	9.240392	-0.012521	0.001042	0.092405	0.384493	0.408244	0.178762
29453	0	-1.302203	0.030557	9.374701	-0.013000	0.000305	0.093750	0.374540	0.441038	0.179904
29454	0	-1.349811	0.054843	9.593687	-0.013472	0.000549	0.095941	0.362989	0.479132	0.185162
29455	0	-1.333072	0.103899	9.765282	-0.013306	0.001038	0.097656	0.354301	0.515083	0.183885
29456	0	-1.374570	0.140845	9.849983	-0.013722	0.001406	0.098503	0.347117	0.548706	0.184196
29457	0	-1.388312	0.092069	10.064305	-0.013855	0.000916	0.100647	0.342714	0.587332	0.179837
29458	0	-1.375639	0.093526	10.307620	-0.013730	0.000926	0.103080	0.342660	0.623228	0.172361
29459	0	-1.412364	0.055233	10.497716	-0.014099	0.000549	0.104980	0.335642	0.656545	0.170990
29460	0	-1.459793	0.092340	10.704515	-0.014577	0.000921	0.107048	0.327634	0.685592	0.171568
29461	0	-1.441464	0.097744	10.742048	-0.014404	0.000977	0.107422	0.318287	0.703197	0.170038
29462	0	-1.473486	0.000106	10.735642	-0.014730	0.000001	0.107357	0.308093	0.714437	0.170791
29463	0	-1.433678	0.006510	10.791102	-0.014343	0.000061	0.107910	0.302086	0.714145	0.167726
29464	0	-1.437744	0.049736	10.827924	-0.014392	0.000496	0.108277	0.293300	0.705415	0.165451
29465	0	-1.431850	0.109703	10.699796	-0.014343	0.001099	0.106995	0.281330	0.685496	0.160531
29466	0	-1.395694	0.103229	10.468537	-0.013989	0.001034	0.104681	0.269467	0.656531	0.153573
29467	0	-1.388019	0.061451	10.242183	-0.013916	0.000610	0.102417	0.263863	0.623084	0.147278
29468	0	-1.392794	0.037488	10.072316	-0.013968	0.000374	0.100718	0.254769	0.583581	0.144076
29469	0	-1.394029	0.061775	9.967552	-0.013977	0.000610	0.099670	0.253046	0.547964	0.138176
29470	0	-1.368993	0.062758	9.785343	-0.013722	0.000625	0.097849	0.246140	0.516504	0.136671
29471	0	-1.334128	0.036726	9.558460	-0.013367	0.000366	0.095581	0.237247	0.492697	0.130456
29472	0	-1.304999	0.018987	9.412607	-0.013073	0.000185	0.094123	0.232963	0.471399	0.123749
29473	0	-1.322232	0.079488	9.320384	-0.013245	0.000793	0.093201	0.224505	0.450599	0.121964
29474	0	-1.288416	0.122538	9.326885	-0.012895	0.001223	0.093267	0.217796	0.444400	0.115384
29475	0	-1.305881	0.098219	9.289583	-0.013062	0.000977	0.092896	0.214672	0.447723	0.109582
29476	0	-1.281682	0.056607	9.191832	-0.012813	0.000560	0.091919	0.212344	0.459626	0.106777
29477	0	-1.264430	0.061315	9.283309	-0.012634	0.000610	0.092834	0.205811	0.478716	0.098382
29478	0	-1.286033	0.073968	9.435448	-0.012838	0.000737	0.094357	0.198849	0.512079	0.094285
29479	0	-1.314325	0.097735	9.643272	-0.013123	0.000977	0.096436	0.189775	0.543315	0.094410
29480	0	-1.325042	0.116784	9.807338	-0.013226	0.001161	0.098077	0.188169	0.579041	0.091008
29481	0	-1.333112	0.104156	9.917867	-0.013306	0.001038	0.099182	0.182804	0.615134	0.087552
29482	0	-1.350365	0.104841	10.094135	-0.013480	0.001045	0.100945	0.176432	0.648414	0.089170
29483	0	-1.363240	0.091370	10.247518	-0.013611	0.000916	0.102478	0.164429	0.679129	0.095668
29484	0	-1.416492	0.072789	10.484890	-0.014144	0.000729	0.104852	0.153709	0.708692	0.096764
29485	0	-1.430051	0.104103	10.619868	-0.014282	0.001038	0.106201	0.147439	0.735043	0.101391
29486	0	-1.469276	0.049351	10.649965	-0.014686	0.000495	0.106501	0.136097	0.749429	0.096450
29487	0	-1.452974	0.055393	10.681104	-0.014526	0.000549	0.106812	0.131168	0.759739	0.091908
29488	0	-1.428359	0.032064	10.711548	-0.014289	0.000314	0.107115	0.128618	0.760744	0.087502
29489	0	-1.438975	0.012310	10.663038	-0.014404	0.000122	0.106628	0.119809	0.751760	0.085489
29490	0	-1.423243	0.006612	10.577964	-0.014254	0.000063	0.105777	0.113323	0.735473	0.080879
29491	0	-1.376240	0.043075	10.370291	-0.013794	0.000427	0.103699	0.107281	0.707285	0.076026
29492	0	-1.376561	0.037351	10.169604	-0.013794	0.000373	0.101692	0.098025	0.681955	0.078534
29493	0	-1.351726	0.061511	10.065132	-0.013550	0.000610	0.100647	0.093514	0.651535	0.077870
29494	0	-1.345328	0.073986	9.840186	-0.013487	0.000741	0.098397	0.082372	0.619098	0.072891
29495	0	-1.333646	0.104539	9.704998	-0.013367	0.001038	0.097046	0.081743	0.590067	0.066524
29496	0	-1.322163	0.087078	9.534799	-0.013247	0.000870	0.095345	0.073215	0.566812	0.061488
29497	0	-1.316490	0.109963	9.491225	-0.013184	0.001099	0.094910	0.064745	0.550915	0.055015
29498	0	-1.306803	0.109888	9.326906	-0.013086	0.001100	0.093266	0.054232	0.535119	0.049767
29499	0	-1.299348	0.098042	9.307955	-0.013000	0.000977	0.093079	0.049288	0.533176	0.045101
29500	0	-1.298569	0.141064	9.338496	-0.012987	0.001411	0.093385	0.038650	0.538079	0.045121
29501	0	-1.300445	0.134479	9.283389	-0.013000	0.001343	0.092834	0.031484	0.549648	0.045206
29502	0	-1.332364	0.086172	9.313637	-0.013314	0.000858	0.093138	0.026017	0.567883	0.045093
29503	0	-1.301836	0.097668	9.545655	-0.013000	0.000977	0.095459	0.016498	0.595990	0.052022
29504	0	-1.311897	0.049327	9.734260	-0.013099	0.000488	0.097345	0.012888	0.626550	0.046047
29505	0	-1.332871	0.061300	9.856865	-0.013306	0.000610	0.098572	0.006532	0.660057	0.041118
29506	0	-1.349655	0.122666	9.905036	-0.013474	0.001225	0.099053	-0.001578	0.692291	0.040913
29507	0	-1.387978	0.103935	10.125391	-0.013855	0.001038	0.101257	-0.009040	0.727056	0.038186
29508	0	-1.410799	0.061486	10.252876	-0.014089	0.000613	0.102531	-0.016613	0.755388	0.035677
29509	0	-1.442039	-0.012054	10.479515	-0.014404	-0.000122	0.104797	-0.024397	0.779645	0.034666
29510	0	-1.469072	0.006851	10.546261	-0.014681	0.000064	0.105464	-0.028882	0.796999	0.036468
29511	0	-1.429004	0.073637	10.638320	-0.014282	0.000732	0.106384	-0.034036	0.812114	0.033031
29512	0	-1.417548	0.079486	10.723607	-0.014176	0.000801	0.107236	-0.049986	0.817861	0.028136
29513	0	-1.433273	0.025120	10.724016	-0.014343	0.000244	0.107239	-0.051881	0.813286	0.022360
29514	0	-1.436303	0.032048	10.742649	-0.014383	0.000319	0.107424	-0.059215	0.798302	0.020856
29515	0	-1.431334	0.116185	10.498453	-0.014343	0.001160	0.104980	-0.066202	0.772316	0.016045
29516	0	-1.431333	0.110210	10.297851	-0.014346	0.001102	0.102974	-0.075939	0.742490	0.012747
29517	0	-1.419035	0.030704	10.132268	-0.014221	0.000305	0.101318	-0.083306	0.714217	0.017516
29518	0	-1.388397	0.018894	10.059799	-0.013916	0.000186	0.100594	-0.089288	0.684376	0.015723
29519	0	-1.339422	0.116314	9.906456	-0.013428	0.001160	0.099060	-0.094562	0.652276	0.011230
29520	0	-1.315151	0.152991	9.693629	-0.013180	0.001533	0.096932	-0.106895	0.625536	0.004597
29521	0	-1.285599	0.104009	9.521785	-0.012878	0.001038	0.095215	-0.113130	0.605202	0.003293
29522	0	-1.306055	0.030751	9.418549	-0.013079	0.000310	0.094183	-0.125248	0.589800	0.001249
29523	0	-1.280277	0.121772	9.387410	-0.012817	0.001221	0.093872	-0.138058	0.578619	0.003147
29524	0	-1.302151	0.169992	9.393854	-0.013033	0.001702	0.093937	-0.149977	0.571332	0.000549
29525	0	-1.293955	0.158401	9.344486	-0.012939	0.001587	0.093445	-0.162547	0.578120	-0.002253
29526	0	-1.269533	0.121620	9.295569	-0.012696	0.001214	0.092956	-0.168834	0.583635	-0.009928
29527	0	-1.283004	0.054785	9.399242	-0.012817	0.000549	0.093994	-0.179512	0.605755	-0.016298
29528	0	-1.273542	0.084885	9.563638	-0.012721	0.000851	0.095638	-0.190741	0.629609	-0.011566
29529	0	-1.314269	0.079393	9.728732	-0.013123	0.000793	0.097290	-0.199102	0.659986	-0.015438
29530	0	-1.336727	0.060899	9.831913	-0.013347	0.000610	0.098322	-0.209663	0.690618	-0.010522
29531	0	-1.394105	0.085838	9.917858	-0.013916	0.000854	0.099182	-0.214128	0.726214	-0.012694
29532	0	-1.429924	0.104352	10.051338	-0.014272	0.001045	0.100517	-0.225124	0.764242	-0.004305
29533	0	-1.442440	0.085068	10.284145	-0.014404	0.000854	0.102844	-0.238158	0.793318	-0.007323
29534	0	-1.433934	0.029101	10.424013	-0.014323	0.000297	0.104242	-0.253039	0.817700	-0.010163
29535	0	-1.429642	0.054999	10.564993	-0.014282	0.000549	0.105652	-0.261116	0.839754	-0.011351
29536	0	-1.389056	0.085261	10.589034	-0.013884	0.000855	0.105891	-0.272936	0.853941	-0.012133
29537	0	-1.422452	0.036161	10.577349	-0.014221	0.000366	0.105774	-0.286623	0.864201	-0.014420
29538	0	-1.421897	0.017420	10.607934	-0.014228	0.000174	0.106078	-0.294693	0.861217	-0.015310
29539	0	-1.450950	0.024392	10.595934	-0.014526	0.000244	0.105957	-0.303657	0.849617	-0.020492
29540	0	-1.453130	0.085695	10.541464	-0.014554	0.000854	0.105412	-0.308721	0.831541	-0.022963
29541	0	-1.407300	0.079173	10.260370	-0.014099	0.000793	0.102600	-0.319339	0.808991	-0.024641
29542	0	-1.395771	0.060457	10.163419	-0.013987	0.000607	0.101630	-0.330212	0.783067	-0.029465
29543	0	-1.340064	0.078768	10.046753	-0.013428	0.000793	0.100464	-0.345375	0.758790	-0.035573
29544	0	-1.334152	0.145098	9.955944	-0.013374	0.001452	0.099555	-0.355645	0.727610	-0.040317
29545	0	-1.321807	0.134117	9.845330	-0.013245	0.001343	0.098450	-0.366087	0.703282	-0.041234
29546	0	-1.329308	0.085013	9.595701	-0.013315	0.000851	0.095954	-0.375231	0.683475	-0.050143
29547	0	-1.328558	0.066923	9.442423	-0.013306	0.000671	0.094421	-0.386360	0.665719	-0.054660
29548	0	-1.325118	0.103546	9.467229	-0.013266	0.001033	0.094670	-0.391640	0.654864	-0.062970
29549	0	-1.311293	0.116070	9.442271	-0.013123	0.001160	0.094421	-0.398834	0.649777	-0.065690
29550	0	-1.297401	0.079036	9.460746	-0.012981	0.000795	0.094606	-0.413270	0.647426	-0.068066
29551	0	-1.287883	0.085472	9.393305	-0.012878	0.000854	0.093933	-0.421456	0.654534	-0.063999
29552	0	-1.319194	0.079623	9.466352	-0.013185	0.000793	0.094665	-0.426478	0.670092	-0.066276
29553	0	-1.307260	0.073322	9.582368	-0.013062	0.000732	0.095825	-0.433785	0.689921	-0.068154
29554	0	-1.352407	0.012123	9.716243	-0.013512	0.000123	0.097164	-0.444202	0.711149	-0.066325
29555	0	-1.381172	0.005748	9.863033	-0.013794	0.000061	0.098633	-0.456651	0.738379	-0.062527
29556	0	-1.420872	0.023601	9.935775	-0.014196	0.000237	0.099360	-0.465353	0.759224	-0.068949
29557	0	-1.381131	0.097389	10.046151	-0.013794	0.000977	0.100464	-0.476521	0.785631	-0.073472
29558	0	-1.390210	0.060735	10.192231	-0.013890	0.000605	0.101924	-0.481737	0.805537	-0.071256
29559	0	-1.429618	0.018683	10.375784	-0.014282	0.000183	0.103760	-0.485822	0.827552	-0.076942
29560	0	-1.432349	0.043516	10.527915	-0.014311	0.000434	0.105281	-0.492614	0.847925	-0.081327
29561	0	-1.404626	0.079676	10.558971	-0.014038	0.000793	0.105591	-0.497148	0.863370	-0.085673
29562	0	-1.411457	0.055267	10.564924	-0.014116	0.000555	0.105649	-0.507835	0.868073	-0.083113
29563	0	-1.396627	0.023952	10.577536	-0.013977	0.000244	0.105774	-0.520873	0.862963	-0.086827
29564	0	-1.382096	0.047445	10.528928	-0.013834	0.000479	0.105288	-0.533578	0.855327	-0.091400
29565	0	-1.377527	0.079199	10.455570	-0.013794	0.000793	0.104553	-0.543283	0.841419	-0.091142
29566	0	-1.342601	0.164084	10.279149	-0.013453	0.001644	0.102788	-0.554889	0.818267	-0.102474
29567	0	-1.352526	0.084635	10.095551	-0.013550	0.000854	0.100952	-0.572066	0.796928	-0.103875
29568	0	-1.359625	0.047740	9.967992	-0.013624	0.000472	0.099676	-0.573923	0.771328	-0.112958
29569	0	-1.333965	0.073584	9.875852	-0.013367	0.000732	0.098755	-0.577992	0.746456	-0.113011
29570	0	-1.340764	0.073590	9.766675	-0.013435	0.000738	0.097663	-0.588442	0.720433	-0.125110
29571	0	-1.352555	0.072822	9.521833	-0.013550	0.000732	0.095215	-0.601393	0.697768	-0.126706
29572	0	-1.323922	0.078051	9.467487	-0.013258	0.000785	0.094672	-0.614451	0.681557	-0.129165
29573	0	-1.323760	0.061189	9.368995	-0.013245	0.000610	0.093689	-0.620279	0.679450	-0.136067
29574	0	-1.298462	0.067406	9.478877	-0.012986	0.000674	0.094789	-0.628344	0.684095	-0.135516
29575	0	-1.300056	0.085219	9.381105	-0.013000	0.000854	0.093811	-0.638920	0.690705	-0.132947
29576	0	-1.325467	0.091044	9.362665	-0.013246	0.000911	0.093628	-0.647059	0.708360	-0.132330
29577	0	-1.319196	0.067359	9.460331	-0.013184	0.000671	0.094604	-0.652137	0.725026	-0.131331
29578	0	-1.345769	0.030589	9.582055	-0.013445	0.000309	0.095822	-0.663480	0.746846	-0.132579
29579	0	-1.375200	0.012457	9.765356	-0.013733	0.000122	0.097656	-0.668153	0.775761	-0.133919
29580	0	-1.397382	0.018966	9.905170	-0.013955	0.000188	0.099054	-0.673686	0.803921	-0.137669
29581	0	-1.405695	-0.011665	10.040020	-0.014038	-0.000122	0.100403	-0.675126	0.831961	-0.139678
29582	0	-1.391340	-0.004807	10.124882	-0.013893	-0.000051	0.101252	-0.679862	0.861427	-0.143808
29583	0	-1.424173	0.018793	10.302450	-0.014221	0.000183	0.103027	-0.682079	0.890771	-0.145036
29584	0	-1.427055	0.056008	10.472864	-0.014263	0.000559	0.104730	-0.688261	0.905365	-0.148182
29585	0	-1.429236	0.048965	10.522323	-0.014282	0.000488	0.105225	-0.694295	0.922899	-0.149532
29586	0	-1.442758	0.018707	10.540358	-0.014425	0.000185	0.105404	-0.699621	0.931896	-0.148023
29587	0	-1.427467	0.030310	10.571392	-0.014282	0.000305	0.105713	-0.709329	0.930187	-0.149437
29588	0	-1.425039	0.091442	10.608321	-0.014267	0.000911	0.106081	-0.712850	0.918735	-0.152776
29589	0	-1.395546	0.097825	10.541056	-0.013977	0.000977	0.105408	-0.718450	0.901698	-0.155197
29590	0	-1.397729	0.067378	10.401121	-0.013996	0.000674	0.104009	-0.726346	0.887393	-0.159232
29591	0	-1.365024	0.073806	10.168744	-0.013672	0.000732	0.101685	-0.727449	0.869454	-0.158867
29592	0	-1.360494	0.086934	10.077702	-0.013629	0.000865	0.100774	-0.729871	0.848568	-0.163183
29593	0	-1.327981	0.085584	10.016211	-0.013306	0.000854	0.100159	-0.735615	0.825388	-0.172336
29594	0	-1.365159	0.037347	9.839960	-0.013682	0.000368	0.098395	-0.736702	0.795966	-0.178418
29595	0	-1.358259	0.079825	9.778221	-0.013611	0.000793	0.097778	-0.738401	0.769271	-0.181596
29596	0	-1.335144	0.086792	9.504241	-0.013373	0.000863	0.095039	-0.739862	0.749239	-0.182328
29597	0	-1.335091	0.043019	9.466774	-0.013367	0.000427	0.094666	-0.743483	0.736538	-0.186503
29598	0	-1.302124	0.067720	9.448745	-0.013030	0.000677	0.094486	-0.750481	0.732251	-0.188705
29599	0	-1.305336	0.097907	9.405628	-0.013062	0.000977	0.094055	-0.754576	0.728736	-0.195532
29600	0	-1.292249	0.086279	9.381301	-0.012923	0.000859	0.093813	-0.757478	0.734278	-0.194414
29601	0	-1.313165	0.055354	9.405388	-0.013123	0.000549	0.094055	-0.759298	0.751729	-0.199856
29602	0	-1.333288	0.037431	9.490566	-0.013325	0.000374	0.094907	-0.765817	0.767985	-0.198661
29603	0	-1.319955	0.073584	9.673852	-0.013184	0.000732	0.096741	-0.768800	0.793306	-0.200708
29604	0	-1.335557	0.079860	9.777118	-0.013338	0.000800	0.097774	-0.777646	0.820267	-0.196448
29605	0	-1.363346	0.048769	9.844658	-0.013611	0.000488	0.098450	-0.785285	0.853020	-0.198061
29606	0	-1.373648	0.042764	9.972217	-0.013718	0.000425	0.099725	-0.789605	0.881061	-0.197325
29607	0	-1.369121	0.061229	10.076641	-0.013672	0.000610	0.100769	-0.794266	0.909428	-0.203399
29608	0	-1.385164	0.073867	10.295820	-0.013834	0.000736	0.102961	-0.798496	0.935489	-0.202273
29609	0	-1.417139	0.085744	10.430753	-0.014160	0.000854	0.104309	-0.802151	0.954216	-0.201730
29610	0	-1.406803	0.086389	10.418221	-0.014061	0.000860	0.104183	-0.804969	0.968345	-0.203986
29611	0	-1.404179	0.055145	10.473582	-0.014038	0.000549	0.104736	-0.809447	0.978751	-0.208590
29612	0	-1.422718	0.056102	10.552806	-0.014229	0.000553	0.105528	-0.807801	0.983346	-0.204807
29613	0	-1.396302	0.043529	10.577575	-0.013977	0.000427	0.105774	-0.805976	0.974484	-0.203824
29614	0	-1.393397	0.032872	10.492432	-0.013949	0.000320	0.104922	-0.803822	0.963972	-0.200561
29615	0	-1.352692	0.085761	10.388479	-0.013550	0.000854	0.103882	-0.807168	0.945036	-0.201654
29616	0	-1.397409	0.067737	10.144893	-0.013994	0.000677	0.101446	-0.813625	0.928619	-0.205171
29617	0	-1.389079	0.067327	10.065045	-0.013916	0.000671	0.100647	-0.818167	0.906179	-0.209184
29618	0	-1.378345	0.073843	9.998527	-0.013805	0.000735	0.099982	-0.821284	0.887342	-0.211071
29619	0	-1.389272	0.110531	9.881912	-0.013916	0.001099	0.098816	-0.820294	0.866643	-0.212577
29620	0	-1.335876	0.099292	9.742098	-0.013382	0.000989	0.097418	-0.822241	0.845615	-0.221006
29621	0	-1.346869	0.049210	9.613317	-0.013489	0.000488	0.096130	-0.824340	0.827975	-0.222988
29622	0	-1.324977	0.031670	9.644248	-0.013266	0.000312	0.096440	-0.825301	0.815469	-0.221837
29623	0	-1.317528	0.074028	9.564317	-0.013184	0.000732	0.095642	-0.822509	0.811803	-0.222752
29624	0	-1.352688	0.069324	9.521766	-0.013534	0.000687	0.095217	-0.821100	0.809998	-0.227372
29625	0	-1.312552	0.128592	9.478713	-0.013123	0.001282	0.094788	-0.822568	0.819891	-0.229381
29626	0	-1.337716	0.068014	9.429768	-0.013372	0.000679	0.094298	-0.827721	0.831977	-0.227683
29627	0	-1.343368	0.055010	9.594643	-0.013428	0.000549	0.095947	-0.833206	0.845373	-0.228177
29628	0	-1.332862	-0.005684	9.710358	-0.013318	-0.000060	0.097105	-0.835791	0.864116	-0.231333
29629	0	-1.337835	0.018700	9.771568	-0.013367	0.000183	0.097717	-0.837597	0.884053	-0.234100
29630	0	-1.328386	0.062006	9.850484	-0.013268	0.000618	0.098507	-0.841566	0.908252	-0.234009
29631	0	-1.356408	0.085439	10.040091	-0.013550	0.000854	0.100403	-0.847986	0.930804	-0.237865
29632	0	-1.401780	0.036668	10.106776	-0.014006	0.000365	0.101069	-0.852727	0.950840	-0.238498
29633	0	-1.411485	0.043388	10.253687	-0.014099	0.000427	0.102539	-0.851680	0.974687	-0.239232
29634	0	-1.383210	0.093596	10.369314	-0.013826	0.000929	0.103694	-0.850186	0.987265	-0.243923
29635	0	-1.416777	0.103941	10.357560	-0.014160	0.001038	0.103577	-0.854415	1.001918	-0.245084
29636	0	-1.399342	0.067989	10.412293	-0.013992	0.000674	0.104123	-0.854455	1.009341	-0.249453
29637	0	-1.396721	0.024724	10.418832	-0.013977	0.000244	0.104187	-0.857316	1.004742	-0.249159
29638	0	-1.376670	0.038260	10.425100	-0.013775	0.000372	0.104250	-0.851926	1.001976	-0.246767
29639	0	-1.396052	0.062228	10.376192	-0.013977	0.000610	0.103760	-0.845049	0.989906	-0.249836
29640	0	-1.386668	0.112554	10.199582	-0.013884	0.001122	0.101994	-0.846711	0.977076	-0.256220
29641	0	-1.383234	0.098142	10.107727	-0.013855	0.000977	0.101074	-0.847382	0.957571	-0.259560
29642	0	-1.360729	0.050504	10.059430	-0.013627	0.000498	0.100592	-0.845330	0.941225	-0.264150
29643	0	-1.328217	0.116652	9.973450	-0.013306	0.001160	0.099731	-0.843622	0.920388	-0.268589
29644	0	-1.287746	0.141873	9.864063	-0.012894	0.001417	0.098639	-0.847898	0.907747	-0.266721
29645	0	-1.298234	0.122036	9.778074	-0.013000	0.001221	0.097778	-0.854306	0.892580	-0.272040
29646	0	-1.307068	0.067090	9.564912	-0.013087	0.000670	0.095647	-0.859728	0.878828	-0.277924
29647	0	-1.329552	0.061005	9.594867	-0.013306	0.000610	0.095947	-0.866023	0.872832	-0.286802
29648	0	-1.352455	0.121774	9.533959	-0.013530	0.001220	0.095339	-0.874288	0.872632	-0.292708
29649	0	-1.323709	0.097881	9.552104	-0.013245	0.000977	0.095520	-0.877492	0.869692	-0.296773
29650	0	-1.317101	0.073857	9.570478	-0.013169	0.000736	0.095705	-0.880631	0.877901	-0.294046
29651	0	-1.343256	0.055468	9.570242	-0.013428	0.000549	0.095703	-0.880149	0.889820	-0.294722
29652	0	-1.313987	0.074828	9.692095	-0.013133	0.000743	0.096922	-0.879709	0.904026	-0.296712
29653	0	-1.349775	0.091721	9.753292	-0.013489	0.000916	0.097534	-0.883628	0.920756	-0.293128
29654	0	-1.333721	0.049130	9.905539	-0.013324	0.000491	0.099057	-0.889205	0.942390	-0.295049
29655	0	-1.344304	0.073318	9.966834	-0.013428	0.000732	0.099670	-0.894098	0.966093	-0.295506
29656	0	-1.377581	0.085862	9.978598	-0.013763	0.000855	0.099788	-0.896202	0.986395	-0.301952
29657	0	-1.368749	0.055092	10.174350	-0.013672	0.000549	0.101746	-0.900131	1.010083	-0.304606
29658	0	-1.383693	-0.005633	10.228860	-0.013825	-0.000058	0.102290	-0.903785	1.029060	-0.308363
29659	0	-1.380547	0.073450	10.333097	-0.013794	0.000732	0.103333	-0.907203	1.047922	-0.308588
29660	0	-1.400296	0.116505	10.369449	-0.014000	0.001163	0.103695	-0.911213	1.057381	-0.308656
29661	0	-1.440405	0.091351	10.400396	-0.014404	0.000916	0.104004	-0.918999	1.063108	-0.315653
29662	0	-1.464303	0.066764	10.351638	-0.014648	0.000667	0.103516	-0.923477	1.063152	-0.319475
29663	0	-1.414871	0.067423	10.437165	-0.014160	0.000671	0.104370	-0.926030	1.056635	-0.320283
29664	0	-1.406098	0.085844	10.376470	-0.014076	0.000859	0.103763	-0.932576	1.045856	-0.320368
29665	0	-1.365247	0.103851	10.205337	-0.013672	0.001038	0.102051	-0.937208	1.030153	-0.316463
29666	0	-1.336935	0.091664	10.120373	-0.013390	0.000916	0.101201	-0.942593	1.013220	-0.320208
29667	0	-1.328280	0.091657	10.034482	-0.013306	0.000916	0.100342	-0.946969	0.993111	-0.320858
29668	0	-1.354952	0.086059	9.949524	-0.013566	0.000856	0.099493	-0.947690	0.980086	-0.325512
29669	0	-1.316196	0.097413	9.839159	-0.013184	0.000977	0.098389	-0.955974	0.960833	-0.329979
29670	0	-1.349541	0.060694	9.705320	-0.013507	0.000605	0.097052	-0.958761	0.953274	-0.330425
29671	0	-1.311123	0.079232	9.680330	-0.013123	0.000793	0.096802	-0.965522	0.945811	-0.336076
29672	0	-1.339716	0.085145	9.631754	-0.013406	0.000852	0.096316	-0.971189	0.941523	-0.339532
29673	0	-1.324065	0.103591	9.594783	-0.013245	0.001038	0.095947	-0.978660	0.942823	-0.335814
29674	0	-1.348104	0.066671	9.521582	-0.013481	0.000668	0.095216	-0.985084	0.948702	-0.336701
29675	0	-1.355282	0.091882	9.588577	-0.013550	0.000916	0.095886	-0.986530	0.958285	-0.338121
29676	0	-1.350238	0.098500	9.594531	-0.013495	0.000982	0.095946	-0.988666	0.972573	-0.339446
29677	0	-1.386355	0.048913	9.680053	-0.013855	0.000488	0.096802	-0.993049	0.988734	-0.336650
29678	0	-1.351919	0.067527	9.795672	-0.013506	0.000672	0.097959	-0.994960	1.010229	-0.340328
29679	0	-1.350355	0.073595	9.887491	-0.013489	0.000732	0.098877	-0.996200	1.033368	-0.338398
29680	0	-1.334676	0.061688	9.917581	-0.013335	0.000617	0.099177	-1.001618	1.052673	-0.337725
29681	0	-1.313804	0.049069	10.082805	-0.013123	0.000488	0.100830	-1.004126	1.076220	-0.336953
29682	0	-1.341668	0.067990	10.210459	-0.013398	0.000676	0.102107	-1.005150	1.102914	-0.337294
29683	0	-1.386442	0.073325	10.204949	-0.013855	0.000732	0.102051	-1.009419	1.119444	-0.338555
29684	0	-1.399719	0.091936	10.326845	-0.013996	0.000916	0.103269	-1.011453	1.126567	-0.338737
29685	0	-1.428669	0.079200	10.369813	-0.014282	0.000793	0.103699	-1.018187	1.137392	-0.343199
29686	0	-1.416246	0.054681	10.363677	-0.014170	0.000546	0.103636	-1.021945	1.135337	-0.338502
29687	0	-1.403032	0.067411	10.339459	-0.014038	0.000671	0.103394	-1.024058	1.132582	-0.343760
29688	0	-1.364751	0.080041	10.339665	-0.013657	0.000798	0.103395	-1.026801	1.128424	-0.341180
29689	0	-1.378028	0.067359	10.315123	-0.013794	0.000671	0.103149	-1.029476	1.119100	-0.342700
29690	0	-1.350393	0.098026	10.162895	-0.013523	0.000980	0.101626	-1.034688	1.103316	-0.344964
29691	0	-1.353294	0.048574	10.101546	-0.013550	0.000488	0.101013	-1.042638	1.090051	-0.346031
29692	0	-1.361921	0.041994	10.010410	-0.013638	0.000422	0.100101	-1.049508	1.073821	-0.348260
29693	0	-1.365158	0.079588	9.894077	-0.013672	0.000793	0.098938	-1.051790	1.056158	-0.351350
29694	0	-1.324191	0.091626	9.851873	-0.013266	0.000919	0.098516	-1.060401	1.034467	-0.350180
29695	0	-1.322760	0.091855	9.753646	-0.013245	0.000916	0.097534	-1.061878	1.020290	-0.350006
29696	0	-1.332350	0.092068	9.717314	-0.013333	0.000921	0.097172	-1.067495	1.014518	-0.354285
29697	0	-1.311485	0.164756	9.686384	-0.013123	0.001648	0.096863	-1.072918	1.011280	-0.350277
29698	0	-1.328666	0.152315	9.637696	-0.013290	0.001525	0.096376	-1.079890	1.012604	-0.353056
29699	0	-1.336129	0.085716	9.600903	-0.013367	0.000854	0.096008	-1.081625	1.011957	-0.355664
29700	0	-1.347526	0.049305	9.552140	-0.013478	0.000493	0.095521	-1.086541	1.014169	-0.355489
29701	0	-1.343410	0.091336	9.673986	-0.013428	0.000916	0.096741	-1.093915	1.027525	-0.354592
29702	0	-1.351186	0.084744	9.789716	-0.013502	0.000850	0.097898	-1.101319	1.044677	-0.360065
29703	0	-1.349752	0.054853	9.850955	-0.013489	0.000549	0.098511	-1.106975	1.060623	-0.363179
29704	0	-1.370135	0.018591	9.923873	-0.013690	0.000181	0.099240	-1.106376	1.079530	-0.362796
29705	0	-1.380544	0.042664	9.966882	-0.013794	0.000427	0.099670	-1.111836	1.098557	-0.360007
29706	0	-1.383024	0.048403	10.051939	-0.013818	0.000486	0.100521	-1.119244	1.118554	-0.361454
29707	0	-1.398299	0.085495	10.180582	-0.013977	0.000854	0.101807	-1.123438	1.130982	-0.365668
29708	0	-1.374794	0.079116	10.265889	-0.013745	0.000793	0.102659	-1.130712	1.139715	-0.365046
29709	0	-1.385863	0.060792	10.272169	-0.013855	0.000610	0.102722	-1.138076	1.149494	-0.372228
29710	0	-1.423422	0.054313	10.314676	-0.014229	0.000544	0.103148	-1.143303	1.161273	-0.372083
29711	0	-1.397597	0.060680	10.345476	-0.013977	0.000610	0.103455	-1.151879	1.165821	-0.373553
29712	0	-1.402928	0.054433	10.333344	-0.014036	0.000542	0.103333	-1.153631	1.163901	-0.374681
29713	0	-1.402129	0.067040	10.315171	-0.014038	0.000671	0.103149	-1.159335	1.150917	-0.379496
29714	0	-1.398604	0.085130	10.224026	-0.014005	0.000852	0.102238	-1.164282	1.135612	-0.387621
29715	0	-1.389796	0.085495	10.138187	-0.013916	0.000854	0.101379	-1.168370	1.120875	-0.391333
29716	0	-1.374125	0.091883	10.022685	-0.013759	0.000916	0.100224	-1.169243	1.106702	-0.389674
29717	0	-1.346876	0.067004	9.949003	-0.013489	0.000671	0.099487	-1.175353	1.089336	-0.393161
29718	0	-1.288484	0.103277	9.924984	-0.012899	0.001035	0.099248	-1.182151	1.078182	-0.397724
29719	0	-1.310690	0.097474	9.826871	-0.013123	0.000977	0.098267	-1.188804	1.065622	-0.397593
29720	0	-1.313382	0.103551	9.796781	-0.013153	0.001034	0.097965	-1.191333	1.048780	-0.399850
29721	0	-1.310899	0.103493	9.704776	-0.013123	0.001038	0.097046	-1.198917	1.038373	-0.400933
29722	0	-1.338977	0.066665	9.668410	-0.013401	0.000666	0.096683	-1.202263	1.030711	-0.401893
29723	0	-1.330170	0.097424	9.692440	-0.013306	0.000977	0.096924	-1.209412	1.031667	-0.405311
29724	0	-1.323386	0.072473	9.631488	-0.013237	0.000728	0.096314	-1.217314	1.033630	-0.404637
29725	0	-1.348813	0.066687	9.631360	-0.013489	0.000671	0.096313	-1.227027	1.038526	-0.406696
29726	0	-1.337120	0.072210	9.692308	-0.013366	0.000723	0.096924	-1.232319	1.050629	-0.408412
29727	0	-1.319231	0.067016	9.820440	-0.013184	0.000671	0.098206	-1.238077	1.066439	-0.409200
29728	0	-1.345762	0.066838	9.789591	-0.013446	0.000669	0.097898	-1.242567	1.085847	-0.410803
29729	0	-1.367956	0.061366	9.942519	-0.013672	0.000610	0.099426	-1.243090	1.100324	-0.412641
29730	0	-1.369440	0.068179	10.027701	-0.013688	0.000677	0.100278	-1.242080	1.113148	-0.416204
29731	0	-1.404971	0.024214	10.082846	-0.014038	0.000244	0.100830	-1.248684	1.132047	-0.412997
29732	0	-1.382669	0.054252	10.155748	-0.013818	0.000545	0.101559	-1.255242	1.147750	-0.410400
29733	0	-1.404521	0.054752	10.241603	-0.014038	0.000549	0.102417	-1.261504	1.161357	-0.411784
29734	0	-1.399549	0.054832	10.241355	-0.013991	0.000546	0.102414	-1.262568	1.171509	-0.418502
29735	0	-1.409803	0.042459	10.278336	-0.014099	0.000427	0.102783	-1.269780	1.175955	-0.415008
29736	0	-1.433487	0.042546	10.308926	-0.014341	0.000422	0.103088	-1.269644	1.174319	-0.418906
29737	0	-1.390866	0.048878	10.278420	-0.013916	0.000488	0.102783	-1.273322	1.171724	-0.419811
29738	0	-1.370624	0.061538	10.260267	-0.013719	0.000610	0.102601	-1.272002	1.163570	-0.418129
29739	0	-1.365606	0.061219	10.174772	-0.013672	0.000610	0.101746	-1.274146	1.151323	-0.420688
29740	0	-1.338412	0.061668	10.089665	-0.013397	0.000613	0.100895	-1.274431	1.142042	-0.419383
29741	0	-1.334646	0.073516	10.058861	-0.013367	0.000732	0.100586	-1.275513	1.124543	-0.419071
29742	0	-1.342981	0.092049	10.010496	-0.013449	0.000920	0.100102	-1.279449	1.108450	-0.421790
29743	0	-1.353432	0.054926	9.961148	-0.013550	0.000549	0.099609	-1.283636	1.096182	-0.422853
29744	0	-1.350675	0.098021	9.790589	-0.013519	0.000976	0.097904	-1.282438	1.087098	-0.420735
29745	0	-1.347622	0.116067	9.729177	-0.013489	0.001160	0.097290	-1.285383	1.077893	-0.422084
29746	0	-1.339280	0.091777	9.692808	-0.013403	0.000916	0.096927	-1.287890	1.071382	-0.426336
29747	0	-1.329760	0.085827	9.686387	-0.013306	0.000854	0.096863	-1.287534	1.067439	-0.422165
29748	0	-1.304213	0.074167	9.607178	-0.013046	0.000739	0.096071	-1.288529	1.068049	-0.424529
29749	0	-1.318222	0.055150	9.692400	-0.013184	0.000549	0.096924	-1.289930	1.071896	-0.430542
29750	0	-1.330523	0.104527	9.674048	-0.013304	0.001041	0.096741	-1.289365	1.079156	-0.432337
29751	0	-1.324911	0.140558	9.728940	-0.013245	0.001404	0.097290	-1.291298	1.090073	-0.427924
29752	0	-1.332099	0.110489	9.826387	-0.013315	0.001101	0.098265	-1.291314	1.102379	-0.425905
29753	0	-1.373980	0.036923	9.893702	-0.013733	0.000366	0.098938	-1.291756	1.115855	-0.428547
29754	0	-1.338819	0.025217	9.923933	-0.013381	0.000250	0.099240	-1.293058	1.129710	-0.423043
29755	0	-1.386270	0.012582	9.997451	-0.013855	0.000122	0.099976	-1.292717	1.144067	-0.424741
29756	0	-1.357092	0.049804	10.088758	-0.013566	0.000495	0.100888	-1.293140	1.155141	-0.424758
29757	0	-1.367739	0.073180	10.156176	-0.013672	0.000732	0.101562	-1.297708	1.166879	-0.422458
29758	0	-1.338222	0.110459	10.229240	-0.013378	0.001097	0.102293	-1.292822	1.176944	-0.422189
29759	0	-1.379171	0.061331	10.217314	-0.013794	0.000610	0.102173	-1.293366	1.179867	-0.428271
29760	0	-1.390596	0.044254	10.205159	-0.013912	0.000433	0.102051	-1.286581	1.178342	-0.427660
29761	0	-1.391107	0.073507	10.229558	-0.013916	0.000732	0.102295	-1.287433	1.178179	-0.434700
29762	0	-1.371531	0.055607	10.284626	-0.013723	0.000554	0.102845	-1.289068	1.174689	-0.433264
29763	0	-1.390326	0.042514	10.211356	-0.013916	0.000427	0.102112	-1.295209	1.165822	-0.432908
29764	0	-1.363218	0.078865	10.156736	-0.013647	0.000789	0.101565	-1.299026	1.154399	-0.438452
29765	0	-1.323064	0.086144	9.973324	-0.013245	0.000854	0.099731	-1.294885	1.143760	-0.437187
29766	0	-1.320089	0.099066	9.930919	-0.013217	0.000990	0.099307	-1.297785	1.130580	-0.440992
29767	0	-1.329629	0.055431	9.912232	-0.013306	0.000549	0.099121	-1.295827	1.125182	-0.441614
29768	0	-1.339472	0.056032	9.881984	-0.013410	0.000559	0.098818	-1.297881	1.113327	-0.441251
29769	0	-1.323020	0.055341	9.784129	-0.013245	0.000549	0.097839	-1.296789	1.101723	-0.449283
29770	0	-1.308913	0.105239	9.686623	-0.013094	0.001045	0.096866	-1.292086	1.101434	-0.448569
29771	0	-1.335976	0.121832	9.722999	-0.013367	0.001221	0.097229	-1.298527	1.098629	-0.450610
29772	0	-1.346995	0.115741	9.723163	-0.013475	0.001154	0.097231	-1.298129	1.097556	-0.453622
29773	0	-1.361389	0.115978	9.612994	-0.013611	0.001160	0.096130	-1.301590	1.106541	-0.456509
29774	0	-1.349720	0.073576	9.716675	-0.013495	0.000732	0.097167	-1.301306	1.114018	-0.455520
29775	0	-1.385766	0.049216	9.747274	-0.013855	0.000488	0.097473	-1.300449	1.122612	-0.452648
29776	0	-1.343936	0.050071	9.850896	-0.013433	0.000496	0.098510	-1.298509	1.134900	-0.451722
29777	0	-1.356166	0.061051	9.948569	-0.013550	0.000610	0.099487	-1.301903	1.153961	-0.451439
29778	0	-1.333766	0.073368	9.960446	-0.013330	0.000732	0.099606	-1.304040	1.168759	-0.450625
29779	0	-1.325424	0.049234	9.985222	-0.013245	0.000488	0.099854	-1.302964	1.185191	-0.447156
29780	0	-1.369977	0.037607	10.058200	-0.013692	0.000374	0.100583	-1.303966	1.199511	-0.447938
29781	0	-1.368593	0.067340	10.156059	-0.013672	0.000671	0.101562	-1.305212	1.220687	-0.452382
29782	0	-1.400905	0.031188	10.174036	-0.014006	0.000309	0.101741	-1.305523	1.229895	-0.448586
29783	0	-1.397403	0.024648	10.229533	-0.013977	0.000244	0.102295	-1.306441	1.231864	-0.447538
29784	0	-1.396870	-0.011685	10.211218	-0.013971	-0.000118	0.102112	-1.308403	1.234244	-0.452008
29785	0	-1.384885	0.061804	10.217364	-0.013855	0.000610	0.102173	-1.303356	1.232661	-0.457402
29786	0	-1.401415	0.093797	10.260256	-0.014026	0.000931	0.102601	-1.298891	1.225088	-0.457681
29787	0	-1.378351	0.086318	10.223522	-0.013794	0.000854	0.102234	-1.292726	1.218711	-0.458378
29788	0	-1.394411	0.038807	10.101685	-0.013957	0.000382	0.101015	-1.289864	1.209382	-0.460558
29789	0	-1.390581	0.018344	10.003804	-0.013916	0.000183	0.100037	-1.292915	1.202979	-0.466064
29790	0	-1.358165	0.116691	10.010072	-0.013591	0.001160	0.100100	-1.288141	1.197794	-0.466715
29791	0	-1.378109	0.134983	9.967209	-0.013794	0.001343	0.099670	-1.283555	1.188342	-0.469410
29792	0	-1.363032	0.124274	9.888202	-0.013647	0.001234	0.098880	-1.276976	1.174154	-0.475293
29793	0	-1.322945	0.067775	9.778033	-0.013245	0.000671	0.097778	-1.272972	1.161606	-0.480626
29794	0	-1.308387	0.068218	9.784440	-0.013093	0.000684	0.097843	-1.278217	1.156181	-0.484454
29795	0	-1.286673	0.091946	9.704741	-0.012878	0.000916	0.097046	-1.276957	1.147526	-0.492830
29796	0	-1.327353	0.068299	9.729413	-0.013283	0.000679	0.097293	-1.275635	1.141840	-0.498760
29797	0	-1.317703	0.055577	9.735193	-0.013184	0.000549	0.097351	-1.271417	1.139297	-0.507957
29798	0	-1.322792	0.068942	9.619291	-0.013232	0.000684	0.096192	-1.268103	1.139439	-0.508121
29799	0	-1.312343	0.104005	9.661851	-0.013123	0.001038	0.096619	-1.268510	1.145645	-0.517302
29800	0	-1.300456	0.098470	9.692255	-0.013002	0.000981	0.096923	-1.267827	1.153390	-0.522808
29801	0	-1.330913	0.067423	9.802197	-0.013306	0.000671	0.098022	-1.267820	1.162676	-0.527749
29802	0	-1.325810	0.079772	9.844702	-0.013252	0.000798	0.098448	-1.271664	1.174688	-0.532980
29803	0	-1.361579	0.092024	9.863209	-0.013611	0.000916	0.098633	-1.269553	1.185762	-0.531471
29804	0	-1.344795	0.092719	9.997234	-0.013438	0.000924	0.099974	-1.269294	1.202147	-0.534725
29805	0	-1.386344	0.103965	10.009646	-0.013855	0.001038	0.100098	-1.270238	1.217159	-0.531568
29806	0	-1.406316	0.062133	10.119229	-0.014055	0.000614	0.101193	-1.265433	1.231385	-0.528685
29807	0	-1.380021	0.091988	10.119540	-0.013794	0.000916	0.101196	-1.263768	1.243739	-0.528357
29808	0	-1.362585	0.098855	10.186539	-0.013623	0.000985	0.101866	-1.263178	1.251941	-0.526582
29809	0	-1.379433	0.061050	10.198969	-0.013794	0.000610	0.101990	-1.266215	1.257629	-0.524854
29810	0	-1.360640	0.024341	10.284400	-0.013612	0.000244	0.102843	-1.270236	1.256838	-0.528240
29811	0	-1.354903	0.018284	10.253917	-0.013550	0.000183	0.102539	-1.273718	1.261155	-0.532417
29812	0	-1.329876	0.042901	10.229568	-0.013305	0.000426	0.102295	-1.273894	1.259693	-0.532115
29813	0	-1.353868	0.098114	10.174704	-0.013550	0.000977	0.101746	-1.271957	1.252268	-0.539378
29814	0	-1.369968	0.080386	10.071239	-0.013711	0.000802	0.100711	-1.273049	1.244513	-0.546268
29815	0	-1.378103	0.067293	10.046563	-0.013794	0.000671	0.100464	-1.274448	1.234919	-0.550332
29816	0	-1.369404	0.067764	9.985815	-0.013707	0.000674	0.099856	-1.273738	1.224983	-0.555951
29817	0	-1.353739	0.085437	9.924486	-0.013550	0.000854	0.099243	-1.277049	1.215860	-0.555849
29818	0	-1.345204	0.128310	9.863727	-0.013464	0.001281	0.098636	-1.277573	1.207323	-0.549277
29819	0	-1.317769	0.158889	9.808426	-0.013184	0.001587	0.098083	-1.278403	1.205605	-0.550666
29820	0	-1.353116	0.110201	9.765821	-0.013538	0.001102	0.097657	-1.282033	1.202385	-0.548617
29821	0	-1.360905	0.043332	9.796165	-0.013611	0.000427	0.097961	-1.278112	1.205483	-0.548420
29822	0	-1.354301	0.062839	9.759572	-0.013547	0.000622	0.097595	-1.273543	1.206089	-0.543507
29823	0	-1.336748	0.122697	9.790021	-0.013367	0.001221	0.097900	-1.269372	1.212255	-0.541594
29824	0	-1.324589	0.111223	9.741123	-0.013247	0.001111	0.097411	-1.271006	1.216652	-0.541172
29825	0	-1.312678	0.018270	9.851018	-0.013123	0.000183	0.098511	-1.274516	1.226755	-0.537906
29826	0	-1.319132	0.018084	9.887516	-0.013192	0.000182	0.098875	-1.279080	1.230931	-0.538252
29827	0	-1.319127	0.097742	9.948628	-0.013184	0.000977	0.099487	-1.281114	1.244925	-0.538345
29828	0	-1.381173	0.140536	9.966719	-0.013809	0.001405	0.099668	-1.283470	1.253036	-0.536349
29829	0	-1.362124	0.079841	10.021827	-0.013611	0.000793	0.100220	-1.280861	1.270077	-0.537501
29830	0	-1.394189	0.007219	10.064248	-0.013937	0.000071	0.100643	-1.282022	1.280780	-0.537627
29831	0	-1.391731	0.055234	10.150127	-0.013916	0.000549	0.101501	-1.281575	1.287261	-0.545740
29832	0	-1.428730	0.134950	10.095087	-0.014285	0.001348	0.100951	-1.283421	1.294903	-0.546093
29833	0	-1.397406	0.091560	10.186809	-0.013977	0.000916	0.101868	-1.286294	1.296619	-0.549106
29834	0	-1.396812	0.061026	10.168501	-0.013971	0.000610	0.101685	-1.289372	1.298136	-0.550155
29835	0	-1.372367	0.048911	10.192995	-0.013733	0.000488	0.101929	-1.291413	1.292870	-0.550398
29836	0	-1.376833	0.098268	10.162641	-0.013776	0.000978	0.101625	-1.288611	1.289580	-0.548404
29837	0	-1.360393	0.079447	10.156342	-0.013611	0.000793	0.101562	-1.290443	1.286959	-0.544973
29838	0	-1.377077	0.024635	10.107651	-0.013781	0.000246	0.101075	-1.293029	1.280882	-0.549038
29839	0	-1.341322	0.000305	10.077098	-0.013428	0.000000	0.100769	-1.292547	1.269484	-0.547645
29840	0	-1.338600	0.079878	9.985814	-0.013399	0.000799	0.099856	-1.295928	1.259461	-0.551410
29841	0	-1.329401	0.104266	9.954984	-0.013306	0.001038	0.099548	-1.293057	1.251061	-0.554956
29842	0	-1.302946	0.110533	9.857588	-0.013039	0.001108	0.098575	-1.299230	1.245389	-0.560208
29843	0	-1.329823	0.079802	9.863378	-0.013306	0.000793	0.098633	-1.296861	1.241814	-0.560131
29844	0	-1.334298	0.049670	9.833082	-0.013352	0.000497	0.098330	-1.299993	1.236002	-0.554548
29845	0	-1.324104	0.103932	9.747361	-0.013245	0.001038	0.097473	-1.300818	1.236753	-0.559620
29846	0	-1.317203	0.122480	9.692448	-0.013177	0.001224	0.096924	-1.302215	1.236001	-0.560862
29847	0	-1.312190	0.092122	9.777836	-0.013123	0.000916	0.097778	-1.298437	1.240277	-0.560729
29848	0	-1.324620	0.104957	9.790003	-0.013244	0.001048	0.097900	-1.299537	1.248270	-0.560428
29849	0	-1.324845	0.109781	9.844920	-0.013245	0.001099	0.098450	-1.303313	1.257804	-0.559651
29850	0	-1.350333	0.060655	9.856893	-0.013496	0.000608	0.098570	-1.308327	1.270968	-0.555654
29851	0	-1.367413	0.061168	9.893767	-0.013672	0.000610	0.098938	-1.309604	1.278625	-0.555669
29852	0	-1.367977	0.048828	9.948593	-0.013677	0.000490	0.099486	-1.314582	1.287246	-0.559401
29853	0	-1.355713	0.060923	9.948631	-0.013550	0.000610	0.099487	-1.318620	1.300671	-0.561128
29854	0	-1.381390	0.097525	10.064345	-0.013809	0.000974	0.100644	-1.319655	1.311042	-0.562515
29855	0	-1.392152	0.073049	10.131762	-0.013916	0.000732	0.101318	-1.324583	1.322304	-0.561109
29856	0	-1.374618	0.085050	10.156034	-0.013744	0.000850	0.101561	-1.326474	1.329421	-0.557349
29857	0	-1.391764	0.091678	10.198951	-0.013916	0.000916	0.101990	-1.327840	1.336335	-0.551363
29858	0	-1.379707	0.055040	10.192786	-0.013798	0.000551	0.101928	-1.331509	1.340592	-0.549979
29859	0	-1.403235	0.011997	10.192950	-0.014038	0.000122	0.101929	-1.336598	1.339136	-0.551833
29860	0	-1.389673	0.017653	10.156453	-0.013905	0.000178	0.101563	-1.341371	1.335277	-0.552985
29861	0	-1.384655	0.055392	10.168569	-0.013855	0.000549	0.101685	-1.338973	1.330734	-0.556144
29862	0	-1.364310	0.092232	10.138301	-0.013656	0.000924	0.101381	-1.343722	1.321509	-0.557548
29863	0	-1.359785	0.091604	10.101493	-0.013611	0.000916	0.101013	-1.345871	1.311705	-0.561645
29864	0	-1.338641	0.085312	9.961447	-0.013403	0.000854	0.099612	-1.350166	1.297673	-0.561131
29865	0	-1.328914	0.085185	9.900127	-0.013306	0.000854	0.098999	-1.355914	1.283534	-0.559272
29866	0	-1.338472	0.091059	9.924840	-0.013395	0.000910	0.099247	-1.357713	1.276231	-0.562875
29867	0	-1.329333	0.098021	9.900064	-0.013306	0.000977	0.098999	-1.356188	1.266838	-0.564878
29868	0	-1.333557	0.092540	9.820939	-0.013343	0.000922	0.098208	-1.355142	1.263238	-0.567694
29869	0	-1.329683	0.066878	9.753540	-0.013306	0.000671	0.097534	-1.360850	1.257792	-0.571881
29870	0	-1.340163	0.085316	9.778141	-0.013411	0.000849	0.097780	-1.358379	1.252219	-0.574292
29871	0	-1.342226	0.128201	9.753493	-0.013428	0.001282	0.097534	-1.360694	1.250712	-0.575219
29872	0	-1.335277	0.091239	9.784081	-0.013356	0.000916	0.097840	-1.366955	1.251611	-0.576329
29873	0	-1.318145	0.073629	9.747341	-0.013184	0.000732	0.097473	-1.365064	1.254041	-0.575805
29874	0	-1.324476	0.080017	9.826608	-0.013241	0.000801	0.098267	-1.368710	1.263558	-0.577354
29875	0	-1.324387	0.091529	9.887706	-0.013245	0.000916	0.098877	-1.371576	1.267610	-0.579074
29876	0	-1.343031	0.109637	9.924270	-0.013427	0.001098	0.099243	-1.375631	1.276549	-0.583426
29877	0	-1.349264	0.128194	9.936471	-0.013489	0.001282	0.099365	-1.377966	1.285975	-0.581431
29878	0	-1.355807	0.085639	9.991254	-0.013557	0.000854	0.099913	-1.378388	1.291702	-0.576769
29879	0	-1.355410	0.066996	10.009708	-0.013550	0.000671	0.100098	-1.382550	1.301561	-0.574058
29880	0	-1.356234	0.103434	10.070556	-0.013558	0.001034	0.100706	-1.384444	1.310927	-0.577370
29881	0	-1.361167	0.109943	10.119617	-0.013611	0.001099	0.101196	-1.386081	1.316863	-0.572092
29882	0	-1.367273	0.067421	10.180582	-0.013674	0.000672	0.101806	-1.386509	1.320514	-0.577541
29883	0	-1.372795	0.054670	10.199043	-0.013733	0.000549	0.101990	-1.391950	1.319859	-0.575630
29884	0	-1.378313	0.054022	10.192986	-0.013784	0.000544	0.101930	-1.398242	1.323356	-0.574788
29885	0	-1.403537	0.018253	10.150184	-0.014038	0.000183	0.101501	-1.401400	1.325186	-0.575865
29886	0	-1.371954	0.060773	10.125849	-0.013728	0.000608	0.101257	-1.404721	1.320350	-0.576736
29887	0	-1.390923	0.109641	10.144138	-0.013916	0.001099	0.101440	-1.409646	1.317396	-0.584278
29888	0	-1.353055	0.066340	10.046564	-0.013536	0.000667	0.100465	-1.415745	1.315441	-0.589938
29889	0	-1.384208	0.043111	10.009942	-0.013855	0.000427	0.100098	-1.413885	1.305585	-0.588198
29890	0	-1.357119	0.067451	9.998036	-0.013585	0.000678	0.099978	-1.420386	1.294516	-0.585562
29891	0	-1.341881	0.127713	9.893926	-0.013428	0.001282	0.098938	-1.428132	1.288962	-0.591676
29892	0	-1.382669	0.102755	9.875835	-0.013838	0.001028	0.098757	-1.431193	1.280955	-0.590366
29893	0	-1.366483	0.079141	9.802346	-0.013672	0.000793	0.098022	-1.436055	1.277678	-0.587680
29894	0	-1.377515	0.060882	9.790304	-0.013781	0.000606	0.097902	-1.434794	1.276254	-0.584319
29895	0	-1.348551	0.061106	9.814497	-0.013489	0.000610	0.098145	-1.436368	1.277255	-0.589339
29896	0	-1.311549	0.091551	9.851093	-0.013117	0.000916	0.098511	-1.439911	1.280639	-0.585304
29897	0	-1.342623	0.061252	9.814472	-0.013428	0.000610	0.098145	-1.439817	1.283756	-0.586169
29898	0	-1.336374	0.067807	9.820556	-0.013364	0.000675	0.098206	-1.438901	1.288507	-0.586790
29899	0	-1.336558	0.061084	9.887710	-0.013367	0.000610	0.098877	-1.440714	1.291999	-0.593432
29900	0	-1.324149	0.066933	9.997576	-0.013243	0.000671	0.099976	-1.445432	1.295426	-0.594042
29901	0	-1.330802	0.067118	9.991424	-0.013306	0.000671	0.099915	-1.448044	1.303069	-0.587734
29902	0	-1.385768	0.055224	10.021904	-0.013860	0.000548	0.100219	-1.445949	1.305425	-0.594160
29903	0	-1.367847	0.055057	10.027986	-0.013672	0.000549	0.100281	-1.446892	1.317798	-0.596517
29904	0	-1.374965	0.085549	10.052254	-0.013746	0.000856	0.100523	-1.450239	1.326411	-0.602069
29905	0	-1.342472	0.079652	10.125770	-0.013428	0.000793	0.101257	-1.449148	1.327901	-0.596374
29906	0	-1.384372	0.067706	10.186843	-0.013849	0.000677	0.101868	-1.451547	1.326495	-0.598197
29907	0	-1.354836	0.061562	10.156266	-0.013550	0.000610	0.101562	-1.447978	1.329644	-0.601356
29908	0	-1.348234	0.086639	10.144088	-0.013486	0.000864	0.101440	-1.447650	1.330407	-0.601411
29909	0	-1.335743	0.097614	10.199096	-0.013367	0.000977	0.101990	-1.450444	1.324866	-0.599479
29910	0	-1.376523	0.066766	10.113862	-0.013776	0.000670	0.101137	-1.455865	1.317624	-0.603460
29911	0	-1.347571	0.061291	10.150318	-0.013489	0.000610	0.101501	-1.455309	1.307656	-0.604191
29912	0	-1.320369	0.080139	10.083491	-0.013219	0.000798	0.100833	-1.454053	1.295170	-0.605161
29913	0	-1.322723	0.085750	9.955063	-0.013245	0.000854	0.099548	-1.452926	1.279982	-0.602979
29914	0	-1.344524	0.080037	9.900408	-0.013454	0.000799	0.099003	-1.453792	1.273966	-0.611460
29915	0	-1.360151	0.085432	9.869514	-0.013611	0.000854	0.098694	-1.456277	1.267941	-0.611976
29916	0	-1.346257	0.048963	9.839167	-0.013471	0.000487	0.098391	-1.455896	1.263332	-0.611568
29917	0	-1.305192	0.097681	9.814581	-0.013062	0.000977	0.098145	-1.457844	1.256812	-0.614886
29918	0	-1.315952	0.067023	9.759781	-0.013165	0.000671	0.097597	-1.461421	1.255641	-0.620246
29919	0	-1.317994	0.030675	9.802295	-0.013184	0.000305	0.098022	-1.461855	1.256191	-0.616935
29920	0	-1.341684	0.061349	9.814511	-0.013421	0.000613	0.098145	-1.463782	1.256034	-0.619964
29921	0	-1.349371	0.067117	9.783868	-0.013489	0.000671	0.097839	-1.466259	1.266618	-0.618202
29922	0	-1.343989	0.079891	9.771510	-0.013438	0.000793	0.097715	-1.461036	1.273358	-0.617870
29923	0	-1.336866	0.098223	9.820524	-0.013367	0.000977	0.098206	-1.456676	1.280409	-0.618662
29924	0	-1.337283	0.099254	9.936391	-0.013371	0.000987	0.099364	-1.452623	1.287948	-0.615975
29925	0	-1.343087	0.073299	9.881549	-0.013428	0.000732	0.098816	-1.454123	1.296264	-0.620921
29926	0	-1.356613	0.061309	9.942399	-0.013556	0.000611	0.099425	-1.454276	1.312222	-0.615929
29927	0	-1.349042	0.091703	10.015846	-0.013489	0.000916	0.100159	-1.454734	1.318785	-0.621546
29928	0	-1.349480	0.055489	10.076778	-0.013493	0.000552	0.100768	-1.453829	1.326032	-0.622988
29929	0	-1.343054	0.012871	10.156212	-0.013428	0.000122	0.101562	-1.448569	1.333922	-0.625852
29930	0	-1.362011	0.075070	10.143896	-0.013617	0.000745	0.101439	-1.444155	1.342738	-0.623209
29931	0	-1.373264	0.085694	10.162355	-0.013733	0.000854	0.101624	-1.443555	1.347119	-0.625837
29932	0	-1.366769	0.110641	10.144001	-0.013672	0.001103	0.101439	-1.442344	1.347168	-0.625305
29933	0	-1.390562	0.055209	10.180805	-0.013916	0.000549	0.101807	-1.441407	1.340196	-0.627171
29934	0	-1.407079	0.031064	10.132142	-0.014079	0.000310	0.101320	-1.442744	1.335525	-0.626291
29935	0	-1.378631	0.055295	10.119731	-0.013794	0.000549	0.101196	-1.440815	1.331618	-0.627349
29936	0	-1.377078	0.068044	10.089408	-0.013779	0.000678	0.100893	-1.440289	1.327415	-0.624664
29937	0	-1.353842	0.024761	10.028229	-0.013550	0.000244	0.100281	-1.438499	1.319180	-0.619436
29938	0	-1.369796	0.013096	10.040734	-0.013710	0.000129	0.100406	-1.438119	1.310093	-0.624063
29939	0	-1.390810	0.055801	9.979354	-0.013916	0.000549	0.099792	-1.430366	1.305756	-0.622134
29940	0	-1.382970	0.032188	9.924647	-0.013840	0.000322	0.099245	-1.433002	1.298855	-0.627671
29941	0	-1.335470	0.043580	9.881750	-0.013367	0.000427	0.098816	-1.425334	1.289761	-0.622166
29942	0	-1.327468	0.068852	9.827042	-0.013282	0.000688	0.098269	-1.426406	1.286202	-0.620726
29943	0	-1.324173	0.079363	9.838906	-0.013245	0.000793	0.098389	-1.428297	1.287519	-0.621960
29944	0	-1.317094	0.098021	9.796232	-0.013178	0.000977	0.097961	-1.426177	1.284148	-0.622412
29945	0	-1.330386	0.092022	9.912129	-0.013306	0.000916	0.099121	-1.422887	1.286787	-0.621596
29946	0	-1.317803	0.092914	9.796174	-0.013181	0.000924	0.097961	-1.419131	1.288296	-0.624622
29947	0	-1.305821	0.104387	9.875526	-0.013062	0.001038	0.098755	-1.413978	1.289187	-0.622315
29948	0	-1.360557	0.087211	9.863257	-0.013604	0.000867	0.098633	-1.410024	1.295529	-0.622000
29949	0	-1.355101	0.104252	9.960916	-0.013550	0.001038	0.099609	-1.406468	1.301686	-0.617296
29950	0	-1.337097	0.105224	9.991335	-0.013370	0.001047	0.099914	-1.402709	1.308031	-0.616214
29951	0	-1.336832	0.098310	10.003634	-0.013367	0.000977	0.100037	-1.397305	1.314587	-0.613939
29952	0	-1.319146	0.086885	10.101168	-0.013187	0.000867	0.101012	-1.397121	1.323849	-0.615980
29953	0	-1.336949	0.091494	10.040247	-0.013367	0.000916	0.100403	-1.399797	1.331680	-0.618860
29954	0	-1.324870	0.060942	10.107348	-0.013250	0.000608	0.101073	-1.400714	1.334528	-0.615929
29955	0	-1.348890	0.079641	10.107418	-0.013489	0.000793	0.101074	-1.399393	1.339242	-0.623324
29956	0	-1.348749	0.068131	10.113457	-0.013490	0.000677	0.101134	-1.396679	1.341422	-0.619802
29957	0	-1.348761	0.036718	10.095230	-0.013489	0.000366	0.100952	-1.397592	1.344785	-0.618477
29958	0	-1.354043	0.067406	10.144142	-0.013548	0.000672	0.101440	-1.397680	1.341070	-0.614118
29959	0	-1.342050	0.073898	10.144134	-0.013428	0.000732	0.101440	-1.392329	1.337478	-0.617383
29960	0	-1.340650	0.093547	10.083188	-0.013413	0.000928	0.100831	-1.385823	1.334249	-0.617278
29961	0	-1.372229	0.067473	10.040426	-0.013733	0.000671	0.100403	-1.384035	1.326736	-0.620880
29962	0	-1.345920	0.086569	10.010067	-0.013468	0.000860	0.100100	-1.379806	1.321524	-0.622132
29963	0	-1.329703	0.103892	9.967155	-0.013306	0.001038	0.099670	-1.380283	1.316187	-0.626223
29964	0	-1.340365	0.092126	9.930700	-0.013411	0.000917	0.099306	-1.377878	1.312834	-0.627588
29965	0	-1.348437	0.067193	9.838927	-0.013489	0.000671	0.098389	-1.379205	1.312304	-0.631748
29966	0	-1.316897	0.079743	9.863455	-0.013175	0.000794	0.098634	-1.377695	1.309963	-0.630072
29967	0	-1.336161	0.061398	9.747382	-0.013367	0.000610	0.097473	-1.375400	1.308512	-0.638942
29968	0	-1.317295	0.086508	9.698593	-0.013174	0.000861	0.096986	-1.372758	1.311808	-0.641430
29969	0	-1.330092	0.073972	9.765684	-0.013306	0.000732	0.097656	-1.366201	1.310834	-0.643348
29970	0	-1.329621	0.081332	9.790129	-0.013296	0.000808	0.097901	-1.361682	1.315591	-0.639776
29971	0	-1.336979	0.079528	9.814410	-0.013367	0.000793	0.098145	-1.361490	1.323832	-0.637799
29972	0	-1.343902	0.104149	9.869226	-0.013434	0.001040	0.098693	-1.362216	1.333835	-0.634382
29973	0	-1.324615	0.085491	9.918192	-0.013245	0.000854	0.099182	-1.363653	1.340184	-0.638184
29974	0	-1.373906	0.085669	9.911980	-0.013737	0.000854	0.099120	-1.363062	1.347569	-0.634782
29975	0	-1.343240	0.115962	9.973082	-0.013428	0.001160	0.099731	-1.365016	1.357543	-0.634810
29976	0	-1.337839	0.116628	10.021744	-0.013376	0.001159	0.100218	-1.358324	1.364489	-0.641690
29977	0	-1.385889	0.104066	10.064640	-0.013855	0.001038	0.100647	-1.356779	1.373597	-0.640863
29978	0	-1.386463	0.086077	10.131630	-0.013864	0.000860	0.101316	-1.358038	1.379387	-0.644813
29979	0	-1.373524	0.097816	10.156217	-0.013733	0.000977	0.101562	-1.358129	1.386608	-0.646373
29980	0	-1.379781	0.085780	10.211111	-0.013800	0.000857	0.102111	-1.359509	1.389156	-0.643777
29981	0	-1.372950	0.086004	10.192912	-0.013733	0.000854	0.101929	-1.355197	1.389932	-0.643109
29982	0	-1.390532	0.050035	10.260063	-0.013909	0.000499	0.102600	-1.355327	1.390064	-0.641332
29983	0	-1.360395	0.030567	10.168549	-0.013611	0.000305	0.101685	-1.356656	1.386910	-0.640528
29984	0	-1.383379	0.012202	10.150349	-0.013842	0.000122	0.101502	-1.358598	1.382660	-0.640424
29985	0	-1.360051	0.067435	10.113662	-0.013611	0.000671	0.101135	-1.357155	1.375580	-0.637115
29986	0	-1.339601	0.062065	10.058937	-0.013408	0.000616	0.100588	-1.353857	1.366806	-0.639349
29987	0	-1.354071	0.067695	10.022092	-0.013550	0.000671	0.100220	-1.349442	1.360988	-0.642175
29988	0	-1.351744	0.105255	9.955214	-0.013532	0.001048	0.099550	-1.346220	1.349167	-0.642508
29989	0	-1.372171	0.128477	9.900054	-0.013733	0.001282	0.098999	-1.344578	1.340705	-0.646726
29990	0	-1.351535	0.123258	9.943076	-0.013528	0.001226	0.099429	-1.339402	1.330836	-0.649683
29991	0	-1.329752	0.134647	9.826765	-0.013306	0.001343	0.098267	-1.336960	1.325897	-0.650121
29992	0	-1.315679	0.117069	9.875815	-0.013167	0.001166	0.098757	-1.333800	1.318258	-0.647183
29993	0	-1.318027	0.079551	9.851117	-0.013184	0.000793	0.098511	-1.333265	1.319042	-0.643363
29994	0	-1.292710	0.079841	9.784010	-0.012933	0.000797	0.097839	-1.333756	1.316920	-0.645935
29995	0	-1.293388	0.097856	9.838938	-0.012939	0.000977	0.098389	-1.333267	1.315079	-0.640555
29996	0	-1.280418	0.116506	9.826789	-0.012807	0.001163	0.098268	-1.333244	1.316460	-0.640716
29997	0	-1.324348	0.110081	9.863294	-0.013245	0.001099	0.098633	-1.332528	1.319729	-0.636443
29998	0	-1.324299	0.086049	9.887690	-0.013243	0.000858	0.098877	-1.331818	1.324608	-0.637123
29999	0	-1.330841	0.048586	9.924281	-0.013306	0.000488	0.099243	-1.336364	1.332343	-0.634291
30000	0	-1.313530	0.060772	9.954644	-0.013128	0.000605	0.099547	-1.334607	1.344982	-0.632582
30001	0	-1.348878	0.073122	10.028077	-0.013489	0.000732	0.100281	-1.337755	1.349511	-0.634651
30002	0	-1.367579	0.079026	10.046347	-0.013673	0.000791	0.100464	-1.339915	1.357454	-0.632981
30003	0	-1.379329	0.092109	10.083012	-0.013794	0.000916	0.100830	-1.335417	1.361192	-0.636405
30004	0	-1.385494	0.123512	10.058481	-0.013854	0.001231	0.100585	-1.332778	1.366858	-0.632209
30005	0	-1.373260	0.110164	10.101319	-0.013733	0.001099	0.101013	-1.331160	1.371090	-0.629021
30006	0	-1.336853	0.104798	10.101194	-0.013367	0.001043	0.101012	-1.327683	1.377658	-0.634442
30007	0	-1.354758	0.067366	10.156278	-0.013550	0.000671	0.101562	-1.326896	1.379660	-0.635848
30008	0	-1.354413	0.061728	10.156273	-0.013546	0.000614	0.101562	-1.325173	1.382133	-0.632744
30009	0	-1.342049	0.024321	10.131932	-0.013428	0.000244	0.101318	-1.327979	1.378437	-0.635884
30010	0	-1.340775	0.061257	10.101582	-0.013413	0.000608	0.101015	-1.325088	1.376504	-0.634459
30011	0	-1.323434	0.079443	10.070935	-0.013245	0.000793	0.100708	-1.325759	1.369327	-0.634156
30012	0	-1.333692	0.067217	10.052811	-0.013347	0.000672	0.100527	-1.327709	1.362644	-0.639299
30013	0	-1.347735	0.104054	10.046537	-0.013489	0.001038	0.100464	-1.326147	1.354153	-0.637676
30014	0	-1.333785	0.104568	10.022336	-0.013344	0.001043	0.100223	-1.325228	1.351899	-0.635221
30015	0	-1.360264	0.133976	9.887812	-0.013611	0.001343	0.098877	-1.330440	1.346887	-0.637252
30016	0	-1.321876	0.127274	9.918535	-0.013228	0.001275	0.099184	-1.334839	1.340246	-0.636567
30017	0	-1.335966	0.079423	9.875583	-0.013367	0.000793	0.098755	-1.335660	1.336513	-0.639968
30018	0	-1.346807	0.098052	9.875681	-0.013475	0.000978	0.098756	-1.333923	1.332480	-0.639299
30019	0	-1.372661	0.121947	9.875577	-0.013733	0.001221	0.098755	-1.337048	1.329650	-0.639871
30020	0	-1.365677	0.091167	9.875622	-0.013659	0.000913	0.098756	-1.339871	1.330940	-0.644917
30021	0	-1.336300	0.097526	9.899954	-0.013367	0.000977	0.098999	-1.343075	1.331201	-0.641913
30022	0	-1.317457	0.085228	9.869511	-0.013177	0.000852	0.098695	-1.344028	1.332947	-0.644374
30023	0	-1.348582	0.109733	9.912151	-0.013489	0.001099	0.099121	-1.347223	1.334071	-0.642649
30024	0	-1.336382	0.066055	9.967008	-0.013361	0.000669	0.099670	-1.358003	1.341863	-0.642398
30025	0	-1.361434	0.067246	9.960889	-0.013611	0.000671	0.099609	-1.358466	1.350426	-0.638511
30026	0	-1.350010	0.079513	9.991215	-0.013496	0.000795	0.099913	-1.360410	1.359191	-0.637457
30027	0	-1.373758	0.054859	10.028013	-0.013733	0.000549	0.100281	-1.362927	1.369061	-0.635540
30028	0	-1.361972	0.090829	10.015692	-0.013620	0.000914	0.100157	-1.370640	1.372772	-0.638580
30029	0	-1.342086	0.103239	10.089208	-0.013428	0.001038	0.100891	-1.378190	1.369558	-0.633103
30030	0	-1.359421	0.084303	10.101459	-0.013597	0.000844	0.101014	-1.380951	1.370327	-0.632557
30031	0	-1.324747	0.121802	10.162320	-0.013245	0.001221	0.101624	-1.385587	1.377968	-0.631157
30032	0	-1.355099	0.127688	10.113490	-0.013556	0.001276	0.101134	-1.386276	1.377294	-0.633010
30033	0	-1.366233	0.049021	10.113654	-0.013672	0.000488	0.101135	-1.385759	1.370948	-0.631117
30034	0	-1.376905	0.116331	10.144312	-0.013775	0.001163	0.101442	-1.386536	1.368876	-0.628961
30035	0	-1.347701	0.066722	10.003823	-0.013489	0.000671	0.100037	-1.392925	1.359961	-0.622238
30036	0	-1.327075	0.066343	9.998004	-0.013283	0.000663	0.099978	-1.393869	1.350667	-0.621928
30037	0	-1.305288	0.066764	9.997674	-0.013062	0.000671	0.099976	-1.399772	1.345120	-0.628472
30038	0	-1.297516	0.108957	9.942926	-0.012983	0.001091	0.099428	-1.403036	1.340187	-0.626860
30039	0	-1.336116	0.097249	9.924395	-0.013367	0.000977	0.099243	-1.409302	1.338127	-0.634467
30040	0	-1.334752	0.096970	9.924527	-0.013356	0.000968	0.099244	-1.408947	1.332481	-0.638625
30041	0	-1.379065	0.109756	9.857225	-0.013794	0.001099	0.098572	-1.411793	1.333122	-0.636428
30042	0	-1.365847	0.072777	9.802341	-0.013665	0.000730	0.098022	-1.415473	1.329683	-0.640580
30043	0	-1.367459	0.072684	9.844937	-0.013672	0.000732	0.098450	-1.423513	1.337320	-0.641064
30044	0	-1.391959	0.066198	9.851008	-0.013922	0.000660	0.098510	-1.422736	1.339232	-0.644588
30045	0	-1.404006	0.042353	9.869358	-0.014038	0.000427	0.098694	-1.428594	1.346026	-0.639976
30046	0	-1.349473	0.053903	9.887572	-0.013493	0.000542	0.098876	-1.433267	1.353037	-0.639004
30047	0	-1.312117	0.097725	9.967059	-0.013123	0.000977	0.099670	-1.434066	1.355803	-0.644585
30048	0	-1.360939	0.104090	10.021951	-0.013608	0.001039	0.100220	-1.432995	1.361896	-0.646548
30049	0	-1.374073	0.079022	10.107318	-0.013733	0.000793	0.101074	-1.438194	1.375202	-0.647068
30050	0	-1.344527	0.091312	10.021665	-0.013444	0.000909	0.100217	-1.434925	1.381190	-0.646937
30051	0	-1.354941	0.079217	10.070807	-0.013550	0.000793	0.100708	-1.437941	1.385227	-0.644607
30052	0	-1.360806	0.109705	10.083044	-0.013611	0.001096	0.100830	-1.438060	1.386485	-0.647789
30053	0	-1.354720	0.073077	10.131872	-0.013550	0.000732	0.101318	-1.441463	1.387976	-0.648411
30054	0	-1.348042	0.036196	10.144091	-0.013484	0.000362	0.101440	-1.443513	1.388387	-0.648756
30055	0	-1.348503	0.079168	10.144094	-0.013489	0.000793	0.101440	-1.447054	1.388502	-0.655410
30056	0	-1.359718	0.084875	10.034371	-0.013604	0.000851	0.100343	-1.450791	1.384959	-0.656683
30057	0	-1.354339	0.079525	10.089196	-0.013550	0.000793	0.100891	-1.450309	1.382011	-0.662504
30058	0	-1.352884	0.061412	9.979459	-0.013537	0.000613	0.099793	-1.450832	1.376620	-0.661276
30059	0	-1.353580	0.079249	9.997749	-0.013550	0.000793	0.099976	-1.453469	1.364986	-0.659950
30060	0	-1.363133	0.091545	9.937079	-0.013644	0.000913	0.099369	-1.451823	1.354558	-0.658659
30061	0	-1.335731	0.085543	9.954959	-0.013367	0.000854	0.099548	-1.452288	1.348134	-0.663030
30062	0	-1.358686	0.079911	9.955101	-0.013593	0.000794	0.099550	-1.448424	1.345737	-0.666551
30063	0	-1.335625	0.085668	9.900042	-0.013367	0.000854	0.098999	-1.447425	1.337985	-0.670845
30064	0	-1.334003	0.061816	9.906271	-0.013346	0.000614	0.099062	-1.444386	1.335874	-0.670684
30065	0	-1.311700	0.061435	9.893870	-0.013123	0.000610	0.098938	-1.441303	1.333818	-0.673848
30066	0	-1.280246	0.061930	9.839019	-0.012807	0.000618	0.098390	-1.441277	1.333159	-0.666925
30067	0	-1.299457	0.042903	9.863359	-0.013000	0.000427	0.098633	-1.440735	1.330669	-0.669273
30068	0	-1.304388	0.048773	9.839047	-0.013050	0.000491	0.098390	-1.446193	1.327897	-0.668114
30069	0	-1.311966	0.085716	9.808386	-0.013123	0.000854	0.098083	-1.444601	1.328916	-0.668225
30070	0	-1.311365	0.073831	9.857219	-0.013117	0.000737	0.098572	-1.444808	1.329583	-0.670505
30071	0	-1.330460	0.103602	9.881608	-0.013306	0.001038	0.098816	-1.448125	1.332819	-0.668388
30072	0	-1.330366	0.091076	9.899904	-0.013304	0.000912	0.098999	-1.450710	1.337104	-0.671005
30073	0	-1.330605	0.085416	9.942622	-0.013306	0.000854	0.099426	-1.452568	1.341939	-0.671761
30074	0	-1.379804	0.066875	9.973007	-0.013795	0.000670	0.099730	-1.455951	1.349948	-0.672473
30075	0	-1.343206	0.122017	10.046330	-0.013428	0.001221	0.100464	-1.458025	1.359234	-0.678162
30076	0	-1.356088	0.091791	10.082780	-0.013558	0.000914	0.100828	-1.454650	1.366478	-0.677591
30077	0	-1.343092	0.048715	10.082966	-0.013428	0.000488	0.100830	-1.457368	1.374456	-0.679593
30078	0	-1.361625	0.036332	10.095137	-0.013618	0.000363	0.100951	-1.458874	1.377470	-0.677003
30079	0	-1.348646	0.054854	10.107453	-0.013489	0.000549	0.101074	-1.461209	1.379228	-0.678868
30080	0	-1.348050	0.067133	10.076963	-0.013485	0.000669	0.100769	-1.460597	1.378631	-0.677097
30081	0	-1.354291	0.055249	10.156340	-0.013550	0.000549	0.101562	-1.458512	1.375292	-0.674411
30082	0	-1.359197	0.024998	10.150316	-0.013597	0.000250	0.101502	-1.459832	1.373430	-0.676285
30083	0	-1.372070	0.024888	10.089276	-0.013733	0.000244	0.100891	-1.455949	1.363899	-0.678800
30084	0	-1.363788	0.049680	10.046811	-0.013648	0.000497	0.100467	-1.457482	1.356674	-0.682593
30085	0	-1.403359	0.043100	10.003724	-0.014038	0.000427	0.100037	-1.454700	1.355934	-0.682778
30086	0	-1.353033	0.025503	10.016111	-0.013541	0.000251	0.100160	-1.451391	1.347861	-0.683819
30087	0	-1.341487	0.043045	9.991627	-0.013428	0.000427	0.099915	-1.449220	1.337500	-0.682892
30088	0	-1.345112	0.056032	9.930864	-0.013463	0.000555	0.099307	-1.444606	1.328035	-0.689449
30089	0	-1.323679	0.086073	9.924416	-0.013245	0.000854	0.099243	-1.438916	1.323309	-0.692562
30090	0	-1.321900	0.098955	9.894031	-0.013229	0.000988	0.098939	-1.438580	1.315665	-0.691187
30091	0	-1.317877	0.103992	9.912171	-0.013184	0.001038	0.099121	-1.437363	1.314463	-0.692709
30092	0	-1.316746	0.086108	9.893980	-0.013174	0.000858	0.098939	-1.435608	1.311170	-0.694353
30093	0	-1.317772	0.061744	9.777907	-0.013184	0.000610	0.097778	-1.428803	1.308640	-0.695674
30094	0	-1.267931	0.093468	9.900051	-0.012684	0.000929	0.099000	-1.423565	1.307773	-0.695346
30095	0	-1.305859	0.073752	9.887730	-0.013062	0.000732	0.098877	-1.419124	1.308758	-0.694503
30096	0	-1.299106	0.123110	9.893846	-0.012995	0.001230	0.098938	-1.419553	1.308880	-0.693701
30097	0	-1.274998	0.116266	9.924395	-0.012756	0.001160	0.099243	-1.417538	1.305935	-0.692740
30098	0	-1.341675	0.086223	9.881666	-0.013415	0.000860	0.098817	-1.416615	1.311934	-0.692444
30099	0	-1.324425	0.048838	9.930425	-0.013245	0.000488	0.099304	-1.417905	1.315855	-0.692600
30100	0	-1.324778	0.042772	10.015827	-0.013245	0.000427	0.100159	-1.418763	1.323803	-0.694455
30101	0	-1.306357	0.079673	10.028047	-0.013062	0.000793	0.100281	-1.416443	1.330385	-0.700690
30102	0	-1.361646	0.074201	10.003552	-0.013616	0.000738	0.100036	-1.413450	1.335724	-0.699550
30103	0	-1.342506	0.073372	10.022008	-0.013428	0.000732	0.100220	-1.413382	1.337008	-0.701424
30104	0	-1.366911	0.048996	10.052463	-0.013667	0.000490	0.100525	-1.415030	1.343670	-0.699885
30105	0	-1.379394	0.049112	10.058592	-0.013794	0.000488	0.100586	-1.413226	1.348005	-0.703245
30106	0	-1.354600	0.098894	9.979197	-0.013550	0.000981	0.099792	-1.405943	1.347964	-0.704282
30107	0	-1.330270	0.080402	10.083039	-0.013306	0.000793	0.100830	-1.395419	1.348870	-0.708988
30108	0	-1.298910	0.051147	10.058666	-0.012995	0.000509	0.100586	-1.394306	1.346774	-0.707396
30109	0	-1.342210	0.036924	9.997633	-0.013428	0.000366	0.099976	-1.392266	1.344685	-0.706494
30110	0	-1.310249	0.092260	10.009973	-0.013111	0.000921	0.100099	-1.392113	1.339227	-0.701752
30111	0	-1.305241	0.086039	10.015983	-0.013062	0.000854	0.100159	-1.386795	1.333231	-0.693212
30112	0	-1.309814	0.135854	9.967309	-0.013104	0.001354	0.099672	-1.383242	1.330353	-0.692997
30113	0	-1.317991	0.110023	9.967088	-0.013184	0.001099	0.099670	-1.382779	1.330385	-0.696561
30114	0	-1.292856	0.098494	9.948780	-0.012933	0.000979	0.099487	-1.377835	1.329942	-0.690798
30115	0	-1.311626	0.110164	9.912189	-0.013123	0.001099	0.099121	-1.375747	1.326892	-0.696014
30116	0	-1.347525	0.062138	9.906113	-0.013476	0.000616	0.099061	-1.370997	1.329868	-0.698208
30117	0	-1.342254	0.055293	9.942695	-0.013428	0.000549	0.099426	-1.368206	1.328122	-0.703454
30118	0	-1.341601	0.074014	9.906130	-0.013418	0.000739	0.099061	-1.368364	1.329950	-0.700678
30119	0	-1.336376	0.079613	9.875526	-0.013367	0.000793	0.098755	-1.366658	1.330910	-0.697963
30120	0	-1.372510	0.098553	9.881617	-0.013727	0.000981	0.098816	-1.363184	1.332832	-0.697187
30121	0	-1.361286	0.085430	9.905978	-0.013611	0.000854	0.099060	-1.364716	1.339391	-0.705853
30122	0	-1.331392	0.079769	9.954688	-0.013310	0.000793	0.099547	-1.360137	1.347772	-0.704395
30123	0	-1.373225	0.079944	9.973149	-0.013733	0.000793	0.099731	-1.354650	1.351303	-0.707632
30124	0	-1.318102	0.044350	9.997578	-0.013183	0.000439	0.099976	-1.350524	1.353759	-0.707970
30125	0	-1.349309	0.049513	10.021911	-0.013489	0.000488	0.100220	-1.344064	1.362957	-0.710348
30126	0	-1.361719	0.111753	10.076738	-0.013619	0.001112	0.100767	-1.339157	1.364761	-0.711707
30127	0	-1.379206	0.098359	10.052509	-0.013794	0.000977	0.100525	-1.332581	1.367062	-0.704596
30128	0	-1.354280	0.099349	10.064737	-0.013546	0.000990	0.100647	-1.329876	1.367803	-0.700413
30129	0	-1.336567	0.104074	10.052501	-0.013367	0.001038	0.100525	-1.327637	1.370885	-0.704591
30130	0	-1.335943	0.111182	10.040346	-0.013365	0.001104	0.100403	-1.320511	1.369053	-0.708179
30131	0	-1.323744	0.134805	10.064785	-0.013245	0.001343	0.100647	-1.315872	1.365151	-0.709537
30132	0	-1.328083	0.110884	10.034414	-0.013291	0.001108	0.100343	-1.316425	1.357454	-0.706788
30133	0	-1.299372	0.109892	10.009853	-0.013000	0.001099	0.100098	-1.317407	1.354005	-0.705264
30134	0	-1.303806	0.128459	10.003886	-0.013048	0.001282	0.100038	-1.315477	1.346716	-0.705875
30135	0	-1.299258	0.116162	9.979349	-0.013000	0.001160	0.099792	-1.314555	1.341938	-0.706905
30136	0	-1.309529	0.098268	9.967386	-0.013107	0.000979	0.099672	-1.312151	1.332488	-0.704737
30137	0	-1.335921	0.128169	9.948831	-0.013367	0.001282	0.099487	-1.313499	1.328142	-0.706207
30138	0	-1.358881	0.079524	9.918507	-0.013597	0.000793	0.099184	-1.311623	1.323440	-0.709272
30139	0	-1.323871	0.115969	9.899981	-0.013245	0.001160	0.098999	-1.312868	1.320822	-0.713114
30140	0	-1.341008	0.079810	9.851250	-0.013416	0.000793	0.098512	-1.307701	1.317911	-0.711664
30141	0	-1.354390	0.067444	9.826740	-0.013550	0.000671	0.098267	-1.305457	1.315319	-0.712343
30142	0	-1.304623	0.104781	9.814595	-0.013050	0.001043	0.098145	-1.301535	1.315135	-0.711403
30143	0	-1.348206	0.092290	9.893883	-0.013489	0.000916	0.098938	-1.294342	1.311680	-0.708374
30144	0	-1.335731	0.111806	9.887731	-0.013353	0.001113	0.098878	-1.289715	1.320535	-0.713629
30145	0	-1.361473	0.140668	9.918155	-0.013611	0.001404	0.099182	-1.287666	1.329300	-0.715478
30146	0	-1.356282	0.110231	9.911859	-0.013558	0.001103	0.099119	-1.290159	1.338762	-0.712188
30147	0	-1.337211	0.109861	10.009693	-0.013367	0.001099	0.100098	-1.291435	1.349322	-0.708841
30148	0	-1.362066	0.085794	10.040111	-0.013622	0.000854	0.100401	-1.287700	1.351752	-0.710148
30149	0	-1.324318	0.116271	10.137955	-0.013245	0.001160	0.101379	-1.285537	1.354395	-0.712511
30150	0	-1.318079	0.116974	10.125727	-0.013181	0.001165	0.101257	-1.281895	1.358808	-0.711482
30151	0	-1.336400	0.116030	10.052525	-0.013367	0.001160	0.100525	-1.282418	1.360057	-0.708554
30152	0	-1.323788	0.128368	10.076929	-0.013240	0.001283	0.100769	-1.282533	1.362019	-0.712997
30153	0	-1.330190	0.134398	10.107470	-0.013306	0.001343	0.101074	-1.282407	1.362041	-0.713224
30154	0	-1.365832	0.098035	10.089190	-0.013664	0.000978	0.100891	-1.281509	1.359489	-0.722408
30155	0	-1.354451	0.091769	10.119698	-0.013550	0.000916	0.101196	-1.280301	1.357755	-0.721909
30156	0	-1.372016	0.104038	10.113652	-0.013722	0.001041	0.101136	-1.282708	1.359554	-0.720540
30157	0	-1.366211	0.079262	9.985486	-0.013672	0.000793	0.099854	-1.284847	1.352529	-0.727372
30158	0	-1.352406	0.097374	10.010047	-0.013531	0.000975	0.100100	-1.287112	1.349150	-0.730399
30159	0	-1.360565	0.115621	9.912185	-0.013611	0.001160	0.099121	-1.292288	1.347435	-0.730180
30160	0	-1.341077	0.139776	9.930613	-0.013418	0.001396	0.099305	-1.291703	1.343234	-0.723941
30161	0	-1.354155	0.067503	9.961047	-0.013550	0.000671	0.099609	-1.288759	1.337984	-0.728451
30162	0	-1.327983	0.074446	9.881908	-0.013289	0.000739	0.098818	-1.283811	1.331112	-0.729955
30163	0	-1.311327	0.091644	9.887818	-0.013123	0.000916	0.098877	-1.283973	1.324532	-0.735854
30164	0	-1.321983	0.091019	9.924602	-0.013227	0.000916	0.099245	-1.292409	1.321242	-0.728899
30165	0	-1.360826	0.049243	9.863315	-0.013611	0.000488	0.098633	-1.288905	1.322643	-0.721665
30166	0	-1.341836	0.067983	9.832826	-0.013423	0.000679	0.098328	-1.289187	1.321583	-0.721387
30167	0	-1.336680	0.152168	9.887700	-0.013367	0.001526	0.098877	-1.295205	1.325993	-0.720586
30168	0	-1.330769	0.158181	9.912089	-0.013307	0.001578	0.099121	-1.292388	1.331463	-0.720961
30169	0	-1.348769	0.116046	9.906020	-0.013489	0.001160	0.099060	-1.292687	1.334577	-0.718044
30170	0	-1.312474	0.134219	9.942575	-0.013121	0.001344	0.099426	-1.295617	1.343549	-0.721798
30171	0	-1.312456	0.134006	9.960915	-0.013123	0.001343	0.099609	-1.299876	1.350136	-0.720993
30172	0	-1.313143	0.103019	9.930272	-0.013127	0.001032	0.099303	-1.302970	1.359092	-0.724731
30173	0	-1.324511	0.085876	10.058584	-0.013245	0.000854	0.100586	-1.299311	1.363910	-0.724845
30174	0	-1.312623	0.104500	10.027945	-0.013124	0.001045	0.100280	-1.300724	1.371400	-0.720060
30175	0	-1.373367	0.091506	10.113516	-0.013733	0.000916	0.101135	-1.302420	1.376560	-0.720081
30176	0	-1.348770	0.073030	10.095159	-0.013491	0.000731	0.100951	-1.303823	1.377441	-0.719210
30177	0	-1.360829	0.085451	9.997593	-0.013611	0.000854	0.099976	-1.304955	1.378736	-0.722787
30178	0	-1.330424	0.091682	10.070755	-0.013301	0.000916	0.100708	-1.304647	1.386845	-0.721536
30179	0	-1.330311	0.110111	10.113556	-0.013306	0.001099	0.101135	-1.303026	1.388105	-0.728365
30180	0	-1.335427	0.092246	10.028176	-0.013362	0.000920	0.100281	-1.301741	1.383639	-0.726044
30181	0	-1.354227	0.097873	10.046486	-0.013550	0.000977	0.100464	-1.300437	1.379230	-0.729980
30182	0	-1.389313	0.073548	10.022283	-0.013902	0.000736	0.100222	-1.302429	1.373645	-0.731270
30183	0	-1.360749	0.079247	10.009812	-0.013611	0.000793	0.100098	-1.304715	1.374101	-0.730459
30184	0	-1.347435	0.091680	9.930521	-0.013482	0.000913	0.099304	-1.301137	1.369372	-0.734143
30185	0	-1.324020	0.115987	9.979307	-0.013245	0.001160	0.099792	-1.302044	1.368464	-0.738155
30186	0	-1.341035	0.097621	9.930635	-0.013419	0.000977	0.099305	-1.303595	1.362564	-0.738581
30187	0	-1.317954	0.103868	9.906059	-0.013184	0.001038	0.099060	-1.303503	1.362111	-0.742684
30188	0	-1.329236	0.110512	9.869551	-0.013298	0.001101	0.098695	-1.299380	1.359841	-0.737771
30189	0	-1.349111	0.073462	9.881558	-0.013489	0.000732	0.098816	-1.298004	1.366851	-0.736745
30190	0	-1.330711	0.110454	9.887642	-0.013310	0.001102	0.098876	-1.296739	1.367310	-0.733874
30191	0	-1.330754	0.073144	9.875464	-0.013306	0.000732	0.098755	-1.299003	1.373765	-0.733666
30192	0	-1.312700	0.067061	9.948625	-0.013126	0.000669	0.099486	-1.297762	1.378841	-0.727989
30193	0	-1.312001	0.067071	9.960972	-0.013123	0.000671	0.099609	-1.299672	1.380130	-0.729906
30194	0	-1.293341	0.097409	9.967058	-0.012935	0.000975	0.099670	-1.301439	1.383003	-0.725142
30195	0	-1.300198	0.109979	9.960917	-0.013000	0.001099	0.099609	-1.301243	1.389022	-0.722136
30196	0	-1.312536	0.115736	9.966964	-0.013126	0.001162	0.099669	-1.307172	1.392048	-0.724723
30197	0	-1.361046	0.085655	9.991459	-0.013611	0.000854	0.099915	-1.305959	1.395857	-0.723969
30198	0	-1.367333	0.085693	10.009747	-0.013672	0.000858	0.100098	-1.308620	1.401733	-0.723892
30199	0	-1.361245	0.097337	10.064679	-0.013611	0.000977	0.100647	-1.313345	1.407873	-0.719134
30200	0	-1.355052	0.065788	10.058545	-0.013554	0.000665	0.100585	-1.322195	1.408686	-0.712750
30201	0	-1.348240	0.055030	10.034265	-0.013489	0.000549	0.100342	-1.322183	1.405535	-0.720314
30202	0	-1.335306	0.049056	10.022084	-0.013354	0.000490	0.100221	-1.322869	1.408379	-0.714936
30203	0	-1.329888	0.103445	10.070894	-0.013306	0.001038	0.100708	-1.327548	1.404826	-0.720182
30204	0	-1.322618	0.102795	10.064863	-0.013231	0.001031	0.100648	-1.332018	1.403291	-0.717457
30205	0	-1.354301	0.103645	10.028169	-0.013550	0.001038	0.100281	-1.334429	1.399784	-0.713049
30206	0	-1.365281	0.079281	10.016041	-0.013659	0.000791	0.100160	-1.333030	1.397431	-0.716836
30207	0	-1.323715	0.091883	9.979344	-0.013245	0.000916	0.099792	-1.330377	1.392989	-0.719060
30208	0	-1.352810	0.073410	9.985646	-0.013535	0.000738	0.099855	-1.336075	1.388667	-0.723802
30209	0	-1.354536	0.061068	9.924377	-0.013550	0.000610	0.099243	-1.336809	1.387760	-0.724028
30210	0	-1.328572	0.061233	9.924563	-0.013297	0.000610	0.099244	-1.335669	1.378871	-0.726557
30211	0	-1.330086	0.073463	9.887758	-0.013306	0.000732	0.098877	-1.334233	1.377524	-0.725868
30212	0	-1.341156	0.085552	9.893987	-0.013418	0.000858	0.098939	-1.338572	1.374149	-0.723186
30213	0	-1.323980	0.116397	9.893858	-0.013245	0.001160	0.098938	-1.334737	1.372807	-0.722371
30214	0	-1.360025	0.055315	9.893911	-0.013601	0.000557	0.098939	-1.340217	1.375862	-0.722103
30215	0	-1.329859	0.073071	9.912206	-0.013306	0.000732	0.099121	-1.343288	1.371884	-0.724541
30216	0	-1.310590	0.078853	9.918340	-0.013108	0.000790	0.099183	-1.345654	1.373376	-0.724552
30217	0	-1.306342	0.085307	9.924293	-0.013062	0.000854	0.099243	-1.348374	1.379787	-0.726190
30218	0	-1.312988	0.072813	9.924175	-0.013126	0.000729	0.099242	-1.350008	1.388049	-0.728504
30219	0	-1.331147	0.061402	9.948650	-0.013306	0.000610	0.099487	-1.346897	1.398882	-0.734475
30220	0	-1.350146	0.098445	9.979052	-0.013501	0.000983	0.099791	-1.346602	1.403415	-0.737487
30221	0	-1.312116	0.092046	9.985365	-0.013123	0.000916	0.099854	-1.342075	1.405956	-0.739046
30222	0	-1.317843	0.086826	9.942654	-0.013181	0.000864	0.099426	-1.338329	1.407573	-0.736349
30223	0	-1.336478	0.097600	10.015895	-0.013367	0.000977	0.100159	-1.340055	1.409620	-0.733298
30224	0	-1.324473	0.073128	10.009713	-0.013241	0.000731	0.100098	-1.340266	1.418307	-0.734644
30225	0	-1.318333	0.067290	10.064700	-0.013184	0.000671	0.100647	-1.339643	1.422145	-0.740239
30226	0	-1.353807	0.061249	10.083071	-0.013550	0.000613	0.100829	-1.341548	1.413032	-0.738144
30227	0	-1.354904	0.067341	10.083017	-0.013550	0.000671	0.100830	-1.340352	1.416362	-0.737264
30228	0	-1.348237	0.086102	10.028147	-0.013488	0.000858	0.100281	-1.338356	1.414325	-0.737012
30229	0	-1.342249	0.067146	10.034250	-0.013428	0.000671	0.100342	-1.339349	1.412499	-0.738076
30230	0	-1.353384	0.073075	9.973315	-0.013539	0.000732	0.099732	-1.342319	1.410314	-0.743593
30231	0	-1.336263	0.097849	9.997611	-0.013367	0.000977	0.099976	-1.341199	1.409784	-0.746876
30232	0	-1.341659	0.073489	9.961080	-0.013420	0.000735	0.099610	-1.342730	1.409936	-0.749359
30233	0	-1.330163	0.097557	9.936578	-0.013306	0.000977	0.099365	-1.344928	1.409390	-0.755132
30234	0	-1.304718	0.103465	9.832948	-0.013054	0.001035	0.098329	-1.346099	1.405686	-0.758225
30235	0	-1.299644	0.073350	9.881644	-0.013000	0.000732	0.098816	-1.345927	1.405176	-0.758555
30236	0	-1.323316	0.073345	9.869532	-0.013237	0.000734	0.098695	-1.348008	1.404864	-0.762549
30237	0	-1.299307	0.055128	9.857274	-0.013000	0.000549	0.098572	-1.346836	1.400379	-0.769793
30238	0	-1.316655	0.091942	9.863412	-0.013169	0.000918	0.098634	-1.346719	1.401405	-0.771261
30239	0	-1.324324	0.091583	9.906024	-0.013245	0.000916	0.099060	-1.347428	1.403919	-0.774691
30240	0	-1.342194	0.067733	9.893835	-0.013425	0.000671	0.098938	-1.341672	1.404713	-0.773929
30241	0	-1.330452	0.091734	9.918227	-0.013306	0.000916	0.099182	-1.340663	1.407599	-0.773736
30242	0	-1.306254	0.091749	9.905968	-0.013060	0.000918	0.099060	-1.342752	1.415183	-0.773772
30243	0	-1.361046	0.073417	9.844975	-0.013611	0.000732	0.098450	-1.341793	1.418941	-0.772734
30244	0	-1.336659	0.079917	9.930419	-0.013367	0.000796	0.099304	-1.339579	1.423033	-0.769460
30245	0	-1.312343	0.055219	10.082995	-0.013123	0.000549	0.100830	-1.337389	1.428182	-0.769099
30246	0	-1.336678	0.079962	10.028004	-0.013369	0.000798	0.100280	-1.336867	1.430289	-0.769923
30247	0	-1.342781	0.067557	10.028072	-0.013428	0.000671	0.100281	-1.333180	1.434598	-0.766137
30248	0	-1.348893	0.080699	10.027974	-0.013489	0.000801	0.100280	-1.327552	1.439013	-0.763382
30249	0	-1.336144	0.097646	10.034250	-0.013367	0.000977	0.100342	-1.328719	1.437177	-0.762325
30250	0	-1.335460	0.091684	10.052605	-0.013356	0.000915	0.100526	-1.327193	1.439472	-0.761690
30251	0	-1.330232	0.073334	10.003706	-0.013306	0.000732	0.100037	-1.327199	1.439836	-0.757642
30252	0	-1.335263	0.043165	9.954932	-0.013360	0.000428	0.099548	-1.324322	1.435444	-0.763012
30253	0	-1.324167	0.061657	10.058629	-0.013245	0.000610	0.100586	-1.318348	1.436184	-0.765934
30254	0	-1.323460	0.086808	10.095269	-0.013239	0.000866	0.100952	-1.316995	1.435382	-0.772639
30255	0	-1.305443	0.091437	9.961032	-0.013062	0.000916	0.099609	-1.319373	1.431320	-0.775105
30256	0	-1.309951	0.091437	9.961146	-0.013108	0.000913	0.099610	-1.318481	1.425430	-0.772878
30257	0	-1.341719	0.067240	9.948872	-0.013428	0.000671	0.099487	-1.318382	1.417476	-0.769507
30258	0	-1.315484	0.061570	9.955125	-0.013163	0.000612	0.099550	-1.315498	1.412652	-0.769366
30259	0	-1.305707	0.067432	9.948787	-0.013062	0.000671	0.099487	-1.313190	1.411654	-0.769227
30260	0	-1.341417	0.067682	9.863445	-0.013419	0.000677	0.098634	-1.314570	1.410005	-0.770545
30261	0	-1.354918	0.079327	9.875497	-0.013550	0.000793	0.098755	-1.315804	1.413355	-0.773708
30262	0	-1.330330	0.079648	9.851090	-0.013305	0.000793	0.098511	-1.312252	1.415858	-0.772788
30263	0	-1.336669	0.097455	9.881594	-0.013367	0.000977	0.098816	-1.315610	1.420027	-0.771698
30264	0	-1.300058	0.073228	9.893807	-0.013001	0.000728	0.098938	-1.311329	1.423207	-0.768086
30265	0	-1.300177	0.097652	9.887678	-0.013000	0.000977	0.098877	-1.312406	1.428720	-0.772366
30266	0	-1.312626	0.073621	9.936414	-0.013125	0.000731	0.099364	-1.308022	1.433844	-0.774966
30267	0	-1.306268	0.097636	9.942612	-0.013062	0.000977	0.099426	-1.309287	1.439274	-0.777620
30268	0	-1.330711	0.085732	9.905926	-0.013309	0.000854	0.099059	-1.305984	1.441764	-0.778092
30269	0	-1.324662	0.098132	9.905974	-0.013245	0.000977	0.099060	-1.301540	1.448179	-0.777232
30270	0	-1.331396	0.074454	10.015724	-0.013310	0.000741	0.100158	-1.298555	1.456358	-0.778019
30271	0	-1.312607	0.103608	9.960893	-0.013123	0.001038	0.099609	-1.301309	1.464536	-0.778951
30272	0	-1.355639	0.066946	10.003580	-0.013557	0.000668	0.100036	-1.300174	1.467457	-0.776798
30273	0	-1.385353	0.073952	10.034194	-0.013855	0.000732	0.100342	-1.293169	1.469944	-0.777122
30274	0	-1.336374	0.099019	10.003663	-0.013364	0.000990	0.100037	-1.293872	1.473975	-0.773432
30275	0	-1.349078	0.073521	10.046358	-0.013489	0.000732	0.100464	-1.291736	1.480406	-0.770660
30276	0	-1.355199	0.049725	10.009690	-0.013554	0.000493	0.100097	-1.287995	1.482678	-0.770629
30277	0	-1.367310	0.043012	9.973126	-0.013672	0.000427	0.099731	-1.285751	1.488238	-0.768425
30278	0	-1.367176	0.049938	10.052433	-0.013675	0.000494	0.100524	-1.280707	1.488973	-0.768499
30279	0	-1.361016	0.043354	10.058600	-0.013611	0.000427	0.100586	-1.274626	1.492334	-0.766961
30280	0	-1.378290	0.044533	9.997695	-0.013793	0.000440	0.099976	-1.269191	1.484846	-0.769541
30281	0	-1.342250	0.073680	9.954901	-0.013428	0.000732	0.099548	-1.265230	1.482968	-0.768280
30282	0	-1.335269	0.099147	9.991591	-0.013356	0.000985	0.099916	-1.259075	1.483033	-0.768889
30283	0	-1.336145	0.067683	10.003729	-0.013367	0.000671	0.100037	-1.253930	1.481137	-0.770123
30284	0	-1.322483	0.080798	9.961153	-0.013234	0.000804	0.099610	-1.250374	1.474532	-0.773094
30285	0	-1.323299	0.104334	9.893949	-0.013245	0.001038	0.098938	-1.244829	1.465230	-0.768603
30286	0	-1.334068	0.092904	9.973471	-0.013344	0.000927	0.099734	-1.243491	1.465736	-0.767396
30287	0	-1.305820	0.097994	9.979288	-0.013062	0.000977	0.099792	-1.240674	1.466018	-0.767133
30288	0	-1.310979	0.122937	9.918291	-0.013116	0.001227	0.099182	-1.239410	1.463162	-0.762081
30289	0	-1.336184	0.092105	9.954894	-0.013367	0.000916	0.099548	-1.234135	1.461702	-0.759944
30290	0	-1.304993	0.117613	9.900018	-0.013052	0.001170	0.099000	-1.228306	1.463370	-0.764229
30291	0	-1.348886	0.098236	9.948724	-0.013489	0.000977	0.099487	-1.222703	1.467578	-0.764968
30292	0	-1.305869	0.111064	9.948672	-0.013062	0.001110	0.099486	-1.223074	1.468399	-0.764640
30293	0	-1.330232	0.055457	9.985393	-0.013306	0.000549	0.099854	-1.218107	1.468688	-0.760556
30294	0	-1.329776	0.068180	9.954850	-0.013299	0.000681	0.099548	-1.218120	1.471356	-0.762413
30295	0	-1.318292	0.073557	9.997565	-0.013184	0.000732	0.099976	-1.215550	1.474691	-0.760021
30296	0	-1.360941	0.086653	9.979249	-0.013610	0.000860	0.099792	-1.209366	1.478235	-0.758230
30297	0	-1.317760	0.092100	10.009840	-0.013184	0.000916	0.100098	-1.204175	1.475417	-0.760538
30298	0	-1.329355	0.074782	10.022073	-0.013294	0.000743	0.100221	-1.199614	1.478745	-0.756501
30299	0	-1.330613	0.098214	10.064686	-0.013306	0.000977	0.100647	-1.194324	1.483384	-0.753404
30300	0	-1.342470	0.111436	10.040235	-0.013429	0.001109	0.100402	-1.189413	1.482842	-0.758884
30301	0	-1.354721	0.110479	10.083036	-0.013550	0.001099	0.100830	-1.183488	1.483968	-0.757614
30302	0	-1.335616	0.111569	10.015940	-0.013362	0.001110	0.100159	-1.178132	1.481510	-0.753628
30303	0	-1.354646	0.109841	9.973190	-0.013550	0.001099	0.099731	-1.179398	1.481785	-0.749718
30304	0	-1.341715	0.109469	10.028132	-0.013421	0.001098	0.100281	-1.183787	1.481392	-0.749086
30305	0	-1.342520	0.116078	9.979281	-0.013428	0.001160	0.099792	-1.183521	1.482497	-0.752928
30306	0	-1.323326	0.116463	9.997642	-0.013240	0.001162	0.099976	-1.181054	1.479047	-0.749872
30307	0	-1.305365	0.134624	9.997657	-0.013062	0.001343	0.099976	-1.178130	1.474026	-0.752425
30308	0	-1.334774	0.104734	9.979485	-0.013351	0.001044	0.099794	-1.175631	1.473824	-0.752843
30309	0	-1.317727	0.085746	9.948812	-0.013184	0.000854	0.099487	-1.173260	1.470531	-0.761677
30310	0	-1.341341	0.080395	9.930538	-0.013415	0.000799	0.099305	-1.168812	1.472438	-0.757244
30311	0	-1.354569	0.073788	9.967093	-0.013550	0.000732	0.099670	-1.163608	1.471818	-0.756595
30312	0	-1.347991	0.086937	9.912218	-0.013481	0.000865	0.099122	-1.159578	1.474460	-0.756880
30313	0	-1.330414	0.067115	9.991476	-0.013306	0.000671	0.099915	-1.160846	1.476785	-0.756515
30314	0	-1.336486	0.091326	9.960925	-0.013364	0.000915	0.099609	-1.163332	1.482084	-0.749602
30315	0	-1.342591	0.085935	9.942647	-0.013428	0.000854	0.099426	-1.158784	1.484082	-0.746613
30316	0	-1.348105	0.086655	9.979299	-0.013485	0.000864	0.099792	-1.156912	1.483669	-0.744884
30317	0	-1.336601	0.086024	9.997563	-0.013367	0.000854	0.099976	-1.151380	1.486979	-0.741160
30318	0	-1.349117	0.080421	10.021927	-0.013488	0.000804	0.100220	-1.152080	1.494856	-0.743245
30319	0	-1.342772	0.103790	10.070801	-0.013428	0.001038	0.100708	-1.152741	1.498926	-0.742732
30320	0	-1.354703	0.085669	10.046422	-0.013550	0.000854	0.100464	-1.151262	1.499806	-0.745037
30321	0	-1.330505	0.128463	10.040288	-0.013306	0.001282	0.100403	-1.148999	1.503061	-0.751635
30322	0	-1.317928	0.092144	10.040326	-0.013183	0.000920	0.100403	-1.148714	1.503285	-0.754935
30323	0	-1.342401	0.085597	10.022021	-0.013428	0.000854	0.100220	-1.148040	1.503071	-0.755187
30324	0	-1.316922	0.116383	10.040383	-0.013177	0.001163	0.100403	-1.147567	1.498397	-0.752527
30325	0	-1.329775	0.122528	10.040382	-0.013306	0.001221	0.100403	-1.143398	1.493346	-0.754492
30326	0	-1.316480	0.098577	9.985588	-0.013168	0.000985	0.099855	-1.143682	1.493350	-0.754755
30327	0	-1.342098	0.109967	9.985441	-0.013428	0.001099	0.099854	-1.143499	1.489627	-0.755707
30328	0	-1.316245	0.104343	9.979442	-0.013170	0.001040	0.099793	-1.140030	1.484688	-0.757549
30329	0	-1.342328	0.122159	9.985410	-0.013428	0.001221	0.099854	-1.140010	1.483581	-0.757658
30330	0	-1.317189	0.104034	9.918348	-0.013175	0.001039	0.099183	-1.138955	1.484009	-0.757027
30331	0	-1.323942	0.109987	9.912178	-0.013245	0.001099	0.099121	-1.138532	1.482039	-0.755212
30332	0	-1.304291	0.104317	9.900101	-0.013051	0.001040	0.099000	-1.135319	1.476662	-0.756549
30333	0	-1.342404	0.133646	9.893857	-0.013428	0.001343	0.098938	-1.143559	1.476454	-0.754961
30334	0	-1.335954	0.096515	9.936623	-0.013360	0.000963	0.099366	-1.142320	1.479947	-0.751612
30335	0	-1.324388	0.085486	9.930430	-0.013245	0.000854	0.099304	-1.142876	1.483097	-0.752516
30336	0	-1.324173	0.103982	9.887719	-0.013244	0.001038	0.098877	-1.141299	1.484809	-0.753955
30337	0	-1.355135	0.110124	9.893775	-0.013550	0.001099	0.098938	-1.139300	1.490727	-0.748233
30338	0	-1.324721	0.110496	9.893718	-0.013248	0.001103	0.098937	-1.138501	1.493333	-0.750266
30339	0	-1.342773	0.103997	9.936521	-0.013428	0.001038	0.099365	-1.136769	1.497356	-0.750147
30340	0	-1.330632	0.079704	9.948639	-0.013307	0.000797	0.099486	-1.138011	1.501059	-0.751148
30341	0	-1.342927	0.109705	9.960919	-0.013428	0.001099	0.099609	-1.140785	1.506830	-0.751995
30342	0	-1.319366	0.084591	10.076731	-0.013187	0.000851	0.100768	-1.147130	1.517972	-0.748078
30343	0	-1.318752	0.073446	10.003609	-0.013184	0.000732	0.100037	-1.145790	1.526457	-0.748481
30344	0	-1.344084	0.085861	10.058342	-0.013436	0.000858	0.100584	-1.146419	1.535595	-0.750862
30345	0	-1.355142	0.073135	10.089090	-0.013550	0.000732	0.100891	-1.148606	1.541497	-0.745186
30346	0	-1.361630	0.090654	10.058482	-0.013615	0.000913	0.100585	-1.156498	1.547372	-0.745542
30347	0	-1.372800	0.054883	10.095282	-0.013733	0.000549	0.100952	-1.158042	1.545806	-0.747555
30348	0	-1.378265	0.073347	10.113643	-0.013784	0.000731	0.101136	-1.155710	1.547864	-0.744183
30349	0	-1.366779	0.097604	10.058650	-0.013672	0.000977	0.100586	-1.157284	1.547153	-0.748488
30350	0	-1.353699	0.085685	10.064859	-0.013542	0.000853	0.100648	-1.153468	1.545253	-0.749405
30351	0	-1.354148	0.091553	10.034292	-0.013550	0.000916	0.100342	-1.154465	1.539756	-0.749502
30352	0	-1.328316	0.109739	9.991730	-0.013289	0.001098	0.099916	-1.155784	1.536551	-0.750072
30353	0	-1.348198	0.085001	10.022068	-0.013489	0.000854	0.100220	-1.161863	1.532814	-0.748817
30354	0	-1.322136	0.072368	10.009992	-0.013231	0.000723	0.100099	-1.161966	1.525443	-0.749005
30355	0	-1.317384	0.110203	9.961063	-0.013184	0.001099	0.099609	-1.159093	1.518159	-0.752193
30356	0	-1.321942	0.080162	9.924588	-0.013226	0.000800	0.099245	-1.158377	1.515044	-0.751066
30357	0	-1.335960	0.079348	9.961033	-0.013367	0.000793	0.099609	-1.159352	1.510817	-0.759345
30358	0	-1.322427	0.079086	9.924507	-0.013231	0.000793	0.099244	-1.163325	1.506733	-0.759684
30359	0	-1.330008	0.085457	9.863356	-0.013306	0.000854	0.098633	-1.164228	1.504307	-0.754469
30360	0	-1.335462	0.103387	9.863402	-0.013356	0.001038	0.098634	-1.169502	1.506448	-0.753355
30361	0	-1.323982	0.115703	9.887763	-0.013245	0.001160	0.098877	-1.173523	1.504875	-0.752163
30362	0	-1.317167	0.109326	9.845098	-0.013174	0.001093	0.098451	-1.174107	1.506158	-0.748477
30363	0	-1.330576	0.055237	9.851071	-0.013306	0.000549	0.098511	-1.171563	1.510253	-0.748709
30364	0	-1.330964	0.092296	9.887545	-0.013306	0.000921	0.098876	-1.170571	1.518808	-0.754363
30365	0	-1.342886	0.097633	9.905991	-0.013428	0.000977	0.099060	-1.171815	1.524115	-0.752803
30366	0	-1.324739	0.085691	9.936426	-0.013247	0.000854	0.099364	-1.168943	1.527990	-0.751173
30367	0	-1.330652	0.073693	9.960923	-0.013306	0.000732	0.099609	-1.164778	1.532947	-0.751030
30368	0	-1.312628	0.055555	9.960820	-0.013124	0.000558	0.099608	-1.168445	1.539000	-0.751300
30369	0	-1.312218	0.066925	9.948737	-0.013123	0.000671	0.099487	-1.171867	1.542549	-0.751935
30370	0	-1.312511	0.078756	9.997526	-0.013123	0.000789	0.099976	-1.174120	1.549498	-0.746495
30371	0	-1.349153	0.048475	9.985316	-0.013489	0.000488	0.099854	-1.179118	1.556648	-0.744781
30372	0	-1.367636	0.059937	9.991379	-0.013678	0.000603	0.099914	-1.183925	1.559205	-0.745196
30373	0	-1.360900	0.073791	10.009787	-0.013611	0.000732	0.100098	-1.178703	1.561114	-0.743458
30374	0	-1.360540	0.068166	10.058616	-0.013607	0.000682	0.100586	-1.179937	1.563224	-0.744044
30375	0	-1.366773	0.097545	10.034237	-0.013672	0.000977	0.100342	-1.182198	1.562526	-0.739187
30376	0	-1.341530	0.072545	10.058756	-0.013420	0.000730	0.100587	-1.187839	1.561054	-0.737018
30377	0	-1.342206	0.078950	10.095293	-0.013428	0.000793	0.100952	-1.193288	1.558578	-0.736890
30378	0	-1.328672	0.066266	10.064892	-0.013294	0.000663	0.100648	-1.194455	1.554025	-0.739791
30379	0	-1.348465	0.073247	10.028131	-0.013489	0.000732	0.100281	-1.195395	1.553292	-0.739192
30380	0	-1.353473	0.085440	9.991651	-0.013542	0.000854	0.099916	-1.195421	1.548739	-0.737614
30381	0	-1.360597	0.067035	10.009833	-0.013611	0.000671	0.100098	-1.197603	1.547138	-0.735680
30382	0	-1.328850	0.042274	10.009963	-0.013296	0.000424	0.100099	-1.200477	1.542340	-0.738456
30383	0	-1.335686	0.067182	10.016000	-0.013367	0.000671	0.100159	-1.200996	1.535043	-0.738188
30384	0	-1.346036	0.103376	10.010086	-0.013470	0.001038	0.100100	-1.206366	1.528277	-0.742984
30385	0	-1.311506	0.085074	9.954936	-0.013123	0.000854	0.099548	-1.211644	1.523611	-0.740810
30386	0	-1.328682	0.090322	9.961193	-0.013291	0.000908	0.099611	-1.217976	1.522310	-0.743034
30387	0	-1.323678	0.079328	9.906111	-0.013245	0.000793	0.099060	-1.219178	1.517206	-0.739141
30388	0	-1.334599	0.103529	9.948996	-0.013351	0.001037	0.099489	-1.221715	1.514966	-0.731722
30389	0	-1.348465	0.097420	9.924375	-0.013489	0.000977	0.099243	-1.225420	1.514265	-0.724698
30390	0	-1.335331	0.109270	9.912283	-0.013359	0.001093	0.099122	-1.226650	1.511542	-0.724232
30391	0	-1.336038	0.085542	9.906090	-0.013367	0.000854	0.099060	-1.226579	1.508147	-0.729711
30392	0	-1.328980	0.079123	9.881736	-0.013293	0.000794	0.098817	-1.231223	1.508037	-0.731751
30393	0	-1.348661	0.066908	9.869416	-0.013489	0.000671	0.098694	-1.234867	1.509475	-0.731403
30394	0	-1.317514	0.084986	9.924378	-0.013180	0.000850	0.099243	-1.235706	1.508067	-0.731831
30395	0	-1.324092	0.067220	9.954883	-0.013245	0.000671	0.099548	-1.235768	1.507752	-0.730345
30396	0	-1.323690	0.055131	9.954835	-0.013237	0.000550	0.099548	-1.235566	1.511588	-0.729241
30397	0	-1.330348	0.060834	9.997589	-0.013306	0.000610	0.099976	-1.238833	1.513017	-0.727282
30398	0	-1.299413	0.060812	9.967073	-0.012997	0.000606	0.099670	-1.236940	1.513971	-0.730006
30399	0	-1.342630	0.061388	9.973162	-0.013428	0.000610	0.099731	-1.233911	1.516266	-0.728620
30400	0	-1.317485	0.104593	9.967117	-0.013181	0.001044	0.099670	-1.233018	1.513410	-0.729827
30401	0	-1.294562	0.098024	9.985268	-0.012939	0.000977	0.099854	-1.229800	1.524448	-0.729421
30402	0	-1.313252	0.098705	10.082845	-0.013135	0.000983	0.100828	-1.226470	1.525659	-0.727244
30403	0	-1.348393	0.079539	10.003726	-0.013489	0.000793	0.100037	-1.225265	1.523980	-0.732863
30404	0	-1.347686	0.067847	9.961062	-0.013479	0.000674	0.099610	-1.221436	1.525165	-0.732409
30405	0	-1.330344	0.104215	10.009790	-0.013306	0.001038	0.100098	-1.217242	1.526584	-0.730218
30406	0	-1.330103	0.104754	10.015879	-0.013302	0.001046	0.100159	-1.216680	1.529491	-0.732830
30407	0	-1.354713	0.085355	10.003699	-0.013550	0.000854	0.100037	-1.218735	1.530359	-0.733317
30408	0	-1.354073	0.072881	9.997617	-0.013545	0.000730	0.099976	-1.220569	1.529374	-0.733581
30409	0	-1.342812	0.097656	10.003657	-0.013428	0.000977	0.100037	-1.221546	1.533726	-0.733533
30410	0	-1.354484	0.073019	9.991441	-0.013551	0.000731	0.099914	-1.223984	1.530889	-0.730801
30411	0	-1.348238	0.060980	9.985438	-0.013489	0.000610	0.099854	-1.225600	1.527501	-0.728651
30412	0	-1.347053	0.067086	10.046560	-0.013476	0.000669	0.100465	-1.225018	1.524754	-0.726636
30413	0	-1.385383	0.060858	10.046404	-0.013855	0.000610	0.100464	-1.227993	1.527371	-0.725371
30414	0	-1.348023	0.073064	10.052577	-0.013487	0.000728	0.100525	-1.225599	1.523767	-0.721385
30415	0	-1.372652	0.042756	9.991543	-0.013733	0.000427	0.099915	-1.226238	1.520382	-0.720578
30416	0	-1.353654	0.073491	10.015974	-0.013537	0.000732	0.100160	-1.224397	1.523323	-0.720043
30417	0	-1.360981	0.049253	9.954846	-0.013611	0.000488	0.099548	-1.220524	1.526011	-0.723923
30418	0	-1.329964	0.068385	10.034231	-0.013304	0.000679	0.100342	-1.216037	1.525218	-0.722729
30419	0	-1.360597	0.048757	10.009832	-0.013611	0.000488	0.100098	-1.217829	1.523571	-0.719710
30420	0	-1.341069	0.080020	10.101507	-0.013418	0.000792	0.101014	-1.209088	1.518936	-0.720768
30421	0	-1.342285	0.079815	10.022034	-0.013428	0.000793	0.100220	-1.204756	1.517274	-0.720303
30422	0	-1.323172	0.067899	10.034320	-0.013235	0.000680	0.100343	-1.206840	1.517395	-0.714009
30423	0	-1.336181	0.116226	9.991517	-0.013367	0.001160	0.099915	-1.204876	1.515744	-0.713692
30424	0	-1.341007	0.122786	9.930622	-0.013418	0.001225	0.099305	-1.203120	1.510245	-0.713153
30425	0	-1.323637	0.110013	9.991563	-0.013245	0.001099	0.099915	-1.202400	1.504618	-0.718555
30426	0	-1.309821	0.098009	10.016166	-0.013106	0.000979	0.100161	-1.202620	1.499246	-0.716766
30427	0	-1.323217	0.116114	9.973308	-0.013245	0.001160	0.099731	-1.201925	1.488831	-0.715930
30428	0	-1.302982	0.110341	9.973519	-0.013037	0.001101	0.099734	-1.200693	1.484902	-0.710788
30429	0	-1.342102	0.067128	9.930511	-0.013428	0.000671	0.099304	-1.201779	1.481041	-0.710491
30430	0	-1.334334	0.073759	9.906232	-0.013353	0.000731	0.099061	-1.195734	1.473338	-0.712185
30431	0	-1.360983	0.085901	9.844981	-0.013611	0.000854	0.098450	-1.191466	1.476009	-0.716521
30432	0	-1.354819	0.074398	9.857171	-0.013548	0.000741	0.098572	-1.188988	1.480225	-0.718763
30433	0	-1.324096	0.097527	9.826711	-0.013245	0.000977	0.098267	-1.191457	1.479886	-0.717745
30434	0	-1.311764	0.091570	9.869454	-0.013116	0.000913	0.098695	-1.188925	1.485890	-0.714788
30435	0	-1.312003	0.085881	9.875518	-0.013123	0.000854	0.098755	-1.184914	1.486825	-0.714898
30436	0	-1.323956	0.080692	9.912109	-0.013240	0.000802	0.099121	-1.180281	1.490410	-0.712382
30437	0	-1.330726	0.092473	9.881562	-0.013306	0.000916	0.098816	-1.170659	1.496158	-0.711844
30438	0	-1.336909	0.075325	9.912031	-0.013371	0.000751	0.099120	-1.168521	1.498425	-0.712443
30439	0	-1.348925	0.079827	9.918203	-0.013489	0.000793	0.099182	-1.163960	1.502859	-0.714708
30440	0	-1.330622	0.074445	10.021881	-0.013307	0.000742	0.100219	-1.162094	1.506336	-0.712944
30441	0	-1.349345	0.067324	10.003598	-0.013489	0.000671	0.100037	-1.160938	1.515587	-0.714360
30442	0	-1.343644	0.085909	10.027895	-0.013437	0.000857	0.100279	-1.159928	1.518480	-0.717319
30443	0	-1.361160	0.073031	10.101310	-0.013611	0.000732	0.101013	-1.163262	1.523269	-0.715803
30444	0	-1.348750	0.097526	10.058538	-0.013491	0.000972	0.100585	-1.160308	1.523568	-0.714041
30445	0	-1.336602	0.079928	10.095219	-0.013367	0.000793	0.100952	-1.154711	1.526690	-0.716088
30446	0	-1.348502	0.086912	10.064732	-0.013488	0.000866	0.100647	-1.152084	1.527422	-0.716449
30447	0	-1.367005	0.073747	10.064718	-0.013672	0.000732	0.100647	-1.147351	1.529238	-0.714554
30448	0	-1.359870	0.074607	10.156359	-0.013607	0.000742	0.101562	-1.143723	1.523726	-0.715543
30449	0	-1.336521	0.098184	10.070815	-0.013367	0.000977	0.100708	-1.138727	1.526005	-0.710154
30450	0	-1.372295	0.074451	10.058689	-0.013730	0.000742	0.100586	-1.136826	1.521809	-0.713425
30451	0	-1.354115	0.097997	10.009879	-0.013550	0.000977	0.100098	-1.133925	1.515736	-0.714989
30452	0	-1.346438	0.086339	9.973431	-0.013472	0.000861	0.099733	-1.132362	1.511315	-0.718272
30453	0	-1.335917	0.079985	9.973240	-0.013367	0.000793	0.099731	-1.126054	1.506575	-0.720776
30454	0	-1.322084	0.086910	9.906226	-0.013230	0.000867	0.099061	-1.124498	1.499562	-0.717118
30455	0	-1.342022	0.098113	9.979345	-0.013428	0.000977	0.099792	-1.120267	1.494814	-0.718108
30456	0	-1.340421	0.105134	9.894109	-0.013413	0.001046	0.098940	-1.115307	1.487970	-0.721695
30457	0	-1.317841	0.109971	9.887763	-0.013184	0.001099	0.098877	-1.115028	1.485850	-0.722749
30458	0	-1.322962	0.110822	9.900062	-0.013235	0.001101	0.099000	-1.107177	1.483386	-0.724719
30459	0	-1.335772	0.110264	9.924433	-0.013367	0.001099	0.099243	-1.103547	1.476884	-0.725907
30460	0	-1.334537	0.098483	9.820803	-0.013350	0.000984	0.098207	-1.103776	1.475996	-0.721687
30461	0	-1.330497	0.092058	9.820561	-0.013306	0.000916	0.098206	-1.098889	1.479143	-0.715118
30462	0	-1.318293	0.086377	9.887692	-0.013183	0.000864	0.098877	-1.100139	1.483359	-0.719295
30463	0	-1.305749	0.091726	9.863333	-0.013062	0.000916	0.098633	-1.099105	1.482542	-0.723237
30464	0	-1.317859	0.104653	9.936578	-0.013176	0.001040	0.099366	-1.093107	1.489496	-0.719809
30465	0	-1.331029	0.091850	9.893734	-0.013306	0.000916	0.098938	-1.090640	1.498736	-0.720092
30466	0	-1.349800	0.080090	9.979060	-0.013498	0.000799	0.099791	-1.089636	1.502310	-0.719164
30467	0	-1.361096	0.067016	9.948730	-0.013611	0.000671	0.099487	-1.091979	1.506296	-0.724951
30468	0	-1.343058	0.085543	9.967012	-0.013429	0.000852	0.099670	-1.088606	1.512371	-0.726969
30469	0	-1.342856	0.134581	10.021958	-0.013428	0.001343	0.100220	-1.086116	1.517257	-0.725190
30470	0	-1.392122	0.111084	10.064549	-0.013918	0.001104	0.100646	-1.079724	1.524838	-0.729158
30471	0	-1.348732	0.110529	10.028088	-0.013489	0.001099	0.100281	-1.073132	1.527087	-0.728517
30472	0	-1.330120	0.123836	10.028091	-0.013303	0.001233	0.100281	-1.068119	1.529250	-0.724848
30473	0	-1.348955	0.115912	10.003652	-0.013489	0.001160	0.100037	-1.069678	1.534011	-0.726009
30474	0	-1.379747	0.067288	10.021853	-0.013796	0.000669	0.100219	-1.066773	1.539759	-0.726991
30475	0	-1.360400	0.085218	10.095309	-0.013611	0.000854	0.100952	-1.070334	1.535900	-0.727696
30476	0	-1.359613	0.085337	10.015980	-0.013597	0.000850	0.100160	-1.067158	1.538270	-0.725303
30477	0	-1.336717	0.091983	10.021962	-0.013367	0.000916	0.100220	-1.063224	1.542703	-0.726729
30478	0	-1.305750	0.068313	10.021939	-0.013062	0.000679	0.100219	-1.059518	1.540905	-0.727591
30479	0	-1.342212	0.085625	9.997633	-0.013428	0.000854	0.099976	-1.058489	1.538336	-0.731087
30480	0	-1.365642	0.104508	9.954993	-0.013661	0.001040	0.099549	-1.054177	1.536549	-0.725741
30481	0	-1.348428	0.091563	10.009826	-0.013489	0.000916	0.100098	-1.055020	1.535307	-0.725289
30482	0	-1.348046	0.097852	10.028166	-0.013480	0.000977	0.100282	-1.053755	1.539524	-0.726984
30483	0	-1.373139	0.103780	9.906027	-0.013733	0.001038	0.099060	-1.054484	1.541671	-0.725731
30484	0	-1.366662	0.128162	9.936557	-0.013669	0.001282	0.099365	-1.055580	1.542843	-0.723477
30485	0	-1.354608	0.122400	9.960984	-0.013550	0.001221	0.099609	-1.052776	1.542476	-0.723225
30486	0	-1.360153	0.117099	9.924333	-0.013603	0.001165	0.099243	-1.047311	1.544383	-0.723428
30487	0	-1.360680	0.091544	9.936579	-0.013611	0.000916	0.099365	-1.048356	1.543563	-0.728312
30488	0	-1.347612	0.097794	9.863443	-0.013481	0.000976	0.098634	-1.046631	1.541681	-0.721662
30489	0	-1.318028	0.104092	9.960978	-0.013184	0.001038	0.099609	-1.043798	1.541740	-0.722612
30490	0	-1.366401	0.110606	9.960952	-0.013665	0.001104	0.099609	-1.042819	1.544340	-0.717479
30491	0	-1.342589	0.073200	9.942652	-0.013428	0.000732	0.099426	-1.044255	1.546185	-0.712157
30492	0	-1.342154	0.067127	10.003693	-0.013424	0.000670	0.100037	-1.044259	1.547340	-0.715777
30493	0	-1.336444	0.085514	9.948760	-0.013367	0.000854	0.099487	-1.044472	1.548601	-0.718715
30494	0	-1.341964	0.091641	9.991513	-0.013424	0.000916	0.099915	-1.045509	1.547571	-0.718018
30495	0	-1.330457	0.098215	9.936533	-0.013306	0.000977	0.099365	-1.040070	1.550272	-0.711793
30496	0	-1.330059	0.135523	9.973184	-0.013304	0.001353	0.099731	-1.038780	1.550560	-0.707796
30497	0	-1.360822	0.110396	9.936553	-0.013611	0.001099	0.099365	-1.033656	1.551515	-0.701044
30498	0	-1.354053	0.123336	9.985410	-0.013545	0.001231	0.099854	-1.032143	1.550276	-0.698775
30499	0	-1.373110	0.092039	10.009786	-0.013733	0.000916	0.100098	-1.027577	1.552076	-0.701181
30500	0	-1.360652	0.117344	9.918228	-0.013608	0.001169	0.099182	-1.023681	1.554335	-0.697785
30501	0	-1.354685	0.116618	9.967074	-0.013550	0.001160	0.099670	-1.017203	1.554828	-0.696534
30502	0	-1.329608	0.104754	9.960992	-0.013300	0.001050	0.099609	-1.020954	1.554228	-0.700265
30503	0	-1.324091	0.079432	9.973193	-0.013245	0.000793	0.099731	-1.020923	1.553857	-0.699565
30504	0	-1.323037	0.085931	9.948815	-0.013237	0.000855	0.099487	-1.017469	1.550079	-0.700918
30505	0	-1.330194	0.091968	10.015915	-0.013306	0.000916	0.100159	-1.013717	1.549690	-0.703770
30506	0	-1.335381	0.067854	10.022056	-0.013360	0.000679	0.100220	-1.015217	1.546472	-0.701198
30507	0	-1.330119	0.067035	9.973205	-0.013306	0.000671	0.099731	-1.017358	1.545225	-0.697351
30508	0	-1.341472	0.085453	9.991607	-0.013419	0.000852	0.099916	-1.015025	1.544096	-0.688837
30509	0	-1.336745	0.109916	9.954823	-0.013367	0.001099	0.099548	-1.015378	1.548850	-0.689411
30510	0	-1.361021	0.091390	9.918154	-0.013613	0.000916	0.099181	-1.018194	1.549778	-0.689423
30511	0	-1.354919	0.091367	9.948741	-0.013550	0.000916	0.099487	-1.021267	1.552875	-0.694510
30512	0	-1.366896	0.084791	9.954862	-0.013671	0.000850	0.099548	-1.024283	1.554452	-0.697514
30513	0	-1.361203	0.116203	9.954815	-0.013611	0.001160	0.099548	-1.022544	1.559766	-0.692986
30514	0	-1.336814	0.109729	9.985281	-0.013370	0.001102	0.099853	-1.029373	1.562017	-0.691593
30515	0	-1.336797	0.104112	10.040263	-0.013367	0.001038	0.100403	-1.026341	1.567301	-0.692930
30516	0	-1.342784	0.092366	10.064637	-0.013431	0.000922	0.100646	-1.025659	1.567992	-0.695569
30517	0	-1.348724	0.073193	10.064718	-0.013489	0.000732	0.100647	-1.027181	1.570114	-0.700771
30518	0	-1.329811	0.091226	10.052554	-0.013303	0.000914	0.100525	-1.029686	1.568633	-0.701721
30519	0	-1.317687	0.109838	9.967130	-0.013184	0.001099	0.099670	-1.030946	1.564738	-0.703670
30520	0	-1.322582	0.079446	10.040449	-0.013231	0.000793	0.100404	-1.029701	1.562376	-0.702054
30521	0	-1.323938	0.110026	9.985419	-0.013245	0.001099	0.099854	-1.028816	1.560232	-0.700597
30522	0	-1.316875	0.103834	9.997714	-0.013173	0.001040	0.099977	-1.032194	1.559061	-0.700165
30523	0	-1.342134	0.085574	9.997643	-0.013428	0.000854	0.099976	-1.031744	1.555604	-0.697161
30524	0	-1.340630	0.110184	10.052705	-0.013415	0.001101	0.100526	-1.031245	1.549199	-0.693306
30525	0	-1.360520	0.103715	9.973222	-0.013611	0.001038	0.099731	-1.032726	1.546626	-0.688020
30526	0	-1.365789	0.085075	9.948875	-0.013661	0.000853	0.099488	-1.035778	1.546443	-0.688945
30527	0	-1.311470	0.127725	9.924426	-0.013123	0.001282	0.099243	-1.041887	1.541246	-0.686776
30528	0	-1.334101	0.096383	9.942961	-0.013351	0.000967	0.099428	-1.046507	1.533090	-0.686722
30529	0	-1.342516	0.091422	9.936559	-0.013428	0.000916	0.099365	-1.048968	1.534010	-0.685415
30530	0	-1.335721	0.097696	10.046446	-0.013362	0.000974	0.100464	-1.046241	1.532516	-0.686786
30531	0	-1.330193	0.085343	9.967092	-0.013306	0.000854	0.099670	-1.048412	1.532131	-0.682268
30532	0	-1.335386	0.079010	9.893978	-0.013360	0.000791	0.098939	-1.049953	1.528902	-0.677466
30533	0	-1.324577	0.060807	9.960924	-0.013245	0.000610	0.099609	-1.053518	1.534071	-0.676511
30534	0	-1.324852	0.102894	9.924210	-0.013247	0.001032	0.099242	-1.057833	1.539141	-0.675339
30535	0	-1.318434	0.097762	9.924306	-0.013184	0.000977	0.099243	-1.057582	1.543873	-0.673647
30536	0	-1.330503	0.097746	9.936463	-0.013308	0.000978	0.099364	-1.059704	1.544766	-0.677853
30537	0	-1.336835	0.085479	9.979226	-0.013367	0.000854	0.099792	-1.060318	1.550456	-0.682429
30538	0	-1.330422	0.115992	10.003636	-0.013309	0.001160	0.100036	-1.060999	1.548300	-0.679907
30539	0	-1.348472	0.109751	9.948787	-0.013489	0.001099	0.099487	-1.063234	1.547440	-0.680334
30540	0	-1.348299	0.103456	10.034250	-0.013481	0.001035	0.100343	-1.064393	1.553350	-0.685092
30541	0	-1.348350	0.097641	10.058664	-0.013489	0.000977	0.100586	-1.065528	1.551183	-0.683689
30542	0	-1.341354	0.097254	10.058741	-0.013417	0.000976	0.100587	-1.069948	1.550913	-0.677359
30543	0	-1.342170	0.085291	10.052572	-0.013428	0.000854	0.100525	-1.072704	1.547874	-0.678560
30544	0	-1.317004	0.097585	10.009886	-0.013172	0.000973	0.100099	-1.070142	1.549311	-0.677370
30545	0	-1.317909	0.091912	10.015925	-0.013184	0.000916	0.100159	-1.067028	1.548012	-0.678216
30546	0	-1.359461	0.067298	10.009968	-0.013602	0.000678	0.100099	-1.073771	1.543131	-0.675057
30547	0	-1.318105	0.072996	10.009801	-0.013184	0.000732	0.100098	-1.077538	1.544000	-0.678251
30548	0	-1.323749	0.090720	10.015903	-0.013240	0.000910	0.100159	-1.081462	1.545096	-0.680501
30549	0	-1.348774	0.085724	10.003674	-0.013489	0.000854	0.100037	-1.079300	1.547711	-0.681372
30550	0	-1.360578	0.079725	10.028120	-0.013609	0.000798	0.100281	-1.081368	1.547937	-0.682664
30551	0	-1.336186	0.097646	9.954899	-0.013367	0.000977	0.099548	-1.082449	1.546194	-0.683775
30552	0	-1.329110	0.103824	9.961098	-0.013296	0.001037	0.099610	-1.081592	1.544228	-0.685396
30553	0	-1.360478	0.104156	10.015947	-0.013611	0.001038	0.100159	-1.078072	1.541189	-0.680406
30554	0	-1.352978	0.098762	9.979456	-0.013538	0.000984	0.099793	-1.075135	1.535188	-0.678565
30555	0	-1.324098	0.085474	9.906054	-0.013245	0.000854	0.099060	-1.075810	1.534738	-0.684572
30556	0	-1.341642	0.073251	9.918276	-0.013421	0.000732	0.099182	-1.076669	1.533221	-0.683496
30557	0	-1.324397	0.085893	9.906011	-0.013245	0.000854	0.099060	-1.072539	1.536275	-0.683463
30558	0	-1.312002	0.110998	9.887713	-0.013122	0.001107	0.098877	-1.070322	1.538236	-0.682866
30559	0	-1.318218	0.079592	9.967058	-0.013184	0.000793	0.099670	-1.068475	1.540413	-0.683102
30560	0	-1.305420	0.079823	9.912168	-0.013059	0.000798	0.099121	-1.069418	1.539119	-0.679279
30561	0	-1.324207	0.098007	9.918244	-0.013245	0.000977	0.099182	-1.066358	1.539991	-0.677641
30562	0	-1.329851	0.098504	9.991485	-0.013301	0.000983	0.099915	-1.065272	1.541079	-0.679428
30563	0	-1.366632	0.103945	9.930494	-0.013672	0.001038	0.099304	-1.064099	1.538438	-0.684394
30564	0	-1.360100	0.085631	10.028164	-0.013600	0.000857	0.100282	-1.066231	1.543044	-0.680804
30565	0	-1.361162	0.097836	10.015857	-0.013611	0.000977	0.100159	-1.065141	1.547734	-0.685208
30566	0	-1.367081	0.085819	9.985296	-0.013674	0.000857	0.099853	-1.065148	1.548188	-0.682749
30567	0	-1.348659	0.073785	10.021998	-0.013489	0.000732	0.100220	-1.059954	1.549479	-0.686524
30568	0	-1.354629	0.092756	9.936518	-0.013546	0.000926	0.099365	-1.059144	1.553627	-0.686349
30569	0	-1.354647	0.067629	9.991497	-0.013550	0.000671	0.099915	-1.054528	1.553619	-0.687866
30570	0	-1.372593	0.092541	9.991459	-0.013726	0.000925	0.099915	-1.055097	1.557131	-0.685483
30571	0	-1.342659	0.103969	9.960951	-0.013428	0.001038	0.099609	-1.053662	1.559650	-0.686634
30572	0	-1.342039	0.092170	9.948802	-0.013426	0.000919	0.099487	-1.051931	1.557263	-0.681307
30573	0	-1.330761	0.128296	9.960910	-0.013306	0.001282	0.099609	-1.051485	1.563402	-0.675910
30574	0	-1.336641	0.091830	9.967000	-0.013371	0.000917	0.099669	-1.051449	1.562537	-0.672982
30575	0	-1.305327	0.097984	9.924422	-0.013062	0.000977	0.099243	-1.048655	1.556857	-0.672778
30576	0	-1.334468	0.104204	9.967311	-0.013350	0.001043	0.099672	-1.051070	1.554020	-0.669192
30577	0	-1.311622	0.085262	9.961023	-0.013123	0.000854	0.099609	-1.054172	1.550511	-0.673207
30578	0	-1.341202	0.109565	9.936662	-0.013415	0.001094	0.099366	-1.053083	1.550504	-0.674219
30579	0	-1.336641	0.085795	9.912110	-0.013367	0.000854	0.099121	-1.050073	1.553992	-0.673460
30580	0	-1.342232	0.092762	9.930393	-0.013428	0.000922	0.099303	-1.044829	1.551584	-0.671156
30581	0	-1.342445	0.079542	9.906049	-0.013428	0.000793	0.099060	-1.043531	1.551566	-0.671165
30582	0	-1.366304	0.067862	9.893839	-0.013666	0.000674	0.098938	-1.039469	1.551772	-0.672865
30583	0	-1.355146	0.085882	9.973118	-0.013550	0.000854	0.099731	-1.035485	1.557424	-0.680124
30584	0	-1.361726	0.099121	9.954696	-0.013615	0.000984	0.099547	-1.028429	1.564317	-0.675473
30585	0	-1.343202	0.085765	9.948670	-0.013428	0.000854	0.099487	-1.025768	1.573045	-0.679150
30586	0	-1.343372	0.098596	9.972985	-0.013436	0.000982	0.099730	-1.022537	1.573923	-0.676519
30587	0	-1.342440	0.091829	9.960980	-0.013428	0.000916	0.099609	-1.020345	1.573920	-0.675550
30588	0	-1.353959	0.092425	9.954878	-0.013543	0.000920	0.099548	-1.016792	1.573704	-0.673516
30589	0	-1.318250	0.085668	10.034192	-0.013184	0.000854	0.100342	-1.015253	1.576340	-0.667822
30590	0	-1.342382	0.067873	9.997583	-0.013426	0.000675	0.099976	-1.012200	1.577865	-0.665221
30591	0	-1.318298	0.086087	9.985354	-0.013184	0.000854	0.099854	-1.005918	1.580878	-0.673847
30592	0	-1.311628	0.117468	9.930392	-0.013122	0.001172	0.099303	-1.003880	1.578576	-0.670105
30593	0	-1.311925	0.128225	9.997601	-0.013123	0.001282	0.099976	-1.004264	1.578556	-0.671797
30594	0	-1.348054	0.098184	10.040299	-0.013482	0.000977	0.100403	-0.999248	1.580617	-0.668360
30595	0	-1.348429	0.091616	9.954894	-0.013489	0.000916	0.099548	-0.999482	1.579299	-0.665090
30596	0	-1.360140	0.079653	9.930525	-0.013602	0.000794	0.099305	-0.998011	1.582125	-0.664528
30597	0	-1.348469	0.092046	9.954885	-0.013489	0.000916	0.099548	-0.993340	1.581228	-0.666182
30598	0	-1.341878	0.050583	9.967150	-0.013420	0.000498	0.099671	-0.985174	1.583489	-0.669021
30599	0	-1.336600	0.086342	9.967043	-0.013367	0.000854	0.099670	-0.975958	1.586532	-0.666077
30600	0	-1.311724	0.112254	9.954789	-0.013122	0.001116	0.099547	-0.969232	1.585300	-0.666399
30601	0	-1.311694	0.110320	9.918282	-0.013123	0.001099	0.099182	-0.964967	1.582660	-0.666873
30602	0	-1.310896	0.080391	9.942762	-0.013112	0.000802	0.099427	-0.963805	1.582845	-0.666953
30603	0	-1.318246	0.103721	9.991470	-0.013184	0.001038	0.099915	-0.965207	1.585333	-0.663355
30604	0	-1.323942	0.104320	9.912147	-0.013243	0.001037	0.099121	-0.958664	1.585293	-0.666629
30605	0	-1.311769	0.085722	9.942689	-0.013123	0.000854	0.099426	-0.956506	1.583522	-0.661620
30606	0	-1.304644	0.086269	10.003827	-0.013052	0.000859	0.100038	-0.953577	1.580975	-0.661590
30607	0	-1.324168	0.085877	9.948766	-0.013245	0.000854	0.099487	-0.949664	1.581374	-0.664153
30608	0	-1.323494	0.111024	9.936572	-0.013239	0.001106	0.099365	-0.946094	1.580564	-0.665221
30609	0	-1.336300	0.097841	9.967089	-0.013367	0.000977	0.099670	-0.944957	1.580087	-0.666094
30610	0	-1.329892	0.128343	9.967043	-0.013299	0.001285	0.099670	-0.947263	1.583762	-0.670070
30611	0	-1.354194	0.116270	9.930524	-0.013550	0.001160	0.099304	-0.944771	1.578475	-0.669764
30612	0	-1.328237	0.098648	10.022266	-0.013290	0.000982	0.100222	-0.940986	1.573076	-0.668809
30613	0	-1.336603	0.128599	10.015873	-0.013367	0.001282	0.100159	-0.937123	1.576089	-0.667129
30614	0	-1.342358	0.110777	10.064738	-0.013427	0.001106	0.100647	-0.936386	1.576273	-0.663301
30615	0	-1.354340	0.085966	9.997641	-0.013550	0.000854	0.099976	-0.931492	1.572729	-0.660884
30616	0	-1.347251	0.068382	10.046532	-0.013476	0.000681	0.100465	-0.929187	1.572146	-0.658575
30617	0	-1.336797	0.080097	10.009743	-0.013367	0.000793	0.100098	-0.921638	1.577325	-0.665242
30618	0	-1.336924	0.081098	9.954740	-0.013370	0.000808	0.099547	-0.918937	1.580784	-0.659281
30619	0	-1.342137	0.073556	9.954918	-0.013428	0.000732	0.099548	-0.916337	1.577240	-0.658825
30620	0	-1.334688	0.080196	10.016061	-0.013354	0.000799	0.100160	-0.914175	1.572481	-0.663350
30621	0	-1.336668	0.109898	10.021973	-0.013367	0.001099	0.100220	-0.914750	1.576264	-0.661164
30622	0	-1.354553	0.073437	9.960994	-0.013550	0.000732	0.099609	-0.913519	1.575121	-0.662476
30623	0	-1.360452	0.122300	9.948814	-0.013611	0.001221	0.099487	-0.911882	1.571570	-0.666060
30624	0	-1.328585	0.104317	9.961130	-0.013293	0.001041	0.099610	-0.910869	1.566824	-0.664377
30625	0	-1.348319	0.110004	9.924391	-0.013489	0.001099	0.099243	-0.910239	1.564152	-0.665588
30626	0	-1.353631	0.122460	9.918347	-0.013539	0.001223	0.099183	-0.908951	1.564553	-0.659632
30627	0	-1.312568	0.110366	9.942580	-0.013123	0.001099	0.099426	-0.904173	1.571930	-0.660562
30628	0	-1.324830	0.141247	9.997409	-0.013251	0.001413	0.099974	-0.906143	1.572328	-0.656155
30629	0	-1.354571	0.073767	9.948782	-0.013550	0.000732	0.099487	-0.901142	1.571400	-0.653291
30630	0	-1.341729	0.086537	9.924449	-0.013420	0.000864	0.099244	-0.900585	1.571891	-0.655669
30631	0	-1.330915	0.091550	9.948684	-0.013306	0.000916	0.099487	-0.901584	1.579717	-0.653912
30632	0	-1.337077	0.097912	9.863231	-0.013374	0.000976	0.098632	-0.898523	1.579332	-0.656943
30633	0	-1.324055	0.097932	9.930472	-0.013245	0.000977	0.099304	-0.896364	1.578405	-0.658678
30634	0	-1.341888	0.116730	9.906114	-0.013420	0.001164	0.099061	-0.894062	1.580753	-0.658003
30635	0	-1.324014	0.109937	9.954893	-0.013245	0.001099	0.099548	-0.894209	1.579394	-0.654039
30636	0	-1.341639	0.097861	9.954966	-0.013419	0.000978	0.099549	-0.893954	1.579999	-0.655246
30637	0	-1.354686	0.091781	9.954872	-0.013550	0.000916	0.099548	-0.892345	1.580381	-0.656748
30638	0	-1.348374	0.085671	9.979240	-0.013483	0.000858	0.099792	-0.895149	1.584918	-0.659071
30639	0	-1.348800	0.103818	9.991465	-0.013489	0.001038	0.099915	-0.895478	1.587817	-0.655497
30640	0	-1.348617	0.104392	10.028092	-0.013488	0.001038	0.100281	-0.889300	1.589722	-0.652787
30641	0	-1.348536	0.128742	10.009804	-0.013489	0.001282	0.100098	-0.883839	1.589668	-0.648308
30642	0	-1.329585	0.123513	10.009802	-0.013299	0.001231	0.100098	-0.880363	1.589823	-0.650515
30643	0	-1.330424	0.097990	10.009781	-0.013306	0.000977	0.100098	-0.877571	1.591945	-0.651456
30644	0	-1.342403	0.110214	9.985365	-0.013425	0.001104	0.099854	-0.881077	1.594733	-0.654080
30645	0	-1.305968	0.103685	9.979273	-0.013062	0.001038	0.099792	-0.882900	1.596428	-0.650453
30646	0	-1.318096	0.109808	9.991451	-0.013181	0.001097	0.099915	-0.882324	1.600524	-0.645000
30647	0	-1.342292	0.116035	9.985416	-0.013428	0.001160	0.099854	-0.882548	1.598705	-0.647262
30648	0	-1.341472	0.097510	9.967186	-0.013418	0.000978	0.099671	-0.886297	1.598420	-0.650073
30649	0	-1.342442	0.109782	9.942673	-0.013428	0.001099	0.099426	-0.888220	1.598358	-0.653958
30650	0	-1.347857	0.085249	9.942675	-0.013482	0.000853	0.099426	-0.889325	1.598078	-0.654082
30651	0	-1.336520	0.128120	9.991476	-0.013367	0.001282	0.099915	-0.890938	1.600087	-0.658063
30652	0	-1.336032	0.097450	9.954881	-0.013364	0.000975	0.099548	-0.892108	1.599802	-0.655935
30653	0	-1.348206	0.134542	9.906094	-0.013489	0.001343	0.099060	-0.890076	1.595797	-0.656203
30654	0	-1.335344	0.110410	9.954927	-0.013353	0.001103	0.099549	-0.890264	1.599663	-0.655026
30655	0	-1.336374	0.091513	9.942667	-0.013367	0.000916	0.099426	-0.891717	1.600037	-0.652009
30656	0	-1.353906	0.121965	9.924385	-0.013544	0.001220	0.099243	-0.892831	1.598004	-0.651320
30657	0	-1.329930	0.097965	9.948812	-0.013306	0.000977	0.099487	-0.890308	1.594433	-0.649682
30658	0	-1.347365	0.116466	9.936657	-0.013476	0.001165	0.099366	-0.892139	1.595018	-0.651211
30659	0	-1.348699	0.079638	10.009787	-0.013489	0.000793	0.100098	-0.889821	1.596684	-0.653490
30660	0	-1.354494	0.073761	9.979276	-0.013547	0.000738	0.099792	-0.891428	1.598147	-0.654038
30661	0	-1.342584	0.097504	9.960965	-0.013428	0.000977	0.099609	-0.894170	1.599718	-0.652319
30662	0	-1.323862	0.066796	9.967083	-0.013242	0.000668	0.099670	-0.894731	1.599870	-0.652079
30663	0	-1.311921	0.079305	9.960982	-0.013123	0.000793	0.099609	-0.896196	1.599802	-0.650169
30664	0	-1.341780	0.061346	9.991496	-0.013421	0.000609	0.099915	-0.892588	1.599834	-0.649873
30665	0	-1.354797	0.085600	9.973168	-0.013550	0.000854	0.099731	-0.891889	1.601510	-0.647310
30666	0	-1.341997	0.109547	9.967101	-0.013424	0.001101	0.099670	-0.899773	1.600675	-0.650753
30667	0	-1.348505	0.116200	9.979296	-0.013489	0.001160	0.099792	-0.898127	1.600158	-0.648999
30668	0	-1.359623	0.128699	10.009859	-0.013603	0.001286	0.100098	-0.897510	1.595928	-0.646499
30669	0	-1.354790	0.109987	9.991480	-0.013550	0.001099	0.099915	-0.897110	1.597490	-0.646416
30670	0	-1.366319	0.104314	10.003725	-0.013668	0.001040	0.100037	-0.893998	1.595660	-0.643659
30671	0	-1.318137	0.140454	9.960966	-0.013184	0.001404	0.099609	-0.894161	1.596899	-0.640910
30672	0	-1.341719	0.128116	9.973237	-0.013424	0.001283	0.099731	-0.896928	1.592889	-0.645788
30673	0	-1.299147	0.116038	9.961054	-0.013000	0.001160	0.099609	-0.897136	1.586249	-0.643738
30674	0	-1.340746	0.103541	9.918449	-0.013411	0.001039	0.099184	-0.901737	1.586391	-0.646835
30675	0	-1.329746	0.067453	9.900010	-0.013306	0.000671	0.098999	-0.899149	1.580617	-0.649055
30676	0	-1.304120	0.104177	9.955080	-0.013045	0.001043	0.099550	-0.901918	1.579667	-0.645262
30677	0	-1.323909	0.097141	9.930499	-0.013245	0.000977	0.099304	-0.908835	1.576960	-0.649194
30678	0	-1.353251	0.060159	9.918400	-0.013539	0.000600	0.099183	-0.907879	1.572827	-0.650886
30679	0	-1.342367	0.079320	9.936578	-0.013428	0.000793	0.099365	-0.909189	1.571866	-0.654027
30680	0	-1.353905	0.140733	9.875620	-0.013542	0.001403	0.098756	-0.905058	1.571995	-0.652687
30681	0	-1.354569	0.116170	9.930474	-0.013550	0.001160	0.099304	-0.903756	1.571045	-0.650911
30682	0	-1.353984	0.110581	9.912233	-0.013542	0.001102	0.099122	-0.900910	1.572048	-0.657974
30683	0	-1.348838	0.122166	9.930424	-0.013489	0.001221	0.099304	-0.900825	1.575357	-0.657809
30684	0	-1.324757	0.140589	9.942586	-0.013245	0.001405	0.099426	-0.900538	1.582485	-0.656249
30685	0	-1.317912	0.122442	10.009820	-0.013184	0.001221	0.100098	-0.897332	1.581083	-0.658025
30686	0	-1.347935	0.116641	9.973251	-0.013480	0.001166	0.099732	-0.898261	1.583838	-0.660689
30687	0	-1.348686	0.079279	10.015895	-0.013489	0.000793	0.100159	-0.900025	1.585394	-0.657967
30688	0	-1.324167	0.073023	10.009755	-0.013241	0.000731	0.100098	-0.901346	1.590119	-0.655802
30689	0	-1.330120	0.097200	10.028140	-0.013306	0.000977	0.100281	-0.907538	1.588723	-0.657688
30690	0	-1.323694	0.102619	9.979334	-0.013236	0.001028	0.099793	-0.910655	1.593569	-0.651557
30691	0	-1.330237	0.085421	9.997603	-0.013306	0.000854	0.099976	-0.911998	1.593467	-0.655055
30692	0	-1.354033	0.091192	10.034220	-0.013543	0.000915	0.100342	-0.916010	1.594043	-0.650500
30693	0	-1.342365	0.097183	9.997618	-0.013428	0.000977	0.099976	-0.922404	1.593085	-0.652595
30694	0	-1.347456	0.072402	9.991638	-0.013481	0.000723	0.099916	-0.922133	1.589277	-0.651523
30695	0	-1.342253	0.091674	9.954903	-0.013428	0.000916	0.099548	-0.921773	1.586991	-0.654978
30696	0	-1.365634	0.079675	9.942790	-0.013661	0.000795	0.099427	-0.921219	1.584936	-0.654369
30697	0	-1.372958	0.079297	9.985398	-0.013733	0.000793	0.099854	-0.922791	1.584847	-0.655428
30698	0	-1.372235	0.054454	9.936579	-0.013726	0.000547	0.099365	-0.927090	1.584107	-0.654390
30699	0	-1.354380	0.085495	10.022053	-0.013550	0.000854	0.100220	-0.927606	1.580954	-0.658306
30700	0	-1.353636	0.079298	9.961060	-0.013538	0.000793	0.099610	-0.929178	1.582399	-0.656042
30701	0	-1.336454	0.085137	9.973176	-0.013367	0.000854	0.099731	-0.933765	1.583620	-0.658245
30702	0	-1.323695	0.078850	9.930470	-0.013241	0.000787	0.099304	-0.932828	1.582868	-0.660792
30703	0	-1.293833	0.091320	9.936540	-0.012939	0.000916	0.099365	-0.936522	1.585292	-0.661643
30704	0	-1.329838	0.103317	9.954905	-0.013304	0.001032	0.099548	-0.936088	1.582784	-0.665079
30705	0	-1.336224	0.103992	9.930477	-0.013367	0.001038	0.099304	-0.934461	1.581376	-0.665111
30706	0	-1.335219	0.074162	9.991626	-0.013358	0.000736	0.099916	-0.929370	1.578327	-0.666418
30707	0	-1.354536	0.091494	9.936585	-0.013550	0.000916	0.099365	-0.931072	1.576921	-0.668346
30708	0	-1.353638	0.103640	9.936684	-0.013541	0.001036	0.099366	-0.931295	1.575082	-0.667476
30709	0	-1.342140	0.097577	9.961024	-0.013428	0.000977	0.099609	-0.933233	1.571487	-0.671165
30710	0	-1.371735	0.085075	9.979388	-0.013721	0.000853	0.099793	-0.936362	1.571626	-0.667959
30711	0	-1.354759	0.091507	9.997589	-0.013550	0.000916	0.099976	-0.937911	1.572856	-0.668391
30712	0	-1.360540	0.097722	9.960957	-0.013607	0.000975	0.099609	-0.936022	1.574732	-0.668545
30713	0	-1.335995	0.109909	9.997648	-0.013367	0.001099	0.099976	-0.936545	1.570702	-0.672505
30714	0	-1.329303	0.097991	9.936606	-0.013292	0.000977	0.099366	-0.933744	1.575180	-0.678747
30715	0	-1.360867	0.073292	9.936553	-0.013611	0.000732	0.099365	-0.934201	1.576397	-0.679919
30716	0	-1.311303	0.085677	9.961011	-0.013119	0.000854	0.099609	-0.932629	1.573575	-0.678440
30717	0	-1.305961	0.067054	9.991481	-0.013062	0.000671	0.099915	-0.934621	1.575126	-0.675419
30718	0	-1.311502	0.079090	9.948792	-0.013120	0.000791	0.099487	-0.935302	1.573507	-0.672375
30719	0	-1.348430	0.116043	9.973204	-0.013489	0.001160	0.099731	-0.935474	1.572099	-0.672636
30720	0	-1.347745	0.085462	9.967174	-0.013480	0.000855	0.099671	-0.937453	1.572656	-0.675031
30721	0	-1.366663	0.110150	9.967110	-0.013672	0.001099	0.099670	-0.935225	1.570374	-0.672637
30722	0	-1.377918	0.092186	9.948884	-0.013783	0.000920	0.099488	-0.934477	1.569188	-0.670468
30723	0	-1.360862	0.092262	9.899926	-0.013611	0.000916	0.098999	-0.927386	1.570409	-0.666905
30724	0	-1.341841	0.123800	9.924386	-0.013424	0.001234	0.099243	-0.923906	1.567801	-0.662523
30725	0	-1.330153	0.103839	10.009820	-0.013306	0.001038	0.100098	-0.924041	1.566841	-0.657558
30726	0	-1.317016	0.079763	9.997728	-0.013176	0.000794	0.099977	-0.921421	1.563897	-0.657829
30727	0	-1.330155	0.097638	9.985406	-0.013306	0.000977	0.099854	-0.922659	1.562934	-0.657459
30728	0	-1.329682	0.079437	9.924427	-0.013298	0.000793	0.099244	-0.921558	1.565236	-0.659759
30729	0	-1.311852	0.080100	9.918260	-0.013123	0.000793	0.099182	-0.913965	1.564243	-0.663249
30730	0	-1.311463	0.038299	9.924415	-0.013115	0.000381	0.099244	-0.912158	1.567645	-0.657639
30731	0	-1.324587	0.043020	10.009748	-0.013245	0.000427	0.100098	-0.909847	1.572783	-0.658490
30732	0	-1.342831	0.055698	9.948665	-0.013431	0.000555	0.099486	-0.908677	1.573885	-0.658434
30733	0	-1.342628	0.097997	9.979264	-0.013428	0.000977	0.099792	-0.905848	1.575970	-0.655318
30734	0	-1.317887	0.110919	10.021993	-0.013181	0.001105	0.100220	-0.902475	1.577617	-0.651218
30735	0	-1.348876	0.122009	9.967042	-0.013489	0.001221	0.099670	-0.904218	1.581341	-0.649141
30736	0	-1.336488	0.109891	9.985386	-0.013368	0.001097	0.099854	-0.902779	1.581891	-0.647725
30737	0	-1.317484	0.122244	10.064810	-0.013184	0.001221	0.100647	-0.901867	1.575667	-0.647559
30738	0	-1.340628	0.122276	9.979497	-0.013411	0.001224	0.099794	-0.903831	1.574470	-0.646509
30739	0	-1.378906	0.067417	10.040348	-0.013794	0.000671	0.100403	-0.901730	1.572613	-0.645205
30740	0	-1.323301	0.080167	9.979368	-0.013235	0.000798	0.099793	-0.898858	1.573918	-0.647467
30741	0	-1.318444	0.073847	10.040268	-0.013184	0.000732	0.100403	-0.893051	1.578611	-0.645854
30742	0	-1.324548	0.056130	9.960856	-0.013247	0.000561	0.099608	-0.893483	1.581127	-0.643569
30743	0	-1.329663	0.073379	9.985471	-0.013306	0.000732	0.099854	-0.892991	1.574456	-0.645176
30744	0	-1.340954	0.079823	9.985541	-0.013410	0.000795	0.099855	-0.890783	1.578050	-0.647896
30745	0	-1.299298	0.091510	9.973243	-0.013000	0.000916	0.099731	-0.892339	1.573126	-0.645160
30746	0	-1.347031	0.085934	9.912352	-0.013474	0.000854	0.099123	-0.886756	1.572018	-0.646782
30747	0	-1.348199	0.085798	10.003750	-0.013489	0.000854	0.100037	-0.883865	1.567969	-0.650876
30748	0	-1.359198	0.086357	9.918382	-0.013597	0.000861	0.099183	-0.882186	1.565342	-0.644244
30749	0	-1.373035	0.091974	9.918244	-0.013733	0.000916	0.099182	-0.878422	1.566100	-0.643583
30750	0	-1.360058	0.068274	9.954907	-0.013606	0.000679	0.099548	-0.875230	1.563467	-0.643145
30751	0	-1.360412	0.049176	9.936614	-0.013611	0.000488	0.099365	-0.872322	1.559419	-0.647117
30752	0	-1.323080	0.080117	9.961038	-0.013231	0.000800	0.099610	-0.872202	1.562592	-0.648824
30753	0	-1.324059	0.097981	9.960988	-0.013245	0.000977	0.099609	-0.869583	1.561598	-0.654019
30754	0	-1.329645	0.086127	9.918329	-0.013298	0.000860	0.099183	-0.869450	1.563452	-0.657576
30755	0	-1.329819	0.085913	9.912206	-0.013306	0.000854	0.099121	-0.865212	1.558528	-0.655959
30756	0	-1.328320	0.068409	9.949027	-0.013291	0.000680	0.099489	-0.861593	1.552839	-0.656398
30757	0	-1.293868	0.122133	9.967050	-0.012939	0.001221	0.099670	-0.861946	1.555677	-0.653609
30758	0	-1.324018	0.104229	9.942670	-0.013244	0.001039	0.099426	-0.858753	1.555336	-0.653413
30759	0	-1.348725	0.067148	9.973165	-0.013489	0.000671	0.099731	-0.859719	1.557301	-0.654336
30760	0	-1.342249	0.079490	9.930451	-0.013425	0.000793	0.099304	-0.859146	1.558281	-0.650314
30761	0	-1.360714	0.067574	9.973192	-0.013611	0.000671	0.099731	-0.855260	1.557723	-0.650991
30762	0	-1.329815	0.104969	10.015877	-0.013299	0.001046	0.100159	-0.852360	1.560445	-0.652580
30763	0	-1.360905	0.104067	10.009787	-0.013611	0.001038	0.100098	-0.849947	1.562074	-0.655154
30764	0	-1.354495	0.049511	9.912136	-0.013547	0.000494	0.099121	-0.849770	1.563498	-0.654558
30765	0	-1.342660	0.110024	9.930434	-0.013428	0.001099	0.099304	-0.849010	1.565899	-0.653170
30766	0	-1.342361	0.098283	10.009792	-0.013426	0.000979	0.100098	-0.846227	1.567098	-0.652645
30767	0	-1.318142	0.116336	9.930444	-0.013184	0.001160	0.099304	-0.843093	1.568291	-0.652405
30768	0	-1.335717	0.086341	9.967116	-0.013363	0.000861	0.099670	-0.841631	1.565446	-0.650826
30769	0	-1.330085	0.104269	9.924376	-0.013306	0.001038	0.099243	-0.836888	1.563578	-0.655027
30770	0	-1.310993	0.104956	9.948864	-0.013113	0.001047	0.099488	-0.835215	1.563679	-0.661340
30771	0	-1.336633	0.085676	9.924319	-0.013367	0.000854	0.099243	-0.833707	1.566948	-0.660355
30772	0	-1.330029	0.086286	9.924384	-0.013306	0.000858	0.099243	-0.829590	1.564420	-0.662081
30773	0	-1.330312	0.067799	9.912139	-0.013306	0.000671	0.099121	-0.823114	1.565169	-0.663775
30774	0	-1.335814	0.111854	9.906049	-0.013362	0.001111	0.099060	-0.815597	1.564497	-0.663548
30775	0	-1.336644	0.079875	9.960937	-0.013367	0.000793	0.099609	-0.810653	1.567871	-0.666903
30776	0	-1.348831	0.093016	9.936430	-0.013489	0.000926	0.099364	-0.807009	1.571029	-0.667412
30777	0	-1.348579	0.098134	9.924352	-0.013489	0.000977	0.099243	-0.802638	1.571348	-0.664314
30778	0	-1.329483	0.092831	9.942691	-0.013300	0.000924	0.099426	-0.798946	1.569152	-0.665282
30779	0	-1.366403	0.079487	9.918320	-0.013672	0.000793	0.099182	-0.798438	1.563794	-0.664536
30780	0	-1.353147	0.073907	9.997787	-0.013535	0.000734	0.099977	-0.794154	1.564002	-0.658923
30781	0	-1.318066	0.079706	9.973180	-0.013184	0.000793	0.099731	-0.791160	1.564323	-0.661636
30782	0	-1.329887	0.110798	9.960949	-0.013300	0.001105	0.099609	-0.789218	1.566830	-0.659415
30783	0	-1.342746	0.080084	9.942625	-0.013428	0.000793	0.099426	-0.781888	1.570203	-0.661100
30784	0	-1.323961	0.075023	9.948699	-0.013245	0.000747	0.099486	-0.779002	1.568118	-0.661432
30785	0	-1.324166	0.091512	9.973184	-0.013245	0.000916	0.099731	-0.780572	1.568439	-0.655811
30786	0	-1.329491	0.098001	9.967104	-0.013300	0.000976	0.099670	-0.776671	1.566353	-0.659135
30787	0	-1.317687	0.104622	9.936604	-0.013184	0.001038	0.099365	-0.767942	1.562289	-0.660175
30788	0	-1.359451	0.148307	9.954968	-0.013597	0.001482	0.099549	-0.767851	1.562608	-0.656802
30789	0	-1.360413	0.140620	9.942715	-0.013611	0.001404	0.099426	-0.766227	1.558558	-0.658758
30790	0	-1.316327	0.129074	9.991636	-0.013170	0.001286	0.099916	-0.761442	1.554283	-0.659090
30791	0	-1.312160	0.128355	9.960948	-0.013123	0.001282	0.099609	-0.760506	1.556793	-0.666699
30792	0	-1.323923	0.091850	9.936570	-0.013243	0.000918	0.099365	-0.761492	1.556459	-0.668392
30793	0	-1.311505	0.091904	9.991550	-0.013123	0.000916	0.099915	-0.758628	1.551526	-0.668844
30794	0	-1.328414	0.092342	9.918499	-0.013291	0.000922	0.099184	-0.758360	1.546924	-0.666620
30795	0	-1.323788	0.109737	9.942718	-0.013245	0.001099	0.099426	-0.760924	1.542869	-0.663270
30796	0	-1.315982	0.079628	9.906235	-0.013170	0.000791	0.099061	-0.755529	1.534540	-0.659756
30797	0	-1.330347	0.079825	9.924342	-0.013306	0.000793	0.099243	-0.751156	1.535721	-0.657243
30798	0	-1.330116	0.080239	9.942636	-0.013302	0.000802	0.099426	-0.751874	1.538655	-0.651926
30799	0	-1.311547	0.097860	9.893891	-0.013123	0.000977	0.098938	-0.750665	1.534157	-0.650140
30800	0	-1.340952	0.116496	9.930566	-0.013413	0.001163	0.099305	-0.750098	1.533375	-0.647162
30801	0	-1.330351	0.091754	9.912136	-0.013306	0.000916	0.099121	-0.748914	1.534564	-0.649405
30802	0	-1.323772	0.098115	9.906046	-0.013241	0.000980	0.099060	-0.749156	1.534662	-0.650616
30803	0	-1.330564	0.116230	9.960935	-0.013306	0.001160	0.099609	-0.747280	1.538360	-0.649058
30804	0	-1.330260	0.117007	9.985290	-0.013306	0.001164	0.099853	-0.742000	1.538556	-0.649144
30805	0	-1.367270	0.116541	9.967023	-0.013672	0.001160	0.099670	-0.736588	1.543228	-0.641990
30806	0	-1.342956	0.092495	9.960844	-0.013430	0.000926	0.099608	-0.738936	1.546827	-0.642684
30807	0	-1.330612	0.098408	9.948717	-0.013306	0.000977	0.099487	-0.731478	1.551064	-0.641223
30808	0	-1.306201	0.111498	9.954743	-0.013062	0.001113	0.099547	-0.730281	1.554217	-0.640523
30809	0	-1.312257	0.085297	9.942628	-0.013123	0.000854	0.099426	-0.733154	1.557922	-0.640882
30810	0	-1.336734	0.103607	9.979250	-0.013368	0.001034	0.099792	-0.731675	1.561290	-0.639809
30811	0	-1.342252	0.103727	9.942698	-0.013428	0.001038	0.099426	-0.733193	1.558983	-0.641135
30812	0	-1.322871	0.116308	9.991617	-0.013234	0.001159	0.099916	-0.729367	1.556448	-0.642532
30813	0	-1.324167	0.104497	9.960969	-0.013245	0.001038	0.099609	-0.722097	1.556748	-0.643750
30814	0	-1.360276	0.117496	9.918244	-0.013605	0.001174	0.099182	-0.722103	1.557717	-0.644697
30815	0	-1.336379	0.104098	9.948766	-0.013367	0.001038	0.099487	-0.719377	1.558030	-0.648625
30816	0	-1.341365	0.104218	9.918328	-0.013422	0.001044	0.099182	-0.722929	1.552113	-0.644719
30817	0	-1.384823	0.067221	9.991548	-0.013855	0.000671	0.099915	-0.723132	1.548062	-0.648115
30818	0	-1.341088	0.097684	9.918356	-0.013414	0.000978	0.099183	-0.725053	1.547726	-0.648137
30819	0	-1.348812	0.128575	9.924320	-0.013489	0.001282	0.099243	-0.721604	1.550663	-0.649904
30820	0	-1.324107	0.104311	9.954871	-0.013244	0.001045	0.099548	-0.725158	1.551414	-0.644151
30821	0	-1.330270	0.097454	9.954876	-0.013306	0.000977	0.099548	-0.728616	1.551731	-0.641080
30822	0	-1.329718	0.102882	9.930461	-0.013300	0.001033	0.099304	-0.734350	1.552269	-0.636893
30823	0	-1.330379	0.103739	9.930445	-0.013306	0.001038	0.099304	-0.735743	1.553794	-0.642340
30824	0	-1.323677	0.109746	9.918280	-0.013242	0.001098	0.099182	-0.737147	1.551709	-0.644933
30825	0	-1.336451	0.115695	10.003695	-0.013367	0.001160	0.100037	-0.741390	1.552902	-0.643094
30826	0	-1.323543	0.090917	9.930492	-0.013241	0.000910	0.099304	-0.743280	1.550379	-0.644697
30827	0	-1.348803	0.128005	10.009778	-0.013489	0.001282	0.100098	-0.746346	1.553213	-0.647258
30828	0	-1.318349	0.109463	9.930409	-0.013183	0.001095	0.099304	-0.747711	1.557902	-0.650029
30829	0	-1.360182	0.098406	9.961053	-0.013611	0.000977	0.099609	-0.740327	1.551213	-0.652462
30830	0	-1.383433	0.111187	9.936764	-0.013838	0.001113	0.099367	-0.742691	1.550879	-0.652345
30831	0	-1.336332	0.116185	9.948773	-0.013367	0.001160	0.099487	-0.741356	1.550751	-0.646913
30832	0	-1.329850	0.116267	9.985359	-0.013299	0.001163	0.099854	-0.743430	1.553910	-0.644719
30833	0	-1.330346	0.109732	9.954865	-0.013306	0.001099	0.099548	-0.746085	1.555101	-0.641808
30834	0	-1.336049	0.103374	9.973178	-0.013363	0.001035	0.099731	-0.748373	1.556075	-0.640737
30835	0	-1.318323	0.115994	9.918217	-0.013184	0.001160	0.099182	-0.749217	1.559342	-0.641541
30836	0	-1.329948	0.091908	9.954913	-0.013306	0.000916	0.099548	-0.746321	1.555936	-0.641020
30837	0	-1.348202	0.085675	9.930510	-0.013489	0.000854	0.099304	-0.744913	1.551875	-0.639024
30838	0	-1.322871	0.109804	9.948865	-0.013231	0.001102	0.099488	-0.751107	1.552634	-0.637282
30839	0	-1.293312	0.097571	9.930503	-0.012939	0.000977	0.099304	-0.753259	1.549017	-0.639686
30840	0	-1.316390	0.121844	9.961130	-0.013171	0.001219	0.099610	-0.754834	1.544302	-0.639420
30841	0	-1.317991	0.104138	9.979293	-0.013184	0.001038	0.099792	-0.751696	1.543734	-0.642823
30842	0	-1.341831	0.116476	10.003701	-0.013421	0.001166	0.100037	-0.754657	1.544265	-0.641461
30843	0	-1.336559	0.097673	9.912124	-0.013367	0.000977	0.099121	-0.755625	1.546655	-0.644777
30844	0	-1.348263	0.091035	9.912172	-0.013487	0.000916	0.099121	-0.762716	1.545444	-0.642539
30845	0	-1.348199	0.085383	10.009858	-0.013489	0.000854	0.100098	-0.764640	1.541384	-0.640643
30846	0	-1.353483	0.097118	9.997679	-0.013536	0.000975	0.099977	-0.769755	1.543231	-0.638209
30847	0	-1.336076	0.103582	9.869467	-0.013367	0.001038	0.098694	-0.772978	1.540051	-0.637482
30848	0	-1.316917	0.097383	9.930554	-0.013172	0.000973	0.099305	-0.772919	1.540260	-0.647019
30849	0	-1.348357	0.097651	9.918284	-0.013489	0.000977	0.099182	-0.774150	1.537952	-0.647415
30850	0	-1.334998	0.116107	9.881769	-0.013356	0.001159	0.098817	-0.772623	1.534438	-0.647085
30851	0	-1.342217	0.103621	9.930497	-0.013428	0.001038	0.099304	-0.775388	1.531698	-0.649312
30852	0	-1.341297	0.090959	9.942782	-0.013417	0.000912	0.099427	-0.778987	1.530489	-0.649690
30853	0	-1.336604	0.097951	9.979254	-0.013367	0.000977	0.099792	-0.776802	1.533422	-0.649043
30854	0	-1.348241	0.128498	9.954910	-0.013488	0.001287	0.099548	-0.780802	1.530905	-0.651709
30855	0	-1.324545	0.091300	9.948722	-0.013245	0.000916	0.099487	-0.784852	1.535594	-0.645540
30856	0	-1.336909	0.096863	9.997459	-0.013369	0.000971	0.099975	-0.788532	1.539849	-0.646439
30857	0	-1.336219	0.091484	9.997620	-0.013367	0.000916	0.099976	-0.790483	1.538417	-0.642735
30858	0	-1.347703	0.109373	9.997700	-0.013480	0.001097	0.099977	-0.795057	1.538521	-0.642284
30859	0	-1.367083	0.073731	9.967052	-0.013672	0.000732	0.099670	-0.790653	1.541018	-0.643904
30860	0	-1.330061	0.086141	9.985396	-0.013304	0.000864	0.099854	-0.794804	1.541121	-0.642550
30861	0	-1.348655	0.097845	10.015897	-0.013489	0.000977	0.100159	-0.793838	1.542310	-0.639557
30862	0	-1.335904	0.104218	9.930470	-0.013363	0.001040	0.099304	-0.793048	1.541535	-0.644800
30863	0	-1.336679	0.091215	9.997560	-0.013367	0.000916	0.099976	-0.798061	1.545352	-0.640660
30864	0	-1.354742	0.090947	9.942671	-0.013551	0.000908	0.099426	-0.797446	1.545229	-0.636474
30865	0	-1.342291	0.085396	9.942693	-0.013428	0.000854	0.099426	-0.799236	1.543362	-0.634902
30866	0	-1.329185	0.085096	9.887850	-0.013296	0.000853	0.098878	-0.802285	1.542154	-0.629621
30867	0	-1.342212	0.073228	9.912185	-0.013428	0.000732	0.099121	-0.803640	1.539413	-0.623111
30868	0	-1.316769	0.072867	9.948900	-0.013173	0.000731	0.099488	-0.808021	1.536896	-0.622026
30869	0	-1.317953	0.079081	9.912166	-0.013184	0.000793	0.099121	-0.812242	1.535908	-0.621402
30870	0	-1.329220	0.053930	9.869561	-0.013298	0.000544	0.098695	-0.818376	1.532845	-0.618940
30871	0	-1.342256	0.067062	9.936594	-0.013428	0.000671	0.099365	-0.820444	1.530543	-0.626602
30872	0	-1.341334	0.103465	9.967190	-0.013417	0.001036	0.099671	-0.822820	1.529770	-0.623751
30873	0	-1.336492	0.103404	9.906034	-0.013367	0.001038	0.099060	-0.828083	1.531409	-0.625301
30874	0	-1.360488	0.084564	9.918256	-0.013608	0.000847	0.099182	-0.830671	1.531513	-0.627981
30875	0	-1.336148	0.079263	9.912180	-0.013367	0.000793	0.099121	-0.832819	1.529216	-0.624095
30876	0	-1.328979	0.066744	9.900071	-0.013295	0.000669	0.099000	-0.836357	1.526701	-0.622640
30877	0	-1.336594	0.128221	9.973154	-0.013367	0.001282	0.099731	-0.837003	1.529537	-0.622486
30878	0	-1.348431	0.109683	9.924366	-0.013488	0.001099	0.099243	-0.840254	1.529209	-0.622727
30879	0	-1.336299	0.072986	9.967093	-0.013367	0.000732	0.099670	-0.844365	1.528663	-0.619686
30880	0	-1.353952	0.073295	9.967181	-0.013543	0.000727	0.099671	-0.838432	1.528212	-0.621323
30881	0	-1.317989	0.103907	9.960985	-0.013184	0.001038	0.099609	-0.837951	1.527660	-0.621913
30882	0	-1.342152	0.091824	9.948724	-0.013421	0.000918	0.099487	-0.839304	1.531920	-0.620401
30883	0	-1.342543	0.085365	10.009797	-0.013428	0.000854	0.100098	-0.841456	1.533013	-0.618108
30884	0	-1.341963	0.097479	9.967098	-0.013424	0.000974	0.099670	-0.841409	1.531810	-0.618846
30885	0	-1.342661	0.097602	9.979264	-0.013428	0.000977	0.099792	-0.843216	1.534213	-0.622371
30886	0	-1.348390	0.103693	9.979287	-0.013487	0.001036	0.099792	-0.842999	1.534538	-0.620265
30887	0	-1.348619	0.079333	9.954869	-0.013489	0.000793	0.099548	-0.844335	1.535305	-0.617999
30888	0	-1.360368	0.091833	9.973174	-0.013606	0.000915	0.099731	-0.841251	1.536283	-0.616663
30889	0	-1.348011	0.073570	9.985466	-0.013489	0.000732	0.099854	-0.838730	1.530047	-0.616385
30890	0	-1.340819	0.079599	9.979473	-0.013411	0.000799	0.099794	-0.843559	1.531037	-0.614617
30891	0	-1.342175	0.097841	9.967120	-0.013428	0.000977	0.099670	-0.842652	1.527868	-0.617139
30892	0	-1.316910	0.098274	9.954966	-0.013172	0.000979	0.099549	-0.840055	1.528084	-0.616472
30893	0	-1.330008	0.091299	9.961014	-0.013306	0.000916	0.099609	-0.844147	1.525357	-0.618945
30894	0	-1.323154	0.091521	9.967166	-0.013234	0.000910	0.099671	-0.839194	1.526003	-0.630635
30895	0	-1.336151	0.085552	9.912178	-0.013367	0.000854	0.099121	-0.839211	1.523706	-0.631011
30896	0	-1.311033	0.079537	9.857309	-0.013113	0.000795	0.098573	-0.840411	1.524248	-0.634233
30897	0	-1.330385	0.116555	9.930437	-0.013306	0.001160	0.099304	-0.834872	1.525878	-0.632284
30898	0	-1.311730	0.093298	9.893812	-0.013119	0.000927	0.098938	-0.829165	1.527946	-0.629591
30899	0	-1.317868	0.110134	9.967103	-0.013184	0.001099	0.099670	-0.827267	1.526085	-0.622688
30900	0	-1.329139	0.116835	9.887850	-0.013296	0.001164	0.098878	-0.823962	1.524329	-0.620358
30901	0	-1.342520	0.067405	9.912142	-0.013428	0.000671	0.099121	-0.822097	1.525086	-0.621859
30902	0	-1.341983	0.110436	9.893840	-0.013423	0.001103	0.098938	-0.822200	1.525194	-0.618394
30903	0	-1.336682	0.085603	9.948728	-0.013367	0.000854	0.099487	-0.821630	1.529019	-0.623236
30904	0	-1.330521	0.116421	9.942548	-0.013307	0.001163	0.099425	-0.820902	1.531092	-0.624158
30905	0	-1.324394	0.091745	9.954841	-0.013245	0.000916	0.099548	-0.819895	1.534040	-0.619564
30906	0	-1.318066	0.110389	9.948754	-0.013183	0.001101	0.099487	-0.818350	1.535453	-0.618823
30907	0	-1.311964	0.109871	9.960976	-0.013123	0.001099	0.099609	-0.819460	1.535779	-0.622078
30908	0	-1.323630	0.091797	9.960970	-0.013239	0.000916	0.099609	-0.817861	1.536540	-0.619235
30909	0	-1.342745	0.110202	10.021973	-0.013428	0.001099	0.100220	-0.815207	1.539919	-0.620004
30910	0	-1.336434	0.098740	9.991387	-0.013367	0.000983	0.099914	-0.811670	1.540889	-0.621042
30911	0	-1.324702	0.085652	9.942593	-0.013245	0.000854	0.099426	-0.810546	1.547331	-0.624043
30912	0	-1.336946	0.086254	9.960865	-0.013371	0.000858	0.099608	-0.806911	1.548739	-0.620733
30913	0	-1.336375	0.091738	9.997596	-0.013367	0.000916	0.099976	-0.805998	1.549059	-0.621217
30914	0	-1.341434	0.079728	10.040385	-0.013422	0.000796	0.100403	-0.806118	1.544028	-0.621202
30915	0	-1.348836	0.097816	9.942631	-0.013489	0.000977	0.099426	-0.805494	1.547302	-0.619817
[truncated: 619 more rows]
