# Supplementary material for: Properties of traditional bamboo carrying poles have implications for user interactions
Source: PLoS One. 2018 May 10;13(5):e0196208. doi: 10.1371/journal.pone.0196208 (PMC5945030; doi:10.1371/journal.pone.0196208)
Supplement: S1 Text — (ZIP) [file pone.0196208.s005.zip › ResTest_PoleK_MeLoad1.txt]

// Start Time: Unknown
// Update Rate: 100.0Hz
// Filter Profile: human (34.3)
// Firmware Version: 2.1.4
PacketCounter	SampleTimeFine	Acc_X	Acc_Y	Acc_Z	VelInc_X	VelInc_Y	VelInc_Z	Roll	Pitch	Yaw	Latitude	Longitude	Altitude	Vel_X	Vel_Y	Vel_Z
40256	0	0.514290	0.446136	7.030100	0.005061	0.004478	0.070306	-1.521136	-2.313069	1.489166
40257	0	0.542291	0.456259	7.561549	0.005310	0.004578	0.075623	-1.542984	-2.483781	1.485515
40258	0	0.641240	0.556808	7.950207	0.006279	0.005583	0.079512	-1.563054	-2.675617	1.483282
40259	0	0.724259	0.522868	8.531481	0.007080	0.005249	0.085327	-1.589010	-2.893479	1.477815
40260	0	0.859283	0.474935	9.150720	0.008405	0.004777	0.091523	-1.621972	-3.128693	1.472990
40261	0	0.942009	0.473062	9.867613	0.009216	0.004761	0.098694	-1.655293	-3.365079	1.471406
40262	0	1.017465	0.418223	10.541085	0.009956	0.004208	0.105431	-1.681227	-3.602242	1.470429
40263	0	1.114295	0.474200	11.246730	0.010925	0.004761	0.112488	-1.698759	-3.823836	1.469513
40264	0	1.201985	0.604417	11.932230	0.011814	0.006063	0.119342	-1.714958	-4.021182	1.471529
40265	0	1.245590	0.608558	12.498235	0.012268	0.006104	0.125000	-1.730171	-4.193178	1.469019
40266	0	1.318311	0.696364	12.952525	0.013023	0.006981	0.129540	-1.744393	-4.334281	1.466242
40267	0	1.366432	0.749444	13.151967	0.013550	0.007507	0.131531	-1.754910	-4.433912	1.471370
40268	0	1.414665	0.790306	13.443176	0.014089	0.007908	0.134438	-1.758652	-4.483285	1.473024
40269	0	1.489800	0.891775	13.568012	0.014893	0.008911	0.135681	-1.753045	-4.487820	1.477765
40270	0	1.497507	0.954334	13.580523	0.015025	0.009534	0.135800	-1.745408	-4.445645	1.479565
40271	0	1.411487	0.941690	13.349395	0.014221	0.009399	0.133484	-1.731095	-4.354623	1.475818
40272	0	1.356509	0.902575	13.022067	0.013708	0.009006	0.130207	-1.714290	-4.228960	1.484297
40273	0	1.306531	0.954672	12.495596	0.013245	0.009521	0.124939	-1.692405	-4.064891	1.487920
40274	0	1.275882	1.014077	11.931618	0.012962	0.010118	0.119296	-1.672466	-3.869863	1.495515
40275	0	1.205566	0.978610	11.299723	0.012268	0.009766	0.112976	-1.653315	-3.655054	1.500112
40276	0	1.129231	1.006836	10.577381	0.011504	0.010047	0.105753	-1.631778	-3.426087	1.509700
40277	0	1.048130	0.960195	9.895754	0.010681	0.009583	0.098938	-1.610987	-3.195410	1.514602
40278	0	0.957898	0.835523	9.246052	0.009758	0.008336	0.092443	-1.588785	-2.974114	1.522510
40279	0	0.838251	0.770999	8.656204	0.008545	0.007690	0.086548	-1.564296	-2.759609	1.532366
40280	0	0.748846	0.682390	8.170262	0.007627	0.006811	0.081691	-1.547614	-2.565066	1.540660
40281	0	0.641758	0.647720	7.703528	0.006531	0.006470	0.077026	-1.537508	-2.397149	1.545424
40282	0	0.574344	0.661065	7.295849	0.005828	0.006605	0.072952	-1.529663	-2.264997	1.544248
40283	0	0.500428	0.586290	7.111004	0.005066	0.005859	0.071106	-1.524511	-2.165856	1.550653
40284	0	0.454266	0.537919	6.922287	0.004580	0.005378	0.069221	-1.522465	-2.104936	1.553566
40285	0	0.431960	0.549557	6.836006	0.004333	0.005493	0.068359	-1.518573	-2.081601	1.560443
40286	0	0.437526	0.524693	6.811611	0.004367	0.005253	0.068116	-1.528427	-2.095674	1.560857
40287	0	0.436917	0.493870	6.786919	0.004333	0.004944	0.067871	-1.536823	-2.155728	1.562954
40288	0	0.459079	0.467760	7.060963	0.004529	0.004688	0.070613	-1.553625	-2.255790	1.565225
40289	0	0.490791	0.353080	7.403044	0.004822	0.003540	0.074036	-1.567248	-2.389034	1.567701
40290	0	0.560044	0.436211	7.731191	0.005489	0.004375	0.077319	-1.584711	-2.553446	1.567762
40291	0	0.648620	0.499295	8.196014	0.006348	0.005005	0.081970	-1.600246	-2.746788	1.562993
40292	0	0.777685	0.526688	8.632768	0.007616	0.005284	0.086341	-1.621963	-2.959850	1.563438
40293	0	0.866148	0.528690	9.239214	0.008484	0.005310	0.092407	-1.649170	-3.179761	1.562921
40294	0	0.991205	0.578712	9.809190	0.009715	0.005810	0.098110	-1.673980	-3.409454	1.561402
40295	0	1.088957	0.621089	10.495999	0.010681	0.006226	0.104980	-1.688307	-3.636599	1.567389
40296	0	1.187919	0.575807	11.113971	0.011671	0.005767	0.111161	-1.695778	-3.850897	1.567585
40297	0	1.277747	0.682169	11.802094	0.012573	0.006836	0.118042	-1.708108	-4.048847	1.567101
40298	0	1.324883	0.789119	12.310679	0.013061	0.007904	0.123126	-1.718758	-4.223720	1.567059
40299	0	1.388329	0.890179	12.705954	0.013733	0.008911	0.127075	-1.726148	-4.359002	1.567812
40300	0	1.410170	0.870298	13.032590	0.013980	0.008708	0.130339	-1.729757	-4.465828	1.570840
40301	0	1.465409	0.916268	13.341504	0.014587	0.009155	0.133423	-1.722974	-4.522982	1.569332
40302	0	1.492628	1.021252	13.438043	0.014905	0.010207	0.134383	-1.718290	-4.541108	1.568652
40303	0	1.485918	1.068479	13.403662	0.014893	0.010681	0.134033	-1.715401	-4.512611	1.570093
40304	0	1.455843	1.033604	13.282638	0.014643	0.010322	0.132818	-1.703536	-4.440099	1.570100
40305	0	1.403131	0.971543	12.983498	0.014160	0.009705	0.129822	-1.694834	-4.326564	1.577712
40306	0	1.368964	0.980627	12.504196	0.013851	0.009786	0.125026	-1.677075	-4.178801	1.586325
40307	0	1.292819	1.039681	11.989241	0.013123	0.010376	0.119873	-1.658567	-3.993468	1.593187
40308	0	1.242645	1.000952	11.425440	0.012630	0.009988	0.114234	-1.638389	-3.790437	1.595197
40309	0	1.200243	0.843932	10.811495	0.012207	0.008423	0.108093	-1.622542	-3.574054	1.602519
40310	0	1.132000	0.804510	10.144120	0.011518	0.008026	0.101420	-1.602746	-3.351426	1.609911
40311	0	0.976502	0.795412	9.517127	0.009949	0.007935	0.095154	-1.580821	-3.130845	1.613326
40312	0	0.857884	0.785928	8.976757	0.008747	0.007849	0.089752	-1.568766	-2.916595	1.621361
40313	0	0.754201	0.691039	8.454601	0.007690	0.006897	0.084534	-1.551852	-2.715928	1.627851
40314	0	0.637132	0.589598	8.010809	0.006494	0.005884	0.080099	-1.535994	-2.541440	1.634537
40315	0	0.520931	0.501338	7.672757	0.005310	0.005005	0.076721	-1.524107	-2.391277	1.637840
40316	0	0.510529	0.600397	7.368637	0.005177	0.005998	0.073682	-1.514880	-2.279335	1.637680
40317	0	0.458791	0.592108	7.123127	0.004639	0.005920	0.071228	-1.514207	-2.197895	1.639841
40318	0	0.451200	0.549125	7.038113	0.004538	0.005494	0.070379	-1.519072	-2.156320	1.643334
40319	0	0.396184	0.494208	6.976362	0.003967	0.004944	0.069763	-1.522050	-2.147364	1.648650
40320	0	0.397351	0.426331	6.915215	0.003956	0.004269	0.069153	-1.530708	-2.176598	1.646386
40321	0	0.437712	0.420462	6.957776	0.004333	0.004211	0.069580	-1.541526	-2.248326	1.645672
40322	0	0.504372	0.437137	7.311013	0.004974	0.004379	0.073114	-1.553324	-2.356860	1.646871
40323	0	0.625941	0.481511	7.671395	0.006165	0.004822	0.076721	-1.562400	-2.498283	1.647201
40324	0	0.708690	0.534499	8.048004	0.006973	0.005357	0.080489	-1.578110	-2.659727	1.648543
40325	0	0.764362	0.590633	8.482771	0.007507	0.005920	0.084839	-1.595873	-2.843396	1.649592
40326	0	0.826256	0.599444	8.992846	0.008101	0.006012	0.089942	-1.616782	-3.049428	1.649767
40327	0	0.829248	0.614804	9.520090	0.008118	0.006165	0.095215	-1.635290	-3.259414	1.644546
40328	0	0.910297	0.648145	10.102792	0.008916	0.006495	0.101044	-1.648715	-3.471158	1.645412
40329	0	1.014235	0.664198	10.709927	0.009949	0.006653	0.107117	-1.658904	-3.677916	1.645431
40330	0	1.164549	0.685932	11.316176	0.011456	0.006873	0.113180	-1.671485	-3.868951	1.640510
40331	0	1.214331	0.762006	11.826840	0.011963	0.007629	0.118286	-1.679248	-4.043393	1.642219
40332	0	1.261078	0.808252	12.244670	0.012458	0.008098	0.122461	-1.692333	-4.186212	1.642170
40333	0	1.330849	0.799024	12.608587	0.013184	0.007996	0.126099	-1.696354	-4.299481	1.648457
40334	0	1.382750	0.774440	12.862614	0.013743	0.007740	0.128635	-1.691890	-4.374269	1.650427
40335	0	1.439451	0.855344	13.128046	0.014343	0.008545	0.131287	-1.684113	-4.418905	1.651479
40336	0	1.450400	0.996509	13.151766	0.014506	0.009965	0.131517	-1.683967	-4.416765	1.659069
40337	0	1.405433	0.952819	13.061957	0.014099	0.009521	0.130615	-1.678371	-4.377522	1.663984
40338	0	1.410110	0.905547	12.922945	0.014194	0.009046	0.129220	-1.670224	-4.295705	1.668896
40339	0	1.367136	0.825950	12.531733	0.013794	0.008240	0.125305	-1.653011	-4.183812	1.674902
40340	0	1.254722	0.860000	12.119161	0.012702	0.008582	0.121177	-1.637175	-4.037746	1.682611
40341	0	1.222422	0.947651	11.647135	0.012390	0.009460	0.116455	-1.622577	-3.874953	1.685437
40342	0	1.140974	0.908200	11.076508	0.011586	0.009063	0.110748	-1.604006	-3.692878	1.689465
40343	0	1.056820	0.862212	10.359326	0.010742	0.008606	0.103577	-1.587494	-3.500909	1.694698
40344	0	0.993417	0.773784	9.880242	0.010105	0.007721	0.098786	-1.569287	-3.303105	1.699850
40345	0	0.912038	0.764303	9.406946	0.009277	0.007629	0.094055	-1.553964	-3.112395	1.704451
40346	0	0.829276	0.754615	8.841670	0.008432	0.007532	0.088405	-1.536934	-2.931860	1.712004
40347	0	0.757145	0.757881	8.399427	0.007690	0.007568	0.083984	-1.523698	-2.770032	1.715958
40348	0	0.687229	0.668197	8.022630	0.006974	0.006672	0.080218	-1.510205	-2.624838	1.719800
40349	0	0.632997	0.647834	7.745938	0.006409	0.006470	0.077454	-1.498105	-2.508637	1.726513
40350	0	0.559228	0.624702	7.508635	0.005646	0.006242	0.075083	-1.490566	-2.427173	1.732999
40351	0	0.545700	0.647422	7.464826	0.005493	0.006470	0.074646	-1.483941	-2.371755	1.737672
40352	0	0.528946	0.660013	7.318572	0.005300	0.006600	0.073185	-1.484367	-2.355874	1.741980
40353	0	0.501125	0.536633	7.287589	0.005005	0.005371	0.072876	-1.491745	-2.365874	1.741902
40354	0	0.492757	0.517104	7.378885	0.004895	0.005177	0.073791	-1.501452	-2.416033	1.740969
40355	0	0.554673	0.542518	7.555812	0.005493	0.005432	0.075562	-1.511473	-2.497068	1.741781
40356	0	0.561844	0.553014	7.853987	0.005543	0.005539	0.078545	-1.523646	-2.607245	1.740945
40357	0	0.619930	0.585186	8.245190	0.006104	0.005859	0.082458	-1.533318	-2.739986	1.748746
40358	0	0.697280	0.619815	8.634074	0.006853	0.006209	0.086349	-1.547202	-2.898463	1.748080
40359	0	0.782374	0.621179	9.007740	0.007690	0.006226	0.090088	-1.563602	-3.067659	1.748735
40360	0	0.897460	0.654654	9.505616	0.008826	0.006562	0.095069	-1.581243	-3.246099	1.744255
40361	0	0.974133	0.608845	9.953389	0.009583	0.006104	0.099548	-1.597255	-3.428603	1.741218
40362	0	1.044769	0.630683	10.493428	0.010283	0.006315	0.104950	-1.605078	-3.607629	1.743756
40363	0	1.065977	0.694182	11.015399	0.010498	0.006958	0.110168	-1.620678	-3.775544	1.745439
40364	0	1.147310	0.764681	11.537201	0.011325	0.007656	0.115386	-1.628796	-3.922451	1.743677
40365	0	1.210040	0.853759	11.924937	0.011963	0.008545	0.119263	-1.634828	-4.054256	1.744362
40366	0	1.265527	0.797102	12.184818	0.012548	0.007980	0.121859	-1.642790	-4.154513	1.745985
40367	0	1.326104	0.792320	12.462630	0.013184	0.007935	0.124634	-1.652622	-4.225593	1.749166
40368	0	1.356938	0.851772	12.644496	0.013524	0.008521	0.126450	-1.655293	-4.266588	1.749178
40369	0	1.337402	0.971788	12.676823	0.013367	0.009705	0.126770	-1.643206	-4.273163	1.751778
40370	0	1.309684	0.887993	12.670903	0.013137	0.008876	0.126705	-1.639723	-4.237067	1.752203
40371	0	1.280667	0.897718	12.488496	0.012878	0.008972	0.124878	-1.635550	-4.171390	1.753794
40372	0	1.251417	0.856120	12.245978	0.012615	0.008554	0.122450	-1.629873	-4.077022	1.760966
40373	0	1.256525	0.935174	11.842105	0.012695	0.009338	0.118408	-1.617801	-3.951372	1.770811
40374	0	1.211689	0.943411	11.472430	0.012259	0.009425	0.114710	-1.609822	-3.809254	1.777388
40375	0	1.156333	0.855593	10.951277	0.011719	0.008545	0.109497	-1.599374	-3.646936	1.787120
40376	0	1.071839	0.747493	10.508616	0.010871	0.007466	0.105071	-1.590998	-3.480880	1.800700
40377	0	0.930828	0.696910	9.956195	0.009460	0.006958	0.099548	-1.579344	-3.306106	1.807183
40378	0	0.897116	0.698825	9.543598	0.009108	0.006979	0.095424	-1.569230	-3.142643	1.814565
40379	0	0.817974	0.733416	8.985407	0.008301	0.007324	0.089844	-1.557478	-2.988677	1.819611
40380	0	0.741021	0.643800	8.675760	0.007518	0.006428	0.086749	-1.544764	-2.846848	1.826918
40381	0	0.711148	0.574145	8.362566	0.007202	0.005737	0.083618	-1.539739	-2.722860	1.834474
40382	0	0.653283	0.617632	7.997472	0.006601	0.006172	0.079969	-1.534307	-2.624963	1.838004
40383	0	0.605156	0.573946	7.806786	0.006104	0.005737	0.078064	-1.531495	-2.548884	1.841282
40384	0	0.584921	0.573961	7.697435	0.005878	0.005741	0.076972	-1.533898	-2.505468	1.843183
40385	0	0.536028	0.542920	7.623388	0.005371	0.005432	0.076233	-1.538291	-2.489272	1.843640
40386	0	0.517479	0.554637	7.635543	0.005166	0.005548	0.076356	-1.539872	-2.502352	1.845554
40387	0	0.503454	0.579086	7.665878	0.005005	0.005798	0.076660	-1.550732	-2.546584	1.845708
40388	0	0.572598	0.602396	7.811767	0.005675	0.006026	0.078121	-1.553601	-2.620741	1.843397
40389	0	0.635826	0.640065	8.062247	0.006287	0.006409	0.080627	-1.564324	-2.722367	1.836510
40390	0	0.713615	0.644499	8.475957	0.007048	0.006453	0.084766	-1.573686	-2.841634	1.840900
40391	0	0.804350	0.694800	8.745425	0.007935	0.006958	0.087463	-1.585729	-2.983950	1.841003
40392	0	0.853153	0.624707	9.182759	0.008407	0.006265	0.091838	-1.606525	-3.139472	1.839710
40393	0	0.959520	0.639310	9.562974	0.009460	0.006409	0.095642	-1.623936	-3.300612	1.837916
40394	0	0.988888	0.630051	10.036369	0.009743	0.006314	0.100377	-1.638365	-3.467170	1.836982
40395	0	1.015718	0.633532	10.551648	0.010010	0.006348	0.105530	-1.650546	-3.626998	1.835773
40396	0	1.112690	0.789529	10.963842	0.010987	0.007908	0.109652	-1.662516	-3.772595	1.833246
40397	0	1.123921	0.859478	11.479526	0.011108	0.008606	0.114807	-1.672644	-3.902804	1.836684
40398	0	1.221704	0.911538	11.721272	0.012108	0.009131	0.117223	-1.687392	-4.009183	1.842360
40399	0	1.266754	0.834947	12.016919	0.012573	0.008362	0.120178	-1.698343	-4.098868	1.847468
40400	0	1.277264	0.746921	12.283842	0.012705	0.007482	0.122845	-1.709269	-4.162032	1.848275
40401	0	1.272622	0.823123	12.383773	0.012695	0.008240	0.123840	-1.716802	-4.190586	1.850466
40402	0	1.257114	0.883317	12.420105	0.012574	0.008832	0.124201	-1.715623	-4.187731	1.855616
40403	0	1.253461	0.940230	12.414920	0.012573	0.009399	0.124146	-1.713105	-4.152106	1.860880
40404	0	1.248739	0.824596	12.251136	0.012558	0.008245	0.122504	-1.712087	-4.086249	1.860521
40405	0	1.253144	0.776361	11.982204	0.012634	0.007751	0.119812	-1.701052	-3.988090	1.868627
40406	0	1.213817	0.796784	11.605816	0.012252	0.007957	0.116047	-1.691481	-3.876080	1.873073
40407	0	1.152697	0.764105	11.146302	0.011658	0.007629	0.111450	-1.680317	-3.741935	1.879977
40408	0	1.071722	0.687191	10.843500	0.010854	0.006858	0.108422	-1.666345	-3.597916	1.887083
40409	0	0.986710	0.697523	10.322306	0.010010	0.006958	0.103210	-1.648179	-3.439854	1.894067
40410	0	0.886774	0.681598	9.915558	0.009003	0.006807	0.099144	-1.639055	-3.284223	1.900596
40411	0	0.805042	0.684355	9.382161	0.008179	0.006836	0.093811	-1.630614	-3.127862	1.908863
40412	0	0.757836	0.734427	8.968960	0.007689	0.007339	0.089681	-1.624002	-2.987452	1.913653
40413	0	0.765432	0.739325	8.649480	0.007751	0.007385	0.086487	-1.614075	-2.859155	1.915143
40414	0	0.724327	0.667555	8.321234	0.007320	0.006668	0.083206	-1.604284	-2.753164	1.921664
40415	0	0.689785	0.684193	8.057108	0.006958	0.006836	0.080566	-1.596093	-2.667736	1.928213
40416	0	0.643074	0.642158	7.899146	0.006474	0.006420	0.078988	-1.594167	-2.605704	1.936574
40417	0	0.619976	0.659525	7.788263	0.006226	0.006592	0.077881	-1.589139	-2.567891	1.935275
40418	0	0.568346	0.635332	7.745673	0.005686	0.006354	0.077456	-1.590496	-2.564352	1.940230
40419	0	0.563005	0.560914	7.684262	0.005615	0.005615	0.076843	-1.599285	-2.586403	1.941517
40420	0	0.580150	0.571880	7.787676	0.005767	0.005724	0.077879	-1.606399	-2.637239	1.943482
40421	0	0.640189	0.585463	7.976897	0.006348	0.005859	0.079773	-1.612558	-2.714940	1.945269
40422	0	0.677843	0.620631	8.256653	0.006703	0.006215	0.082572	-1.623916	-2.818851	1.944332
40423	0	0.735589	0.572779	8.568610	0.007263	0.005737	0.085693	-1.635667	-2.942616	1.941313
40424	0	0.786953	0.607487	8.939149	0.007762	0.006083	0.089400	-1.645616	-3.080220	1.944032
40425	0	0.830104	0.608874	9.361815	0.008179	0.006104	0.093628	-1.662522	-3.229674	1.945525
40426	0	0.911356	0.612095	9.750089	0.008983	0.006133	0.097512	-1.675535	-3.383265	1.944498
40427	0	0.965763	0.639516	10.197782	0.009521	0.006409	0.101990	-1.689493	-3.535994	1.941590
40428	0	1.067502	0.673463	10.603938	0.010537	0.006746	0.106052	-1.700821	-3.684734	1.939046
40429	0	1.099660	0.725044	11.064453	0.010864	0.007263	0.110657	-1.712837	-3.821572	1.934616
40430	0	1.169029	0.808562	11.415859	0.011564	0.008091	0.114171	-1.717101	-3.947843	1.931395
40431	0	1.188387	0.823822	11.687191	0.011780	0.008240	0.116882	-1.717668	-4.049644	1.935165
40432	0	1.238499	0.731098	11.996488	0.012299	0.007320	0.119973	-1.725840	-4.132073	1.933281
40433	0	1.250483	0.725978	12.175984	0.012451	0.007263	0.121765	-1.728465	-4.182535	1.935161
40434	0	1.258006	0.792736	12.254496	0.012559	0.007927	0.122547	-1.727721	-4.202280	1.937922
40435	0	1.280342	0.903474	12.310925	0.012817	0.009033	0.123108	-1.726165	-4.189310	1.941479
40436	0	1.286716	0.941051	12.213733	0.012912	0.009402	0.122133	-1.718531	-4.147574	1.941637
40437	0	1.274402	0.892107	12.042942	0.012817	0.008911	0.120422	-1.709366	-4.077968	1.941907
40438	0	1.239531	0.827169	11.794240	0.012490	0.008259	0.117933	-1.697308	-3.985913	1.946595
40439	0	1.184846	0.752085	11.439092	0.011963	0.007507	0.114380	-1.684349	-3.871524	1.953371
40440	0	1.155484	0.766349	11.062934	0.011681	0.007655	0.110617	-1.676373	-3.741538	1.961388
40441	0	1.061190	0.800441	10.639672	0.010742	0.007996	0.106384	-1.667598	-3.601495	1.972059
40442	0	0.987172	0.802073	10.190280	0.010004	0.008012	0.101891	-1.658322	-3.452996	1.980385
40443	0	0.958199	0.849600	9.717910	0.009705	0.008484	0.097168	-1.644796	-3.308930	1.980081
40444	0	0.898715	0.858071	9.317070	0.009103	0.008568	0.093161	-1.629645	-3.167183	1.982322
40445	0	0.807516	0.763833	8.948620	0.008179	0.007629	0.089478	-1.618792	-3.035012	1.983260
40446	0	0.765046	0.680216	8.571641	0.007736	0.006791	0.085710	-1.604478	-2.920671	1.987809
40447	0	0.688649	0.617262	8.350144	0.006958	0.006165	0.083496	-1.593724	-2.822779	1.991441
40448	0	0.633501	0.600011	8.222788	0.006390	0.005997	0.082224	-1.589143	-2.746889	1.994303
40449	0	0.655087	0.635371	8.001997	0.006592	0.006348	0.080017	-1.580529	-2.688429	1.998028
40450	0	0.654933	0.647720	7.910947	0.006572	0.006481	0.079107	-1.586131	-2.655989	2.002122
40451	0	0.664708	0.598232	7.867474	0.006653	0.005981	0.078674	-1.584596	-2.647683	2.001533
40452	0	0.659443	0.549034	7.824615	0.006580	0.005494	0.078247	-1.589646	-2.668281	2.005436
40453	0	0.632521	0.567052	7.922098	0.006287	0.005676	0.079224	-1.597309	-2.724009	2.008441
40454	0	0.599374	0.547653	8.128935	0.005939	0.005481	0.081293	-1.602565	-2.801705	2.012571
40455	0	0.617733	0.549056	8.422331	0.006104	0.005493	0.084229	-1.605236	-2.901981	2.011700
40456	0	0.665044	0.548021	8.732359	0.006561	0.005487	0.087330	-1.613767	-3.018812	2.012652
40457	0	0.754820	0.602613	9.026364	0.007446	0.006042	0.090271	-1.633379	-3.147978	2.011569
40458	0	0.875023	0.654554	9.421138	0.008636	0.006557	0.094221	-1.646603	-3.287221	2.012916
40459	0	0.909618	0.645821	9.788973	0.008972	0.006470	0.097900	-1.658770	-3.432145	2.011074
40460	0	0.960100	0.619689	10.165001	0.009474	0.006201	0.101662	-1.661873	-3.575334	2.011883
40461	0	1.019818	0.670925	10.576204	0.010071	0.006714	0.105774	-1.665589	-3.713138	2.008081
40462	0	1.082776	0.731112	11.013063	0.010702	0.007314	0.110143	-1.667062	-3.843620	2.007887
40463	0	1.133851	0.761455	11.345462	0.011230	0.007629	0.113464	-1.680904	-3.952583	2.005356
40464	0	1.209281	0.765578	11.563127	0.012000	0.007660	0.115641	-1.683973	-4.044353	2.003166
40465	0	1.258210	0.786573	11.772990	0.012512	0.007874	0.117737	-1.690687	-4.112299	2.003020
40466	0	1.319020	0.865423	11.985231	0.013143	0.008651	0.119858	-1.686685	-4.157762	2.003197
40467	0	1.289601	0.903872	12.084732	0.012878	0.009033	0.120850	-1.680955	-4.174373	2.009328
40468	0	1.302294	0.960054	12.096770	0.013036	0.009593	0.120967	-1.673540	-4.162242	2.015017
40469	0	1.265580	0.933915	12.042646	0.012695	0.009338	0.120422	-1.672686	-4.124767	2.016580
40470	0	1.187862	0.842907	11.897150	0.011946	0.008424	0.118965	-1.667710	-4.060287	2.024323
40471	0	1.157251	0.892539	11.609631	0.011658	0.008911	0.116089	-1.653866	-3.976416	2.026649
40472	0	1.150977	0.980141	11.251202	0.011614	0.009792	0.112502	-1.644965	-3.870618	2.033842
40473	0	1.118106	0.935327	10.932406	0.011292	0.009338	0.109314	-1.629780	-3.755202	2.036819
40474	0	1.046607	0.809703	10.568236	0.010590	0.008085	0.105671	-1.617536	-3.621653	2.038305
40475	0	1.000767	0.775894	10.157427	0.010132	0.007751	0.101562	-1.609623	-3.481926	2.044668
40476	0	0.941073	0.771787	9.738324	0.009527	0.007704	0.097373	-1.593549	-3.345249	2.047679
40477	0	0.892457	0.714952	9.321053	0.009033	0.007141	0.093201	-1.583696	-3.212127	2.047881
40478	0	0.866034	0.765476	9.097020	0.008759	0.007646	0.090961	-1.572555	-3.087624	2.049350
40479	0	0.815475	0.708841	8.777583	0.008240	0.007080	0.087769	-1.561997	-2.977112	2.046274
40480	0	0.782580	0.624531	8.504109	0.007892	0.006241	0.085035	-1.556054	-2.888635	2.050367
40481	0	0.702811	0.598493	8.295095	0.007080	0.005981	0.082947	-1.551205	-2.817074	2.053764
40482	0	0.651627	0.605082	8.161420	0.006550	0.006049	0.081612	-1.548670	-2.770156	2.053407
40483	0	0.626969	0.647056	8.081180	0.006287	0.006470	0.080811	-1.547150	-2.746260	2.056301
40484	0	0.564378	0.616575	8.044610	0.005642	0.006166	0.080446	-1.546331	-2.748923	2.058970
40485	0	0.611822	0.597582	7.995535	0.006104	0.005981	0.079956	-1.553766	-2.770022	2.059954
40486	0	0.622732	0.529191	8.190513	0.006194	0.005298	0.081907	-1.561032	-2.816473	2.059961
40487	0	0.694467	0.573314	8.355347	0.006897	0.005737	0.083557	-1.565829	-2.881825	2.058997
40488	0	0.724669	0.602418	8.610787	0.007178	0.006033	0.086113	-1.576392	-2.972706	2.059225
40489	0	0.746658	0.621775	8.861679	0.007385	0.006226	0.088623	-1.585344	-3.077684	2.061197
40490	0	0.814167	0.620748	9.195702	0.008042	0.006208	0.091966	-1.585196	-3.201271	2.061786
40491	0	0.889420	0.657780	9.477878	0.008789	0.006592	0.094788	-1.600675	-3.328152	2.066217
40492	0	0.942383	0.661540	9.884798	0.009314	0.006623	0.098858	-1.608366	-3.455758	2.068082
40493	0	0.988141	0.652189	10.185710	0.009766	0.006531	0.101868	-1.616888	-3.585856	2.068232
40494	0	1.042739	0.656750	10.592311	0.010311	0.006573	0.105934	-1.621110	-3.711500	2.066045
40495	0	1.109462	0.713647	10.954751	0.010986	0.007141	0.109558	-1.624596	-3.824636	2.064933
40496	0	1.081498	0.743184	11.203071	0.010719	0.007437	0.112040	-1.628386	-3.922394	2.064235
40497	0	1.106557	0.750294	11.467774	0.010986	0.007507	0.114685	-1.631675	-4.001494	2.069486
40498	0	1.175475	0.762121	11.698229	0.011697	0.007620	0.116988	-1.629389	-4.058229	2.064633
40499	0	1.212087	0.787954	11.834310	0.012085	0.007874	0.118347	-1.622765	-4.093044	2.060047
40500	0	1.253517	0.892736	11.888623	0.012523	0.008923	0.118888	-1.617497	-4.105110	2.061222
40501	0	1.249890	0.940094	11.920294	0.012512	0.009399	0.119202	-1.615539	-4.092540	2.054734
40502	0	1.195278	0.934593	11.743771	0.011997	0.009341	0.117434	-1.610685	-4.049287	2.059922
40503	0	1.172098	0.879521	11.670468	0.011780	0.008789	0.116699	-1.604473	-3.991745	2.063895
40504	0	1.164391	0.862152	11.409324	0.011725	0.008617	0.114085	-1.600304	-3.910122	2.068860
40505	0	1.168600	0.879880	11.072695	0.011780	0.008789	0.110718	-1.590329	-3.813426	2.070226
40506	0	1.118997	0.862924	10.763235	0.011292	0.008624	0.107622	-1.584922	-3.705580	2.077192
40507	0	1.100100	0.842858	10.486928	0.011108	0.008423	0.104858	-1.578839	-3.588583	2.081578
40508	0	0.993736	0.776719	10.031046	0.010048	0.007762	0.100300	-1.573056	-3.462640	2.088573
40509	0	0.935838	0.764096	9.754314	0.009460	0.007629	0.097534	-1.559613	-3.343081	2.094963
40510	0	0.874066	0.784293	9.407958	0.008836	0.007834	0.094071	-1.549365	-3.227611	2.097761
40511	0	0.803400	0.793882	9.082739	0.008118	0.007935	0.090820	-1.543992	-3.122407	2.099547
40512	0	0.770096	0.703127	8.809292	0.007771	0.007027	0.088087	-1.537895	-3.031000	2.101073
40513	0	0.720030	0.689985	8.630876	0.007263	0.006897	0.086304	-1.533880	-2.947779	2.105388
40514	0	0.691333	0.684366	8.448555	0.006957	0.006841	0.084482	-1.529520	-2.888740	2.106605
40515	0	0.680771	0.641083	8.313204	0.006836	0.006409	0.083130	-1.526077	-2.850018	2.109290
40516	0	0.676531	0.628863	8.270777	0.006780	0.006290	0.082706	-1.527958	-2.830297	2.108707
40517	0	0.635255	0.567127	8.276364	0.006348	0.005676	0.082764	-1.534109	-2.837175	2.109580
40518	0	0.655727	0.584584	8.209019	0.006540	0.005849	0.082091	-1.537461	-2.860944	2.108854
40519	0	0.662770	0.554902	8.343256	0.006592	0.005554	0.083435	-1.543527	-2.910276	2.109136
40520	0	0.714450	0.571832	8.537863	0.007092	0.005726	0.085382	-1.552450	-2.980086	2.107215
40521	0	0.812499	0.561143	8.751835	0.008057	0.005615	0.087524	-1.556051	-3.069529	2.105003
40522	0	0.797382	0.553640	9.000780	0.007892	0.005546	0.090014	-1.566325	-3.174087	2.104299
40523	0	0.796350	0.658242	9.325476	0.007874	0.006592	0.093262	-1.576366	-3.284503	2.103994
40524	0	0.846122	0.681003	9.647334	0.008365	0.006816	0.096481	-1.581851	-3.399000	2.104912
40525	0	0.901902	0.646075	9.923402	0.008911	0.006470	0.099243	-1.590599	-3.523458	2.102694
40526	0	0.997091	0.632161	10.317999	0.009868	0.006329	0.103189	-1.596756	-3.638038	2.099981
40527	0	1.035856	0.664058	10.625284	0.010254	0.006653	0.106262	-1.608364	-3.750831	2.099444
40528	0	1.092382	0.826550	10.800377	0.010833	0.008275	0.108012	-1.616955	-3.847256	2.100317
40529	0	1.155749	0.915444	11.180795	0.011475	0.009155	0.111816	-1.616360	-3.932010	2.102856
40530	0	1.177061	0.854265	11.362340	0.011703	0.008543	0.113630	-1.615390	-3.999608	2.104979
40531	0	1.195123	0.774999	11.596182	0.011902	0.007751	0.115967	-1.615650	-4.048430	2.103414
40532	0	1.209150	0.786759	11.717412	0.012062	0.007870	0.117177	-1.616669	-4.077293	2.101956
40533	0	1.203147	0.885759	11.694202	0.012024	0.008850	0.116943	-1.608434	-4.084798	2.100427
40534	0	1.239361	0.959768	11.681865	0.012405	0.009597	0.116817	-1.606803	-4.073408	2.098774
40535	0	1.198267	0.885624	11.645887	0.012024	0.008850	0.116455	-1.600182	-4.033091	2.095004
40536	0	1.169873	0.807316	11.506372	0.011759	0.008068	0.115058	-1.594670	-3.973516	2.096745
40537	0	1.127644	0.824501	11.225095	0.011353	0.008240	0.112244	-1.588955	-3.896087	2.103917
40538	0	1.087012	0.886619	10.951882	0.010960	0.008860	0.109510	-1.581849	-3.802737	2.106547
40539	0	1.015185	0.800632	10.682049	0.010254	0.007996	0.106812	-1.570213	-3.693620	2.110511
40540	0	0.952853	0.740875	10.409002	0.009627	0.007405	0.104081	-1.566201	-3.585211	2.113093
40541	0	0.923434	0.763806	10.035078	0.009338	0.007629	0.100342	-1.556173	-3.466825	2.113899
40542	0	0.910105	0.789328	9.627866	0.009199	0.007890	0.096270	-1.551788	-3.350457	2.118718
40543	0	0.876596	0.745279	9.369637	0.008850	0.007446	0.093689	-1.543556	-3.247923	2.120305
40544	0	0.848761	0.636586	9.065839	0.008565	0.006360	0.090652	-1.535929	-3.150560	2.116297
40545	0	0.823765	0.604889	8.838438	0.008301	0.006042	0.088379	-1.527174	-3.069029	2.119459
40546	0	0.739619	0.593535	8.650032	0.007444	0.005933	0.086496	-1.523222	-3.005486	2.119588
40547	0	0.716726	0.610604	8.459751	0.007202	0.006104	0.084595	-1.519102	-2.958481	2.120938
40548	0	0.692628	0.616786	8.399116	0.006949	0.006169	0.083989	-1.520283	-2.927125	2.120739
40549	0	0.670870	0.609806	8.349691	0.006714	0.006104	0.083496	-1.526803	-2.920162	2.122911
40550	0	0.659226	0.614709	8.355766	0.006581	0.006153	0.083558	-1.533934	-2.935295	2.123477
40551	0	0.704439	0.683050	8.325026	0.007019	0.006836	0.083252	-1.540142	-2.970076	2.129285
40552	0	0.704721	0.657392	8.477139	0.007010	0.006580	0.084774	-1.547468	-3.021069	2.125831
40553	0	0.713891	0.671063	8.642120	0.007080	0.006714	0.086426	-1.550236	-3.098952	2.128361
40554	0	0.744586	0.645581	8.860874	0.007383	0.006462	0.088614	-1.556787	-3.179752	2.127146
40555	0	0.764674	0.628319	9.154647	0.007568	0.006287	0.091553	-1.559397	-3.277805	2.124245
40556	0	0.842555	0.700386	9.433901	0.008340	0.007011	0.094346	-1.566801	-3.381752	2.121979
40557	0	0.900468	0.719405	9.722100	0.008911	0.007202	0.097229	-1.574501	-3.491866	2.120830
40558	0	0.993340	0.686941	10.074220	0.009837	0.006880	0.100751	-1.584424	-3.601249	2.119874
40559	0	1.047415	0.688764	10.356741	0.010376	0.006897	0.103577	-1.592812	-3.709787	2.123724
40560	0	1.097728	0.705691	10.580526	0.010881	0.007060	0.105815	-1.594326	-3.813546	2.123041
40561	0	1.107408	0.737918	10.893929	0.010986	0.007385	0.108948	-1.598913	-3.905837	2.118430
40562	0	1.118358	0.791024	11.197536	0.011106	0.007921	0.111982	-1.608417	-3.985672	2.118180
40563	0	1.122917	0.793193	11.413007	0.011169	0.007935	0.114136	-1.609516	-4.045644	2.121329
40564	0	1.157001	0.780152	11.527974	0.011534	0.007807	0.115283	-1.613316	-4.081786	2.121239
40565	0	1.173792	0.811900	11.645306	0.011719	0.008118	0.116455	-1.610735	-4.100715	2.125464
40566	0	1.193891	0.830052	11.645058	0.011940	0.008303	0.116450	-1.611698	-4.099769	2.127246
40567	0	1.156837	0.897248	11.633580	0.011597	0.008972	0.116333	-1.610393	-4.072153	2.123591
40568	0	1.143681	0.854970	11.554819	0.011479	0.008545	0.115544	-1.604762	-4.030185	2.124645
40569	0	1.104342	0.782024	11.285985	0.011108	0.007812	0.112854	-1.596165	-3.964516	2.124608
40570	0	1.090667	0.789443	11.122422	0.010980	0.007888	0.111217	-1.588710	-3.889626	2.126385
40571	0	1.077641	0.842746	10.791862	0.010864	0.008423	0.107910	-1.583247	-3.796693	2.129523
40572	0	1.054053	0.807134	10.500540	0.010632	0.008065	0.104997	-1.576049	-3.697763	2.129636
40573	0	1.016001	0.763425	10.187673	0.010254	0.007629	0.101868	-1.570069	-3.592540	2.132594
40574	0	0.991860	0.746269	9.847562	0.010011	0.007455	0.098467	-1.560458	-3.485740	2.134414
40575	0	0.913069	0.739174	9.503951	0.009216	0.007385	0.095032	-1.552047	-3.382870	2.140513
40576	0	0.872829	0.740843	9.285511	0.008804	0.007398	0.092849	-1.538091	-3.289406	2.144615
40577	0	0.804900	0.739509	9.009325	0.008118	0.007385	0.090088	-1.524861	-3.202461	2.144106
40578	0	0.743770	0.722414	8.814892	0.007495	0.007221	0.088144	-1.520217	-3.128414	2.145492
40579	0	0.697768	0.708295	8.679510	0.007019	0.007080	0.086792	-1.515445	-3.074058	2.150295
40580	0	0.721159	0.697004	8.466358	0.007243	0.006963	0.084661	-1.504543	-3.031610	2.149324
40581	0	0.700383	0.616329	8.404677	0.007019	0.006165	0.084045	-1.505026	-3.011047	2.153320
40582	0	0.735599	0.640709	8.319262	0.007355	0.006406	0.083193	-1.501901	-3.012919	2.154261
40583	0	0.721925	0.677174	8.373902	0.007202	0.006775	0.083740	-1.504672	-3.036294	2.159598
40584	0	0.745050	0.663674	8.440678	0.007420	0.006646	0.084409	-1.515772	-3.078370	2.152119
40585	0	0.736625	0.615896	8.623950	0.007324	0.006165	0.086243	-1.521429	-3.134292	2.145058
40586	0	0.758806	0.565698	8.800166	0.007532	0.005664	0.088006	-1.528516	-3.207175	2.145119
40587	0	0.794033	0.567333	8.983807	0.007874	0.005676	0.089844	-1.530299	-3.292383	2.146610
40588	0	0.851450	0.633157	9.269367	0.008438	0.006341	0.092700	-1.539860	-3.386788	2.144914
40589	0	0.893281	0.640060	9.581807	0.008850	0.006409	0.095825	-1.547417	-3.485668	2.145092
40590	0	0.960266	0.686668	9.873140	0.009508	0.006880	0.098740	-1.560418	-3.595322	2.142370
40591	0	0.967249	0.676774	10.161550	0.009583	0.006775	0.101624	-1.566334	-3.696761	2.136044
40592	0	1.016441	0.681538	10.489378	0.010073	0.006821	0.104902	-1.569965	-3.796916	2.137655
40593	0	1.034199	0.762555	10.802411	0.010254	0.007629	0.108032	-1.571934	-3.890308	2.135666
40594	0	1.082049	0.816691	11.038775	0.010739	0.008170	0.110395	-1.573203	-3.974501	2.136099
40595	0	1.117349	0.830104	11.187095	0.011108	0.008301	0.111877	-1.570984	-4.041108	2.142321
40596	0	1.141477	0.792429	11.399587	0.011363	0.007935	0.114000	-1.579431	-4.093164	2.141488
40597	0	1.162984	0.793891	11.510866	0.011597	0.007935	0.115112	-1.573379	-4.126256	2.140624
40598	0	1.185517	0.843067	11.504264	0.011846	0.008430	0.115044	-1.571600	-4.135924	2.141851
40599	0	1.183446	0.848974	11.523460	0.011841	0.008484	0.115234	-1.564302	-4.129797	2.140165
40600	0	1.149304	0.783107	11.468751	0.011522	0.007824	0.114685	-1.555866	-4.100810	2.138086
40601	0	1.154508	0.782131	11.316385	0.011597	0.007812	0.113159	-1.545795	-4.048842	2.138057
40602	0	1.131019	0.808123	11.183078	0.011373	0.008074	0.111825	-1.537107	-3.985176	2.145351
40603	0	1.096955	0.842247	10.993215	0.011047	0.008423	0.109924	-1.536511	-3.904352	2.148646
40604	0	1.093607	0.837003	10.720066	0.011018	0.008361	0.107193	-1.525750	-3.817275	2.154319
40605	0	1.047037	0.788073	10.413440	0.010559	0.007874	0.104126	-1.516938	-3.720027	2.158431
40606	0	0.987158	0.777625	10.024297	0.009961	0.007765	0.100235	-1.503007	-3.618084	2.158977
40607	0	0.907103	0.703185	9.845660	0.009155	0.007019	0.098450	-1.487182	-3.520397	2.163345
40608	0	0.842113	0.723495	9.541694	0.008503	0.007226	0.095410	-1.475459	-3.422510	2.167600
40609	0	0.804555	0.751300	9.253514	0.008118	0.007507	0.092529	-1.467387	-3.333556	2.167762
40610	0	0.784786	0.715760	9.065398	0.007915	0.007152	0.090649	-1.458720	-3.249586	2.172992
40611	0	0.751840	0.659885	8.771129	0.007568	0.006592	0.087708	-1.448276	-3.184618	2.172711
40612	0	0.755308	0.654507	8.741217	0.007590	0.006544	0.087409	-1.445661	-3.136115	2.172214
40613	0	0.730031	0.653461	8.581718	0.007324	0.006531	0.085815	-1.439050	-3.104410	2.174933
40614	0	0.720508	0.666118	8.484248	0.007215	0.006660	0.084842	-1.435186	-3.090511	2.176838
40615	0	0.683588	0.659498	8.422827	0.006836	0.006592	0.084229	-1.429150	-3.090597	2.171912
40616	0	0.715924	0.635418	8.447003	0.007140	0.006353	0.084472	-1.426171	-3.116579	2.170699
40617	0	0.717098	0.610040	8.587420	0.007141	0.006104	0.085876	-1.428337	-3.156502	2.166929
40618	0	0.761027	0.651807	8.757655	0.007568	0.006524	0.087580	-1.434102	-3.211365	2.163467
40619	0	0.792824	0.701259	8.867972	0.007874	0.007019	0.088684	-1.440199	-3.281997	2.160337
40620	0	0.847975	0.675420	9.147651	0.008413	0.006761	0.091482	-1.445866	-3.365165	2.156825
40621	0	0.886794	0.688864	9.410943	0.008789	0.006897	0.094116	-1.453557	-3.461127	2.154910
40622	0	0.897395	0.699323	9.629195	0.008889	0.007002	0.096299	-1.461357	-3.561891	2.151622
40623	0	0.905915	0.719772	9.899144	0.008972	0.007202	0.098999	-1.463989	-3.662505	2.146570
40624	0	0.967013	0.724278	10.239297	0.009579	0.007254	0.102401	-1.473617	-3.764718	2.147434
40625	0	1.003794	0.756055	10.491151	0.009949	0.007568	0.104919	-1.479637	-3.862066	2.146797
40626	0	1.045616	0.779374	10.770232	0.010376	0.007796	0.107710	-1.479926	-3.947274	2.148848
40627	0	1.081146	0.823093	10.967404	0.010742	0.008240	0.109680	-1.486761	-4.019620	2.142864
40628	0	1.130848	0.815600	11.112593	0.011249	0.008161	0.111132	-1.489176	-4.081365	2.143562
40629	0	1.164049	0.780891	11.297182	0.011597	0.007812	0.112976	-1.490618	-4.125836	2.143342
40630	0	1.190080	0.793282	11.424451	0.011868	0.007927	0.114248	-1.482625	-4.158324	2.141682
40631	0	1.190943	0.829915	11.505060	0.011902	0.008301	0.115051	-1.482310	-4.165980	2.142437
40632	0	1.165711	0.793407	11.480651	0.011672	0.007931	0.114805	-1.477240	-4.151264	2.144557
40633	0	1.144327	0.818261	11.371137	0.011475	0.008179	0.113708	-1.471654	-4.119892	2.142555
40634	0	1.148881	0.832099	11.255832	0.011535	0.008308	0.112555	-1.457315	-4.073400	2.147659
40635	0	1.098272	0.806661	11.078452	0.011047	0.008057	0.110779	-1.445608	-4.006799	2.149844
40636	0	1.084176	0.777604	10.853851	0.010921	0.007771	0.108531	-1.438499	-3.923983	2.146934
40637	0	1.029188	0.738983	10.627008	0.010376	0.007385	0.106262	-1.432294	-3.833622	2.151269
40638	0	0.988232	0.758757	10.347633	0.009968	0.007577	0.103469	-1.419297	-3.739262	2.157233
40639	0	0.950151	0.727277	10.053191	0.009583	0.007263	0.100525	-1.407097	-3.647233	2.164004
40640	0	0.898013	0.729069	9.767524	0.009059	0.007281	0.097669	-1.394810	-3.555059	2.167799
40641	0	0.859125	0.751205	9.534341	0.008667	0.007507	0.095337	-1.387799	-3.464345	2.171425
40642	0	0.814228	0.733679	9.279185	0.008214	0.007333	0.092786	-1.381493	-3.376165	2.167672
40643	0	0.793727	0.720959	9.064175	0.007996	0.007202	0.090637	-1.370604	-3.302720	2.166087
40644	0	0.758578	0.691745	8.863555	0.007637	0.006911	0.088632	-1.361087	-3.236698	2.171486
40645	0	0.783938	0.720596	8.722200	0.007874	0.007202	0.087219	-1.354380	-3.192070	2.169122
40646	0	0.748083	0.708862	8.631005	0.007501	0.007087	0.086308	-1.350061	-3.165864	2.172209
40647	0	0.755896	0.683965	8.612114	0.007568	0.006836	0.086121	-1.343176	-3.153458	2.172037
40648	0	0.773747	0.738775	8.587732	0.007732	0.007392	0.085877	-1.346637	-3.160295	2.170553
40649	0	0.758711	0.695689	8.618008	0.007568	0.006958	0.086182	-1.345886	-3.185200	2.172791
40650	0	0.733285	0.658301	8.660278	0.007300	0.006589	0.086605	-1.351374	-3.228130	2.173349
40651	0	0.742465	0.701369	8.862018	0.007385	0.007019	0.088623	-1.355874	-3.279027	2.171166
40652	0	0.758496	0.706688	9.099202	0.007526	0.007069	0.090997	-1.355528	-3.352651	2.170497
40653	0	0.800090	0.701721	9.258477	0.007935	0.007019	0.092590	-1.355159	-3.434620	2.167372
40654	0	0.838262	0.670319	9.495271	0.008314	0.006709	0.094958	-1.359620	-3.517165	2.163251
40655	0	0.887089	0.689257	9.777125	0.008789	0.006897	0.097778	-1.361992	-3.612939	2.157070
40656	0	0.945910	0.669553	9.989273	0.009383	0.006704	0.099899	-1.369339	-3.699912	2.158452
40657	0	0.978476	0.683058	10.253181	0.009705	0.006836	0.102539	-1.372562	-3.789404	2.155847
40658	0	1.001340	0.681862	10.514077	0.009930	0.006824	0.105148	-1.376171	-3.880569	2.152091
40659	0	1.044486	0.725673	10.729357	0.010376	0.007263	0.107300	-1.380383	-3.954057	2.148656
40660	0	1.076421	0.742973	10.923342	0.010699	0.007433	0.109240	-1.381120	-4.022103	2.149028
40661	0	1.110525	0.744523	11.095621	0.011047	0.007446	0.110962	-1.379639	-4.081829	2.147931
40662	0	1.101977	0.738563	11.222816	0.010981	0.007382	0.112232	-1.373939	-4.121802	2.148122
40663	0	1.094511	0.757556	11.303471	0.010925	0.007568	0.113037	-1.364369	-4.141902	2.145241
40664	0	1.115027	0.795211	11.290875	0.011147	0.007948	0.112909	-1.357966	-4.144762	2.143377
40665	0	1.115698	0.806252	11.242757	0.011169	0.008057	0.112427	-1.349947	-4.132143	2.140572
40666	0	1.105287	0.788998	11.273546	0.011083	0.007885	0.112733	-1.342963	-4.101983	2.139600
40667	0	1.076101	0.775813	11.053832	0.010803	0.007751	0.110535	-1.334248	-4.058341	2.142882
40668	0	1.078626	0.862386	10.877647	0.010842	0.008618	0.108771	-1.326737	-3.999406	2.147407
40669	0	1.073407	0.843227	10.639054	0.010803	0.008423	0.106384	-1.314994	-3.925117	2.149257
40670	0	1.065488	0.844696	10.438952	0.010728	0.008441	0.104383	-1.306839	-3.845250	2.146998
40671	0	0.993290	0.800159	10.199680	0.010010	0.007996	0.101990	-1.298552	-3.759133	2.147717
40672	0	0.954149	0.807216	9.926337	0.009616	0.008068	0.099257	-1.292255	-3.673456	2.149835
40673	0	0.932739	0.794238	9.662500	0.009399	0.007935	0.096619	-1.281391	-3.588273	2.150949
40674	0	0.907329	0.795334	9.431646	0.009136	0.007949	0.094311	-1.274274	-3.512075	2.151182
40675	0	0.855401	0.708618	9.302191	0.008606	0.007080	0.093018	-1.264970	-3.448259	2.153047
40676	0	0.864082	0.690937	9.028404	0.008688	0.006908	0.090280	-1.261934	-3.388616	2.150168
40677	0	0.789321	0.677188	8.923730	0.007935	0.006775	0.089233	-1.263915	-3.335637	2.155080
40678	0	0.807215	0.695173	8.857185	0.008097	0.006951	0.088570	-1.261342	-3.303997	2.153360
40679	0	0.749106	0.677382	8.697658	0.007507	0.006775	0.086975	-1.260630	-3.282644	2.152871
40680	0	0.771701	0.634211	8.697825	0.007718	0.006345	0.086978	-1.261888	-3.281246	2.152851
40681	0	0.726993	0.689477	8.654746	0.007263	0.006897	0.086548	-1.262433	-3.290212	2.145873
40682	0	0.760394	0.683131	8.825396	0.007582	0.006831	0.088256	-1.259761	-3.319001	2.144772
40683	0	0.747815	0.646603	8.935308	0.007446	0.006470	0.089355	-1.261932	-3.359772	2.142509
40684	0	0.779657	0.602762	9.001797	0.007754	0.006035	0.090021	-1.268468	-3.413447	2.141500
40685	0	0.798482	0.628626	9.240293	0.007935	0.006287	0.092407	-1.266217	-3.475638	2.137560
40686	0	0.840583	0.683185	9.404017	0.008342	0.006835	0.094046	-1.267204	-3.553476	2.133741
40687	0	0.873421	0.695010	9.618591	0.008667	0.006958	0.096191	-1.273728	-3.633361	2.127536
40688	0	0.924324	0.700273	9.885782	0.009171	0.007002	0.098865	-1.269848	-3.716322	2.123465
40689	0	0.965574	0.701309	10.112871	0.009583	0.007019	0.101135	-1.273668	-3.799085	2.120880
40690	0	1.034334	0.743091	10.300698	0.010281	0.007434	0.103013	-1.274128	-3.868678	2.119222
40691	0	1.056133	0.810818	10.552421	0.010498	0.008118	0.105530	-1.281572	-3.937220	2.114374
40692	0	1.068389	0.857934	10.722218	0.010627	0.008586	0.107227	-1.285804	-3.998031	2.112457
40693	0	1.091719	0.842169	10.894256	0.010864	0.008423	0.108948	-1.284252	-4.053538	2.109484
40694	0	1.094557	0.774941	10.960400	0.010909	0.007749	0.109608	-1.280773	-4.091564	2.109653
40695	0	1.082682	0.786827	11.083792	0.010803	0.007874	0.110840	-1.283693	-4.115864	2.113154
40696	0	1.079698	0.810903	11.132237	0.010789	0.008106	0.111323	-1.278404	-4.124095	2.114144
40697	0	1.098373	0.842690	11.151118	0.010986	0.008423	0.111511	-1.271934	-4.121337	2.118274
40698	0	1.108432	0.855278	11.157312	0.011103	0.008553	0.111571	-1.269477	-4.102468	2.117241
40699	0	1.107705	0.799764	11.090387	0.011108	0.007996	0.110901	-1.265246	-4.070088	2.120048
40700	0	1.118393	0.757848	10.920186	0.011230	0.007572	0.109198	-1.256625	-4.022311	2.120923
40701	0	1.043775	0.775081	10.767193	0.010498	0.007751	0.107666	-1.255428	-3.958216	2.125497
40702	0	1.013498	0.787854	10.481437	0.010198	0.007872	0.104809	-1.246006	-3.889801	2.129411
40703	0	0.969717	0.769412	10.266735	0.009766	0.007690	0.102661	-1.240079	-3.813481	2.135859
40704	0	0.937851	0.715518	10.096947	0.009447	0.007148	0.100964	-1.229907	-3.735743	2.140257
40705	0	0.902499	0.696295	9.833368	0.009094	0.006958	0.098328	-1.222381	-3.655148	2.146430
40706	0	0.895777	0.709173	9.584224	0.009020	0.007089	0.095837	-1.216860	-3.581022	2.146954
40707	0	0.830031	0.677969	9.399925	0.008362	0.006775	0.093994	-1.209173	-3.506134	2.147271
40708	0	0.825501	0.660770	9.205423	0.008302	0.006600	0.092051	-1.198109	-3.448013	2.147396
40709	0	0.807928	0.622964	9.045726	0.008118	0.006226	0.090454	-1.190955	-3.399388	2.155866
40710	0	0.764364	0.691040	8.936345	0.007675	0.006905	0.089361	-1.181437	-3.358950	2.156326
40711	0	0.761208	0.702113	8.807506	0.007629	0.007019	0.088074	-1.176498	-3.336327	2.162160
40712	0	0.752537	0.666024	8.825913	0.007533	0.006657	0.088259	-1.169509	-3.326260	2.156387
40713	0	0.750923	0.677725	8.831753	0.007507	0.006775	0.088318	-1.164074	-3.328580	2.160127
40714	0	0.771411	0.701961	8.801026	0.007694	0.007023	0.088012	-1.165715	-3.354266	2.153950
40715	0	0.789983	0.707597	8.862104	0.007874	0.007080	0.088623	-1.168376	-3.388014	2.155924
40716	0	0.802377	0.725029	9.056859	0.007988	0.007255	0.090571	-1.171091	-3.433013	2.156725
40717	0	0.822632	0.719686	9.197615	0.008179	0.007202	0.091980	-1.174834	-3.492027	2.153448
40718	0	0.839249	0.730481	9.404228	0.008337	0.007313	0.094047	-1.181619	-3.559308	2.148643
40719	0	0.879408	0.761957	9.533164	0.008728	0.007629	0.095337	-1.190391	-3.638336	2.146529
40720	0	0.905504	0.778630	9.831024	0.008986	0.007792	0.098316	-1.193463	-3.718947	2.148610
40721	0	0.971650	0.780410	9.990815	0.009644	0.007812	0.099915	-1.199997	-3.802210	2.146584
40722	0	0.998486	0.765949	10.197049	0.009914	0.007672	0.101976	-1.211320	-3.881047	2.140886
40723	0	1.044241	0.761928	10.442528	0.010376	0.007629	0.104431	-1.219372	-3.953623	2.139206
40724	0	1.100268	0.796232	10.648828	0.010939	0.007975	0.106494	-1.229565	-4.022197	2.139048
40725	0	1.067124	0.744200	10.833268	0.010620	0.007446	0.108337	-1.231224	-4.076018	2.137626
40726	0	1.088611	0.755142	10.966614	0.010845	0.007559	0.109670	-1.236151	-4.118536	2.139155
40727	0	1.083139	0.756590	11.083726	0.010803	0.007568	0.110840	-1.235982	-4.147438	2.133003
40728	0	1.068921	0.755890	11.119935	0.010676	0.007563	0.111200	-1.237296	-4.160479	2.132251
40729	0	1.073990	0.842022	11.224407	0.010742	0.008423	0.112244	-1.237574	-4.157941	2.134514
40730	0	1.077925	0.829730	11.212327	0.010798	0.008295	0.112122	-1.233001	-4.138144	2.138584
40731	0	1.101589	0.775269	11.078186	0.011047	0.007751	0.110779	-1.229539	-4.105458	2.144783
40732	0	1.075660	0.787724	11.005636	0.010801	0.007875	0.110052	-1.225568	-4.058803	2.145946
40733	0	1.080787	0.763714	10.803734	0.010864	0.007629	0.108032	-1.215359	-3.998932	2.145257
40734	0	1.062805	0.771017	10.621670	0.010692	0.007705	0.106211	-1.207567	-3.930280	2.148057
40735	0	1.000396	0.794208	10.419289	0.010071	0.007935	0.104187	-1.197420	-3.856733	2.148855
40736	0	0.944397	0.728717	10.225000	0.009512	0.007277	0.102244	-1.184730	-3.780494	2.157663
40737	0	0.920822	0.714893	9.973730	0.009277	0.007141	0.099731	-1.173882	-3.701038	2.160464
40738	0	0.907958	0.704247	9.724564	0.009142	0.007033	0.097240	-1.161241	-3.627513	2.163815
40739	0	0.903185	0.751292	9.473209	0.009094	0.007507	0.094727	-1.152580	-3.552015	2.166277
40740	0	0.879304	0.710220	9.315457	0.008849	0.007091	0.093150	-1.136349	-3.482952	2.166842
40741	0	0.825291	0.665839	9.161769	0.008301	0.006653	0.091614	-1.127377	-3.423005	2.164219
40742	0	0.786305	0.672635	9.028086	0.007901	0.006724	0.090278	-1.122738	-3.374492	2.163802
40743	0	0.766399	0.708042	8.856428	0.007690	0.007080	0.088562	-1.120081	-3.340129	2.166430
40744	0	0.725784	0.714257	8.777340	0.007272	0.007141	0.087772	-1.115874	-3.321740	2.163903
40745	0	0.732170	0.696011	8.819584	0.007324	0.006958	0.088196	-1.110698	-3.318238	2.159938
40746	0	0.750910	0.708073	8.795128	0.007502	0.007084	0.087952	-1.112308	-3.327675	2.160173
40747	0	0.764998	0.707419	8.831656	0.007629	0.007080	0.088318	-1.117294	-3.354011	2.160371
40748	0	0.825166	0.694177	8.867760	0.008220	0.006946	0.088680	-1.119460	-3.394896	2.159112
40749	0	0.852628	0.689535	9.099958	0.008484	0.006897	0.091003	-1.118629	-3.447860	2.159221
40750	0	0.837251	0.657838	9.270123	0.008326	0.006588	0.092705	-1.127608	-3.505480	2.162192
40751	0	0.866522	0.670882	9.453841	0.008606	0.006714	0.094543	-1.130748	-3.576873	2.164669
40752	0	0.897329	0.724384	9.623667	0.008909	0.007253	0.096242	-1.138246	-3.652677	2.165384
40753	0	0.928578	0.707319	9.856576	0.009216	0.007080	0.098572	-1.143176	-3.732975	2.164568
40754	0	0.960904	0.711700	10.111621	0.009542	0.007127	0.101122	-1.151236	-3.809050	2.165045
40755	0	0.989646	0.738048	10.302101	0.009827	0.007385	0.103027	-1.153496	-3.886233	2.161867
40756	0	1.015419	0.767152	10.544994	0.010091	0.007680	0.105455	-1.159637	-3.954650	2.156699
40757	0	1.067848	0.823346	10.711139	0.010620	0.008240	0.107117	-1.163406	-4.016628	2.154869
40758	0	1.091054	0.797258	10.832155	0.010859	0.007982	0.108326	-1.170728	-4.070212	2.153832
40759	0	1.078035	0.732613	11.022564	0.010742	0.007324	0.110229	-1.166012	-4.109527	2.155083
40760	0	1.084428	0.726744	11.119487	0.010818	0.007266	0.111197	-1.161930	-4.135770	2.152055
40761	0	1.105926	0.780986	11.181542	0.011047	0.007812	0.111816	-1.162093	-4.147640	2.149374
40762	0	1.112821	0.793143	11.156962	0.011132	0.007929	0.111569	-1.157030	-4.143215	2.143116
40763	0	1.151685	0.817697	11.151330	0.011536	0.008179	0.111511	-1.156529	-4.123653	2.141550
40764	0	1.097749	0.805238	11.054177	0.011010	0.008053	0.110538	-1.154801	-4.089555	2.139004
40765	0	1.143254	0.812731	10.876836	0.011475	0.008118	0.108765	-1.142591	-4.045033	2.139675
40766	0	1.115391	0.759432	10.761668	0.011208	0.007586	0.107612	-1.132265	-3.987712	2.145979
40767	0	1.055943	0.732849	10.559662	0.010620	0.007324	0.105591	-1.125724	-3.921705	2.147219
40768	0	1.019133	0.788777	10.334899	0.010257	0.007881	0.103343	-1.116552	-3.849020	2.149372
40769	0	0.982171	0.787932	10.101918	0.009888	0.007874	0.101013	-1.108152	-3.774046	2.151768
40770	0	0.914627	0.801132	9.889282	0.009209	0.008006	0.098887	-1.100234	-3.701565	2.159940
40771	0	0.891024	0.775884	9.711205	0.008972	0.007751	0.097107	-1.089658	-3.628350	2.164894
40772	0	0.866947	0.771088	9.529027	0.008728	0.007705	0.095285	-1.080348	-3.557820	2.165937
40773	0	0.837570	0.720524	9.302160	0.008423	0.007202	0.093018	-1.074518	-3.499597	2.161163
40774	0	0.840826	0.690498	9.168624	0.008451	0.006903	0.091682	-1.069624	-3.445419	2.163478
40775	0	0.845256	0.714560	8.990738	0.008484	0.007141	0.089905	-1.061761	-3.405280	2.165194
40776	0	0.815343	0.678578	8.997254	0.008177	0.006783	0.089971	-1.056624	-3.375244	2.171507
40777	0	0.792138	0.671226	8.947883	0.007935	0.006714	0.089478	-1.056371	-3.358060	2.176382
40778	0	0.760369	0.634178	8.868605	0.007603	0.006344	0.088686	-1.056612	-3.359021	2.180596
40779	0	0.764349	0.670956	8.953769	0.007629	0.006714	0.089539	-1.059574	-3.376686	2.180254
40780	0	0.773726	0.633786	8.922890	0.007718	0.006338	0.089231	-1.057343	-3.400919	2.182909
40781	0	0.783915	0.610247	9.008565	0.007812	0.006104	0.090088	-1.056051	-3.434428	2.183051
40782	0	0.815179	0.652357	9.246022	0.008111	0.006528	0.092463	-1.058671	-3.484515	2.181770
40783	0	0.804734	0.664779	9.374594	0.007996	0.006653	0.093750	-1.062024	-3.547259	2.179571
40784	0	0.858349	0.700744	9.489511	0.008527	0.007009	0.094900	-1.060508	-3.615173	2.178729
40785	0	0.854267	0.653236	9.734583	0.008484	0.006531	0.097351	-1.055775	-3.683843	2.175581
40786	0	0.915559	0.695447	9.965363	0.009092	0.006961	0.099659	-1.060249	-3.756055	2.175373
40787	0	0.939538	0.713946	10.113010	0.009338	0.007141	0.101135	-1.059307	-3.820109	2.174629
40788	0	0.988065	0.750021	10.349874	0.009821	0.007504	0.103504	-1.060124	-3.885672	2.174413
40789	0	1.049066	0.787393	10.454783	0.010437	0.007874	0.104553	-1.056881	-3.943940	2.168719
40790	0	1.059384	0.762842	10.642916	0.010546	0.007629	0.106434	-1.055180	-3.995239	2.168426
40791	0	1.066289	0.744650	10.802800	0.010620	0.007446	0.108032	-1.052278	-4.040131	2.169531
40792	0	1.104387	0.732628	10.862958	0.011011	0.007324	0.108633	-1.047518	-4.074223	2.168139
40793	0	1.094586	0.762839	10.998338	0.010925	0.007629	0.109985	-1.046083	-4.095232	2.163027
40794	0	1.084725	0.811270	10.991941	0.010844	0.008115	0.109920	-1.045965	-4.097979	2.166301
40795	0	1.110398	0.854538	10.974162	0.011108	0.008545	0.109741	-1.043218	-4.092960	2.170789
40796	0	1.071254	0.824220	10.931575	0.010733	0.008240	0.109314	-1.038514	-4.071532	2.172803
40797	0	1.065421	0.848836	10.852281	0.010681	0.008484	0.108521	-1.031717	-4.042742	2.173878
40798	0	1.046369	0.788756	10.712423	0.010506	0.007882	0.107121	-1.023951	-3.997549	2.170523
40799	0	1.038959	0.817996	10.596160	0.010437	0.008179	0.105957	-1.020691	-3.945986	2.171905
40800	0	1.016778	0.739368	10.450555	0.010221	0.007387	0.104501	-1.011724	-3.886848	2.172663
40801	0	0.965016	0.721195	10.242145	0.009705	0.007202	0.102417	-0.998964	-3.825683	2.174146
40802	0	0.947730	0.722713	10.096582	0.009536	0.007221	0.100961	-0.990512	-3.759046	2.177040
40803	0	0.940543	0.720724	9.833255	0.009460	0.007202	0.098328	-0.982807	-3.694671	2.176200
40804	0	0.954578	0.721670	9.632771	0.009597	0.007212	0.096323	-0.975046	-3.633686	2.178037
40805	0	0.904828	0.702302	9.527996	0.009094	0.007019	0.095276	-0.968422	-3.578136	2.187791
40806	0	0.890103	0.654387	9.308985	0.008943	0.006538	0.093086	-0.959825	-3.526690	2.191928
40807	0	0.832890	0.677737	9.253209	0.008362	0.006775	0.092529	-0.954837	-3.485628	2.190804
40808	0	0.778889	0.690302	9.113185	0.007809	0.006902	0.091130	-0.951183	-3.460382	2.190615
40809	0	0.761387	0.714304	9.069939	0.007629	0.007141	0.090698	-0.946681	-3.440392	2.189835
40810	0	0.765674	0.678204	9.033381	0.007659	0.006778	0.090334	-0.939077	-3.437132	2.191806
40811	0	0.775164	0.696154	9.020967	0.007751	0.006958	0.090210	-0.932373	-3.436916	2.189038
40812	0	0.825474	0.708975	9.039051	0.008240	0.007087	0.090392	-0.926221	-3.455410	2.188437
40813	0	0.826698	0.689153	9.118447	0.008240	0.006897	0.091187	-0.930578	-3.489093	2.186038
40814	0	0.857057	0.700970	9.178894	0.008538	0.007008	0.091792	-0.925453	-3.528894	2.182873
40815	0	0.876611	0.701723	9.344140	0.008728	0.007019	0.093445	-0.925118	-3.575025	2.177530
40816	0	0.921803	0.719634	9.526391	0.009171	0.007198	0.095268	-0.924885	-3.630425	2.174135
40817	0	0.926941	0.749987	9.673623	0.009216	0.007507	0.096741	-0.931009	-3.692729	2.167712
40818	0	0.925455	0.785304	9.861870	0.009202	0.007857	0.098623	-0.933320	-3.753155	2.165604
40819	0	0.939476	0.768256	10.039818	0.009338	0.007690	0.100403	-0.939594	-3.816887	2.161531
40820	0	0.969117	0.791204	10.264602	0.009637	0.007918	0.102651	-0.943984	-3.876861	2.162098
40821	0	0.993919	0.774722	10.442658	0.009888	0.007751	0.104431	-0.946004	-3.932765	2.159899
40822	0	1.027749	0.785880	10.582177	0.010236	0.007864	0.105825	-0.949076	-3.977353	2.153104
40823	0	1.053563	0.786903	10.674712	0.010498	0.007874	0.106750	-0.951418	-4.017131	2.159716
40824	0	1.054255	0.743331	10.747256	0.010512	0.007437	0.107475	-0.952671	-4.048818	2.162272
40825	0	1.045784	0.732518	10.870155	0.010437	0.007324	0.108704	-0.949338	-4.070263	2.161342
40826	0	1.073194	0.781363	10.888097	0.010722	0.007813	0.108882	-0.946918	-4.080067	2.155827
40827	0	1.049416	0.744452	10.876514	0.010498	0.007446	0.108765	-0.946705	-4.075540	2.158242
40828	0	1.071525	0.701438	10.858341	0.010734	0.007015	0.108582	-0.945641	-4.055750	2.159580
40829	0	1.071604	0.726546	10.840087	0.010742	0.007263	0.108398	-0.941382	-4.027736	2.165003
40830	0	1.095963	0.782232	10.718568	0.010995	0.007816	0.107183	-0.933186	-3.989637	2.166407
40831	0	1.045479	0.739017	10.559477	0.010498	0.007385	0.105591	-0.926162	-3.942330	2.165959
40832	0	1.011954	0.721637	10.401499	0.010168	0.007212	0.104011	-0.919389	-3.888534	2.172275
40833	0	0.958964	0.775692	10.223855	0.009644	0.007751	0.102234	-0.911700	-3.827769	2.174467
40834	0	0.954398	0.776396	10.096568	0.009598	0.007762	0.100961	-0.907843	-3.766384	2.176566
40835	0	0.879742	0.726970	9.888118	0.008850	0.007263	0.098877	-0.898759	-3.704994	2.182868
40836	0	0.882276	0.715981	9.656903	0.008869	0.007154	0.096565	-0.889696	-3.649564	2.187924
40837	0	0.880317	0.690076	9.534099	0.008850	0.006897	0.095337	-0.883569	-3.592827	2.197068
40838	0	0.883981	0.684742	9.443232	0.008879	0.006843	0.094429	-0.876091	-3.545244	2.202041
40839	0	0.844824	0.708349	9.271540	0.008484	0.007080	0.092712	-0.870201	-3.500805	2.198445
40840	0	0.844552	0.733301	9.192699	0.008473	0.007330	0.091925	-0.864635	-3.465642	2.197641
40841	0	0.828414	0.677934	9.069943	0.008301	0.006775	0.090698	-0.857202	-3.444169	2.195035
40842	0	0.813835	0.697186	8.960174	0.008145	0.006967	0.089602	-0.848551	-3.434753	2.194548
40843	0	0.811658	0.738933	9.027076	0.008118	0.007385	0.090271	-0.841414	-3.432813	2.200509
40844	0	0.825448	0.726940	9.093995	0.008237	0.007271	0.090941	-0.841031	-3.454403	2.197457
40845	0	0.838462	0.689305	9.051333	0.008362	0.006897	0.090515	-0.843782	-3.482691	2.194778
40846	0	0.831822	0.737256	9.215666	0.008286	0.007377	0.092159	-0.846607	-3.522684	2.199089
40847	0	0.833935	0.738209	9.313646	0.008301	0.007385	0.093140	-0.848155	-3.569479	2.194327
40848	0	0.860809	0.786204	9.538753	0.008562	0.007867	0.095391	-0.851534	-3.624043	2.188412
40849	0	0.902048	0.786998	9.643133	0.008972	0.007874	0.096436	-0.853309	-3.680752	2.185925
40850	0	0.930858	0.798269	9.855749	0.009254	0.007988	0.098562	-0.856949	-3.744070	2.184866
40851	0	0.963994	0.743741	10.058111	0.009583	0.007446	0.100586	-0.864544	-3.808796	2.181509
40852	0	0.987520	0.748366	10.185235	0.009821	0.007489	0.101857	-0.868309	-3.869174	2.180505
40853	0	0.994289	0.719656	10.387696	0.009888	0.007202	0.103882	-0.872036	-3.929424	2.182829
40854	0	0.998475	0.700842	10.527070	0.009938	0.007008	0.105275	-0.868788	-3.979406	2.175758
40855	0	1.041694	0.756370	10.650268	0.010376	0.007568	0.106506	-0.871505	-4.022850	2.177666
40856	0	1.036640	0.773719	10.765580	0.010336	0.007742	0.107658	-0.874338	-4.054673	2.173308
40857	0	1.034117	0.750414	10.821305	0.010315	0.007507	0.108215	-0.875537	-4.081818	2.168542
40858	0	1.062396	0.744104	10.894072	0.010612	0.007440	0.108942	-0.872032	-4.094313	2.167794
40859	0	1.086683	0.750772	10.870333	0.010864	0.007507	0.108704	-0.869703	-4.096474	2.166041
40860	0	1.103810	0.769478	10.809343	0.011052	0.007690	0.108092	-0.863339	-4.081098	2.169460
40861	0	1.066322	0.751357	10.852184	0.010681	0.007507	0.108521	-0.855039	-4.061647	2.170587
40862	0	1.067389	0.758162	10.742685	0.010706	0.007580	0.107424	-0.851544	-4.027006	2.174529
40863	0	1.009263	0.720769	10.589937	0.010132	0.007202	0.105896	-0.844078	-3.984146	2.176305
40864	0	0.994668	0.746387	10.480695	0.009993	0.007457	0.104803	-0.834916	-3.933494	2.175826
40865	0	0.989827	0.769125	10.309318	0.009949	0.007690	0.103088	-0.832631	-3.876979	2.178633
40866	0	0.985599	0.806165	10.114885	0.009911	0.008058	0.101144	-0.826726	-3.814725	2.180386
40867	0	0.952828	0.787866	9.967521	0.009583	0.007874	0.099670	-0.819518	-3.751973	2.182072
40868	0	0.942745	0.764452	9.779114	0.009476	0.007639	0.097787	-0.811618	-3.695000	2.186084
40869	0	0.910495	0.733037	9.564643	0.009155	0.007324	0.095642	-0.802926	-3.634304	2.182992
40870	0	0.864523	0.739856	9.461598	0.008689	0.007397	0.094612	-0.799267	-3.580961	2.183367
40871	0	0.850793	0.720481	9.247147	0.008545	0.007202	0.092468	-0.794535	-3.534679	2.185269
40872	0	0.838433	0.745426	9.247601	0.008410	0.007451	0.092474	-0.789023	-3.503005	2.185851
40873	0	0.822384	0.726306	9.076073	0.008240	0.007263	0.090759	-0.787542	-3.482398	2.190523
40874	0	0.832082	0.707633	9.003073	0.008329	0.007079	0.090030	-0.789376	-3.470934	2.193244
40875	0	0.836080	0.683634	9.069831	0.008362	0.006836	0.090698	-0.787097	-3.469089	2.191151
40876	0	0.842799	0.683695	9.039224	0.008420	0.006836	0.090393	-0.783960	-3.478641	2.188630
40877	0	0.819793	0.701921	9.148997	0.008179	0.007019	0.091492	-0.781822	-3.502070	2.189799
40878	0	0.805770	0.719475	9.148636	0.008034	0.007202	0.091488	-0.789091	-3.531409	2.186622
40879	0	0.827354	0.713624	9.191629	0.008240	0.007141	0.091919	-0.793096	-3.572838	2.187914
40880	0	0.828750	0.657421	9.447369	0.008247	0.006581	0.094477	-0.799570	-3.620811	2.181945
40881	0	0.883616	0.676717	9.600453	0.008789	0.006775	0.096008	-0.806615	-3.676318	2.176951
40882	0	0.917320	0.705897	9.715554	0.009129	0.007064	0.097159	-0.810240	-3.728248	2.175234
40883	0	0.926394	0.756277	9.875086	0.009216	0.007568	0.098755	-0.814563	-3.782772	2.175277
40884	0	0.949285	0.742740	10.106076	0.009436	0.007434	0.101066	-0.819697	-3.846866	2.174296
40885	0	0.987640	0.744015	10.332822	0.009827	0.007446	0.103333	-0.824342	-3.901287	2.171003
40886	0	1.003493	0.760809	10.441768	0.009988	0.007616	0.104422	-0.830940	-3.952242	2.169559
40887	0	1.048146	0.787161	10.558656	0.010437	0.007874	0.105591	-0.830943	-3.999748	2.169490
40888	0	1.062848	0.798339	10.643227	0.010588	0.007991	0.106436	-0.836910	-4.042954	2.171857
40889	0	1.064423	0.780808	10.754188	0.010620	0.007812	0.107544	-0.839750	-4.068021	2.177850
40890	0	1.074681	0.749888	10.857502	0.010730	0.007498	0.108577	-0.836793	-4.085362	2.178150
40891	0	1.087466	0.805681	10.943499	0.010864	0.008057	0.109436	-0.834882	-4.095636	2.184369
40892	0	1.076304	0.806269	10.876126	0.010762	0.008057	0.108762	-0.826868	-4.095899	2.188221
40893	0	1.084743	0.793441	10.840014	0.010864	0.007935	0.108398	-0.825526	-4.077546	2.185332
40894	0	1.092885	0.775007	10.742722	0.010953	0.007751	0.107425	-0.824556	-4.051300	2.181774
40895	0	1.058883	0.781881	10.669210	0.010620	0.007812	0.106689	-0.816444	-4.017181	2.185092
40896	0	1.057778	0.788894	10.511119	0.010619	0.007885	0.105107	-0.810880	-3.971586	2.185388
40897	0	1.039173	0.781460	10.370312	0.010437	0.007812	0.103699	-0.807350	-3.921082	2.184847
40898	0	0.981017	0.763890	10.212374	0.009859	0.007633	0.102119	-0.799811	-3.865736	2.185768
40899	0	0.965879	0.788298	10.101684	0.009705	0.007874	0.101013	-0.787928	-3.813311	2.190209
40900	0	0.926216	0.765408	9.852140	0.009310	0.007648	0.098517	-0.779141	-3.757483	2.192271
40901	0	0.904752	0.781193	9.747754	0.009094	0.007812	0.097473	-0.778625	-3.702110	2.191641
40902	0	0.877600	0.775580	9.547013	0.008820	0.007750	0.095467	-0.769961	-3.649320	2.195007
40903	0	0.857124	0.684063	9.454627	0.008606	0.006836	0.094543	-0.763021	-3.606745	2.197616
40904	0	0.875170	0.696572	9.308720	0.008781	0.006967	0.093084	-0.762780	-3.569624	2.197137
40905	0	0.840090	0.708091	9.198192	0.008423	0.007080	0.091980	-0.760370	-3.541738	2.195771
40906	0	0.817934	0.708202	9.180113	0.008196	0.007081	0.091800	-0.757699	-3.520538	2.191021
40907	0	0.780479	0.702184	9.057662	0.007812	0.007019	0.090576	-0.752670	-3.510176	2.190477
40908	0	0.767623	0.677530	9.118668	0.007674	0.006780	0.091187	-0.756580	-3.512068	2.186531
40909	0	0.794408	0.652844	9.051447	0.007935	0.006531	0.090515	-0.757864	-3.523423	2.181878
40910	0	0.834051	0.658484	9.191526	0.008320	0.006586	0.091917	-0.757666	-3.548475	2.177590
40911	0	0.826501	0.695702	9.271023	0.008240	0.006958	0.092712	-0.757129	-3.578971	2.174563
40912	0	0.862742	0.719610	9.294906	0.008595	0.007199	0.092952	-0.759218	-3.617606	2.172920
40913	0	0.877152	0.676939	9.508917	0.008728	0.006775	0.095093	-0.763911	-3.669224	2.167295
40914	0	0.868045	0.718874	9.666793	0.008633	0.007191	0.096672	-0.764313	-3.725077	2.166543
40915	0	0.908115	0.774730	9.832355	0.009033	0.007751	0.098328	-0.767190	-3.780140	2.158490
40916	0	0.936206	0.779525	9.978004	0.009314	0.007804	0.099784	-0.775183	-3.834991	2.157105
40917	0	0.944930	0.744262	10.143607	0.009399	0.007446	0.101440	-0.777399	-3.890545	2.159736
40918	0	0.978990	0.731251	10.258646	0.009744	0.007317	0.102591	-0.780058	-3.941379	2.159638
40919	0	0.993480	0.769195	10.424346	0.009888	0.007690	0.104248	-0.776538	-3.992362	2.165305
40920	0	1.063077	0.799225	10.539394	0.010593	0.007998	0.105397	-0.781455	-4.032199	2.162541
40921	0	1.071368	0.737737	10.656467	0.010681	0.007385	0.106567	-0.788147	-4.066428	2.159019
40922	0	1.046878	0.687456	10.735279	0.010441	0.006881	0.107355	-0.793071	-4.095573	2.157017
40923	0	1.112244	0.768968	10.723737	0.011108	0.007690	0.107239	-0.792293	-4.109882	2.157608
40924	0	1.083587	0.775007	10.717433	0.010831	0.007750	0.107175	-0.790266	-4.114551	2.158432
40925	0	1.073484	0.817768	10.784993	0.010742	0.008179	0.107849	-0.789991	-4.106094	2.156334
40926	0	1.040196	0.805711	10.766864	0.010422	0.008054	0.107667	-0.785209	-4.084409	2.156428
40927	0	0.991997	0.800257	10.693575	0.009949	0.007996	0.106934	-0.776639	-4.052997	2.158630
40928	0	1.016140	0.795324	10.578074	0.010197	0.007948	0.105778	-0.769792	-4.014187	2.159556
40929	0	0.978657	0.757083	10.467887	0.009827	0.007568	0.104675	-0.766037	-3.969721	2.160968
40930	0	0.970681	0.715025	10.285446	0.009748	0.007146	0.102851	-0.760174	-3.923816	2.163575
40931	0	0.959954	0.733051	10.150519	0.009644	0.007324	0.101501	-0.752128	-3.873574	2.167593
40932	0	0.987528	0.758461	10.004861	0.009923	0.007580	0.100044	-0.745703	-3.818392	2.172030
40933	0	0.941900	0.750866	9.814842	0.009460	0.007507	0.098145	-0.743151	-3.769428	2.172076
40934	0	0.927815	0.751263	9.681194	0.009317	0.007509	0.096808	-0.738134	-3.722404	2.173750
40935	0	0.881363	0.684006	9.509587	0.008850	0.006836	0.095093	-0.732156	-3.677866	2.173354
40936	0	0.868418	0.733500	9.449089	0.008717	0.007332	0.094488	-0.727291	-3.637970	2.171457
40937	0	0.839593	0.726706	9.399625	0.008423	0.007263	0.093994	-0.721482	-3.604525	2.174097
40938	0	0.840872	0.732836	9.216909	0.008430	0.007331	0.092167	-0.723495	-3.576835	2.175650
40939	0	0.835208	0.707953	9.234711	0.008362	0.007080	0.092346	-0.722911	-3.564073	2.173271
40940	0	0.821840	0.671435	9.161467	0.008220	0.006712	0.091615	-0.718618	-3.561731	2.174784
40941	0	0.873330	0.732226	9.143032	0.008728	0.007324	0.091431	-0.719673	-3.567588	2.179943
40942	0	0.851288	0.731759	9.136710	0.008494	0.007319	0.091369	-0.720497	-3.589992	2.183215
40943	0	0.844709	0.689550	9.246616	0.008423	0.006897	0.092468	-0.720779	-3.619249	2.182851
40944	0	0.837838	0.682876	9.355978	0.008349	0.006832	0.093562	-0.723295	-3.653905	2.175193
40945	0	0.869955	0.744284	9.460178	0.008667	0.007446	0.094604	-0.725839	-3.692508	2.172241
40946	0	0.865501	0.731680	9.618170	0.008611	0.007317	0.096186	-0.723896	-3.744400	2.172192
40947	0	0.919507	0.744053	9.716465	0.009155	0.007446	0.097168	-0.728969	-3.790471	2.163419
40948	0	0.940137	0.676139	9.935363	0.009358	0.006763	0.099358	-0.728578	-3.839209	2.160824
40949	0	0.974764	0.738459	10.070390	0.009705	0.007385	0.100708	-0.727666	-3.887362	2.164215
40950	0	1.002241	0.731797	10.173263	0.009974	0.007322	0.101737	-0.730822	-3.940485	2.159825
40951	0	1.011524	0.774595	10.277926	0.010071	0.007751	0.102783	-0.735289	-3.989179	2.164429
40952	0	1.032159	0.792209	10.393050	0.010283	0.007923	0.103934	-0.734807	-4.031415	2.163108
40953	0	1.046689	0.743873	10.540529	0.010437	0.007446	0.105408	-0.741469	-4.063109	2.159786
40954	0	1.045799	0.755021	10.582728	0.010436	0.007553	0.105829	-0.743152	-4.086098	2.159031
40955	0	1.039398	0.793429	10.662669	0.010376	0.007935	0.106628	-0.742049	-4.104672	2.155905
40956	0	1.042474	0.793753	10.717241	0.010412	0.007934	0.107174	-0.736514	-4.117287	2.152704
40957	0	1.031301	0.805700	10.748307	0.010315	0.008057	0.107483	-0.734922	-4.114500	2.154243
40958	0	1.017177	0.763454	10.723995	0.010188	0.007629	0.107239	-0.728408	-4.096384	2.157937
40959	0	1.023055	0.781292	10.644753	0.010254	0.007812	0.106445	-0.726971	-4.070578	2.164304
40960	0	1.042511	0.854638	10.468170	0.010452	0.008545	0.104679	-0.724404	-4.040167	2.164100
40961	0	1.070769	0.812472	10.419002	0.010742	0.008118	0.104187	-0.715768	-4.001583	2.162619
40962	0	1.032879	0.764810	10.309768	0.010368	0.007643	0.103094	-0.708969	-3.956987	2.162111
40963	0	1.015390	0.733089	10.174902	0.010193	0.007324	0.101746	-0.700620	-3.912477	2.162144
40964	0	0.977070	0.758936	10.041178	0.009810	0.007581	0.100409	-0.689999	-3.866503	2.166922
40965	0	0.990738	0.757896	9.894133	0.009949	0.007568	0.098938	-0.676934	-3.818016	2.173389
40966	0	0.909695	0.753424	9.784803	0.009134	0.007527	0.097845	-0.668055	-3.773666	2.178116
40967	0	0.875509	0.757256	9.613314	0.008789	0.007568	0.096130	-0.662180	-3.732540	2.178116
40968	0	0.899620	0.751805	9.546637	0.009027	0.007515	0.095464	-0.657582	-3.695494	2.179316
40969	0	0.852473	0.683947	9.436192	0.008545	0.006836	0.094360	-0.652323	-3.670294	2.181038
40970	0	0.817839	0.690690	9.369345	0.008200	0.006904	0.093692	-0.647383	-3.643559	2.178506
40971	0	0.810539	0.732324	9.338493	0.008118	0.007324	0.093384	-0.647519	-3.627760	2.172331
40972	0	0.797125	0.726015	9.332464	0.007971	0.007260	0.093325	-0.646559	-3.627518	2.166074
40973	0	0.793738	0.714415	9.228468	0.007935	0.007141	0.092285	-0.641677	-3.630225	2.170317
40974	0	0.843399	0.690056	9.203877	0.008429	0.006903	0.092039	-0.643135	-3.636179	2.171830
40975	0	0.868252	0.683412	9.332144	0.008667	0.006836	0.093323	-0.644085	-3.654439	2.173517
40976	0	0.914799	0.664360	9.380534	0.009125	0.006649	0.093807	-0.649336	-3.681954	2.168353
40977	0	0.954946	0.689437	9.447979	0.009521	0.006897	0.094482	-0.651062	-3.715046	2.167743
40978	0	0.924325	0.701221	9.563339	0.009212	0.007013	0.095636	-0.650974	-3.752174	2.163357
40979	0	0.919170	0.726183	9.716463	0.009155	0.007263	0.097168	-0.651123	-3.794248	2.161033
40980	0	0.938789	0.737863	9.880505	0.009351	0.007382	0.098808	-0.654042	-3.836421	2.162041
40981	0	0.968100	0.762605	9.978911	0.009644	0.007629	0.099792	-0.656423	-3.878532	2.162756
40982	0	0.964102	0.755863	10.142877	0.009597	0.007561	0.101433	-0.657300	-3.927561	2.157509
40983	0	0.986771	0.780688	10.265763	0.009827	0.007812	0.102661	-0.662110	-3.972487	2.157675
40984	0	0.994281	0.816294	10.344403	0.009909	0.008167	0.103447	-0.665514	-4.009412	2.155370
40985	0	1.028688	0.835301	10.461173	0.010254	0.008362	0.104614	-0.673759	-4.044644	2.154422
40986	0	1.003983	0.785497	10.601008	0.010015	0.007855	0.106012	-0.672909	-4.070084	2.149624
40987	0	1.015076	0.774873	10.662682	0.010132	0.007751	0.106628	-0.674570	-4.089568	2.145260
40988	0	1.023498	0.792884	10.686827	0.010230	0.007929	0.106869	-0.673496	-4.094042	2.145263
40989	0	1.043439	0.732537	10.675067	0.010437	0.007324	0.106750	-0.671254	-4.090494	2.148595
40990	0	1.072734	0.720565	10.656819	0.010736	0.007204	0.106567	-0.668579	-4.079916	2.146813
40991	0	1.085009	0.714537	10.638544	0.010864	0.007141	0.106384	-0.663106	-4.063926	2.144091
40992	0	1.051018	0.727326	10.559458	0.010530	0.007271	0.105593	-0.659628	-4.041180	2.141115
40993	0	1.022196	0.744722	10.461732	0.010254	0.007446	0.104614	-0.657930	-4.005558	2.147344
40994	0	0.990783	0.708652	10.273128	0.009947	0.007081	0.102728	-0.651199	-3.961394	2.147621
40995	0	0.936165	0.744887	10.211510	0.009399	0.007446	0.102112	-0.647692	-3.918342	2.149472
40996	0	0.916332	0.776210	10.089991	0.009202	0.007756	0.100897	-0.640428	-3.873726	2.148731
40997	0	0.942381	0.787663	9.949054	0.009460	0.007874	0.099487	-0.636262	-3.830837	2.152603
40998	0	0.904438	0.776097	9.815350	0.009083	0.007757	0.098150	-0.631238	-3.785302	2.150911
40999	0	0.881194	0.739307	9.674361	0.008850	0.007385	0.096741	-0.621391	-3.739409	2.150234
41000	0	0.868031	0.740209	9.601589	0.008713	0.007401	0.096013	-0.618865	-3.699957	2.149575
41001	0	0.864153	0.769063	9.436267	0.008667	0.007690	0.094360	-0.617894	-3.668305	2.147928
41002	0	0.847018	0.733117	9.387753	0.008494	0.007324	0.093876	-0.608726	-3.638033	2.151971
41003	0	0.865617	0.738965	9.252996	0.008667	0.007385	0.092529	-0.602430	-3.623843	2.149125
41004	0	0.882472	0.745637	9.265253	0.008828	0.007455	0.092652	-0.599646	-3.618767	2.151981
41005	0	0.866455	0.732427	9.240745	0.008667	0.007324	0.092407	-0.598641	-3.614926	2.151065
41006	0	0.891384	0.702136	9.307756	0.008905	0.007018	0.093079	-0.593584	-3.624447	2.148186
41007	0	0.899181	0.713920	9.393137	0.008972	0.007141	0.093933	-0.594768	-3.647537	2.146055
41008	0	0.909643	0.695238	9.386599	0.009072	0.006953	0.093868	-0.594623	-3.676109	2.141516
41009	0	0.900131	0.726166	9.460184	0.008972	0.007263	0.094604	-0.595253	-3.710504	2.141437
41010	0	0.845635	0.725688	9.606069	0.008421	0.007259	0.096064	-0.596997	-3.751815	2.140080
41011	0	0.845943	0.719883	9.728711	0.008423	0.007202	0.097290	-0.599672	-3.793966	2.136484
41012	0	0.896458	0.743308	9.850076	0.008924	0.007439	0.098504	-0.604902	-3.840781	2.140911
41013	0	0.937850	0.731905	9.997221	0.009338	0.007324	0.099976	-0.609531	-3.885803	2.136829
41014	0	0.946064	0.773733	10.094095	0.009419	0.007741	0.100945	-0.612355	-3.931582	2.127817
41015	0	0.967858	0.707452	10.241407	0.009644	0.007080	0.102417	-0.617361	-3.969867	2.128424
41016	0	0.974480	0.725291	10.381117	0.009714	0.007252	0.103814	-0.614937	-4.002831	2.127950
41017	0	0.997827	0.781307	10.436726	0.009949	0.007812	0.104370	-0.613169	-4.034325	2.127034
41018	0	1.015243	0.768964	10.527693	0.010130	0.007691	0.105279	-0.614014	-4.057927	2.133023
41019	0	1.051627	0.786725	10.571155	0.010498	0.007874	0.105713	-0.619776	-4.076780	2.129386
41020	0	1.072742	0.804627	10.607500	0.010717	0.008043	0.106076	-0.615600	-4.086730	2.126440
41021	0	1.062506	0.793473	10.620067	0.010620	0.007935	0.106201	-0.614521	-4.091205	2.127538
41022	0	1.056285	0.763450	10.680982	0.010569	0.007629	0.106810	-0.608263	-4.084195	2.129621
41023	0	1.048389	0.787297	10.620261	0.010498	0.007874	0.106201	-0.608158	-4.068118	2.130778
41024	0	1.026605	0.775169	10.547248	0.010286	0.007750	0.105471	-0.605233	-4.045342	2.141684
41025	0	1.010306	0.799750	10.406759	0.010132	0.007996	0.104065	-0.602634	-4.012920	2.148650
41026	0	0.961921	0.817893	10.358426	0.009647	0.008182	0.103581	-0.604964	-3.980997	2.144653
41027	0	0.991007	0.806147	10.290863	0.009949	0.008057	0.102905	-0.599122	-3.937205	2.143808
41028	0	0.965159	0.776232	10.138855	0.009689	0.007760	0.101385	-0.596084	-3.893807	2.149333
41029	0	0.954372	0.750711	9.991828	0.009583	0.007507	0.099915	-0.595885	-3.848583	2.150463
41030	0	0.958879	0.793910	9.845980	0.009628	0.007934	0.098456	-0.589065	-3.801873	2.149884
41031	0	0.918109	0.750964	9.668286	0.009216	0.007507	0.096680	-0.585836	-3.759390	2.147473
41032	0	0.923590	0.732894	9.583393	0.009268	0.007328	0.095831	-0.584242	-3.720487	2.146661
41033	0	0.876179	0.702076	9.527827	0.008789	0.007019	0.095276	-0.581641	-3.686930	2.146573
41034	0	0.896055	0.689999	9.418375	0.008979	0.006900	0.094182	-0.580836	-3.663945	2.153376
41035	0	0.834482	0.726221	9.381262	0.008362	0.007263	0.093811	-0.581386	-3.642385	2.153311
41036	0	0.837865	0.750374	9.308242	0.008389	0.007504	0.093081	-0.581591	-3.629401	2.156046
41037	0	0.817299	0.726032	9.277417	0.008179	0.007263	0.092773	-0.584379	-3.621480	2.154544
41038	0	0.835279	0.676718	9.301839	0.008350	0.006768	0.093019	-0.584868	-3.623600	2.157650
41039	0	0.818823	0.719970	9.387143	0.008179	0.007202	0.093872	-0.586958	-3.634305	2.154008
41040	0	0.869996	0.719095	9.331998	0.008686	0.007196	0.093321	-0.592749	-3.650438	2.153185
41041	0	0.875358	0.713668	9.460247	0.008728	0.007141	0.094604	-0.597103	-3.680440	2.153794
41042	0	0.886590	0.712923	9.532997	0.008841	0.007132	0.095332	-0.598923	-3.709956	2.153821
41043	0	0.882714	0.744488	9.649322	0.008789	0.007446	0.096497	-0.599471	-3.754160	2.151399
41044	0	0.914533	0.762080	9.782885	0.009110	0.007626	0.097832	-0.603960	-3.794011	2.147248
41045	0	0.913592	0.762116	9.893479	0.009094	0.007629	0.098938	-0.612333	-3.841265	2.145237
41046	0	0.952444	0.736413	10.069688	0.009484	0.007368	0.100700	-0.615707	-3.885955	2.143716
41047	0	0.967993	0.725717	10.155947	0.009644	0.007263	0.101562	-0.621406	-3.926040	2.144663
41048	0	0.969028	0.743207	10.277343	0.009656	0.007434	0.102777	-0.622396	-3.963349	2.143507
41049	0	1.004114	0.768452	10.345199	0.010010	0.007690	0.103455	-0.627900	-3.997123	2.144782
41050	0	0.985596	0.761626	10.442290	0.009829	0.007617	0.104425	-0.627721	-4.026202	2.140115
41051	0	0.997005	0.769064	10.522258	0.009949	0.007690	0.105225	-0.626571	-4.048456	2.137315
41052	0	1.025247	0.762822	10.540132	0.010235	0.007629	0.105403	-0.626976	-4.066703	2.139182
41053	0	0.977012	0.756696	10.601775	0.009766	0.007568	0.106018	-0.627741	-4.070644	2.138167
41054	0	1.056800	0.799239	10.565082	0.010568	0.007992	0.105651	-0.626383	-4.070104	2.138546
41055	0	1.048993	0.799541	10.577475	0.010498	0.007996	0.105774	-0.625974	-4.060442	2.140089
41056	0	1.052633	0.756972	10.541016	0.010543	0.007567	0.105409	-0.622915	-4.041616	2.142364
41057	0	1.029243	0.775146	10.492165	0.010315	0.007751	0.104919	-0.622416	-4.016184	2.138581
41058	0	1.012356	0.775707	10.364342	0.010148	0.007751	0.103642	-0.614701	-3.988255	2.134308
41059	0	0.998002	0.775513	10.296892	0.010010	0.007751	0.102966	-0.610232	-3.954351	2.136709
41060	0	0.973552	0.769665	10.199761	0.009768	0.007697	0.101995	-0.610376	-3.917601	2.140477
41061	0	0.936502	0.775776	10.040556	0.009399	0.007751	0.100403	-0.602863	-3.877561	2.147291
41062	0	0.935796	0.740272	9.992212	0.009392	0.007398	0.099919	-0.596690	-3.837951	2.143388
41063	0	0.911882	0.714362	9.826981	0.009155	0.007141	0.098267	-0.593476	-3.794694	2.148112
41064	0	0.917658	0.751820	9.693176	0.009205	0.007512	0.096930	-0.585891	-3.760448	2.154836
41065	0	0.887995	0.702092	9.552279	0.008911	0.007019	0.095520	-0.583294	-3.722252	2.160507
41066	0	0.882388	0.690300	9.473346	0.008849	0.006900	0.094731	-0.579077	-3.690883	2.164303
41067	0	0.858759	0.689819	9.454504	0.008606	0.006897	0.094543	-0.577179	-3.667812	2.169973
41068	0	0.855827	0.745175	9.424181	0.008569	0.007448	0.094241	-0.572328	-3.654164	2.169508
41069	0	0.854161	0.738629	9.344505	0.008545	0.007385	0.093445	-0.570467	-3.649185	2.172312
41070	0	0.866315	0.720511	9.393276	0.008660	0.007204	0.093933	-0.568521	-3.651717	2.171911
41071	0	0.836790	0.725872	9.344463	0.008362	0.007263	0.093445	-0.573320	-3.658240	2.173940
41072	0	0.881154	0.730817	9.405370	0.008801	0.007315	0.094054	-0.580496	-3.670724	2.174337
41073	0	0.874967	0.731984	9.484698	0.008728	0.007324	0.094849	-0.584918	-3.695866	2.171253
41074	0	0.867402	0.731443	9.539187	0.008649	0.007315	0.095394	-0.584360	-3.725057	2.172991
41075	0	0.912824	0.756241	9.606658	0.009094	0.007568	0.096069	-0.590479	-3.764557	2.170778
41076	0	0.913674	0.767127	9.746469	0.009102	0.007678	0.097467	-0.597448	-3.804502	2.170059
41077	0	0.937035	0.774672	9.850808	0.009338	0.007751	0.098511	-0.602022	-3.840655	2.169783
41078	0	0.937757	0.687824	9.990608	0.009342	0.006886	0.099909	-0.610507	-3.880229	2.167390
41079	0	0.985857	0.670913	10.125454	0.009827	0.006714	0.101257	-0.614946	-3.915376	2.169168
41080	0	0.998525	0.706524	10.179793	0.009952	0.007070	0.101801	-0.618912	-3.952262	2.167833
41081	0	0.991963	0.774920	10.290237	0.009888	0.007751	0.102905	-0.620533	-3.986793	2.163785
41082	0	1.016595	0.805249	10.417724	0.010135	0.008052	0.104180	-0.618976	-4.020141	2.163500
41083	0	1.009512	0.762968	10.455086	0.010071	0.007629	0.104553	-0.617839	-4.045782	2.159957
41084	0	1.013743	0.750620	10.533931	0.010119	0.007507	0.105341	-0.618326	-4.064399	2.160927
41085	0	1.026108	0.768988	10.589534	0.010254	0.007690	0.105896	-0.618292	-4.071245	2.165390
41086	0	1.008646	0.775758	10.577130	0.010085	0.007750	0.105772	-0.609062	-4.071794	2.168807
41087	0	1.018707	0.781213	10.614072	0.010193	0.007812	0.106140	-0.608919	-4.064597	2.165186
41088	0	0.998787	0.732719	10.540939	0.009998	0.007323	0.105409	-0.604189	-4.052306	2.161898
41089	0	1.011581	0.750805	10.473783	0.010132	0.007507	0.104736	-0.602987	-4.033875	2.160307
41090	0	1.013470	0.775829	10.388678	0.010160	0.007752	0.103885	-0.596218	-4.004615	2.163252
41091	0	0.979711	0.775878	10.345685	0.009827	0.007751	0.103455	-0.587872	-3.971030	2.164385
41092	0	0.973283	0.765030	10.217949	0.009768	0.007644	0.102177	-0.580237	-3.931235	2.155969
41093	0	0.930544	0.727372	10.095443	0.009338	0.007263	0.100952	-0.568056	-3.892970	2.153569
41094	0	0.960442	0.722956	9.961607	0.009640	0.007222	0.099613	-0.559385	-3.851498	2.153877
41095	0	0.918305	0.769498	9.869659	0.009216	0.007690	0.098694	-0.553893	-3.812036	2.154602
41096	0	0.924508	0.776519	9.705288	0.009273	0.007760	0.097051	-0.547577	-3.778702	2.160554
41097	0	0.906684	0.756799	9.674332	0.009094	0.007568	0.096741	-0.547742	-3.745379	2.161451
41098	0	0.913525	0.769234	9.595435	0.009162	0.007689	0.095952	-0.544055	-3.712631	2.165485
41099	0	0.871021	0.732749	9.442278	0.008728	0.007324	0.094421	-0.539756	-3.690120	2.170503
41100	0	0.856042	0.720661	9.454630	0.008570	0.007208	0.094545	-0.540848	-3.677917	2.170385
41101	0	0.848068	0.726377	9.393335	0.008484	0.007263	0.093933	-0.539647	-3.673057	2.171780
41102	0	0.872116	0.726352	9.387214	0.008721	0.007264	0.093872	-0.539890	-3.671880	2.177844
41103	0	0.855387	0.713922	9.393243	0.008545	0.007141	0.093933	-0.541583	-3.681797	2.175912
41104	0	0.857026	0.737812	9.393064	0.008562	0.007380	0.093931	-0.543869	-3.690763	2.171383
41105	0	0.874476	0.707656	9.466425	0.008728	0.007080	0.094666	-0.547445	-3.710005	2.170259
41106	0	0.860117	0.700699	9.563750	0.008578	0.007011	0.095639	-0.551977	-3.736330	2.164082
41107	0	0.905966	0.701776	9.643316	0.009033	0.007019	0.096436	-0.552760	-3.766734	2.160349
41108	0	0.929835	0.725681	9.697657	0.009269	0.007260	0.096979	-0.556118	-3.800637	2.159264
41109	0	0.931356	0.738231	9.844651	0.009277	0.007385	0.098450	-0.558704	-3.841699	2.156357
41110	0	0.907824	0.707068	9.959984	0.009045	0.007073	0.099603	-0.561054	-3.879294	2.156097
41111	0	0.937080	0.756647	10.058307	0.009338	0.007568	0.100586	-0.562430	-3.915155	2.154771
41112	0	0.950041	0.750059	10.173571	0.009464	0.007503	0.101739	-0.563834	-3.954779	2.151700
41113	0	0.991302	0.719542	10.278124	0.009888	0.007202	0.102783	-0.570616	-3.981989	2.150271
41114	0	1.002487	0.730624	10.302035	0.009999	0.007310	0.103023	-0.573993	-4.009413	2.148518
41115	0	1.052115	0.756943	10.448979	0.010498	0.007568	0.104492	-0.572132	-4.033694	2.143873
41116	0	1.043784	0.750841	10.448492	0.010422	0.007509	0.104486	-0.572410	-4.050293	2.141450
41117	0	1.038319	0.744738	10.534589	0.010376	0.007446	0.105347	-0.570713	-4.057146	2.138414
41118	0	1.069983	0.751340	10.540507	0.010695	0.007509	0.105406	-0.565713	-4.060939	2.140525
41119	0	1.012795	0.726342	10.540807	0.010132	0.007263	0.105408	-0.565043	-4.055718	2.137933
41120	0	1.029729	0.750910	10.504236	0.010307	0.007507	0.105042	-0.562756	-4.043801	2.126831
41121	0	1.023930	0.787641	10.449340	0.010254	0.007874	0.104492	-0.559334	-4.026855	2.124221
41122	0	0.995894	0.788229	10.461789	0.009980	0.007878	0.104616	-0.554728	-4.002626	2.117475
41123	0	0.961453	0.775189	10.351829	0.009644	0.007751	0.103516	-0.554151	-3.969629	2.121106
41124	0	0.974163	0.782029	10.230175	0.009769	0.007812	0.102300	-0.545302	-3.937583	2.124053
41125	0	0.961511	0.775097	10.211454	0.009644	0.007751	0.102112	-0.545724	-3.904772	2.125410
41126	0	0.967985	0.781449	10.010498	0.009709	0.007811	0.100102	-0.541145	-3.870104	2.123904
41127	0	0.887887	0.763547	9.894042	0.008911	0.007629	0.098938	-0.534065	-3.831869	2.128834
41128	0	0.887959	0.758751	9.760200	0.008908	0.007580	0.097600	-0.524925	-3.797295	2.128326
41129	0	0.869845	0.732582	9.625500	0.008728	0.007324	0.096252	-0.522893	-3.761174	2.126502
41130	0	0.901347	0.745294	9.546550	0.009035	0.007449	0.095464	-0.518165	-3.734268	2.124619
41131	0	0.882998	0.744775	9.546073	0.008850	0.007446	0.095459	-0.516213	-3.709175	2.120065
41132	0	0.892318	0.732812	9.466908	0.008932	0.007326	0.094668	-0.513483	-3.697381	2.115893
41133	0	0.884085	0.720456	9.368965	0.008850	0.007202	0.093689	-0.510222	-3.685084	2.108709
41134	0	0.883197	0.739203	9.368960	0.008831	0.007389	0.093690	-0.506209	-3.685235	2.108592
41135	0	0.830146	0.738876	9.368863	0.008301	0.007385	0.093689	-0.501525	-3.685055	2.104789
41136	0	0.861650	0.757209	9.344323	0.008607	0.007575	0.093444	-0.504650	-3.695762	2.104280
41137	0	0.862147	0.744297	9.478645	0.008606	0.007446	0.094788	-0.508104	-3.713453	2.102444
41138	0	0.884003	0.774117	9.453890	0.008820	0.007744	0.094541	-0.510734	-3.737146	2.102744
41139	0	0.924194	0.781211	9.649416	0.009216	0.007812	0.096497	-0.510543	-3.766489	2.105252
41140	0	0.929671	0.787163	9.709853	0.009268	0.007873	0.097101	-0.510986	-3.799484	2.105127
41141	0	0.937298	0.738235	9.820249	0.009338	0.007385	0.098206	-0.513634	-3.838734	2.099410
41142	0	0.955937	0.713092	9.850139	0.009529	0.007134	0.098504	-0.517028	-3.872865	2.098410
41143	0	0.924529	0.725855	10.046154	0.009216	0.007263	0.100464	-0.521671	-3.904864	2.103132
41144	0	0.967372	0.762018	10.112636	0.009641	0.007620	0.101130	-0.520621	-3.941191	2.100920
41145	0	0.973284	0.750228	10.217054	0.009705	0.007507	0.102173	-0.525631	-3.971800	2.100094
41146	0	1.021871	0.779552	10.320219	0.010188	0.007802	0.103205	-0.532151	-4.004700	2.099530
41147	0	1.015278	0.756594	10.394100	0.010132	0.007568	0.103943	-0.534229	-4.026719	2.098744
41148	0	1.019187	0.756032	10.460790	0.010174	0.007563	0.104609	-0.536228	-4.045473	2.095364
41149	0	1.001929	0.774893	10.497975	0.010010	0.007751	0.104980	-0.538569	-4.054871	2.099160
41150	0	1.009339	0.756469	10.552739	0.010090	0.007563	0.105528	-0.535962	-4.057685	2.097818
41151	0	1.006535	0.763185	10.504185	0.010071	0.007629	0.105042	-0.533001	-4.050773	2.099228
41152	0	1.023662	0.763358	10.522522	0.010242	0.007634	0.105225	-0.533353	-4.043453	2.101838
41153	0	1.024008	0.750548	10.492092	0.010254	0.007507	0.104919	-0.535134	-4.027368	2.098389
41154	0	1.001927	0.744443	10.419108	0.010043	0.007442	0.104189	-0.532888	-4.000203	2.104805
41155	0	0.998679	0.744869	10.327354	0.010010	0.007446	0.103271	-0.530111	-3.973764	2.105197
41156	0	0.963045	0.733581	10.285016	0.009659	0.007328	0.102848	-0.521448	-3.941285	2.111953
41157	0	0.961717	0.769384	10.156474	0.009644	0.007690	0.101562	-0.517538	-3.910576	2.107235
41158	0	0.949448	0.757416	10.034898	0.009530	0.007574	0.100346	-0.517504	-3.869075	2.113428
41159	0	0.906413	0.757005	9.912372	0.009094	0.007568	0.099121	-0.515517	-3.833330	2.110410
41160	0	0.930650	0.763532	9.833528	0.009339	0.007632	0.098332	-0.511963	-3.794167	2.114671
41161	0	0.894686	0.751371	9.686464	0.008972	0.007507	0.096863	-0.504356	-3.763283	2.112382
41162	0	0.920289	0.776541	9.601333	0.009227	0.007764	0.096011	-0.502428	-3.733803	2.110960
41163	0	0.919298	0.714535	9.564402	0.009216	0.007141	0.095642	-0.497284	-3.704926	2.115438
41164	0	0.884542	0.721250	9.515823	0.008864	0.007210	0.095157	-0.493900	-3.681122	2.117504
41165	0	0.847191	0.756757	9.484977	0.008484	0.007568	0.094849	-0.494666	-3.665675	2.117172
41166	0	0.839551	0.750564	9.430152	0.008399	0.007505	0.094301	-0.494160	-3.660405	2.117789
41167	0	0.854213	0.757032	9.436045	0.008545	0.007568	0.094360	-0.491510	-3.655983	2.115490
41168	0	0.836814	0.750762	9.435956	0.008356	0.007511	0.094360	-0.495365	-3.669538	2.115157
41169	0	0.855292	0.713810	9.435985	0.008545	0.007141	0.094360	-0.498608	-3.678159	2.107418
41170	0	0.882144	0.786395	9.545583	0.008805	0.007867	0.095457	-0.501639	-3.696452	2.106378
41171	0	0.905889	0.811337	9.570106	0.009033	0.008118	0.095703	-0.506229	-3.726046	2.109954
41172	0	0.899011	0.779992	9.685572	0.008963	0.007803	0.096858	-0.509255	-3.757413	2.108305
41173	0	0.900253	0.732133	9.783678	0.008972	0.007324	0.097839	-0.512033	-3.791844	2.107208
41174	0	0.949145	0.743018	9.856379	0.009460	0.007440	0.098566	-0.522353	-3.826749	2.103244
41175	0	0.973671	0.725657	9.924050	0.009705	0.007263	0.099243	-0.529352	-3.862742	2.105218
41176	0	0.992361	0.748907	10.057735	0.009892	0.007493	0.100580	-0.533231	-3.898215	2.105284
41177	0	0.979144	0.750255	10.131622	0.009766	0.007507	0.101318	-0.538083	-3.926336	2.109513
41178	0	0.990624	0.749734	10.253155	0.009878	0.007497	0.102534	-0.536983	-3.956657	2.114946
41179	0	0.973288	0.762737	10.351312	0.009705	0.007629	0.103516	-0.538686	-3.986873	2.113245
41180	0	0.965527	0.762426	10.430186	0.009639	0.007625	0.104303	-0.538687	-4.003929	2.113290
41181	0	0.959292	0.762251	10.394242	0.009583	0.007629	0.103943	-0.545829	-4.014297	2.107089
41182	0	1.004009	0.743077	10.528293	0.010031	0.007432	0.105284	-0.546804	-4.023436	2.110018
41183	0	1.007090	0.750065	10.498094	0.010071	0.007507	0.104980	-0.553807	-4.022527	2.110789
41184	0	1.031073	0.767838	10.559107	0.010315	0.007676	0.105591	-0.551132	-4.016939	2.113187
41185	0	1.018285	0.763044	10.528654	0.010193	0.007629	0.105286	-0.549822	-4.005027	2.113464
41186	0	1.021815	0.738953	10.455555	0.010234	0.007387	0.104554	-0.547121	-3.986789	2.111679
41187	0	0.998635	0.738494	10.333481	0.010010	0.007385	0.103333	-0.547430	-3.959849	2.108759
41188	0	1.000176	0.763287	10.223956	0.010024	0.007628	0.102238	-0.542439	-3.933883	2.109432
41189	0	0.967428	0.769028	10.193160	0.009705	0.007690	0.101929	-0.542647	-3.898871	2.107924
41190	0	0.961619	0.799931	10.089822	0.009645	0.007995	0.100896	-0.537387	-3.865756	2.106933
41191	0	0.943040	0.793727	10.040545	0.009460	0.007935	0.100403	-0.534361	-3.830520	2.109127
41192	0	0.967865	0.787746	9.876245	0.009706	0.007878	0.098760	-0.535344	-3.797254	2.102775
41193	0	0.943759	0.781816	9.759698	0.009460	0.007812	0.097595	-0.528682	-3.769447	2.101132
41194	0	0.902709	0.746136	9.686730	0.009048	0.007457	0.096866	-0.523220	-3.743198	2.099969
41195	0	0.845723	0.739238	9.601011	0.008484	0.007385	0.096008	-0.514758	-3.710444	2.104112
41196	0	0.859723	0.739727	9.576860	0.008614	0.007399	0.095767	-0.516307	-3.689903	2.108336
41197	0	0.889952	0.744510	9.509395	0.008911	0.007446	0.095093	-0.517602	-3.674910	2.109916
41198	0	0.906478	0.732186	9.533932	0.009070	0.007321	0.095339	-0.516808	-3.667138	2.108109
41199	0	0.896753	0.762381	9.460538	0.008972	0.007629	0.094604	-0.523347	-3.660496	2.106778
41200	0	0.908899	0.785732	9.442233	0.009085	0.007862	0.094422	-0.528819	-3.664633	2.106551
41201	0	0.923006	0.750901	9.435887	0.009216	0.007507	0.094360	-0.526385	-3.680234	2.099576
41202	0	0.889463	0.713987	9.502665	0.008878	0.007144	0.095028	-0.530907	-3.699521	2.100348
41203	0	0.892608	0.750138	9.612945	0.008911	0.007507	0.096130	-0.537588	-3.716264	2.098836
41204	0	0.890063	0.755149	9.661517	0.008880	0.007556	0.096617	-0.542408	-3.740017	2.089475
41205	0	0.905724	0.750174	9.753238	0.009033	0.007507	0.097534	-0.548486	-3.767152	2.089999
41206	0	0.947110	0.743150	9.880912	0.009448	0.007434	0.098811	-0.550775	-3.792790	2.088409
41207	0	0.936556	0.756298	9.966827	0.009338	0.007568	0.099670	-0.556474	-3.822963	2.093785
41208	0	0.954126	0.724827	10.070099	0.009515	0.007252	0.100703	-0.559936	-3.852003	2.096535
41209	0	0.936951	0.713585	10.180415	0.009338	0.007141	0.101807	-0.565322	-3.885931	2.093667
41210	0	0.948576	0.718786	10.240922	0.009461	0.007191	0.102411	-0.568020	-3.912046	2.086543
41211	0	0.978611	0.707348	10.253757	0.009766	0.007080	0.102539	-0.574960	-3.933878	2.087624
41212	0	1.001006	0.736848	10.320484	0.009990	0.007371	0.103207	-0.577301	-3.955398	2.090979
41213	0	0.977864	0.701889	10.333130	0.009766	0.007019	0.103333	-0.577130	-3.968767	2.088744
41214	0	1.016336	0.726452	10.381721	0.010158	0.007262	0.103818	-0.574344	-3.974105	2.089483
41215	0	0.970624	0.713905	10.449218	0.009705	0.007141	0.104492	-0.576338	-3.974818	2.083853
41216	0	0.988528	0.744225	10.430858	0.009891	0.007442	0.104308	-0.575402	-3.968024	2.084458
41217	0	0.969343	0.744747	10.357762	0.009705	0.007446	0.103577	-0.574001	-3.954670	2.086491
41218	0	0.990910	0.781553	10.327396	0.009926	0.007814	0.103272	-0.572729	-3.935117	2.088311
41219	0	0.974823	0.793690	10.321192	0.009766	0.007935	0.103210	-0.570122	-3.914822	2.090846
41220	0	1.001286	0.775722	10.229986	0.010036	0.007755	0.102298	-0.567970	-3.888467	2.090673
41221	0	0.949665	0.775245	10.193095	0.009521	0.007751	0.101929	-0.566915	-3.859592	2.092839
41222	0	0.944834	0.751294	10.016438	0.009472	0.007508	0.100163	-0.561626	-3.831661	2.088418
41223	0	0.961601	0.763479	9.973369	0.009644	0.007629	0.099731	-0.555504	-3.799055	2.087971
41224	0	0.956729	0.777015	9.863811	0.009589	0.007762	0.098637	-0.546028	-3.772644	2.091019
41225	0	0.943619	0.787268	9.784177	0.009460	0.007874	0.097839	-0.547064	-3.743277	2.094604
41226	0	0.933133	0.823982	9.711340	0.009351	0.008238	0.097112	-0.544721	-3.719344	2.099174
41227	0	0.919927	0.781039	9.582700	0.009216	0.007812	0.095825	-0.547196	-3.697999	2.102348
41228	0	0.935305	0.756131	9.637872	0.009365	0.007564	0.096377	-0.549802	-3.682711	2.105191
41229	0	0.908329	0.750620	9.509391	0.009094	0.007507	0.095093	-0.551048	-3.668535	2.104462
41230	0	0.925171	0.768683	9.485096	0.009255	0.007688	0.094851	-0.551748	-3.663055	2.110721
41231	0	0.909791	0.769165	9.509232	0.009094	0.007690	0.095093	-0.550025	-3.666442	2.114827
41232	0	0.892066	0.763102	9.509062	0.008918	0.007631	0.095091	-0.550135	-3.668853	2.121339
41233	0	0.892258	0.707683	9.527505	0.008911	0.007080	0.095276	-0.553713	-3.681588	2.123168
41234	0	0.876615	0.719287	9.582209	0.008751	0.007195	0.095823	-0.556441	-3.698723	2.118777
41235	0	0.917846	0.756479	9.588430	0.009155	0.007568	0.095886	-0.560260	-3.725335	2.119448
41236	0	0.922493	0.773969	9.740550	0.009202	0.007744	0.097407	-0.564702	-3.751201	2.116775
41237	0	0.906276	0.738108	9.850834	0.009033	0.007385	0.098511	-0.569071	-3.784486	2.117596
41238	0	0.911650	0.713032	9.935746	0.009092	0.007133	0.099360	-0.571182	-3.811269	2.114706
41239	0	0.899576	0.707981	9.960727	0.008972	0.007080	0.099609	-0.571125	-3.837378	2.116072
41240	0	0.928955	0.719548	10.118959	0.009264	0.007201	0.101192	-0.577187	-3.865269	2.117891
41241	0	0.942909	0.744502	10.107155	0.009399	0.007446	0.101074	-0.578139	-3.897787	2.113519
41242	0	0.978769	0.701472	10.185975	0.009764	0.007016	0.101862	-0.579359	-3.923652	2.109888
41243	0	0.972550	0.731958	10.265949	0.009705	0.007324	0.102661	-0.584158	-3.945922	2.109603
41244	0	0.976646	0.737287	10.308288	0.009747	0.007376	0.103085	-0.586981	-3.967009	2.112352
41245	0	1.013918	0.762897	10.375908	0.010132	0.007629	0.103760	-0.587209	-3.974097	2.115548
41246	0	1.021385	0.750523	10.381825	0.010207	0.007505	0.103819	-0.587170	-3.980420	2.114179
41247	0	1.013353	0.756849	10.455305	0.010132	0.007568	0.104553	-0.586847	-3.981275	2.119556
41248	0	1.013389	0.781391	10.424707	0.010135	0.007812	0.104247	-0.585142	-3.979381	2.120400
41249	0	1.018856	0.824185	10.369899	0.010193	0.008240	0.103699	-0.582697	-3.973601	2.124774
41250	0	1.029160	0.818025	10.345624	0.010306	0.008183	0.103455	-0.585168	-3.956282	2.125999
41251	0	1.029803	0.787456	10.321206	0.010315	0.007874	0.103210	-0.584004	-3.936542	2.123833
41252	0	1.001790	0.775516	10.229947	0.010036	0.007753	0.102298	-0.582010	-3.914800	2.127582
41253	0	0.980102	0.806019	10.119849	0.009827	0.008057	0.101196	-0.578051	-3.884838	2.128092
41254	0	0.968628	0.799969	10.028748	0.009714	0.008002	0.100285	-0.581074	-3.852098	2.127125
41255	0	0.974331	0.799644	10.016080	0.009766	0.007996	0.100159	-0.580131	-3.825622	2.124788
41256	0	0.939200	0.726373	9.931028	0.009416	0.007264	0.099308	-0.580647	-3.797450	2.126091
41257	0	0.925757	0.762904	9.875677	0.009277	0.007629	0.098755	-0.581070	-3.773570	2.127720
41258	0	0.916008	0.763121	9.753843	0.009177	0.007628	0.097537	-0.577808	-3.752493	2.128993
41259	0	0.895042	0.763014	9.643751	0.008972	0.007629	0.096436	-0.576922	-3.725708	2.126021
41260	0	0.897286	0.726880	9.595227	0.008989	0.007264	0.095951	-0.571328	-3.705076	2.125346
41261	0	0.871816	0.707771	9.619248	0.008728	0.007080	0.096191	-0.574060	-3.692357	2.127160
41262	0	0.882557	0.731914	9.546133	0.008830	0.007319	0.095461	-0.574316	-3.685968	2.132032
41263	0	0.866710	0.726096	9.521500	0.008667	0.007263	0.095215	-0.576801	-3.685082	2.130321
41264	0	0.879249	0.707483	9.570285	0.008789	0.007075	0.095703	-0.577166	-3.688175	2.130687
41265	0	0.873786	0.695499	9.558038	0.008728	0.006958	0.095581	-0.580501	-3.698908	2.126980
41266	0	0.876134	0.700661	9.600552	0.008747	0.007012	0.096006	-0.587087	-3.714877	2.126539
41267	0	0.887045	0.707944	9.643372	0.008850	0.007080	0.096436	-0.587487	-3.737981	2.123649
41268	0	0.866448	0.701349	9.679656	0.008646	0.007017	0.096798	-0.591463	-3.758759	2.119488
41269	0	0.899782	0.725832	9.808151	0.008972	0.007263	0.098083	-0.596746	-3.787629	2.117813
41270	0	0.941700	0.743389	9.856457	0.009390	0.007436	0.098567	-0.598553	-3.818074	2.121652
41271	0	0.917956	0.750254	9.905817	0.009155	0.007507	0.099060	-0.603680	-3.845061	2.118029
41272	0	0.941349	0.774044	9.966319	0.009387	0.007741	0.099666	-0.603870	-3.874367	2.111955
41273	0	0.985297	0.762986	10.088851	0.009827	0.007629	0.100891	-0.602921	-3.903142	2.114924
41274	0	1.002974	0.756597	10.130999	0.010001	0.007568	0.101313	-0.605178	-3.934336	2.113397
41275	0	1.009200	0.781289	10.192658	0.010071	0.007812	0.101929	-0.604365	-3.957075	2.112506
41276	0	0.988764	0.756789	10.259353	0.009869	0.007568	0.102595	-0.604560	-3.977268	2.116495
41277	0	1.002114	0.744453	10.345362	0.010010	0.007446	0.103455	-0.606248	-3.988848	2.117526
41278	0	1.016500	0.761892	10.351225	0.010155	0.007626	0.103513	-0.613355	-3.999201	2.120671
41279	0	1.031937	0.763431	10.382000	0.010315	0.007629	0.103821	-0.607738	-4.003057	2.117100
41280	0	1.038149	0.830970	10.333097	0.010385	0.008310	0.103331	-0.608279	-3.998631	2.114722
41281	0	0.988648	0.793843	10.327130	0.009888	0.007935	0.103271	-0.603840	-3.996255	2.113768
41282	0	0.988104	0.763607	10.339303	0.009885	0.007637	0.103393	-0.604756	-3.991032	2.110453
41283	0	0.993340	0.769067	10.315087	0.009949	0.007690	0.103149	-0.604465	-3.973035	2.110767
41284	0	0.996333	0.745128	10.235905	0.009979	0.007446	0.102358	-0.598889	-3.954268	2.115545
41285	0	0.992849	0.769572	10.168615	0.009949	0.007690	0.101685	-0.592982	-3.930510	2.117068
41286	0	0.976576	0.733481	10.138417	0.009786	0.007335	0.101382	-0.592905	-3.907086	2.118036
41287	0	0.986486	0.732567	10.003877	0.009888	0.007324	0.100037	-0.591304	-3.879968	2.118744
41288	0	0.957249	0.739084	9.979845	0.009598	0.007387	0.099796	-0.587175	-3.849993	2.118166
41289	0	0.919472	0.714517	9.924488	0.009216	0.007141	0.099243	-0.582556	-3.824107	2.113020
41290	0	0.890955	0.696946	9.808788	0.008929	0.006966	0.098086	-0.578138	-3.800114	2.110824
41291	0	0.895408	0.690039	9.753560	0.008972	0.006897	0.097534	-0.574193	-3.777928	2.113568
41292	0	0.867541	0.702865	9.704906	0.008692	0.007026	0.097048	-0.570773	-3.757621	2.111605
41293	0	0.871992	0.720683	9.643593	0.008728	0.007202	0.096436	-0.565172	-3.746978	2.108232
41294	0	0.882683	0.776455	9.558134	0.008834	0.007760	0.095581	-0.559723	-3.737496	2.107751
41295	0	0.878919	0.763238	9.582495	0.008789	0.007629	0.095825	-0.556065	-3.736604	2.113757
41296	0	0.891029	0.721333	9.557977	0.008911	0.007208	0.095580	-0.549415	-3.734557	2.113841
41297	0	0.891612	0.750626	9.564171	0.008911	0.007507	0.095642	-0.550487	-3.739465	2.109999
41298	0	0.892869	0.732459	9.545703	0.008921	0.007321	0.095458	-0.546408	-3.748022	2.110081
41299	0	0.904589	0.793501	9.612914	0.009033	0.007935	0.096130	-0.545612	-3.762044	2.104392
41300	0	0.914003	0.793864	9.649140	0.009119	0.007935	0.096494	-0.540454	-3.785846	2.106214
41301	0	0.941479	0.756562	9.783809	0.009399	0.007568	0.097839	-0.543336	-3.802744	2.097165
41302	0	0.963325	0.755600	9.789606	0.009613	0.007563	0.097898	-0.550738	-3.825296	2.095258
41303	0	0.953692	0.738887	9.857001	0.009521	0.007385	0.098572	-0.546243	-3.842149	2.091303
41304	0	0.958024	0.800318	9.905345	0.009552	0.008002	0.099056	-0.544783	-3.873675	2.091829
41305	0	1.003264	0.817776	9.997337	0.010010	0.008179	0.099976	-0.545483	-3.898763	2.091092
41306	0	1.013814	0.805313	10.125045	0.010117	0.008054	0.101253	-0.545838	-3.922069	2.093142
41307	0	1.009215	0.829646	10.204902	0.010071	0.008301	0.102051	-0.550299	-3.944936	2.090017
41308	0	1.013155	0.798692	10.235031	0.010114	0.007986	0.102352	-0.549002	-3.963806	2.085795
41309	0	0.983776	0.775156	10.259903	0.009827	0.007751	0.102600	-0.548635	-3.975147	2.083365
41310	0	1.028532	0.793395	10.326773	0.010276	0.007935	0.103269	-0.549053	-3.984602	2.078243
41311	0	0.995440	0.774763	10.406469	0.009949	0.007751	0.104065	-0.553057	-3.989813	2.077851
41312	0	1.051183	0.786242	10.388084	0.010509	0.007865	0.103881	-0.555643	-3.991379	2.075702
41313	0	1.031040	0.774904	10.424868	0.010315	0.007751	0.104248	-0.558178	-3.985402	2.076352
41314	0	1.011462	0.744507	10.357804	0.010122	0.007441	0.103578	-0.553111	-3.975909	2.071589
41315	0	1.012124	0.775245	10.339452	0.010132	0.007751	0.103394	-0.551957	-3.963191	2.073783
41316	0	0.984465	0.756731	10.303047	0.009866	0.007569	0.103028	-0.554227	-3.938769	2.074031
41317	0	0.987026	0.763030	10.217447	0.009888	0.007629	0.102173	-0.553230	-3.918273	2.076221
41318	0	0.952499	0.763661	10.150595	0.009547	0.007630	0.101504	-0.546264	-3.892246	2.081960
41319	0	0.925896	0.762799	10.064877	0.009277	0.007629	0.100647	-0.547937	-3.870389	2.088492
41320	0	0.940112	0.763064	9.985815	0.009423	0.007627	0.099856	-0.543304	-3.844039	2.089367
41321	0	0.913565	0.781570	9.936679	0.009155	0.007812	0.099365	-0.539670	-3.820447	2.091325
41322	0	0.927831	0.745404	9.845439	0.009299	0.007452	0.098453	-0.537354	-3.795076	2.087822
41323	0	0.931865	0.720576	9.753580	0.009338	0.007202	0.097534	-0.533162	-3.770941	2.087055
41324	0	0.897709	0.721268	9.741617	0.008993	0.007209	0.097415	-0.528653	-3.751091	2.087877
41325	0	0.908124	0.763311	9.643648	0.009094	0.007629	0.096436	-0.524228	-3.734657	2.085087
41326	0	0.917858	0.739314	9.558307	0.009191	0.007392	0.095582	-0.522745	-3.719303	2.082568
41327	0	0.903104	0.714306	9.600836	0.009033	0.007141	0.096008	-0.520330	-3.715750	2.089638
41328	0	0.890228	0.738971	9.545829	0.008906	0.007388	0.095458	-0.518331	-3.709837	2.090507
41329	0	0.927861	0.769103	9.503157	0.009277	0.007690	0.095032	-0.517443	-3.710328	2.090446
41330	0	0.934531	0.768848	9.539674	0.009340	0.007691	0.095397	-0.520717	-3.715320	2.089454
41331	0	0.922833	0.787234	9.606828	0.009216	0.007874	0.096069	-0.521867	-3.728599	2.094788
41332	0	0.877053	0.725589	9.618718	0.008752	0.007260	0.096189	-0.526788	-3.749721	2.085516
41333	0	0.899225	0.780788	9.722752	0.008972	0.007812	0.097229	-0.531881	-3.772294	2.082793
41334	0	0.909513	0.773878	9.758962	0.009073	0.007742	0.097591	-0.535235	-3.796878	2.083789
41335	0	0.911387	0.786836	9.808209	0.009094	0.007874	0.098083	-0.540935	-3.818716	2.081839
41336	0	0.946354	0.761606	9.923711	0.009439	0.007618	0.099239	-0.542717	-3.846496	2.075794
41337	0	0.942425	0.749832	9.972978	0.009399	0.007507	0.099731	-0.552647	-3.873932	2.074370
41338	0	0.983646	0.760950	10.051907	0.009815	0.007610	0.100521	-0.553229	-3.897068	2.075208
41339	0	1.009219	0.774509	10.125568	0.010071	0.007751	0.101257	-0.560054	-3.920160	2.065858
41340	0	1.006919	0.724563	10.167942	0.010053	0.007250	0.101681	-0.564457	-3.937687	2.061915
41341	0	0.990512	0.671525	10.211004	0.009888	0.006714	0.102112	-0.562622	-3.956260	2.066331
41342	0	0.992937	0.695676	10.271786	0.009922	0.006960	0.102718	-0.565947	-3.963468	2.066605
41343	0	0.989446	0.720117	10.369815	0.009888	0.007202	0.103699	-0.566840	-3.969920	2.065835
41344	0	0.990217	0.714009	10.326934	0.009901	0.007138	0.103270	-0.564689	-3.970183	2.067300
41345	0	0.988645	0.732678	10.412592	0.009888	0.007324	0.104126	-0.561764	-3.967774	2.061618
41346	0	0.988200	0.769882	10.345364	0.009885	0.007695	0.103454	-0.557671	-3.963612	2.060020
41347	0	0.969885	0.824024	10.302785	0.009705	0.008240	0.103027	-0.557081	-3.956217	2.061941
41348	0	0.974234	0.805759	10.247915	0.009754	0.008058	0.102478	-0.557079	-3.941988	2.060618
41349	0	0.956602	0.793422	10.217443	0.009583	0.007935	0.102173	-0.557499	-3.922504	2.058032
41350	0	0.965488	0.763545	10.144432	0.009671	0.007628	0.101443	-0.549638	-3.903084	2.058038
41351	0	0.962260	0.770016	10.028203	0.009644	0.007690	0.100281	-0.538639	-3.878179	2.060073
41352	0	0.970019	0.783546	10.016257	0.009724	0.007832	0.100161	-0.534302	-3.850372	2.061695
41353	0	0.986397	0.763068	9.906233	0.009888	0.007629	0.099060	-0.532921	-3.821993	2.065476
41354	0	0.994572	0.757110	9.857718	0.009962	0.007570	0.098576	-0.531977	-3.802027	2.071165
41355	0	0.980990	0.787674	9.777975	0.009827	0.007874	0.097778	-0.528260	-3.781426	2.070836
41356	0	0.928323	0.763465	9.759914	0.009304	0.007635	0.097597	-0.528873	-3.756031	2.064851
41357	0	0.895554	0.738549	9.698638	0.008972	0.007385	0.096985	-0.528643	-3.735433	2.065702
41358	0	0.905123	0.744657	9.662239	0.009061	0.007446	0.096622	-0.528275	-3.723018	2.061462
41359	0	0.896530	0.756925	9.588680	0.008972	0.007568	0.095886	-0.527163	-3.713822	2.063890
41360	0	0.938708	0.799515	9.570400	0.009385	0.007997	0.095704	-0.528684	-3.715143	2.067651
41361	0	0.909771	0.793213	9.661853	0.009094	0.007935	0.096619	-0.531399	-3.718233	2.062929
41362	0	0.922586	0.761986	9.637358	0.009223	0.007624	0.096374	-0.535763	-3.720626	2.060321
41363	0	0.861592	0.774989	9.680100	0.008606	0.007751	0.096802	-0.537399	-3.731371	2.059737
41364	0	0.894581	0.774701	9.655432	0.008930	0.007748	0.096556	-0.537888	-3.748810	2.058767
41365	0	0.935019	0.799588	9.728888	0.009338	0.007996	0.097290	-0.537306	-3.761645	2.058277
41366	0	0.931945	0.732005	9.777394	0.009300	0.007324	0.097775	-0.541852	-3.783103	2.059543
41367	0	0.972508	0.707285	9.820406	0.009705	0.007080	0.098206	-0.549918	-3.805973	2.061862
41368	0	0.952286	0.724843	9.917623	0.009501	0.007248	0.099178	-0.549008	-3.829658	2.060958
41369	0	0.947967	0.731897	10.009622	0.009460	0.007324	0.100098	-0.554701	-3.850607	2.060400
41370	0	0.945662	0.736902	10.064172	0.009438	0.007374	0.100643	-0.559863	-3.871279	2.061294
41371	0	0.948390	0.750029	10.125565	0.009460	0.007507	0.101257	-0.567485	-3.896754	2.060290
41372	0	0.977083	0.725145	10.161766	0.009751	0.007249	0.101620	-0.564306	-3.917719	2.062255
41373	0	0.971723	0.793435	10.290410	0.009705	0.007935	0.102905	-0.564321	-3.930751	2.064553
41374	0	0.992243	0.781070	10.247427	0.009912	0.007812	0.102475	-0.565058	-3.940827	2.065403
41375	0	0.995718	0.756794	10.278242	0.009949	0.007568	0.102783	-0.565333	-3.949231	2.064465
41376	0	0.996851	0.762886	10.302499	0.009965	0.007627	0.103025	-0.563660	-3.952187	2.065429
41377	0	0.988609	0.787277	10.302756	0.009888	0.007874	0.103027	-0.564371	-3.949356	2.053113
41378	0	1.000142	0.787395	10.284450	0.010006	0.007872	0.102844	-0.561716	-3.943316	2.053547
41379	0	0.981977	0.781609	10.284462	0.009827	0.007812	0.102844	-0.557690	-3.934657	2.056606
41380	0	0.992567	0.751127	10.229597	0.009934	0.007514	0.102295	-0.560714	-3.923891	2.061487
41381	0	0.981319	0.732983	10.223478	0.009827	0.007324	0.102234	-0.554444	-3.907803	2.059686
41382	0	1.002613	0.788470	10.150414	0.010044	0.007884	0.101502	-0.553742	-3.886571	2.059739
41383	0	0.986517	0.788059	10.046553	0.009888	0.007874	0.100464	-0.545813	-3.859944	2.062877
41384	0	0.982375	0.776760	10.022416	0.009842	0.007765	0.100223	-0.542695	-3.838225	2.065100
41385	0	0.962815	0.805787	9.900042	0.009644	0.008057	0.098999	-0.541315	-3.819434	2.071567
41386	0	0.935263	0.793292	9.881956	0.009368	0.007936	0.098818	-0.545463	-3.800714	2.067695
41387	0	0.895328	0.775181	9.869554	0.008972	0.007751	0.098694	-0.545122	-3.777830	2.064142
41388	0	0.892017	0.756385	9.705047	0.008935	0.007568	0.097049	-0.550431	-3.759373	2.056782
41389	0	0.901881	0.744831	9.729122	0.009033	0.007446	0.097290	-0.548082	-3.741463	2.060366
41390	0	0.893309	0.732500	9.662176	0.008944	0.007328	0.096621	-0.551657	-3.728077	2.061688
41391	0	0.903280	0.756425	9.631384	0.009033	0.007568	0.096313	-0.556418	-3.726588	2.064318
41392	0	0.933389	0.761703	9.521549	0.009337	0.007621	0.095215	-0.560866	-3.721330	2.059903
41393	0	0.885356	0.738605	9.625206	0.008850	0.007385	0.096252	-0.559777	-3.724442	2.063187
41394	0	0.898315	0.751198	9.594562	0.008979	0.007508	0.095946	-0.555204	-3.728560	2.063118
41395	0	0.873795	0.695536	9.674002	0.008728	0.006958	0.096741	-0.558120	-3.739267	2.062245
41396	0	0.900425	0.713356	9.747026	0.008992	0.007135	0.097471	-0.560058	-3.752419	2.065200
41397	0	0.905055	0.695364	9.771599	0.009033	0.006958	0.097717	-0.564878	-3.771662	2.060085
41398	0	0.932397	0.706663	9.814078	0.009312	0.007071	0.098142	-0.569208	-3.784967	2.058573
41399	0	0.972374	0.720060	9.875311	0.009705	0.007202	0.098755	-0.570701	-3.806097	2.055062
41400	0	0.927300	0.725732	9.960399	0.009254	0.007259	0.099606	-0.572814	-3.826399	2.061395
41401	0	0.936214	0.726603	10.015627	0.009338	0.007263	0.100159	-0.569253	-3.852494	2.061400
41402	0	0.952745	0.751524	10.094437	0.009508	0.007512	0.100946	-0.565420	-3.873337	2.057497
41403	0	0.954293	0.775211	10.070593	0.009521	0.007751	0.100708	-0.564410	-3.896660	2.061008
41404	0	0.920884	0.780832	10.192337	0.009198	0.007813	0.101924	-0.569978	-3.907568	2.058154
41405	0	0.965708	0.799057	10.223300	0.009644	0.007996	0.102234	-0.575364	-3.921639	2.051606
41406	0	0.967938	0.767795	10.223127	0.009670	0.007680	0.102232	-0.577426	-3.930816	2.051888
41407	0	0.989570	0.799487	10.266042	0.009888	0.007996	0.102661	-0.578070	-3.938701	2.052920
41408	0	1.002755	0.774817	10.278115	0.010025	0.007750	0.102781	-0.579498	-3.940504	2.057708
41409	0	1.043405	0.781253	10.247833	0.010437	0.007812	0.102478	-0.579373	-3.936192	2.059683
41410	0	1.018191	0.775252	10.278355	0.010186	0.007751	0.102783	-0.578138	-3.930418	2.062740
41411	0	1.012184	0.781461	10.253989	0.010132	0.007812	0.102539	-0.575765	-3.918246	2.059478
41412	0	1.028488	0.744731	10.260226	0.010295	0.007450	0.102601	-0.578859	-3.906107	2.062359
41413	0	0.999200	0.763350	10.138084	0.010010	0.007629	0.101379	-0.574299	-3.885071	2.064347
41414	0	1.002207	0.745339	10.119947	0.010035	0.007454	0.101198	-0.574911	-3.869979	2.067828
41415	0	0.986331	0.793622	10.071027	0.009888	0.007935	0.100708	-0.573162	-3.841294	2.066290
41416	0	0.957395	0.800330	9.973689	0.009595	0.007998	0.099735	-0.567732	-3.816258	2.070854
41417	0	0.974542	0.817595	9.961158	0.009766	0.008179	0.099609	-0.570984	-3.792060	2.075577
41418	0	0.927611	0.768540	9.918788	0.009297	0.007685	0.099186	-0.570252	-3.766544	2.070773
41419	0	0.889305	0.738600	9.826818	0.008911	0.007385	0.098267	-0.569443	-3.744507	2.074991
41420	0	0.886553	0.708406	9.729353	0.008875	0.007081	0.097293	-0.565841	-3.732454	2.066317
41421	0	0.908239	0.751058	9.747400	0.009094	0.007507	0.097473	-0.562022	-3.717537	2.064291
41422	0	0.924146	0.750921	9.680416	0.009254	0.007513	0.096803	-0.566557	-3.702315	2.063728
41423	0	0.927124	0.732534	9.698536	0.009277	0.007324	0.096985	-0.565186	-3.694126	2.062529
41424	0	0.950332	0.720293	9.637612	0.009509	0.007204	0.096375	-0.566477	-3.686275	2.059964
41425	0	0.903758	0.683587	9.649618	0.009033	0.006836	0.096497	-0.566421	-3.690450	2.055707
41426	0	0.904703	0.695597	9.661729	0.009042	0.006957	0.096618	-0.567569	-3.695670	2.056123
41427	0	0.904026	0.768511	9.704566	0.009033	0.007690	0.097046	-0.573677	-3.702971	2.054703
41428	0	0.887567	0.737064	9.704407	0.008863	0.007374	0.097045	-0.577240	-3.716374	2.057828
41429	0	0.929098	0.744434	9.728889	0.009277	0.007446	0.097290	-0.579306	-3.731398	2.061383
41430	0	0.926103	0.756245	9.801799	0.009243	0.007564	0.098020	-0.580396	-3.751418	2.071694
41431	0	0.910955	0.750392	9.887580	0.009094	0.007507	0.098877	-0.584108	-3.768113	2.073100
41432	0	0.926701	0.731539	9.942162	0.009247	0.007317	0.099423	-0.585217	-3.790314	2.071370
41433	0	0.917309	0.719979	10.003516	0.009155	0.007202	0.100037	-0.587692	-3.809687	2.072217
41434	0	0.933200	0.725672	9.984795	0.009313	0.007257	0.099850	-0.588275	-3.830840	2.069494
41435	0	0.947404	0.713582	10.089021	0.009460	0.007141	0.100891	-0.594072	-3.845244	2.068946
41436	0	0.950350	0.768202	10.143676	0.009487	0.007679	0.101439	-0.590438	-3.862649	2.071914
41437	0	1.021134	0.750763	10.162166	0.010193	0.007507	0.101624	-0.589826	-3.882420	2.071663
41438	0	1.005659	0.744755	10.222903	0.010047	0.007446	0.102230	-0.588244	-3.892173	2.067303
41439	0	1.025843	0.781375	10.223334	0.010254	0.007812	0.102234	-0.586720	-3.896210	2.062360
41440	0	0.990211	0.750755	10.247568	0.009896	0.007509	0.102476	-0.588467	-3.901715	2.060194
41441	0	1.007238	0.781302	10.259990	0.010071	0.007812	0.102600	-0.587801	-3.902496	2.064951
41442	0	1.019605	0.786996	10.259939	0.010196	0.007874	0.102599	-0.591702	-3.901870	2.068925
41443	0	0.981961	0.763085	10.253963	0.009827	0.007629	0.102539	-0.590070	-3.893011	2.067086
41444	0	0.974276	0.757221	10.309007	0.009751	0.007571	0.103089	-0.588967	-3.882514	2.065188
41445	0	0.975186	0.757154	10.192979	0.009766	0.007568	0.101929	-0.585441	-3.866074	2.064813
41446	0	0.984957	0.781952	10.126015	0.009860	0.007818	0.101259	-0.584005	-3.853272	2.067975
41447	0	0.993636	0.793534	10.058710	0.009949	0.007935	0.100586	-0.583168	-3.838214	2.068327
41448	0	0.972594	0.763204	10.022295	0.009741	0.007630	0.100222	-0.581311	-3.820259	2.073554
41449	0	0.944159	0.763249	9.973300	0.009460	0.007629	0.099731	-0.577869	-3.797668	2.075049
41450	0	0.959111	0.738874	9.967481	0.009605	0.007391	0.099673	-0.580487	-3.780282	2.075259
41451	0	0.944492	0.757131	9.906132	0.009460	0.007568	0.099060	-0.577152	-3.761371	2.074427
41452	0	0.923281	0.763910	9.839150	0.009246	0.007635	0.098391	-0.572556	-3.745186	2.067338
41453	0	0.908345	0.763112	9.771815	0.009094	0.007629	0.097717	-0.570568	-3.731577	2.069658
41454	0	0.918765	0.732784	9.723054	0.009194	0.007327	0.097230	-0.569665	-3.722680	2.072064
41455	0	0.908722	0.738697	9.716850	0.009094	0.007385	0.097168	-0.567642	-3.713423	2.069199
41456	0	0.907652	0.732267	9.649819	0.009080	0.007327	0.096498	-0.572819	-3.708383	2.068288
41457	0	0.909621	0.750485	9.600831	0.009094	0.007507	0.096008	-0.575674	-3.709730	2.068884
41458	0	0.910255	0.762280	9.692252	0.009098	0.007624	0.096923	-0.576590	-3.714037	2.067897
41459	0	0.903657	0.756782	9.667941	0.009033	0.007568	0.096680	-0.577122	-3.717024	2.068722
41460	0	0.904521	0.762839	9.765473	0.009040	0.007627	0.097655	-0.575928	-3.722257	2.067046
41461	0	0.928381	0.719775	9.728975	0.009277	0.007202	0.097290	-0.580959	-3.728866	2.064388
41462	0	0.929940	0.755558	9.789877	0.009290	0.007559	0.097899	-0.584588	-3.739165	2.070676
41463	0	0.953444	0.738560	9.820428	0.009521	0.007385	0.098206	-0.583976	-3.753258	2.072773
41464	0	0.980784	0.732398	9.917766	0.009791	0.007324	0.099179	-0.584007	-3.771268	2.071867
41465	0	0.953638	0.738732	9.960780	0.009521	0.007385	0.099609	-0.581426	-3.787371	2.072792
41466	0	0.962886	0.788087	9.972573	0.009612	0.007877	0.099728	-0.577156	-3.805602	2.070719
41467	0	0.935509	0.793617	10.082840	0.009338	0.007935	0.100830	-0.575119	-3.823550	2.071061
41468	0	0.938467	0.793500	10.113043	0.009372	0.007937	0.101131	-0.577675	-3.837143	2.070125
41469	0	0.965516	0.781278	10.143931	0.009644	0.007812	0.101440	-0.577169	-3.849212	2.066512
41470	0	0.986003	0.769201	10.235197	0.009850	0.007690	0.102353	-0.575224	-3.859924	2.063027
41471	0	0.983124	0.763203	10.247739	0.009827	0.007629	0.102478	-0.572168	-3.864066	2.067026
41472	0	1.026800	0.763387	10.235352	0.010262	0.007634	0.102354	-0.572352	-3.869259	2.068464
41473	0	1.032022	0.750850	10.253845	0.010315	0.007507	0.102539	-0.570908	-3.874172	2.068479
41474	0	1.019773	0.714143	10.223265	0.010203	0.007143	0.102232	-0.572657	-3.866890	2.063895
41475	0	1.000638	0.774764	10.260072	0.010010	0.007751	0.102600	-0.576880	-3.862155	2.065180
41476	0	0.969680	0.768256	10.223496	0.009698	0.007683	0.102235	-0.577103	-3.859941	2.064417
41477	0	0.951576	0.769407	10.199001	0.009521	0.007690	0.101990	-0.573022	-3.852546	2.062949
41478	0	0.962276	0.751493	10.162435	0.009632	0.007514	0.101624	-0.572017	-3.841072	2.065952
41479	0	0.950947	0.744624	10.040397	0.009521	0.007446	0.100403	-0.572139	-3.826448	2.070103
41480	0	0.935498	0.774719	9.991865	0.009376	0.007751	0.099916	-0.576063	-3.801915	2.066658
41481	0	0.962998	0.751360	9.899987	0.009644	0.007507	0.098999	-0.568879	-3.785266	2.067554
41482	0	0.959909	0.751966	9.930678	0.009616	0.007520	0.099305	-0.569042	-3.764952	2.070625
41483	0	0.932507	0.732424	9.826786	0.009338	0.007324	0.098267	-0.569089	-3.748515	2.071490
41484	0	0.930067	0.750773	9.820849	0.009312	0.007507	0.098207	-0.568655	-3.734738	2.075204
41485	0	0.938968	0.733274	9.747344	0.009399	0.007324	0.097473	-0.558695	-3.722346	2.074331
41486	0	0.943068	0.722181	9.686349	0.009440	0.007218	0.096863	-0.554656	-3.709877	2.075106
41487	0	0.957408	0.762921	9.674157	0.009583	0.007629	0.096741	-0.554881	-3.698940	2.073514
41488	0	0.943575	0.756718	9.680346	0.009443	0.007567	0.096803	-0.555148	-3.689091	2.079616
41489	0	0.903634	0.738565	9.661833	0.009033	0.007385	0.096619	-0.554600	-3.691841	2.079834
41490	0	0.916822	0.738651	9.698313	0.009161	0.007385	0.096984	-0.552988	-3.699382	2.076293
41491	0	0.897912	0.750951	9.686198	0.008972	0.007507	0.096863	-0.550280	-3.706614	2.075955
41492	0	0.899808	0.781694	9.722589	0.008986	0.007816	0.097227	-0.549391	-3.720401	2.083449
41493	0	0.904644	0.768673	9.765532	0.009033	0.007690	0.097656	-0.553539	-3.734912	2.079553
41494	0	0.907237	0.780098	9.789660	0.009059	0.007805	0.097898	-0.557872	-3.749582	2.072900
41495	0	0.935244	0.750400	9.844863	0.009338	0.007507	0.098450	-0.561533	-3.764932	2.071228
41496	0	0.938136	0.767792	9.936131	0.009366	0.007683	0.099362	-0.566946	-3.781586	2.071252
41497	0	0.978479	0.792918	9.893653	0.009766	0.007935	0.098938	-0.572908	-3.802746	2.072472
41498	0	0.988282	0.743276	9.997015	0.009865	0.007435	0.099972	-0.575040	-3.822376	2.071261
41499	0	0.990196	0.732051	10.034066	0.009888	0.007324	0.100342	-0.579054	-3.837669	2.072598
41500	0	0.968734	0.700656	10.143646	0.009672	0.007011	0.101438	-0.584310	-3.853797	2.067634
41501	0	0.995965	0.738429	10.180564	0.009949	0.007385	0.101807	-0.585228	-3.865096	2.067275
41502	0	0.985679	0.750623	10.161966	0.009848	0.007504	0.101621	-0.583098	-3.874443	2.066780
41503	0	0.990018	0.762850	10.235482	0.009888	0.007629	0.102356	-0.583918	-3.887414	2.064229
41504	0	0.967547	0.780822	10.314607	0.009668	0.007811	0.103147	-0.586444	-3.894344	2.064881
41505	0	1.013908	0.774767	10.253863	0.010132	0.007751	0.102539	-0.590538	-3.901438	2.057546
41506	0	0.995785	0.817375	10.259936	0.009963	0.008170	0.102599	-0.586483	-3.894697	2.057746
41507	0	0.976183	0.805960	10.241712	0.009766	0.008057	0.102417	-0.583133	-3.889485	2.052526
41508	0	0.962779	0.788018	10.217355	0.009636	0.007879	0.102173	-0.582142	-3.879442	2.058465
41509	0	0.987904	0.805120	10.144171	0.009888	0.008057	0.101440	-0.588293	-3.868726	2.061417
41510	0	0.961018	0.786224	10.174894	0.009625	0.007862	0.101748	-0.588185	-3.850615	2.055680
41511	0	0.981207	0.775170	10.083148	0.009827	0.007751	0.100830	-0.587982	-3.833115	2.056390
41512	0	0.984130	0.774770	10.040668	0.009858	0.007751	0.100405	-0.592346	-3.812997	2.053682
41513	0	0.993136	0.757075	9.961093	0.009949	0.007568	0.099609	-0.589681	-3.792116	2.052128
41514	0	0.971184	0.738560	9.924810	0.009730	0.007389	0.099246	-0.593780	-3.769860	2.049932
41515	0	0.932709	0.695290	9.845114	0.009338	0.006958	0.098450	-0.599774	-3.755873	2.055602
41516	0	0.941956	0.724758	9.778234	0.009438	0.007253	0.097780	-0.605861	-3.733905	2.056068
41517	0	0.908264	0.756935	9.826760	0.009094	0.007568	0.098267	-0.604764	-3.719460	2.053934
41518	0	0.906071	0.750972	9.778102	0.009070	0.007508	0.097780	-0.603110	-3.707184	2.056483
41519	0	0.865486	0.738610	9.741312	0.008667	0.007385	0.097412	-0.602187	-3.692008	2.061517
41520	0	0.881894	0.756700	9.723167	0.008825	0.007569	0.097231	-0.604920	-3.683569	2.064016
41521	0	0.896514	0.775469	9.686319	0.008972	0.007751	0.096863	-0.601117	-3.674312	2.063727
41522	0	0.889871	0.732697	9.692388	0.008897	0.007330	0.096924	-0.604531	-3.675549	2.058234
41523	0	0.885879	0.714004	9.698415	0.008850	0.007141	0.096985	-0.605672	-3.684837	2.059488
41524	0	0.918353	0.719639	9.710419	0.009172	0.007199	0.097105	-0.608914	-3.696929	2.058546
41525	0	0.879852	0.732574	9.722803	0.008789	0.007324	0.097229	-0.606997	-3.707084	2.058105
41526	0	0.888476	0.739079	9.777384	0.008869	0.007388	0.097775	-0.603671	-3.724316	2.053028
41527	0	0.935347	0.762827	9.796007	0.009338	0.007629	0.097961	-0.604783	-3.740954	2.057109
41528	0	0.938721	0.756304	9.856727	0.009368	0.007565	0.098569	-0.607383	-3.762306	2.052748
41529	0	0.966463	0.787433	9.924105	0.009644	0.007874	0.099243	-0.606196	-3.785589	2.046743
41530	0	0.957781	0.787121	9.893209	0.009563	0.007874	0.098933	-0.609769	-3.801206	2.048852
41531	0	0.959959	0.793386	10.064540	0.009583	0.007935	0.100647	-0.610351	-3.819609	2.046831
41532	0	0.975644	0.805178	10.064161	0.009738	0.008055	0.100643	-0.613461	-3.839595	2.051064
41533	0	0.929124	0.744152	10.180572	0.009277	0.007446	0.101807	-0.618648	-3.854250	2.053217
41534	0	0.956205	0.779991	10.180273	0.009549	0.007802	0.101804	-0.620826	-3.867774	2.054440
41535	0	0.958797	0.744614	10.168407	0.009583	0.007446	0.101685	-0.620864	-3.872923	2.050850
41536	0	1.009020	0.738101	10.192616	0.010081	0.007384	0.101927	-0.624384	-3.881908	2.042192
41537	0	1.032462	0.798999	10.211128	0.010315	0.007996	0.102112	-0.630487	-3.891773	2.046523
41538	0	1.021311	0.792076	10.241515	0.010212	0.007923	0.102415	-0.633027	-3.892103	2.043400
41539	0	0.994629	0.762705	10.253947	0.009949	0.007629	0.102539	-0.635579	-3.888407	2.038511
41540	0	1.012175	0.749793	10.217365	0.010127	0.007502	0.102173	-0.639651	-3.881528	2.042611
41541	0	0.969475	0.756908	10.168546	0.009705	0.007568	0.101685	-0.638872	-3.869531	2.043893
41542	0	0.942772	0.769496	10.125919	0.009440	0.007691	0.101258	-0.634893	-3.854231	2.043553
41543	0	0.963702	0.805192	10.070901	0.009644	0.008057	0.100708	-0.640228	-3.845848	2.043744
41544	0	0.961631	0.779907	10.064956	0.009630	0.007803	0.100648	-0.644692	-3.829103	2.039774
41545	0	0.950942	0.774931	9.973276	0.009521	0.007751	0.099731	-0.647196	-3.814319	2.042187
41546	0	0.954338	0.756336	9.949061	0.009558	0.007564	0.099489	-0.647504	-3.796864	2.036484
41547	0	0.938156	0.744742	9.906167	0.009399	0.007446	0.099060	-0.646274	-3.775298	2.034622
41548	0	0.910900	0.751388	9.851418	0.009119	0.007509	0.098514	-0.640891	-3.762698	2.039460
41549	0	0.926538	0.750981	9.820651	0.009277	0.007507	0.098206	-0.638031	-3.747803	2.037618
41550	0	0.949161	0.806066	9.814613	0.009498	0.008061	0.098145	-0.638867	-3.739798	2.038937
41551	0	0.884255	0.762977	9.765690	0.008850	0.007629	0.097656	-0.638405	-3.729993	2.034276
41552	0	0.913611	0.725802	9.759692	0.009140	0.007263	0.097596	-0.644409	-3.724454	2.030995
41553	0	0.927475	0.756418	9.698544	0.009277	0.007568	0.096985	-0.649259	-3.720422	2.027948
41554	0	0.914771	0.792737	9.741312	0.009150	0.007926	0.097413	-0.647579	-3.717268	2.033934
41555	0	0.934194	0.763132	9.722851	0.009338	0.007629	0.097229	-0.645176	-3.720474	2.031112
41556	0	0.916642	0.756698	9.673872	0.009162	0.007571	0.096739	-0.650042	-3.724780	2.030608
41557	0	0.910218	0.768646	9.777789	0.009094	0.007690	0.097778	-0.654514	-3.733089	2.027799
41558	0	0.899988	0.762182	9.795830	0.008987	0.007621	0.097960	-0.653099	-3.746629	2.018005
41559	0	0.928793	0.787185	9.857092	0.009277	0.007874	0.098572	-0.654840	-3.757917	2.015402
41560	0	0.931172	0.787111	9.875160	0.009298	0.007870	0.098753	-0.652992	-3.772438	2.013341
41561	0	0.923380	0.768305	9.936418	0.009216	0.007690	0.099365	-0.661205	-3.791574	2.012815
41562	0	0.950857	0.766799	9.984990	0.009495	0.007675	0.099851	-0.669186	-3.806379	2.012987
41563	0	0.947842	0.732210	9.985197	0.009460	0.007324	0.099854	-0.671333	-3.825980	2.010911
41564	0	0.945187	0.744161	10.051956	0.009436	0.007442	0.100521	-0.670978	-3.843455	2.011820
41565	0	0.965626	0.744081	10.125652	0.009644	0.007446	0.101257	-0.676929	-3.856823	2.014278
41566	0	0.973933	0.749374	10.162083	0.009729	0.007496	0.101622	-0.679142	-3.867059	2.016898
41567	0	0.947085	0.744387	10.217206	0.009460	0.007446	0.102173	-0.681670	-3.877741	2.017489
41568	0	0.966474	0.750241	10.198767	0.009664	0.007502	0.101988	-0.680654	-3.878071	2.020867
41569	0	0.970929	0.763159	10.223328	0.009705	0.007629	0.102234	-0.678049	-3.882338	2.017607
41570	0	0.977790	0.781868	10.235361	0.009775	0.007816	0.102354	-0.675254	-3.884396	2.012528
41571	0	0.994896	0.787234	10.235603	0.009949	0.007874	0.102356	-0.676479	-3.883675	2.013137
41572	0	0.988716	0.805204	10.229511	0.009888	0.008054	0.102295	-0.678308	-3.882088	2.012574
41573	0	0.945758	0.714146	10.156274	0.009460	0.007141	0.101562	-0.677862	-3.877908	2.011966
41574	0	0.956794	0.738541	10.174643	0.009577	0.007385	0.101746	-0.677639	-3.866965	2.008974
41575	0	0.951158	0.757157	10.095284	0.009521	0.007568	0.100952	-0.673990	-3.854769	2.010806
41576	0	0.961190	0.745212	9.991662	0.009624	0.007452	0.099916	-0.673860	-3.840475	2.009973
41577	0	0.932483	0.720115	9.991589	0.009338	0.007202	0.099915	-0.675005	-3.823979	2.005217
41578	0	0.911322	0.726141	9.936838	0.009128	0.007260	0.099367	-0.673801	-3.806443	2.009763
41579	0	0.938747	0.732846	9.893881	0.009399	0.007324	0.098938	-0.668911	-3.791660	2.011322
41580	0	0.948499	0.715346	9.832947	0.009498	0.007149	0.098329	-0.663439	-3.775947	2.007745
41581	0	0.963349	0.769317	9.802324	0.009644	0.007690	0.098022	-0.660222	-3.763221	2.011697
41582	0	0.918823	0.745256	9.802405	0.009196	0.007451	0.098023	-0.658431	-3.752841	2.006072
41583	0	0.902717	0.732459	9.729057	0.009033	0.007324	0.097290	-0.657940	-3.744762	2.005254
41584	0	0.932345	0.751051	9.722995	0.009326	0.007507	0.097230	-0.654102	-3.740786	2.000908
41585	0	0.909362	0.793137	9.704622	0.009094	0.007935	0.097046	-0.657775	-3.739050	2.001196
41586	0	0.921847	0.756309	9.680126	0.009214	0.007562	0.096802	-0.655959	-3.742853	2.000511
41587	0	0.903679	0.763009	9.704551	0.009033	0.007629	0.097046	-0.655004	-3.746081	2.003718
41588	0	0.923342	0.720645	9.747096	0.009223	0.007203	0.097472	-0.650861	-3.757331	2.001485
41589	0	0.904549	0.769401	9.741069	0.009033	0.007690	0.097412	-0.646430	-3.770740	1.999691
41590	0	0.918768	0.763229	9.783503	0.009179	0.007636	0.097836	-0.650658	-3.779742	2.001345
41591	0	0.923049	0.811835	9.802107	0.009216	0.008118	0.098022	-0.649604	-3.795260	1.998110
41592	0	0.944005	0.811703	9.850591	0.009428	0.008119	0.098507	-0.651205	-3.808206	1.994590
41593	0	0.953949	0.799369	9.905848	0.009521	0.007996	0.099060	-0.653108	-3.827958	1.994035
41594	0	0.951084	0.780316	9.936033	0.009496	0.007808	0.099361	-0.658090	-3.844334	1.994071
41595	0	0.972458	0.762646	10.021801	0.009705	0.007629	0.100220	-0.661109	-3.866127	1.990746
41596	0	0.975757	0.755773	10.052013	0.009745	0.007562	0.100521	-0.665349	-3.879842	1.993704
41597	0	0.959935	0.756799	10.143887	0.009583	0.007568	0.101440	-0.665479	-3.897815	1.993413
41598	0	0.975270	0.762650	10.143535	0.009738	0.007628	0.101437	-0.667418	-3.913440	1.997200
41599	0	0.959116	0.762794	10.137869	0.009583	0.007629	0.101379	-0.668845	-3.922188	1.994366
41600	0	0.972733	0.774938	10.210925	0.009722	0.007748	0.102110	-0.666713	-3.927416	1.989364
41601	0	0.977051	0.750847	10.205023	0.009766	0.007507	0.102051	-0.665257	-3.931905	1.988584
41602	0	0.977687	0.750985	10.229281	0.009775	0.007509	0.102293	-0.664406	-3.932809	1.986622
41603	0	0.988298	0.787582	10.162382	0.009888	0.007874	0.101624	-0.661728	-3.926494	1.983417
41604	0	0.963036	0.738909	10.205113	0.009634	0.007389	0.102051	-0.661605	-3.921396	1.981206
41605	0	0.988243	0.745021	10.162376	0.009888	0.007446	0.101624	-0.657107	-3.914479	1.979777
41606	0	0.956393	0.751464	10.125811	0.009572	0.007515	0.101257	-0.657421	-3.904351	1.982722
41607	0	0.975328	0.762970	10.083125	0.009766	0.007629	0.100830	-0.657044	-3.889349	1.979493
41608	0	0.936279	0.762972	10.077203	0.009375	0.007629	0.100771	-0.656672	-3.874940	1.981220
41609	0	0.944505	0.769276	10.009893	0.009460	0.007690	0.100098	-0.654014	-3.856348	1.982000
41610	0	0.929175	0.738961	9.949068	0.009308	0.007389	0.099489	-0.653402	-3.836833	1.981514
41611	0	0.938342	0.756960	9.869528	0.009399	0.007568	0.098694	-0.651974	-3.817299	1.981970
41612	0	0.947618	0.726783	9.839162	0.009489	0.007265	0.098391	-0.648758	-3.801299	1.973681
41613	0	0.938804	0.751216	9.802318	0.009399	0.007507	0.098022	-0.643093	-3.787037	1.975328
41614	0	0.930466	0.745674	9.771920	0.009315	0.007456	0.097718	-0.641993	-3.773360	1.976541
41615	0	0.963626	0.726700	9.698530	0.009644	0.007263	0.096985	-0.637426	-3.763757	1.975179
41616	0	0.907310	0.708714	9.686332	0.009079	0.007087	0.096863	-0.636894	-3.755824	1.975456
41617	0	0.884888	0.689609	9.680193	0.008850	0.006897	0.096802	-0.637803	-3.753360	1.971439
41618	0	0.902988	0.762626	9.722907	0.009030	0.007627	0.097229	-0.638000	-3.751794	1.967034
41619	0	0.903909	0.786939	9.704569	0.009033	0.007874	0.097046	-0.642688	-3.757709	1.966720
41620	0	0.923171	0.805191	9.661700	0.009228	0.008048	0.096618	-0.637954	-3.761354	1.968101
41621	0	0.922827	0.763438	9.734955	0.009216	0.007629	0.097351	-0.631846	-3.774374	1.965780
41622	0	0.913137	0.745421	9.765132	0.009118	0.007456	0.097652	-0.633484	-3.788917	1.966777
41623	0	0.873960	0.744774	9.869271	0.008728	0.007446	0.098694	-0.631604	-3.801303	1.969035
41624	0	0.937601	0.787546	9.844544	0.009361	0.007875	0.098447	-0.631294	-3.817385	1.962422
41625	0	0.929284	0.751058	9.893629	0.009277	0.007507	0.098938	-0.627245	-3.834250	1.958168
41626	0	0.926036	0.702789	9.942097	0.009247	0.007025	0.099422	-0.623383	-3.848784	1.956364
41627	0	0.978045	0.738317	9.936393	0.009766	0.007385	0.099365	-0.625493	-3.864817	1.956605
41628	0	1.005434	0.780734	10.003228	0.010039	0.007808	0.100034	-0.625651	-3.880927	1.952164
41629	0	1.008369	0.775300	10.076764	0.010071	0.007751	0.100769	-0.623636	-3.894524	1.955522
41630	0	0.968289	0.726488	10.137532	0.009669	0.007266	0.101377	-0.624670	-3.908797	1.948409
41631	0	0.953020	0.750855	10.198884	0.009521	0.007507	0.101990	-0.623094	-3.917558	1.947281
41632	0	0.967065	0.757170	10.180368	0.009661	0.007570	0.101805	-0.621255	-3.927669	1.947097
41633	0	1.001359	0.787466	10.192825	0.010010	0.007874	0.101929	-0.619811	-3.930924	1.944946
41634	0	0.977194	0.781646	10.186574	0.009773	0.007814	0.101866	-0.617379	-3.928425	1.944944
41635	0	0.982853	0.817940	10.253883	0.009827	0.008179	0.102539	-0.616476	-3.929477	1.946484
41636	0	0.995228	0.787543	10.186668	0.009953	0.007874	0.101867	-0.615272	-3.928142	1.940466
41637	0	0.988470	0.775120	10.186799	0.009888	0.007751	0.101868	-0.615458	-3.923758	1.939569
41638	0	0.974918	0.769434	10.192928	0.009759	0.007689	0.101929	-0.609952	-3.911785	1.939263
41639	0	0.969590	0.787825	10.034227	0.009705	0.007874	0.100342	-0.604523	-3.900860	1.938093
41640	0	0.967659	0.776773	9.985397	0.009687	0.007760	0.099854	-0.595681	-3.887430	1.936437
41641	0	0.999842	0.818390	9.997630	0.010010	0.008179	0.099976	-0.589707	-3.873441	1.930307
41642	0	0.985219	0.806607	9.912331	0.009865	0.008066	0.099122	-0.589789	-3.857868	1.932590
41643	0	0.957228	0.769373	9.936597	0.009583	0.007690	0.099365	-0.585936	-3.845072	1.936160
41644	0	0.985799	0.806661	9.900050	0.009867	0.008062	0.099000	-0.580953	-3.833980	1.936285
41645	0	0.963528	0.793640	9.790106	0.009644	0.007935	0.097900	-0.578734	-3.823295	1.935437
41646	0	0.913077	0.769201	9.808523	0.009138	0.007693	0.098084	-0.580135	-3.813725	1.933407
41647	0	0.908833	0.762922	9.765681	0.009094	0.007629	0.097656	-0.580243	-3.805792	1.933455
41648	0	0.919718	0.732820	9.741333	0.009204	0.007323	0.097413	-0.574367	-3.796877	1.935247
41649	0	0.939885	0.775097	9.777841	0.009399	0.007751	0.097778	-0.574794	-3.795189	1.937373
41650	0	0.946025	0.744676	9.814419	0.009459	0.007444	0.098145	-0.571845	-3.796152	1.934726
41651	0	0.915536	0.763289	9.710665	0.009155	0.007629	0.097107	-0.567579	-3.795227	1.936808
41652	0	0.915908	0.763394	9.747200	0.009155	0.007636	0.097472	-0.569907	-3.798672	1.940407
41653	0	0.928162	0.768824	9.783912	0.009277	0.007690	0.097839	-0.572268	-3.802644	1.941781
41654	0	0.923296	0.737909	9.741050	0.009225	0.007380	0.097411	-0.573671	-3.811081	1.940927
41655	0	0.922408	0.738030	9.832728	0.009216	0.007385	0.098328	-0.579225	-3.819113	1.941556
41656	0	0.936243	0.737127	9.893646	0.009354	0.007375	0.098937	-0.583041	-3.828264	1.944016
41657	0	0.946887	0.775352	9.930324	0.009460	0.007751	0.099304	-0.580443	-3.836920	1.943599
41658	0	0.961562	0.756688	9.991047	0.009599	0.007572	0.099912	-0.586182	-3.855201	1.938991
41659	0	0.965191	0.756653	10.064631	0.009644	0.007568	0.100647	-0.587997	-3.863631	1.929889
41660	0	0.973538	0.750185	10.076585	0.009721	0.007504	0.100767	-0.589587	-3.879144	1.931492
41661	0	0.971328	0.745180	10.107298	0.009705	0.007446	0.101074	-0.583115	-3.887919	1.926987
41662	0	0.973000	0.746080	10.088716	0.009722	0.007457	0.100888	-0.578338	-3.896236	1.924195
41663	0	0.958985	0.750906	10.150064	0.009583	0.007507	0.101501	-0.576199	-3.903494	1.926026
41664	0	0.984951	0.781695	10.168171	0.009841	0.007815	0.101683	-0.574192	-3.912062	1.923581
41665	0	0.970929	0.750016	10.162362	0.009705	0.007507	0.101624	-0.582065	-3.916325	1.923768
41666	0	0.983568	0.755431	10.174547	0.009835	0.007553	0.101746	-0.580574	-3.915808	1.926358
41667	0	0.970084	0.781298	10.205110	0.009705	0.007812	0.102051	-0.579940	-3.910584	1.927900
41668	0	0.993760	0.793431	10.180700	0.009941	0.007935	0.101807	-0.580120	-3.905622	1.926300
41669	0	0.951791	0.787431	10.119656	0.009521	0.007874	0.101196	-0.579134	-3.900552	1.924671
41670	0	0.980888	0.800150	10.034240	0.009819	0.007997	0.100342	-0.573456	-3.887957	1.926584
41671	0	0.945506	0.775520	10.070823	0.009460	0.007751	0.100708	-0.569129	-3.880810	1.926124
41672	0	0.949785	0.757797	10.046480	0.009510	0.007575	0.100464	-0.565752	-3.865894	1.926504
41673	0	0.969858	0.799348	9.997634	0.009705	0.007996	0.099976	-0.568100	-3.857983	1.929125
41674	0	0.967829	0.756547	9.912326	0.009692	0.007564	0.099122	-0.565909	-3.840904	1.922461
41675	0	0.975764	0.787114	9.961035	0.009766	0.007874	0.099609	-0.568581	-3.830711	1.922460
41676	0	0.986537	0.774974	9.936648	0.009871	0.007746	0.099366	-0.563895	-3.822640	1.918804
41677	0	0.951418	0.768999	9.906079	0.009521	0.007690	0.099060	-0.564332	-3.813199	1.919109
41678	0	0.901273	0.732655	9.826779	0.009018	0.007323	0.098268	-0.560438	-3.806122	1.921566
41679	0	0.939339	0.745220	9.802259	0.009399	0.007446	0.098022	-0.553461	-3.798071	1.921778
41680	0	0.932386	0.733433	9.747345	0.009326	0.007336	0.097473	-0.554897	-3.794554	1.919540
41681	0	0.939537	0.756883	9.759557	0.009399	0.007568	0.097595	-0.554255	-3.788811	1.925726
41682	0	0.920646	0.756996	9.771728	0.009208	0.007568	0.097717	-0.552258	-3.786307	1.928059
41683	0	0.928175	0.756907	9.765578	0.009277	0.007568	0.097656	-0.551244	-3.790424	1.926759
41684	0	0.929092	0.762634	9.844764	0.009286	0.007630	0.098448	-0.555714	-3.795187	1.926335
41685	0	0.922128	0.756886	9.814403	0.009216	0.007568	0.098145	-0.554952	-3.799948	1.925304
41686	0	0.911312	0.756879	9.814172	0.009104	0.007568	0.098143	-0.554203	-3.809773	1.921085
41687	0	0.922732	0.750663	9.802148	0.009216	0.007507	0.098022	-0.554778	-3.821573	1.920662
41688	0	0.955893	0.750391	9.893375	0.009543	0.007505	0.098935	-0.556240	-3.838451	1.920224
41689	0	0.947333	0.750987	9.936382	0.009460	0.007507	0.099365	-0.553055	-3.852217	1.915872
41690	0	0.949791	0.787728	10.015385	0.009486	0.007878	0.100155	-0.553979	-3.864533	1.912099
41691	0	0.916538	0.775153	9.960844	0.009155	0.007751	0.099609	-0.553654	-3.875071	1.907705
41692	0	0.949502	0.793135	10.021574	0.009480	0.007935	0.100217	-0.557056	-3.890607	1.903677
41693	0	0.965146	0.768659	10.101272	0.009644	0.007690	0.101013	-0.561197	-3.898513	1.901531
41694	0	0.967212	0.749647	10.174260	0.009659	0.007499	0.101744	-0.563493	-3.912409	1.897898
41695	0	0.977312	0.787324	10.143973	0.009766	0.007874	0.101440	-0.563631	-3.919810	1.900984
41696	0	0.954085	0.799791	10.168193	0.009536	0.007995	0.101683	-0.559837	-3.924457	1.905213
41697	0	0.989330	0.792890	10.174550	0.009888	0.007935	0.101746	-0.566005	-3.929690	1.898255
41698	0	0.995920	0.804432	10.137851	0.009959	0.008045	0.101378	-0.566839	-3.928613	1.891876
41699	0	1.007626	0.781312	10.186709	0.010071	0.007812	0.101868	-0.565947	-3.933693	1.892715
41700	0	0.989413	0.744659	10.125586	0.009898	0.007447	0.101255	-0.566573	-3.928061	1.889094
41701	0	0.988229	0.756898	10.150194	0.009888	0.007568	0.101501	-0.565788	-3.920940	1.889848
41702	0	0.980743	0.756549	10.077009	0.009815	0.007569	0.100769	-0.570075	-3.911081	1.892895
41703	0	0.951058	0.780710	10.119773	0.009521	0.007812	0.101196	-0.576144	-3.897720	1.892153
41704	0	0.954922	0.774221	10.046669	0.009561	0.007740	0.100466	-0.573652	-3.883758	1.893920
41705	0	0.962952	0.787411	9.979379	0.009644	0.007874	0.099792	-0.572993	-3.866647	1.897693
41706	0	0.948404	0.750988	9.948993	0.009493	0.007508	0.099489	-0.571110	-3.855455	1.896188
41707	0	0.932474	0.756822	9.948860	0.009338	0.007568	0.099487	-0.571278	-3.838743	1.899146
41708	0	0.917753	0.756788	9.881882	0.009189	0.007567	0.098818	-0.570706	-3.824828	1.896573
41709	0	0.890303	0.745058	9.826701	0.008911	0.007446	0.098267	-0.565642	-3.814330	1.895998
41710	0	0.906995	0.769487	9.826760	0.009078	0.007698	0.098267	-0.569303	-3.803884	1.896147
41711	0	0.921414	0.744944	9.802242	0.009216	0.007446	0.098022	-0.565526	-3.800304	1.897651
41712	0	0.945290	0.751001	9.753373	0.009456	0.007513	0.097533	-0.568994	-3.796012	1.907907
41713	0	0.939578	0.738652	9.735133	0.009399	0.007385	0.097351	-0.567413	-3.790691	1.907969
41714	0	0.963393	0.732328	9.771769	0.009636	0.007326	0.097717	-0.570631	-3.787300	1.906661
41715	0	0.958793	0.756799	9.759471	0.009583	0.007568	0.097595	-0.570880	-3.792582	1.907179
41716	0	0.941724	0.756972	9.753138	0.009410	0.007567	0.097532	-0.567977	-3.800135	1.909396
41717	0	0.922174	0.756127	9.857181	0.009216	0.007568	0.098572	-0.576032	-3.805381	1.905287
41718	0	0.905304	0.773380	9.850919	0.009044	0.007737	0.098510	-0.579724	-3.815164	1.906671
41719	0	0.934673	0.805525	9.851006	0.009338	0.008057	0.098511	-0.581157	-3.823772	1.909273
41720	0	0.918263	0.756116	9.863013	0.009171	0.007565	0.098631	-0.584860	-3.835626	1.909624
41721	0	0.977343	0.737950	9.875454	0.009766	0.007385	0.098755	-0.591318	-3.843626	1.911864
41722	0	0.955018	0.749396	9.979031	0.009537	0.007495	0.099792	-0.592179	-3.857973	1.912543
41723	0	0.959717	0.781265	9.991313	0.009583	0.007812	0.099915	-0.591735	-3.873657	1.906693
41724	0	0.968555	0.769249	10.058077	0.009673	0.007690	0.100582	-0.589142	-3.886713	1.903715
41725	0	0.959394	0.756946	10.101202	0.009583	0.007568	0.101013	-0.587682	-3.898594	1.903784
41726	0	0.967497	0.744451	10.162013	0.009666	0.007448	0.101621	-0.591614	-3.907117	1.899407
41727	0	0.983423	0.775303	10.168372	0.009827	0.007751	0.101685	-0.589672	-3.914571	1.901609
41728	0	0.990892	0.787458	10.149912	0.009903	0.007876	0.101500	-0.591535	-3.920221	1.898860
41729	0	0.982833	0.762779	10.168453	0.009827	0.007629	0.101685	-0.593201	-3.921041	1.901276
41730	0	0.988946	0.786490	10.180617	0.009891	0.007870	0.101806	-0.598512	-3.918762	1.903680
41731	0	0.964406	0.769232	10.162334	0.009644	0.007690	0.101624	-0.596265	-3.918271	1.905078
41732	0	0.994589	0.793523	10.217244	0.009950	0.007937	0.102172	-0.598647	-3.912976	1.909999
41733	0	0.969999	0.775124	10.217330	0.009705	0.007751	0.102173	-0.598824	-3.906779	1.911107
41734	0	0.944206	0.732063	10.150248	0.009451	0.007323	0.101501	-0.601780	-3.895772	1.910912
41735	0	0.933137	0.720517	10.150189	0.009338	0.007202	0.101501	-0.598325	-3.886811	1.907422
41736	0	0.943575	0.733156	10.058680	0.009446	0.007330	0.100586	-0.596485	-3.873949	1.906089
41737	0	0.969432	0.756848	10.070899	0.009705	0.007568	0.100708	-0.596335	-3.861241	1.905396
41738	0	0.961313	0.775282	10.009941	0.009623	0.007751	0.100099	-0.594780	-3.849400	1.908757
41739	0	0.963167	0.756843	9.918328	0.009644	0.007568	0.099182	-0.594692	-3.834635	1.903509
41740	0	0.979388	0.738961	9.955080	0.009803	0.007385	0.099550	-0.589666	-3.823337	1.908123
41741	0	0.908503	0.732760	9.875548	0.009094	0.007324	0.098755	-0.585757	-3.811642	1.913628
41742	0	0.955672	0.757243	9.869565	0.009563	0.007575	0.098695	-0.588744	-3.802804	1.921123
41743	0	0.914923	0.756945	9.796191	0.009155	0.007568	0.097961	-0.587428	-3.794682	1.922352
41744	0	0.913915	0.745204	9.790045	0.009143	0.007448	0.097900	-0.582867	-3.789250	1.919409
41745	0	0.915158	0.738471	9.808388	0.009155	0.007385	0.098083	-0.583446	-3.783878	1.918784
41746	0	0.909012	0.756404	9.728990	0.009087	0.007566	0.097290	-0.586148	-3.786925	1.915614
41747	0	0.903039	0.732168	9.753463	0.009033	0.007324	0.097534	-0.589070	-3.782564	1.919680
41748	0	0.921153	0.756083	9.753423	0.009211	0.007563	0.097534	-0.591077	-3.782594	1.917700
41749	0	0.940584	0.720078	9.753366	0.009399	0.007202	0.097534	-0.592519	-3.789057	1.919031
41750	0	0.941750	0.743897	9.765413	0.009412	0.007443	0.097654	-0.597585	-3.794646	1.920586
41751	0	0.916522	0.744852	9.808240	0.009155	0.007446	0.098083	-0.594806	-3.805166	1.917948
41752	0	0.948683	0.732729	9.765273	0.009480	0.007328	0.097653	-0.595502	-3.812648	1.912510
41753	0	0.947301	0.762575	9.887603	0.009460	0.007629	0.098877	-0.599505	-3.826086	1.914251
41754	0	0.961985	0.737802	9.887284	0.009607	0.007378	0.098874	-0.598831	-3.839508	1.912227
41755	0	0.953766	0.725930	9.930293	0.009521	0.007263	0.099304	-0.603063	-3.857077	1.913516
41756	0	0.968792	0.756049	9.966634	0.009676	0.007560	0.099668	-0.602033	-3.869684	1.910398
41757	0	0.977525	0.751011	9.985236	0.009766	0.007507	0.099854	-0.598657	-3.879635	1.909734
41758	0	1.004036	0.787773	10.003265	0.010029	0.007878	0.100034	-0.599099	-3.891723	1.914835
41759	0	0.977202	0.781171	10.095159	0.009766	0.007812	0.100952	-0.599851	-3.897897	1.916823
41760	0	0.978617	0.793343	10.113250	0.009778	0.007933	0.101133	-0.598809	-3.906026	1.915746
41761	0	0.952422	0.787571	10.156207	0.009521	0.007874	0.101562	-0.596237	-3.908031	1.917084
41762	0	0.983759	0.757174	10.137788	0.009831	0.007572	0.101378	-0.596577	-3.913915	1.917972
41763	0	1.001174	0.775386	10.186730	0.010010	0.007751	0.101868	-0.593773	-3.915052	1.915163
41764	0	0.989283	0.763055	10.119541	0.009892	0.007633	0.101195	-0.596667	-3.915491	1.916408
41765	0	0.994157	0.781651	10.119668	0.009949	0.007812	0.101196	-0.592096	-3.906324	1.912509
41766	0	0.962786	0.751762	10.101312	0.009629	0.007515	0.101013	-0.589010	-3.903702	1.914482
41767	0	0.994236	0.744822	10.113574	0.009949	0.007446	0.101135	-0.586791	-3.895459	1.916182
41768	0	0.956394	0.751202	10.119665	0.009569	0.007510	0.101196	-0.584683	-3.888487	1.914860
41769	0	0.957608	0.750979	10.046430	0.009583	0.007507	0.100464	-0.581858	-3.880104	1.917406
41770	0	0.962013	0.757727	10.015935	0.009630	0.007573	0.100159	-0.577140	-3.867539	1.916359
41771	0	0.969057	0.769399	10.009874	0.009705	0.007690	0.100098	-0.573123	-3.850476	1.920604
41772	0	0.948491	0.763476	9.936800	0.009493	0.007636	0.099367	-0.574638	-3.840259	1.924314
41773	0	0.932981	0.738576	9.887772	0.009338	0.007385	0.098877	-0.574059	-3.829294	1.922760
41774	0	0.918887	0.750910	9.869562	0.009199	0.007507	0.098695	-0.572017	-3.816336	1.924236
41775	0	0.914912	0.720331	9.875537	0.009155	0.007202	0.098755	-0.570639	-3.808138	1.922532
41776	0	0.937879	0.726757	9.863341	0.009387	0.007265	0.098633	-0.567766	-3.797530	1.920852
41777	0	0.933341	0.769075	9.796187	0.009338	0.007690	0.097961	-0.567372	-3.790658	1.922597
41778	0	0.950848	0.793702	9.747319	0.009511	0.007935	0.097473	-0.564444	-3.786621	1.925688
41779	0	0.946250	0.775134	9.820538	0.009460	0.007751	0.098206	-0.564484	-3.787931	1.926341
41780	0	0.952254	0.738749	9.820464	0.009525	0.007384	0.098205	-0.560714	-3.783650	1.924625
41781	0	0.921651	0.781814	9.814406	0.009216	0.007812	0.098145	-0.554075	-3.782812	1.927756
41782	0	0.897886	0.757904	9.826502	0.008972	0.007579	0.098266	-0.553740	-3.789525	1.929280
41783	0	0.922305	0.738319	9.844923	0.009216	0.007385	0.098450	-0.556018	-3.796304	1.934316
41784	0	0.942438	0.738097	9.869080	0.009413	0.007380	0.098692	-0.555264	-3.808678	1.932858
41785	0	0.953610	0.774792	9.838754	0.009521	0.007751	0.098389	-0.559171	-3.824575	1.936775
41786	0	0.949869	0.762216	9.948359	0.009490	0.007622	0.099484	-0.558552	-3.833463	1.933183
41787	0	0.953130	0.750758	9.973049	0.009521	0.007507	0.099731	-0.558106	-3.843659	1.938284
41788	0	0.955555	0.750646	9.997136	0.009541	0.007507	0.099973	-0.558890	-3.859729	1.937273
41789	0	0.959321	0.763162	10.046268	0.009583	0.007629	0.100464	-0.556176	-3.870807	1.933503
41790	0	0.943309	0.781453	10.070410	0.009420	0.007816	0.100705	-0.558020	-3.884129	1.930155
41791	0	0.977467	0.780938	10.015805	0.009766	0.007812	0.100159	-0.561423	-3.893380	1.931025
41792	0	0.991030	0.749824	10.137723	0.009906	0.007501	0.101377	-0.564021	-3.897397	1.929968
41793	0	0.958658	0.732085	10.028062	0.009583	0.007324	0.100281	-0.567739	-3.900929	1.925503
41794	0	1.001855	0.756084	10.125625	0.010017	0.007561	0.101256	-0.567530	-3.901168	1.924977
41795	0	0.988689	0.787655	10.119613	0.009888	0.007874	0.101196	-0.564057	-3.899174	1.921291
41796	0	0.970362	0.757433	10.143937	0.009703	0.007574	0.101439	-0.563710	-3.899169	1.921852
41797	0	0.982144	0.751020	10.052520	0.009827	0.007507	0.100525	-0.560414	-3.892137	1.917075
41798	0	0.962654	0.738659	10.070888	0.009633	0.007390	0.100708	-0.564295	-3.883643	1.913175
41799	0	0.914828	0.763438	10.052516	0.009155	0.007629	0.100525	-0.558622	-3.874603	1.913229
41800	0	0.925373	0.739818	10.046448	0.009263	0.007395	0.100464	-0.554814	-3.862962	1.918195
41801	0	0.927124	0.775745	10.040293	0.009277	0.007751	0.100403	-0.548001	-3.854927	1.917552
41802	0	0.968719	0.777359	9.997524	0.009692	0.007763	0.099976	-0.535771	-3.848123	1.915418
41803	0	0.963576	0.799579	9.887770	0.009644	0.007996	0.098877	-0.535560	-3.838032	1.913567
41804	0	0.980497	0.751391	9.942727	0.009810	0.007507	0.099427	-0.527973	-3.830681	1.917176
41805	0	0.939580	0.763361	9.844973	0.009399	0.007629	0.098450	-0.523053	-3.825407	1.919944
41806	0	0.956755	0.733241	9.887762	0.009575	0.007332	0.098877	-0.522425	-3.815900	1.924269
41807	0	0.951646	0.757169	9.875511	0.009521	0.007568	0.098755	-0.518565	-3.809029	1.932490
41808	0	0.932613	0.787898	9.759541	0.009328	0.007879	0.097595	-0.518866	-3.805883	1.935873
41809	0	0.957927	0.818227	9.826662	0.009583	0.008179	0.098267	-0.514690	-3.801022	1.929993
41810	0	0.963674	0.788069	9.802148	0.009637	0.007880	0.098022	-0.514061	-3.799777	1.927355
41811	0	0.921531	0.756831	9.735117	0.009216	0.007568	0.097351	-0.514062	-3.797526	1.925321
41812	0	0.952344	0.793238	9.790002	0.009519	0.007934	0.097900	-0.515396	-3.802061	1.926081
41813	0	0.928625	0.793111	9.814397	0.009277	0.007935	0.098145	-0.519281	-3.811350	1.926969
41814	0	0.936033	0.780467	9.844736	0.009356	0.007805	0.098448	-0.519419	-3.815831	1.932411
41815	0	0.910493	0.738271	9.887616	0.009094	0.007385	0.098877	-0.522203	-3.827119	1.931964
41816	0	0.906832	0.750069	9.887382	0.009054	0.007502	0.098875	-0.523089	-3.842384	1.934711
41817	0	0.946884	0.744156	9.942583	0.009460	0.007446	0.099426	-0.528385	-3.850947	1.930625
41818	0	0.973260	0.755587	9.948440	0.009721	0.007558	0.099485	-0.530499	-3.863422	1.929862
41819	0	0.953413	0.732438	9.985230	0.009521	0.007324	0.099854	-0.530134	-3.876814	1.929603
41820	0	0.967614	0.695971	10.052117	0.009668	0.006958	0.100522	-0.528069	-3.884573	1.926259
41821	0	0.989108	0.738292	10.052474	0.009888	0.007385	0.100525	-0.530637	-3.887332	1.921891
41822	0	0.966375	0.725636	10.088901	0.009650	0.007258	0.100890	-0.532797	-3.901584	1.920026
41823	0	0.959012	0.695711	10.101252	0.009583	0.006958	0.101013	-0.533722	-3.909158	1.923748
41824	0	1.015253	0.811394	10.125494	0.010147	0.008115	0.101255	-0.534611	-3.914199	1.918291
41825	0	0.983037	0.774989	10.150123	0.009827	0.007751	0.101501	-0.536314	-3.917312	1.920326
41826	0	0.989799	0.786688	10.180556	0.009894	0.007870	0.101806	-0.539423	-3.920281	1.917140
41827	0	0.970008	0.842337	10.131875	0.009705	0.008423	0.101318	-0.538845	-3.914101	1.919313
41828	0	0.981162	0.738338	10.052558	0.009817	0.007385	0.100525	-0.540971	-3.906759	1.914118
41829	0	0.982349	0.818063	10.070816	0.009827	0.008179	0.100708	-0.538767	-3.902075	1.913250
41830	0	0.981437	0.806207	10.046421	0.009820	0.008060	0.100464	-0.535843	-3.894597	1.908391
41831	0	0.969497	0.793561	10.083092	0.009705	0.007935	0.100830	-0.534700	-3.882613	1.909920
41832	0	0.973838	0.800261	10.058728	0.009747	0.007998	0.100587	-0.528941	-3.872250	1.917417
41833	0	0.963454	0.793469	9.973231	0.009644	0.007935	0.099731	-0.528836	-3.860842	1.917516
41834	0	0.961239	0.781256	9.936745	0.009625	0.007812	0.099366	-0.528843	-3.844771	1.918140
41835	0	0.963242	0.805971	9.948813	0.009644	0.008057	0.099487	-0.525357	-3.830902	1.915664
41836	0	0.906871	0.739116	9.912227	0.009071	0.007391	0.099122	-0.525153	-3.826813	1.920638
41837	0	0.945395	0.701754	9.881665	0.009460	0.007019	0.098816	-0.526907	-3.818207	1.919898
41838	0	0.913319	0.731557	9.857390	0.009142	0.007320	0.098573	-0.532551	-3.807010	1.919903
41839	0	0.890403	0.695679	9.784009	0.008911	0.006958	0.097839	-0.534011	-3.797635	1.921392
41840	0	0.919237	0.737769	9.839088	0.009202	0.007382	0.098390	-0.539523	-3.785350	1.918631
41841	0	0.909320	0.726131	9.765649	0.009094	0.007263	0.097656	-0.541692	-3.783052	1.916746
41842	0	0.921025	0.719734	9.759552	0.009213	0.007197	0.097595	-0.541742	-3.778241	1.917730
41843	0	0.885111	0.732341	9.783932	0.008850	0.007324	0.097839	-0.542688	-3.778361	1.919809
41844	0	0.916167	0.726307	9.802095	0.009157	0.007261	0.098022	-0.540511	-3.782481	1.913421
41845	0	0.885573	0.757121	9.796070	0.008850	0.007568	0.097961	-0.537106	-3.787944	1.912967
41846	0	0.880737	0.781487	9.832531	0.008801	0.007817	0.098326	-0.539831	-3.794814	1.916268
41847	0	0.904127	0.762987	9.832686	0.009033	0.007629	0.098328	-0.539154	-3.803074	1.910924
41848	0	0.930207	0.756927	9.844693	0.009294	0.007568	0.098448	-0.537995	-3.811857	1.910609
41849	0	0.971383	0.768927	9.838785	0.009705	0.007690	0.098389	-0.539215	-3.821483	1.909176
41850	0	0.961270	0.763000	9.948397	0.009601	0.007627	0.099485	-0.535083	-3.834231	1.906140
41851	0	0.941310	0.762997	9.930286	0.009399	0.007629	0.099304	-0.534260	-3.848875	1.905688
41852	0	0.943934	0.787388	9.984954	0.009427	0.007874	0.099851	-0.534822	-3.861808	1.906940
41853	0	0.971745	0.811043	9.991389	0.009705	0.008118	0.099915	-0.542942	-3.875406	1.901650
41854	0	1.010532	0.797822	10.009503	0.010097	0.007980	0.100096	-0.545244	-3.884307	1.898928
41855	0	1.008357	0.823597	9.997461	0.010071	0.008240	0.099976	-0.549391	-3.897793	1.900881
41856	0	0.968072	0.810675	10.113149	0.009669	0.008109	0.101132	-0.551904	-3.909591	1.901329
41857	0	0.977034	0.811861	10.107369	0.009766	0.008118	0.101074	-0.550760	-3.913819	1.902922
41858	0	0.977472	0.799560	10.113347	0.009775	0.007997	0.101133	-0.551812	-3.912225	1.903297
41859	0	0.977009	0.775381	10.162293	0.009766	0.007751	0.101624	-0.549102	-3.916155	1.902847
41860	0	0.952802	0.763081	10.149993	0.009530	0.007633	0.101500	-0.551806	-3.912772	1.900658
41861	0	0.958171	0.768497	10.095264	0.009583	0.007690	0.100952	-0.557953	-3.910755	1.898431
41862	0	0.963704	0.755603	10.119679	0.009642	0.007557	0.101196	-0.558973	-3.904475	1.899226
41863	0	0.951518	0.707492	10.150242	0.009521	0.007080	0.101501	-0.564831	-3.896339	1.901291
41864	0	0.925651	0.682784	10.131984	0.009264	0.006825	0.101319	-0.562225	-3.886887	1.906466
41865	0	0.963602	0.762718	10.058683	0.009644	0.007629	0.100586	-0.564789	-3.877228	1.907052
41866	0	0.943611	0.773852	10.034424	0.009445	0.007747	0.100343	-0.574159	-3.865787	1.906179
41867	0	0.939091	0.757030	9.985417	0.009399	0.007568	0.099854	-0.571982	-3.854937	1.905600
41868	0	0.937364	0.720664	9.954999	0.009382	0.007205	0.099549	-0.570168	-3.843961	1.905673
41869	0	0.926608	0.769300	9.857264	0.009277	0.007690	0.098572	-0.567241	-3.829776	1.896655
41870	0	0.936604	0.799987	9.887894	0.009377	0.008000	0.098878	-0.567903	-3.816543	1.899488
41871	0	0.933090	0.787564	9.832818	0.009338	0.007874	0.098328	-0.565495	-3.806737	1.900157
41872	0	0.943576	0.800291	9.839025	0.009445	0.007999	0.098390	-0.561500	-3.794670	1.902631
41873	0	0.932942	0.757494	9.838902	0.009338	0.007568	0.098389	-0.553914	-3.783155	1.902684
41874	0	0.962362	0.794561	9.808378	0.009625	0.007947	0.098083	-0.555474	-3.779920	1.895538
41875	0	0.951984	0.793597	9.802251	0.009521	0.007935	0.098022	-0.553818	-3.776883	1.892515
41876	0	0.939427	0.763043	9.741231	0.009396	0.007631	0.097412	-0.554816	-3.774222	1.890795
41877	0	0.921788	0.756367	9.790061	0.009216	0.007568	0.097900	-0.560246	-3.774951	1.891135
41878	0	0.922172	0.774016	9.765615	0.009219	0.007742	0.097656	-0.562243	-3.776810	1.886984
41879	0	0.946695	0.793319	9.844919	0.009460	0.007935	0.098450	-0.563742	-3.783238	1.885707
41880	0	0.917547	0.762631	9.832502	0.009168	0.007627	0.098326	-0.563890	-3.791185	1.881363
41881	0	0.941092	0.762414	9.881523	0.009399	0.007629	0.098816	-0.569830	-3.803383	1.881614
41882	0	0.936917	0.786073	9.954580	0.009361	0.007862	0.099546	-0.571297	-3.811350	1.886111
41883	0	0.929065	0.756741	9.979131	0.009277	0.007568	0.099792	-0.572246	-3.825497	1.888003
41884	0	0.900743	0.719829	9.978883	0.008998	0.007199	0.099790	-0.573331	-3.835341	1.892841
41885	0	0.910427	0.726221	10.040199	0.009094	0.007263	0.100403	-0.574325	-3.845645	1.890004
41886	0	0.924660	0.713251	9.991210	0.009236	0.007138	0.099913	-0.580769	-3.856276	1.890433
41887	0	0.940651	0.707976	10.119565	0.009399	0.007080	0.101196	-0.581057	-3.863195	1.893642
41888	0	0.966432	0.695361	10.015631	0.009657	0.006957	0.100157	-0.584900	-3.870580	1.893529
41889	0	0.989487	0.732261	10.107363	0.009888	0.007324	0.101074	-0.586634	-3.877605	1.894069
41890	0	0.990880	0.775196	10.070510	0.009902	0.007748	0.100706	-0.581648	-3.884196	1.891281
41891	0	1.001096	0.781295	10.144028	0.010010	0.007812	0.101440	-0.581107	-3.884412	1.888645
41892	0	0.970181	0.793145	10.095189	0.009706	0.007935	0.100951	-0.584652	-3.877983	1.884633
41893	0	0.945754	0.799451	10.125768	0.009460	0.007996	0.101257	-0.585911	-3.873574	1.884311
41894	0	0.939372	0.780709	10.113536	0.009393	0.007810	0.101135	-0.588758	-3.873555	1.883191
41895	0	0.946083	0.787601	10.009742	0.009460	0.007874	0.100098	-0.585928	-3.872872	1.889128
41896	0	0.988275	0.817896	10.015859	0.009888	0.008183	0.100158	-0.591094	-3.866104	1.883487
41897	0	0.982401	0.799354	10.028119	0.009827	0.007996	0.100281	-0.593433	-3.861955	1.879803
41898	0	0.975364	0.786743	9.924389	0.009760	0.007869	0.099243	-0.594988	-3.853626	1.881718
41899	0	0.975953	0.763042	9.973196	0.009766	0.007629	0.099731	-0.593827	-3.845524	1.882064
41900	0	0.974661	0.769173	9.948800	0.009753	0.007692	0.099487	-0.594552	-3.836818	1.884648
41901	0	0.963660	0.775084	9.942699	0.009644	0.007751	0.099426	-0.595281	-3.827691	1.879769
41902	0	0.919349	0.726034	9.912291	0.009202	0.007261	0.099122	-0.596402	-3.816755	1.881026
41903	0	0.933334	0.762270	9.857277	0.009338	0.007629	0.098572	-0.604173	-3.809788	1.876395
41904	0	0.926605	0.749518	9.814540	0.009267	0.007493	0.098145	-0.601641	-3.807733	1.877683
41905	0	0.933659	0.738336	9.845002	0.009338	0.007385	0.098450	-0.603821	-3.804534	1.876743
41906	0	0.939093	0.762192	9.930485	0.009396	0.007625	0.099304	-0.606945	-3.798037	1.876083
41907	0	0.933688	0.695810	9.851088	0.009338	0.006958	0.098511	-0.606817	-3.795167	1.871381
41908	0	0.915540	0.744771	9.789991	0.009151	0.007446	0.097900	-0.605073	-3.798623	1.862037
41909	0	0.885105	0.738398	9.844972	0.008850	0.007385	0.098450	-0.606530	-3.798607	1.863005
41910	0	0.922121	0.756116	9.869381	0.009217	0.007565	0.098694	-0.611494	-3.802047	1.858602
41911	0	0.922021	0.750591	9.863256	0.009216	0.007507	0.098633	-0.613076	-3.805442	1.859208
41912	0	0.941537	0.768855	9.905816	0.009407	0.007687	0.099059	-0.610747	-3.813911	1.859009
41913	0	0.977498	0.781235	9.863190	0.009766	0.007812	0.098633	-0.610788	-3.823617	1.862846
41914	0	0.960670	0.786943	9.863057	0.009601	0.007873	0.098631	-0.614346	-3.829511	1.864400
41915	0	0.953301	0.762910	9.948622	0.009521	0.007629	0.099487	-0.614543	-3.841625	1.866000
41916	0	0.979357	0.786875	9.948425	0.009789	0.007873	0.099484	-0.618856	-3.846308	1.861153
41917	0	0.946974	0.799156	9.973089	0.009460	0.007996	0.099731	-0.623347	-3.855828	1.854081
41918	0	0.979303	0.792635	9.991171	0.009784	0.007926	0.099913	-0.622805	-3.865315	1.853921
41919	0	0.983514	0.763065	9.973051	0.009827	0.007629	0.099731	-0.621236	-3.873910	1.853495
41920	0	0.984830	0.769253	10.082772	0.009844	0.007692	0.100828	-0.620926	-3.877863	1.852576
41921	0	0.965291	0.774580	10.064651	0.009644	0.007751	0.100647	-0.627241	-3.887368	1.853557
41922	0	0.935993	0.780258	10.058455	0.009356	0.007801	0.100585	-0.625445	-3.890144	1.852224
41923	0	0.946188	0.738826	10.131801	0.009460	0.007385	0.101318	-0.622025	-3.890664	1.857939
41924	0	0.940215	0.720786	10.064603	0.009402	0.007208	0.100646	-0.622012	-3.889406	1.859670
41925	0	0.915218	0.702510	10.095201	0.009155	0.007019	0.100952	-0.615155	-3.884778	1.859298
41926	0	0.956868	0.751877	10.064670	0.009576	0.007519	0.100646	-0.615192	-3.875522	1.861346
41927	0	0.933136	0.738833	10.076947	0.009338	0.007385	0.100769	-0.611732	-3.866430	1.860578
41928	0	0.974418	0.744949	10.003751	0.009751	0.007452	0.100037	-0.614651	-3.857144	1.859280
41929	0	0.958303	0.738763	10.009743	0.009583	0.007385	0.100098	-0.611907	-3.856609	1.858987
41930	0	0.945447	0.739350	9.966979	0.009461	0.007389	0.099669	-0.606871	-3.847536	1.856119
41931	0	0.964155	0.794322	9.930370	0.009644	0.007935	0.099304	-0.596910	-3.844088	1.859455
41932	0	0.963669	0.783450	9.948522	0.009639	0.007830	0.099485	-0.591345	-3.840539	1.859141
41933	0	0.939266	0.768832	9.948811	0.009399	0.007690	0.099487	-0.593811	-3.831658	1.859875
41934	0	0.974743	0.780515	9.912263	0.009751	0.007808	0.099122	-0.596783	-3.826037	1.856616
41935	0	0.945586	0.775105	9.881639	0.009460	0.007751	0.098816	-0.597267	-3.819599	1.857882
41936	0	0.932609	0.823575	9.912161	0.009329	0.008239	0.099121	-0.600768	-3.815285	1.857818
41937	0	0.939446	0.793180	9.893868	0.009399	0.007935	0.098938	-0.603986	-3.808427	1.863180
41938	0	0.957112	0.762179	9.826779	0.009572	0.007624	0.098268	-0.606142	-3.806233	1.857737
41939	0	0.934442	0.781499	9.863204	0.009338	0.007812	0.098633	-0.603156	-3.812099	1.860140
41940	0	0.947385	0.751555	9.899667	0.009472	0.007512	0.098997	-0.599093	-3.813211	1.858012
41941	0	0.922056	0.738535	9.826620	0.009216	0.007385	0.098267	-0.598914	-3.817037	1.857626
41942	0	0.953498	0.719748	9.832655	0.009530	0.007202	0.098327	-0.604263	-3.821653	1.858379
41943	0	0.940717	0.720251	9.887619	0.009399	0.007202	0.098877	-0.603749	-3.829505	1.857990
41944	0	0.954324	0.769229	9.911842	0.009537	0.007690	0.099119	-0.601515	-3.835864	1.860026
41945	0	0.928442	0.768592	9.936492	0.009277	0.007690	0.099365	-0.606592	-3.842864	1.856657
41946	0	0.911507	0.743341	9.966911	0.009109	0.007437	0.099669	-0.610354	-3.849219	1.855092
41947	0	0.916352	0.732532	9.991371	0.009155	0.007324	0.099915	-0.609010	-3.857535	1.856804
41948	0	0.936234	0.757131	9.997287	0.009355	0.007570	0.099974	-0.607727	-3.865260	1.858391
41949	0	0.934530	0.744879	10.015786	0.009338	0.007446	0.100159	-0.604787	-3.872020	1.854671
41950	0	0.996992	0.794350	10.058293	0.009962	0.007939	0.100584	-0.599949	-3.879781	1.858878
41951	0	0.989267	0.787802	10.034096	0.009888	0.007874	0.100342	-0.594757	-3.884296	1.858240
41952	0	0.990171	0.745484	10.027842	0.009897	0.007455	0.100279	-0.594716	-3.888265	1.859715
41953	0	0.971133	0.756614	10.034131	0.009705	0.007568	0.100342	-0.597140	-3.894789	1.854520
41954	0	0.990440	0.781149	10.076651	0.009901	0.007808	0.100767	-0.592804	-3.897451	1.853408
41955	0	1.001027	0.793567	10.082994	0.010010	0.007935	0.100830	-0.591513	-3.896886	1.849701
41956	0	0.976173	0.793715	10.131782	0.009767	0.007936	0.101317	-0.590761	-3.890287	1.848210
41957	0	0.963646	0.787390	10.107487	0.009644	0.007874	0.101074	-0.590388	-3.881142	1.851585
41958	0	0.950844	0.763033	10.003738	0.009507	0.007629	0.100038	-0.589294	-3.881461	1.856044
41959	0	0.964115	0.769072	10.089132	0.009644	0.007690	0.100891	-0.588965	-3.877612	1.855051
41960	0	0.951043	0.781348	10.064749	0.009517	0.007812	0.100647	-0.587877	-3.869336	1.856765
41961	0	0.926749	0.768980	10.046483	0.009277	0.007690	0.100464	-0.588665	-3.856995	1.855936
41962	0	0.955488	0.738671	9.991598	0.009562	0.007383	0.099916	-0.584855	-3.847159	1.856422
41963	0	0.939309	0.757462	9.967053	0.009399	0.007568	0.099670	-0.577682	-3.838754	1.852572
41964	0	0.974576	0.721745	9.936566	0.009752	0.007215	0.099365	-0.574364	-3.830093	1.845405
41965	0	0.951310	0.732116	9.912213	0.009521	0.007324	0.099121	-0.577940	-3.819287	1.840037
41966	0	0.950017	0.731834	9.967265	0.009504	0.007318	0.099672	-0.577015	-3.813361	1.836496
41967	0	0.939712	0.726725	9.869377	0.009399	0.007263	0.098694	-0.572297	-3.809561	1.835946
41968	0	0.939001	0.751972	9.796055	0.009395	0.007515	0.097960	-0.566771	-3.803041	1.842731
41969	0	0.939483	0.774950	9.832823	0.009399	0.007751	0.098328	-0.569086	-3.796578	1.843261
41970	0	0.957488	0.805328	9.802311	0.009573	0.008052	0.098023	-0.567391	-3.797636	1.844091
41971	0	0.928242	0.793614	9.881532	0.009277	0.007935	0.098816	-0.565513	-3.802363	1.846116
41972	0	0.929082	0.775302	9.832546	0.009287	0.007754	0.098326	-0.566985	-3.805801	1.849097
41973	0	0.952814	0.824204	9.869301	0.009521	0.008240	0.098694	-0.564221	-3.812357	1.847694
41974	0	0.935515	0.775790	9.869141	0.009352	0.007755	0.098692	-0.561106	-3.815163	1.844528
41975	0	0.971155	0.805597	9.918150	0.009705	0.008057	0.099182	-0.561774	-3.822036	1.845739
41976	0	0.930289	0.738136	9.899612	0.009291	0.007383	0.098997	-0.563929	-3.834996	1.845939
41977	0	0.940901	0.744668	9.863187	0.009399	0.007446	0.098633	-0.563353	-3.844987	1.847671
41978	0	0.985208	0.744361	9.881263	0.009846	0.007446	0.098813	-0.566340	-3.851205	1.848029
41979	0	0.940712	0.750783	9.960861	0.009399	0.007507	0.099609	-0.565656	-3.858913	1.846239
41980	0	0.948635	0.756573	9.997287	0.009476	0.007568	0.099974	-0.568541	-3.869957	1.851676
41981	0	0.928067	0.738784	9.997509	0.009277	0.007385	0.099976	-0.565546	-3.872643	1.851638
41982	0	0.965852	0.726781	10.033910	0.009650	0.007268	0.100340	-0.565604	-3.880964	1.853824
41983	0	0.976703	0.799871	10.052452	0.009766	0.007996	0.100525	-0.562021	-3.881417	1.851844
41984	0	0.916278	0.763344	10.131711	0.009158	0.007635	0.101317	-0.563848	-3.885520	1.851167
41985	0	0.970424	0.805400	10.095239	0.009705	0.008057	0.100952	-0.566799	-3.883971	1.849001
41986	0	0.946272	0.762261	10.113503	0.009459	0.007624	0.101135	-0.567919	-3.886448	1.844896
41987	0	0.976743	0.781718	10.131782	0.009766	0.007812	0.101318	-0.562589	-3.887330	1.841728
41988	0	0.988946	0.776453	10.107207	0.009891	0.007760	0.101072	-0.557494	-3.884934	1.837109
41989	0	0.994366	0.757292	10.137955	0.009949	0.007568	0.101379	-0.552362	-3.878080	1.838107
41990	0	0.981367	0.757802	10.052507	0.009816	0.007577	0.100525	-0.551140	-3.874114	1.838107
41991	0	1.006888	0.751179	10.003648	0.010071	0.007507	0.100037	-0.546025	-3.870784	1.837271
41992	0	0.963472	0.739558	10.064637	0.009640	0.007394	0.100646	-0.544090	-3.863986	1.839559
41993	0	0.975743	0.756875	9.991532	0.009766	0.007568	0.099915	-0.543701	-3.853498	1.843238
41994	0	0.943837	0.781375	10.009907	0.009444	0.007812	0.100099	-0.542311	-3.845664	1.843903
41995	0	0.933280	0.805601	9.954891	0.009338	0.008057	0.099548	-0.543072	-3.838118	1.845799
41996	0	0.932268	0.763067	9.961048	0.009327	0.007627	0.099610	-0.539442	-3.832096	1.839889
41997	0	0.908624	0.750778	9.869455	0.009094	0.007507	0.098694	-0.538932	-3.821662	1.833675
41998	0	0.943969	0.787353	9.845110	0.009444	0.007874	0.098451	-0.538964	-3.815236	1.834154
41999	0	0.921553	0.781375	9.832761	0.009216	0.007812	0.098328	-0.537482	-3.813176	1.830338
42000	0	0.939258	0.756858	9.906065	0.009398	0.007570	0.099060	-0.539465	-3.806373	1.832155
42001	0	0.915349	0.713786	9.875528	0.009155	0.007141	0.098755	-0.543246	-3.803178	1.832333
42002	0	0.921068	0.750060	9.814471	0.009212	0.007501	0.098145	-0.543295	-3.799909	1.829253
42003	0	0.909125	0.732559	9.863299	0.009094	0.007324	0.098633	-0.541729	-3.795297	1.830120
42004	0	0.896664	0.726679	9.863258	0.008965	0.007265	0.098633	-0.539762	-3.795496	1.834045
42005	0	0.915933	0.732335	9.863250	0.009155	0.007324	0.098633	-0.540742	-3.799077	1.838238
42006	0	0.953255	0.732189	9.844845	0.009529	0.007322	0.098449	-0.541186	-3.801903	1.837303
42007	0	0.959036	0.750766	9.869306	0.009583	0.007507	0.098694	-0.540705	-3.809821	1.835772
42008	0	0.972551	0.763330	9.875212	0.009720	0.007629	0.098753	-0.536118	-3.815195	1.829088
42009	0	0.952465	0.769213	9.924273	0.009521	0.007690	0.099243	-0.534115	-3.817674	1.821728
42010	0	0.941266	0.762905	9.918071	0.009405	0.007632	0.099181	-0.537733	-3.825192	1.824203
42011	0	0.916340	0.793471	9.942551	0.009155	0.007935	0.099426	-0.537468	-3.833367	1.815325
42012	0	0.997269	0.835810	9.985115	0.009965	0.008362	0.099852	-0.541621	-3.841062	1.818470
42013	0	0.964583	0.799352	10.028071	0.009644	0.007996	0.100281	-0.543970	-3.842506	1.824820
42014	0	0.971603	0.756280	10.027913	0.009708	0.007564	0.100280	-0.544780	-3.850050	1.822191
42015	0	0.977501	0.763251	10.064583	0.009766	0.007629	0.100647	-0.541137	-3.859560	1.821364
42016	0	0.984987	0.714626	10.076573	0.009845	0.007147	0.100766	-0.541728	-3.864181	1.820598
42017	0	0.958437	0.738745	10.144010	0.009583	0.007385	0.101440	-0.539253	-3.865153	1.823604
42018	0	0.959157	0.750504	10.107313	0.009585	0.007511	0.101073	-0.546114	-3.871029	1.825133
42019	0	0.982549	0.750373	10.144081	0.009827	0.007507	0.101440	-0.550171	-3.868565	1.822538
42020	0	0.976502	0.756009	10.052473	0.009763	0.007561	0.100525	-0.550874	-3.869978	1.822582
42021	0	1.013081	0.787271	10.046404	0.010132	0.007874	0.100464	-0.551813	-3.867662	1.821231
42022	0	0.969761	0.786666	10.083086	0.009702	0.007872	0.100830	-0.557489	-3.861857	1.820638
42023	0	0.945830	0.799305	10.107462	0.009460	0.007996	0.101074	-0.560379	-3.858277	1.816593
42024	0	0.951171	0.786482	10.052561	0.009517	0.007868	0.100525	-0.563826	-3.851445	1.816390
42025	0	0.939014	0.787277	10.022066	0.009399	0.007874	0.100220	-0.564776	-3.839724	1.814501
42026	0	0.937111	0.787495	10.016025	0.009380	0.007872	0.100160	-0.561060	-3.828040	1.811093
42027	0	0.926957	0.756767	9.991532	0.009277	0.007568	0.099915	-0.561910	-3.817988	1.807933
42028	0	0.973674	0.756557	9.936750	0.009749	0.007566	0.099366	-0.563035	-3.802262	1.806315
42029	0	0.994203	0.775044	9.918288	0.009949	0.007751	0.099182	-0.564262	-3.793404	1.807144
42030	0	0.968481	0.774593	9.869564	0.009691	0.007749	0.098695	-0.567413	-3.784828	1.812208
42031	0	0.963839	0.769055	9.875538	0.009644	0.007690	0.098755	-0.567316	-3.777717	1.816516
42032	0	0.944669	0.774437	9.863368	0.009450	0.007751	0.098633	-0.575573	-3.772803	1.823660
42033	0	0.927396	0.781239	9.838900	0.009277	0.007812	0.098389	-0.575721	-3.767730	1.823790
42034	0	0.896276	0.768900	9.814482	0.008965	0.007689	0.098145	-0.576307	-3.763405	1.823639
42035	0	0.915735	0.768370	9.845004	0.009155	0.007690	0.098450	-0.584112	-3.764677	1.824065
42036	0	0.940750	0.804174	9.893763	0.009403	0.008042	0.098938	-0.584742	-3.768456	1.823246
42037	0	0.915876	0.787591	9.814402	0.009155	0.007874	0.098145	-0.581937	-3.771362	1.824312
42038	0	0.928940	0.769064	9.844757	0.009284	0.007694	0.098448	-0.586079	-3.776471	1.828094
42039	0	0.916151	0.738374	9.869338	0.009155	0.007385	0.098694	-0.587779	-3.782568	1.832186
42040	0	0.929706	0.756392	9.899648	0.009290	0.007565	0.098997	-0.588421	-3.789864	1.829221
42041	0	0.916540	0.732340	9.869297	0.009155	0.007324	0.098694	-0.589265	-3.800437	1.828790
42042	0	0.930506	0.750731	9.923944	0.009297	0.007505	0.099240	-0.587021	-3.808154	1.829023
42043	0	0.964829	0.762827	9.905968	0.009644	0.007629	0.099060	-0.588260	-3.812470	1.832280
42044	0	0.953910	0.713887	9.924139	0.009531	0.007138	0.099242	-0.587475	-3.820660	1.833772
42045	0	0.934369	0.713760	10.015845	0.009338	0.007141	0.100159	-0.591425	-3.825568	1.825559
42046	0	0.965648	0.750068	10.015743	0.009654	0.007500	0.100158	-0.590269	-3.827199	1.823815
42047	0	0.959044	0.756861	9.979170	0.009583	0.007568	0.099792	-0.589916	-3.835140	1.825949
42048	0	0.978690	0.781282	10.003410	0.009781	0.007812	0.100035	-0.589486	-3.840868	1.826394
42049	0	0.964573	0.793183	10.028077	0.009644	0.007935	0.100281	-0.592587	-3.842207	1.829926
42050	0	0.959185	0.792946	10.058441	0.009586	0.007929	0.100585	-0.591834	-3.847325	1.827382
42051	0	0.964437	0.793024	10.095241	0.009644	0.007935	0.100952	-0.596697	-3.847094	1.823690
42052	0	0.964377	0.774134	10.052502	0.009645	0.007742	0.100525	-0.597370	-3.845119	1.826983
42053	0	0.970532	0.768689	10.089131	0.009705	0.007690	0.100891	-0.601358	-3.844801	1.824385
42054	0	0.994930	0.755795	10.083032	0.009950	0.007561	0.100830	-0.604504	-3.843238	1.824791
42055	0	0.951678	0.744352	10.046452	0.009521	0.007446	0.100464	-0.607712	-3.836767	1.827428
42056	0	0.938522	0.744279	10.070923	0.009390	0.007441	0.100709	-0.605235	-3.830342	1.832463
42057	0	0.957933	0.744547	10.009802	0.009583	0.007446	0.100098	-0.606208	-3.825577	1.835636
42058	0	0.951526	0.744654	10.021952	0.009515	0.007444	0.100220	-0.603749	-3.824954	1.836828
42059	0	0.914945	0.751458	10.009764	0.009155	0.007507	0.100098	-0.595513	-3.817151	1.833973
42060	0	0.962538	0.758851	9.954759	0.009632	0.007583	0.099547	-0.588865	-3.808282	1.831234
42061	0	0.939335	0.726847	9.942646	0.009399	0.007263	0.099426	-0.582822	-3.800130	1.824769
42062	0	0.925893	0.782207	10.015932	0.009265	0.007823	0.100159	-0.583945	-3.792124	1.828092
42063	0	0.927282	0.768764	9.924380	0.009277	0.007690	0.099243	-0.587207	-3.785769	1.825130
42064	0	0.932606	0.793152	9.820657	0.009329	0.007929	0.098207	-0.584128	-3.781373	1.822843
42065	0	0.915184	0.756602	9.899952	0.009155	0.007568	0.098999	-0.586856	-3.776253	1.821022
42066	0	0.939348	0.774765	9.863258	0.009392	0.007747	0.098633	-0.585724	-3.777059	1.816899
42067	0	0.958495	0.799677	9.820523	0.009583	0.007996	0.098206	-0.584331	-3.778721	1.818056
42068	0	0.952797	0.786850	9.881535	0.009526	0.007875	0.098815	-0.592340	-3.779555	1.817136
42069	0	0.964621	0.738473	9.857156	0.009644	0.007385	0.098572	-0.592911	-3.781483	1.817123
42070	0	0.946498	0.750677	9.899799	0.009465	0.007505	0.098998	-0.591342	-3.780063	1.814046
42071	0	0.940393	0.762853	9.875452	0.009399	0.007629	0.098755	-0.592289	-3.784135	1.811222
42072	0	0.941202	0.786673	9.899808	0.009408	0.007872	0.098998	-0.597902	-3.787625	1.809228
42073	0	0.916127	0.775064	9.875439	0.009155	0.007751	0.098755	-0.598788	-3.793405	1.806586
42074	0	0.953944	0.762222	9.887482	0.009533	0.007627	0.098875	-0.604808	-3.799792	1.809051
42075	0	0.946733	0.787298	9.942566	0.009460	0.007874	0.099426	-0.605377	-3.806548	1.809542
42076	0	0.941754	0.762792	9.979009	0.009413	0.007627	0.099791	-0.604821	-3.810863	1.806512
42077	0	0.922440	0.738156	9.936476	0.009216	0.007385	0.099365	-0.608997	-3.819030	1.807259
42078	0	0.917952	0.780559	10.015599	0.009171	0.007805	0.100157	-0.608105	-3.827040	1.807432
42079	0	0.934132	0.738479	9.991431	0.009338	0.007385	0.099915	-0.608621	-3.829274	1.809325
42080	0	0.952983	0.774621	10.009671	0.009527	0.007750	0.100097	-0.612412	-3.831118	1.807869
42081	0	0.982934	0.726139	10.070788	0.009827	0.007263	0.100708	-0.614413	-3.833057	1.813438
42082	0	0.989394	0.689312	10.082898	0.009892	0.006893	0.100829	-0.614440	-3.833621	1.816656
42083	0	0.976678	0.713891	10.052495	0.009766	0.007141	0.100525	-0.616931	-3.833775	1.815544
42084	0	0.964477	0.756375	10.046392	0.009645	0.007564	0.100464	-0.616756	-3.831848	1.814951
42085	0	0.958268	0.757150	10.101293	0.009583	0.007568	0.101013	-0.613214	-3.830895	1.815586
42086	0	0.958236	0.751303	10.046293	0.009583	0.007513	0.100463	-0.613225	-3.829552	1.811635
42087	0	0.921138	0.756815	10.095261	0.009216	0.007568	0.100952	-0.613528	-3.822829	1.812561
42088	0	0.969230	0.780881	9.973183	0.009694	0.007812	0.099731	-0.616686	-3.819614	1.814397
42089	0	0.969711	0.799950	9.997600	0.009705	0.007996	0.099976	-0.612298	-3.809911	1.818961
42090	0	0.962554	0.806066	9.997614	0.009628	0.008064	0.099976	-0.616461	-3.805604	1.822728
42091	0	0.975729	0.762887	9.954920	0.009766	0.007629	0.099548	-0.617138	-3.794894	1.823028
42092	0	0.961889	0.750454	9.942802	0.009626	0.007505	0.099427	-0.618209	-3.785112	1.820095
42093	0	0.951412	0.763133	9.869441	0.009521	0.007629	0.098694	-0.616039	-3.775448	1.822564
42094	0	0.926052	0.732725	9.973260	0.009262	0.007328	0.099732	-0.616967	-3.772530	1.823074
42095	0	0.927661	0.769368	9.869366	0.009277	0.007690	0.098694	-0.613215	-3.770534	1.820539
42096	0	0.951599	0.769474	9.851025	0.009520	0.007696	0.098510	-0.614884	-3.765230	1.819638
42097	0	0.909319	0.757002	9.820553	0.009094	0.007568	0.098206	-0.612962	-3.762868	1.821466
42098	0	0.957715	0.750931	9.832699	0.009580	0.007510	0.098327	-0.613991	-3.758803	1.819984
42099	0	0.909128	0.732394	9.893828	0.009094	0.007324	0.098938	-0.614384	-3.754279	1.822741
42100	0	0.897077	0.793336	9.851037	0.008966	0.007934	0.098511	-0.614614	-3.758136	1.818444
42101	0	0.934350	0.799907	9.875412	0.009338	0.007996	0.098755	-0.610545	-3.762903	1.816292
42102	0	0.916405	0.744995	9.948569	0.009165	0.007453	0.099485	-0.614000	-3.760873	1.813118
42103	0	0.897871	0.744719	9.924251	0.008972	0.007446	0.099243	-0.612919	-3.767256	1.815314
42104	0	0.929993	0.738594	9.942343	0.009290	0.007386	0.099424	-0.613137	-3.777817	1.816466
42105	0	0.916266	0.775533	9.948632	0.009155	0.007751	0.099487	-0.608646	-3.785137	1.817439
42106	0	0.972667	0.775980	9.899527	0.009719	0.007758	0.098996	-0.606642	-3.792945	1.816470
42107	0	0.989441	0.775492	9.960844	0.009888	0.007751	0.099609	-0.602599	-3.799487	1.813611
42108	0	0.972352	0.763791	9.978894	0.009718	0.007636	0.099790	-0.600427	-3.804703	1.806493
42109	0	0.946718	0.744856	9.936442	0.009460	0.007446	0.099365	-0.597735	-3.811282	1.805405
42110	0	0.923484	0.787783	9.985109	0.009230	0.007877	0.099852	-0.597153	-3.816054	1.805681
42111	0	0.940556	0.745107	9.997465	0.009399	0.007446	0.099976	-0.591630	-3.821931	1.805463
42112	0	0.953832	0.763205	10.009482	0.009534	0.007638	0.100095	-0.598351	-3.825847	1.805654
42113	0	0.946489	0.769427	9.973073	0.009460	0.007690	0.099731	-0.593893	-3.829772	1.803648
42114	0	0.940875	0.757713	10.015663	0.009408	0.007576	0.100157	-0.592574	-3.829470	1.800236
42115	0	0.952029	0.805460	10.015897	0.009521	0.008057	0.100159	-0.594918	-3.826946	1.802544
42116	0	0.969981	0.774662	10.058613	0.009702	0.007747	0.100586	-0.594998	-3.823603	1.800898
42117	0	0.951930	0.769153	10.064710	0.009521	0.007690	0.100647	-0.593758	-3.819967	1.801588
42118	0	0.945388	0.763267	10.003669	0.009456	0.007631	0.100037	-0.592209	-3.816762	1.801966
42119	0	0.932969	0.714006	10.040371	0.009338	0.007141	0.100403	-0.593494	-3.805747	1.803076
42120	0	0.938044	0.744185	10.009881	0.009381	0.007443	0.100099	-0.595309	-3.803621	1.803950
42121	0	0.914844	0.732674	9.979292	0.009155	0.007324	0.099792	-0.592486	-3.794641	1.804306
42122	0	0.938311	0.745301	9.997563	0.009385	0.007451	0.099976	-0.590282	-3.791204	1.807044
42123	0	0.951653	0.775440	9.985376	0.009521	0.007751	0.099854	-0.586964	-3.784367	1.806541
42124	0	0.956783	0.744999	9.924372	0.009572	0.007452	0.099243	-0.589335	-3.778387	1.807562
42125	0	0.957584	0.738761	9.912156	0.009583	0.007385	0.099121	-0.586685	-3.769549	1.810784
42126	0	0.938487	0.751114	9.899914	0.009386	0.007511	0.098999	-0.586698	-3.767021	1.813148
42127	0	0.945357	0.775228	9.918272	0.009460	0.007751	0.099182	-0.585814	-3.757922	1.808937
42128	0	0.937815	0.775427	9.881739	0.009385	0.007752	0.098817	-0.583722	-3.748705	1.800299
42129	0	0.915521	0.769022	9.844973	0.009155	0.007690	0.098450	-0.583962	-3.747471	1.794480
42130	0	0.903231	0.799236	9.875506	0.009032	0.007995	0.098755	-0.586591	-3.746379	1.787289
42131	0	0.952478	0.817909	9.869350	0.009521	0.008179	0.098694	-0.586115	-3.749027	1.783618
42132	0	0.965303	0.805748	9.857039	0.009649	0.008057	0.098571	-0.585094	-3.752209	1.779883
42133	0	0.940530	0.775553	9.826572	0.009399	0.007751	0.098267	-0.580302	-3.757893	1.785459
42134	0	0.959646	0.757645	9.960719	0.009594	0.007576	0.099607	-0.579741	-3.759615	1.788491
42135	0	0.928231	0.763056	9.905950	0.009277	0.007629	0.099060	-0.578384	-3.764222	1.798091
42136	0	0.917118	0.768846	9.899683	0.009165	0.007692	0.098997	-0.582811	-3.770417	1.800059
42137	0	0.952610	0.762984	9.918165	0.009521	0.007629	0.099182	-0.582255	-3.774605	1.806019
42138	0	0.947675	0.787127	9.924070	0.009469	0.007874	0.099241	-0.584778	-3.782334	1.802312
42139	0	0.946679	0.738647	10.015800	0.009460	0.007385	0.100159	-0.583311	-3.788402	1.795878
42140	0	0.929534	0.738785	9.985104	0.009290	0.007387	0.099852	-0.582483	-3.793676	1.796672
42141	0	0.940609	0.720378	9.985277	0.009399	0.007202	0.099854	-0.580538	-3.800143	1.795113
42142	0	0.935517	0.708126	10.040072	0.009352	0.007083	0.100401	-0.582400	-3.802870	1.790476
42143	0	0.940568	0.738420	10.046336	0.009399	0.007385	0.100464	-0.583554	-3.808848	1.789158
42144	0	0.966275	0.744257	9.997309	0.009656	0.007443	0.099974	-0.584475	-3.815471	1.787474
42145	0	0.964525	0.756803	10.040269	0.009644	0.007568	0.100403	-0.584844	-3.816256	1.786703
42146	0	0.958427	0.732669	10.027966	0.009585	0.007323	0.100280	-0.580944	-3.813815	1.783460
42147	0	0.958552	0.775095	10.058569	0.009583	0.007751	0.100586	-0.581519	-3.816082	1.786250
42148	0	0.964530	0.793479	10.058520	0.009649	0.007933	0.100585	-0.579143	-3.810400	1.787127
42149	0	0.945559	0.769006	10.064746	0.009460	0.007690	0.100647	-0.579654	-3.803760	1.792823
42150	0	0.969472	0.756906	10.076886	0.009694	0.007567	0.100769	-0.577783	-3.803307	1.790830
42151	0	0.994527	0.787678	10.009774	0.009949	0.007874	0.100098	-0.574098	-3.798203	1.796869
42152	0	1.006230	0.800092	10.021985	0.010063	0.008001	0.100220	-0.574569	-3.796049	1.798869
42153	0	0.982385	0.818136	9.906012	0.009827	0.008179	0.099060	-0.571531	-3.791648	1.801819
42154	0	0.981475	0.818298	9.967106	0.009821	0.008183	0.099670	-0.572154	-3.783398	1.803681
42155	0	0.945284	0.799737	10.009823	0.009460	0.007996	0.100098	-0.570206	-3.773561	1.805229
42156	0	0.944192	0.811876	9.961078	0.009445	0.008121	0.099610	-0.572261	-3.768657	1.808177
42157	0	0.945809	0.818173	9.899900	0.009460	0.008179	0.098999	-0.568780	-3.764780	1.805560
42158	0	0.939001	0.775816	9.930361	0.009395	0.007757	0.099303	-0.567696	-3.758304	1.808018
42159	0	0.969920	0.756840	9.857230	0.009705	0.007568	0.098572	-0.567689	-3.750910	1.807466
42160	0	0.932678	0.738603	9.930416	0.009327	0.007385	0.099304	-0.566789	-3.749599	1.807625
42161	0	0.927595	0.787160	9.899931	0.009277	0.007874	0.098999	-0.569029	-3.746846	1.806263
42162	0	0.927194	0.761996	9.808401	0.009274	0.007625	0.098083	-0.574486	-3.743865	1.810517
42163	0	0.903609	0.744708	9.857145	0.009033	0.007446	0.098572	-0.573531	-3.746054	1.809228
42164	0	0.910247	0.768801	9.808257	0.009100	0.007691	0.098083	-0.577425	-3.747831	1.803262
42165	0	0.939768	0.762856	9.863304	0.009399	0.007629	0.098633	-0.578402	-3.744675	1.800567
42166	0	0.963975	0.774925	9.802248	0.009640	0.007750	0.098022	-0.578739	-3.743540	1.803056
42167	0	0.977493	0.744977	9.918095	0.009766	0.007446	0.099182	-0.574628	-3.753106	1.801181
42168	0	0.960552	0.763611	9.905672	0.009601	0.007636	0.099057	-0.574522	-3.757601	1.804300
42169	0	0.952328	0.769101	9.887673	0.009521	0.007690	0.098877	-0.573817	-3.758530	1.799799
42170	0	0.953153	0.799407	9.918069	0.009524	0.007997	0.099181	-0.576603	-3.765659	1.798350
42171	0	0.946542	0.762697	9.979219	0.009460	0.007629	0.099792	-0.579326	-3.770212	1.800515
42172	0	0.917154	0.768356	10.046239	0.009165	0.007685	0.100463	-0.580595	-3.776737	1.802952
42173	0	0.964957	0.805553	10.064649	0.009644	0.008057	0.100647	-0.581786	-3.782420	1.795970
42174	0	0.941734	0.793059	10.003419	0.009411	0.007932	0.100035	-0.582982	-3.788678	1.792696
42175	0	0.989012	0.774736	9.979256	0.009888	0.007751	0.099792	-0.587640	-3.790322	1.794481
42176	0	0.934418	0.761621	10.028102	0.009343	0.007621	0.100281	-0.592869	-3.790361	1.793273
42177	0	0.964317	0.768976	9.991464	0.009644	0.007690	0.099915	-0.593614	-3.788783	1.790797
42178	0	0.964577	0.768818	10.034152	0.009643	0.007689	0.100342	-0.593962	-3.791253	1.791382
42179	0	0.964254	0.750243	10.046433	0.009644	0.007507	0.100464	-0.599526	-3.788976	1.792300
42180	0	0.933457	0.737444	10.064708	0.009336	0.007375	0.100647	-0.599895	-3.786765	1.790557
42181	0	0.963831	0.769512	10.131850	0.009644	0.007690	0.101318	-0.594643	-3.779725	1.791447
42182	0	0.950968	0.775995	10.052503	0.009511	0.007760	0.100525	-0.594771	-3.777104	1.792173
42183	0	0.951341	0.756552	10.028174	0.009521	0.007568	0.100281	-0.598086	-3.766789	1.796024
42184	0	0.968481	0.744267	9.985459	0.009688	0.007440	0.099854	-0.594612	-3.761572	1.797455
42185	0	0.957669	0.756488	9.967123	0.009583	0.007568	0.099670	-0.598652	-3.753769	1.801076
42186	0	0.950684	0.780439	9.979369	0.009509	0.007805	0.099793	-0.599225	-3.750062	1.803248
42187	0	0.933212	0.769083	9.960993	0.009338	0.007690	0.099609	-0.598821	-3.741753	1.805847
42188	0	0.925756	0.750818	9.918371	0.009265	0.007507	0.099183	-0.597885	-3.732105	1.807378
42189	0	0.908991	0.726167	9.906057	0.009094	0.007263	0.099060	-0.599688	-3.726008	1.810753
42190	0	0.920426	0.750314	9.912240	0.009208	0.007504	0.099122	-0.600148	-3.720886	1.811702
42191	0	0.908990	0.750667	9.906051	0.009094	0.007507	0.099060	-0.600925	-3.714735	1.808775
42192	0	0.932467	0.774270	9.832866	0.009330	0.007750	0.098328	-0.608938	-3.707649	1.812720
42193	0	0.915101	0.757216	9.863292	0.009155	0.007568	0.098633	-0.604566	-3.701566	1.809571
42194	0	0.950946	0.769619	9.887735	0.009513	0.007697	0.098877	-0.605643	-3.696453	1.807823
42195	0	0.921900	0.750639	9.899884	0.009216	0.007507	0.098999	-0.606691	-3.698426	1.809506
42196	0	0.964827	0.774776	9.838779	0.009648	0.007749	0.098388	-0.607661	-3.697228	1.808801
42197	0	0.952652	0.799757	9.857113	0.009521	0.007996	0.098572	-0.605321	-3.701923	1.810258
42198	0	0.953547	0.781521	9.869160	0.009531	0.007816	0.098692	-0.606540	-3.705933	1.810782
42199	0	0.940309	0.775033	9.881566	0.009399	0.007751	0.098816	-0.607797	-3.709046	1.806886
42200	0	0.977842	0.774100	9.942531	0.009772	0.007749	0.099425	-0.616454	-3.714949	1.808046
42201	0	0.977289	0.793246	9.905951	0.009766	0.007935	0.099060	-0.618800	-3.722199	1.807932
42202	0	0.966423	0.792832	9.942386	0.009658	0.007930	0.099424	-0.620421	-3.728388	1.804923
42203	0	0.934164	0.756683	9.973126	0.009338	0.007568	0.099731	-0.622142	-3.731019	1.806880
42204	0	0.928755	0.749949	9.887588	0.009283	0.007504	0.098876	-0.626730	-3.735074	1.803633
42205	0	0.915954	0.720077	9.936494	0.009155	0.007202	0.099365	-0.628275	-3.738873	1.802964
42206	0	0.929221	0.701035	9.985232	0.009286	0.007015	0.099853	-0.633809	-3.744984	1.805076
42207	0	0.910379	0.720236	10.058506	0.009094	0.007202	0.100586	-0.633515	-3.754754	1.809946
42208	0	0.961038	0.720223	10.052215	0.009602	0.007202	0.100523	-0.633341	-3.763626	1.809073
42209	0	0.976655	0.750699	9.960931	0.009766	0.007507	0.099609	-0.633705	-3.763570	1.810865
42210	0	0.971021	0.707916	10.003530	0.009706	0.007079	0.100036	-0.633624	-3.766707	1.811757
42211	0	0.964445	0.750818	10.028061	0.009644	0.007507	0.100281	-0.632641	-3.766618	1.815120
42212	0	0.976618	0.793504	10.003584	0.009768	0.007936	0.100036	-0.633199	-3.763954	1.811772
42213	0	0.964684	0.781095	10.015850	0.009644	0.007812	0.100159	-0.634935	-3.766588	1.814069
42214	0	0.928139	0.738460	9.985248	0.009283	0.007381	0.099853	-0.631329	-3.763555	1.816665
42215	0	0.945715	0.756807	10.015903	0.009460	0.007568	0.100159	-0.631692	-3.758675	1.818902
42216	0	0.969475	0.836244	10.058611	0.009698	0.008361	0.100586	-0.629909	-3.753970	1.813814
42217	0	0.939394	0.799940	9.991476	0.009399	0.007996	0.099915	-0.625616	-3.746579	1.816769
42218	0	0.999714	0.824288	9.960979	0.009998	0.008246	0.099609	-0.629679	-3.744113	1.812839
42219	0	0.957726	0.780961	9.997632	0.009583	0.007812	0.099976	-0.633014	-3.736992	1.813418
42220	0	0.993341	0.817538	9.918329	0.009938	0.008172	0.099183	-0.629165	-3.730302	1.817604
42221	0	0.988656	0.836473	9.912096	0.009888	0.008362	0.099121	-0.625786	-3.727875	1.815775
42222	0	0.976209	0.805920	9.869322	0.009763	0.008062	0.098693	-0.629419	-3.725974	1.819502
42223	0	0.946003	0.756555	9.899928	0.009460	0.007568	0.098999	-0.632642	-3.724403	1.823652
42224	0	0.975727	0.768439	9.875564	0.009765	0.007685	0.098755	-0.633033	-3.714744	1.829126
42225	0	0.926964	0.775455	9.893847	0.009277	0.007751	0.098938	-0.629498	-3.704742	1.828239
42226	0	0.932531	0.787739	9.844956	0.009322	0.007879	0.098450	-0.631613	-3.707282	1.828571
42227	0	0.903536	0.738368	9.881584	0.009033	0.007385	0.098816	-0.633415	-3.708693	1.832932
42228	0	0.921741	0.756363	9.875425	0.009220	0.007565	0.098754	-0.634460	-3.704437	1.827230
42229	0	0.940139	0.781173	9.912097	0.009399	0.007812	0.099121	-0.635296	-3.705612	1.824691
42230	0	0.952829	0.756788	9.814318	0.009525	0.007566	0.098144	-0.633570	-3.708001	1.829399
42231	0	0.928410	0.738586	9.905938	0.009277	0.007385	0.099060	-0.632797	-3.714713	1.832778
42232	0	0.941378	0.744685	9.918015	0.009413	0.007447	0.099180	-0.633213	-3.714786	1.831152
42233	0	0.945994	0.751106	9.936500	0.009460	0.007507	0.099365	-0.628894	-3.713114	1.833204
42234	0	0.910249	0.757512	9.954654	0.009093	0.007575	0.099547	-0.628683	-3.722570	1.832226
42235	0	0.928315	0.763021	9.960877	0.009277	0.007629	0.099609	-0.627697	-3.728145	1.837625
42236	0	0.935675	0.744774	9.978989	0.009350	0.007447	0.099791	-0.627048	-3.734995	1.842074
42237	0	0.952497	0.775272	9.985309	0.009521	0.007751	0.099854	-0.625564	-3.737887	1.847172
42238	0	0.965428	0.787441	9.997432	0.009650	0.007875	0.099975	-0.626673	-3.741412	1.846768
42239	0	0.964374	0.811658	9.991462	0.009644	0.008118	0.099915	-0.627885	-3.740509	1.849451
42240	0	0.964899	0.793474	10.034104	0.009644	0.007932	0.100342	-0.624350	-3.745590	1.847421
42241	0	0.989313	0.787511	10.009700	0.009888	0.007874	0.100098	-0.622448	-3.750701	1.851602
42242	0	0.990050	0.787871	10.033948	0.009898	0.007876	0.100340	-0.619733	-3.752246	1.863826
42243	0	0.964524	0.787046	10.040291	0.009644	0.007874	0.100403	-0.623180	-3.753074	1.868272
42244	0	0.982865	0.786836	10.028073	0.009830	0.007867	0.100281	-0.621435	-3.750987	1.867096
42245	0	0.963894	0.774414	10.009867	0.009644	0.007751	0.100098	-0.629799	-3.744625	1.863121
42246	0	0.957149	0.761392	10.028283	0.009573	0.007614	0.100283	-0.630009	-3.741827	1.861252
42247	0	0.934238	0.738654	10.021926	0.009338	0.007385	0.100220	-0.628450	-3.745277	1.856010
42248	0	0.977068	0.763258	10.027901	0.009773	0.007631	0.100279	-0.626972	-3.741257	1.854220
42249	0	0.952090	0.750834	9.967039	0.009521	0.007507	0.099670	-0.625771	-3.739499	1.852505
42250	0	0.945579	0.769566	9.960931	0.009459	0.007691	0.099609	-0.620848	-3.735244	1.848658
[truncated: 618 more rows]
