# Supplementary material for: Properties of traditional bamboo carrying poles have implications for user interactions
Source: PLoS One. 2018 May 10;13(5):e0196208. doi: 10.1371/journal.pone.0196208 (PMC5945030; doi:10.1371/journal.pone.0196208)
Supplement: S1 Text — (ZIP) [file pone.0196208.s005.zip › ResTest_PoleK_MeLoad2.txt]

// Start Time: Unknown
// Update Rate: 100.0Hz
// Filter Profile: human (34.3)
// Firmware Version: 2.1.4
PacketCounter	SampleTimeFine	Acc_X	Acc_Y	Acc_Z	VelInc_X	VelInc_Y	VelInc_Z	Roll	Pitch	Yaw	Latitude	Longitude	Altitude	Vel_X	Vel_Y	Vel_Z
40256	0	-1.205319	0.186254	6.465838	-0.011966	0.001870	0.064674	0.966272	4.406068	3.784998
40257	0	-1.311604	0.115163	6.870380	-0.013000	0.001160	0.068726	0.953714	4.598603	3.796078
40258	0	-1.380882	-0.075897	7.139849	-0.013669	-0.000750	0.071425	0.939671	4.822536	3.810970
40259	0	-1.481880	-0.123273	7.809274	-0.014648	-0.001221	0.078125	0.923292	5.071749	3.833187
40260	0	-1.621405	-0.205803	8.704971	-0.016006	-0.002042	0.087089	0.903465	5.345521	3.853203
40261	0	-1.774508	-0.287859	9.541666	-0.017517	-0.002869	0.095459	0.893053	5.618340	3.875753
40262	0	-1.907351	-0.198411	10.631025	-0.018819	-0.001976	0.106356	0.885937	5.892090	3.896231
40263	0	-1.978466	-0.195669	11.146658	-0.019531	-0.001953	0.111511	0.883936	6.151807	3.918003
40264	0	-2.118891	-0.226541	12.058892	-0.020935	-0.002267	0.120633	0.887038	6.392135	3.940909
40265	0	-2.190323	-0.220244	12.752319	-0.021667	-0.002197	0.127563	0.884065	6.603260	3.960546
40266	0	-2.255965	-0.275817	13.513734	-0.022351	-0.002759	0.135172	0.886040	6.779447	3.974208
40267	0	-2.286347	-0.293033	13.956156	-0.022705	-0.002930	0.139587	0.886419	6.909201	3.982713
40268	0	-2.276503	-0.280673	14.244926	-0.022662	-0.002810	0.142466	0.889462	6.991609	3.991401
40269	0	-2.293175	-0.243632	14.385301	-0.022888	-0.002441	0.143860	0.893847	7.026146	3.995506
40270	0	-2.294597	-0.174759	14.610887	-0.022977	-0.001760	0.146104	0.903782	7.001858	3.995531
40271	0	-2.297912	-0.169461	14.320348	-0.023071	-0.001709	0.143188	0.914790	6.928109	3.993166
40272	0	-2.268174	-0.087824	13.945830	-0.022831	-0.000888	0.139434	0.921874	6.805596	3.987134
40273	0	-2.226403	-0.023130	13.339490	-0.022461	-0.000244	0.133362	0.931628	6.636651	3.975840
40274	0	-2.118560	-0.039592	12.748154	-0.021414	-0.000403	0.127443	0.936544	6.432006	3.955093
40275	0	-1.989803	-0.066352	11.918168	-0.020142	-0.000671	0.119141	0.942461	6.198182	3.937827
40276	0	-1.870323	-0.028852	11.193662	-0.018952	-0.000291	0.111895	0.942875	5.943746	3.911173
40277	0	-1.746674	0.049107	10.209108	-0.017700	0.000488	0.102051	0.944414	5.682024	3.890941
40278	0	-1.650764	0.074157	9.441395	-0.016720	0.000737	0.094377	0.948228	5.424812	3.869625
40279	0	-1.549367	0.092059	8.749768	-0.015686	0.000916	0.087463	0.953513	5.173136	3.849661
40280	0	-1.425937	0.166200	7.943881	-0.014421	0.001657	0.079410	0.960236	4.939440	3.831763
40281	0	-1.390319	0.134137	7.583059	-0.014038	0.001343	0.075806	0.957280	4.735781	3.811560
40282	0	-1.337821	0.078906	7.074615	-0.013482	0.000790	0.070726	0.955744	4.567723	3.796424
40283	0	-1.249237	0.079338	6.849626	-0.012573	0.000793	0.068481	0.955108	4.432589	3.784625
40284	0	-1.241615	0.097678	6.724034	-0.012476	0.000976	0.067229	0.956719	4.330768	3.773754
40285	0	-1.198873	-0.000284	6.555821	-0.012024	0.000000	0.065552	0.951600	4.269271	3.771620
40286	0	-1.194299	-0.019088	6.428469	-0.011955	-0.000189	0.064282	0.947928	4.247529	3.767023
40287	0	-1.209521	-0.024831	6.359667	-0.012085	-0.000244	0.063599	0.940570	4.265978	3.767956
40288	0	-1.232426	-0.013660	6.523516	-0.012289	-0.000131	0.065242	0.930484	4.327852	3.768166
40289	0	-1.330355	0.011937	6.767645	-0.013245	0.000122	0.067688	0.926206	4.427346	3.779483
40290	0	-1.357358	-0.013440	7.100529	-0.013491	-0.000129	0.071021	0.917626	4.560762	3.793837
40291	0	-1.384041	-0.043059	7.432089	-0.013733	-0.000427	0.074341	0.913142	4.726155	3.806120
40292	0	-1.457807	-0.111075	7.769218	-0.014446	-0.001106	0.077717	0.907376	4.919903	3.824940
40293	0	-1.541782	-0.146944	8.517642	-0.015259	-0.001465	0.085205	0.902192	5.133313	3.840432
40294	0	-1.627170	-0.208710	9.207134	-0.016091	-0.002086	0.092103	0.901474	5.357255	3.854417
40295	0	-1.710702	-0.122201	9.969734	-0.016907	-0.001221	0.099731	0.901182	5.586938	3.870166
40296	0	-1.772651	-0.061344	10.725752	-0.017521	-0.000614	0.107291	0.903294	5.806075	3.887743
40297	0	-1.869838	-0.115765	11.361404	-0.018494	-0.001160	0.113647	0.906691	6.011982	3.905208
40298	0	-1.948563	-0.182326	11.928362	-0.019291	-0.001827	0.119315	0.912066	6.198212	3.926388
40299	0	-2.055915	-0.195062	12.637580	-0.020386	-0.001953	0.126404	0.915592	6.354856	3.942056
40300	0	-2.088224	-0.121591	13.041396	-0.020744	-0.001216	0.130436	0.916673	6.475618	3.954576
40301	0	-2.084962	-0.072549	13.310246	-0.020752	-0.000732	0.133118	0.923371	6.559398	3.963929
40302	0	-2.130107	-0.107913	13.491012	-0.021255	-0.001085	0.134917	0.928817	6.597974	3.967335
40303	0	-2.111727	-0.133513	13.702414	-0.021118	-0.001343	0.137024	0.935180	6.597137	3.968402
40304	0	-2.136410	-0.064746	13.605643	-0.021421	-0.000657	0.136047	0.943033	6.548768	3.968359
40305	0	-2.143783	0.006928	13.319608	-0.021545	0.000061	0.133179	0.949261	6.456352	3.959993
40306	0	-2.070946	0.002822	12.902320	-0.020849	0.000015	0.129001	0.959729	6.332361	3.950791
40307	0	-1.984659	-0.127196	12.380729	-0.020020	-0.001282	0.123779	0.967344	6.172683	3.935415
40308	0	-1.901411	-0.113432	11.788188	-0.019202	-0.001142	0.117851	0.973018	5.990118	3.921406
40309	0	-1.774923	0.061368	11.099333	-0.017944	0.000610	0.110962	0.975052	5.788904	3.906121
40310	0	-1.695711	0.056077	10.397389	-0.017152	0.000555	0.103942	0.979629	5.574696	3.882509
40311	0	-1.624264	0.006313	9.664842	-0.016418	0.000061	0.096619	0.980884	5.366486	3.866786
40312	0	-1.549925	0.006912	9.066145	-0.015662	0.000064	0.090633	0.986162	5.160928	3.846275
40313	0	-1.517681	0.043546	8.486457	-0.015320	0.000427	0.084839	0.996115	4.968105	3.827614
40314	0	-1.499990	0.160835	7.874708	-0.015117	0.001601	0.078725	1.005647	4.798220	3.813630
40315	0	-1.418995	0.097898	7.454154	-0.014282	0.000977	0.074524	1.008750	4.656439	3.803336
40316	0	-1.371821	-0.017875	7.420610	-0.013794	-0.000178	0.074192	1.007623	4.539859	3.787691
40317	0	-1.319341	-0.073368	7.142061	-0.013245	-0.000732	0.071411	1.005271	4.458083	3.774564
40318	0	-1.286841	0.011641	7.009236	-0.012900	0.000119	0.070086	1.000517	4.405903	3.769800
40319	0	-1.286730	0.012023	6.982627	-0.012878	0.000122	0.069824	0.997415	4.387659	3.766999
40320	0	-1.286839	0.097268	6.756765	-0.012857	0.000973	0.067570	0.997319	4.406169	3.767555
40321	0	-1.327866	0.115905	7.018401	-0.013245	0.001160	0.070190	0.996455	4.461593	3.773321
40322	0	-1.343164	-0.024836	7.187573	-0.013376	-0.000246	0.071886	0.993078	4.549612	3.782504
40323	0	-1.344740	-0.073674	7.573032	-0.013367	-0.000732	0.075745	0.987052	4.671479	3.789631
40324	0	-1.387815	-0.098875	7.856620	-0.013779	-0.000986	0.078584	0.983870	4.815939	3.805319
40325	0	-1.440372	-0.115891	8.194899	-0.014282	-0.001160	0.081970	0.985818	4.984890	3.828285
40326	0	-1.572408	-0.104297	8.830697	-0.015582	-0.001037	0.088332	0.978512	5.168662	3.841867
40327	0	-1.712467	-0.085945	9.427095	-0.016968	-0.000854	0.094299	0.973447	5.358816	3.858049
40328	0	-1.814646	-0.037986	10.135015	-0.017977	-0.000378	0.101380	0.971995	5.550114	3.876244
40329	0	-1.891010	-0.085089	10.696439	-0.018738	-0.000854	0.106995	0.976824	5.734115	3.892889
40330	0	-1.890992	-0.065872	11.294811	-0.018736	-0.000665	0.112977	0.983774	5.910267	3.904234
40331	0	-1.963369	-0.195042	11.917493	-0.019470	-0.001953	0.119202	0.987310	6.066938	3.916395
40332	0	-2.049733	-0.249451	12.315166	-0.020358	-0.002498	0.123175	0.991075	6.195968	3.927290
40333	0	-2.061638	-0.165226	12.742385	-0.020508	-0.001648	0.127441	0.987780	6.293334	3.933839
40334	0	-2.074134	-0.080083	13.026329	-0.020669	-0.000803	0.130275	0.990316	6.356590	3.942878
40335	0	-2.084376	-0.091270	13.164798	-0.020813	-0.000916	0.131653	0.992869	6.383208	3.945227
40336	0	-2.091496	-0.206201	13.280546	-0.020936	-0.002070	0.132802	0.999718	6.365035	3.941805
40337	0	-2.068959	-0.200920	13.208994	-0.020752	-0.002014	0.132080	1.003571	6.310873	3.938666
40338	0	-2.016000	-0.108142	12.845359	-0.020265	-0.001089	0.128437	1.009642	6.217549	3.932973
40339	0	-2.000963	-0.023197	12.502124	-0.020142	-0.000244	0.125000	1.019887	6.096563	3.926945
40340	0	-1.966220	-0.027564	12.043035	-0.019827	-0.000282	0.120403	1.024876	5.940065	3.912700
40341	0	-1.916579	-0.096660	11.489887	-0.019348	-0.000977	0.114868	1.033472	5.758381	3.899588
40342	0	-1.851648	-0.070919	10.873298	-0.018699	-0.000714	0.108702	1.037530	5.566594	3.884282
40343	0	-1.733730	0.012545	10.226458	-0.017517	0.000122	0.102234	1.040003	5.365310	3.868341
40344	0	-1.621925	0.067981	9.609385	-0.016386	0.000677	0.096066	1.041935	5.166578	3.850966
40345	0	-1.541497	0.031360	9.023555	-0.015564	0.000305	0.090210	1.051363	4.977552	3.834947
40346	0	-1.454030	0.038768	8.497140	-0.014673	0.000381	0.084949	1.058626	4.798409	3.820186
40347	0	-1.386544	0.049067	8.064672	-0.013977	0.000488	0.080627	1.061040	4.640006	3.802554
40348	0	-1.367685	0.067808	7.653123	-0.013766	0.000675	0.076515	1.064617	4.506121	3.792095
40349	0	-1.342133	0.122070	7.380381	-0.013489	0.001221	0.073792	1.064082	4.401362	3.783994
40350	0	-1.300344	0.079235	7.345741	-0.013050	0.000793	0.073449	1.063444	4.328499	3.780355
40351	0	-1.272885	-0.005917	7.153810	-0.012756	-0.000061	0.071533	1.066084	4.284343	3.777908
40352	0	-1.257305	-0.048430	7.056741	-0.012580	-0.000485	0.070566	1.067691	4.273092	3.776430
40353	0	-1.252346	0.036519	6.982221	-0.012512	0.000366	0.069824	1.065962	4.291379	3.777567
40354	0	-1.306157	0.066590	7.152167	-0.013024	0.000669	0.071528	1.061868	4.350827	3.780721
40355	0	-1.342630	0.030551	7.396382	-0.013367	0.000305	0.073975	1.062569	4.442811	3.788379
40356	0	-1.423879	-0.030605	7.741684	-0.014163	-0.000305	0.077431	1.061556	4.554591	3.796629
40357	0	-1.468211	-0.018540	7.999978	-0.014587	-0.000183	0.080017	1.058702	4.689727	3.809284
40358	0	-1.520435	-0.013132	8.252301	-0.015088	-0.000127	0.082544	1.053062	4.850707	3.820329
40359	0	-1.564004	-0.098105	8.847684	-0.015503	-0.000977	0.088501	1.047966	5.027740	3.832488
40360	0	-1.637391	-0.123536	9.477244	-0.016225	-0.001231	0.094798	1.043924	5.207010	3.853430
40361	0	-1.724927	-0.018274	10.092507	-0.017090	-0.000183	0.100952	1.045016	5.387598	3.862581
40362	0	-1.826106	-0.060501	10.629923	-0.018098	-0.000610	0.106327	1.051511	5.562924	3.876260
40363	0	-1.920439	-0.134220	11.154464	-0.019043	-0.001343	0.111572	1.052978	5.728023	3.891392
40364	0	-1.935322	-0.152430	11.820625	-0.019202	-0.001526	0.118231	1.055383	5.873686	3.905237
40365	0	-1.997159	-0.207336	12.278088	-0.019836	-0.002075	0.122803	1.057808	5.999200	3.917257
40366	0	-2.033457	-0.164418	12.530531	-0.020235	-0.001645	0.125321	1.059084	6.089723	3.924763
40367	0	-2.063124	-0.055090	12.846900	-0.020569	-0.000549	0.128479	1.057987	6.144961	3.930379
40368	0	-2.047974	-0.097662	13.071289	-0.020452	-0.000980	0.130717	1.061240	6.169365	3.932446
40369	0	-2.098418	-0.152204	13.177684	-0.020996	-0.001526	0.131775	1.064341	6.158709	3.933442
40370	0	-2.098054	-0.108835	13.099375	-0.021033	-0.001092	0.130985	1.066802	6.112485	3.927085
40371	0	-2.059857	-0.048437	12.757845	-0.020691	-0.000488	0.127563	1.069498	6.029414	3.921538
40372	0	-2.014236	-0.041674	12.401143	-0.020267	-0.000421	0.123991	1.072067	5.913687	3.914084
40373	0	-1.949902	-0.072840	12.044750	-0.019653	-0.000732	0.120422	1.074514	5.766997	3.900461
40374	0	-1.900952	-0.133028	11.531156	-0.019176	-0.001336	0.115284	1.078897	5.602147	3.886838
40375	0	-1.801708	-0.036472	10.879322	-0.018188	-0.000366	0.108765	1.079046	5.421714	3.870353
40376	0	-1.733204	-0.024090	10.304972	-0.017498	-0.000242	0.103022	1.079134	5.237263	3.852837
40377	0	-1.674971	-0.005952	9.756131	-0.016907	-0.000061	0.097534	1.079535	5.052995	3.833717
40378	0	-1.609543	-0.000261	9.193670	-0.016245	0.000002	0.091910	1.072712	4.866877	3.813102
40379	0	-1.488654	0.000128	8.657001	-0.015015	0.000000	0.086548	1.073200	4.697467	3.793864
40380	0	-1.393139	0.030483	8.196875	-0.014040	0.000307	0.081950	1.069011	4.545713	3.776301
40381	0	-1.382516	0.067829	7.820211	-0.013916	0.000671	0.078186	1.078149	4.412486	3.763874
40382	0	-1.348463	0.008074	7.633798	-0.013556	0.000074	0.076325	1.086837	4.305969	3.753307
40383	0	-1.319678	0.024360	7.434934	-0.013245	0.000244	0.074341	1.085442	4.231991	3.748430
40384	0	-1.299736	0.042552	7.301992	-0.013029	0.000425	0.073014	1.085220	4.181952	3.744375
40385	0	-1.323867	0.024396	7.190051	-0.013245	0.000244	0.071899	1.084599	4.172254	3.740734
40386	0	-1.342748	0.024259	7.073953	-0.013416	0.000243	0.070742	1.083359	4.189976	3.745699
40387	0	-1.358136	0.011980	7.305323	-0.013550	0.000122	0.073059	1.079674	4.238997	3.751587
40388	0	-1.372685	0.017372	7.492944	-0.013676	0.000178	0.074939	1.072652	4.316755	3.758473
40389	0	-1.374170	0.011587	7.780754	-0.013672	0.000122	0.077820	1.063716	4.419041	3.767342
40390	0	-1.427095	0.004666	8.070829	-0.014183	0.000048	0.080724	1.062468	4.543215	3.779530
40391	0	-1.469578	-0.030733	8.372130	-0.014587	-0.000305	0.083740	1.059844	4.690935	3.789862
40392	0	-1.513000	-0.091994	8.929485	-0.015002	-0.000920	0.089316	1.060760	4.854062	3.804351
40393	0	-1.607143	-0.103328	9.464173	-0.015930	-0.001038	0.094666	1.066378	5.024359	3.815516
40394	0	-1.686881	0.018756	10.032803	-0.016718	0.000192	0.100353	1.062316	5.195987	3.829667
40395	0	-1.797834	0.012133	10.544230	-0.017822	0.000122	0.105469	1.062223	5.364775	3.848560
40396	0	-1.879041	-0.085897	11.069801	-0.018640	-0.000856	0.110723	1.060186	5.520103	3.861878
40397	0	-1.930652	-0.170545	11.606550	-0.019165	-0.001709	0.116089	1.064121	5.658990	3.873809
40398	0	-1.964614	-0.207308	12.029302	-0.019520	-0.002069	0.120314	1.060260	5.778547	3.884425
40399	0	-1.975770	-0.067166	12.419000	-0.019653	-0.000671	0.124207	1.060210	5.874268	3.891951
40400	0	-2.066701	-0.072855	12.611319	-0.020598	-0.000733	0.126124	1.064657	5.935947	3.899396
40401	0	-2.066158	-0.066647	12.725319	-0.020630	-0.000671	0.127258	1.068848	5.963954	3.902554
40402	0	-2.056386	-0.121624	12.840869	-0.020572	-0.001211	0.128407	1.063857	5.956553	3.901829
40403	0	-2.089013	-0.188939	12.818120	-0.020935	-0.001892	0.128174	1.065400	5.916145	3.897259
40404	0	-2.034110	-0.170502	12.569849	-0.020420	-0.001704	0.125686	1.063565	5.844011	3.890178
40405	0	-1.966656	-0.096800	12.306440	-0.019775	-0.000977	0.123047	1.070240	5.742443	3.879906
40406	0	-1.870269	-0.101892	11.931649	-0.018832	-0.001021	0.119296	1.071322	5.617791	3.870982
40407	0	-1.852817	-0.128097	11.458715	-0.018677	-0.001282	0.114563	1.070567	5.469117	3.857490
40408	0	-1.811366	-0.079271	10.932691	-0.018271	-0.000793	0.109301	1.068823	5.303623	3.843686
40409	0	-1.723643	-0.005820	10.317608	-0.017395	-0.000061	0.103149	1.070362	5.127353	3.826900
40410	0	-1.743368	-0.005088	9.834740	-0.017582	-0.000056	0.098321	1.075193	4.954365	3.812147
40411	0	-1.670784	0.006301	9.316451	-0.016846	0.000061	0.093140	1.076296	4.784515	3.799639
40412	0	-1.579179	-0.029583	8.789858	-0.015915	-0.000302	0.087876	1.083423	4.623662	3.788293
40413	0	-1.478777	0.037180	8.436902	-0.014893	0.000366	0.084351	1.089740	4.481014	3.776233
40414	0	-1.405631	0.031554	8.073892	-0.014143	0.000316	0.080724	1.088514	4.357585	3.768260
40415	0	-1.365920	0.055260	7.832099	-0.013733	0.000549	0.078308	1.092295	4.249236	3.765451
40416	0	-1.310741	0.055424	7.718232	-0.013161	0.000555	0.077173	1.090284	4.169517	3.765705
40417	0	-1.321321	0.061038	7.440744	-0.013245	0.000610	0.074402	1.089565	4.120639	3.760854
40418	0	-1.335269	0.012135	7.362126	-0.013366	0.000121	0.073619	1.089255	4.099890	3.754931
40419	0	-1.331411	0.060913	7.317963	-0.013306	0.000610	0.073181	1.086812	4.112569	3.753145
40420	0	-1.322961	0.078797	7.451502	-0.013201	0.000791	0.074520	1.082364	4.156344	3.755808
40421	0	-1.347370	0.042611	7.665210	-0.013428	0.000427	0.076660	1.080332	4.224316	3.763211
40422	0	-1.395821	-0.007025	7.986601	-0.013890	-0.000064	0.079878	1.071052	4.321149	3.768252
40423	0	-1.442377	-0.000357	8.299388	-0.014343	0.000000	0.083008	1.066000	4.431516	3.776437
40424	0	-1.503367	-0.068029	8.613550	-0.014938	-0.000679	0.086152	1.064160	4.557572	3.780554
40425	0	-1.586329	-0.067372	9.000646	-0.015747	-0.000671	0.090027	1.061259	4.704448	3.795566
40426	0	-1.660843	-0.055860	9.472234	-0.016480	-0.000555	0.094745	1.057099	4.858200	3.810545
40427	0	-1.710397	-0.085566	9.958610	-0.016968	-0.000854	0.099609	1.055925	5.013819	3.823991
40428	0	-1.751600	-0.061566	10.454322	-0.017376	-0.000613	0.104567	1.053517	5.166233	3.839348
40429	0	-1.777516	-0.109758	10.916988	-0.017639	-0.001099	0.109192	1.054923	5.307786	3.855380
40430	0	-1.841844	-0.207260	11.400822	-0.018290	-0.002073	0.114029	1.055683	5.436267	3.865855
40431	0	-1.897002	-0.145924	11.771920	-0.018860	-0.001465	0.117737	1.060807	5.542740	3.869631
40432	0	-1.954160	-0.071592	12.140970	-0.019454	-0.000721	0.121424	1.065478	5.624394	3.880231
40433	0	-2.013605	-0.023766	12.297679	-0.020081	-0.000244	0.122986	1.070956	5.675318	3.881961
40434	0	-2.027513	-0.084189	12.497752	-0.020254	-0.000842	0.124981	1.070546	5.693761	3.885262
40435	0	-2.007543	-0.146413	12.567222	-0.020081	-0.001465	0.125671	1.070415	5.688302	3.886337
40436	0	-2.003193	-0.176612	12.555641	-0.020070	-0.001769	0.125550	1.071876	5.652963	3.879398
40437	0	-1.933653	-0.115391	12.299735	-0.019409	-0.001160	0.122986	1.075786	5.584746	3.871344
40438	0	-1.910774	-0.046843	12.015500	-0.019207	-0.000478	0.120139	1.082934	5.489650	3.857002
40439	0	-1.855627	-0.048213	11.623028	-0.018677	-0.000488	0.116211	1.087410	5.370226	3.851958
40440	0	-1.806791	-0.053153	11.254631	-0.018200	-0.000538	0.112525	1.092272	5.235114	3.844793
40441	0	-1.768839	-0.006540	10.774914	-0.017822	-0.000061	0.107727	1.085902	5.092249	3.830765
40442	0	-1.743110	0.005377	10.211825	-0.017569	0.000052	0.102095	1.085674	4.937387	3.817406
40443	0	-1.665435	-0.042372	9.737350	-0.016785	-0.000427	0.097351	1.087952	4.783730	3.796762
40444	0	-1.598256	-0.059586	9.326535	-0.016109	-0.000604	0.093244	1.095784	4.628402	3.782988
40445	0	-1.539231	0.006359	8.931359	-0.015503	0.000061	0.089294	1.097371	4.486007	3.765465
40446	0	-1.483241	0.098396	8.519660	-0.014926	0.000980	0.085180	1.100654	4.359465	3.754411
40447	0	-1.475138	0.103949	8.155750	-0.014832	0.001038	0.081543	1.101902	4.246044	3.747364
40448	0	-1.431248	0.061084	7.999404	-0.014370	0.000613	0.079984	1.097268	4.162985	3.736843
40449	0	-1.375070	-0.006390	7.886498	-0.013794	-0.000061	0.078857	1.091939	4.099321	3.732226
40450	0	-1.338144	-0.055630	7.710577	-0.013405	-0.000555	0.077102	1.088939	4.063826	3.724835
40451	0	-1.311678	-0.018515	7.666114	-0.013123	-0.000183	0.076660	1.084867	4.054289	3.723176
40452	0	-1.318685	0.005722	7.629331	-0.013172	0.000056	0.076296	1.085332	4.075408	3.725777
40453	0	-1.376190	-0.005886	7.811990	-0.013733	-0.000061	0.078125	1.087593	4.116817	3.730615
40454	0	-1.432709	-0.012025	7.908166	-0.014280	-0.000118	0.079090	1.083914	4.183363	3.740135
40455	0	-1.489485	0.006106	8.165352	-0.014832	0.000061	0.081665	1.083196	4.271016	3.750995
40456	0	-1.534873	-0.018487	8.394571	-0.015267	-0.000183	0.083961	1.080133	4.380825	3.760270
40457	0	-1.565821	-0.061551	8.781282	-0.015564	-0.000610	0.087830	1.072863	4.502643	3.766305
40458	0	-1.568459	-0.105147	9.174538	-0.015578	-0.001049	0.091763	1.069405	4.634021	3.779187
40459	0	-1.623274	-0.134233	9.586611	-0.016113	-0.001343	0.095886	1.069557	4.775281	3.793776
40460	0	-1.697663	-0.085291	10.125600	-0.016854	-0.000854	0.101276	1.070942	4.912299	3.806030
40461	0	-1.782651	-0.054207	10.532544	-0.017700	-0.000549	0.105347	1.078276	5.048399	3.817279
40462	0	-1.838398	-0.089658	10.894525	-0.018267	-0.000901	0.108965	1.082726	5.170255	3.830842
40463	0	-1.872643	-0.140145	11.356827	-0.018616	-0.001404	0.113586	1.084618	5.280492	3.839972
40464	0	-1.869541	-0.103480	11.731927	-0.018600	-0.001033	0.117334	1.082130	5.371886	3.848874
40465	0	-1.917600	-0.097227	11.992263	-0.019104	-0.000977	0.119934	1.085470	5.439347	3.855074
40466	0	-1.910809	-0.090329	12.204115	-0.019068	-0.000907	0.122047	1.088026	5.475869	3.862776
40467	0	-1.917875	-0.133277	12.243449	-0.019165	-0.001343	0.122437	1.096166	5.487446	3.865302
40468	0	-1.930044	-0.106886	12.316651	-0.019315	-0.001079	0.123164	1.103700	5.473014	3.861584
40469	0	-1.948893	-0.061082	12.226017	-0.019531	-0.000610	0.122253	1.101747	5.432215	3.858868
40470	0	-1.943392	0.019178	12.014275	-0.019509	0.000181	0.120131	1.110124	5.359100	3.855541
40471	0	-1.924788	0.011984	11.695992	-0.019348	0.000122	0.116943	1.106084	5.259790	3.849209
40472	0	-1.873505	-0.085492	11.345458	-0.018848	-0.000859	0.113436	1.108592	5.144051	3.846154
40473	0	-1.824879	-0.078745	10.994484	-0.018372	-0.000793	0.109924	1.112680	5.015067	3.834273
40474	0	-1.752162	-0.028584	10.546789	-0.017648	-0.000294	0.105447	1.119037	4.876980	3.824509
40475	0	-1.708676	0.000722	10.072934	-0.017212	0.000000	0.100708	1.124978	4.733594	3.809639
40476	0	-1.642380	0.013785	9.722928	-0.016543	0.000135	0.097209	1.125658	4.591604	3.796048
40477	0	-1.588068	0.031194	9.297549	-0.015991	0.000305	0.092957	1.131758	4.454365	3.783018
40478	0	-1.524952	-0.023302	8.867720	-0.015353	-0.000232	0.088659	1.128023	4.319416	3.771481
40479	0	-1.388847	0.006349	8.546368	-0.013977	0.000061	0.085449	1.129238	4.199509	3.764752
40480	0	-1.386170	0.000764	8.231543	-0.013929	0.000004	0.082304	1.132527	4.104260	3.753673
40481	0	-1.355566	0.030687	8.094188	-0.013611	0.000305	0.080933	1.133008	4.024966	3.744566
40482	0	-1.383344	0.043121	7.930905	-0.013869	0.000430	0.079303	1.132814	3.971889	3.739773
40483	0	-1.420222	0.000192	7.800639	-0.014221	0.000000	0.078003	1.133906	3.942746	3.734923
40484	0	-1.412392	-0.005790	7.727701	-0.014123	-0.000057	0.077277	1.131284	3.942768	3.735865
40485	0	-1.399247	0.018171	7.732876	-0.013977	0.000183	0.077332	1.127690	3.964301	3.731834
40486	0	-1.440512	0.017748	7.927344	-0.014375	0.000179	0.079279	1.123591	4.006815	3.732094
40487	0	-1.457565	-0.012489	8.061855	-0.014526	-0.000122	0.080627	1.118199	4.075478	3.731826
40488	0	-1.475134	-0.037566	8.340601	-0.014689	-0.000373	0.083417	1.113049	4.159043	3.735406
40489	0	-1.521712	-0.054431	8.586230	-0.015137	-0.000549	0.085876	1.118376	4.264424	3.749926
40490	0	-1.570320	-0.066177	8.937059	-0.015610	-0.000662	0.089387	1.117223	4.382581	3.759777
40491	0	-1.616053	-0.060694	9.293782	-0.016052	-0.000610	0.092957	1.120222	4.514277	3.771244
40492	0	-1.663983	-0.078644	9.808609	-0.016525	-0.000787	0.098105	1.119467	4.646351	3.782999
40493	0	-1.677787	-0.090782	10.197094	-0.016663	-0.000916	0.101990	1.126747	4.774314	3.786394
40494	0	-1.775353	-0.126905	10.577497	-0.017634	-0.001266	0.105795	1.122877	4.901499	3.798460
40495	0	-1.805245	-0.097089	11.015086	-0.017944	-0.000977	0.110168	1.127312	5.012406	3.803121
40496	0	-1.881986	-0.120671	11.383762	-0.018718	-0.001209	0.113854	1.128450	5.113511	3.809170
40497	0	-1.918751	-0.110094	11.686863	-0.019104	-0.001099	0.116882	1.124705	5.193746	3.814073
40498	0	-1.963757	-0.066885	11.861409	-0.019579	-0.000676	0.118624	1.130167	5.248592	3.820465
40499	0	-1.932134	-0.041873	12.084417	-0.019287	-0.000427	0.120850	1.136327	5.279453	3.821063
40500	0	-1.948440	-0.095265	12.193596	-0.019479	-0.000960	0.121937	1.141548	5.283059	3.821903
40501	0	-1.956683	-0.097464	12.201338	-0.019592	-0.000977	0.122009	1.141302	5.257433	3.823240
40502	0	-1.955798	-0.109071	12.037645	-0.019604	-0.001096	0.120369	1.143539	5.212547	3.810725
40503	0	-1.897429	-0.036314	11.860233	-0.019043	-0.000366	0.118591	1.143758	5.144867	3.798187
40504	0	-1.893713	0.001487	11.563803	-0.019032	0.000006	0.115623	1.149966	5.049911	3.786605
40505	0	-1.832755	-0.029912	11.299320	-0.018433	-0.000305	0.112976	1.153261	4.941882	3.774609
40506	0	-1.762890	-0.072461	10.863256	-0.017743	-0.000721	0.108614	1.146572	4.820048	3.762569
40507	0	-1.714949	-0.042367	10.414642	-0.017273	-0.000427	0.104126	1.147591	4.682697	3.751410
40508	0	-1.654883	-0.005183	10.040085	-0.016669	-0.000054	0.100381	1.147553	4.543701	3.739324
40509	0	-1.599900	0.036971	9.645458	-0.016113	0.000366	0.096436	1.148665	4.406526	3.721153
40510	0	-1.566805	0.007261	9.258413	-0.015772	0.000067	0.092566	1.152992	4.276481	3.710520
40511	0	-1.546562	0.030435	8.931154	-0.015564	0.000305	0.089294	1.149151	4.148699	3.698679
40512	0	-1.517385	0.048873	8.561891	-0.015254	0.000486	0.085605	1.149570	4.039621	3.693331
40513	0	-1.470721	0.018411	8.308008	-0.014771	0.000183	0.083069	1.148307	3.950502	3.689646
40514	0	-1.435449	-0.036275	8.126839	-0.014403	-0.000365	0.081260	1.149208	3.880126	3.674205
40515	0	-1.418860	-0.018388	8.002288	-0.014221	-0.000183	0.080017	1.145588	3.831674	3.671678
40516	0	-1.401450	0.024299	7.881152	-0.014035	0.000242	0.078808	1.144198	3.799930	3.661020
40517	0	-1.434184	0.011907	7.873562	-0.014343	0.000122	0.078735	1.137488	3.796140	3.653685
40518	0	-1.423520	0.042235	7.830503	-0.014218	0.000421	0.078308	1.137679	3.818853	3.657321
40519	0	-1.437974	0.006232	8.086511	-0.014343	0.000061	0.080872	1.137192	3.868637	3.657740
40520	0	-1.446919	-0.067057	8.286357	-0.014419	-0.000669	0.082872	1.133452	3.936638	3.658614
40521	0	-1.446759	-0.030305	8.495020	-0.014404	-0.000305	0.084961	1.134105	4.019853	3.666818
40522	0	-1.534659	-0.006005	8.724350	-0.015267	-0.000057	0.087257	1.128286	4.121619	3.678019
40523	0	-1.601868	-0.127750	9.037750	-0.015930	-0.001282	0.090393	1.131468	4.231268	3.692994
40524	0	-1.657880	-0.151252	9.424990	-0.016481	-0.001517	0.094267	1.135090	4.347229	3.705340
40525	0	-1.707227	-0.060701	9.769912	-0.016968	-0.000610	0.097717	1.136849	4.467517	3.716536
40526	0	-1.736302	0.031485	10.297102	-0.017249	0.000312	0.102990	1.138091	4.592063	3.727873
40527	0	-1.786845	0.018832	10.636633	-0.017761	0.000183	0.106384	1.141583	4.705247	3.737710
40528	0	-1.795825	-0.132656	10.968908	-0.017860	-0.001332	0.109705	1.145427	4.804956	3.750384
40529	0	-1.833567	-0.200610	11.375583	-0.018250	-0.002014	0.113770	1.151209	4.889357	3.756650
40530	0	-1.855747	-0.138638	11.592679	-0.018486	-0.001388	0.115938	1.149935	4.957814	3.759657
40531	0	-1.884777	0.006789	11.852250	-0.018799	0.000061	0.118530	1.153823	5.003039	3.759684
40532	0	-1.923632	-0.016349	11.979049	-0.019203	-0.000170	0.119796	1.157065	5.032543	3.760522
40533	0	-1.941302	-0.121345	12.048285	-0.019409	-0.001221	0.120483	1.161115	5.033877	3.762282
40534	0	-1.908838	-0.138772	12.060727	-0.019112	-0.001390	0.120604	1.159659	5.009711	3.756088
40535	0	-1.911597	-0.097753	11.933160	-0.019165	-0.000977	0.119324	1.155443	4.960538	3.747725
40536	0	-1.887155	-0.030449	11.715386	-0.018947	-0.000307	0.117142	1.154363	4.885174	3.735952
40537	0	-1.852502	-0.017303	11.390642	-0.018616	-0.000183	0.113892	1.160866	4.791808	3.728852
40538	0	-1.863968	-0.058746	11.131413	-0.018744	-0.000591	0.111297	1.161143	4.682842	3.721375
40539	0	-1.814604	-0.018003	10.774455	-0.018250	-0.000183	0.107727	1.160745	4.570686	3.713360
40540	0	-1.769272	0.024770	10.350855	-0.017807	0.000250	0.103489	1.154664	4.442066	3.701530
40541	0	-1.686077	-0.036642	9.920039	-0.016968	-0.000366	0.099182	1.150688	4.316411	3.687746
40542	0	-1.616800	-0.042462	9.600025	-0.016273	-0.000428	0.095983	1.151242	4.189351	3.682867
40543	0	-1.540776	-0.066835	9.211806	-0.015503	-0.000671	0.092102	1.151233	4.068900	3.670578
40544	0	-1.486683	-0.005217	8.946134	-0.014953	-0.000055	0.089447	1.151423	3.957030	3.654108
40545	0	-1.457531	0.048788	8.649918	-0.014648	0.000488	0.086487	1.147218	3.858021	3.641452
40546	0	-1.456908	-0.012366	8.383657	-0.014629	-0.000123	0.083826	1.142740	3.773268	3.633813
40547	0	-1.442231	-0.024027	8.246605	-0.014465	-0.000244	0.082458	1.144504	3.711183	3.627993
40548	0	-1.398475	0.019397	8.180646	-0.014014	0.000191	0.081801	1.145467	3.667482	3.623711
40549	0	-1.408390	0.012452	8.020287	-0.014099	0.000122	0.080200	1.145443	3.643336	3.619968
40550	0	-1.388343	0.000657	8.038843	-0.013885	0.000005	0.080388	1.144536	3.637957	3.616933
40551	0	-1.399328	-0.011653	7.989219	-0.013977	-0.000122	0.079895	1.149001	3.658794	3.615809
40552	0	-1.440640	-0.041897	8.208038	-0.014377	-0.000417	0.082086	1.142577	3.697766	3.616043
40553	0	-1.481714	0.018482	8.415928	-0.014771	0.000183	0.084167	1.141574	3.758763	3.615906
40554	0	-1.523033	0.036453	8.639838	-0.015172	0.000369	0.086409	1.132328	3.833501	3.620585
40555	0	-1.575897	0.048800	8.885429	-0.015686	0.000488	0.088867	1.128710	3.924842	3.629268
40556	0	-1.604799	-0.030515	9.193794	-0.015960	-0.000306	0.091953	1.126726	4.031865	3.642765
40557	0	-1.608413	-0.080067	9.538228	-0.015991	-0.000793	0.095398	1.114990	4.140714	3.651602
40558	0	-1.616304	-0.044113	9.956185	-0.016064	-0.000443	0.099578	1.113352	4.252342	3.655921
40559	0	-1.658133	-0.067258	10.294997	-0.016479	-0.000671	0.102966	1.108778	4.363017	3.657367
40560	0	-1.691255	-0.086200	10.682349	-0.016813	-0.000857	0.106839	1.100633	4.466695	3.664198
40561	0	-1.760373	-0.060823	10.954424	-0.017517	-0.000610	0.109558	1.099508	4.554507	3.670001
40562	0	-1.825996	-0.121441	11.250790	-0.018184	-0.001217	0.112520	1.098601	4.629281	3.676189
40563	0	-1.855742	-0.073027	11.497998	-0.018494	-0.000732	0.114990	1.097289	4.689881	3.683910
40564	0	-1.890595	-0.017944	11.606148	-0.018867	-0.000179	0.116068	1.093473	4.726001	3.685410
40565	0	-1.918087	-0.066548	11.767324	-0.019165	-0.000671	0.117676	1.095251	4.738721	3.683158
40566	0	-1.919149	-0.108648	11.864760	-0.019197	-0.001087	0.118647	1.091962	4.730153	3.683950
40567	0	-1.919998	-0.103957	11.853449	-0.019226	-0.001038	0.118530	1.085984	4.702126	3.681293
40568	0	-1.900426	-0.103677	11.665389	-0.019053	-0.001042	0.116646	1.087045	4.651183	3.674592
40569	0	-1.885577	-0.036555	11.475682	-0.018921	-0.000366	0.114746	1.083224	4.583521	3.664225
40570	0	-1.870857	-0.048448	11.276700	-0.018793	-0.000487	0.112753	1.081523	4.494961	3.655747
40571	0	-1.827665	-0.060391	11.018429	-0.018372	-0.000610	0.110168	1.083401	4.393786	3.642431
40572	0	-1.747356	-0.022853	10.618714	-0.017579	-0.000232	0.106170	1.082055	4.277300	3.628009
40573	0	-1.661984	-0.017667	10.200674	-0.016724	-0.000183	0.101990	1.084431	4.157999	3.617341
40574	0	-1.623788	0.007394	9.886618	-0.016340	0.000072	0.098849	1.081284	4.036687	3.603905
40575	0	-1.577080	0.025083	9.559733	-0.015869	0.000244	0.095581	1.084372	3.916213	3.589128
40576	0	-1.558797	0.025626	9.282111	-0.015678	0.000257	0.092806	1.079247	3.801923	3.575177
40577	0	-1.542435	0.018183	8.967421	-0.015503	0.000183	0.089661	1.072930	3.698722	3.567332
40578	0	-1.534580	-0.012261	8.725751	-0.015411	-0.000125	0.087246	1.071284	3.609896	3.555604
40579	0	-1.502120	0.018010	8.466546	-0.015076	0.000183	0.084656	1.062625	3.533381	3.544614
40580	0	-1.456319	0.036181	8.346007	-0.014603	0.000360	0.083453	1.061096	3.476334	3.538090
40581	0	-1.413613	0.103779	8.215746	-0.014160	0.001038	0.082153	1.056791	3.439944	3.532494
40582	0	-1.397961	0.024601	8.204071	-0.013990	0.000244	0.082039	1.054804	3.421910	3.530325
40583	0	-1.422528	-0.012111	8.099294	-0.014221	-0.000122	0.080994	1.051637	3.424803	3.525454
40584	0	-1.424742	-0.018345	8.190420	-0.014230	-0.000182	0.081907	1.045351	3.446585	3.521993
40585	0	-1.449841	-0.024430	8.397867	-0.014465	-0.000244	0.083984	1.040665	3.488685	3.522719
40586	0	-1.500937	0.011978	8.548926	-0.014960	0.000121	0.085498	1.034434	3.551279	3.530873
40587	0	-1.519629	0.024402	8.763618	-0.015137	0.000244	0.087646	1.029824	3.625907	3.540974
40588	0	-1.526841	-0.067478	8.999407	-0.015199	-0.000672	0.090006	1.022322	3.711567	3.542672
40589	0	-1.576931	-0.073511	9.398020	-0.015686	-0.000732	0.093994	1.014670	3.810005	3.545506
40590	0	-1.606538	-0.092192	9.651480	-0.015980	-0.000921	0.096529	1.009423	3.908570	3.547245
40591	0	-1.662545	-0.011907	10.106030	-0.016541	-0.000122	0.101074	1.008368	4.001569	3.555331
40592	0	-1.729530	-0.035604	10.365389	-0.017203	-0.000360	0.103669	1.008791	4.099863	3.563144
40593	0	-1.766523	-0.079361	10.698029	-0.017578	-0.000793	0.106995	1.004168	4.189707	3.571269
40594	0	-1.801994	-0.097425	11.018716	-0.017941	-0.000978	0.110200	1.002975	4.267909	3.577680
40595	0	-1.861755	-0.097370	11.333201	-0.018555	-0.000977	0.113342	1.001184	4.328073	3.584880
40596	0	-1.824277	-0.023880	11.435102	-0.018193	-0.000238	0.114359	0.996057	4.374390	3.588608
40597	0	-1.864814	-0.048370	11.602265	-0.018616	-0.000488	0.116028	0.995518	4.403297	3.586608
40598	0	-1.875328	-0.065584	11.687015	-0.018743	-0.000663	0.116872	0.997230	4.410527	3.585665
40599	0	-1.909526	-0.109479	11.694482	-0.019104	-0.001099	0.116943	0.995884	4.398491	3.589209
40600	0	-1.881222	-0.072260	11.664598	-0.018843	-0.000726	0.116641	0.993638	4.365300	3.587719
40601	0	-1.856391	-0.006051	11.438831	-0.018616	-0.000061	0.114380	0.988624	4.310293	3.578510
40602	0	-1.807983	-0.035967	11.294212	-0.018147	-0.000365	0.112931	0.988679	4.238418	3.572843
40603	0	-1.774287	-0.060318	11.024235	-0.017822	-0.000610	0.110229	0.990322	4.152798	3.561606
40604	0	-1.745621	-0.071161	10.782747	-0.017546	-0.000719	0.107813	0.992352	4.054611	3.548329
40605	0	-1.711462	-0.029868	10.420307	-0.017212	-0.000305	0.104187	0.993601	3.944451	3.539129
40606	0	-1.656514	0.013812	10.063177	-0.016658	0.000134	0.100616	0.991873	3.835690	3.526976
40607	0	-1.639309	-0.011730	9.773184	-0.016479	-0.000122	0.097717	0.991572	3.731295	3.514407
40608	0	-1.628698	0.013637	9.434310	-0.016375	0.000131	0.094328	0.992618	3.621810	3.498516
40609	0	-1.603354	-0.012033	9.138367	-0.016113	-0.000122	0.091370	0.988979	3.518699	3.483786
40610	0	-1.558425	-0.011512	8.921106	-0.015653	-0.000119	0.089199	0.988390	3.427634	3.474449
40611	0	-1.495821	0.036958	8.716790	-0.015015	0.000366	0.087158	0.986966	3.350150	3.465642
40612	0	-1.443711	0.019010	8.559611	-0.014477	0.000189	0.085589	0.982899	3.293810	3.457312
40613	0	-1.431524	0.030333	8.472154	-0.014343	0.000305	0.084717	0.974696	3.252721	3.443628
40614	0	-1.439568	0.018040	8.350810	-0.014410	0.000179	0.083506	0.970456	3.229639	3.440318
40615	0	-1.440597	0.000126	8.349581	-0.014404	0.000000	0.083496	0.966528	3.228607	3.439114
40616	0	-1.472386	0.006491	8.269980	-0.014713	0.000063	0.082702	0.963534	3.239825	3.439433
40617	0	-1.473369	-0.005847	8.434636	-0.014709	-0.000061	0.084351	0.961241	3.269118	3.445037
40618	0	-1.479423	-0.005489	8.665551	-0.014760	-0.000056	0.086661	0.957358	3.310885	3.445997
40619	0	-1.518300	-0.060743	8.769954	-0.015137	-0.000610	0.087708	0.955444	3.367803	3.448096
40620	0	-1.504949	-0.036042	8.926771	-0.014987	-0.000360	0.089278	0.949895	3.444544	3.447531
40621	0	-1.539021	-0.018570	9.257866	-0.015320	-0.000183	0.092590	0.941105	3.528020	3.454562
40622	0	-1.578447	0.005329	9.585015	-0.015710	0.000055	0.095862	0.933095	3.613648	3.460057
40623	0	-1.668170	-0.054906	9.892452	-0.016602	-0.000549	0.098938	0.927726	3.702803	3.466107
40624	0	-1.728028	-0.018341	10.212982	-0.017195	-0.000183	0.102144	0.921673	3.795254	3.465506
40625	0	-1.741584	-0.042381	10.399025	-0.017334	-0.000427	0.104004	0.919717	3.881709	3.472763
40626	0	-1.769608	-0.041696	10.738268	-0.017626	-0.000421	0.107394	0.917747	3.953083	3.479282
40627	0	-1.813199	-0.067231	11.070705	-0.018066	-0.000671	0.110718	0.910938	4.017409	3.482318
40628	0	-1.825043	-0.079282	11.270185	-0.018200	-0.000795	0.112710	0.907475	4.065319	3.479565
40629	0	-1.816602	-0.060575	11.327510	-0.018127	-0.000610	0.113281	0.906020	4.100786	3.480374
40630	0	-1.822501	-0.029605	11.405922	-0.018206	-0.000297	0.114062	0.900414	4.116666	3.479727
40631	0	-1.849509	-0.072668	11.572246	-0.018494	-0.000732	0.115723	0.899725	4.114566	3.475212
40632	0	-1.865817	-0.090321	11.572518	-0.018680	-0.000905	0.115722	0.895027	4.089938	3.467356
40633	0	-1.845671	-0.115276	11.426386	-0.018494	-0.001160	0.114258	0.895331	4.049361	3.459385
40634	0	-1.830521	-0.071081	11.293546	-0.018360	-0.000719	0.112926	0.896970	3.990097	3.450303
40635	0	-1.805975	-0.066766	11.036269	-0.018127	-0.000671	0.110352	0.894069	3.916327	3.442315
40636	0	-1.760869	-0.059729	10.873763	-0.017689	-0.000604	0.108725	0.893901	3.828446	3.430953
40637	0	-1.718113	-0.036430	10.566685	-0.017273	-0.000366	0.105652	0.889003	3.725530	3.414353
40638	0	-1.694972	-0.066613	10.172849	-0.017035	-0.000669	0.101714	0.884789	3.625370	3.405628
40639	0	-1.663836	-0.036125	9.901342	-0.016724	-0.000366	0.098999	0.883559	3.523206	3.393819
40640	0	-1.653733	-0.065666	9.629511	-0.016619	-0.000662	0.096281	0.882756	3.422956	3.379151
40641	0	-1.585455	-0.011520	9.406797	-0.015930	-0.000122	0.094055	0.884088	3.327290	3.367615
40642	0	-1.565803	0.001823	9.091740	-0.015723	0.000012	0.090906	0.884435	3.241508	3.360746
40643	0	-1.532513	0.024760	8.814447	-0.015381	0.000244	0.088135	0.881997	3.165481	3.354636
40644	0	-1.491875	0.019224	8.694030	-0.014966	0.000190	0.086932	0.878289	3.099563	3.349868
40645	0	-1.443083	0.061074	8.630949	-0.014465	0.000610	0.086304	0.871890	3.050071	3.348090
40646	0	-1.431664	0.018498	8.503677	-0.014337	0.000183	0.085033	0.867534	3.019629	3.339767
40647	0	-1.427522	0.036815	8.429073	-0.014282	0.000366	0.084290	0.863276	3.006434	3.338202
40648	0	-1.433208	0.012717	8.416902	-0.014330	0.000125	0.084169	0.859466	3.005771	3.334969
40649	0	-1.442278	0.054808	8.465262	-0.014404	0.000549	0.084656	0.851021	3.027165	3.332665
40650	0	-1.501914	0.072984	8.702473	-0.014992	0.000730	0.087029	0.844608	3.059590	3.331798
40651	0	-1.511815	-0.012149	8.885998	-0.015076	-0.000122	0.088867	0.838576	3.110599	3.337266
40652	0	-1.533842	-0.006339	9.024660	-0.015285	-0.000060	0.090256	0.827676	3.175307	3.341065
40653	0	-1.556745	-0.006296	9.178596	-0.015503	-0.000061	0.091797	0.818570	3.252197	3.342881
40654	0	-1.625729	-0.061562	9.438621	-0.016186	-0.000615	0.094398	0.811149	3.335092	3.352211
40655	0	-1.625112	-0.079525	9.709410	-0.016174	-0.000793	0.097107	0.802301	3.421923	3.359640
40656	0	-1.689945	-0.079704	10.011877	-0.016821	-0.000797	0.100132	0.795764	3.507952	3.368315
40657	0	-1.716951	-0.079511	10.374661	-0.017090	-0.000793	0.103760	0.787108	3.592268	3.368850
40658	0	-1.745058	-0.061194	10.622314	-0.017375	-0.000614	0.106236	0.782584	3.670152	3.369471
40659	0	-1.801059	-0.146856	10.820428	-0.017944	-0.001465	0.108215	0.771743	3.736395	3.374859
40660	0	-1.795773	-0.116416	11.123551	-0.017898	-0.001168	0.111245	0.768923	3.794453	3.377245
40661	0	-1.823274	-0.103360	11.235859	-0.018188	-0.001038	0.112366	0.765806	3.835948	3.374587
40662	0	-1.836543	-0.065531	11.375008	-0.018339	-0.000664	0.113754	0.766996	3.858707	3.372558
40663	0	-1.874453	-0.078398	11.492817	-0.018738	-0.000793	0.114929	0.769070	3.861563	3.375599
40664	0	-1.917005	-0.107769	11.529395	-0.019178	-0.001080	0.115293	0.763490	3.849577	3.372860
40665	0	-1.846614	-0.066143	11.487265	-0.018494	-0.000671	0.114868	0.765709	3.818603	3.361389
40666	0	-1.845608	-0.034273	11.311397	-0.018500	-0.000347	0.113107	0.762470	3.770277	3.352302
40667	0	-1.818829	-0.029935	11.164331	-0.018250	-0.000305	0.111633	0.760691	3.703789	3.346708
40668	0	-1.757163	-0.035252	10.995452	-0.017641	-0.000355	0.109943	0.755184	3.627930	3.333671
40669	0	-1.725413	-0.030059	10.749578	-0.017334	-0.000305	0.107483	0.752171	3.539189	3.321126
40670	0	-1.679129	0.026117	10.385920	-0.016875	0.000253	0.103846	0.753513	3.442889	3.310296
40671	0	-1.669837	0.067856	10.157669	-0.016785	0.000671	0.101562	0.753645	3.341861	3.302334
40672	0	-1.647378	0.025496	9.800324	-0.016558	0.000257	0.097989	0.742870	3.240116	3.294074
40673	0	-1.597118	0.024865	9.583874	-0.016052	0.000244	0.095825	0.740314	3.139473	3.289011
40674	0	-1.563822	0.001427	9.281178	-0.015713	0.000009	0.092799	0.739439	3.044004	3.273148
40675	0	-1.525656	0.042775	9.028171	-0.015320	0.000427	0.090271	0.732234	2.960110	3.262018
40676	0	-1.496197	0.024493	8.846953	-0.015013	0.000244	0.088461	0.725449	2.890819	3.247966
40677	0	-1.490923	-0.012004	8.698272	-0.014954	-0.000122	0.086975	0.720326	2.828807	3.239273
40678	0	-1.453184	0.000560	8.589582	-0.014562	0.000004	0.085891	0.714889	2.785413	3.233511
40679	0	-1.444977	0.000174	8.545185	-0.014465	0.000000	0.085449	0.709379	2.760895	3.227447
40680	0	-1.455067	0.061476	8.453952	-0.014557	0.000613	0.084538	0.703661	2.748848	3.222347
40681	0	-1.483741	-0.005927	8.434955	-0.014832	-0.000061	0.084351	0.698324	2.753238	3.219574
40682	0	-1.486629	-0.030134	8.550351	-0.014844	-0.000302	0.085507	0.691856	2.779571	3.215595
40683	0	-1.492782	-0.036567	8.684698	-0.014893	-0.000366	0.086853	0.684685	2.822150	3.225448
40684	0	-1.500836	-0.030311	8.829813	-0.014965	-0.000304	0.088305	0.678293	2.874585	3.228105
40685	0	-1.561806	-0.030310	9.075000	-0.015564	-0.000305	0.090759	0.673178	2.939349	3.223737
40686	0	-1.592092	-0.024025	9.256041	-0.015858	-0.000240	0.092571	0.665469	3.013912	3.226011
40687	0	-1.611838	-0.060907	9.508160	-0.016052	-0.000610	0.095093	0.659259	3.089951	3.229905
40688	0	-1.656799	-0.060379	9.792605	-0.016494	-0.000608	0.097939	0.656869	3.173048	3.234683
40689	0	-1.679930	0.000334	10.106168	-0.016724	0.000000	0.101074	0.652858	3.255157	3.241338
40690	0	-1.695529	-0.048209	10.317206	-0.016878	-0.000482	0.103185	0.644564	3.337211	3.245680
40691	0	-1.722403	-0.048688	10.576205	-0.017151	-0.000488	0.105774	0.638274	3.412833	3.249839
40692	0	-1.742005	-0.103253	10.860957	-0.017363	-0.001036	0.108619	0.633728	3.469692	3.255235
40693	0	-1.811883	-0.048041	11.058717	-0.018066	-0.000488	0.110596	0.633862	3.520455	3.255779
40694	0	-1.814794	-0.028353	11.185434	-0.018111	-0.000290	0.111860	0.632335	3.554456	3.256462
40695	0	-1.845699	-0.024083	11.358248	-0.018433	-0.000244	0.113586	0.627542	3.575525	3.250473
40696	0	-1.861190	-0.072193	11.424801	-0.018604	-0.000726	0.114249	0.623142	3.579713	3.242486
40697	0	-1.847802	-0.078901	11.462658	-0.018494	-0.000793	0.114624	0.619316	3.560539	3.242305
40698	0	-1.830773	-0.108511	11.420694	-0.018341	-0.001090	0.114202	0.615855	3.523615	3.233413
40699	0	-1.789854	-0.024268	11.243406	-0.017944	-0.000244	0.112427	0.608883	3.473541	3.221430
40700	0	-1.773932	0.012851	11.043564	-0.017794	0.000124	0.110427	0.605078	3.413715	3.211833
40701	0	-1.769035	-0.005586	10.883724	-0.017761	-0.000061	0.108826	0.601999	3.335453	3.211544
40702	0	-1.736143	-0.066212	10.623596	-0.017440	-0.000662	0.106223	0.593159	3.247368	3.202995
40703	0	-1.750016	-0.042279	10.334578	-0.017578	-0.000427	0.103333	0.589504	3.157522	3.191157
40704	0	-1.685944	-0.060181	10.044185	-0.016938	-0.000602	0.100429	0.580922	3.064354	3.177809
40705	0	-1.658039	-0.066370	9.760928	-0.016663	-0.000671	0.097595	0.581268	2.964452	3.168230
40706	0	-1.630794	-0.053466	9.556007	-0.016380	-0.000535	0.095548	0.573133	2.874290	3.159602
40707	0	-1.574372	-0.060871	9.284543	-0.015808	-0.000610	0.092834	0.566584	2.791462	3.150872
40708	0	-1.513610	0.018961	9.066802	-0.015195	0.000186	0.090658	0.562521	2.713711	3.143882
40709	0	-1.490194	0.006582	8.869278	-0.014954	0.000061	0.088684	0.560115	2.643633	3.132292
40710	0	-1.475167	-0.017175	8.699903	-0.014791	-0.000175	0.086992	0.555120	2.587777	3.124936
40711	0	-1.499189	0.006318	8.679593	-0.015015	0.000061	0.086792	0.549433	2.554367	3.119675
40712	0	-1.483170	0.043671	8.582581	-0.014848	0.000431	0.085823	0.548337	2.529538	3.118052
40713	0	-1.476822	0.036629	8.551065	-0.014771	0.000366	0.085510	0.539970	2.523144	3.113962
40714	0	-1.471391	0.055377	8.502052	-0.014706	0.000549	0.085022	0.537361	2.530902	3.112888
40715	0	-1.484785	0.024668	8.678920	-0.014832	0.000244	0.086792	0.532213	2.549119	3.109658
40716	0	-1.489855	0.006599	8.861168	-0.014865	0.000066	0.088617	0.523983	2.589250	3.110759
40717	0	-1.499468	0.018379	8.953171	-0.014954	0.000183	0.089539	0.516379	2.638473	3.110731
40718	0	-1.551450	0.024549	9.146898	-0.015465	0.000245	0.091477	0.508429	2.697505	3.106623
40719	0	-1.568359	0.000220	9.349606	-0.015625	0.000000	0.093506	0.502699	2.766038	3.106177
40720	0	-1.618006	-0.042446	9.695277	-0.016113	-0.000423	0.096964	0.493069	2.841692	3.104143
40721	0	-1.642239	-0.011975	9.886619	-0.016357	-0.000122	0.098877	0.487315	2.913764	3.102448
40722	0	-1.643386	0.000525	10.110278	-0.016369	0.000004	0.101113	0.480518	2.984130	3.106273
40723	0	-1.678445	-0.036749	10.399411	-0.016724	-0.000366	0.104004	0.470697	3.047858	3.109274
40724	0	-1.727679	-0.073705	10.653636	-0.017215	-0.000735	0.106546	0.460368	3.111262	3.112449
40725	0	-1.756884	-0.085345	10.832903	-0.017517	-0.000854	0.108337	0.452964	3.162886	3.109370
40726	0	-1.784744	-0.030531	11.014459	-0.017806	-0.000303	0.110151	0.442312	3.202857	3.102761
40727	0	-1.828242	-0.036352	11.162793	-0.018250	-0.000366	0.111633	0.436451	3.233431	3.102092
40728	0	-1.869384	-0.048264	11.235239	-0.018682	-0.000484	0.112354	0.428670	3.241887	3.098030
40729	0	-1.880239	-0.091209	11.260930	-0.018799	-0.000916	0.112610	0.423421	3.242338	3.096046
40730	0	-1.879052	-0.108685	11.315997	-0.018806	-0.001092	0.113157	0.419756	3.223004	3.094612
40731	0	-1.846122	-0.109178	11.206596	-0.018494	-0.001099	0.112061	0.417836	3.186930	3.080992
40732	0	-1.778047	-0.040886	11.030637	-0.017819	-0.000414	0.110300	0.414118	3.143502	3.069039
40733	0	-1.776814	-0.066455	10.846840	-0.017822	-0.000671	0.108459	0.412344	3.083362	3.057834
40734	0	-1.740908	-0.083453	10.689994	-0.017471	-0.000841	0.106890	0.410418	3.013754	3.045799
40735	0	-1.732983	-0.084755	10.499131	-0.017395	-0.000854	0.104980	0.408919	2.939625	3.033751
40736	0	-1.713058	-0.035129	10.184071	-0.017208	-0.000353	0.101828	0.401699	2.849547	3.016655
40737	0	-1.671060	-0.017535	9.919466	-0.016785	-0.000183	0.099182	0.401563	2.760993	3.009047
40738	0	-1.651266	-0.016366	9.671596	-0.016580	-0.000169	0.096704	0.398670	2.678811	2.993446
40739	0	-1.580488	-0.042706	9.528657	-0.015869	-0.000427	0.095276	0.389946	2.598636	2.985996
40740	0	-1.562649	-0.011746	9.286502	-0.015683	-0.000122	0.092855	0.386634	2.525818	2.975713
40741	0	-1.520921	0.012120	9.107275	-0.015259	0.000122	0.091064	0.376722	2.460663	2.960919
40742	0	-1.512182	0.018168	8.919548	-0.015162	0.000181	0.089189	0.368457	2.405616	2.949406
40743	0	-1.510531	0.006216	8.783500	-0.015137	0.000061	0.087830	0.360957	2.361751	2.944935
40744	0	-1.542016	0.000402	8.717237	-0.015441	0.000002	0.087169	0.354846	2.331605	2.940329
40745	0	-1.525025	0.000004	8.697660	-0.015259	0.000000	0.086975	0.346083	2.317598	2.932052
40746	0	-1.518245	-0.000158	8.667262	-0.015182	0.000000	0.086673	0.335204	2.316062	2.925616
40747	0	-1.465915	0.030351	8.709537	-0.014648	0.000305	0.087097	0.324221	2.327425	2.920728
40748	0	-1.475555	-0.018813	8.849314	-0.014731	-0.000187	0.088497	0.313838	2.355950	2.916325
40749	0	-1.486320	0.000126	8.996060	-0.014832	0.000000	0.089966	0.306618	2.393565	2.912522
40750	0	-1.536685	0.012426	9.171717	-0.015324	0.000124	0.091724	0.298180	2.444810	2.914621
40751	0	-1.567770	0.006353	9.319184	-0.015625	0.000061	0.093201	0.292451	2.506928	2.913836
40752	0	-1.609462	-0.073031	9.549251	-0.016039	-0.000728	0.095502	0.280605	2.571205	2.910980
40753	0	-1.610895	-0.054907	9.825733	-0.016052	-0.000549	0.098267	0.272140	2.634690	2.910234
40754	0	-1.689914	-0.024159	10.037287	-0.016840	-0.000244	0.100383	0.266287	2.699682	2.904016
40755	0	-1.702495	-0.024388	10.246855	-0.016968	-0.000244	0.102478	0.257773	2.760991	2.904727
40756	0	-1.701708	-0.066952	10.409794	-0.016962	-0.000671	0.104107	0.251005	2.818913	2.906399
40757	0	-1.732330	-0.079481	10.619296	-0.017273	-0.000793	0.106201	0.240740	2.870690	2.902712
40758	0	-1.759919	-0.103437	10.782547	-0.017559	-0.001040	0.107832	0.238297	2.910740	2.903024
40759	0	-1.785288	-0.012095	10.955312	-0.017822	-0.000122	0.109558	0.230579	2.940301	2.894981
40760	0	-1.833139	-0.042100	11.088712	-0.018312	-0.000425	0.110890	0.226108	2.958350	2.891224
40761	0	-1.831451	-0.066763	11.181578	-0.018311	-0.000671	0.111816	0.220987	2.959880	2.890367
40762	0	-1.848905	-0.078721	11.145047	-0.018502	-0.000787	0.111448	0.211603	2.943878	2.887311
40763	0	-1.816230	-0.097572	11.121034	-0.018188	-0.000977	0.111206	0.203417	2.914417	2.883664
40764	0	-1.779220	-0.103544	10.987734	-0.017832	-0.001037	0.109871	0.195596	2.870676	2.878987
40765	0	-1.746965	-0.042247	10.834508	-0.017517	-0.000427	0.108337	0.191533	2.818153	2.870526
40766	0	-1.687966	-0.005013	10.695671	-0.016935	-0.000052	0.106948	0.184892	2.756095	2.863533
40767	0	-1.672081	0.036682	10.480758	-0.016785	0.000366	0.104797	0.176439	2.683901	2.854702
40768	0	-1.690044	0.006157	10.275283	-0.016965	0.000062	0.102742	0.166871	2.609641	2.846627
40769	0	-1.684207	-0.042395	9.986446	-0.016907	-0.000427	0.099854	0.161538	2.533092	2.841017
40770	0	-1.653165	-0.005227	9.787137	-0.016597	-0.000055	0.097860	0.156008	2.454479	2.837641
40771	0	-1.623369	0.012479	9.571378	-0.016296	0.000122	0.095703	0.150290	2.377196	2.826312
40772	0	-1.563009	0.055232	9.377939	-0.015686	0.000554	0.093770	0.139210	2.306651	2.809481
40773	0	-1.564054	0.000028	9.192670	-0.015686	0.000000	0.091919	0.130612	2.247737	2.801624
40774	0	-1.518877	0.012390	9.084155	-0.015230	0.000122	0.090835	0.123937	2.193323	2.793823
40775	0	-1.522966	0.006120	8.905528	-0.015259	0.000061	0.089050	0.115214	2.153688	2.786855
40776	0	-1.481297	0.006132	8.827013	-0.014835	0.000061	0.088266	0.106751	2.122558	2.774984
40777	0	-1.481955	0.006131	8.795368	-0.014832	0.000061	0.087952	0.098285	2.104850	2.768562
40778	0	-1.499273	-0.048897	8.734479	-0.014991	-0.000488	0.087345	0.088478	2.105257	2.766881
40779	0	-1.490261	-0.018470	8.691234	-0.014893	-0.000183	0.086914	0.077463	2.116407	2.764417
40780	0	-1.517837	-0.018589	8.812740	-0.015158	-0.000187	0.088131	0.069969	2.141319	2.755774
40781	0	-1.541149	-0.012252	8.996058	-0.015381	-0.000122	0.089966	0.060575	2.178331	2.754780
40782	0	-1.566502	-0.006503	9.122958	-0.015627	-0.000062	0.091236	0.048086	2.224277	2.750353
40783	0	-1.598036	-0.073394	9.307000	-0.015930	-0.000732	0.093079	0.037369	2.284079	2.749355
40784	0	-1.614615	-0.061293	9.488274	-0.016094	-0.000614	0.094892	0.030085	2.344949	2.743513
40785	0	-1.672149	-0.085523	9.752410	-0.016663	-0.000854	0.097534	0.020443	2.412252	2.743282
40786	0	-1.690923	-0.031159	9.969954	-0.016845	-0.000307	0.099710	0.006491	2.484514	2.740748
40787	0	-1.690618	-0.012058	10.210183	-0.016846	-0.000122	0.102112	-0.000613	2.550572	2.738587
40788	0	-1.714503	-0.066508	10.330258	-0.017091	-0.000669	0.103312	-0.005696	2.608841	2.739851
40789	0	-1.714121	-0.072697	10.582670	-0.017090	-0.000732	0.105835	-0.008603	2.662750	2.731762
40790	0	-1.730569	-0.090145	10.800711	-0.017256	-0.000905	0.108015	-0.013637	2.713839	2.733416
40791	0	-1.760939	-0.060688	10.894273	-0.017578	-0.000610	0.108948	-0.018815	2.745038	2.726301
40792	0	-1.741894	-0.035773	11.033776	-0.017398	-0.000360	0.110341	-0.025777	2.765120	2.727572
40793	0	-1.782748	-0.048725	11.120522	-0.017822	-0.000488	0.111206	-0.033589	2.768736	2.725501
40794	0	-1.776832	-0.042998	11.150985	-0.017772	-0.000425	0.111509	-0.047166	2.763526	2.722655
40795	0	-1.805080	-0.018501	11.133065	-0.018066	-0.000183	0.111328	-0.057963	2.745789	2.717212
40796	0	-1.794351	-0.031351	11.023935	-0.017975	-0.000309	0.110234	-0.071480	2.711606	2.707162
40797	0	-1.778132	-0.017875	10.871033	-0.017822	-0.000183	0.108704	-0.075863	2.666784	2.700972
40798	0	-1.780929	-0.029591	10.707818	-0.017864	-0.000298	0.107069	-0.083034	2.606377	2.693225
40799	0	-1.739811	-0.024024	10.566143	-0.017456	-0.000244	0.105652	-0.087720	2.541973	2.682266
40800	0	-1.734092	-0.041675	10.336215	-0.017404	-0.000420	0.103352	-0.093527	2.470844	2.680743
40801	0	-1.690202	-0.024285	10.096319	-0.016968	-0.000244	0.100952	-0.101041	2.394595	2.680510
40802	0	-1.640685	-0.042170	9.909201	-0.016473	-0.000425	0.099081	-0.105733	2.316806	2.671691
40803	0	-1.616937	-0.047980	9.675182	-0.016235	-0.000488	0.096741	-0.104603	2.237168	2.665026
40804	0	-1.543411	-0.040663	9.518476	-0.015495	-0.000411	0.095175	-0.108163	2.162089	2.651696
40805	0	-1.520714	0.006187	9.290398	-0.015259	0.000061	0.092896	-0.115903	2.096980	2.638839
40806	0	-1.529827	0.000326	9.102679	-0.015341	0.000001	0.091020	-0.121935	2.041964	2.637257
40807	0	-1.510224	0.000348	8.972749	-0.015137	0.000000	0.089722	-0.126240	1.996541	2.630376
40808	0	-1.528970	-0.004903	8.906577	-0.015313	-0.000054	0.089062	-0.128109	1.965065	2.618988
40809	0	-1.530548	-0.011726	8.795416	-0.015320	-0.000122	0.087952	-0.130621	1.945056	2.613331
40810	0	-1.534615	0.031368	8.759129	-0.015352	0.000314	0.087590	-0.139398	1.935823	2.605378
40811	0	-1.514147	0.012354	8.734048	-0.015137	0.000122	0.087341	-0.145889	1.940867	2.594924
40812	0	-1.528548	0.006701	8.849627	-0.015269	0.000064	0.088499	-0.150510	1.960644	2.590109
40813	0	-1.485443	0.012309	8.922959	-0.014832	0.000122	0.089233	-0.157803	1.988823	2.591769
40814	0	-1.515761	-0.012156	9.043963	-0.015122	-0.000120	0.090446	-0.168126	2.032259	2.589065
40815	0	-1.505587	0.012148	9.215637	-0.015015	0.000122	0.092163	-0.177345	2.082390	2.586156
40816	0	-1.539435	0.005963	9.366619	-0.015343	0.000059	0.093675	-0.185197	2.144482	2.579865
40817	0	-1.573985	0.012401	9.581637	-0.015686	0.000122	0.095825	-0.191455	2.207749	2.579573
40818	0	-1.670566	-0.029879	9.817725	-0.016651	-0.000301	0.098186	-0.197014	2.270283	2.579543
40819	0	-1.672375	0.000445	10.002642	-0.016663	0.000000	0.100037	-0.200437	2.339288	2.580007
40820	0	-1.690786	0.000249	10.226416	-0.016849	0.000009	0.102274	-0.215577	2.404735	2.579543
40821	0	-1.714634	-0.042613	10.338421	-0.017090	-0.000427	0.103394	-0.222718	2.466387	2.576640
40822	0	-1.761976	-0.054709	10.550171	-0.017571	-0.000547	0.105510	-0.230833	2.517900	2.573011
40823	0	-1.755782	-0.073080	10.747628	-0.017517	-0.000732	0.107483	-0.237580	2.560321	2.574550
40824	0	-1.768769	-0.030396	10.893008	-0.017661	-0.000302	0.108934	-0.247699	2.587398	2.569672
40825	0	-1.796507	-0.048640	11.028716	-0.017944	-0.000488	0.110291	-0.254216	2.607992	2.571314
40826	0	-1.781144	-0.084826	11.070980	-0.017803	-0.000852	0.110711	-0.259209	2.615630	2.567174
40827	0	-1.811692	-0.066805	11.126882	-0.018127	-0.000671	0.111267	-0.264241	2.603976	2.557542
40828	0	-1.802437	-0.066058	11.035790	-0.018045	-0.000666	0.110354	-0.267465	2.581254	2.554109
40829	0	-1.760377	-0.048945	10.944173	-0.017639	-0.000488	0.109436	-0.277150	2.543405	2.543849
40830	0	-1.752424	-0.054705	10.798907	-0.017570	-0.000552	0.107982	-0.280270	2.494498	2.537524
40831	0	-1.728674	-0.018263	10.608682	-0.017334	-0.000183	0.106079	-0.288242	2.442648	2.533440
40832	0	-1.730626	-0.024000	10.463902	-0.017364	-0.000244	0.104630	-0.292156	2.379147	2.525531
40833	0	-1.703057	-0.054281	10.236588	-0.017090	-0.000549	0.102356	-0.293360	2.312101	2.510775
40834	0	-1.679023	-0.041026	10.024926	-0.016852	-0.000415	0.100239	-0.296546	2.240359	2.500115
40835	0	-1.648203	0.012188	9.784923	-0.016541	0.000122	0.097839	-0.305107	2.171157	2.490562
40836	0	-1.660933	-0.011788	9.640490	-0.016669	-0.000123	0.096395	-0.307339	2.099259	2.479466
40837	0	-1.611929	-0.018282	9.504109	-0.016174	-0.000183	0.095032	-0.315230	2.032322	2.467656
40838	0	-1.547015	-0.042626	9.292069	-0.015518	-0.000427	0.092913	-0.322304	1.972507	2.457116
40839	0	-1.540144	-0.030079	9.082720	-0.015442	-0.000305	0.090820	-0.325120	1.920892	2.450497
40840	0	-1.502552	-0.005031	9.004540	-0.015057	-0.000052	0.090040	-0.330701	1.880782	2.444423
40841	0	-1.487131	0.037056	8.880970	-0.014893	0.000366	0.088806	-0.333440	1.852810	2.441955
40842	0	-1.502034	0.013312	8.881509	-0.015034	0.000131	0.088813	-0.338395	1.835067	2.434435
40843	0	-1.501363	0.018482	8.837908	-0.015015	0.000183	0.088379	-0.344405	1.833280	2.432934
40844	0	-1.465591	0.018331	8.782803	-0.014647	0.000186	0.087830	-0.356017	1.845101	2.428311
40845	0	-1.491030	0.060933	8.886422	-0.014893	0.000610	0.088867	-0.365314	1.867560	2.421567
40846	0	-1.519621	0.036191	9.038249	-0.015173	0.000363	0.090386	-0.375334	1.896678	2.422610
40847	0	-1.571519	-0.005734	9.179189	-0.015686	-0.000061	0.091797	-0.378965	1.932706	2.424066
40848	0	-1.590519	0.018465	9.300062	-0.015867	0.000190	0.093007	-0.393216	1.979187	2.421147
40849	0	-1.585556	0.036790	9.557319	-0.015808	0.000366	0.095581	-0.399364	2.035815	2.425257
40850	0	-1.613860	0.024680	9.665497	-0.016088	0.000247	0.096663	-0.407469	2.096128	2.419156
40851	0	-1.640897	0.000232	9.844113	-0.016357	0.000000	0.098450	-0.412637	2.155921	2.411842
40852	0	-1.645267	-0.036125	10.086574	-0.016402	-0.000362	0.100874	-0.419326	2.212966	2.413128
40853	0	-1.695605	-0.042413	10.234782	-0.016907	-0.000427	0.102356	-0.423833	2.267951	2.414729
40854	0	-1.710916	-0.060571	10.391892	-0.017068	-0.000605	0.103926	-0.432976	2.313261	2.411939
40855	0	-1.749831	-0.048625	10.625527	-0.017456	-0.000488	0.106262	-0.438670	2.358699	2.407299
40856	0	-1.781883	-0.067179	10.740211	-0.017786	-0.000668	0.107408	-0.451079	2.393539	2.408749
40857	0	-1.797011	-0.060739	10.845522	-0.017944	-0.000610	0.108459	-0.455898	2.420650	2.405871
40858	0	-1.800890	-0.072526	10.881495	-0.017996	-0.000727	0.108817	-0.462245	2.434340	2.401383
40859	0	-1.776170	-0.110279	10.955799	-0.017761	-0.001099	0.109558	-0.474376	2.434860	2.389349
40860	0	-1.757191	-0.104278	11.010764	-0.017579	-0.001046	0.110106	-0.478729	2.427373	2.382874
40861	0	-1.755194	-0.091247	10.944027	-0.017578	-0.000916	0.109436	-0.483481	2.399896	2.378167
40862	0	-1.755290	-0.054152	10.780139	-0.017588	-0.000544	0.107796	-0.489157	2.362946	2.368009
40863	0	-1.777909	-0.078788	10.706289	-0.017822	-0.000793	0.107056	-0.491189	2.316714	2.361498
40864	0	-1.738453	-0.022663	10.494087	-0.017433	-0.000234	0.104933	-0.491535	2.263605	2.356815
40865	0	-1.697724	-0.005919	10.340204	-0.017029	-0.000061	0.103394	-0.497321	2.206488	2.348410
40866	0	-1.680702	-0.011901	10.189375	-0.016867	-0.000119	0.101884	-0.504863	2.139462	2.336722
40867	0	-1.624104	0.012011	9.955739	-0.016296	0.000122	0.099548	-0.514929	2.075832	2.329924
40868	0	-1.655738	-0.030838	9.792827	-0.016615	-0.000310	0.097919	-0.520903	2.008640	2.318162
40869	0	-1.605987	-0.000025	9.607828	-0.016113	0.000000	0.096069	-0.528875	1.945074	2.306697
40870	0	-1.565653	0.036436	9.450734	-0.015703	0.000365	0.094500	-0.537604	1.888627	2.297688
40871	0	-1.564249	0.036946	9.302490	-0.015686	0.000366	0.093018	-0.541284	1.835140	2.292006
40872	0	-1.538651	0.000628	9.163322	-0.015417	0.000006	0.091628	-0.548290	1.797094	2.288517
40873	0	-1.504880	-0.006173	9.064168	-0.015076	-0.000061	0.090637	-0.556720	1.763347	2.281532
40874	0	-1.500699	-0.006369	9.003799	-0.015022	-0.000063	0.090035	-0.565242	1.744159	2.276796
40875	0	-1.500788	0.030683	8.990591	-0.015015	0.000305	0.089905	-0.570614	1.735825	2.267850
40876	0	-1.542709	0.030810	8.978487	-0.015429	0.000308	0.089785	-0.578073	1.734296	2.263166
40877	0	-1.538678	0.030060	8.990379	-0.015381	0.000305	0.089905	-0.591300	1.742199	2.259373
40878	0	-1.565865	-0.068248	9.056963	-0.015637	-0.000681	0.090573	-0.600685	1.769471	2.257302
40879	0	-1.589441	-0.036962	9.173145	-0.015869	-0.000366	0.091736	-0.612164	1.801493	2.249246
40880	0	-1.564428	-0.031135	9.263697	-0.015615	-0.000313	0.092642	-0.617958	1.837572	2.250877
40881	0	-1.590525	-0.000107	9.441531	-0.015869	0.000000	0.094421	-0.626758	1.881874	2.253621
40882	0	-1.616754	-0.054895	9.580576	-0.016126	-0.000552	0.095813	-0.630324	1.932430	2.252785
40883	0	-1.633751	-0.060910	9.862602	-0.016296	-0.000610	0.098633	-0.636299	1.980729	2.250879
40884	0	-1.654611	-0.024420	10.056445	-0.016502	-0.000242	0.100572	-0.645804	2.031139	2.243436
40885	0	-1.695448	0.012046	10.155455	-0.016907	0.000122	0.101562	-0.655001	2.085607	2.243316
40886	0	-1.729234	-0.043224	10.294173	-0.017248	-0.000431	0.102949	-0.663627	2.135397	2.241788
40887	0	-1.743641	-0.036454	10.509569	-0.017395	-0.000366	0.105103	-0.669032	2.181158	2.235299
40888	0	-1.745101	-0.048480	10.642559	-0.017418	-0.000485	0.106431	-0.675662	2.217437	2.231660
40889	0	-1.766225	-0.054598	10.747914	-0.017639	-0.000549	0.107483	-0.679498	2.242699	2.229853
40890	0	-1.770011	-0.029282	10.796125	-0.017686	-0.000299	0.107964	-0.680875	2.258447	2.232461
40891	0	-1.770484	-0.060863	10.827562	-0.017700	-0.000610	0.108276	-0.686321	2.264058	2.228301
40892	0	-1.758311	-0.072388	10.839731	-0.017588	-0.000730	0.108397	-0.687611	2.259960	2.220684
40893	0	-1.774272	-0.072863	10.834046	-0.017761	-0.000732	0.108337	-0.690842	2.241118	2.212747
40894	0	-1.769545	-0.029375	10.828693	-0.017725	-0.000299	0.108282	-0.693073	2.210593	2.206405
40895	0	-1.736213	-0.030042	10.675586	-0.017395	-0.000305	0.106750	-0.695222	2.176028	2.203031
40896	0	-1.691601	-0.023438	10.518179	-0.016964	-0.000236	0.105174	-0.701129	2.124543	2.198131
40897	0	-1.703771	-0.036132	10.370733	-0.017090	-0.000366	0.103699	-0.702892	2.067721	2.189259
40898	0	-1.687766	-0.004943	10.176998	-0.016927	-0.000051	0.101762	-0.707624	2.013228	2.176093
40899	0	-1.654734	-0.011933	10.028973	-0.016602	-0.000122	0.100281	-0.711754	1.952083	2.174762
40900	0	-1.619939	-0.011385	9.804827	-0.016252	-0.000117	0.098040	-0.714794	1.891940	2.165241
40901	0	-1.612859	-0.005611	9.687042	-0.016174	-0.000061	0.096863	-0.716141	1.838709	2.160256
40902	0	-1.628383	-0.017133	9.548193	-0.016329	-0.000174	0.095474	-0.720448	1.785625	2.148713
40903	0	-1.552584	0.024813	9.363425	-0.015564	0.000244	0.093628	-0.722659	1.739882	2.142640
40904	0	-1.527362	0.043748	9.211989	-0.015306	0.000435	0.092114	-0.726418	1.699947	2.138088
40905	0	-1.547786	0.012468	9.161801	-0.015503	0.000122	0.091614	-0.730007	1.669537	2.132648
40906	0	-1.506996	0.000632	9.046475	-0.015088	0.000005	0.090462	-0.735022	1.647587	2.129158
40907	0	-1.518820	0.006230	9.027260	-0.015198	0.000061	0.090271	-0.740374	1.636487	2.125253
40908	0	-1.535793	0.006533	8.984727	-0.015362	0.000063	0.089847	-0.744248	1.632618	2.123918
40909	0	-1.526506	-0.005971	9.008683	-0.015259	-0.000061	0.090088	-0.749551	1.641693	2.122414
40910	0	-1.528341	-0.023929	9.087660	-0.015272	-0.000242	0.090878	-0.752695	1.657010	2.119691
40911	0	-1.558274	-0.018357	9.240406	-0.015564	-0.000183	0.092407	-0.760083	1.681433	2.117355
40912	0	-1.557001	0.024101	9.306711	-0.015541	0.000242	0.093072	-0.768320	1.718233	2.113004
40913	0	-1.602622	0.006140	9.435441	-0.015991	0.000061	0.094360	-0.774572	1.761938	2.109308
40914	0	-1.622516	0.011919	9.617222	-0.016185	0.000122	0.096179	-0.784760	1.811253	2.111407
40915	0	-1.640343	-0.018304	9.783166	-0.016357	-0.000183	0.097839	-0.791401	1.866379	2.111730
40916	0	-1.667958	0.000072	9.958570	-0.016635	0.000000	0.099593	-0.797417	1.919041	2.111266
40917	0	-1.695324	-0.005975	10.137163	-0.016907	-0.000061	0.101379	-0.802652	1.972913	2.107455
40918	0	-1.692215	0.006214	10.263783	-0.016879	0.000063	0.102645	-0.810202	2.022324	2.105021
40919	0	-1.718688	-0.054818	10.460836	-0.017151	-0.000549	0.104614	-0.815469	2.063087	2.098774
40920	0	-1.737525	-0.104025	10.575675	-0.017346	-0.001036	0.105762	-0.826986	2.095695	2.098305
40921	0	-1.729788	-0.054959	10.668541	-0.017273	-0.000549	0.106689	-0.833854	2.123823	2.095187
40922	0	-1.721995	-0.006251	10.795965	-0.017201	-0.000062	0.107963	-0.840898	2.144847	2.086233
40923	0	-1.727968	-0.012089	10.851944	-0.017273	-0.000122	0.108521	-0.846198	2.153318	2.078669
40924	0	-1.752302	-0.061235	10.809158	-0.017530	-0.000608	0.108090	-0.856849	2.146829	2.077526
40925	0	-1.750195	-0.054753	10.791262	-0.017517	-0.000549	0.107910	-0.861466	2.132136	2.073666
40926	0	-1.752008	-0.035893	10.743131	-0.017549	-0.000363	0.107427	-0.863304	2.103155	2.063698
40927	0	-1.754498	-0.061041	10.620665	-0.017578	-0.000610	0.106201	-0.869760	2.068814	2.053881
40928	0	-1.722881	-0.054710	10.530260	-0.017268	-0.000550	0.105296	-0.872832	2.027393	2.048957
40929	0	-1.704302	-0.024063	10.425572	-0.017090	-0.000244	0.104248	-0.875489	1.977353	2.045162
40930	0	-1.670233	0.013626	10.213460	-0.016754	0.000129	0.102126	-0.873624	1.920662	2.041179
40931	0	-1.661567	0.018648	10.022751	-0.016663	0.000183	0.100220	-0.876155	1.868465	2.033325
40932	0	-1.633402	-0.066017	9.877895	-0.016387	-0.000665	0.098770	-0.877244	1.808522	2.023094
40933	0	-1.581809	-0.036477	9.711527	-0.015869	-0.000366	0.097107	-0.881755	1.749789	2.009916
40934	0	-1.566098	-0.005562	9.548292	-0.015708	-0.000059	0.095475	-0.883932	1.694926	2.001696
40935	0	-1.576449	0.024805	9.473382	-0.015808	0.000244	0.094727	-0.885331	1.643659	1.987765
40936	0	-1.563011	0.037587	9.297624	-0.015662	0.000373	0.092971	-0.887834	1.605655	1.977612
40937	0	-1.547366	-0.029836	9.161874	-0.015503	-0.000305	0.091614	-0.885619	1.570634	1.970384
40938	0	-1.548747	0.001293	9.150434	-0.015506	0.000013	0.091501	-0.892223	1.549299	1.962890
40939	0	-1.506299	0.036610	9.051725	-0.015076	0.000366	0.090515	-0.898629	1.534893	1.962501
40940	0	-1.498624	0.030688	9.027540	-0.014990	0.000304	0.090275	-0.901363	1.531962	1.956591
40941	0	-1.501713	-0.000023	8.984333	-0.015015	0.000000	0.089844	-0.907726	1.536825	1.951370
40942	0	-1.515301	0.017862	9.081760	-0.015142	0.000182	0.090819	-0.918185	1.551881	1.945138
40943	0	-1.546478	0.037054	9.197612	-0.015442	0.000366	0.091980	-0.919006	1.582155	1.946425
40944	0	-1.582045	0.037054	9.312656	-0.015794	0.000375	0.093131	-0.930189	1.616725	1.939352
40945	0	-1.596614	-0.018401	9.404908	-0.015930	-0.000183	0.094055	-0.937227	1.662336	1.939043
40946	0	-1.634616	-0.055024	9.513406	-0.016309	-0.000552	0.095140	-0.940877	1.709185	1.932756
40947	0	-1.627762	-0.036393	9.697779	-0.016235	-0.000366	0.096985	-0.944177	1.760971	1.931657
40948	0	-1.643012	0.006706	9.885486	-0.016383	0.000065	0.098863	-0.947720	1.817284	1.934280
40949	0	-1.646201	-0.024599	10.082298	-0.016418	-0.000244	0.100830	-0.955671	1.868667	1.927854
40950	0	-1.673174	-0.080019	10.208975	-0.016690	-0.000798	0.102097	-0.963799	1.917128	1.926264
40951	0	-1.700488	-0.067021	10.320435	-0.016968	-0.000671	0.103210	-0.968407	1.960236	1.923799
40952	0	-1.677056	-0.030492	10.508509	-0.016739	-0.000303	0.105090	-0.976098	1.996693	1.921149
40953	0	-1.729980	-0.006110	10.625784	-0.017273	-0.000061	0.106262	-0.982037	2.027582	1.915127
40954	0	-1.764736	-0.042582	10.679954	-0.017632	-0.000428	0.106802	-0.985409	2.045482	1.911389
40955	0	-1.746358	-0.060502	10.784793	-0.017456	-0.000610	0.107849	-0.985715	2.055416	1.910809
40956	0	-1.752978	-0.071762	10.772464	-0.017532	-0.000722	0.107724	-0.987039	2.054638	1.907580
40957	0	-1.775470	-0.060551	10.846057	-0.017761	-0.000610	0.108459	-0.987761	2.049699	1.899047
40958	0	-1.785356	-0.029448	10.699943	-0.017871	-0.000296	0.106997	-0.992438	2.033120	1.897557
40959	0	-1.767116	-0.024104	10.602292	-0.017700	-0.000244	0.106018	-0.994750	2.003705	1.885174
40960	0	-1.723861	-0.029534	10.530049	-0.017277	-0.000299	0.105294	-0.996211	1.964203	1.883894
40961	0	-1.710634	-0.048516	10.449951	-0.017151	-0.000488	0.104492	-0.998696	1.917392	1.880398
40962	0	-1.671170	0.006656	10.323131	-0.016758	0.000067	0.103224	-1.004717	1.868069	1.879027
40963	0	-1.636863	-0.006197	10.144849	-0.016418	-0.000061	0.101440	-1.011394	1.813806	1.864079
40964	0	-1.602612	-0.005992	9.999887	-0.016076	-0.000063	0.099991	-1.013644	1.758574	1.858304
40965	0	-1.618730	0.000274	9.784732	-0.016235	0.000000	0.097839	-1.016228	1.704371	1.855819
40966	0	-1.597198	-0.005596	9.639755	-0.016019	-0.000056	0.096390	-1.021525	1.650723	1.850197
40967	0	-1.582881	0.018784	9.546567	-0.015869	0.000183	0.095459	-1.021570	1.604415	1.846730
40968	0	-1.575622	0.001056	9.334197	-0.015791	0.000009	0.093336	-1.024612	1.563895	1.835070
40969	0	-1.553580	0.037033	9.265608	-0.015564	0.000366	0.092651	-1.024960	1.531147	1.820682
40970	0	-1.579193	0.019374	9.113882	-0.015814	0.000191	0.091135	-1.026754	1.505782	1.815967
40971	0	-1.573254	0.012154	9.125007	-0.015747	0.000122	0.091248	-1.032908	1.489740	1.811584
40972	0	-1.571353	-0.012563	9.070386	-0.015718	-0.000124	0.090703	-1.040615	1.485779	1.808678
40973	0	-1.562396	-0.018204	9.082049	-0.015625	-0.000183	0.090820	-1.044751	1.486732	1.803492
40974	0	-1.532815	0.012153	9.087963	-0.015318	0.000124	0.090881	-1.053206	1.501916	1.797745
40975	0	-1.527427	0.036604	9.173326	-0.015259	0.000366	0.091736	-1.058891	1.523579	1.797209
40976	0	-1.524886	-0.024040	9.276450	-0.015229	-0.000245	0.092768	-1.058462	1.550138	1.791054
40977	0	-1.510474	-0.000038	9.374532	-0.015076	0.000000	0.093750	-1.064432	1.588031	1.792873
40978	0	-1.560183	-0.012055	9.519785	-0.015562	-0.000123	0.095204	-1.066876	1.638261	1.790567
40979	0	-1.603103	-0.048920	9.636789	-0.015991	-0.000488	0.096375	-1.073477	1.688001	1.789794
40980	0	-1.611344	-0.054797	9.763614	-0.016072	-0.000551	0.097643	-1.075039	1.738693	1.787390
40981	0	-1.688313	-0.006071	9.984720	-0.016846	-0.000061	0.099854	-1.080037	1.784062	1.784050
40982	0	-1.702229	-0.018085	10.135947	-0.016983	-0.000183	0.101366	-1.082887	1.830876	1.782248
40983	0	-1.700394	0.006084	10.277723	-0.016968	0.000061	0.102783	-1.088325	1.873630	1.773494
40984	0	-1.725912	-0.000207	10.429093	-0.017224	-0.000001	0.104297	-1.094816	1.914341	1.771572
40985	0	-1.730522	-0.000175	10.540242	-0.017273	0.000000	0.105408	-1.101964	1.951899	1.767476
40986	0	-1.760600	-0.000462	10.600263	-0.017582	-0.000004	0.106007	-1.108046	1.980383	1.761935
40987	0	-1.765150	-0.042215	10.693158	-0.017639	-0.000427	0.106934	-1.107884	1.996091	1.759467
40988	0	-1.767221	-0.035708	10.808714	-0.017664	-0.000357	0.108088	-1.113583	2.007353	1.757208
40989	0	-1.763764	-0.036199	10.717800	-0.017639	-0.000366	0.107178	-1.114394	2.008236	1.757253
40990	0	-1.719121	-0.078418	10.748578	-0.017209	-0.000786	0.107483	-1.117829	1.991713	1.750241
40991	0	-1.712542	-0.066320	10.638843	-0.017151	-0.000671	0.106384	-1.114303	1.966780	1.745384
40992	0	-1.706875	-0.034695	10.548151	-0.017100	-0.000350	0.105476	-1.116197	1.934974	1.741548
40993	0	-1.711907	-0.024215	10.455844	-0.017151	-0.000244	0.104553	-1.119199	1.902637	1.737266
40994	0	-1.747184	-0.048146	10.328933	-0.017515	-0.000484	0.103282	-1.121073	1.857095	1.734333
40995	0	-1.722526	-0.017843	10.187576	-0.017273	-0.000183	0.101868	-1.121176	1.806034	1.737679
40996	0	-1.731958	-0.072262	10.018236	-0.017363	-0.000724	0.100175	-1.124792	1.759411	1.730470
40997	0	-1.673522	-0.042130	9.839713	-0.016785	-0.000427	0.098389	-1.123041	1.704407	1.724278
40998	0	-1.652054	0.007834	9.743592	-0.016565	0.000072	0.097428	-1.121237	1.654329	1.717045
40999	0	-1.619508	0.012433	9.619819	-0.016235	0.000122	0.096191	-1.123566	1.608976	1.710638
41000	0	-1.599164	0.019145	9.480812	-0.016034	0.000187	0.094801	-1.123119	1.560250	1.703524
41001	0	-1.577720	0.000256	9.338902	-0.015808	0.000000	0.093384	-1.125126	1.525030	1.701365
41002	0	-1.571937	0.019263	9.248250	-0.015747	0.000188	0.092478	-1.124401	1.493436	1.698353
41003	0	-1.542370	0.036668	9.222716	-0.015442	0.000366	0.092224	-1.128622	1.473498	1.687993
41004	0	-1.538884	0.012652	9.186645	-0.015406	0.000122	0.091864	-1.127996	1.455234	1.682446
41005	0	-1.518984	0.018525	9.124887	-0.015198	0.000183	0.091248	-1.130064	1.448005	1.676035
41006	0	-1.475273	0.018956	9.131090	-0.014755	0.000187	0.091311	-1.131555	1.447572	1.668173
41007	0	-1.489997	0.018596	9.112427	-0.014893	0.000183	0.091125	-1.132689	1.459597	1.659518
41008	0	-1.522797	0.043185	9.221879	-0.015213	0.000432	0.092221	-1.137676	1.480968	1.655487
41009	0	-1.588917	-0.012182	9.331935	-0.015869	-0.000122	0.093323	-1.142310	1.508407	1.653589
41010	0	-1.612468	-0.024602	9.416424	-0.016093	-0.000244	0.094170	-1.149216	1.549472	1.645294
41011	0	-1.638664	-0.036595	9.539294	-0.016357	-0.000366	0.095398	-1.153819	1.587451	1.646902
41012	0	-1.669544	-0.036680	9.678544	-0.016662	-0.000366	0.096791	-1.159339	1.630355	1.643025
41013	0	-1.664045	-0.030379	9.868731	-0.016602	-0.000305	0.098694	-1.162596	1.678424	1.642557
41014	0	-1.647242	0.006273	9.995634	-0.016437	0.000063	0.099962	-1.167679	1.722471	1.642134
41015	0	-1.669718	0.000295	10.155682	-0.016663	0.000000	0.101562	-1.169263	1.764472	1.650364
41016	0	-1.689233	-0.029865	10.288775	-0.016855	-0.000299	0.102894	-1.173042	1.808714	1.648684
41017	0	-1.711612	-0.054391	10.387754	-0.017090	-0.000549	0.103882	-1.171919	1.840647	1.650107
41018	0	-1.735046	-0.084330	10.502799	-0.017326	-0.000844	0.105032	-1.176044	1.869906	1.654680
41019	0	-1.746664	-0.085381	10.595529	-0.017456	-0.000854	0.105957	-1.179911	1.884318	1.649702
41020	0	-1.723987	-0.042591	10.686777	-0.017234	-0.000426	0.106869	-1.184199	1.893749	1.648669
41021	0	-1.702687	0.000400	10.699494	-0.017029	0.000000	0.106995	-1.184649	1.894654	1.645903
41022	0	-1.707602	0.031242	10.717933	-0.017086	0.000313	0.107178	-1.189612	1.886880	1.636691
41023	0	-1.731365	-0.005756	10.711999	-0.017334	-0.000061	0.107117	-1.190531	1.868095	1.632879
41024	0	-1.733048	-0.011386	10.608883	-0.017355	-0.000115	0.106085	-1.193372	1.844579	1.621008
41025	0	-1.736153	-0.036494	10.480292	-0.017395	-0.000366	0.104797	-1.196552	1.810945	1.615400
41026	0	-1.729103	-0.048428	10.371561	-0.017329	-0.000486	0.103709	-1.198812	1.771752	1.610036
41027	0	-1.674156	0.012195	10.205787	-0.016785	0.000122	0.102051	-1.203376	1.726310	1.602832
41028	0	-1.665434	0.012537	10.097300	-0.016700	0.000121	0.100965	-1.203132	1.677738	1.594589
41029	0	-1.643654	0.024776	9.986059	-0.016479	0.000244	0.099854	-1.203603	1.631501	1.592593
41030	0	-1.592352	-0.017647	9.865325	-0.015967	-0.000176	0.098646	-1.208075	1.583592	1.587104
41031	0	-1.588841	-0.000166	9.711378	-0.015930	0.000000	0.097107	-1.214497	1.537365	1.583645
41032	0	-1.568927	-0.036423	9.553945	-0.015726	-0.000370	0.095533	-1.211949	1.496232	1.576184
41033	0	-1.565524	-0.012231	9.412134	-0.015686	-0.000122	0.094116	-1.216548	1.461792	1.565417
41034	0	-1.553617	-0.006033	9.400828	-0.015564	-0.000062	0.094004	-1.219046	1.431031	1.563279
41035	0	-1.548390	-0.012154	9.283765	-0.015503	-0.000122	0.092834	-1.222938	1.410685	1.559655
41036	0	-1.563243	-0.030561	9.247675	-0.015649	-0.000304	0.092474	-1.228988	1.393492	1.557258
41037	0	-1.531604	-0.006057	9.234682	-0.015320	-0.000061	0.092346	-1.232901	1.391978	1.555830
41038	0	-1.561894	-0.000063	9.161446	-0.015617	0.000000	0.091615	-1.238154	1.397153	1.555774
41039	0	-1.538620	0.030687	9.185701	-0.015381	0.000305	0.091858	-1.240457	1.407025	1.553351
41040	0	-1.558626	-0.011949	9.325800	-0.015575	-0.000119	0.093260	-1.245092	1.423559	1.547592
41041	0	-1.558113	-0.012035	9.325886	-0.015564	-0.000122	0.093262	-1.247261	1.447862	1.542805
41042	0	-1.574445	0.000075	9.398359	-0.015721	0.000003	0.093987	-1.253989	1.479276	1.537022
41043	0	-1.595983	0.018244	9.569819	-0.015930	0.000183	0.095703	-1.259105	1.518067	1.531979
41044	0	-1.608307	-0.012009	9.629769	-0.016051	-0.000124	0.096303	-1.258900	1.559187	1.533820
41045	0	-1.626875	-0.017787	9.807797	-0.016235	-0.000183	0.098083	-1.257211	1.601523	1.536145
41046	0	-1.627608	-0.004918	9.971461	-0.016243	-0.000051	0.099720	-1.259964	1.642880	1.535942
41047	0	-1.687975	0.018420	10.112958	-0.016846	0.000183	0.101135	-1.262972	1.684774	1.532809
41048	0	-1.694763	-0.011766	10.264436	-0.016915	-0.000120	0.102650	-1.264483	1.724186	1.532849
41049	0	-1.718150	-0.054832	10.393782	-0.017151	-0.000549	0.103943	-1.267516	1.761257	1.526935
41050	0	-1.742114	-0.048446	10.466063	-0.017396	-0.000486	0.104665	-1.269686	1.792157	1.525404
41051	0	-1.753247	-0.011865	10.540516	-0.017517	-0.000122	0.105408	-1.270265	1.812256	1.526148
41052	0	-1.755931	-0.042110	10.619367	-0.017549	-0.000421	0.106195	-1.275049	1.827232	1.528792
41053	0	-1.758394	-0.054817	10.662746	-0.017578	-0.000549	0.106628	-1.278083	1.836865	1.528251
41054	0	-1.721738	-0.048595	10.644437	-0.017223	-0.000486	0.106443	-1.281851	1.833823	1.529556
41055	0	-1.744110	-0.048136	10.656986	-0.017456	-0.000488	0.106567	-1.278555	1.821092	1.524889
41056	0	-1.691737	-0.023143	10.608719	-0.016938	-0.000231	0.106084	-1.283372	1.801956	1.520774
41057	0	-1.718719	-0.024028	10.498453	-0.017212	-0.000244	0.104980	-1.283412	1.778375	1.519369
41058	0	-1.718792	0.000789	10.426168	-0.017224	0.000008	0.104256	-1.287236	1.741767	1.515031
41059	0	-1.674932	-0.042678	10.321619	-0.016785	-0.000427	0.103210	-1.290746	1.705894	1.506224
41060	0	-1.691783	-0.030495	10.127585	-0.016960	-0.000305	0.101269	-1.294481	1.661398	1.498414
41061	0	-1.656252	0.012543	9.961587	-0.016602	0.000122	0.099609	-1.294619	1.619855	1.490539
41062	0	-1.654468	-0.011177	9.871308	-0.016585	-0.000115	0.098706	-1.294467	1.576056	1.485693
41063	0	-1.625652	-0.005774	9.790702	-0.016296	-0.000061	0.097900	-1.294574	1.532795	1.479160
41064	0	-1.612014	-0.024189	9.651516	-0.016157	-0.000238	0.096509	-1.302491	1.492273	1.472088
41065	0	-1.583468	-0.011958	9.534265	-0.015869	-0.000122	0.095337	-1.303523	1.454321	1.470384
41066	0	-1.570941	-0.005597	9.388775	-0.015740	-0.000056	0.093883	-1.307075	1.419967	1.463202
41067	0	-1.585038	-0.018104	9.320388	-0.015869	-0.000183	0.093201	-1.308401	1.400376	1.458491
41068	0	-1.587511	-0.005514	9.278222	-0.015893	-0.000057	0.092779	-1.309755	1.381802	1.453260
41069	0	-1.555280	0.006156	9.216497	-0.015564	0.000061	0.092163	-1.313055	1.371463	1.448563
41070	0	-1.535207	0.054955	9.235019	-0.015359	0.000549	0.092349	-1.316591	1.366475	1.446565
41071	0	-1.532591	0.042514	9.222312	-0.015320	0.000427	0.092224	-1.322853	1.377518	1.436753
41072	0	-1.540577	0.011379	9.246332	-0.015393	0.000117	0.092465	-1.331213	1.396690	1.439608
41073	0	-1.582499	0.018466	9.368611	-0.015808	0.000183	0.093689	-1.333187	1.420950	1.439767
41074	0	-1.586317	0.018788	9.453330	-0.015842	0.000186	0.094537	-1.334751	1.449704	1.437297
41075	0	-1.571443	0.042972	9.514911	-0.015686	0.000427	0.095154	-1.335617	1.487534	1.433437
41076	0	-1.607830	-0.011710	9.654327	-0.016049	-0.000117	0.096548	-1.339299	1.525536	1.436646
41077	0	-1.614307	-0.018311	9.850587	-0.016113	-0.000183	0.098511	-1.343116	1.563837	1.433724
41078	0	-1.644570	-0.006200	9.922800	-0.016418	-0.000061	0.099233	-1.347972	1.600053	1.428208
41079	0	-1.657471	-0.005957	10.039720	-0.016541	-0.000061	0.100403	-1.350084	1.642736	1.425085
41080	0	-1.651619	-0.018013	10.160753	-0.016488	-0.000180	0.101612	-1.353833	1.678164	1.427068
41081	0	-1.711824	-0.079110	10.296161	-0.017090	-0.000793	0.102966	-1.355019	1.713444	1.426987
41082	0	-1.729318	-0.054676	10.435675	-0.017270	-0.000545	0.104361	-1.361165	1.742504	1.427228
41083	0	-1.722846	-0.006009	10.516087	-0.017212	-0.000061	0.105164	-1.363780	1.764181	1.418059
41084	0	-1.713186	-0.006389	10.527852	-0.017123	-0.000060	0.105280	-1.371628	1.777308	1.418552
41085	0	-1.751962	-0.042724	10.632283	-0.017517	-0.000427	0.106323	-1.375237	1.783705	1.413130
41086	0	-1.739713	-0.072922	10.620084	-0.017401	-0.000733	0.106200	-1.374588	1.783516	1.413233
41087	0	-1.744360	-0.030086	10.620323	-0.017456	-0.000305	0.106201	-1.373697	1.773797	1.412609
41088	0	-1.740889	-0.023473	10.565936	-0.017431	-0.000237	0.105656	-1.375502	1.753266	1.410426
41089	0	-1.731043	-0.018330	10.510642	-0.017334	-0.000183	0.105103	-1.379339	1.731292	1.406258
41090	0	-1.713597	-0.060966	10.413843	-0.017165	-0.000611	0.104134	-1.381101	1.702845	1.399858
41091	0	-1.687411	-0.030201	10.333786	-0.016907	-0.000305	0.103333	-1.381140	1.670351	1.395525
41092	0	-1.649846	-0.010947	10.176247	-0.016538	-0.000116	0.101756	-1.377084	1.629927	1.395922
41093	0	-1.650690	0.012508	10.046940	-0.016541	0.000122	0.100464	-1.377128	1.595240	1.387353
41094	0	-1.619155	0.031542	9.932105	-0.016231	0.000311	0.099315	-1.375631	1.553993	1.387062
41095	0	-1.595644	0.000119	9.827226	-0.015991	0.000000	0.098267	-1.377776	1.517187	1.383382
41096	0	-1.594974	-0.006173	9.651283	-0.015985	-0.000059	0.096507	-1.384259	1.479601	1.376818
41097	0	-1.577829	0.024360	9.564702	-0.015808	0.000244	0.095642	-1.388311	1.447589	1.367461
41098	0	-1.560214	0.036549	9.437414	-0.015628	0.000364	0.094370	-1.390215	1.420055	1.360248
41099	0	-1.529771	0.061246	9.399773	-0.015320	0.000610	0.093994	-1.390985	1.396780	1.350991
41100	0	-1.568703	0.049517	9.259989	-0.015704	0.000492	0.092597	-1.390632	1.379363	1.345797
41101	0	-1.554958	0.018404	9.259275	-0.015564	0.000183	0.092590	-1.392702	1.365284	1.333856
41102	0	-1.546822	0.012188	9.265620	-0.015474	0.000123	0.092655	-1.397608	1.361619	1.336228
41103	0	-1.574778	-0.006201	9.271228	-0.015747	-0.000061	0.092712	-1.402215	1.366351	1.333728
41104	0	-1.551131	-0.012694	9.295451	-0.015505	-0.000125	0.092956	-1.408133	1.378216	1.330273
41105	0	-1.564078	-0.024527	9.356426	-0.015625	-0.000244	0.093567	-1.412581	1.401321	1.316992
41106	0	-1.567776	-0.018417	9.435126	-0.015657	-0.000186	0.094355	-1.413818	1.429914	1.314252
41107	0	-1.588966	-0.000134	9.563868	-0.015869	0.000000	0.095642	-1.418791	1.458418	1.312660
41108	0	-1.642418	-0.012675	9.630162	-0.016399	-0.000125	0.096306	-1.424300	1.491849	1.309908
41109	0	-1.632143	-0.012511	9.759103	-0.016296	-0.000122	0.097595	-1.431226	1.525194	1.306145
41110	0	-1.655989	-0.012887	9.843611	-0.016530	-0.000129	0.098441	-1.434730	1.563894	1.302599
41111	0	-1.663534	-0.017940	10.033621	-0.016602	-0.000183	0.100342	-1.433800	1.606380	1.295634
41112	0	-1.682321	-0.023667	10.191217	-0.016792	-0.000237	0.101917	-1.436235	1.645093	1.293686
41113	0	-1.681180	0.006156	10.271773	-0.016785	0.000061	0.102722	-1.438974	1.679338	1.292988
41114	0	-1.680107	-0.023854	10.447911	-0.016779	-0.000243	0.104483	-1.437207	1.707545	1.288840
41115	0	-1.704877	-0.043128	10.418373	-0.017029	-0.000427	0.104187	-1.444805	1.733455	1.285581
41116	0	-1.714533	-0.067782	10.491025	-0.017130	-0.000680	0.104913	-1.445855	1.754303	1.286183
41117	0	-1.697388	-0.030609	10.510155	-0.016968	-0.000305	0.105103	-1.450052	1.764909	1.283467
41118	0	-1.691492	-0.036653	10.564968	-0.016919	-0.000368	0.105649	-1.451709	1.764346	1.286173
41119	0	-1.708346	-0.017980	10.620220	-0.017090	-0.000183	0.106201	-1.451443	1.761429	1.283612
41120	0	-1.736626	-0.036335	10.590058	-0.017383	-0.000360	0.105898	-1.457785	1.747720	1.282525
41121	0	-1.712907	-0.030139	10.443474	-0.017151	-0.000305	0.104431	-1.456973	1.727790	1.284074
41122	0	-1.720649	-0.047884	10.364830	-0.017230	-0.000482	0.103644	-1.457068	1.705707	1.277377
41123	0	-1.717994	-0.018148	10.254443	-0.017212	-0.000183	0.102539	-1.458500	1.673956	1.271842
41124	0	-1.686865	0.000475	10.145695	-0.016905	0.000003	0.101451	-1.459537	1.637046	1.265052
41125	0	-1.687252	-0.030164	10.107995	-0.016907	-0.000305	0.101074	-1.458792	1.602260	1.262135
41126	0	-1.692654	-0.005265	9.956583	-0.016962	-0.000054	0.099560	-1.460043	1.565409	1.258842
41127	0	-1.656836	-0.005530	9.808912	-0.016602	-0.000061	0.098083	-1.456629	1.530664	1.259878
41128	0	-1.631830	0.019573	9.736733	-0.016353	0.000194	0.097362	-1.457228	1.494243	1.255443
41129	0	-1.638756	0.006152	9.558636	-0.016418	0.000061	0.095581	-1.459836	1.461272	1.253616
41130	0	-1.602494	-0.011552	9.480176	-0.016052	-0.000121	0.094797	-1.456316	1.432344	1.251138
41131	0	-1.566346	-0.042131	9.424206	-0.015686	-0.000427	0.094238	-1.452139	1.408912	1.240372
41132	0	-1.531916	0.007675	9.412563	-0.015336	0.000072	0.094123	-1.450140	1.392465	1.237813
41133	0	-1.567435	0.018519	9.356885	-0.015686	0.000183	0.093567	-1.450590	1.382200	1.230929
41134	0	-1.565554	0.018731	9.283957	-0.015663	0.000187	0.092838	-1.453055	1.376875	1.226331
41135	0	-1.586141	0.000459	9.320200	-0.015869	0.000000	0.093201	-1.450915	1.371627	1.234296
41136	0	-1.561629	0.031531	9.283527	-0.015610	0.000314	0.092836	-1.452055	1.383847	1.230055
41137	0	-1.563651	0.030684	9.350393	-0.015625	0.000305	0.093506	-1.453020	1.402086	1.227785
41138	0	-1.572518	-0.006137	9.441407	-0.015710	-0.000058	0.094417	-1.459788	1.424804	1.223384
41139	0	-1.582854	0.000176	9.521145	-0.015808	0.000000	0.095215	-1.460573	1.453515	1.217592
41140	0	-1.569070	0.006699	9.648509	-0.015667	0.000064	0.096489	-1.459956	1.485900	1.216618
41141	0	-1.595516	0.060745	9.734700	-0.015930	0.000610	0.097351	-1.466217	1.519439	1.208500
41142	0	-1.630781	0.030006	9.825438	-0.016286	0.000299	0.098258	-1.467589	1.549297	1.213614
41143	0	-1.638643	-0.024699	9.972668	-0.016357	-0.000244	0.099731	-1.473730	1.586816	1.210766
41144	0	-1.705331	-0.061629	10.032666	-0.017026	-0.000617	0.100331	-1.475831	1.622267	1.205665
41145	0	-1.675087	-0.030821	10.161904	-0.016724	-0.000305	0.101624	-1.482165	1.657205	1.204599
41146	0	-1.685974	-0.031251	10.252628	-0.016840	-0.000312	0.102530	-1.485887	1.683541	1.206644
41147	0	-1.710846	-0.024165	10.326841	-0.017090	-0.000244	0.103271	-1.486082	1.708420	1.204167
41148	0	-1.707986	-0.029369	10.411720	-0.017067	-0.000300	0.104119	-1.481653	1.726835	1.203110
41149	0	-1.709514	-0.030337	10.491858	-0.017090	-0.000305	0.104919	-1.482580	1.736837	1.200079
41150	0	-1.710503	-0.017647	10.485573	-0.017100	-0.000180	0.104856	-1.481375	1.746180	1.196116
41151	0	-1.739342	-0.036465	10.461453	-0.017395	-0.000366	0.104614	-1.482536	1.748633	1.188769
41152	0	-1.707614	-0.023725	10.534845	-0.017087	-0.000241	0.105347	-1.481129	1.741071	1.184842
41153	0	-1.719243	-0.030370	10.473953	-0.017212	-0.000305	0.104736	-1.482324	1.723939	1.176564
41154	0	-1.665998	-0.042427	10.370855	-0.016685	-0.000424	0.103704	-1.485174	1.700034	1.177034
41155	0	-1.663392	-0.018087	10.333715	-0.016663	-0.000183	0.103333	-1.485588	1.672469	1.176021
41156	0	-1.688028	-0.036061	10.236970	-0.016912	-0.000362	0.102365	-1.486578	1.641780	1.174492
41157	0	-1.675462	-0.029874	10.132335	-0.016785	-0.000305	0.101318	-1.482297	1.612075	1.177234
41158	0	-1.669761	-0.022712	9.962361	-0.016726	-0.000232	0.099619	-1.479848	1.584175	1.172001
41159	0	-1.669191	-0.005839	9.930954	-0.016724	-0.000061	0.099304	-1.479579	1.551792	1.166337
41160	0	-1.614401	0.000946	9.803684	-0.016173	0.000005	0.098032	-1.477016	1.521766	1.166657
41161	0	-1.614633	0.000431	9.686746	-0.016174	0.000000	0.096863	-1.474774	1.492938	1.167401
41162	0	-1.566664	0.044039	9.559389	-0.015693	0.000435	0.095590	-1.471038	1.465966	1.165185
41163	0	-1.554008	0.036816	9.527977	-0.015564	0.000366	0.095276	-1.471364	1.441450	1.157308
41164	0	-1.574338	0.019021	9.504218	-0.015760	0.000186	0.095039	-1.469091	1.425202	1.153295
41165	0	-1.579671	-0.018598	9.405708	-0.015808	-0.000183	0.094055	-1.475324	1.415656	1.152782
41166	0	-1.565326	-0.012710	9.320537	-0.015664	-0.000129	0.093204	-1.476216	1.406702	1.154164
41167	0	-1.568683	-0.005802	9.301745	-0.015686	-0.000061	0.093018	-1.475307	1.412031	1.153101
41168	0	-1.569032	0.055669	9.350450	-0.015688	0.000555	0.093505	-1.476188	1.419377	1.151670
41169	0	-1.575323	0.061107	9.387103	-0.015747	0.000610	0.093872	-1.478112	1.431316	1.153795
41170	0	-1.564957	0.030497	9.520999	-0.015637	0.000306	0.095212	-1.482056	1.450264	1.145569
41171	0	-1.607369	0.036675	9.484500	-0.016052	0.000366	0.094849	-1.484006	1.480504	1.140116
41172	0	-1.605795	-0.000318	9.593581	-0.016035	0.000001	0.095940	-1.491306	1.512102	1.127991
41173	0	-1.614011	0.024494	9.734663	-0.016113	0.000244	0.097351	-1.493104	1.548117	1.129889
41174	0	-1.644022	0.006337	9.874062	-0.016412	0.000062	0.098745	-1.494186	1.585526	1.127934
41175	0	-1.662326	-0.012656	9.936160	-0.016602	-0.000122	0.099365	-1.501936	1.614956	1.123566
41176	0	-1.666855	-0.013100	10.014722	-0.016645	-0.000132	0.100151	-1.504008	1.645871	1.125190
41177	0	-1.680823	-0.000301	10.082615	-0.016785	0.000000	0.100830	-1.510106	1.677119	1.128033
41178	0	-1.679240	-0.006552	10.142836	-0.016771	-0.000068	0.101432	-1.510225	1.705343	1.125546
41179	0	-1.699248	-0.030251	10.241290	-0.016968	-0.000305	0.102417	-1.509833	1.737386	1.120693
41180	0	-1.727430	-0.017462	10.344404	-0.017262	-0.000178	0.103446	-1.508469	1.754974	1.121689
41181	0	-1.727940	-0.042214	10.430803	-0.017273	-0.000427	0.104309	-1.505403	1.766434	1.113525
41182	0	-1.722953	-0.035260	10.412242	-0.017225	-0.000357	0.104123	-1.503508	1.775529	1.108455
41183	0	-1.727066	-0.035892	10.430949	-0.017273	-0.000366	0.104309	-1.498172	1.777437	1.105055
41184	0	-1.738079	-0.058813	10.516534	-0.017391	-0.000596	0.105164	-1.492271	1.770516	1.102603
41185	0	-1.737957	-0.042273	10.455581	-0.017395	-0.000427	0.104553	-1.489987	1.758037	1.103655
41186	0	-1.710491	-0.047536	10.401124	-0.017120	-0.000480	0.104009	-1.487957	1.745481	1.102832
41187	0	-1.694443	-0.005348	10.242086	-0.016968	-0.000061	0.102417	-1.482132	1.723795	1.103436
41188	0	-1.683212	-0.010318	10.224612	-0.016860	-0.000108	0.102242	-1.479661	1.697008	1.103512
41189	0	-1.675826	-0.029832	10.071243	-0.016785	-0.000305	0.100708	-1.474562	1.671420	1.101636
41190	0	-1.639478	-0.028680	10.011154	-0.016427	-0.000292	0.100106	-1.471521	1.638979	1.103013
41191	0	-1.632414	0.018570	9.943174	-0.016357	0.000183	0.099426	-1.471014	1.605030	1.096245
41192	0	-1.620032	0.037382	9.858724	-0.016231	0.000371	0.098582	-1.470199	1.574277	1.094100
41193	0	-1.602413	0.073440	9.729466	-0.016052	0.000732	0.097290	-1.470437	1.545645	1.092596
41194	0	-1.609380	0.000791	9.644834	-0.016119	0.000004	0.096444	-1.467922	1.520086	1.084240
41195	0	-1.633350	0.006351	9.540205	-0.016357	0.000061	0.095398	-1.467370	1.495802	1.081602
41196	0	-1.604984	-0.017645	9.491997	-0.016066	-0.000178	0.094917	-1.467551	1.481265	1.078035
41197	0	-1.561166	0.024921	9.509495	-0.015625	0.000244	0.095093	-1.464039	1.469723	1.076978
41198	0	-1.565617	0.031589	9.393760	-0.015660	0.000315	0.093937	-1.464965	1.469172	1.073481
41199	0	-1.543910	0.018573	9.423873	-0.015442	0.000183	0.094238	-1.464347	1.470343	1.074658
41200	0	-1.555509	0.025104	9.393362	-0.015558	0.000249	0.093933	-1.464422	1.471135	1.080608
41201	0	-1.556728	0.030769	9.405462	-0.015564	0.000305	0.094055	-1.463797	1.479692	1.076903
41202	0	-1.551847	0.012569	9.484528	-0.015510	0.000127	0.094847	-1.467425	1.494856	1.066948
41203	0	-1.582427	-0.006353	9.576149	-0.015808	-0.000061	0.095764	-1.472626	1.518689	1.062832
41204	0	-1.598085	-0.000307	9.569436	-0.015963	-0.000006	0.095697	-1.471994	1.545135	1.064165
41205	0	-1.619473	-0.012256	9.685938	-0.016174	-0.000122	0.096863	-1.474998	1.573857	1.062707
41206	0	-1.617936	0.011609	9.801086	-0.016155	0.000120	0.098015	-1.482123	1.606635	1.061664
41207	0	-1.650638	0.005871	9.893351	-0.016479	0.000061	0.098938	-1.487066	1.642317	1.059326
41208	0	-1.686597	-0.018695	10.014463	-0.016839	-0.000189	0.100149	-1.487382	1.677741	1.060507
41209	0	-1.680802	-0.036812	9.997166	-0.016785	-0.000366	0.099976	-1.491812	1.709041	1.053515
41210	0	-1.679331	-0.055741	10.203856	-0.016771	-0.000554	0.102042	-1.497872	1.738333	1.053949
41211	0	-1.717138	-0.085690	10.259665	-0.017151	-0.000854	0.102600	-1.503106	1.765855	1.057224
41212	0	-1.702237	-0.061553	10.295644	-0.017009	-0.000616	0.102959	-1.505060	1.785628	1.063888
41213	0	-1.722115	-0.060830	10.406343	-0.017212	-0.000610	0.104065	-1.505194	1.800370	1.061258
41214	0	-1.717572	-0.060688	10.448742	-0.017170	-0.000607	0.104488	-1.507877	1.811266	1.057984
41215	0	-1.721044	-0.048159	10.430936	-0.017212	-0.000488	0.104309	-1.503098	1.814280	1.063102
41216	0	-1.732138	-0.040829	10.449383	-0.017331	-0.000414	0.104492	-1.499541	1.808239	1.067922
41217	0	-1.732131	-0.054852	10.461636	-0.017334	-0.000549	0.104614	-1.501039	1.798945	1.065047
41218	0	-1.740902	-0.024128	10.413352	-0.017431	-0.000243	0.104130	-1.501470	1.779134	1.069167
41219	0	-1.737147	-0.036010	10.333650	-0.017395	-0.000366	0.103333	-1.497153	1.757613	1.066901
41220	0	-1.713607	-0.022732	10.242951	-0.017165	-0.000233	0.102425	-1.493565	1.729648	1.066143
41221	0	-1.687661	-0.036156	10.162856	-0.016907	-0.000366	0.101624	-1.490806	1.700302	1.067379
41222	0	-1.650762	-0.005007	10.084532	-0.016542	-0.000052	0.100840	-1.490312	1.665270	1.061221
41223	0	-1.644418	-0.012029	9.979831	-0.016479	-0.000122	0.099792	-1.490625	1.629345	1.061956
41224	0	-1.601389	0.006865	9.822107	-0.016045	0.000064	0.098216	-1.487575	1.598161	1.063807
41225	0	-1.590376	0.006385	9.790469	-0.015930	0.000061	0.097900	-1.486516	1.571781	1.056363
41226	0	-1.578599	0.013072	9.705868	-0.015818	0.000127	0.097054	-1.484163	1.538948	1.048153
41227	0	-1.596013	0.018677	9.613553	-0.015991	0.000183	0.096130	-1.482134	1.506513	1.045095
41228	0	-1.542234	0.073858	9.492239	-0.015442	0.000739	0.094919	-1.485062	1.487554	1.044767
41229	0	-1.536359	0.079377	9.491246	-0.015381	0.000793	0.094910	-1.486862	1.471266	1.039675
41230	0	-1.545394	0.049286	9.491680	-0.015469	0.000488	0.094914	-1.483603	1.458163	1.035579
41231	0	-1.561828	-0.012344	9.393422	-0.015625	-0.000122	0.093933	-1.487426	1.454578	1.031411
41232	0	-1.560656	0.011854	9.369172	-0.015612	0.000119	0.093691	-1.490427	1.452974	1.027111
41233	0	-1.538025	0.054736	9.381115	-0.015381	0.000549	0.093811	-1.494894	1.456815	1.022788
41234	0	-1.587424	0.023850	9.472555	-0.015868	0.000239	0.094727	-1.498115	1.468778	1.018443
41235	0	-1.612388	0.000079	9.502994	-0.016113	0.000000	0.095032	-1.499388	1.486249	1.019738
41236	0	-1.602588	-0.036767	9.539199	-0.016013	-0.000365	0.095394	-1.504471	1.506258	1.022814
41237	0	-1.613552	0.017960	9.673702	-0.016113	0.000183	0.096741	-1.510706	1.537258	1.018536
41238	0	-1.611905	0.011487	9.685151	-0.016097	0.000114	0.096855	-1.512332	1.567935	1.015471
41239	0	-1.655862	-0.006085	9.832459	-0.016541	-0.000061	0.098328	-1.514235	1.593701	1.012743
41240	0	-1.672278	-0.030579	9.886623	-0.016699	-0.000305	0.098870	-1.517004	1.626103	1.004524
41241	0	-1.717424	-0.042389	10.003263	-0.017151	-0.000427	0.100037	-1.515224	1.657518	0.996723
41242	0	-1.679726	-0.017529	10.075614	-0.016771	-0.000176	0.100760	-1.516119	1.691743	0.994201
41243	0	-1.674272	-0.012252	10.162039	-0.016724	-0.000122	0.101624	-1.518760	1.717985	0.992190
41244	0	-1.684200	-0.042665	10.271251	-0.016824	-0.000429	0.102715	-1.518252	1.743082	0.993582
41245	0	-1.710609	-0.048460	10.332985	-0.017090	-0.000488	0.103333	-1.516234	1.765763	0.987934
41246	0	-1.700790	-0.029667	10.363071	-0.017000	-0.000299	0.103632	-1.516320	1.778975	0.984657
41247	0	-1.715256	-0.005292	10.375949	-0.017151	-0.000061	0.103760	-1.509626	1.785553	0.983418
41248	0	-1.671908	0.007998	10.443154	-0.016727	0.000077	0.104430	-1.508862	1.781126	0.983315
41249	0	-1.701853	-0.036443	10.473800	-0.017029	-0.000366	0.104736	-1.509182	1.774658	0.988007
41250	0	-1.687386	-0.042282	10.364266	-0.016887	-0.000424	0.103641	-1.509578	1.765155	0.986356
41251	0	-1.683126	-0.030288	10.302971	-0.016846	-0.000305	0.103027	-1.509177	1.753792	0.982842
41252	0	-1.673157	0.018774	10.272997	-0.016756	0.000187	0.102726	-1.510370	1.731171	0.980445
41253	0	-1.651111	0.018590	10.181141	-0.016541	0.000183	0.101807	-1.509353	1.702762	0.980660
41254	0	-1.657844	-0.017431	10.090493	-0.016604	-0.000178	0.100901	-1.506980	1.677976	0.978181
41255	0	-1.645216	0.000381	9.985802	-0.016479	0.000000	0.099854	-1.504709	1.651316	0.978868
41256	0	-1.627667	0.031490	9.889003	-0.016304	0.000312	0.098886	-1.503321	1.624361	0.980940
41257	0	-1.632682	0.036752	9.814962	-0.016357	0.000366	0.098145	-1.503871	1.593342	0.978894
41258	0	-1.621024	0.006294	9.693773	-0.016236	0.000063	0.096933	-1.505932	1.567259	0.978695
41259	0	-1.609229	0.006208	9.698835	-0.016113	0.000061	0.096985	-1.506683	1.547144	0.973254
41260	0	-1.592745	0.030693	9.546946	-0.015950	0.000307	0.095466	-1.508829	1.524517	0.966377
41261	0	-1.609930	0.024680	9.454583	-0.016113	0.000244	0.094543	-1.507827	1.512387	0.969381
41262	0	-1.595077	-0.006053	9.436633	-0.015964	-0.000056	0.094364	-1.514876	1.501576	0.960895
41263	0	-1.592487	-0.030836	9.393399	-0.015930	-0.000305	0.093933	-1.520495	1.499800	0.951898
41264	0	-1.615924	-0.031272	9.405691	-0.016164	-0.000312	0.094056	-1.523431	1.498944	0.943843
41265	0	-1.581070	-0.018478	9.393266	-0.015808	-0.000183	0.093933	-1.527493	1.506897	0.938455
41266	0	-1.587912	-0.006495	9.490705	-0.015875	-0.000065	0.094908	-1.529816	1.516916	0.943553
41267	0	-1.587978	0.012340	9.539618	-0.015869	0.000122	0.095398	-1.530365	1.534545	0.942350
41268	0	-1.615279	0.000181	9.600153	-0.016135	0.000002	0.096004	-1.532613	1.560394	0.944816
41269	0	-1.631931	-0.024297	9.649271	-0.016296	-0.000244	0.096497	-1.533323	1.592456	0.944956
41270	0	-1.661030	-0.030364	9.739960	-0.016587	-0.000303	0.097404	-1.535884	1.624442	0.947793
41271	0	-1.668336	-0.024088	9.844620	-0.016663	-0.000244	0.098450	-1.534247	1.653474	0.949289
41272	0	-1.666563	-0.011608	9.904871	-0.016644	-0.000116	0.099052	-1.535961	1.683901	0.949330
41273	0	-1.650212	0.005715	10.009393	-0.016479	0.000061	0.100098	-1.542342	1.714661	0.951286
41274	0	-1.666908	0.011798	10.087989	-0.016647	0.000113	0.100883	-1.539261	1.744175	0.947004
41275	0	-1.667672	-0.005904	10.210951	-0.016663	-0.000061	0.102112	-1.539157	1.764936	0.950215
41276	0	-1.707166	-0.042257	10.222674	-0.017057	-0.000423	0.102229	-1.540240	1.785765	0.950454
41277	0	-1.685642	-0.048467	10.320872	-0.016846	-0.000488	0.103210	-1.538178	1.802470	0.945832
41278	0	-1.668918	-0.024041	10.369416	-0.016685	-0.000237	0.103695	-1.543357	1.812430	0.941186
41279	0	-1.684222	-0.005871	10.424861	-0.016846	-0.000061	0.104248	-1.542789	1.813423	0.938301
41280	0	-1.689619	-0.029840	10.418860	-0.016900	-0.000301	0.104188	-1.541576	1.814025	0.941737
41281	0	-1.726550	-0.036032	10.406620	-0.017273	-0.000366	0.104065	-1.537042	1.810611	0.938757
41282	0	-1.687929	0.007646	10.443518	-0.016892	0.000072	0.104433	-1.534678	1.801009	0.937059
41283	0	-1.664453	0.000073	10.351853	-0.016663	0.000000	0.103516	-1.535840	1.785841	0.936682
41284	0	-1.678578	0.018544	10.248779	-0.016810	0.000184	0.102484	-1.536365	1.763185	0.939303
41285	0	-1.651658	-0.029911	10.168848	-0.016541	-0.000305	0.101685	-1.531589	1.741039	0.940468
41286	0	-1.658767	-0.029041	10.053720	-0.016616	-0.000294	0.100533	-1.529724	1.713698	0.936321
41287	0	-1.644794	-0.036011	9.998081	-0.016479	-0.000366	0.099976	-1.524822	1.682377	0.936076
41288	0	-1.644789	-0.053301	9.858646	-0.016479	-0.000538	0.098581	-1.521186	1.651573	0.932816
41289	0	-1.626744	-0.035808	9.760008	-0.016296	-0.000366	0.097595	-1.513662	1.622399	0.930385
41290	0	-1.627301	-0.016410	9.767033	-0.016300	-0.000167	0.097666	-1.512398	1.595351	0.930708
41291	0	-1.621262	0.006391	9.650040	-0.016235	0.000061	0.096497	-1.510849	1.573173	0.929050
41292	0	-1.635179	0.019207	9.547035	-0.016374	0.000188	0.095467	-1.507716	1.551773	0.926368
41293	0	-1.603482	0.006590	9.564501	-0.016052	0.000061	0.095642	-1.503885	1.535775	0.926927
41294	0	-1.588301	0.001494	9.473348	-0.015896	0.000010	0.094731	-1.499389	1.525151	0.927347
41295	0	-1.592556	0.030874	9.484940	-0.015930	0.000305	0.094849	-1.497073	1.524457	0.923320
41296	0	-1.567411	0.025327	9.472806	-0.015677	0.000251	0.094728	-1.495945	1.525258	0.918520
41297	0	-1.568216	0.024601	9.466616	-0.015686	0.000244	0.094666	-1.495503	1.525401	0.912979
41298	0	-1.586572	-0.011959	9.570338	-0.015862	-0.000119	0.095704	-1.498032	1.535420	0.918782
41299	0	-1.594122	-0.017952	9.564026	-0.015930	-0.000183	0.095642	-1.495697	1.553563	0.919404
41300	0	-1.584432	0.007016	9.600213	-0.015830	0.000068	0.096004	-1.494807	1.575586	0.924206
41301	0	-1.570381	0.049289	9.655470	-0.015686	0.000488	0.096558	-1.491182	1.601542	0.920390
41302	0	-1.580009	0.031216	9.782998	-0.015783	0.000314	0.097833	-1.495020	1.626200	0.923938
41303	0	-1.607415	0.012589	9.856820	-0.016052	0.000122	0.098572	-1.492443	1.656550	0.920919
41304	0	-1.630049	-0.011361	9.953739	-0.016280	-0.000114	0.099541	-1.493412	1.684876	0.919861
41305	0	-1.631785	0.006783	10.003312	-0.016296	0.000061	0.100037	-1.487569	1.714383	0.921076
41306	0	-1.648183	0.019670	10.124652	-0.016462	0.000196	0.101250	-1.489076	1.741339	0.917261
41307	0	-1.668096	0.006510	10.186467	-0.016663	0.000061	0.101868	-1.486443	1.766931	0.917238
41308	0	-1.665458	0.025102	10.240775	-0.016639	0.000252	0.102410	-1.489005	1.789493	0.912743
41309	0	-1.679966	0.060866	10.271973	-0.016785	0.000610	0.102722	-1.492660	1.811119	0.912900
41310	0	-1.645597	0.036229	10.326560	-0.016449	0.000362	0.103267	-1.494538	1.823749	0.908986
41311	0	-1.684896	-0.018415	10.345406	-0.016846	-0.000183	0.103455	-1.497435	1.832222	0.904671
41312	0	-1.709543	-0.054967	10.357495	-0.017097	-0.000552	0.103575	-1.496477	1.835901	0.902194
41313	0	-1.708678	-0.054925	10.339406	-0.017090	-0.000549	0.103394	-1.498142	1.837372	0.897329
41314	0	-1.706984	-0.018423	10.260343	-0.017084	-0.000183	0.102601	-1.501268	1.826350	0.896310
41315	0	-1.713462	-0.030270	10.217559	-0.017151	-0.000305	0.102173	-1.500506	1.813095	0.902849
41316	0	-1.691886	-0.017599	10.169209	-0.016935	-0.000178	0.101689	-1.499712	1.799425	0.901609
41317	0	-1.706718	-0.030221	10.113909	-0.017090	-0.000305	0.101135	-1.498253	1.778683	0.904425
41318	0	-1.695927	0.019686	10.047470	-0.016984	0.000189	0.100471	-1.490933	1.755359	0.900907
41319	0	-1.694222	0.000402	10.034612	-0.016968	0.000000	0.100342	-1.488131	1.731053	0.894446
41320	0	-1.664935	-0.010839	9.882772	-0.016674	-0.000114	0.098824	-1.482954	1.707319	0.891548
41321	0	-1.657758	-0.030286	9.857582	-0.016602	-0.000305	0.098572	-1.482008	1.684348	0.888584
41322	0	-1.622868	0.018642	9.736220	-0.016250	0.000187	0.097359	-1.484307	1.664566	0.887547
41323	0	-1.603418	0.006647	9.717095	-0.016052	0.000061	0.097168	-1.479708	1.648180	0.888351
41324	0	-1.606260	0.007498	9.607763	-0.016078	0.000072	0.096075	-1.477572	1.634836	0.893362
41325	0	-1.573613	-0.036321	9.637631	-0.015747	-0.000366	0.096375	-1.475812	1.626779	0.894201
41326	0	-1.602084	-0.041611	9.595189	-0.016031	-0.000422	0.095950	-1.471187	1.619260	0.893292
41327	0	-1.580093	0.042821	9.509396	-0.015808	0.000427	0.095093	-1.471839	1.615604	0.895050
41328	0	-1.554194	0.018538	9.527904	-0.015550	0.000184	0.095278	-1.472016	1.611253	0.891779
41329	0	-1.525806	0.024647	9.539806	-0.015259	0.000244	0.095398	-1.470978	1.615318	0.889517
41330	0	-1.550624	0.006770	9.521415	-0.015502	0.000065	0.095215	-1.469344	1.625422	0.890976
41331	0	-1.593751	0.042912	9.509154	-0.015930	0.000427	0.095093	-1.468916	1.639265	0.893423
41332	0	-1.626658	0.031001	9.624688	-0.016251	0.000308	0.096250	-1.468290	1.663223	0.889948
41333	0	-1.630859	0.018371	9.618934	-0.016296	0.000183	0.096191	-1.469236	1.682699	0.886297
41334	0	-1.645962	0.024595	9.752665	-0.016443	0.000245	0.097529	-1.470000	1.706932	0.888475
41335	0	-1.673909	0.000175	9.820293	-0.016724	0.000000	0.098206	-1.469638	1.729913	0.884883
41336	0	-1.659003	0.043126	9.953961	-0.016572	0.000430	0.099543	-1.470012	1.755642	0.880574
41337	0	-1.655827	0.006219	10.058302	-0.016541	0.000061	0.100586	-1.470383	1.780819	0.876396
41338	0	-1.653354	-0.012675	10.039306	-0.016515	-0.000120	0.100396	-1.479529	1.807237	0.874581
41339	0	-1.643942	-0.030548	10.137600	-0.016418	-0.000305	0.101379	-1.481434	1.835862	0.869602
41340	0	-1.690281	-0.066681	10.173550	-0.016888	-0.000672	0.101738	-1.476981	1.857889	0.869265
41341	0	-1.709973	-0.036667	10.265948	-0.017090	-0.000366	0.102661	-1.479158	1.873892	0.866202
41342	0	-1.717394	-0.079841	10.247368	-0.017171	-0.000795	0.102474	-1.484261	1.882283	0.865857
41343	0	-1.715647	-0.091592	10.284330	-0.017151	-0.000916	0.102844	-1.486400	1.893501	0.866257
41344	0	-1.704085	-0.030565	10.345163	-0.017040	-0.000306	0.103452	-1.487613	1.899156	0.866769
41345	0	-1.738446	-0.011641	10.345637	-0.017395	-0.000122	0.103455	-1.483137	1.892442	0.865986
41346	0	-1.718051	0.013721	10.309297	-0.017191	0.000133	0.103091	-1.479664	1.885797	0.860808
41347	0	-1.731713	-0.035958	10.333537	-0.017334	-0.000366	0.103333	-1.474065	1.872065	0.857176
41348	0	-1.728469	0.001848	10.169221	-0.017302	0.000012	0.101689	-1.468901	1.858003	0.856233
41349	0	-1.707128	0.031049	10.187077	-0.017090	0.000305	0.101868	-1.464727	1.842136	0.856501
41350	0	-1.696728	0.007173	10.120625	-0.016993	0.000071	0.101202	-1.465092	1.818485	0.854825
41351	0	-1.663929	-0.017889	10.058980	-0.016663	-0.000183	0.100586	-1.462095	1.796954	0.856101
41352	0	-1.604258	-0.010851	9.974214	-0.016068	-0.000114	0.099738	-1.456965	1.773258	0.851257
41353	0	-1.615054	0.018691	9.936910	-0.016174	0.000183	0.099365	-1.454164	1.750731	0.842664
41354	0	-1.580015	0.037420	9.809376	-0.015822	0.000373	0.098090	-1.454287	1.729693	0.839934
41355	0	-1.602678	0.000358	9.711114	-0.016052	0.000000	0.097107	-1.451832	1.704653	0.841320
41356	0	-1.592500	0.006566	9.662887	-0.015941	0.000068	0.096626	-1.455737	1.691000	0.835949
41357	0	-1.591852	0.036787	9.631540	-0.015930	0.000366	0.096313	-1.455321	1.682056	0.829967
41358	0	-1.589620	0.043155	9.552472	-0.015907	0.000430	0.095523	-1.455055	1.673633	0.823329
41359	0	-1.555454	0.030534	9.582672	-0.015564	0.000305	0.095825	-1.456602	1.667437	0.827596
41360	0	-1.565883	0.024345	9.540230	-0.015668	0.000244	0.095401	-1.458932	1.661446	0.821145
41361	0	-1.586669	0.005995	9.509318	-0.015869	0.000061	0.095093	-1.461774	1.663462	0.816614
41362	0	-1.629224	0.042901	9.521472	-0.016292	0.000424	0.095215	-1.457961	1.669259	0.817953
41363	0	-1.624566	0.055212	9.576240	-0.016235	0.000549	0.095764	-1.456294	1.686645	0.819473
41364	0	-1.626716	-0.011942	9.618576	-0.016256	-0.000117	0.096188	-1.460438	1.704585	0.819915
41365	0	-1.625082	0.012525	9.600568	-0.016235	0.000122	0.096008	-1.458324	1.728092	0.819920
41366	0	-1.610154	0.000546	9.630478	-0.016084	0.000006	0.096308	-1.460087	1.754259	0.814340
41367	0	-1.631179	-0.012556	9.789782	-0.016296	-0.000122	0.097900	-1.465692	1.777316	0.812102
41368	0	-1.603791	-0.007020	9.856358	-0.016023	-0.000069	0.098566	-1.469064	1.800064	0.812773
41369	0	-1.662096	-0.036829	9.917887	-0.016602	-0.000366	0.099182	-1.473071	1.827525	0.814033
41370	0	-1.672478	-0.049057	10.002610	-0.016702	-0.000493	0.100030	-1.471808	1.858983	0.812561
41371	0	-1.686348	-0.024094	10.082712	-0.016846	-0.000244	0.100830	-1.469601	1.884125	0.803990
41372	0	-1.701636	-0.017543	10.112650	-0.017004	-0.000177	0.101129	-1.469106	1.903200	0.807921
41373	0	-1.710005	-0.036563	10.192700	-0.017090	-0.000366	0.101929	-1.470020	1.919696	0.805974
41374	0	-1.712100	-0.018015	10.253355	-0.017111	-0.000182	0.102535	-1.469509	1.936158	0.809711
41375	0	-1.697181	0.030556	10.333186	-0.016968	0.000305	0.103333	-1.470741	1.945718	0.812440
41376	0	-1.691601	0.048657	10.272016	-0.016915	0.000488	0.102720	-1.474202	1.951516	0.811599
41377	0	-1.720727	-0.018258	10.363847	-0.017212	-0.000183	0.103638	-1.475237	1.951423	0.810448
41378	0	-1.695114	-0.024122	10.296859	-0.016959	-0.000243	0.102967	-1.474636	1.947481	0.809825
41379	0	-1.714039	-0.005921	10.272392	-0.017151	-0.000061	0.102722	-1.474114	1.940762	0.803403
41380	0	-1.705949	0.012652	10.211640	-0.017070	0.000125	0.102115	-1.473994	1.934249	0.806165
41381	0	-1.670236	0.000518	10.187117	-0.016724	0.000000	0.101868	-1.469829	1.915340	0.803182
41382	0	-1.672202	-0.011105	10.138949	-0.016743	-0.000113	0.101386	-1.469780	1.896996	0.802720
41383	0	-1.620662	-0.005860	10.077367	-0.016235	-0.000061	0.100769	-1.468654	1.869358	0.802648
41384	0	-1.627440	0.012825	10.017147	-0.016300	0.000126	0.100167	-1.467748	1.844990	0.810620
41385	0	-1.627258	0.042619	9.955224	-0.016296	0.000427	0.099548	-1.470347	1.822486	0.802222
41386	0	-1.634828	0.030367	9.833916	-0.016372	0.000302	0.098335	-1.470319	1.800177	0.800267
41387	0	-1.627558	0.042662	9.790385	-0.016296	0.000427	0.097900	-1.472476	1.780775	0.794363
41388	0	-1.641759	0.017871	9.693405	-0.016438	0.000181	0.096931	-1.477033	1.761162	0.797332
41389	0	-1.603538	0.031021	9.662144	-0.016052	0.000305	0.096619	-1.472704	1.746202	0.795928
41390	0	-1.582030	0.013393	9.650388	-0.015836	0.000132	0.096501	-1.471599	1.732917	0.797031
41391	0	-1.574022	0.043102	9.576527	-0.015747	0.000427	0.095764	-1.468673	1.729760	0.797232
41392	0	-1.559944	0.043414	9.552392	-0.015612	0.000434	0.095522	-1.469931	1.720147	0.795905
41393	0	-1.580198	0.018226	9.600931	-0.015808	0.000183	0.096008	-1.472351	1.717814	0.791151
41394	0	-1.597854	-0.006153	9.558301	-0.015979	-0.000063	0.095583	-1.472257	1.722548	0.789381
41395	0	-1.630231	-0.011763	9.558005	-0.016296	-0.000122	0.095581	-1.468498	1.734689	0.788256
41396	0	-1.619530	-0.023530	9.582088	-0.016187	-0.000236	0.095822	-1.469680	1.749999	0.784780
41397	0	-1.642704	-0.061048	9.680030	-0.016418	-0.000610	0.096802	-1.471299	1.765203	0.782514
41398	0	-1.614658	-0.030317	9.716148	-0.016130	-0.000306	0.097164	-1.469438	1.789316	0.784019
41399	0	-1.600657	-0.023764	9.753168	-0.015991	-0.000244	0.097534	-1.463467	1.812445	0.787803
41400	0	-1.597820	0.001141	9.862441	-0.015962	0.000012	0.098627	-1.466112	1.836749	0.789498
41401	0	-1.631049	0.000100	9.924085	-0.016296	0.000000	0.099243	-1.466573	1.858149	0.794323
41402	0	-1.670984	0.012955	10.069919	-0.016691	0.000124	0.100702	-1.461813	1.884401	0.793164
41403	0	-1.679891	-0.011990	10.021734	-0.016785	-0.000122	0.100220	-1.460970	1.905805	0.798900
41404	0	-1.713094	0.012628	10.070016	-0.017118	0.000126	0.100702	-1.461991	1.925058	0.796370
41405	0	-1.691617	0.006272	10.192715	-0.016907	0.000061	0.101929	-1.461626	1.940727	0.796459
41406	0	-1.693615	-0.017903	10.228940	-0.016926	-0.000180	0.102291	-1.461802	1.957391	0.797417
41407	0	-1.654573	0.030793	10.272132	-0.016541	0.000305	0.102722	-1.460188	1.968188	0.792088
41408	0	-1.661314	0.012702	10.314733	-0.016612	0.000127	0.103148	-1.461480	1.974453	0.794735
41409	0	-1.659455	0.000529	10.351675	-0.016602	0.000000	0.103516	-1.457290	1.971820	0.801142
41410	0	-1.657619	-0.035527	10.315326	-0.016588	-0.000357	0.103151	-1.457135	1.963450	0.794396
41411	0	-1.653513	-0.036341	10.308925	-0.016541	-0.000366	0.103088	-1.455602	1.962519	0.798688
41412	0	-1.663438	-0.048075	10.211567	-0.016652	-0.000484	0.102113	-1.453990	1.947629	0.795297
41413	0	-1.633963	0.006018	10.193157	-0.016357	0.000061	0.101929	-1.456485	1.932700	0.798748
41414	0	-1.635804	0.018010	10.138918	-0.016383	0.000181	0.101385	-1.459129	1.909254	0.791500
41415	0	-1.639780	0.042602	10.071138	-0.016418	0.000427	0.100708	-1.462044	1.890814	0.792461
41416	0	-1.660110	0.000253	9.949756	-0.016623	-0.000003	0.099494	-1.457510	1.871194	0.795705
41417	0	-1.657476	0.006261	9.930868	-0.016602	0.000061	0.099304	-1.457198	1.845286	0.792796
41418	0	-1.640474	0.036945	9.827891	-0.016427	0.000369	0.098275	-1.458197	1.824272	0.786948
41419	0	-1.645903	0.036733	9.802590	-0.016479	0.000366	0.098022	-1.458291	1.805328	0.782502
41420	0	-1.654125	0.006872	9.742222	-0.016562	0.000063	0.097419	-1.453046	1.786540	0.783168
41421	0	-1.634352	-0.042289	9.649896	-0.016357	-0.000427	0.096497	-1.449367	1.775060	0.781126
41422	0	-1.613096	-0.041508	9.577064	-0.016147	-0.000419	0.095768	-1.446642	1.761316	0.779201
41423	0	-1.567305	0.006370	9.521698	-0.015686	0.000061	0.095215	-1.444943	1.750728	0.776230
41424	0	-1.571166	-0.005872	9.558646	-0.015721	-0.000056	0.095585	-1.449205	1.744143	0.771067
41425	0	-1.598694	0.006394	9.533763	-0.015991	0.000061	0.095337	-1.447034	1.743978	0.765222
41426	0	-1.597825	0.007355	9.552170	-0.015983	0.000067	0.095521	-1.440604	1.743850	0.768149
41427	0	-1.618138	-0.030249	9.612919	-0.016174	-0.000305	0.096130	-1.438882	1.757317	0.765776
41428	0	-1.601192	0.006832	9.600437	-0.016006	0.000066	0.096005	-1.437345	1.770022	0.764604
41429	0	-1.636454	0.017873	9.698367	-0.016357	0.000183	0.096985	-1.443988	1.783557	0.767576
41430	0	-1.608154	0.017529	9.704055	-0.016067	0.000174	0.097043	-1.443436	1.806346	0.768749
41431	0	-1.649600	-0.005997	9.777554	-0.016479	-0.000061	0.097778	-1.443688	1.830787	0.770848
41432	0	-1.634571	0.018673	9.838030	-0.016330	0.000185	0.098383	-1.443136	1.854431	0.767822
41433	0	-1.643454	0.012658	9.978983	-0.016418	0.000122	0.099792	-1.439410	1.877949	0.765636
41434	0	-1.695218	-0.029622	10.027284	-0.016939	-0.000297	0.100275	-1.440517	1.897942	0.770357
41435	0	-1.673760	-0.042750	10.101087	-0.016724	-0.000427	0.101013	-1.442244	1.918868	0.768438
41436	0	-1.676522	-0.048849	10.155559	-0.016752	-0.000489	0.101558	-1.442850	1.938595	0.769533
41437	0	-1.673579	0.012298	10.198775	-0.016724	0.000122	0.101990	-1.443211	1.957291	0.764015
41438	0	-1.675780	-0.017840	10.228863	-0.016748	-0.000182	0.102290	-1.440538	1.972879	0.764698
41439	0	-1.648507	0.000033	10.253817	-0.016479	0.000000	0.102539	-1.441593	1.984173	0.764999
41440	0	-1.679582	-0.023945	10.296446	-0.016796	-0.000244	0.102964	-1.437873	1.988913	0.764998
41441	0	-1.683832	0.000346	10.327269	-0.016846	0.000000	0.103271	-1.435605	1.985845	0.771701
41442	0	-1.688644	-0.005081	10.303024	-0.016892	-0.000054	0.103029	-1.433137	1.984238	0.771061
41443	0	-1.713880	-0.017970	10.296833	-0.017151	-0.000183	0.102966	-1.430793	1.975831	0.767734
41444	0	-1.680601	0.007191	10.260651	-0.016822	0.000068	0.102604	-1.427518	1.963132	0.761903
41445	0	-1.688380	0.018467	10.235974	-0.016907	0.000183	0.102356	-1.427221	1.942506	0.760841
41446	0	-1.678029	-0.011730	10.090122	-0.016801	-0.000119	0.100898	-1.426470	1.924159	0.759207
41447	0	-1.688306	-0.012329	10.052888	-0.016907	-0.000122	0.100525	-1.429264	1.902227	0.758047
41448	0	-1.647071	0.018089	10.004805	-0.016494	0.000180	0.100044	-1.429982	1.880853	0.756706
41449	0	-1.639473	0.024516	9.918605	-0.016418	0.000244	0.099182	-1.430091	1.858409	0.751728
41450	0	-1.604264	0.006376	9.870441	-0.016067	0.000063	0.098701	-1.430583	1.835709	0.748883
41451	0	-1.615346	-0.012332	9.808693	-0.016174	-0.000122	0.098083	-1.433426	1.816405	0.750393
41452	0	-1.629761	-0.012782	9.760503	-0.016316	-0.000125	0.097602	-1.438273	1.799442	0.753257
41453	0	-1.603725	-0.018353	9.643804	-0.016052	-0.000183	0.096436	-1.440105	1.786661	0.750793
41454	0	-1.588536	0.000320	9.632076	-0.015901	-0.000001	0.096318	-1.436566	1.773542	0.745255
41455	0	-1.598032	0.018695	9.594907	-0.015991	0.000183	0.095947	-1.433458	1.765618	0.746514
41456	0	-1.608427	0.031506	9.625648	-0.016091	0.000313	0.096255	-1.432280	1.762305	0.746852
41457	0	-1.611510	0.012217	9.551971	-0.016113	0.000122	0.095520	-1.433630	1.769606	0.749366
41458	0	-1.611938	-0.030557	9.600696	-0.016117	-0.000305	0.096007	-1.435420	1.777390	0.746245
41459	0	-1.599495	0.012098	9.558043	-0.015991	0.000122	0.095581	-1.438098	1.786956	0.744947
41460	0	-1.588431	0.012242	9.649343	-0.015877	0.000119	0.096495	-1.435831	1.801066	0.750094
41461	0	-1.600352	-0.017940	9.704388	-0.015991	-0.000183	0.097046	-1.432796	1.820640	0.746568
41462	0	-1.609027	-0.011367	9.771034	-0.016077	-0.000115	0.097713	-1.432175	1.841252	0.748488
41463	0	-1.594476	0.012528	9.740972	-0.015930	0.000122	0.097412	-1.429904	1.863540	0.750853
41464	0	-1.621950	0.031449	9.868555	-0.016204	0.000311	0.098688	-1.427158	1.886775	0.753637
41465	0	-1.649775	-0.006028	9.917909	-0.016479	-0.000061	0.099182	-1.427784	1.913009	0.754700
41466	0	-1.647349	-0.017987	10.051531	-0.016456	-0.000182	0.100518	-1.426714	1.938497	0.759277
41467	0	-1.667494	-0.036340	10.046183	-0.016663	-0.000366	0.100464	-1.424790	1.957604	0.751069
41468	0	-1.700607	-0.017659	10.112822	-0.016993	-0.000178	0.101130	-1.424178	1.977983	0.750906
41469	0	-1.691573	-0.000174	10.137789	-0.016907	0.000000	0.101379	-1.427467	1.993228	0.750853
41470	0	-1.656620	0.005998	10.155745	-0.016559	0.000057	0.101559	-1.425843	2.006896	0.756505
41471	0	-1.697061	-0.042366	10.247757	-0.016968	-0.000427	0.102478	-1.423262	2.015152	0.757478
41472	0	-1.673268	-0.053423	10.284279	-0.016729	-0.000543	0.102843	-1.415310	2.023892	0.752075
41473	0	-1.690556	-0.012034	10.296650	-0.016907	-0.000122	0.102966	-1.414786	2.027654	0.749056
41474	0	-1.677547	-0.036085	10.315061	-0.016783	-0.000363	0.103149	-1.413357	2.024599	0.745133
41475	0	-1.689668	-0.024472	10.229658	-0.016907	-0.000244	0.102295	-1.415235	2.018327	0.735022
41476	0	-1.686998	-0.042544	10.205642	-0.016887	-0.000429	0.102054	-1.412585	2.004645	0.738094
41477	0	-1.707787	-0.018051	10.211382	-0.017090	-0.000183	0.102112	-1.411196	1.996327	0.740065
41478	0	-1.717055	0.000963	10.095895	-0.017188	0.000005	0.100956	-1.407128	1.981500	0.735884
41479	0	-1.664577	0.018823	10.077181	-0.016663	0.000183	0.100769	-1.402830	1.967481	0.735689
41480	0	-1.666833	-0.017093	9.992298	-0.016690	-0.000174	0.099919	-1.401175	1.947396	0.732983
41481	0	-1.633777	-0.012049	9.955157	-0.016357	-0.000122	0.099548	-1.400781	1.929875	0.737662
41482	0	-1.635692	0.007148	9.882535	-0.016379	0.000064	0.098822	-1.393534	1.908964	0.738930
41483	0	-1.627706	0.000417	9.790361	-0.016296	0.000000	0.097900	-1.390026	1.891381	0.733748
41484	0	-1.635921	-0.005089	9.790964	-0.016380	-0.000053	0.097906	-1.388420	1.871727	0.729228
41485	0	-1.603490	0.018354	9.729290	-0.016052	0.000183	0.097290	-1.389240	1.856353	0.727624
41486	0	-1.593891	0.018507	9.717568	-0.015957	0.000183	0.097173	-1.388239	1.840187	0.721527
41487	0	-1.573433	-0.030182	9.613247	-0.015747	-0.000305	0.096130	-1.385652	1.830067	0.717034
41488	0	-1.595711	-0.011075	9.570850	-0.015966	-0.000115	0.095707	-1.381514	1.823988	0.713817
41489	0	-1.592548	-0.024095	9.643633	-0.015930	-0.000244	0.096436	-1.379106	1.823485	0.712053
41490	0	-1.591931	0.025298	9.552134	-0.015922	0.000250	0.095521	-1.376789	1.825837	0.709197
41491	0	-1.635852	0.018393	9.576397	-0.016357	0.000183	0.095764	-1.377174	1.832246	0.709092
41492	0	-1.642471	0.018927	9.631193	-0.016421	0.000184	0.096313	-1.372437	1.841390	0.707112
41493	0	-1.636489	0.018624	9.667842	-0.016357	0.000183	0.096680	-1.370069	1.855323	0.704520
41494	0	-1.656447	0.031168	9.679741	-0.016556	0.000311	0.096799	-1.370470	1.870703	0.705865
41495	0	-1.636903	0.024624	9.734912	-0.016357	0.000244	0.097351	-1.369332	1.889460	0.703740
41496	0	-1.633173	0.012610	9.874821	-0.016320	0.000126	0.098750	-1.370250	1.907819	0.695679
41497	0	-1.625052	0.000345	9.881342	-0.016235	0.000000	0.098816	-1.367691	1.930544	0.693684
41498	0	-1.609507	0.013253	9.929648	-0.016083	0.000129	0.099298	-1.364696	1.949848	0.691108
41499	0	-1.661699	-0.023961	10.046133	-0.016602	-0.000244	0.100464	-1.360896	1.972533	0.688140
41500	0	-1.640139	0.025646	10.076128	-0.016389	0.000253	0.100763	-1.357998	1.991832	0.688776
41501	0	-1.679521	-0.066926	10.137766	-0.016785	-0.000671	0.101379	-1.356990	2.008854	0.685443
41502	0	-1.674877	-0.072773	10.174111	-0.016745	-0.000729	0.101742	-1.357306	2.018622	0.679639
41503	0	-1.679062	-0.066828	10.204982	-0.016785	-0.000671	0.102051	-1.355267	2.030423	0.682310
41504	0	-1.679775	-0.005036	10.241402	-0.016797	-0.000055	0.102414	-1.351094	2.036253	0.678290
41505	0	-1.690331	0.012245	10.260066	-0.016907	0.000122	0.102600	-1.352155	2.037598	0.683253
41506	0	-1.683726	0.018601	10.266237	-0.016839	0.000183	0.102662	-1.350412	2.040791	0.688407
41507	0	-1.696198	0.011984	10.296727	-0.016968	0.000122	0.102966	-1.354315	2.039500	0.693119
41508	0	-1.682159	0.036581	10.217683	-0.016834	0.000361	0.102175	-1.350855	2.030395	0.692343
41509	0	-1.677196	0.018194	10.174770	-0.016785	0.000183	0.101746	-1.353516	2.021182	0.691326
41510	0	-1.680486	0.005842	10.138587	-0.016821	0.000058	0.101383	-1.354617	2.008143	0.690092
41511	0	-1.639971	0.000333	10.083313	-0.016418	0.000000	0.100830	-1.352273	1.991943	0.690974
41512	0	-1.617667	-0.029255	9.974068	-0.016198	-0.000299	0.099737	-1.345886	1.972387	0.695913
41513	0	-1.621570	-0.024123	9.955155	-0.016235	-0.000244	0.099548	-1.343914	1.954847	0.696283
41514	0	-1.611640	-0.011457	9.961815	-0.016135	-0.000116	0.099615	-1.343204	1.938269	0.693415
41515	0	-1.615870	0.012730	9.802503	-0.016174	0.000122	0.098022	-1.338569	1.925121	0.692871
41516	0	-1.643361	0.007807	9.815171	-0.016448	0.000071	0.098149	-1.331202	1.913347	0.691462
41517	0	-1.621983	-0.024532	9.747573	-0.016235	-0.000244	0.097473	-1.333995	1.900225	0.694606
41518	0	-1.625389	0.017606	9.662544	-0.016266	0.000180	0.096623	-1.340207	1.891112	0.695694
41519	0	-1.615819	0.012152	9.662135	-0.016174	0.000122	0.096619	-1.342251	1.877106	0.696830
41520	0	-1.619153	-0.005801	9.668653	-0.016204	-0.000063	0.096684	-1.337960	1.867611	0.699331
41521	0	-1.604827	0.024857	9.686344	-0.016052	0.000244	0.096863	-1.334175	1.868029	0.699486
41522	0	-1.621982	0.031320	9.643783	-0.016228	0.000314	0.096437	-1.336096	1.863699	0.692972
41523	0	-1.611044	0.043024	9.613083	-0.016113	0.000427	0.096130	-1.333907	1.865419	0.693130
41524	0	-1.629314	0.000858	9.612995	-0.016291	0.000006	0.096130	-1.331884	1.873486	0.693896
41525	0	-1.606086	-0.012238	9.710551	-0.016052	-0.000122	0.097107	-1.333653	1.888802	0.696845
41526	0	-1.601602	0.006219	9.771317	-0.016008	0.000060	0.097714	-1.332537	1.902879	0.697856
41527	0	-1.618265	0.012351	9.814316	-0.016174	0.000122	0.098145	-1.332192	1.917715	0.698592
41528	0	-1.614213	0.000147	9.881115	-0.016130	0.000002	0.098813	-1.334078	1.936419	0.702457
41529	0	-1.624414	0.006456	9.911965	-0.016235	0.000061	0.099121	-1.331449	1.951724	0.704845
41530	0	-1.651002	0.006591	10.009180	-0.016498	0.000068	0.100094	-1.334892	1.971082	0.705723
41531	0	-1.655320	0.018386	9.997349	-0.016541	0.000183	0.099976	-1.335472	1.990777	0.706457
41532	0	-1.675797	0.012560	10.009145	-0.016749	0.000123	0.100093	-1.333899	2.005725	0.703374
41533	0	-1.685119	-0.005776	10.089020	-0.016846	-0.000061	0.100891	-1.331639	2.017106	0.706637
41534	0	-1.710544	-0.005730	10.131575	-0.017101	-0.000055	0.101316	-1.335160	2.026915	0.704461
41535	0	-1.703073	-0.000035	10.095182	-0.017029	0.000000	0.100952	-1.336934	2.034235	0.701730
41536	0	-1.685019	-0.012316	10.198884	-0.016850	-0.000123	0.101989	-1.338546	2.039100	0.709081
41537	0	-1.677739	-0.018395	10.186887	-0.016785	-0.000183	0.101868	-1.340872	2.036043	0.708052
41538	0	-1.664742	-0.048509	10.284631	-0.016648	-0.000490	0.102846	-1.336639	2.040199	0.709698
41539	0	-1.677581	0.012466	10.199120	-0.016785	0.000122	0.101990	-1.335195	2.035409	0.711790
41540	0	-1.693835	-0.005119	10.199465	-0.016951	-0.000056	0.101993	-1.330845	2.026718	0.708729
41541	0	-1.688862	-0.012369	10.162655	-0.016907	-0.000122	0.101624	-1.334112	2.011450	0.709833
41542	0	-1.697944	-0.042729	10.102129	-0.016994	-0.000431	0.101019	-1.331109	2.000551	0.705036
41543	0	-1.683121	-0.023915	10.071044	-0.016846	-0.000244	0.100708	-1.326891	1.989186	0.706436
41544	0	-1.649206	0.025705	9.918924	-0.016512	0.000254	0.099186	-1.324261	1.971296	0.702122
41545	0	-1.646210	0.012271	9.967328	-0.016479	0.000122	0.099670	-1.324732	1.956348	0.696289
41546	0	-1.630308	0.043586	9.894602	-0.016323	0.000428	0.098943	-1.317308	1.938290	0.696001
41547	0	-1.639636	0.018367	9.863649	-0.016418	0.000183	0.098633	-1.317902	1.917687	0.692445
41548	0	-1.623559	0.025012	9.858123	-0.016253	0.000245	0.098578	-1.313454	1.903128	0.691220
41549	0	-1.609850	0.006140	9.747559	-0.016113	0.000061	0.097473	-1.314425	1.890907	0.693922
41550	0	-1.637873	-0.017769	9.693032	-0.016389	-0.000183	0.096929	-1.309533	1.884045	0.696052
41551	0	-1.591773	-0.024383	9.668174	-0.015930	-0.000244	0.096680	-1.310494	1.874414	0.694872
41552	0	-1.583308	0.018269	9.680742	-0.015844	0.000183	0.096806	-1.312288	1.866207	0.696188
41553	0	-1.604348	0.018249	9.674218	-0.016052	0.000183	0.096741	-1.314290	1.860939	0.695221
41554	0	-1.560242	0.042677	9.643832	-0.015608	0.000425	0.096437	-1.313869	1.859589	0.692113
41555	0	-1.611374	0.006688	9.674064	-0.016113	0.000061	0.096741	-1.308240	1.865210	0.685682
41556	0	-1.629744	-0.010977	9.698389	-0.016297	-0.000111	0.096984	-1.308690	1.870506	0.690548
41557	0	-1.630129	0.018194	9.722818	-0.016296	0.000183	0.097229	-1.311568	1.881519	0.696558
41558	0	-1.607463	0.017783	9.740825	-0.016063	0.000180	0.097410	-1.315717	1.900659	0.694680
41559	0	-1.612232	0.012125	9.777683	-0.016113	0.000122	0.097778	-1.318153	1.916488	0.703438
41560	0	-1.608125	0.017890	9.838308	-0.016070	0.000181	0.098385	-1.322079	1.934291	0.699773
41561	0	-1.654705	0.036533	9.912001	-0.016541	0.000366	0.099121	-1.324368	1.946964	0.699321
41562	0	-1.644255	0.030388	9.887230	-0.016432	0.000303	0.098874	-1.325031	1.964583	0.697024
41563	0	-1.685645	0.006168	9.979066	-0.016846	0.000061	0.099792	-1.325712	1.982119	0.698680
41564	0	-1.650969	0.006342	10.082491	-0.016501	0.000062	0.100826	-1.325448	1.996682	0.699084
41565	0	-1.673412	0.000320	10.088937	-0.016724	0.000000	0.100891	-1.323219	2.013766	0.701234
41566	0	-1.687192	-0.030187	10.186314	-0.016868	-0.000299	0.101864	-1.327293	2.023765	0.705471
41567	0	-1.697566	-0.042647	10.217155	-0.016968	-0.000427	0.102173	-1.327665	2.037724	0.700633
41568	0	-1.649366	-0.011891	10.204825	-0.016496	-0.000121	0.102048	-1.326502	2.040556	0.699849
41569	0	-1.666231	-0.006210	10.235600	-0.016663	-0.000061	0.102356	-1.329113	2.045440	0.705551
41570	0	-1.678339	-0.024678	10.223410	-0.016785	-0.000247	0.102234	-1.330116	2.049120	0.702680
41571	0	-1.678048	-0.024064	10.180734	-0.016785	-0.000244	0.101807	-1.327413	2.049493	0.699425
41572	0	-1.694594	-0.023516	10.199307	-0.016960	-0.000237	0.101991	-1.326157	2.038654	0.695637
41573	0	-1.701570	0.012311	10.180883	-0.017029	0.000122	0.101807	-1.326304	2.029020	0.691037
41574	0	-1.674291	-0.005882	10.114172	-0.016759	-0.000059	0.101139	-1.327276	2.016018	0.692658
41575	0	-1.689029	-0.024510	10.089387	-0.016907	-0.000244	0.100891	-1.329718	2.002486	0.692123
41576	0	-1.654845	0.000115	10.138754	-0.016569	-0.000003	0.101384	-1.326596	1.984249	0.693010
41577	0	-1.652605	-0.036493	10.052729	-0.016541	-0.000366	0.100525	-1.326501	1.972893	0.693139
41578	0	-1.649354	-0.023631	9.931204	-0.016512	-0.000242	0.099309	-1.321008	1.956792	0.690319
41579	0	-1.657940	-0.012043	9.888067	-0.016602	-0.000122	0.098877	-1.320489	1.936257	0.688661
41580	0	-1.623361	0.025406	9.809329	-0.016253	0.000247	0.098090	-1.313822	1.919389	0.695561
41581	0	-1.610033	0.031221	9.778043	-0.016113	0.000305	0.097778	-1.306905	1.909291	0.691847
41582	0	-1.625761	0.025985	9.754016	-0.016271	0.000257	0.097538	-1.305503	1.899143	0.692132
41583	0	-1.585887	0.043354	9.698651	-0.015869	0.000427	0.096985	-1.299451	1.892144	0.691180
41584	0	-1.626490	0.025996	9.680654	-0.016276	0.000257	0.096805	-1.296893	1.883787	0.693121
41585	0	-1.616561	0.006201	9.613184	-0.016174	0.000061	0.096130	-1.297022	1.878548	0.691830
41586	0	-1.590706	0.012292	9.607223	-0.015913	0.000123	0.096071	-1.298377	1.876566	0.686454
41587	0	-1.574597	0.030600	9.643572	-0.015747	0.000305	0.096436	-1.298699	1.880413	0.688083
41588	0	-1.574881	0.073404	9.680116	-0.015745	0.000733	0.096802	-1.299355	1.890009	0.692369
41589	0	-1.611892	0.018458	9.698392	-0.016113	0.000183	0.096985	-1.298972	1.901852	0.692631
41590	0	-1.619233	0.018623	9.698091	-0.016186	0.000186	0.096982	-1.299907	1.914747	0.687784
41591	0	-1.624289	0.012468	9.759396	-0.016235	0.000122	0.097595	-1.298153	1.928746	0.684201
41592	0	-1.625978	0.024444	9.807913	-0.016251	0.000249	0.098081	-1.304594	1.944626	0.685019
41593	0	-1.612429	0.030247	9.875309	-0.016113	0.000305	0.098755	-1.309025	1.962604	0.686952
41594	0	-1.632796	0.011969	9.905465	-0.016318	0.000116	0.099056	-1.306461	1.978895	0.685104
41595	0	-1.636823	-0.000249	10.027900	-0.016357	0.000000	0.100281	-1.310581	1.996426	0.686738
41596	0	-1.620638	0.017815	10.033634	-0.016196	0.000177	0.100338	-1.311100	2.013235	0.693795
41597	0	-1.649000	0.012129	10.113354	-0.016479	0.000122	0.101135	-1.313299	2.030331	0.694914
41598	0	-1.657018	-0.018599	10.100795	-0.016562	-0.000185	0.101009	-1.315640	2.045310	0.695154
41599	0	-1.672595	-0.036541	10.089073	-0.016724	-0.000366	0.100891	-1.316072	2.053108	0.696348
41600	0	-1.678991	-0.036165	10.137837	-0.016789	-0.000365	0.101378	-1.313277	2.058779	0.694387
41601	0	-1.690558	-0.018424	10.168476	-0.016907	-0.000183	0.101685	-1.315880	2.062645	0.693948
41602	0	-1.672337	-0.030839	10.180637	-0.016722	-0.000308	0.101807	-1.317556	2.069654	0.694109
41603	0	-1.671907	-0.024440	10.192946	-0.016724	-0.000244	0.101929	-1.319162	2.069683	0.695833
41604	0	-1.695160	-0.024462	10.186989	-0.016959	-0.000245	0.101869	-1.319844	2.066258	0.688197
41605	0	-1.677283	-0.012104	10.089308	-0.016785	-0.000122	0.100891	-1.319913	2.057929	0.685267
41606	0	-1.687099	-0.005620	10.065295	-0.016884	-0.000059	0.100651	-1.317894	2.048420	0.682921
41607	0	-1.653112	0.024478	9.973300	-0.016541	0.000244	0.099731	-1.318326	2.042684	0.675807
41608	0	-1.669295	0.012583	9.979744	-0.016706	0.000123	0.099795	-1.316504	2.033437	0.675622
41609	0	-1.652015	0.012346	9.936862	-0.016541	0.000122	0.099365	-1.316203	2.015084	0.673072
41610	0	-1.648386	-0.017826	9.900847	-0.016500	-0.000181	0.099006	-1.314183	2.001022	0.672885
41611	0	-1.628476	-0.011841	9.912301	-0.016296	-0.000122	0.099121	-1.311276	1.992724	0.674103
41612	0	-1.613472	-0.017951	9.833419	-0.016151	-0.000176	0.098331	-1.315959	1.978351	0.666800
41613	0	-1.610214	-0.012251	9.814636	-0.016113	-0.000122	0.098145	-1.317754	1.970503	0.667500
41614	0	-1.620001	-0.005840	9.760030	-0.016213	-0.000062	0.097598	-1.314765	1.959863	0.663948
41615	0	-1.591507	0.018725	9.717044	-0.015930	0.000183	0.097168	-1.311176	1.947174	0.661799
41616	0	-1.607612	-0.005547	9.705192	-0.016084	-0.000053	0.097051	-1.314733	1.943305	0.653292
41617	0	-1.634897	0.018478	9.735249	-0.016357	0.000183	0.097351	-1.314113	1.938536	0.655846
41618	0	-1.627704	0.007297	9.662108	-0.016280	0.000064	0.096621	-1.304778	1.939976	0.654435
41619	0	-1.629722	-0.005600	9.643541	-0.016296	-0.000061	0.096436	-1.300188	1.946132	0.653758
41620	0	-1.611675	0.019632	9.686157	-0.016115	0.000193	0.096862	-1.297255	1.953199	0.660104
41621	0	-1.642188	0.012189	9.716739	-0.016418	0.000122	0.097168	-1.298785	1.962432	0.661694
41622	0	-1.649249	0.018537	9.722618	-0.016487	0.000182	0.097227	-1.296385	1.973971	0.662742
41623	0	-1.667167	0.030842	9.808194	-0.016663	0.000305	0.098083	-1.293881	1.989736	0.661473
41624	0	-1.669127	-0.054232	9.868826	-0.016681	-0.000544	0.098690	-1.293734	2.007177	0.663469
41625	0	-1.643108	-0.030474	9.942419	-0.016418	-0.000305	0.099426	-1.294578	2.026929	0.666373
41626	0	-1.620934	0.000176	9.923688	-0.016200	0.000000	0.099238	-1.293909	2.042853	0.669633
41627	0	-1.624272	-0.024606	10.027956	-0.016235	-0.000244	0.100281	-1.297420	2.056487	0.674687
41628	0	-1.607575	-0.019104	10.052072	-0.016068	-0.000188	0.100522	-1.302260	2.071056	0.674345
41629	0	-1.655100	-0.024382	10.076732	-0.016541	-0.000244	0.100769	-1.303173	2.088141	0.676433
41630	0	-1.674916	-0.023862	10.149691	-0.016745	-0.000244	0.101498	-1.298264	2.098420	0.672583
41631	0	-1.672684	-0.005669	10.186715	-0.016724	-0.000061	0.101868	-1.294613	2.107131	0.664779
41632	0	-1.746806	-0.029628	10.168175	-0.017463	-0.000298	0.101683	-1.294409	2.118281	0.661572
41633	0	-1.714855	-0.024566	10.186806	-0.017151	-0.000244	0.101868	-1.297398	2.120834	0.658862
41634	0	-1.720645	-0.000366	10.180692	-0.017208	-0.000004	0.101807	-1.298604	2.124190	0.660990
41635	0	-1.702111	-0.030245	10.223518	-0.017029	-0.000305	0.102234	-1.296882	2.120730	0.659060
41636	0	-1.651712	0.012712	10.168780	-0.016525	0.000127	0.101686	-1.297924	2.116760	0.662732
41637	0	-1.640501	0.037098	10.144259	-0.016418	0.000366	0.101440	-1.293913	2.106736	0.658787
41638	0	-1.662449	0.007391	10.132404	-0.016636	0.000070	0.101322	-1.290439	2.099021	0.659294
41639	0	-1.671338	-0.036219	10.040455	-0.016724	-0.000366	0.100403	-1.287170	2.092476	0.655811
41640	0	-1.656639	-0.023245	10.053027	-0.016582	-0.000237	0.100528	-1.283921	2.080386	0.658217
41641	0	-1.676990	-0.012118	9.991703	-0.016785	-0.000122	0.099915	-1.284184	2.068609	0.660363
41642	0	-1.630927	0.018942	9.949432	-0.016329	0.000184	0.099491	-1.279391	2.051262	0.660329
41643	0	-1.609604	0.043082	9.875768	-0.016113	0.000427	0.098755	-1.276619	2.036443	0.662337
41644	0	-1.606112	0.037785	9.839633	-0.016079	0.000373	0.098393	-1.272172	2.020824	0.661024
41645	0	-1.579258	0.055317	9.753667	-0.015808	0.000549	0.097534	-1.268955	2.007719	0.661350
41646	0	-1.612886	0.013508	9.790761	-0.016144	0.000129	0.097905	-1.262971	1.995415	0.664255
41647	0	-1.628978	0.006488	9.759632	-0.016296	0.000061	0.097595	-1.259872	1.992852	0.666192
41648	0	-1.603212	0.007135	9.729306	-0.016039	0.000068	0.097292	-1.256875	1.990019	0.665187
41649	0	-1.592398	0.012256	9.692485	-0.015930	0.000122	0.096924	-1.257607	1.987874	0.664669
41650	0	-1.585481	0.036607	9.698709	-0.015857	0.000366	0.096987	-1.258993	1.990720	0.663012
41651	0	-1.586914	0.012346	9.692383	-0.015869	0.000122	0.096924	-1.258615	1.995871	0.660473
41652	0	-1.599262	0.024912	9.716693	-0.015992	0.000246	0.097167	-1.256385	2.001610	0.661314
41653	0	-1.642068	0.036612	9.686242	-0.016418	0.000366	0.096863	-1.257734	2.009392	0.659756
41654	0	-1.649054	-0.005810	9.686077	-0.016484	-0.000062	0.096862	-1.254520	2.022016	0.661234
41655	0	-1.654772	0.000137	9.789918	-0.016541	0.000000	0.097900	-1.254244	2.035619	0.659475
41656	0	-1.643854	-0.017551	9.765243	-0.016433	-0.000181	0.097653	-1.249008	2.047603	0.663436
41657	0	-1.618501	-0.005902	9.918039	-0.016174	-0.000061	0.099182	-1.247988	2.065139	0.666866
41658	0	-1.639017	-0.005660	9.948171	-0.016379	-0.000057	0.099483	-1.248563	2.082782	0.669459
41659	0	-1.649101	-0.005926	9.979058	-0.016479	-0.000061	0.099792	-1.247914	2.101221	0.671897
41660	0	-1.645144	0.006505	9.990812	-0.016441	0.000064	0.099910	-1.247917	2.118001	0.673840
41661	0	-1.667342	-0.005937	10.046207	-0.016663	-0.000061	0.100464	-1.247276	2.135502	0.669284
41662	0	-1.669187	-0.036054	10.113024	-0.016685	-0.000363	0.101131	-1.245446	2.148997	0.671101
41663	0	-1.703432	-0.030544	10.156158	-0.017029	-0.000305	0.101562	-1.246925	2.160355	0.662803
41664	0	-1.680086	-0.005715	10.155981	-0.016796	-0.000062	0.101561	-1.242858	2.170901	0.665424
41665	0	-1.654334	0.030808	10.180617	-0.016541	0.000305	0.101807	-1.240927	2.179249	0.665632
41666	0	-1.642155	0.049602	10.137790	-0.016424	0.000494	0.101377	-1.240028	2.181503	0.669561
41667	0	-1.671983	0.018752	10.211243	-0.016724	0.000183	0.102112	-1.236429	2.182407	0.671191
41668	0	-1.689513	-0.004865	10.168619	-0.016899	-0.000052	0.101686	-1.233496	2.183090	0.670252
41669	0	-1.678166	0.018530	10.168506	-0.016785	0.000183	0.101685	-1.232369	2.184876	0.669243
41670	0	-1.682746	-0.011415	10.101623	-0.016840	-0.000118	0.101014	-1.229002	2.175804	0.667153
41671	0	-1.676708	0.012451	10.083300	-0.016785	0.000122	0.100830	-1.227469	2.160917	0.659198
41672	0	-1.667214	0.013048	9.998417	-0.016689	0.000127	0.099981	-1.224599	2.146388	0.659334
41673	0	-1.646359	0.024998	9.985613	-0.016479	0.000244	0.099854	-1.219278	2.133297	0.660328
41674	0	-1.631338	0.013667	9.979930	-0.016326	0.000134	0.099797	-1.217102	2.124084	0.664790
41675	0	-1.627838	-0.011943	9.887992	-0.016296	-0.000122	0.098877	-1.215431	2.108393	0.668566
41676	0	-1.611774	0.006639	9.876408	-0.016139	0.000066	0.098761	-1.216100	2.088874	0.670528
41677	0	-1.622193	0.012445	9.839088	-0.016235	0.000122	0.098389	-1.214673	2.078409	0.671854
41678	0	-1.613141	0.000581	9.766274	-0.016148	0.000004	0.097660	-1.213591	2.064514	0.665669
41679	0	-1.603864	-0.006122	9.704815	-0.016052	-0.000061	0.097046	-1.215074	2.053598	0.665980
41680	0	-1.601572	-0.006080	9.717340	-0.016026	-0.000062	0.097172	-1.214976	2.047169	0.665974
41681	0	-1.635009	-0.005595	9.741334	-0.016357	-0.000061	0.097412	-1.210454	2.043725	0.670270
41682	0	-1.603147	0.025668	9.692680	-0.016038	0.000254	0.096926	-1.208265	2.041243	0.671099
41683	0	-1.611151	0.037117	9.759549	-0.016113	0.000366	0.097595	-1.203795	2.044320	0.669462
41684	0	-1.629417	0.019374	9.667958	-0.016294	0.000193	0.096680	-1.203823	2.050253	0.667889
41685	0	-1.586997	0.024837	9.643540	-0.015869	0.000244	0.096436	-1.200154	2.056399	0.667522
41686	0	-1.635998	-0.005114	9.735001	-0.016359	-0.000052	0.097350	-1.199888	2.062319	0.666621
41687	0	-1.648517	-0.005973	9.765529	-0.016479	-0.000061	0.097656	-1.199681	2.074160	0.666525
41688	0	-1.649868	-0.017978	9.777511	-0.016491	-0.000181	0.097776	-1.199335	2.088404	0.667584
41689	0	-1.642682	-0.012019	9.850935	-0.016418	-0.000122	0.098511	-1.198389	2.103270	0.664463
41690	0	-1.632015	-0.012199	9.887300	-0.016314	-0.000119	0.098874	-1.202785	2.116060	0.658371
41691	0	-1.649472	-0.011848	9.917960	-0.016479	-0.000122	0.099182	-1.199979	2.138823	0.656197
41692	0	-1.627521	0.025497	10.002937	-0.016266	0.000251	0.100031	-1.196603	2.154719	0.659615
41693	0	-1.636780	0.037300	9.979075	-0.016357	0.000366	0.099792	-1.190154	2.171773	0.656601
41694	0	-1.638548	0.007476	10.027579	-0.016378	0.000074	0.100277	-1.190965	2.184997	0.654357
41695	0	-1.642624	0.012623	10.070673	-0.016418	0.000122	0.100708	-1.187551	2.198994	0.652332
41696	0	-1.649841	0.012918	10.168127	-0.016496	0.000130	0.101682	-1.189508	2.207257	0.655740
41697	0	-1.641922	-0.036701	10.101306	-0.016418	-0.000366	0.101013	-1.191687	2.213278	0.655403
41698	0	-1.642240	-0.000094	10.168329	-0.016420	-0.000003	0.101684	-1.190809	2.220695	0.650836
41699	0	-1.641389	0.012215	10.186841	-0.016418	0.000122	0.101868	-1.191994	2.220681	0.646749
41700	0	-1.658663	0.031093	10.113723	-0.016593	0.000305	0.101136	-1.186755	2.218552	0.641515
41701	0	-1.683883	-0.005955	10.150261	-0.016846	-0.000061	0.101501	-1.186391	2.215927	0.640958
41702	0	-1.663861	0.000350	10.138305	-0.016649	0.000003	0.101381	-1.186893	2.209002	0.638348
41703	0	-1.616447	0.012469	10.028235	-0.016174	0.000122	0.100281	-1.185233	2.202870	0.637114
41704	0	-1.626678	-0.017704	10.040740	-0.016277	-0.000178	0.100406	-1.185062	2.195970	0.636568
41705	0	-1.622212	-0.005553	9.985567	-0.016235	-0.000061	0.099854	-1.180183	2.185931	0.640324
41706	0	-1.625493	0.001490	9.924955	-0.016271	0.000010	0.099247	-1.176418	2.172885	0.637279
41707	0	-1.640187	0.018703	9.942900	-0.016418	0.000183	0.099426	-1.173225	2.158861	0.634952
41708	0	-1.631043	0.007084	9.918929	-0.016325	0.000069	0.099187	-1.172080	2.147161	0.633676
41709	0	-1.621895	-0.011726	9.826932	-0.016235	-0.000122	0.098267	-1.167775	2.133124	0.632576
41710	0	-1.637684	-0.029752	9.845600	-0.016386	-0.000296	0.098454	-1.171313	2.127569	0.636773
41711	0	-1.622646	-0.018198	9.814600	-0.016235	-0.000183	0.098145	-1.171331	2.122309	0.637492
41712	0	-1.603062	0.006611	9.747578	-0.016035	0.000063	0.097475	-1.169021	2.122208	0.639901
41713	0	-1.580079	0.055283	9.704707	-0.015808	0.000549	0.097046	-1.166250	2.118698	0.640182
41714	0	-1.560949	0.025378	9.698696	-0.015611	0.000251	0.096987	-1.164119	2.122407	0.643038
41715	0	-1.568205	0.018186	9.716861	-0.015686	0.000183	0.097168	-1.166909	2.122841	0.645531
41716	0	-1.586290	-0.012452	9.716870	-0.015862	-0.000125	0.097169	-1.167764	2.129602	0.643662
41717	0	-1.605299	0.018406	9.704577	-0.016052	0.000183	0.097046	-1.167969	2.135595	0.646317
41718	0	-1.630211	-0.005651	9.765466	-0.016298	-0.000060	0.097655	-1.165141	2.145189	0.649725
41719	0	-1.630391	0.024297	9.741085	-0.016296	0.000244	0.097412	-1.167858	2.159177	0.653275
41720	0	-1.625612	0.018267	9.789661	-0.016251	0.000180	0.097898	-1.166344	2.170731	0.652450
41721	0	-1.593888	0.042499	9.826520	-0.015930	0.000427	0.098267	-1.170294	2.186033	0.655703
41722	0	-1.595541	0.036217	9.948330	-0.015948	0.000361	0.099484	-1.170769	2.199336	0.656125
41723	0	-1.624381	0.024300	9.966903	-0.016235	0.000244	0.099670	-1.173362	2.214167	0.656663
41724	0	-1.632103	0.011737	10.052083	-0.016314	0.000119	0.100522	-1.176756	2.227805	0.658093
41725	0	-1.630835	0.005976	10.033985	-0.016296	0.000061	0.100342	-1.179473	2.246555	0.657236
41726	0	-1.638490	-0.000391	10.021436	-0.016381	-0.000003	0.100215	-1.182042	2.255844	0.660611
41727	0	-1.642039	-0.000164	10.131805	-0.016418	0.000000	0.101318	-1.185160	2.263109	0.658803
41728	0	-1.642831	0.024096	10.052312	-0.016423	0.000240	0.100524	-1.185711	2.273964	0.656763
41729	0	-1.660088	0.000420	10.186779	-0.016602	0.000000	0.101868	-1.182372	2.278292	0.659620
41730	0	-1.659975	0.019379	10.089125	-0.016601	0.000191	0.100891	-1.180157	2.282339	0.656143
41731	0	-1.653481	0.006188	10.162447	-0.016541	0.000061	0.101624	-1.180488	2.280945	0.652272
41732	0	-1.627585	0.024329	10.138181	-0.016285	0.000245	0.101380	-1.183863	2.275775	0.654355
41733	0	-1.665615	0.012046	10.089218	-0.016663	0.000122	0.100891	-1.187020	2.273546	0.656089
41734	0	-1.670110	-0.000307	10.022332	-0.016711	-0.000004	0.100222	-1.187461	2.267015	0.652094
41735	0	-1.664782	-0.024179	10.003909	-0.016663	-0.000244	0.100037	-1.186175	2.255168	0.655020
41736	0	-1.631276	0.000817	10.022695	-0.016328	0.000004	0.100224	-1.182553	2.242948	0.654878
41737	0	-1.634151	0.006225	9.991715	-0.016357	0.000061	0.099915	-1.182462	2.229738	0.650905
41738	0	-1.619074	-0.024442	9.998248	-0.016204	-0.000242	0.099980	-1.186362	2.219780	0.659465
41739	0	-1.634341	0.012587	9.991684	-0.016357	0.000122	0.099915	-1.183465	2.208813	0.664681
41740	0	-1.594634	-0.017419	9.918872	-0.015964	-0.000176	0.099186	-1.182241	2.193974	0.662340
41741	0	-1.616091	0.030262	9.845192	-0.016174	0.000305	0.098450	-1.186364	2.183338	0.654417
41742	0	-1.614034	0.023631	9.784438	-0.016148	0.000238	0.097843	-1.190094	2.179854	0.651332
41743	0	-1.622727	0.018683	9.753552	-0.016235	0.000183	0.097534	-1.186967	2.175342	0.646014
41744	0	-1.615036	0.013161	9.698821	-0.016159	0.000129	0.096987	-1.184899	2.170102	0.643232
41745	0	-1.604529	0.006234	9.723015	-0.016052	0.000061	0.097229	-1.184610	2.166923	0.642685
41746	0	-1.597219	0.012604	9.747598	-0.015978	0.000124	0.097475	-1.183540	2.165309	0.642112
41747	0	-1.635419	0.012046	9.704645	-0.016357	0.000122	0.097046	-1.186650	2.166509	0.638132
41748	0	-1.635327	-0.024877	9.747367	-0.016351	-0.000248	0.097474	-1.189012	2.174560	0.643900
41749	0	-1.623916	-0.024321	9.735044	-0.016235	-0.000244	0.097351	-1.189265	2.184105	0.645297
41750	0	-1.642918	-0.030431	9.820314	-0.016426	-0.000303	0.098204	-1.191782	2.192769	0.645067
41751	0	-1.636163	-0.005891	9.814383	-0.016357	-0.000061	0.098145	-1.190678	2.202753	0.644981
41752	0	-1.600456	-0.011690	9.795874	-0.016000	-0.000118	0.097960	-1.190427	2.213382	0.647144
41753	0	-1.642755	-0.024045	9.838716	-0.016418	-0.000244	0.098389	-1.187418	2.228999	0.643565
41754	0	-1.626196	-0.005368	9.893278	-0.016253	-0.000054	0.098934	-1.187971	2.243893	0.643707
41755	0	-1.630408	0.006154	9.954708	-0.016296	0.000061	0.099548	-1.188727	2.257801	0.643328
41756	0	-1.638279	0.000109	10.003226	-0.016374	0.000001	0.100034	-1.189963	2.273380	0.647752
41757	0	-1.630418	0.012560	10.095089	-0.016296	0.000122	0.100952	-1.187318	2.287273	0.649441
41758	0	-1.607257	0.037653	10.033826	-0.016068	0.000373	0.100339	-1.184545	2.297022	0.651492
41759	0	-1.660359	0.006656	10.131802	-0.016602	0.000061	0.101318	-1.179779	2.304395	0.655441
41760	0	-1.672716	0.007202	10.070710	-0.016727	0.000072	0.100707	-1.180631	2.309144	0.659313
41761	0	-1.665573	0.000168	10.144156	-0.016663	0.000000	0.101440	-1.180050	2.306399	0.657838
41762	0	-1.652079	-0.018417	10.138234	-0.016527	-0.000180	0.101381	-1.185720	2.304200	0.656533
41763	0	-1.641314	0.006218	10.125818	-0.016418	0.000061	0.101257	-1.185801	2.303237	0.657639
41764	0	-1.640345	0.006058	10.083177	-0.016408	0.000063	0.100831	-1.189765	2.303114	0.654439
41765	0	-1.665386	-0.018093	10.070946	-0.016663	-0.000183	0.100708	-1.188679	2.298203	0.656548
41766	0	-1.663292	0.006736	10.089508	-0.016645	0.000065	0.100893	-1.187152	2.288986	0.652141
41767	0	-1.658825	0.012328	10.040503	-0.016602	0.000122	0.100403	-1.187128	2.278816	0.651067
41768	0	-1.680455	-0.024076	9.973786	-0.016820	-0.000242	0.099735	-1.186825	2.266144	0.651057
41769	0	-1.640528	-0.005831	9.942845	-0.016418	-0.000061	0.099426	-1.185019	2.255948	0.647877
41770	0	-1.631431	-0.041677	9.900573	-0.016332	-0.000422	0.099003	-1.179878	2.240872	0.650992
41771	0	-1.640459	-0.011409	9.887926	-0.016418	-0.000122	0.098877	-1.172015	2.229788	0.647967
41772	0	-1.601132	0.026436	9.815066	-0.016026	0.000259	0.098148	-1.167622	2.218183	0.648903
41773	0	-1.603894	0.012165	9.759740	-0.016052	0.000122	0.097595	-1.169352	2.207522	0.641054
41774	0	-1.631938	0.000201	9.747886	-0.016331	-0.000001	0.097477	-1.167301	2.199221	0.641327
41775	0	-1.598277	0.049069	9.723038	-0.015991	0.000488	0.097229	-1.165851	2.194298	0.639867
41776	0	-1.602964	0.037279	9.717092	-0.016036	0.000370	0.097170	-1.163949	2.191766	0.640621
41777	0	-1.573570	-0.017812	9.692568	-0.015747	-0.000183	0.096924	-1.159471	2.183338	0.640817
41778	0	-1.559746	-0.029235	9.735469	-0.015602	-0.000296	0.097354	-1.156903	2.182837	0.634743
41779	0	-1.580302	0.012521	9.692465	-0.015808	0.000122	0.096924	-1.154585	2.181838	0.635572
41780	0	-1.580287	0.043215	9.759548	-0.015799	0.000433	0.097596	-1.156771	2.191827	0.626851
41781	0	-1.605567	0.024858	9.722843	-0.016052	0.000244	0.097229	-1.153010	2.200910	0.629967
41782	0	-1.630764	-0.017376	9.734856	-0.016304	-0.000175	0.097349	-1.153521	2.210206	0.632880
41783	0	-1.630508	0.005916	9.808205	-0.016296	0.000061	0.098083	-1.157061	2.225403	0.633533
41784	0	-1.650014	-0.030768	9.807926	-0.016498	-0.000309	0.098080	-1.156926	2.233385	0.640623
41785	0	-1.624337	0.018430	9.887563	-0.016235	0.000183	0.098877	-1.156833	2.247660	0.638674
41786	0	-1.631967	-0.005767	9.887293	-0.016313	-0.000059	0.098874	-1.156488	2.260863	0.639114
41787	0	-1.630450	0.012277	10.009633	-0.016296	0.000122	0.100098	-1.157010	2.275152	0.640793
41788	0	-1.644596	-0.006210	10.033708	-0.016435	-0.000060	0.100339	-1.160596	2.293042	0.639225
41789	0	-1.648764	0.012360	10.052356	-0.016479	0.000122	0.100525	-1.160242	2.307351	0.641576
41790	0	-1.644301	-0.017946	10.052068	-0.016435	-0.000180	0.100522	-1.160678	2.321850	0.639470
41791	0	-1.647882	0.006746	10.107432	-0.016479	0.000061	0.101074	-1.154785	2.326059	0.640444
41792	0	-1.642078	-0.010844	10.113472	-0.016418	-0.000110	0.101135	-1.154756	2.334774	0.641524
41793	0	-1.642126	-0.012169	10.125687	-0.016418	-0.000122	0.101257	-1.155710	2.342954	0.645010
41794	0	-1.654799	-0.017709	10.082885	-0.016546	-0.000183	0.100829	-1.150329	2.349918	0.645504
41795	0	-1.653712	-0.048660	10.211238	-0.016541	-0.000488	0.102112	-1.149821	2.351079	0.645366
41796	0	-1.646710	-0.012167	10.156438	-0.016473	-0.000119	0.101563	-1.153948	2.349632	0.649919
41797	0	-1.659244	-0.012097	10.058744	-0.016602	-0.000122	0.100586	-1.153977	2.344176	0.644154
41798	0	-1.675448	-0.024147	10.046874	-0.016767	-0.000242	0.100467	-1.154525	2.335404	0.646316
41799	0	-1.707575	-0.036321	10.052731	-0.017090	-0.000366	0.100525	-1.152497	2.324308	0.646111
41800	0	-1.656110	-0.011436	10.016463	-0.016574	-0.000116	0.100163	-1.151587	2.314625	0.643705
41801	0	-1.671003	-0.036171	9.967271	-0.016724	-0.000366	0.099670	-1.147781	2.303940	0.640088
41802	0	-1.637819	-0.004938	9.876095	-0.016392	-0.000052	0.098759	-1.145629	2.293179	0.640515
41803	0	-1.646400	-0.035988	9.967299	-0.016479	-0.000366	0.099670	-1.139829	2.280344	0.642696
41804	0	-1.606810	-0.010837	9.986065	-0.016083	-0.000110	0.099858	-1.139714	2.268479	0.641182
41805	0	-1.615894	-0.011723	9.894051	-0.016174	-0.000122	0.098938	-1.135585	2.255645	0.643299
41806	0	-1.589268	0.019482	9.882180	-0.015900	0.000193	0.098821	-1.134465	2.252528	0.643872
41807	0	-1.597972	0.018783	9.796329	-0.015991	0.000183	0.097961	-1.130393	2.244057	0.646628
41808	0	-1.625833	-0.035623	9.821190	-0.016273	-0.000358	0.098209	-1.130208	2.231339	0.649428
41809	0	-1.579889	0.006695	9.759670	-0.015808	0.000061	0.097595	-1.124614	2.225425	0.643408
41810	0	-1.566485	0.062077	9.735443	-0.015668	0.000622	0.097354	-1.127174	2.226781	0.640176
41811	0	-1.604489	0.048922	9.765745	-0.016052	0.000488	0.097656	-1.127433	2.223097	0.641182
41812	0	-1.590837	0.043116	9.723213	-0.015916	0.000428	0.097231	-1.125327	2.219185	0.636889
41813	0	-1.617432	0.018326	9.722900	-0.016174	0.000183	0.097229	-1.126460	2.224128	0.635084
41814	0	-1.617684	0.024558	9.728882	-0.016175	0.000244	0.097289	-1.126173	2.230957	0.637146
41815	0	-1.611860	0.036758	9.771640	-0.016113	0.000366	0.097717	-1.125864	2.242115	0.633889
41816	0	-1.649272	0.006280	9.844750	-0.016491	0.000063	0.098448	-1.127387	2.249157	0.636248
41817	0	-1.642345	0.005928	9.875405	-0.016418	0.000061	0.098755	-1.130725	2.259902	0.635156
41818	0	-1.619142	-0.024439	9.893501	-0.016185	-0.000248	0.098936	-1.128033	2.272525	0.638965
41819	0	-1.630593	-0.017738	9.905850	-0.016296	-0.000183	0.099060	-1.122883	2.288533	0.640668
41820	0	-1.619745	-0.022861	9.899455	-0.016193	-0.000233	0.098995	-1.119573	2.298188	0.640921
41821	0	-1.654710	-0.036393	9.960829	-0.016541	-0.000366	0.099609	-1.118440	2.310724	0.646792
41822	0	-1.674033	-0.048489	9.942284	-0.016737	-0.000484	0.099423	-1.120403	2.319554	0.653708
41823	0	-1.666846	-0.030390	10.064601	-0.016663	-0.000305	0.100647	-1.120398	2.331204	0.658281
41824	0	-1.630985	0.049463	10.113220	-0.016309	0.000490	0.101132	-1.116770	2.337341	0.656965
41825	0	-1.648616	-0.036242	10.119522	-0.016479	-0.000366	0.101196	-1.113929	2.349841	0.656011
41826	0	-1.631025	-0.048201	10.137645	-0.016310	-0.000482	0.101377	-1.115835	2.355385	0.665910
41827	0	-1.647373	0.098075	10.174650	-0.016479	0.000977	0.101746	-1.112617	2.353911	0.670729
41828	0	-1.634316	0.025497	10.162493	-0.016346	0.000252	0.101624	-1.110445	2.355691	0.673215
41829	0	-1.652864	0.043170	10.138131	-0.016541	0.000427	0.101379	-1.106829	2.347167	0.672196
41830	0	-1.650646	0.037459	10.089580	-0.016518	0.000375	0.100894	-1.108501	2.339457	0.676634
41831	0	-1.622813	0.006535	10.095331	-0.016235	0.000061	0.100952	-1.105005	2.336167	0.675529
41832	0	-1.657670	0.025507	10.071165	-0.016587	0.000252	0.100710	-1.102614	2.329045	0.672892
41833	0	-1.634794	0.012252	10.040438	-0.016357	0.000122	0.100403	-1.103499	2.323157	0.672562
41834	0	-1.644917	0.024457	9.991926	-0.016460	0.000244	0.099917	-1.104424	2.315201	0.674390
41835	0	-1.659184	-0.024521	9.900065	-0.016602	-0.000244	0.098999	-1.107041	2.308879	0.675951
41836	0	-1.614296	-0.024372	9.912596	-0.016155	-0.000247	0.099124	-1.104709	2.299610	0.676427
41837	0	-1.671099	-0.012000	9.826876	-0.016724	-0.000122	0.098267	-1.103796	2.289811	0.678653
41838	0	-1.644059	-0.011733	9.857795	-0.016455	-0.000118	0.098576	-1.104071	2.278325	0.677223
41839	0	-1.628487	-0.005723	9.820748	-0.016296	-0.000061	0.098206	-1.101071	2.269808	0.676235
41840	0	-1.601985	-0.005245	9.772171	-0.016029	-0.000053	0.097720	-1.101415	2.263614	0.677184
41841	0	-1.623059	-0.036378	9.808429	-0.016235	-0.000366	0.098083	-1.100015	2.262973	0.679248
41842	0	-1.610365	-0.017366	9.777930	-0.016104	-0.000178	0.097779	-1.095963	2.267777	0.677033
41843	0	-1.623211	0.012726	9.722954	-0.016235	0.000122	0.097229	-1.091240	2.268850	0.674713
41844	0	-1.653266	0.007516	9.784067	-0.016535	0.000071	0.097840	-1.087297	2.271254	0.674541
41845	0	-1.635854	0.012472	9.790020	-0.016357	0.000122	0.097900	-1.085609	2.277489	0.673627
41846	0	-1.617728	-0.011555	9.796046	-0.016177	-0.000117	0.097960	-1.085062	2.282565	0.677793
41847	0	-1.642070	-0.018233	9.820519	-0.016418	-0.000183	0.098206	-1.085538	2.290117	0.680658
41848	0	-1.630568	-0.012324	9.881422	-0.016301	-0.000121	0.098815	-1.089396	2.300312	0.681074
41849	0	-1.624302	-0.005883	9.924191	-0.016235	-0.000061	0.099243	-1.088253	2.314087	0.677644
41850	0	-1.613376	0.030869	9.942272	-0.016129	0.000309	0.099423	-1.090011	2.323943	0.677129
41851	0	-1.636169	0.030922	9.979177	-0.016357	0.000305	0.099792	-1.086915	2.333830	0.683831
41852	0	-1.631000	0.024821	9.954562	-0.016305	0.000252	0.099546	-1.092389	2.344568	0.688664
41853	0	-1.623697	0.024871	9.991428	-0.016235	0.000244	0.099915	-1.088585	2.351338	0.690046
41854	0	-1.630030	-0.005481	10.046290	-0.016300	-0.000052	0.100463	-1.092688	2.356394	0.689724
41855	0	-1.666039	0.030793	10.064733	-0.016663	0.000305	0.100647	-1.090991	2.358796	0.688104
41856	0	-1.623105	0.012463	10.089119	-0.016232	0.000127	0.100891	-1.094894	2.363185	0.689679
41857	0	-1.660127	0.000014	10.107427	-0.016602	0.000000	0.101074	-1.096065	2.367737	0.685868
41858	0	-1.671583	0.012337	10.101447	-0.016724	0.000122	0.101013	-1.096057	2.363817	0.693416
41859	0	-1.672256	0.030763	10.174578	-0.016724	0.000305	0.101746	-1.094774	2.367547	0.695946
41860	0	-1.659215	-0.023692	10.101442	-0.016600	-0.000239	0.101013	-1.093497	2.363959	0.698683
41861	0	-1.677823	-0.048565	10.089220	-0.016785	-0.000488	0.100891	-1.091984	2.361557	0.702589
41862	0	-1.675906	-0.072326	10.046801	-0.016772	-0.000728	0.100466	-1.088492	2.351395	0.703665
41863	0	-1.640900	0.005880	10.009921	-0.016418	0.000061	0.100098	-1.092490	2.345512	0.705152
41864	0	-1.633114	-0.012620	9.955254	-0.016339	-0.000127	0.099551	-1.093288	2.341067	0.710257
41865	0	-1.652882	-0.030092	9.979443	-0.016541	-0.000305	0.099792	-1.089837	2.332505	0.707220
41866	0	-1.668828	-0.047876	9.906598	-0.016701	-0.000481	0.099064	-1.089151	2.323003	0.708955
41867	0	-1.640642	0.018702	9.936721	-0.016418	0.000183	0.099365	-1.086073	2.314010	0.705683
41868	0	-1.644942	0.000947	9.906491	-0.016456	0.000008	0.099064	-1.085340	2.311685	0.702888
41869	0	-1.640843	0.006534	9.826827	-0.016418	0.000061	0.098267	-1.081665	2.304843	0.693672
41870	0	-1.620488	-0.023152	9.790499	-0.016215	-0.000236	0.097903	-1.078497	2.297538	0.699075
41871	0	-1.598496	0.024793	9.777933	-0.015991	0.000244	0.097778	-1.075529	2.295119	0.698939
41872	0	-1.609819	0.019035	9.784171	-0.016101	0.000190	0.097841	-1.076200	2.296818	0.690736
41873	0	-1.598792	0.061165	9.802299	-0.015991	0.000610	0.098022	-1.076179	2.297923	0.693515
41874	0	-1.622859	0.018436	9.777929	-0.016229	0.000185	0.097779	-1.078274	2.302693	0.688318
41875	0	-1.622985	0.006638	9.784027	-0.016235	0.000061	0.097839	-1.073509	2.301145	0.686847
41876	0	-1.591586	0.049871	9.777990	-0.015920	0.000499	0.097779	-1.075013	2.301575	0.687334
41877	0	-1.599166	0.031264	9.802236	-0.015991	0.000305	0.098022	-1.067868	2.307044	0.690900
41878	0	-1.641988	0.001112	9.863178	-0.016419	0.000014	0.098632	-1.072933	2.312497	0.687094
41879	0	-1.636125	-0.000093	9.783872	-0.016357	0.000000	0.097839	-1.075398	2.321874	0.685419
41880	0	-1.661154	-0.012381	9.850844	-0.016609	-0.000125	0.098509	-1.075485	2.329501	0.686024
41881	0	-1.605799	0.012244	9.881498	-0.016052	0.000122	0.098816	-1.076511	2.341088	0.687527
41882	0	-1.637332	0.012532	9.930060	-0.016369	0.000122	0.099301	-1.074175	2.351107	0.685559
41883	0	-1.672943	0.000133	9.960840	-0.016724	0.000000	0.099609	-1.074139	2.362703	0.692833
41884	0	-1.674193	-0.024533	9.978846	-0.016735	-0.000242	0.099790	-1.079052	2.375476	0.690535
41885	0	-1.691103	-0.024090	10.009694	-0.016907	-0.000244	0.100098	-1.076724	2.385264	0.683119
41886	0	-1.685791	-0.048264	10.021721	-0.016854	-0.000483	0.100218	-1.078206	2.394311	0.680688
41887	0	-1.654053	-0.054903	10.040283	-0.016541	-0.000549	0.100403	-1.079338	2.399227	0.681462
41888	0	-1.672527	-0.072830	10.144035	-0.016725	-0.000732	0.101440	-1.076192	2.404900	0.681468
41889	0	-1.641469	-0.024079	10.101380	-0.016418	-0.000244	0.101013	-1.073827	2.405508	0.677308
41890	0	-1.658961	-0.011416	10.077071	-0.016594	-0.000115	0.100770	-1.073887	2.405488	0.675667
41891	0	-1.647688	-0.006013	10.137982	-0.016479	-0.000061	0.101379	-1.074295	2.407421	0.673249
41892	0	-1.658619	0.030699	10.119803	-0.016597	0.000306	0.101196	-1.074749	2.400274	0.668353
41893	0	-1.672029	0.048784	10.076960	-0.016724	0.000488	0.100769	-1.076598	2.401305	0.663467
41894	0	-1.670620	0.049160	10.071073	-0.016717	0.000487	0.100709	-1.073237	2.393954	0.665061
41895	0	-1.665277	0.061482	10.034340	-0.016663	0.000610	0.100342	-1.069526	2.387539	0.658193
41896	0	-1.626220	0.013050	10.034711	-0.016277	0.000131	0.100345	-1.071127	2.375153	0.655400
41897	0	-1.622213	0.018470	9.979463	-0.016235	0.000183	0.099792	-1.070730	2.364833	0.654998
41898	0	-1.582987	0.031271	9.985946	-0.015843	0.000308	0.099857	-1.066869	2.354195	0.658024
41899	0	-1.597915	0.018602	9.961131	-0.015991	0.000183	0.099609	-1.064980	2.345184	0.657017
41900	0	-1.601838	-0.035738	9.912654	-0.016028	-0.000360	0.099125	-1.062845	2.338461	0.656591
41901	0	-1.609983	0.012264	9.863501	-0.016113	0.000122	0.098633	-1.063622	2.327700	0.654977
41902	0	-1.607771	0.011976	9.900428	-0.016087	0.000123	0.099003	-1.068759	2.322287	0.652521
41903	0	-1.616208	0.029888	9.808553	-0.016174	0.000305	0.098083	-1.077401	2.312825	0.648144
41904	0	-1.620349	-0.001489	9.772243	-0.016212	-0.000013	0.097721	-1.080585	2.308288	0.646870
41905	0	-1.598342	0.006203	9.838994	-0.015991	0.000061	0.098389	-1.080907	2.304100	0.648976
41906	0	-1.609455	-0.005342	9.826908	-0.016098	-0.000059	0.098269	-1.075736	2.304904	0.647896
41907	0	-1.616808	0.018503	9.759625	-0.016174	0.000183	0.097595	-1.075002	2.302471	0.650196
41908	0	-1.652655	-0.005462	9.771946	-0.016528	-0.000057	0.097719	-1.073452	2.305490	0.650508
41909	0	-1.641743	-0.005843	9.771746	-0.016418	-0.000061	0.097717	-1.071809	2.309140	0.649273
41910	0	-1.636130	0.019178	9.789942	-0.016356	0.000188	0.097900	-1.068761	2.320802	0.651659
41911	0	-1.636351	0.012463	9.814351	-0.016357	0.000122	0.098145	-1.067226	2.332775	0.651295
41912	0	-1.588370	-0.012001	9.875167	-0.015882	-0.000117	0.098752	-1.071774	2.340166	0.651217
41913	0	-1.617856	0.012496	9.881522	-0.016174	0.000122	0.098816	-1.069924	2.349963	0.652519
41914	0	-1.612922	0.013011	9.893488	-0.016122	0.000128	0.098936	-1.068687	2.363347	0.651926
41915	0	-1.636548	0.060876	9.966910	-0.016357	0.000610	0.099670	-1.072007	2.377544	0.655003
41916	0	-1.631966	0.017892	10.003261	-0.016313	0.000179	0.100034	-1.073886	2.390515	0.659134
41917	0	-1.642429	-0.018311	10.027981	-0.016418	-0.000183	0.100281	-1.075318	2.402048	0.660172
41918	0	-1.625447	0.006155	10.064303	-0.016248	0.000060	0.100644	-1.075108	2.414564	0.661018
41919	0	-1.623852	0.018541	10.058542	-0.016235	0.000183	0.100586	-1.073949	2.423025	0.659961
41920	0	-1.624232	0.043036	10.101123	-0.016242	0.000431	0.101011	-1.076161	2.428203	0.661945
41921	0	-1.636214	-0.005885	10.107346	-0.016357	-0.000061	0.101074	-1.075129	2.438399	0.660499
41922	0	-1.667049	-0.005688	10.119465	-0.016672	-0.000057	0.101194	-1.076154	2.441375	0.658429
41923	0	-1.659780	0.012522	10.119690	-0.016602	0.000122	0.101196	-1.074116	2.441977	0.660615
41924	0	-1.683250	-0.011875	10.064886	-0.016838	-0.000116	0.100648	-1.078179	2.440455	0.657163
41925	0	-1.689566	-0.036705	10.089297	-0.016907	-0.000366	0.100891	-1.080522	2.432717	0.654379
41926	0	-1.681925	-0.079471	10.071163	-0.016824	-0.000795	0.100711	-1.081236	2.432429	0.655119
41927	0	-1.659169	-0.024530	10.058756	-0.016602	-0.000244	0.100586	-1.084045	2.426044	0.655765
41928	0	-1.626600	-0.030207	10.052961	-0.016277	-0.000308	0.100528	-1.078778	2.417977	0.655680
41929	0	-1.628727	0.000209	10.058741	-0.016296	0.000000	0.100586	-1.077930	2.412462	0.660697
41930	0	-1.639180	-0.005559	9.949157	-0.016400	-0.000057	0.099490	-1.077532	2.407461	0.658860
41931	0	-1.641176	-0.017569	9.881704	-0.016418	-0.000183	0.098816	-1.070477	2.404521	0.652933
41932	0	-1.620765	0.020084	9.900328	-0.016222	0.000197	0.099001	-1.068060	2.392758	0.653817
41933	0	-1.616651	0.006224	9.869513	-0.016174	0.000061	0.098694	-1.068073	2.388490	0.647060
41934	0	-1.608868	0.037191	9.802589	-0.016098	0.000368	0.098024	-1.065116	2.382374	0.646148
41935	0	-1.592162	-0.006128	9.863419	-0.015930	-0.000061	0.098633	-1.066840	2.377252	0.644457
41936	0	-1.572322	0.037190	9.759833	-0.015731	0.000365	0.097597	-1.060597	2.373119	0.646301
41937	0	-1.574380	0.036781	9.777884	-0.015747	0.000366	0.097778	-1.060243	2.374142	0.649217
41938	0	-1.585901	0.049632	9.784084	-0.015862	0.000491	0.097840	-1.055700	2.374915	0.648516
41939	0	-1.562064	0.030428	9.692453	-0.015625	0.000305	0.096924	-1.058290	2.374651	0.655453
41940	0	-1.609901	0.042483	9.771918	-0.016105	0.000425	0.097718	-1.060345	2.372809	0.656319
41941	0	-1.568576	-0.006427	9.729008	-0.015686	-0.000061	0.097290	-1.065608	2.377331	0.659733
41942	0	-1.622976	0.011426	9.771821	-0.016235	0.000115	0.097717	-1.068305	2.375567	0.657397
41943	0	-1.617739	0.006098	9.753367	-0.016174	0.000061	0.097534	-1.069770	2.383970	0.653196
41944	0	-1.606257	-0.005950	9.820306	-0.016059	-0.000062	0.098204	-1.068312	2.393027	0.648559
41945	0	-1.630211	-0.018348	9.850979	-0.016296	-0.000183	0.098511	-1.070146	2.404492	0.645408
41946	0	-1.630849	-0.030624	9.887398	-0.016308	-0.000306	0.098874	-1.071750	2.410082	0.646150
41947	0	-1.654629	-0.000296	9.905910	-0.016541	0.000000	0.099060	-1.076599	2.421574	0.647022
41948	0	-1.643191	-0.012572	9.960634	-0.016431	-0.000129	0.099607	-1.074709	2.427632	0.651963
41949	0	-1.660587	0.005612	10.040212	-0.016602	0.000061	0.100403	-1.081677	2.437358	0.652884
41950	0	-1.661617	-0.000759	10.027786	-0.016610	-0.000010	0.100279	-1.079843	2.449047	0.651542
41951	0	-1.629953	-0.011856	10.009715	-0.016296	-0.000122	0.100098	-1.077299	2.457441	0.648939
41952	0	-1.606230	0.007341	10.113281	-0.016059	0.000068	0.101133	-1.072371	2.466065	0.648244
41953	0	-1.611031	0.012095	10.070848	-0.016113	0.000122	0.100708	-1.075048	2.467444	0.644325
41954	0	-1.604383	0.006116	10.077042	-0.016047	0.000058	0.100770	-1.073155	2.469179	0.644216
41955	0	-1.629303	-0.024429	10.076959	-0.016296	-0.000244	0.100769	-1.074836	2.470178	0.651405
41956	0	-1.659057	0.006038	10.046553	-0.016595	0.000060	0.100465	-1.075975	2.470057	0.651977
41957	0	-1.641087	-0.000212	10.077028	-0.016418	0.000000	0.100769	-1.079849	2.466227	0.654033
41958	0	-1.663451	0.030320	10.040686	-0.016647	0.000300	0.100405	-1.078163	2.456361	0.652373
41959	0	-1.683506	0.012546	10.052668	-0.016846	0.000122	0.100525	-1.075808	2.449010	0.651011
41960	0	-1.675360	0.007261	9.973600	-0.016764	0.000067	0.099734	-1.070633	2.442205	0.652269
41961	0	-1.640517	0.012322	10.022190	-0.016418	0.000122	0.100220	-1.070809	2.431801	0.653608
41962	0	-1.644460	-0.005394	9.985884	-0.016454	-0.000059	0.099857	-1.066412	2.426098	0.655888
41963	0	-1.622713	-0.024193	9.906141	-0.016235	-0.000244	0.099060	-1.065309	2.421351	0.653109
41964	0	-1.608590	-0.011545	9.924689	-0.016097	-0.000118	0.099245	-1.063536	2.413209	0.647860
41965	0	-1.603886	-0.012176	9.814672	-0.016052	-0.000122	0.098145	-1.064651	2.402361	0.646753
41966	0	-1.619889	-0.011883	9.845513	-0.016209	-0.000122	0.098454	-1.062425	2.395781	0.650017
41967	0	-1.610628	0.018199	9.790155	-0.016113	0.000183	0.097900	-1.065196	2.392368	0.652863
41968	0	-1.615478	0.036780	9.826951	-0.016161	0.000363	0.098269	-1.061534	2.389928	0.653698
41969	0	-1.641334	0.030884	9.759606	-0.016418	0.000305	0.097595	-1.058741	2.388689	0.653721
41970	0	-1.591545	0.031677	9.704769	-0.015921	0.000312	0.097047	-1.054471	2.387344	0.654272
41971	0	-1.593064	0.037006	9.759512	-0.015930	0.000366	0.097595	-1.051477	2.392668	0.653249
41972	0	-1.611415	0.019298	9.777738	-0.016114	0.000191	0.097777	-1.050252	2.397299	0.645355
41973	0	-1.598684	0.024618	9.735179	-0.015991	0.000244	0.097351	-1.049407	2.396964	0.649165
41974	0	-1.592412	0.025053	9.826714	-0.015922	0.000248	0.098268	-1.047916	2.404696	0.651641
41975	0	-1.599318	0.018541	9.851042	-0.015991	0.000183	0.098511	-1.046757	2.411780	0.654910
41976	0	-1.606339	0.012734	9.844756	-0.016056	0.000126	0.098449	-1.046517	2.425067	0.651446
41977	0	-1.623582	0.024872	9.875479	-0.016235	0.000244	0.098755	-1.042718	2.430378	0.651816
41978	0	-1.629875	-0.023560	9.857059	-0.016297	-0.000236	0.098571	-1.044237	2.436790	0.652739
41979	0	-1.648408	-0.054656	9.869310	-0.016479	-0.000549	0.098694	-1.042452	2.446882	0.648595
41980	0	-1.606281	-0.030204	9.905798	-0.016062	-0.000300	0.099058	-1.045733	2.452824	0.643283
41981	0	-1.635979	-0.011992	9.936485	-0.016357	-0.000122	0.099365	-1.044736	2.460314	0.642055
41982	0	-1.660795	-0.017598	9.966919	-0.016606	-0.000179	0.099669	-1.042531	2.466969	0.642037
41983	0	-1.660470	0.006534	9.966989	-0.016602	0.000061	0.099670	-1.039113	2.475340	0.642190
41984	0	-1.660775	0.037920	10.052306	-0.016608	0.000375	0.100523	-1.035652	2.479568	0.645964
41985	0	-1.678592	0.012445	10.095194	-0.016785	0.000122	0.100952	-1.034378	2.485721	0.641034
41986	0	-1.672717	0.018828	10.082901	-0.016726	0.000187	0.100829	-1.034270	2.491230	0.635715
41987	0	-1.659860	0.030893	10.015917	-0.016602	0.000305	0.100159	-1.031486	2.492599	0.633800
41988	0	-1.622933	0.037452	10.119633	-0.016230	0.000373	0.101196	-1.031151	2.497052	0.639231
41989	0	-1.641471	-0.006213	10.076965	-0.016418	-0.000061	0.100769	-1.033856	2.497554	0.642956
41990	0	-1.616256	-0.018443	10.064875	-0.016168	-0.000186	0.100648	-1.033642	2.496537	0.645255
41991	0	-1.622548	-0.006128	10.052650	-0.016235	-0.000061	0.100525	-1.035387	2.490022	0.645113
41992	0	-1.596044	0.030882	10.046857	-0.015972	0.000304	0.100467	-1.031696	2.481440	0.647495
41993	0	-1.628045	0.012552	10.010025	-0.016296	0.000122	0.100098	-1.029248	2.467910	0.646069
41994	0	-1.625481	0.019238	9.998199	-0.016265	0.000190	0.099980	-1.027761	2.461051	0.645552
41995	0	-1.647085	0.024705	9.961080	-0.016479	0.000244	0.099609	-1.025913	2.455837	0.643139
41996	0	-1.638843	0.037452	9.906408	-0.016401	0.000371	0.099062	-1.023389	2.445727	0.646287
41997	0	-1.622371	0.030462	9.936714	-0.016235	0.000305	0.099365	-1.025450	2.437001	0.645998
41998	0	-1.638862	0.030152	9.851572	-0.016396	0.000303	0.098515	-1.028912	2.433647	0.646883
41999	0	-1.640807	0.012151	9.814627	-0.016418	0.000122	0.098145	-1.031063	2.426269	0.648232
42000	0	-1.644996	-0.006063	9.772175	-0.016459	-0.000063	0.097720	-1.029835	2.419852	0.644001
42001	0	-1.622683	0.024683	9.826800	-0.016235	0.000244	0.098267	-1.028173	2.414631	0.642531
42002	0	-1.639578	0.006608	9.820855	-0.016402	0.000066	0.098207	-1.029345	2.411843	0.645314
42003	0	-1.617104	-0.000231	9.814507	-0.016174	0.000000	0.098145	-1.033479	2.412765	0.645308
42004	0	-1.610577	-0.006321	9.759631	-0.016107	-0.000066	0.097596	-1.031959	2.416527	0.647769
42005	0	-1.610814	-0.018168	9.808434	-0.016113	-0.000183	0.098083	-1.031858	2.415286	0.655311
42006	0	-1.616507	-0.029922	9.771820	-0.016165	-0.000303	0.097718	-1.028702	2.420376	0.658468
42007	0	-1.599206	0.012383	9.802232	-0.015991	0.000122	0.098022	-1.028095	2.426074	0.656785
42008	0	-1.623801	0.007125	9.783827	-0.016237	0.000064	0.097838	-1.020996	2.431657	0.653708
42009	0	-1.617968	0.024496	9.857090	-0.016174	0.000244	0.098572	-1.021487	2.442610	0.655028
42010	0	-1.631045	0.025103	9.881356	-0.016308	0.000245	0.098814	-1.016271	2.450451	0.663342
42011	0	-1.667027	0.042914	9.930290	-0.016663	0.000427	0.099304	-1.015576	2.464042	0.660714
42012	0	-1.625476	0.037229	9.936168	-0.016251	0.000369	0.099362	-1.013470	2.473630	0.666237
42013	0	-1.623926	0.018768	9.985287	-0.016235	0.000183	0.099854	-1.009746	2.482839	0.665885
42014	0	-1.606016	0.019535	9.997363	-0.016060	0.000192	0.099974	-1.007064	2.487891	0.665798
42015	0	-1.635895	0.012325	9.991430	-0.016357	0.000122	0.099915	-1.007196	2.494368	0.664702
42016	0	-1.605500	0.018727	10.040204	-0.016056	0.000185	0.100402	-1.006151	2.497912	0.669949
42017	0	-1.635408	0.000161	10.015924	-0.016357	0.000000	0.100159	-1.005751	2.498782	0.664571
42018	0	-1.634998	-0.023602	9.991564	-0.016351	-0.000241	0.099916	-1.001234	2.502611	0.661027
42019	0	-1.659858	-0.006059	10.089160	-0.016602	-0.000061	0.100891	-1.002218	2.503948	0.662432
42020	0	-1.640600	-0.018179	10.083213	-0.016413	-0.000183	0.100831	-1.002217	2.501012	0.660245
42021	0	-1.640937	-0.030678	10.040431	-0.016418	-0.000305	0.100403	-1.005549	2.495366	0.663108
42022	0	-1.633028	0.005523	10.065130	-0.016339	0.000057	0.100650	-1.009268	2.489804	0.661920
42023	0	-1.647123	0.036963	9.954969	-0.016479	0.000366	0.099548	-1.006871	2.485007	0.657819
42024	0	-1.663951	0.037405	10.010070	-0.016646	0.000373	0.100100	-1.007056	2.481857	0.660157
42025	0	-1.671309	0.018355	9.967218	-0.016724	0.000183	0.099670	-1.008014	2.474432	0.654607
42026	0	-1.614576	0.024878	9.918621	-0.016153	0.000244	0.099185	-1.004243	2.470417	0.655378
42027	0	-1.647167	0.000365	9.887826	-0.016479	0.000000	0.098877	-1.001539	2.466051	0.652788
42028	0	-1.614817	-0.005291	9.839237	-0.016159	-0.000054	0.098391	-1.001386	2.458097	0.653815
42029	0	-1.585758	-0.048603	9.857365	-0.015869	-0.000488	0.098572	-1.000290	2.449363	0.654162
42030	0	-1.583344	0.007003	9.875980	-0.015846	0.000065	0.098758	-0.995863	2.439212	0.654064
42031	0	-1.592279	0.012444	9.802366	-0.015930	0.000122	0.098022	-0.994588	2.435270	0.653368
42032	0	-1.609097	0.012895	9.765947	-0.016099	0.000126	0.097658	-0.992508	2.430564	0.653158
42033	0	-1.635789	0.012238	9.790031	-0.016357	0.000122	0.097900	-0.993540	2.435785	0.647853
42034	0	-1.604958	0.054935	9.765589	-0.016053	0.000549	0.097655	-0.994943	2.436214	0.645169
42035	0	-1.641259	0.055136	9.753516	-0.016418	0.000549	0.097534	-0.994078	2.434043	0.644810
42036	0	-1.616203	0.024993	9.777941	-0.016163	0.000248	0.097779	-0.993330	2.437784	0.648495
42037	0	-1.593241	0.036767	9.753381	-0.015930	0.000366	0.097534	-0.993098	2.445107	0.649386
42038	0	-1.630088	-0.030581	9.814361	-0.016301	-0.000303	0.098144	-0.997587	2.449515	0.654028
42039	0	-1.623395	0.024321	9.838891	-0.016235	0.000244	0.098389	-1.000095	2.452566	0.647081
42040	0	-1.641719	-0.018422	9.820530	-0.016416	-0.000185	0.098206	-1.000647	2.459126	0.645230
42041	0	-1.648063	0.024462	9.930401	-0.016479	0.000244	0.099304	-1.001549	2.465131	0.643007
42042	0	-1.636493	-0.005760	9.948559	-0.016360	-0.000061	0.099486	-0.999069	2.475169	0.640675
42043	0	-1.630065	-0.005497	9.930350	-0.016296	-0.000061	0.099304	-0.993635	2.484783	0.638415
42044	0	-1.631006	-0.017548	9.905731	-0.016305	-0.000172	0.099058	-0.999424	2.495371	0.635310
42045	0	-1.629382	-0.018406	9.967083	-0.016296	-0.000183	0.099670	-1.002026	2.497137	0.637275
42046	0	-1.647501	0.000115	9.973140	-0.016475	-0.000003	0.099731	-0.998995	2.502173	0.639635
42047	0	-1.654330	0.012589	10.015823	-0.016541	0.000122	0.100159	-0.996162	2.510039	0.640868
42048	0	-1.654453	0.001332	9.997492	-0.016546	0.000007	0.099975	-0.990112	2.512756	0.641393
42049	0	-1.617471	0.030606	10.095208	-0.016174	0.000305	0.100952	-0.990592	2.517876	0.642058
42050	0	-1.654158	0.019111	10.064599	-0.016541	0.000184	0.100646	-0.984145	2.522672	0.642205
42051	0	-1.659627	0.030466	10.058681	-0.016602	0.000305	0.100586	-0.986291	2.521385	0.648554
42052	0	-1.640403	0.011620	10.077064	-0.016408	0.000120	0.100770	-0.992234	2.521598	0.644736
42053	0	-1.617056	-0.006507	10.101378	-0.016174	-0.000061	0.101013	-0.998262	2.522030	0.642769
42054	0	-1.597784	-0.006586	10.034367	-0.015984	-0.000070	0.100343	-0.995506	2.520142	0.640131
42055	0	-1.622818	0.000069	10.028192	-0.016235	0.000000	0.100281	-0.996260	2.516643	0.639622
42056	0	-1.633452	0.025001	10.016199	-0.016343	0.000245	0.100161	-0.992205	2.511482	0.640556
42057	0	-1.646736	0.012570	10.022172	-0.016479	0.000122	0.100220	-0.989590	2.502270	0.638723
42058	0	-1.637907	-0.017530	9.943265	-0.016395	-0.000176	0.099430	-0.989895	2.489056	0.645770
42059	0	-1.603870	0.000196	9.936742	-0.016052	0.000000	0.099365	-0.989184	2.478104	0.648043
42060	0	-1.607845	0.006770	9.912623	-0.016087	0.000065	0.099125	-0.987428	2.473374	0.645503
42061	0	-1.616874	-0.024438	9.893890	-0.016174	-0.000244	0.098938	-0.989158	2.471577	0.642385
42062	0	-1.627579	-0.005745	9.814716	-0.016286	-0.000062	0.098145	-0.985438	2.464443	0.642345
42063	0	-1.622719	0.030699	9.832898	-0.016235	0.000305	0.098328	-0.984898	2.459618	0.645946
42064	0	-1.608785	0.006613	9.869726	-0.016097	0.000064	0.098696	-0.983821	2.453566	0.643722
42065	0	-1.622419	0.006285	9.839051	-0.016235	0.000061	0.098389	-0.983247	2.445231	0.641343
42066	0	-1.614856	0.018946	9.765974	-0.016152	0.000186	0.097659	-0.980686	2.445411	0.641199
42067	0	-1.592831	-0.005982	9.771759	-0.015930	-0.000061	0.097717	-0.980792	2.447896	0.641652
42068	0	-1.568215	0.012540	9.771745	-0.015683	0.000124	0.097717	-0.980681	2.451373	0.645035
42069	0	-1.598459	0.000024	9.771837	-0.015991	0.000000	0.097717	-0.981942	2.448293	0.646157
42070	0	-1.591487	0.024429	9.747537	-0.015917	0.000244	0.097475	-0.983325	2.450682	0.650569
42071	0	-1.611487	0.006353	9.832737	-0.016113	0.000061	0.098328	-0.981980	2.457211	0.652277
42072	0	-1.606009	0.018696	9.789878	-0.016056	0.000188	0.097899	-0.984462	2.466543	0.645268
42073	0	-1.623621	0.024314	9.905992	-0.016235	0.000244	0.099060	-0.987058	2.472171	0.640012
42074	0	-1.630236	-0.006747	9.924154	-0.016298	-0.000064	0.099242	-0.992610	2.481525	0.636069
42075	0	-1.611793	-0.000132	9.948655	-0.016113	0.000000	0.099487	-0.995612	2.491538	0.636114
42076	0	-1.625047	0.005513	9.924034	-0.016245	0.000058	0.099241	-1.000578	2.502645	0.636157
42077	0	-1.642314	0.005856	10.009689	-0.016418	0.000061	0.100098	-1.004843	2.512643	0.630850
42078	0	-1.667050	-0.043340	10.009602	-0.016672	-0.000433	0.100096	-1.006793	2.515425	0.630282
42079	0	-1.641998	-0.024633	10.003637	-0.016418	-0.000244	0.100037	-1.010804	2.521838	0.629895
42080	0	-1.648416	-0.067205	9.942520	-0.016483	-0.000676	0.099425	-1.007635	2.527469	0.631320
42081	0	-1.642046	-0.018520	10.015836	-0.016418	-0.000183	0.100159	-1.011486	2.534404	0.626446
42082	0	-1.623571	-0.024751	10.064658	-0.016239	-0.000249	0.100646	-1.011425	2.535111	0.620948
42083	0	-1.641616	-0.018231	10.046424	-0.016418	-0.000183	0.100464	-1.012093	2.537153	0.625281
42084	0	-1.628941	-0.024057	10.070853	-0.016293	-0.000243	0.100708	-1.010713	2.538205	0.626639
42085	0	-1.634948	-0.023725	10.028207	-0.016357	-0.000244	0.100281	-1.004434	2.533753	0.624509
42086	0	-1.658468	0.013475	10.034397	-0.016586	0.000135	0.100344	-1.006732	2.536546	0.625237
42087	0	-1.653643	0.018463	9.997626	-0.016541	0.000183	0.099976	-1.006546	2.536492	0.625454
42088	0	-1.640319	0.006708	10.009986	-0.016411	0.000064	0.100099	-1.004556	2.532424	0.630404
42089	0	-1.622553	0.018438	10.003821	-0.016235	0.000183	0.100037	-1.004636	2.525799	0.629609
42090	0	-1.608378	0.000098	9.936978	-0.016094	0.000002	0.099368	-1.007187	2.518390	0.625780
42091	0	-1.610020	0.012153	9.875702	-0.016113	0.000122	0.098755	-1.009289	2.507803	0.619040
42092	0	-1.607372	-0.018292	9.918819	-0.016088	-0.000185	0.099186	-1.008462	2.496487	0.618672
42093	0	-1.598115	0.006405	9.863444	-0.015991	0.000061	0.098633	-1.006550	2.489423	0.621176
42094	0	-1.602053	0.000947	9.882067	-0.016032	0.000006	0.098819	-1.003815	2.480505	0.622279
42095	0	-1.616504	0.030629	9.814606	-0.016174	0.000305	0.098145	-1.004110	2.474334	0.625635
42096	0	-1.571935	0.018679	9.869824	-0.015729	0.000185	0.098697	-1.003619	2.467813	0.626607
42097	0	-1.567789	-0.012316	9.808480	-0.015686	-0.000122	0.098083	-1.006382	2.462904	0.621407
42098	0	-1.584305	0.012004	9.765976	-0.015853	0.000119	0.097658	-1.007038	2.455979	0.629818
42099	0	-1.592618	0.018491	9.759586	-0.015930	0.000183	0.097595	-1.006442	2.455883	0.625656
42100	0	-1.622129	0.006309	9.771931	-0.016228	0.000064	0.097718	-1.008966	2.452985	0.626210
42101	0	-1.623060	-0.006339	9.765704	-0.016235	-0.000061	0.097656	-1.013238	2.452038	0.625996
42102	0	-1.653127	-0.000730	9.796233	-0.016531	-0.000005	0.097962	-1.017633	2.456976	0.623795
42103	0	-1.666493	0.018900	9.759481	-0.016663	0.000183	0.097595	-1.012313	2.464326	0.623008
42104	0	-1.612245	0.019846	9.808181	-0.016118	0.000195	0.098083	-1.009322	2.474087	0.622054
42105	0	-1.629913	-0.054794	9.875444	-0.016296	-0.000549	0.098755	-1.009302	2.481895	0.626523
42106	0	-1.606316	-0.017919	9.887516	-0.016058	-0.000181	0.098876	-1.008588	2.492560	0.629277
42107	0	-1.605612	-0.005683	9.905943	-0.016052	-0.000061	0.099060	-1.005349	2.501680	0.632029
42108	0	-1.624612	-0.011447	9.948489	-0.016243	-0.000114	0.099485	-1.006972	2.509937	0.636951
42109	0	-1.636478	0.012545	10.015749	-0.016357	0.000122	0.100159	-1.004685	2.522969	0.636413
42110	0	-1.649541	-0.011386	9.899606	-0.016495	-0.000116	0.098996	-1.003381	2.528355	0.635167
42111	0	-1.623279	0.006440	9.967083	-0.016235	0.000061	0.099670	-1.001108	2.530021	0.634323
42112	0	-1.665621	0.025387	10.040309	-0.016658	0.000250	0.100403	-0.998099	2.532768	0.628170
42113	0	-1.635867	0.012718	10.058573	-0.016357	0.000122	0.100586	-0.993897	2.538810	0.625424
42114	0	-1.660385	0.001678	9.991369	-0.016604	0.000010	0.099914	-0.987189	2.542749	0.622968
42115	0	-1.641818	-0.017611	10.028082	-0.016418	-0.000183	0.100281	-0.980904	2.547067	0.627293
42116	0	-1.647377	0.013520	9.997653	-0.016479	0.000135	0.099976	-0.982746	2.545145	0.627267
42117	0	-1.653376	0.000165	9.991567	-0.016541	0.000000	0.099915	-0.982407	2.541997	0.625241
42118	0	-1.664498	0.006323	9.955096	-0.016649	0.000064	0.099550	-0.984664	2.541683	0.622328
42119	0	-1.647198	-0.036647	9.979372	-0.016479	-0.000366	0.099792	-0.986532	2.537680	0.623421
42120	0	-1.657947	0.000210	9.961258	-0.016587	-0.000001	0.099611	-0.984594	2.533328	0.620146
42121	0	-1.653078	-0.012289	9.918375	-0.016541	-0.000122	0.099182	-0.987093	2.526695	0.622389
42122	0	-1.651026	-0.012387	9.949202	-0.016521	-0.000124	0.099490	-0.988534	2.518423	0.621660
42123	0	-1.653114	-0.036078	9.924475	-0.016541	-0.000366	0.099243	-0.983844	2.512198	0.614010
42124	0	-1.633026	-0.023142	9.882028	-0.016339	-0.000234	0.098819	-0.982890	2.506339	0.614979
42125	0	-1.616840	0.024685	9.857274	-0.016174	0.000244	0.098572	-0.981285	2.504048	0.611039
42126	0	-1.615724	0.012983	9.839055	-0.016163	0.000127	0.098390	-0.979415	2.502112	0.609356
42127	0	-1.610851	-0.005499	9.820635	-0.016113	-0.000061	0.098206	-0.974040	2.501168	0.612358
42128	0	-1.609531	0.019621	9.826893	-0.016104	0.000195	0.098268	-0.973694	2.495950	0.610178
42129	0	-1.604597	0.024583	9.820659	-0.016052	0.000244	0.098206	-0.973298	2.493241	0.609442
42130	0	-1.609921	0.000460	9.778050	-0.016101	0.000003	0.097780	-0.972747	2.495853	0.601548
42131	0	-1.598833	0.043526	9.765669	-0.015991	0.000427	0.097656	-0.964989	2.497063	0.601624
42132	0	-1.585975	0.044374	9.826719	-0.015863	0.000443	0.098267	-0.965170	2.497438	0.604643
42133	0	-1.593250	0.030243	9.777795	-0.015930	0.000305	0.097778	-0.969974	2.504820	0.607422
42134	0	-1.605541	0.036594	9.820486	-0.016057	0.000360	0.098205	-0.965305	2.507595	0.609534
42135	0	-1.623573	0.006107	9.863275	-0.016235	0.000061	0.098633	-0.966781	2.512634	0.606884
42136	0	-1.611582	0.018408	9.826538	-0.016114	0.000182	0.098266	-0.966155	2.519122	0.607578
42137	0	-1.592801	0.006146	9.869420	-0.015930	0.000061	0.098694	-0.967259	2.521237	0.613135
42138	0	-1.611088	0.012435	9.857154	-0.016109	0.000122	0.098572	-0.966179	2.527476	0.609495
42139	0	-1.629487	0.006050	9.960962	-0.016296	0.000061	0.099609	-0.968327	2.530331	0.609635
42140	0	-1.647692	-0.036184	9.893796	-0.016477	-0.000368	0.098938	-0.962726	2.535268	0.609569
42141	0	-1.666345	-0.012194	9.930406	-0.016663	-0.000122	0.099304	-0.964203	2.540885	0.611909
42142	0	-1.660507	-0.030559	9.973022	-0.016603	-0.000305	0.099730	-0.966148	2.547326	0.607206
42143	0	-1.653605	-0.030257	9.991530	-0.016541	-0.000305	0.099915	-0.964765	2.546797	0.606403
42144	0	-1.640959	-0.029896	10.034280	-0.016410	-0.000300	0.100343	-0.964733	2.551092	0.607985
42145	0	-1.635550	0.012146	10.052522	-0.016357	0.000122	0.100525	-0.967004	2.553522	0.608489
42146	0	-1.641532	0.055151	10.028063	-0.016415	0.000547	0.100281	-0.963903	2.558874	0.606715
42147	0	-1.641731	0.000138	10.028095	-0.016418	0.000000	0.100281	-0.963902	2.562160	0.606278
42148	0	-1.647730	0.012734	10.034184	-0.016478	0.000124	0.100342	-0.961703	2.566444	0.609354
42149	0	-1.653566	-0.005792	10.003743	-0.016541	-0.000061	0.100037	-0.959720	2.565461	0.607644
42150	0	-1.640119	0.007003	10.009988	-0.016409	0.000067	0.100099	-0.957602	2.561213	0.610508
42151	0	-1.640978	0.012956	9.997700	-0.016418	0.000122	0.099976	-0.950747	2.555882	0.613332
42152	0	-1.608884	0.032090	10.022280	-0.016096	0.000319	0.100222	-0.950747	2.552189	0.617119
42153	0	-1.616641	0.018639	9.985479	-0.016174	0.000183	0.099854	-0.948647	2.547735	0.621280
42154	0	-1.633630	0.037596	9.936809	-0.016342	0.000372	0.099367	-0.945594	2.545539	0.620456
42155	0	-1.628894	0.030600	9.906128	-0.016296	0.000305	0.099060	-0.946168	2.541481	0.614708
42156	0	-1.602683	0.024411	9.869756	-0.016038	0.000245	0.098696	-0.948917	2.533201	0.618134
42157	0	-1.610322	0.000369	9.857342	-0.016113	0.000000	0.098572	-0.946279	2.526107	0.621610
42158	0	-1.614513	0.037637	9.808785	-0.016154	0.000373	0.098086	-0.943794	2.519972	0.616955
42159	0	-1.634851	0.024752	9.845118	-0.016357	0.000244	0.098450	-0.941442	2.514168	0.613981
42160	0	-1.639211	0.000883	9.827100	-0.016401	0.000007	0.098269	-0.940557	2.508058	0.615703
42161	0	-1.628828	0.000398	9.771864	-0.016296	0.000000	0.097717	-0.937514	2.503140	0.612133
42162	0	-1.621195	0.000816	9.790349	-0.016219	0.000008	0.097902	-0.938468	2.499319	0.613117
42163	0	-1.653725	0.018423	9.832819	-0.016541	0.000183	0.098328	-0.938745	2.500094	0.614574
42164	0	-1.629363	-0.018099	9.814483	-0.016290	-0.000181	0.098145	-0.939989	2.509258	0.610920
42165	0	-1.629836	-0.011788	9.832731	-0.016296	-0.000122	0.098328	-0.936781	2.516163	0.614216
42166	0	-1.611738	-0.005273	9.863181	-0.016117	-0.000053	0.098632	-0.937503	2.521062	0.607300
42167	0	-1.605271	0.000299	9.820549	-0.016052	0.000000	0.098206	-0.935663	2.526217	0.609996
42168	0	-1.617593	-0.005153	9.808244	-0.016175	-0.000055	0.098083	-0.932888	2.531583	0.612418
42169	0	-1.629308	0.012483	9.906060	-0.016296	0.000122	0.099060	-0.931358	2.532372	0.614578
42170	0	-1.629103	0.013310	9.869457	-0.016290	0.000127	0.098695	-0.925670	2.538467	0.611468
42171	0	-1.672409	0.024976	9.899893	-0.016724	0.000244	0.098999	-0.920948	2.543640	0.618732
42172	0	-1.660432	0.049844	9.911984	-0.016603	0.000499	0.099120	-0.922896	2.550320	0.614408
42173	0	-1.624153	0.018436	9.973044	-0.016235	0.000183	0.099731	-0.923080	2.562041	0.617968
42174	0	-1.643417	0.025032	9.960596	-0.016431	0.000246	0.099607	-0.919847	2.570478	0.622950
42175	0	-1.605339	0.012396	10.028058	-0.016052	0.000122	0.100281	-0.919291	2.576382	0.620350
42176	0	-1.623907	-0.023963	10.027967	-0.016238	-0.000241	0.100280	-0.918992	2.581952	0.618647
42177	0	-1.605233	-0.036254	10.064697	-0.016052	-0.000366	0.100647	-0.916414	2.586630	0.615286
42178	0	-1.623170	-0.023235	10.046462	-0.016236	-0.000237	0.100464	-0.912219	2.585957	0.613476
42179	0	-1.659668	-0.011492	10.046468	-0.016602	-0.000122	0.100464	-0.905806	2.584979	0.617976
42180	0	-1.670940	0.007974	10.046560	-0.016714	0.000074	0.100465	-0.901384	2.584210	0.619618
42181	0	-1.653487	-0.005822	10.052583	-0.016541	-0.000061	0.100525	-0.899826	2.582350	0.622094
42182	0	-1.664142	0.012773	10.003919	-0.016651	0.000127	0.100038	-0.900457	2.575801	0.624921
42183	0	-1.653299	-0.000178	10.003787	-0.016541	0.000000	0.100037	-0.904097	2.571765	0.625811
42184	0	-1.621591	0.048748	9.997831	-0.016221	0.000484	0.099977	-0.902260	2.570437	0.623688
42185	0	-1.604623	-0.005371	10.015966	-0.016052	-0.000061	0.100159	-0.895579	2.568124	0.624941
42186	0	-1.627879	-0.004733	9.924608	-0.016285	-0.000047	0.099245	-0.897898	2.565614	0.625979
42187	0	-1.659483	-0.005635	9.948843	-0.016602	-0.000061	0.099487	-0.894262	2.562456	0.632314
42188	0	-1.621216	0.025080	9.918565	-0.016222	0.000253	0.099184	-0.898078	2.555678	0.635817
42189	0	-1.616797	0.024843	9.924419	-0.016174	0.000244	0.099243	-0.894799	2.552935	0.634997
42190	0	-1.633957	0.007536	9.863562	-0.016345	0.000069	0.098635	-0.888683	2.551159	0.633074
42191	0	-1.622642	0.005740	9.863429	-0.016235	0.000061	0.098633	-0.894452	2.545359	0.632551
42192	0	-1.627226	-0.000517	9.857579	-0.016279	-0.000008	0.098575	-0.893282	2.541861	0.639071
42193	0	-1.616913	0.006249	9.887780	-0.016174	0.000061	0.098877	-0.893187	2.540416	0.638579
42194	0	-1.616055	-0.005673	9.832913	-0.016164	-0.000058	0.098329	-0.893185	2.541186	0.643586
42195	0	-1.605008	0.011980	9.869420	-0.016052	0.000122	0.098694	-0.897431	2.543266	0.646367
42196	0	-1.592647	0.036191	9.851072	-0.015926	0.000361	0.098511	-0.898439	2.547926	0.642623
42197	0	-1.592790	-0.000085	9.936560	-0.015930	0.000000	0.099365	-0.901004	2.549873	0.642201
42198	0	-1.604854	0.018318	9.844969	-0.016048	0.000181	0.098450	-0.900261	2.554524	0.635103
42199	0	-1.599355	0.018753	9.808311	-0.015991	0.000183	0.098083	-0.896741	2.561816	0.635566
42200	0	-1.581465	-0.011172	9.850950	-0.015813	-0.000113	0.098510	-0.896275	2.568436	0.632991
42201	0	-1.586473	0.042681	9.851146	-0.015869	0.000427	0.098511	-0.898390	2.567865	0.632212
42202	0	-1.616601	0.054849	9.857268	-0.016166	0.000547	0.098573	-0.898760	2.572757	0.632708
42203	0	-1.629610	0.018474	9.948735	-0.016296	0.000183	0.099487	-0.898545	2.577004	0.635751
42204	0	-1.636176	-0.005464	9.881520	-0.016357	-0.000058	0.098816	-0.896136	2.586599	0.639507
42205	0	-1.677985	-0.018065	9.906088	-0.016785	-0.000183	0.099060	-0.894965	2.585594	0.638515
42206	0	-1.671818	0.024943	9.967068	-0.016714	0.000249	0.099671	-0.896020	2.594871	0.642091
42207	0	-1.697359	-0.048885	9.985252	-0.016968	-0.000488	0.099854	-0.898296	2.606114	0.644711
42208	0	-1.636657	0.000354	10.021740	-0.016370	-0.000002	0.100217	-0.893739	2.606952	0.641770
42209	0	-1.635819	-0.018224	10.058581	-0.016357	-0.000183	0.100586	-0.894388	2.612392	0.641225
42210	0	-1.635789	0.031024	10.040210	-0.016359	0.000306	0.100402	-0.891392	2.615318	0.646993
42211	0	-1.642085	0.000098	10.040244	-0.016418	0.000000	0.100403	-0.891841	2.622585	0.641019
42212	0	-1.629705	-0.011877	10.021944	-0.016301	-0.000120	0.100219	-0.891908	2.622451	0.643066
42213	0	-1.629228	0.006289	10.022039	-0.016296	0.000061	0.100220	-0.891411	2.622297	0.637153
42214	0	-1.628255	0.037283	10.003857	-0.016289	0.000369	0.100038	-0.888797	2.619751	0.637099
42215	0	-1.646891	0.036907	9.997732	-0.016479	0.000366	0.099976	-0.887172	2.612167	0.635199
42216	0	-1.639005	-0.004952	9.985760	-0.016397	-0.000055	0.099856	-0.882207	2.608181	0.634427
42217	0	-1.634696	0.025061	9.881763	-0.016357	0.000244	0.098816	-0.876425	2.600595	0.635092
42218	0	-1.626881	0.068730	9.881984	-0.016275	0.000684	0.098819	-0.874012	2.597492	0.634232
42219	0	-1.622558	0.043109	9.936681	-0.016235	0.000427	0.099365	-0.871290	2.590792	0.637583
42220	0	-1.602430	0.031307	9.888125	-0.016033	0.000312	0.098880	-0.871536	2.585074	0.638050
42221	0	-1.573509	0.018618	9.887885	-0.015747	0.000183	0.098877	-0.869646	2.575739	0.637222
42222	0	-1.596087	0.019029	9.869776	-0.015967	0.000189	0.098697	-0.869602	2.572741	0.638513
42223	0	-1.603953	0.049261	9.869589	-0.016052	0.000488	0.098694	-0.866281	2.562527	0.640034
42224	0	-1.608001	0.037552	9.882111	-0.016088	0.000375	0.098820	-0.867048	2.557225	0.638195
42225	0	-1.623245	0.024675	9.783983	-0.016235	0.000244	0.097839	-0.865681	2.558385	0.639488
42226	0	-1.622282	0.006615	9.777945	-0.016230	0.000066	0.097778	-0.866883	2.554943	0.635883
42227	0	-1.617030	0.012737	9.808415	-0.016174	0.000122	0.098083	-0.862348	2.554771	0.631987
42228	0	-1.591683	0.025101	9.832953	-0.015923	0.000255	0.098329	-0.868129	2.552645	0.633374
42229	0	-1.604822	0.018336	9.826726	-0.016052	0.000183	0.098267	-0.869453	2.552483	0.632568
42230	0	-1.598498	0.036386	9.777905	-0.015984	0.000366	0.097779	-0.873811	2.558671	0.634226
42231	0	-1.623573	-0.024142	9.844965	-0.016235	-0.000244	0.098450	-0.872298	2.563643	0.633759
42232	0	-1.629893	0.006755	9.838745	-0.016297	0.000066	0.098388	-0.871984	2.570058	0.639312
42233	0	-1.629611	-0.017816	9.838873	-0.016296	-0.000183	0.098389	-0.867920	2.574261	0.640968
42234	0	-1.635801	-0.023520	9.967031	-0.016357	-0.000235	0.099670	-0.870309	2.579481	0.647501
42235	0	-1.642420	0.018587	9.881496	-0.016418	0.000183	0.098816	-0.868810	2.590694	0.651395
42236	0	-1.624594	0.049259	9.917941	-0.016247	0.000493	0.099179	-0.870974	2.594254	0.651884
42237	0	-1.642311	0.018051	9.966965	-0.016418	0.000183	0.099670	-0.875561	2.604155	0.651881
42238	0	-1.649310	-0.006320	9.917955	-0.016489	-0.000067	0.099180	-0.873137	2.613392	0.654836
42239	0	-1.611796	0.024600	10.003586	-0.016113	0.000244	0.100037	-0.872634	2.623271	0.648743
42240	0	-1.630507	0.012347	10.015692	-0.016306	0.000125	0.100157	-0.875877	2.626807	0.644555
42241	0	-1.611148	0.042890	9.985380	-0.016113	0.000427	0.099854	-0.875613	2.629253	0.642638
42242	0	-1.622933	0.049001	10.022024	-0.016232	0.000491	0.100220	-0.878533	2.630179	0.646027
42243	0	-1.622627	0.012456	10.022119	-0.016235	0.000122	0.100220	-0.877348	2.624315	0.643335
42244	0	-1.633651	-0.005680	10.089443	-0.016339	-0.000056	0.100894	-0.879584	2.625674	0.642525
42245	0	-1.641280	0.006377	10.052582	-0.016418	0.000061	0.100525	-0.878166	2.623755	0.645784
42246	0	-1.640385	-0.017436	10.034327	-0.016407	-0.000178	0.100343	-0.875306	2.624660	0.643343
42247	0	-1.629035	-0.005930	10.052588	-0.016296	-0.000061	0.100525	-0.874985	2.622286	0.642574
42248	0	-1.651881	-0.036061	9.979610	-0.016529	-0.000363	0.099794	-0.873554	2.615007	0.646005
42249	0	-1.647122	0.018438	9.973281	-0.016479	0.000183	0.099731	-0.873704	2.610000	0.641598
42250	0	-1.657454	0.006470	9.936894	-0.016585	0.000063	0.099367	-0.873418	2.602075	0.645892
[truncated: 618 more rows]
