# Supplementary material for: Properties of traditional bamboo carrying poles have implications for user interactions
Source: PLoS One. 2018 May 10;13(5):e0196208. doi: 10.1371/journal.pone.0196208 (PMC5945030; doi:10.1371/journal.pone.0196208)
Supplement: S1 Text — (ZIP) [file pone.0196208.s005.zip › ResTest_PoleL_HiLoad1.txt]

// Start Time: Unknown
// Update Rate: 100.0Hz
// Filter Profile: human (34.3)
// Firmware Version: 2.1.4
PacketCounter	SampleTimeFine	Acc_X	Acc_Y	Acc_Z	VelInc_X	VelInc_Y	VelInc_Z	Roll	Pitch	Yaw	Latitude	Longitude	Altitude	Vel_X	Vel_Y	Vel_Z
8125	0	1.652324	0.012843	9.232142	0.016724	0.000183	0.092285	2.448717	-3.553699	-4.108980
8126	0	1.467221	0.224751	8.852577	0.014853	0.002299	0.088494	2.383456	-3.319422	-4.094796
8127	0	1.375225	0.306103	8.553867	0.013916	0.003113	0.085510	2.315898	-3.099107	-4.087673
8128	0	1.229595	0.315067	8.228940	0.012441	0.003196	0.082266	2.254537	-2.896514	-4.076761
8129	0	1.153661	0.270974	7.918164	0.011658	0.002747	0.079163	2.202484	-2.720520	-4.070581
8130	0	1.101598	0.099447	7.756437	0.011114	0.001026	0.077550	2.156755	-2.575158	-4.066896
8131	0	1.066764	-0.137989	7.526630	0.010742	-0.001343	0.075256	2.101292	-2.461549	-4.063792
8132	0	1.145563	-0.224595	7.314784	0.011512	-0.002209	0.073140	2.044044	-2.373603	-4.059207
8133	0	1.168532	-0.222880	7.111048	0.011719	-0.002197	0.071106	1.994155	-2.319876	-4.051302
8134	0	1.285753	-0.209617	7.062941	0.012873	-0.002077	0.070627	1.963798	-2.295245	-4.050767
8135	0	1.276165	-0.195935	7.043344	0.012756	-0.001953	0.070435	1.953747	-2.303835	-4.051449
8136	0	1.218460	-0.221303	7.079301	0.012156	-0.002211	0.070798	1.949720	-2.349460	-4.045930
8137	0	1.152000	-0.243671	7.073254	0.011475	-0.002441	0.070740	1.956873	-2.423205	-4.037452
8138	0	1.140222	-0.297990	7.364326	0.011325	-0.002981	0.073655	1.958208	-2.543621	-4.033723
8139	0	1.212419	-0.188565	7.603407	0.012024	-0.001892	0.076050	1.967004	-2.694779	-4.029339
8140	0	1.281810	-0.115094	7.798301	0.012695	-0.001160	0.078003	1.978732	-2.875239	-4.024856
8141	0	1.290277	-0.316883	8.219174	0.012756	-0.003174	0.082214	1.984537	-3.079396	-4.021837
8142	0	1.371986	-0.450536	8.597222	0.013550	-0.004517	0.085999	1.998194	-3.305906	-4.022187
8143	0	1.410188	-0.297000	8.926603	0.013916	-0.002991	0.089294	2.023169	-3.544570	-4.017215
8144	0	1.490642	0.000313	9.447716	0.014702	-0.000027	0.094509	2.057573	-3.792795	-4.013066
8145	0	1.651290	0.003490	9.890216	0.016296	0.000000	0.098938	2.096188	-4.043783	-4.011112
8146	0	1.855665	-0.208709	10.284894	0.018333	-0.002125	0.102888	2.136329	-4.292493	-4.011509
8147	0	2.091765	-0.093943	10.652353	0.020691	-0.000977	0.106567	2.174390	-4.536483	-4.009069
8148	0	2.247940	-0.018152	11.039591	0.022260	-0.000229	0.110440	2.221570	-4.764683	-4.010854
8149	0	2.431574	-0.105055	11.433661	0.024109	-0.001099	0.114380	2.267857	-4.972110	-4.011083
8150	0	2.539822	-0.254211	11.724120	0.025205	-0.002587	0.117282	2.310276	-5.161270	-4.014646
8151	0	2.580485	-0.246460	12.008159	0.025635	-0.002502	0.120117	2.344944	-5.323615	-4.015243
8152	0	2.588737	-0.020048	12.367627	0.025741	-0.000228	0.123707	2.369227	-5.459685	-4.007806
8153	0	2.525393	0.117485	12.522239	0.025146	0.001160	0.125244	2.382285	-5.558001	-3.999061
8154	0	2.519259	0.046563	12.634523	0.025119	0.000458	0.126360	2.388870	-5.624919	-3.993429
8155	0	2.493819	-0.018726	12.743439	0.024902	-0.000183	0.127441	2.384917	-5.657141	-3.988050
8156	0	2.490216	0.040996	12.742922	0.024913	0.000419	0.127427	2.377167	-5.647488	-3.984073
8157	0	2.418104	0.053749	12.806125	0.024231	0.000549	0.128052	2.366772	-5.602741	-3.977692
8158	0	2.477299	0.014499	12.686800	0.024864	0.000159	0.126850	2.354290	-5.520280	-3.968969
8159	0	2.441276	-0.044078	12.331548	0.024536	-0.000427	0.123291	2.342385	-5.405580	-3.964234
8160	0	2.468676	-0.090301	12.074806	0.024843	-0.000881	0.120716	2.322668	-5.257072	-3.953466
8161	0	2.393028	-0.167441	11.783394	0.024109	-0.001648	0.117798	2.298148	-5.083400	-3.943313
8162	0	2.332672	-0.105402	11.375756	0.023520	-0.001028	0.113718	2.273385	-4.889073	-3.939993
8163	0	2.177167	-0.087757	10.929304	0.021973	-0.000854	0.109253	2.250603	-4.678248	-3.932907
8164	0	2.058087	-0.184577	10.546375	0.020791	-0.001815	0.105423	2.218635	-4.449882	-3.922242
8165	0	1.993699	-0.247958	10.160201	0.020142	-0.002441	0.101562	2.177436	-4.219174	-3.913266
8166	0	1.888234	-0.213141	9.679295	0.019080	-0.002088	0.096755	2.127621	-3.985019	-3.901611
8167	0	1.781547	-0.089288	9.384700	0.018005	-0.000854	0.093811	2.082679	-3.752960	-3.891239
8168	0	1.644015	0.038050	8.945409	0.016606	0.000415	0.089423	2.040418	-3.539715	-3.883827
8169	0	1.510644	0.064439	8.687991	0.015259	0.000671	0.086853	2.006287	-3.338421	-3.877275
8170	0	1.392008	0.060025	8.307969	0.014051	0.000619	0.083057	1.981708	-3.156940	-3.869183
8171	0	1.325153	-0.002217	8.009729	0.013367	0.000000	0.080078	1.951192	-2.991946	-3.863691
8172	0	1.280981	-0.073758	7.817547	0.012897	-0.000715	0.078161	1.919538	-2.863276	-3.865518
8173	0	1.274575	-0.136112	7.612255	0.012817	-0.001343	0.076111	1.892818	-2.755438	-3.858475
8174	0	1.281038	-0.176324	7.534806	0.012858	-0.001746	0.075340	1.867602	-2.682472	-3.851917
8175	0	1.278684	-0.183898	7.446795	0.012817	-0.001831	0.074463	1.855831	-2.635498	-3.848963
8176	0	1.232236	-0.227808	7.361895	0.012329	-0.002275	0.073618	1.850392	-2.624981	-3.849839
8177	0	1.221809	-0.238285	7.360648	0.012207	-0.002380	0.073608	1.846488	-2.642293	-3.845302
8178	0	1.214040	-0.128853	7.481984	0.012107	-0.001287	0.074825	1.844577	-2.693610	-3.841738
8179	0	1.207928	-0.054681	7.567480	0.012024	-0.000549	0.075684	1.847869	-2.777426	-3.839772
8180	0	1.289039	-0.145365	7.790950	0.012809	-0.001460	0.077923	1.856560	-2.897438	-3.837309
8181	0	1.315614	-0.261890	8.030702	0.013062	-0.002625	0.080322	1.863750	-3.032427	-3.836148
8182	0	1.368312	-0.309045	8.332337	0.013563	-0.003101	0.083343	1.877666	-3.197389	-3.834508
8183	0	1.429544	-0.242535	8.603769	0.014160	-0.002441	0.086060	1.897807	-3.377567	-3.832420
8184	0	1.464969	-0.238722	8.910379	0.014501	-0.002409	0.089128	1.924433	-3.569264	-3.831858
8185	0	1.554943	-0.223512	9.335648	0.015381	-0.002258	0.093384	1.951442	-3.776157	-3.832006
8186	0	1.737143	-0.168798	9.707631	0.017196	-0.001722	0.097107	1.990319	-3.983645	-3.830955
8187	0	1.830598	-0.100478	10.037082	0.018127	-0.001038	0.100403	2.026199	-4.187534	-3.833688
8188	0	1.983900	-0.141891	10.445096	0.019658	-0.001458	0.104485	2.067561	-4.386076	-3.833529
8189	0	2.129669	-0.148012	10.848630	0.021118	-0.001526	0.108521	2.114139	-4.574712	-3.836929
8190	0	2.202248	-0.205608	11.122555	0.021851	-0.002104	0.111259	2.161591	-4.751866	-3.837684
8191	0	2.286336	-0.172751	11.361642	0.022705	-0.001770	0.113647	2.202920	-4.911607	-3.836373
8192	0	2.310546	-0.182803	11.679315	0.022969	-0.001866	0.116819	2.239215	-5.045317	-3.836776
8193	0	2.374085	-0.198240	11.893414	0.023621	-0.002014	0.118958	2.268746	-5.161183	-3.839897
8194	0	2.401893	-0.125314	12.035622	0.023925	-0.001279	0.120375	2.292331	-5.250892	-3.835012
8195	0	2.423955	0.001628	12.187339	0.024170	0.000000	0.121887	2.306963	-5.316407	-3.828739
8196	0	2.384761	0.156820	12.173212	0.023821	0.001558	0.121737	2.315939	-5.341569	-3.825498
8197	0	2.367599	0.196671	12.255947	0.023682	0.001953	0.122559	2.328341	-5.336255	-3.819634
8198	0	2.320906	0.076552	12.256593	0.023243	0.000759	0.122560	2.334329	-5.304573	-3.818113
8199	0	2.336568	-0.067246	12.122969	0.023438	-0.000671	0.121216	2.333548	-5.236683	-3.812821
8200	0	2.307598	-0.207656	11.949138	0.023173	-0.002078	0.119473	2.335356	-5.143340	-3.810864
8201	0	2.282581	-0.244310	11.708954	0.022949	-0.002441	0.117065	2.334275	-5.022552	-3.809363
8202	0	2.262788	-0.135694	11.384545	0.022770	-0.001347	0.113817	2.324669	-4.879537	-3.805558
8203	0	2.206196	-0.074927	11.117578	0.022217	-0.000732	0.111145	2.308302	-4.719876	-3.796505
8204	0	2.107695	0.012925	10.812413	0.021244	0.000150	0.108091	2.287752	-4.542596	-3.788781
8205	0	2.002842	-0.002119	10.476983	0.020203	0.000000	0.104736	2.265829	-4.351867	-3.784404
8206	0	1.884431	-0.030796	10.129028	0.019011	-0.000286	0.101259	2.242345	-4.163642	-3.779677
8207	0	1.796396	-0.100357	9.738115	0.018127	-0.000977	0.097351	2.211945	-3.971121	-3.776647
8208	0	1.698689	-0.153877	9.407873	0.017139	-0.001517	0.094051	2.187018	-3.785281	-3.769353
8209	0	1.609915	-0.142838	9.127134	0.016235	-0.001404	0.091248	2.157400	-3.614179	-3.766439
8210	0	1.523524	-0.129322	8.765220	0.015363	-0.001268	0.087630	2.126182	-3.447340	-3.767381
8211	0	1.466434	-0.112170	8.497905	0.014771	-0.001099	0.084961	2.096157	-3.304086	-3.761241
8212	0	1.415977	-0.091650	8.348665	0.014256	-0.000900	0.083470	2.074777	-3.171257	-3.755879
8213	0	1.359933	-0.032199	8.082273	0.013672	-0.000305	0.080811	2.051723	-3.068260	-3.752851
8214	0	1.310457	-0.059480	7.974412	0.013162	-0.000583	0.079735	2.034873	-2.986137	-3.743980
8215	0	1.320884	-0.092053	7.855822	0.013245	-0.000916	0.078552	2.027893	-2.933910	-3.738064
8216	0	1.291383	-0.154161	7.752851	0.012929	-0.001536	0.077526	2.020324	-2.911531	-3.735287
8217	0	1.287886	-0.195920	7.702614	0.012878	-0.001953	0.077026	2.011357	-2.912202	-3.731737
8218	0	1.283770	-0.221343	7.726607	0.012817	-0.002210	0.077270	2.005619	-2.942475	-3.723880
8219	0	1.279806	-0.231423	7.811833	0.012756	-0.002319	0.078125	2.012688	-3.003578	-3.725947
8220	0	1.308322	-0.162910	7.932175	0.013023	-0.001638	0.079331	2.025519	-3.089961	-3.729303
8221	0	1.356603	-0.096765	8.104191	0.013489	-0.000977	0.081055	2.037390	-3.199175	-3.732531
8222	0	1.428820	-0.094710	8.326978	0.014196	-0.000958	0.083285	2.052093	-3.325529	-3.729371
8223	0	1.494211	-0.004595	8.555209	0.014832	-0.000061	0.085571	2.071231	-3.473668	-3.729391
8224	0	1.580422	-0.024984	8.947454	0.015673	-0.000275	0.089498	2.101706	-3.642204	-3.733048
8225	0	1.631623	-0.107104	9.201633	0.016174	-0.001099	0.092041	2.134691	-3.818946	-3.736895
8226	0	1.771795	-0.143557	9.446184	0.017564	-0.001470	0.094490	2.174393	-4.005887	-3.742951
8227	0	1.840761	-0.100247	9.768804	0.018250	-0.001038	0.097717	2.214014	-4.191392	-3.744683
8228	0	1.966001	-0.073596	10.140670	0.019493	-0.000782	0.101439	2.264257	-4.380116	-3.746228
8229	0	2.037269	-0.081077	10.482589	0.020203	-0.000854	0.104858	2.310356	-4.566087	-3.750297
8230	0	2.126860	-0.047510	10.866508	0.021104	-0.000521	0.108697	2.356817	-4.739926	-3.752925
8231	0	2.176037	-0.044769	11.111520	0.021606	-0.000488	0.111145	2.397240	-4.898759	-3.756552
8232	0	2.267350	-0.012009	11.361835	0.022532	-0.000162	0.113647	2.438288	-5.042065	-3.765989
8233	0	2.269878	-0.008171	11.637158	0.022583	-0.000122	0.116394	2.476859	-5.156187	-3.768421
8234	0	2.321899	-0.005822	11.809851	0.023123	-0.000102	0.118117	2.518308	-5.249653	-3.774730
8235	0	2.326825	-0.039207	11.985866	0.023193	-0.000427	0.119873	2.551054	-5.321342	-3.775641
8236	0	2.344842	-0.056867	12.026227	0.023404	-0.000602	0.120271	2.581887	-5.363616	-3.777885
8237	0	2.368707	-0.052533	12.054348	0.023682	-0.000549	0.120544	2.604293	-5.368797	-3.780204
8238	0	2.349102	-0.048421	12.103342	0.023509	-0.000502	0.121030	2.620532	-5.351778	-3.778915
8239	0	2.344584	-0.096290	12.085996	0.023499	-0.000977	0.120850	2.633368	-5.301862	-3.774073
8240	0	2.325132	-0.191906	12.009207	0.023333	-0.001926	0.120076	2.640588	-5.224238	-3.774733
8241	0	2.321225	-0.177019	11.794029	0.023315	-0.001770	0.117920	2.640765	-5.123978	-3.771319
8242	0	2.280012	-0.116301	11.548328	0.022930	-0.001161	0.115458	2.638858	-4.994994	-3.762176
8243	0	2.219237	0.029772	11.257786	0.022339	0.000305	0.112549	2.631922	-4.845769	-3.752049
8244	0	2.147343	0.039841	10.958352	0.021626	0.000412	0.109553	2.618548	-4.685578	-3.742813
8245	0	2.041062	0.017050	10.665888	0.020569	0.000183	0.106628	2.605849	-4.515441	-3.733773
8246	0	1.924125	-0.034686	10.293280	0.019408	-0.000330	0.102901	2.588026	-4.329427	-3.725142
8247	0	1.838691	-0.014061	9.951847	0.018555	-0.000122	0.099487	2.567749	-4.136073	-3.717360
8248	0	1.789155	-0.079052	9.664713	0.018045	-0.000769	0.096619	2.542948	-3.953515	-3.708582
8249	0	1.682026	-0.075672	9.383745	0.016968	-0.000732	0.093811	2.514406	-3.773224	-3.701495
8250	0	1.593281	0.004901	9.040749	0.016073	0.000074	0.090383	2.483395	-3.594989	-3.695834
8251	0	1.513575	0.015657	8.766790	0.015259	0.000183	0.087646	2.449837	-3.433887	-3.693306
8252	0	1.460943	0.029275	8.495910	0.014714	0.000314	0.084941	2.422450	-3.292266	-3.689939
8253	0	1.395171	0.046624	8.290047	0.014038	0.000488	0.082886	2.392847	-3.172597	-3.686149
8254	0	1.355264	0.079191	8.158353	0.013623	0.000811	0.081572	2.367281	-3.073162	-3.683706
8255	0	1.306591	0.071361	7.978243	0.013123	0.000732	0.079773	2.340903	-2.991534	-3.682370
8256	0	1.291156	0.006736	7.912582	0.012949	0.000084	0.079120	2.317427	-2.937130	-3.687603
8257	0	1.261538	-0.123229	7.849407	0.012634	-0.001221	0.078491	2.300813	-2.909317	-3.693658
8258	0	1.277995	-0.265401	7.751926	0.012780	-0.002648	0.077519	2.292491	-2.908754	-3.697142
8259	0	1.240611	-0.378760	7.812230	0.012390	-0.003784	0.078125	2.287326	-2.932134	-3.695994
8260	0	1.246011	-0.391562	7.805202	0.012422	-0.003914	0.078058	2.284417	-2.988636	-3.694302
8261	0	1.263038	-0.316945	7.951994	0.012573	-0.003174	0.079529	2.290079	-3.071074	-3.688454
8262	0	1.264278	-0.187385	8.163568	0.012568	-0.001884	0.081647	2.302869	-3.175297	-3.688313
8263	0	1.351427	-0.065869	8.348225	0.013428	-0.000671	0.083496	2.319339	-3.294067	-3.683749
8264	0	1.420017	0.071105	8.601251	0.014094	0.000697	0.086030	2.336859	-3.435028	-3.683699
8265	0	1.513380	0.087033	8.829741	0.015015	0.000854	0.088318	2.356303	-3.589657	-3.684594
8266	0	1.619184	0.035761	9.160683	0.016055	0.000338	0.091631	2.380093	-3.760695	-3.688218
8267	0	1.730131	-0.051892	9.476047	0.017151	-0.000549	0.094788	2.415350	-3.942609	-3.688469
8268	0	1.810203	-0.106404	9.732777	0.017948	-0.001098	0.097356	2.453409	-4.123770	-3.689438
8269	0	1.932517	-0.094059	10.037252	0.019165	-0.000977	0.100403	2.492881	-4.306573	-3.691666
8270	0	2.020282	-0.141496	10.336136	0.020044	-0.001452	0.103392	2.532857	-4.482280	-3.691832
8271	0	2.072747	-0.081615	10.629278	0.020569	-0.000854	0.106323	2.572666	-4.653272	-3.695811
8272	0	2.135623	0.084590	10.983015	0.021201	0.000811	0.109860	2.608088	-4.815161	-3.700929
8273	0	2.186478	0.149853	11.246097	0.021729	0.001465	0.112488	2.641170	-4.954095	-3.703446
8274	0	2.249933	0.119764	11.399390	0.022371	0.001166	0.114019	2.671465	-5.082854	-3.704041
8275	0	2.299531	0.088737	11.618956	0.022888	0.000854	0.116211	2.702817	-5.188554	-3.706331
8276	0	2.294215	0.033015	11.755589	0.022861	0.000310	0.117572	2.721707	-5.268097	-3.705390
8277	0	2.343137	-0.029263	11.919091	0.023376	-0.000305	0.119202	2.733236	-5.320808	-3.706580
8278	0	2.320904	-0.136746	11.960166	0.023181	-0.001379	0.119607	2.743914	-5.347604	-3.707016
8279	0	2.343236	-0.145881	11.993516	0.023438	-0.001465	0.119934	2.749483	-5.342577	-3.707628
8280	0	2.364184	-0.078401	11.988073	0.023671	-0.000782	0.119875	2.747494	-5.314497	-3.700939
8281	0	2.331748	-0.000379	11.872498	0.023376	0.000000	0.118713	2.743933	-5.257432	-3.695219
8282	0	2.329278	0.028124	11.722824	0.023382	0.000297	0.117210	2.729338	-5.169825	-3.688974
8283	0	2.271621	0.029173	11.531737	0.022827	0.000305	0.115295	2.716477	-5.059372	-3.684648
8284	0	2.241870	-0.071347	11.280069	0.022549	-0.000698	0.112775	2.701499	-4.927161	-3.679763
8285	0	2.134778	-0.148187	11.007277	0.021484	-0.001465	0.110046	2.684507	-4.784752	-3.678052
8286	0	2.045521	-0.176455	10.817195	0.020605	-0.001743	0.108144	2.662754	-4.625984	-3.665724
8287	0	1.992714	-0.119085	10.439921	0.020081	-0.001160	0.104370	2.629579	-4.457409	-3.655785
8288	0	1.914270	-0.021324	10.109834	0.019295	-0.000183	0.101069	2.596517	-4.284778	-3.646339
8289	0	1.840868	0.039884	9.743997	0.018555	0.000427	0.097412	2.564204	-4.112697	-3.636223
8290	0	1.788166	0.046297	9.523528	0.018024	0.000493	0.095208	2.529180	-3.940479	-3.627854
8291	0	1.664931	0.076617	9.224892	0.016785	0.000793	0.092224	2.496332	-3.771880	-3.617351
8292	0	1.603260	0.053035	8.985239	0.016154	0.000557	0.089830	2.463415	-3.616270	-3.610171
8293	0	1.551840	0.034020	8.729942	0.015625	0.000366	0.087280	2.430235	-3.475950	-3.603744
8294	0	1.520168	-0.001774	8.483182	0.015295	0.000010	0.084815	2.394347	-3.349493	-3.596140
8295	0	1.457399	-0.014154	8.295987	0.014648	-0.000122	0.082947	2.368151	-3.246352	-3.589953
8296	0	1.383042	-0.030410	8.188300	0.013890	-0.000283	0.081873	2.339528	-3.162322	-3.582393
8297	0	1.350596	-0.080926	8.124494	0.013550	-0.000793	0.081238	2.317592	-3.100285	-3.575477
8298	0	1.337800	-0.071449	7.991229	0.013402	-0.000703	0.079908	2.301088	-3.065699	-3.568312
8299	0	1.317500	-0.019337	7.959124	0.013184	-0.000183	0.079590	2.286343	-3.053085	-3.562571
8300	0	1.311450	-0.002855	7.989527	0.013104	-0.000021	0.079897	2.275346	-3.067263	-3.560235
8301	0	1.309054	-0.049027	8.025649	0.013062	-0.000488	0.080261	2.272174	-3.108475	-3.563356
8302	0	1.340942	-0.183498	8.109773	0.013364	-0.001836	0.081105	2.272823	-3.172756	-3.561487
8303	0	1.330122	-0.206808	8.263270	0.013245	-0.002075	0.082642	2.281924	-3.251170	-3.557640
8304	0	1.361849	-0.187163	8.431952	0.013543	-0.001878	0.084332	2.289417	-3.353505	-3.552632
8305	0	1.425149	-0.176208	8.677722	0.014160	-0.001770	0.086792	2.299009	-3.473885	-3.555139
8306	0	1.549254	-0.137405	8.936584	0.015386	-0.001388	0.089384	2.315281	-3.610794	-3.554747
8307	0	1.604464	-0.113999	9.153302	0.015930	-0.001160	0.091553	2.338667	-3.753962	-3.552020
8308	0	1.678231	-0.104368	9.392938	0.016653	-0.001059	0.093952	2.355576	-3.911525	-3.547275
8309	0	1.789609	-0.070677	9.708239	0.017761	-0.000732	0.097107	2.384452	-4.070562	-3.549601
8310	0	1.842540	-0.059417	9.941029	0.018281	-0.000620	0.099437	2.412638	-4.236918	-3.548363
8311	0	1.936498	-0.003387	10.226876	0.019226	-0.000061	0.102295	2.441652	-4.392458	-3.547074
8312	0	1.983157	-0.046984	10.502345	0.019694	-0.000494	0.105049	2.466689	-4.542072	-3.546040
8313	0	2.076199	-0.046563	10.727445	0.020630	-0.000488	0.107300	2.489636	-4.683035	-3.547227
8314	0	2.127007	-0.048242	10.984763	0.021144	-0.000504	0.109872	2.510475	-4.814482	-3.546415
8315	0	2.171685	-0.028986	11.271078	0.021606	-0.000305	0.112732	2.525031	-4.926554	-3.545068
8316	0	2.234231	-0.031803	11.352565	0.022256	-0.000336	0.113543	2.541953	-5.013597	-3.546195
8317	0	2.247524	-0.017171	11.497556	0.022400	-0.000183	0.114990	2.552570	-5.088472	-3.549013
8318	0	2.260060	-0.009761	11.678243	0.022552	-0.000099	0.116792	2.553511	-5.135461	-3.542086
8319	0	2.260612	0.005315	11.706097	0.022583	0.000061	0.117065	2.545447	-5.157808	-3.535396
8320	0	2.262990	-0.008200	11.748292	0.022629	-0.000077	0.117483	2.540499	-5.158637	-3.528556
8321	0	2.243370	-0.025579	11.658237	0.022461	-0.000244	0.116577	2.529124	-5.131524	-3.529900
8322	0	2.223598	-0.064938	11.604660	0.022285	-0.000634	0.116037	2.514178	-5.083331	-3.521609
8323	0	2.239006	-0.062079	11.445476	0.022461	-0.000610	0.114441	2.503874	-5.012087	-3.514356
8324	0	2.198789	-0.088977	11.283690	0.022077	-0.000875	0.112820	2.489677	-4.921689	-3.508878
8325	0	2.150422	-0.051072	11.153090	0.021606	-0.000488	0.111511	2.467197	-4.816258	-3.508131
8326	0	2.086096	-0.055511	10.839841	0.020980	-0.000532	0.108376	2.443548	-4.690178	-3.500746
8327	0	2.032351	-0.057360	10.616371	0.020447	-0.000549	0.106140	2.418021	-4.556761	-3.489669
8328	0	1.940132	-0.073822	10.389041	0.019534	-0.000719	0.103866	2.397582	-4.409912	-3.485417
8329	0	1.915469	-0.026592	10.024509	0.019287	-0.000244	0.100220	2.373488	-4.258125	-3.475020
8330	0	1.811367	-0.031446	9.815345	0.018234	-0.000287	0.098131	2.342294	-4.116895	-3.465733
8331	0	1.757816	-0.027319	9.542046	0.017700	-0.000244	0.095398	2.308314	-3.969852	-3.460078
8332	0	1.698323	0.040581	9.271620	0.017097	0.000431	0.092695	2.277935	-3.829264	-3.451636
8333	0	1.619581	-0.002739	9.053320	0.016296	0.000000	0.090515	2.244065	-3.701442	-3.446528
8334	0	1.546424	-0.001515	8.806242	0.015552	0.000008	0.088047	2.215085	-3.587300	-3.442800
8335	0	1.505888	-0.001937	8.601221	0.015137	0.000000	0.085999	2.189826	-3.483108	-3.436208
8336	0	1.473761	-0.030021	8.438817	0.014800	-0.000282	0.084377	2.165937	-3.397832	-3.433617
8337	0	1.454243	-0.080851	8.332071	0.014587	-0.000793	0.083313	2.145506	-3.335613	-3.426245
8338	0	1.397826	-0.126491	8.247789	0.014009	-0.001251	0.082473	2.126630	-3.291880	-3.423394
8339	0	1.396001	-0.105140	8.221708	0.013977	-0.001038	0.082214	2.107459	-3.267716	-3.422812
8340	0	1.376316	-0.077372	8.209633	0.013760	-0.000760	0.082097	2.088278	-3.272264	-3.417701
8341	0	1.380918	-0.074126	8.221172	0.013794	-0.000732	0.082214	2.075643	-3.293120	-3.412551
8342	0	1.367393	-0.075011	8.250842	0.013641	-0.000751	0.082514	2.075697	-3.337995	-3.413363
8343	0	1.371826	-0.097242	8.342750	0.013672	-0.000977	0.083435	2.080667	-3.401356	-3.414107
8344	0	1.437830	-0.114744	8.475108	0.014316	-0.001152	0.084762	2.086030	-3.485793	-3.412871
8345	0	1.472500	-0.194597	8.665712	0.014648	-0.001953	0.086670	2.094481	-3.586737	-3.409237
8346	0	1.550299	-0.241743	8.827495	0.015414	-0.002427	0.088290	2.105942	-3.701587	-3.409320
8347	0	1.645677	-0.182076	9.049735	0.016357	-0.001831	0.090515	2.117808	-3.827032	-3.409034
8348	0	1.697753	-0.100093	9.338791	0.016868	-0.001017	0.093408	2.135724	-3.961561	-3.403593
8349	0	1.763758	0.001489	9.519262	0.017517	0.000000	0.095215	2.152299	-4.106257	-3.402667
8350	0	1.831521	0.023446	9.764738	0.018191	0.000213	0.097671	2.176407	-4.251317	-3.402571
8351	0	1.910652	0.020423	10.086758	0.018982	0.000183	0.100891	2.198999	-4.392549	-3.406055
8352	0	1.972937	-0.024186	10.374861	0.019605	-0.000262	0.103772	2.220124	-4.529929	-3.402903
8353	0	2.020272	-0.162649	10.575102	0.020081	-0.001648	0.105774	2.241995	-4.661958	-3.401424
8354	0	2.105286	-0.213240	10.790197	0.020940	-0.002154	0.107924	2.263984	-4.781637	-3.402253
8355	0	2.134503	-0.138725	11.002634	0.021240	-0.001404	0.110046	2.280003	-4.890456	-3.397410
8356	0	2.179194	-0.031639	11.218354	0.021698	-0.000333	0.112202	2.295665	-4.986047	-3.396651
8357	0	2.204397	0.019966	11.345050	0.021973	0.000183	0.113464	2.311333	-5.057695	-3.390620
8358	0	2.210736	0.114114	11.446327	0.022056	0.001131	0.114473	2.320657	-5.109088	-3.391181
8359	0	2.200650	0.068278	11.553304	0.021973	0.000671	0.115540	2.331195	-5.142226	-3.388191
8360	0	2.235239	-0.039659	11.564698	0.022346	-0.000405	0.115648	2.339329	-5.148568	-3.391661
8361	0	2.226132	-0.140204	11.621412	0.022278	-0.001404	0.116211	2.340759	-5.131809	-3.393880
8362	0	2.251029	-0.134308	11.567497	0.022550	-0.001340	0.115667	2.337403	-5.092395	-3.390047
8363	0	2.228116	-0.121825	11.433014	0.022339	-0.001221	0.114319	2.339683	-5.034094	-3.388279
8364	0	2.160088	-0.073225	11.307228	0.021675	-0.000728	0.113058	2.334968	-4.958373	-3.381372
8365	0	2.120940	-0.061141	11.134567	0.021301	-0.000610	0.111328	2.333887	-4.863317	-3.377861
8366	0	2.071291	-0.025625	10.881862	0.020816	-0.000247	0.108799	2.324405	-4.754331	-3.376522
8367	0	2.026971	-0.091977	10.658950	0.020386	-0.000916	0.106567	2.320041	-4.629079	-3.372550
8368	0	1.997321	-0.118119	10.388761	0.020098	-0.001168	0.103864	2.306206	-4.491205	-3.365037
8369	0	1.928270	-0.098765	10.158651	0.019409	-0.000977	0.101562	2.294130	-4.347979	-3.359349
8370	0	1.848607	-0.100990	9.900743	0.018613	-0.000998	0.098984	2.281370	-4.200697	-3.351937
8371	0	1.794597	-0.050511	9.645797	0.018066	-0.000488	0.096436	2.261925	-4.056984	-3.346955
8372	0	1.716584	-0.023410	9.472929	0.017281	-0.000216	0.094708	2.241119	-3.917516	-3.340973
8373	0	1.625437	-0.019659	9.212029	0.016357	-0.000183	0.092102	2.224726	-3.788664	-3.337021
8374	0	1.599992	0.020058	8.983603	0.016095	0.000217	0.089819	2.203654	-3.666449	-3.332030
8375	0	1.523864	-0.013699	8.784370	0.015320	-0.000122	0.087830	2.184475	-3.559855	-3.324460
8376	0	1.484528	-0.102156	8.591532	0.014916	-0.001006	0.085903	2.164196	-3.464309	-3.323424
8377	0	1.453407	-0.104724	8.454276	0.014587	-0.001038	0.084534	2.151198	-3.391407	-3.321156
8378	0	1.431823	-0.125063	8.376432	0.014359	-0.001241	0.083757	2.137658	-3.334350	-3.321875
8379	0	1.407629	-0.122837	8.368293	0.014099	-0.001221	0.083679	2.126930	-3.302525	-3.318232
8380	0	1.397906	-0.118150	8.252836	0.013992	-0.001175	0.082526	2.117531	-3.283505	-3.316856
8381	0	1.336976	-0.128342	8.264108	0.013367	-0.001282	0.082642	2.114732	-3.287134	-3.317319
8382	0	1.376208	-0.128706	8.275785	0.013739	-0.001286	0.082762	2.111965	-3.319041	-3.312840
8383	0	1.425706	-0.121742	8.349003	0.014221	-0.001221	0.083496	2.115641	-3.367698	-3.308916
8384	0	1.446347	-0.127144	8.426905	0.014416	-0.001276	0.084277	2.120951	-3.431997	-3.307815
8385	0	1.489891	-0.127619	8.537655	0.014832	-0.001282	0.085388	2.127358	-3.521773	-3.310869
8386	0	1.553282	-0.095860	8.699796	0.015457	-0.000966	0.087011	2.136049	-3.620831	-3.310067
8387	0	1.589456	-0.072266	8.964545	0.015808	-0.000732	0.089661	2.147286	-3.730722	-3.311937
8388	0	1.627533	-0.033613	9.217393	0.016169	-0.000346	0.092193	2.158437	-3.862790	-3.311520
8389	0	1.725558	-0.034803	9.373088	0.017151	-0.000366	0.093750	2.179192	-3.990208	-3.316124
8390	0	1.742311	-0.104206	9.655957	0.017305	-0.001061	0.096581	2.200670	-4.129313	-3.319390
8391	0	1.836985	-0.070873	9.891592	0.018250	-0.000732	0.098938	2.226523	-4.268109	-3.323555
8392	0	1.898254	-0.078134	10.161670	0.018863	-0.000806	0.101639	2.252554	-4.402628	-3.324375
8393	0	1.989341	-0.064782	10.385947	0.019775	-0.000671	0.103882	2.277008	-4.532221	-3.329145
8394	0	2.049955	0.007119	10.576551	0.020382	0.000048	0.105788	2.300947	-4.659072	-3.333690
8395	0	2.104227	0.033258	10.862180	0.020935	0.000305	0.108643	2.328341	-4.771614	-3.336565
8396	0	2.143615	0.002355	11.004594	0.021336	-0.000006	0.110065	2.357337	-4.875739	-3.341455
8397	0	2.162986	-0.027806	11.192227	0.021545	-0.000305	0.111938	2.383756	-4.961590	-3.345435
8398	0	2.190337	-0.090160	11.347962	0.021838	-0.000922	0.113492	2.403405	-5.026742	-3.349567
8399	0	2.214324	-0.151016	11.467591	0.022095	-0.001526	0.114685	2.418131	-5.074480	-3.355079
8400	0	2.240063	-0.111660	11.545461	0.022375	-0.001128	0.115459	2.428735	-5.099136	-3.354585
8401	0	2.234710	-0.017424	11.511072	0.022339	-0.000183	0.115112	2.436818	-5.106605	-3.356525
8402	0	2.234038	0.045205	11.511131	0.022355	0.000444	0.115108	2.443758	-5.091222	-3.354465
8403	0	2.218340	-0.054395	11.475258	0.022217	-0.000549	0.114746	2.448556	-5.057131	-3.350779
8404	0	2.197341	-0.132831	11.391459	0.022028	-0.001332	0.113904	2.452126	-5.001489	-3.350482
8405	0	2.159232	-0.140252	11.244124	0.021667	-0.001404	0.112427	2.453185	-4.924070	-3.352496
8406	0	2.136451	-0.061378	11.100848	0.021458	-0.000608	0.110991	2.447590	-4.827049	-3.352921
8407	0	2.083162	-0.055369	10.878450	0.020935	-0.000549	0.108765	2.442932	-4.717239	-3.350361
8408	0	2.049865	-0.001634	10.705492	0.020609	-0.000010	0.107034	2.435699	-4.598333	-3.350003
8409	0	1.990748	0.011367	10.408647	0.020020	0.000122	0.104065	2.426558	-4.474055	-3.349304
8410	0	1.931528	0.009337	10.187121	0.019434	0.000105	0.101849	2.413761	-4.339596	-3.344544
8411	0	1.868323	-0.018851	9.895990	0.018799	-0.000183	0.098938	2.407601	-4.204829	-3.343817
8412	0	1.803010	-0.057698	9.680419	0.018146	-0.000561	0.096783	2.388645	-4.067274	-3.331142
8413	0	1.747009	-0.062254	9.462444	0.017578	-0.000610	0.094604	2.374069	-3.935516	-3.329095
8414	0	1.659351	-0.058368	9.252367	0.016695	-0.000573	0.092505	2.361120	-3.808895	-3.322613
8415	0	1.614771	-0.020152	9.071386	0.016235	-0.000183	0.090698	2.338041	-3.697188	-3.318128
8416	0	1.574366	0.013339	8.817907	0.015821	0.000147	0.088165	2.320590	-3.596319	-3.316968
8417	0	1.519124	0.078252	8.759730	0.015259	0.000793	0.087585	2.306238	-3.506933	-3.315294
8418	0	1.482829	0.052046	8.694586	0.014880	0.000527	0.086937	2.296905	-3.437562	-3.313514
8419	0	1.424642	-0.043472	8.508898	0.014282	-0.000427	0.085083	2.286516	-3.388393	-3.312770
8420	0	1.418683	-0.117915	8.454909	0.014211	-0.001175	0.084545	2.280368	-3.355086	-3.312441
8421	0	1.396595	-0.196017	8.392502	0.013977	-0.001953	0.083923	2.270202	-3.339120	-3.306947
8422	0	1.401973	-0.141690	8.386443	0.014015	-0.001418	0.083865	2.271098	-3.344404	-3.305593
8423	0	1.411765	-0.146270	8.446960	0.014099	-0.001465	0.084473	2.273089	-3.368696	-3.300232
8424	0	1.435024	-0.133349	8.458292	0.014319	-0.001339	0.084588	2.279499	-3.409511	-3.300864
8425	0	1.463722	-0.054764	8.611217	0.014587	-0.000549	0.086121	2.280601	-3.474874	-3.295096
8426	0	1.480670	-0.029540	8.682600	0.014749	-0.000302	0.086836	2.288489	-3.550648	-3.292772
8427	0	1.545143	-0.047611	8.861085	0.015381	-0.000488	0.088623	2.302841	-3.640982	-3.292810
8428	0	1.591047	-0.087557	9.017006	0.015829	-0.000892	0.090184	2.321820	-3.743463	-3.294887
8429	0	1.657056	-0.096181	9.257425	0.016479	-0.000977	0.092590	2.338572	-3.855216	-3.298592
8430	0	1.731568	-0.098882	9.442986	0.017215	-0.001008	0.094448	2.360222	-3.976712	-3.299801
8431	0	1.792826	-0.113725	9.623304	0.017822	-0.001160	0.096252	2.385151	-4.102048	-3.296006
8432	0	1.833000	-0.072289	9.875623	0.018223	-0.000748	0.098776	2.412124	-4.225528	-3.294321
8433	0	1.890831	-0.016170	10.148119	0.018799	-0.000183	0.101501	2.434602	-4.348209	-3.294382
8434	0	1.937130	0.048871	10.345396	0.019266	0.000470	0.103474	2.453549	-4.463756	-3.299913
8435	0	1.988237	0.069380	10.514328	0.019775	0.000671	0.105164	2.476329	-4.579421	-3.303014
8436	0	2.057598	0.037300	10.730085	0.020482	0.000350	0.107319	2.499367	-4.678778	-3.313161
8437	0	2.096038	-0.045873	10.893131	0.020874	-0.000488	0.108948	2.528808	-4.768663	-3.317120
8438	0	2.106144	-0.058951	11.054858	0.020988	-0.000612	0.110562	2.550912	-4.843315	-3.318873
8439	0	2.135651	-0.052747	11.156182	0.021301	-0.000549	0.111572	2.571983	-4.899038	-3.321125
8440	0	2.182565	-0.030921	11.306727	0.021779	-0.000322	0.113076	2.584074	-4.945204	-3.321873
8441	0	2.193868	0.012776	11.303186	0.021912	0.000122	0.113037	2.588836	-4.971538	-3.321789
8442	0	2.215329	0.001120	11.265844	0.022148	0.000010	0.112659	2.588721	-4.975655	-3.321474
8443	0	2.201379	-0.043049	11.267478	0.022034	-0.000427	0.112671	2.584705	-4.954299	-3.315887
8444	0	2.183574	-0.068497	11.305067	0.021872	-0.000678	0.113044	2.577103	-4.916841	-3.314372
8445	0	2.167934	-0.079837	11.176489	0.021729	-0.000793	0.111755	2.571488	-4.865287	-3.311835
8446	0	2.125960	-0.068758	11.074846	0.021325	-0.000682	0.110736	2.565088	-4.796339	-3.309625
8447	0	2.079425	-0.025707	10.932915	0.020874	-0.000244	0.109314	2.551183	-4.711506	-3.304399
8448	0	2.038454	0.013900	10.698018	0.020473	0.000157	0.106963	2.531321	-4.614939	-3.298012
8449	0	2.004006	-0.001287	10.512196	0.020142	0.000000	0.105103	2.517132	-4.502961	-3.294932
8450	0	1.953965	-0.040683	10.344898	0.019636	-0.000392	0.103431	2.500500	-4.394793	-3.291760
8451	0	1.893410	-0.050872	10.146073	0.019043	-0.000488	0.101440	2.477428	-4.270514	-3.287035
8452	0	1.872518	-0.036360	9.893691	0.018830	-0.000345	0.098917	2.456151	-4.147441	-3.281625
8453	0	1.790166	-0.032410	9.700402	0.018005	-0.000305	0.096985	2.433784	-4.023588	-3.278298
8454	0	1.752260	-0.017726	9.526965	0.017618	-0.000159	0.095252	2.412084	-3.907268	-3.275088
8455	0	1.713073	0.021769	9.327674	0.017212	0.000244	0.093262	2.379620	-3.806086	-3.267751
8456	0	1.642229	0.041372	9.122988	0.016503	0.000436	0.091215	2.351807	-3.702838	-3.262976
8457	0	1.580091	0.046958	8.979486	0.015869	0.000488	0.089783	2.327791	-3.614351	-3.263105
8458	0	1.531712	0.043509	8.761758	0.015369	0.000451	0.087608	2.306588	-3.544558	-3.263035
8459	0	1.509468	-0.007612	8.728755	0.015137	-0.000061	0.087280	2.286385	-3.487982	-3.257981
8460	0	1.477473	-0.016333	8.632286	0.014809	-0.000153	0.086317	2.271603	-3.441588	-3.255658
8461	0	1.444530	-0.037826	8.563565	0.014465	-0.000366	0.085632	2.254866	-3.413421	-3.251231
8462	0	1.472504	-0.070236	8.582187	0.014729	-0.000696	0.085821	2.245817	-3.406157	-3.249287
8463	0	1.484023	-0.085703	8.514250	0.014832	-0.000854	0.085144	2.241472	-3.416515	-3.251987
8464	0	1.486745	-0.037200	8.544215	0.014849	-0.000372	0.085445	2.240341	-3.440322	-3.253926
8465	0	1.505011	-0.060824	8.550404	0.015015	-0.000610	0.085510	2.241966	-3.486539	-3.254595
8466	0	1.513174	-0.115379	8.756443	0.015087	-0.001156	0.087572	2.243427	-3.543570	-3.260144
8467	0	1.543777	-0.090868	8.843010	0.015381	-0.000916	0.088440	2.250858	-3.616025	-3.261112
8468	0	1.580598	-0.120144	8.975030	0.015740	-0.001207	0.089762	2.256947	-3.698416	-3.265085
8469	0	1.612770	-0.133671	9.166166	0.016052	-0.001343	0.091675	2.263001	-3.791398	-3.266546
8470	0	1.672348	-0.120186	9.395070	0.016634	-0.001208	0.093966	2.269290	-3.899133	-3.272488
8471	0	1.705863	-0.066026	9.574811	0.016968	-0.000671	0.095764	2.280880	-4.006545	-3.269798
8472	0	1.755461	-0.039213	9.760561	0.017458	-0.000405	0.097623	2.294630	-4.118660	-3.274215
8473	0	1.834520	-0.017006	10.001916	0.018250	-0.000183	0.100037	2.307826	-4.226936	-3.273422
8474	0	1.897163	-0.014299	10.150742	0.018870	-0.000157	0.101526	2.322298	-4.339911	-3.277657
8475	0	1.956770	0.001539	10.355830	0.019470	0.000000	0.103577	2.337560	-4.446430	-3.280456
8476	0	1.994168	-0.020159	10.553575	0.019852	-0.000214	0.105553	2.348977	-4.542757	-3.284217
8477	0	2.052744	0.007351	10.746754	0.020447	0.000061	0.107483	2.360646	-4.627384	-3.280897
8478	0	2.080774	-0.002020	10.859662	0.020732	-0.000036	0.108611	2.375887	-4.706006	-3.278250
8479	0	2.105741	0.007123	11.027884	0.020996	0.000061	0.110291	2.384991	-4.768303	-3.276055
8480	0	2.128802	-0.034017	11.111224	0.021241	-0.000346	0.111121	2.389843	-4.815154	-3.276391
8481	0	2.151279	-0.049151	11.162781	0.021484	-0.000488	0.111633	2.385432	-4.842822	-3.278300
8482	0	2.143242	-0.043700	11.192437	0.021419	-0.000434	0.111927	2.381165	-4.855509	-3.272466
8483	0	2.166141	-0.012875	11.157344	0.021667	-0.000122	0.111572	2.373357	-4.847731	-3.265710
8484	0	2.114269	-0.001814	11.188391	0.021167	-0.000013	0.111879	2.367562	-4.821473	-3.262858
8485	0	2.119649	-0.031056	11.103130	0.021240	-0.000305	0.111023	2.361248	-4.774759	-3.262081
8486	0	2.085824	-0.087512	11.007222	0.020909	-0.000866	0.110063	2.350978	-4.720035	-3.257845
8487	0	2.098896	-0.080377	10.871673	0.021057	-0.000793	0.108704	2.339529	-4.646606	-3.252975
8488	0	2.029166	-0.107467	10.788898	0.020372	-0.001059	0.107874	2.321998	-4.559254	-3.249335
8489	0	2.011848	-0.062243	10.591196	0.020203	-0.000610	0.105896	2.308492	-4.466556	-3.245811
8490	0	1.957704	-0.046672	10.399097	0.019670	-0.000451	0.103973	2.290909	-4.361914	-3.238923
8491	0	1.919389	-0.039030	10.212931	0.019287	-0.000366	0.102112	2.263717	-4.255577	-3.237877
8492	0	1.846225	-0.025027	9.911103	0.018557	-0.000230	0.099093	2.239852	-4.144756	-3.228252
8493	0	1.827787	-0.020100	9.816201	0.018372	-0.000183	0.098145	2.218724	-4.033622	-3.227738
8494	0	1.748376	-0.041761	9.672977	0.017576	-0.000401	0.096713	2.199320	-3.922371	-3.219348
8495	0	1.706872	-0.013618	9.394806	0.017151	-0.000122	0.093933	2.181743	-3.820406	-3.213102
8496	0	1.679413	-0.005061	9.220607	0.016868	-0.000029	0.092193	2.154167	-3.727246	-3.207775
8497	0	1.616832	0.022476	9.095438	0.016235	0.000244	0.090942	2.129425	-3.640981	-3.205775
8498	0	1.592355	0.031299	8.951067	0.015981	0.000327	0.089500	2.110887	-3.565991	-3.204999
8499	0	1.545887	-0.031859	8.795937	0.015503	-0.000305	0.087952	2.092841	-3.506841	-3.202645
8500	0	1.507636	-0.083720	8.760539	0.015110	-0.000820	0.087600	2.069940	-3.461094	-3.197667
8501	0	1.499166	-0.104977	8.679582	0.015015	-0.001038	0.086792	2.053122	-3.429037	-3.193501
8502	0	1.508022	-0.064421	8.625211	0.015091	-0.000635	0.086250	2.040214	-3.413064	-3.192279
8503	0	1.501846	-0.061847	8.581471	0.015015	-0.000610	0.085815	2.028387	-3.416422	-3.191323
8504	0	1.491811	-0.057091	8.623765	0.014900	-0.000566	0.086241	2.021340	-3.438492	-3.185027
8505	0	1.497997	-0.091631	8.672640	0.014954	-0.000916	0.086731	2.019016	-3.471622	-3.182911
8506	0	1.498605	-0.104325	8.787422	0.014946	-0.001040	0.087881	2.012845	-3.522127	-3.185655
8507	0	1.536886	-0.115621	8.873669	0.015320	-0.001160	0.088745	2.015837	-3.583712	-3.190299
8508	0	1.578642	-0.139126	9.018107	0.015724	-0.001397	0.090192	2.021645	-3.661113	-3.188004
8509	0	1.648722	-0.139746	9.160153	0.016418	-0.001404	0.091614	2.027911	-3.745413	-3.190949
8510	0	1.657833	-0.095524	9.340584	0.016498	-0.000964	0.093420	2.037058	-3.842722	-3.191047
8511	0	1.717627	-0.023704	9.568768	0.017090	-0.000244	0.095703	2.043770	-3.944483	-3.193064
8512	0	1.796336	-0.016513	9.644753	0.017874	-0.000170	0.096464	2.047505	-4.049185	-3.193469
8513	0	1.877087	-0.011017	9.916439	0.018677	-0.000122	0.099182	2.059377	-4.156245	-3.199408
8514	0	1.908344	-0.020940	10.083719	0.018990	-0.000220	0.100855	2.069914	-4.261204	-3.204431
8515	0	1.955953	-0.053289	10.276634	0.019470	-0.000549	0.102783	2.086334	-4.359087	-3.207563
8516	0	1.998092	-0.069134	10.401414	0.019895	-0.000700	0.104031	2.094124	-4.452431	-3.209903
8517	0	2.034220	-0.053658	10.624728	0.020264	-0.000549	0.106262	2.106080	-4.535394	-3.208934
8518	0	2.067813	-0.076053	10.725530	0.020605	-0.000769	0.107269	2.113118	-4.611668	-3.211540
8519	0	2.081298	-0.078524	10.832576	0.020752	-0.000793	0.108337	2.120176	-4.674469	-3.208792
8520	0	2.104390	-0.053093	11.044107	0.020998	-0.000533	0.110450	2.120973	-4.720290	-3.206893
8521	0	2.115095	-0.072217	11.046743	0.021118	-0.000732	0.110474	2.130174	-4.752504	-3.212151
8522	0	2.120675	-0.094932	11.094427	0.021184	-0.000957	0.110949	2.136140	-4.774265	-3.204812
8523	0	2.117903	-0.066900	11.138921	0.021179	-0.000671	0.111389	2.137297	-4.772275	-3.195054
8524	0	2.135133	-0.084505	11.139112	0.021361	-0.000850	0.111389	2.140884	-4.760133	-3.192005
8525	0	2.102955	-0.109640	11.066201	0.021057	-0.001099	0.110657	2.142112	-4.729718	-3.191498
8526	0	2.096004	-0.103878	11.043003	0.021002	-0.001034	0.110422	2.135989	-4.684489	-3.188985
8527	0	2.081790	-0.054956	10.877541	0.020874	-0.000549	0.108765	2.134880	-4.623451	-3.188990
8528	0	2.063618	0.017762	10.837066	0.020700	0.000182	0.108358	2.129351	-4.553528	-3.190260
8529	0	2.006519	-0.005974	10.584949	0.020142	-0.000061	0.105835	2.129933	-4.468845	-3.182674
8530	0	1.966643	-0.079409	10.429183	0.019747	-0.000792	0.104277	2.126500	-4.378597	-3.186696
8531	0	1.913950	-0.098395	10.298238	0.019226	-0.000977	0.102966	2.117691	-4.280309	-3.181882
8532	0	1.890533	-0.063236	10.032938	0.018996	-0.000626	0.100312	2.109451	-4.174487	-3.179087
8533	0	1.870605	-0.019089	9.877250	0.018799	-0.000183	0.098755	2.099943	-4.064822	-3.176546
8534	0	1.786396	-0.020760	9.691119	0.017945	-0.000198	0.096896	2.088501	-3.966622	-3.176911
8535	0	1.725432	0.066526	9.443603	0.017334	0.000671	0.094421	2.080500	-3.867889	-3.173579
8536	0	1.691527	0.058488	9.385370	0.016993	0.000598	0.093840	2.064100	-3.771412	-3.171868
8537	0	1.647211	0.011437	9.187022	0.016541	0.000122	0.091858	2.053920	-3.684020	-3.171810
8538	0	1.555467	-0.118430	9.048669	0.015612	-0.001175	0.090477	2.041415	-3.609845	-3.170339
8539	0	1.588039	-0.196003	8.960830	0.015930	-0.001953	0.089600	2.031852	-3.544281	-3.166978
8540	0	1.567132	-0.178805	8.803666	0.015710	-0.001784	0.088030	2.026135	-3.492180	-3.161132
8541	0	1.516882	-0.153125	8.783450	0.015198	-0.001526	0.087830	2.018215	-3.452436	-3.160993
8542	0	1.512338	-0.068662	8.741466	0.015140	-0.000683	0.087412	2.012213	-3.429183	-3.159415
8543	0	1.519336	-0.036997	8.685378	0.015198	-0.000366	0.086853	2.006161	-3.421358	-3.160845
8544	0	1.501001	-0.049600	8.697521	0.015005	-0.000496	0.086976	2.004822	-3.425796	-3.162875
8545	0	1.503596	-0.091107	8.770392	0.015015	-0.000916	0.087708	2.009213	-3.451657	-3.161790
8546	0	1.477998	-0.176138	8.757301	0.014751	-0.001761	0.087578	2.007878	-3.486997	-3.162748
8547	0	1.529816	-0.194357	8.855543	0.015259	-0.001953	0.088562	2.018548	-3.536018	-3.159663
8548	0	1.587601	-0.174592	8.975972	0.015826	-0.001751	0.089768	2.023303	-3.597594	-3.156411
8549	0	1.611226	-0.096845	9.105395	0.016052	-0.000977	0.091064	2.031745	-3.671108	-3.158401
8550	0	1.642923	-0.015699	9.249466	0.016357	-0.000167	0.092507	2.042157	-3.758072	-3.158722
8551	0	1.716765	0.032215	9.410200	0.017090	0.000305	0.094116	2.060825	-3.850865	-3.162991
8552	0	1.732887	-0.001211	9.535455	0.017247	-0.000028	0.095369	2.077545	-3.947042	-3.167852
8553	0	1.797043	-0.065343	9.770143	0.017883	-0.000671	0.097717	2.096554	-4.047250	-3.167259
8554	0	1.814707	-0.068050	9.950032	0.018061	-0.000696	0.099516	2.112657	-4.144720	-3.171560
8555	0	1.894601	-0.016368	10.136338	0.018860	-0.000183	0.101379	2.132604	-4.240128	-3.176286
8556	0	1.936711	-0.006528	10.248883	0.019278	-0.000083	0.102506	2.150359	-4.338236	-3.174616
8557	0	1.985136	-0.077971	10.435581	0.019775	-0.000793	0.104370	2.163603	-4.419607	-3.179234
8558	0	2.037255	-0.056922	10.566852	0.020295	-0.000583	0.105683	2.176360	-4.501508	-3.183026
8559	0	2.057294	-0.017205	10.753153	0.020508	-0.000183	0.107544	2.186414	-4.568863	-3.184933
8560	0	2.106556	0.033879	10.872728	0.021006	0.000327	0.108739	2.197027	-4.629987	-3.188208
8561	0	2.116500	0.025420	10.985425	0.021118	0.000244	0.109863	2.205908	-4.676775	-3.185157
8562	0	2.094028	-0.002892	11.051033	0.020907	-0.000041	0.110517	2.216869	-4.708799	-3.184067
8563	0	2.076281	-0.053514	11.053270	0.020752	-0.000549	0.110535	2.230075	-4.717973	-3.185094
8564	0	2.071295	-0.099823	11.040774	0.020712	-0.001010	0.110408	2.240833	-4.716956	-3.188347
8565	0	2.073543	-0.139982	11.004955	0.020752	-0.001404	0.110046	2.243744	-4.697638	-3.184559
8566	0	2.117937	-0.096638	10.993536	0.021207	-0.000969	0.109930	2.245272	-4.666827	-3.185649
8567	0	2.070951	-0.079056	10.981028	0.020752	-0.000793	0.109802	2.247194	-4.620370	-3.184742
8568	0	2.079683	-0.029871	10.781384	0.020851	-0.000300	0.107803	2.247980	-4.560459	-3.178183
8569	0	2.044424	0.036855	10.737296	0.020508	0.000366	0.107361	2.249518	-4.490383	-3.174502
8570	0	1.976832	0.012656	10.525978	0.019834	0.000126	0.105247	2.249370	-4.417131	-3.173787
8571	0	1.957470	-0.024757	10.395771	0.019653	-0.000244	0.103943	2.244826	-4.328215	-3.168488
8572	0	1.917478	-0.008242	10.246041	0.019254	-0.000069	0.102446	2.228862	-4.237596	-3.165064
8573	0	1.871788	-0.031309	10.041794	0.018799	-0.000305	0.100403	2.219154	-4.142947	-3.157987
8574	0	1.812533	-0.063346	9.867741	0.018212	-0.000627	0.098661	2.210505	-4.039673	-3.151051
8575	0	1.768249	-0.049277	9.724334	0.017761	-0.000488	0.097229	2.204527	-3.944609	-3.152185
8576	0	1.728501	-0.020088	9.525661	0.017363	-0.000193	0.095243	2.193972	-3.848963	-3.145729
8577	0	1.695757	0.042218	9.376294	0.017029	0.000427	0.093750	2.187072	-3.759565	-3.143845
8578	0	1.670283	0.028582	9.244342	0.016766	0.000295	0.092432	2.175434	-3.679444	-3.148690
8579	0	1.636621	0.023369	9.058566	0.016418	0.000244	0.090576	2.161517	-3.610991	-3.142670
8580	0	1.596429	-0.015337	8.944266	0.016009	-0.000143	0.089435	2.147577	-3.550973	-3.142774
8581	0	1.552869	-0.073592	8.948364	0.015564	-0.000732	0.089478	2.142149	-3.503535	-3.141225
8582	0	1.528730	-0.141526	8.857737	0.015310	-0.001411	0.088573	2.136210	-3.471521	-3.141357
8583	0	1.500285	-0.115789	8.758749	0.015015	-0.001160	0.087585	2.137345	-3.453842	-3.141547
8584	0	1.492686	-0.103779	8.777283	0.014930	-0.001035	0.087772	2.132228	-3.447731	-3.144424
8585	0	1.508565	-0.060734	8.794997	0.015076	-0.000610	0.087952	2.134783	-3.458455	-3.145289
8586	0	1.505370	-0.023780	8.800547	0.015034	-0.000238	0.088009	2.134224	-3.482182	-3.146718
8587	0	1.541120	0.025142	8.861776	0.015381	0.000244	0.088623	2.142093	-3.519164	-3.149726
8588	0	1.572700	0.038696	8.988616	0.015686	0.000381	0.089893	2.148739	-3.569150	-3.152136
8589	0	1.603551	-0.035687	9.087358	0.015991	-0.000366	0.090881	2.158888	-3.622760	-3.157621
8590	0	1.625795	-0.112894	9.170988	0.016202	-0.001142	0.091720	2.172853	-3.690468	-3.157352
8591	0	1.690443	-0.096509	9.343434	0.016846	-0.000977	0.093445	2.185134	-3.760247	-3.156881
8592	0	1.739744	-0.106367	9.505887	0.017331	-0.001076	0.095071	2.197830	-3.837992	-3.152468
8593	0	1.759172	-0.035427	9.697141	0.017517	-0.000366	0.096985	2.210051	-3.923937	-3.150091
8594	0	1.811190	0.034229	9.865110	0.018035	0.000329	0.098665	2.223585	-4.011099	-3.149385
8595	0	1.838763	0.099391	10.020545	0.018311	0.000977	0.100220	2.241529	-4.097077	-3.155703
8596	0	1.878447	0.072401	10.176344	0.018711	0.000706	0.101777	2.260211	-4.177472	-3.153624
8597	0	1.875145	0.032009	10.264748	0.018677	0.000305	0.102661	2.275047	-4.258609	-3.155306
8598	0	1.950804	-0.013299	10.438965	0.019439	-0.000154	0.104403	2.295721	-4.332441	-3.156978
8599	0	1.977991	-0.126711	10.618916	0.019714	-0.001282	0.106201	2.309757	-4.400879	-3.160234
8600	0	2.026558	-0.123933	10.683781	0.020212	-0.001253	0.106848	2.322859	-4.455867	-3.161126
8601	0	2.055392	-0.066133	10.814561	0.020508	-0.000671	0.108154	2.331910	-4.502415	-3.160784
8602	0	2.063559	0.069811	10.867876	0.020600	0.000691	0.108685	2.337446	-4.537244	-3.156015
8603	0	2.065513	0.098604	10.894289	0.020630	0.000977	0.108948	2.345948	-4.561478	-3.155533
8604	0	2.081210	0.057171	10.856901	0.020802	0.000567	0.108571	2.349178	-4.570271	-3.156427
8605	0	2.056666	-0.030290	10.888714	0.020569	-0.000305	0.108887	2.350349	-4.565601	-3.155446
8606	0	2.054733	-0.133628	10.931715	0.020564	-0.001339	0.109314	2.351949	-4.545729	-3.154302
8607	0	2.023742	-0.153110	10.846430	0.020264	-0.001526	0.108459	2.345382	-4.515647	-3.148990
8608	0	2.041110	-0.117796	10.774490	0.020455	-0.001170	0.107737	2.336173	-4.466199	-3.144493
8609	0	2.020926	-0.036972	10.700491	0.020264	-0.000366	0.106995	2.331475	-4.405511	-3.137636
8610	0	1.978872	0.053453	10.562253	0.019851	0.000542	0.105611	2.322897	-4.335726	-3.133333
8611	0	1.940178	0.042256	10.419980	0.019470	0.000427	0.104187	2.316938	-4.257965	-3.131447
8612	0	1.901487	0.065480	10.324911	0.019090	0.000662	0.103235	2.308457	-4.172429	-3.136222
8613	0	1.853632	-0.038176	10.188211	0.018616	-0.000366	0.101868	2.290391	-4.080607	-3.129979
8614	0	1.808122	-0.132517	9.928414	0.018155	-0.001312	0.099271	2.274904	-3.992841	-3.130789
8615	0	1.768646	-0.147917	9.766961	0.017761	-0.001465	0.097656	2.257465	-3.902756	-3.119447
8616	0	1.754524	-0.053142	9.653563	0.017613	-0.000517	0.096523	2.239604	-3.819330	-3.114764
8617	0	1.708776	0.010809	9.498210	0.017151	0.000122	0.094971	2.222066	-3.740601	-3.102587
8618	0	1.653411	-0.027986	9.353922	0.016599	-0.000272	0.093528	2.211476	-3.658966	-3.100828
8619	0	1.618051	0.059575	9.205077	0.016235	0.000610	0.092041	2.192663	-3.588110	-3.100425
8620	0	1.632745	0.111719	9.054237	0.016372	0.001130	0.090534	2.175629	-3.529380	-3.094526
8621	0	1.626137	0.023259	8.985013	0.016296	0.000244	0.089844	2.160153	-3.482132	-3.087177
8622	0	1.596303	-0.085857	8.899428	0.015991	-0.000854	0.088989	2.153978	-3.443379	-3.090755
8623	0	1.578113	-0.109520	8.890293	0.015795	-0.001091	0.088901	2.147524	-3.423409	-3.084263
8624	0	1.549380	-0.067379	8.862463	0.015503	-0.000671	0.088623	2.143320	-3.409150	-3.085434
8625	0	1.518450	-0.027071	8.837234	0.015180	-0.000267	0.088373	2.137323	-3.412997	-3.078263
8626	0	1.551742	0.011821	8.831533	0.015503	0.000122	0.088318	2.131085	-3.429308	-3.075734
8627	0	1.559920	0.001043	8.946274	0.015574	0.000010	0.089467	2.129664	-3.458552	-3.079077
8628	0	1.562900	-0.017906	9.040241	0.015600	-0.000182	0.090407	2.132169	-3.492630	-3.079164
8629	0	1.584825	-0.054627	9.093542	0.015808	-0.000549	0.090942	2.134498	-3.540792	-3.074707
8630	0	1.654477	-0.072354	9.146812	0.016499	-0.000727	0.091476	2.136928	-3.596273	-3.071152
8631	0	1.684394	-0.029883	9.319002	0.016785	-0.000305	0.093201	2.143059	-3.666744	-3.066399
8632	0	1.696879	-0.010571	9.426573	0.016904	-0.000110	0.094277	2.146238	-3.743227	-3.065364
8633	0	1.771277	-0.005530	9.611685	0.017639	-0.000061	0.096130	2.151367	-3.828579	-3.064920
8634	0	1.810395	0.008174	9.737112	0.018032	0.000072	0.097384	2.160523	-3.910790	-3.066648
8635	0	1.844526	0.001078	9.916846	0.018372	0.000000	0.099182	2.171229	-3.993564	-3.071402
8636	0	1.841364	-0.015538	10.036121	0.018337	-0.000162	0.100375	2.177245	-4.078384	-3.073437
8637	0	1.899458	-0.035781	10.234235	0.018921	-0.000366	0.102356	2.184936	-4.158500	-3.069735
8638	0	1.932103	-0.016001	10.371944	0.019253	-0.000167	0.103732	2.190892	-4.231504	-3.067324
8639	0	1.983522	0.012291	10.472502	0.019775	0.000122	0.104736	2.190335	-4.294528	-3.066205
8640	0	1.953047	-0.054419	10.592290	0.019469	-0.000548	0.105934	2.193289	-4.358327	-3.064516
8641	0	2.012578	-0.030097	10.704719	0.020081	-0.000305	0.107056	2.196336	-4.404307	-3.062650
8642	0	2.039144	-0.053618	10.770193	0.020354	-0.000542	0.107709	2.200775	-4.441439	-3.062784
8643	0	2.016289	-0.061277	10.796720	0.020142	-0.000610	0.107971	2.196977	-4.461582	-3.061257
8644	0	2.062238	-0.037257	10.924234	0.020612	-0.000372	0.109244	2.195125	-4.470257	-3.060433
8645	0	2.068666	-0.055194	10.852131	0.020691	-0.000549	0.108521	2.191288	-4.463290	-3.060640
8646	0	2.060459	-0.007000	10.815843	0.020621	-0.000067	0.108155	2.186844	-4.443085	-3.056416
8647	0	2.042299	-0.025040	10.889117	0.020447	-0.000244	0.108887	2.179339	-4.415542	-3.054464
8648	0	1.999886	-0.105478	10.798604	0.020033	-0.001050	0.107980	2.173369	-4.376958	-3.052964
8649	0	2.015796	-0.110099	10.700303	0.020203	-0.001099	0.106995	2.169947	-4.326676	-3.048603
8650	0	1.981573	-0.075062	10.525111	0.019871	-0.000737	0.105241	2.154705	-4.264224	-3.048849
8651	0	1.940988	-0.061971	10.383205	0.019470	-0.000610	0.103821	2.143710	-4.195115	-3.044201
8652	0	1.903707	-0.021284	10.281789	0.019106	-0.000202	0.102805	2.131243	-4.115826	-3.045350
8653	0	1.891216	0.041934	10.151453	0.018982	0.000427	0.101501	2.121720	-4.034480	-3.044268
8654	0	1.852957	0.033869	9.940332	0.018600	0.000350	0.099390	2.108187	-3.950176	-3.043351
8655	0	1.824174	0.047406	9.846256	0.018311	0.000488	0.098450	2.091201	-3.867499	-3.043083
8656	0	1.768030	-0.016361	9.653377	0.017748	-0.000151	0.096521	2.075392	-3.784698	-3.039951
8657	0	1.727026	0.011027	9.534850	0.017334	0.000122	0.095337	2.060713	-3.705514	-3.037304
8658	0	1.702654	0.008717	9.396681	0.017086	0.000098	0.093956	2.046717	-3.630387	-3.034031
8659	0	1.697783	-0.025768	9.198937	0.017029	-0.000244	0.091980	2.029376	-3.564331	-3.031870
8660	0	1.645326	-0.053360	9.145702	0.016500	-0.000516	0.091449	2.006793	-3.503821	-3.026619
8661	0	1.619837	-0.025499	9.119307	0.016235	-0.000244	0.091187	1.992517	-3.454825	-3.020866
8662	0	1.608465	-0.025193	9.039815	0.016113	-0.000244	0.090393	1.981917	-3.416035	-3.021758
8663	0	1.566709	-0.043694	8.972494	0.015686	-0.000427	0.089722	1.968765	-3.389338	-3.018417
8664	0	1.549509	-0.092113	8.923470	0.015503	-0.000916	0.089233	1.960679	-3.376803	-3.020665
8665	0	1.556591	-0.122701	8.929401	0.015564	-0.001221	0.089294	1.951624	-3.376840	-3.021045
8666	0	1.539303	-0.159393	8.929221	0.015381	-0.001587	0.089294	1.941569	-3.390059	-3.017564
8667	0	1.546093	-0.134570	8.971836	0.015442	-0.001343	0.089722	1.936662	-3.411949	-3.015695
8668	0	1.544057	-0.069860	9.036614	0.015411	-0.000697	0.090371	1.933548	-3.446526	-3.014448
8669	0	1.602555	-0.018475	9.026490	0.015991	-0.000183	0.090271	1.930199	-3.487653	-3.014294
8670	0	1.647084	-0.018413	9.128719	0.016426	-0.000187	0.091295	1.932304	-3.541403	-3.013214
8671	0	1.658842	-0.042759	9.319217	0.016541	-0.000427	0.093201	1.930519	-3.597847	-3.006984
8672	0	1.724614	-0.030358	9.463668	0.017187	-0.000306	0.094647	1.932159	-3.666898	-3.008567
8673	0	1.751856	-0.066526	9.593592	0.017456	-0.000671	0.095947	1.937950	-3.739165	-3.012414
8674	0	1.795354	-0.083529	9.755942	0.017888	-0.000843	0.097571	1.945489	-3.813693	-3.008453
8675	0	1.838089	-0.017856	9.874183	0.018311	-0.000183	0.098755	1.949241	-3.892933	-3.007325
8676	0	1.846039	-0.047421	9.963085	0.018391	-0.000480	0.099644	1.954020	-3.970744	-3.005651
8677	0	1.910750	0.012961	10.142829	0.019043	0.000122	0.101440	1.961032	-4.041256	-3.002815
8678	0	1.918369	-0.010018	10.268413	0.019113	-0.000107	0.102697	1.966921	-4.118227	-3.003399
8679	0	1.983903	-0.017982	10.441909	0.019775	-0.000183	0.104431	1.969127	-4.185678	-3.003320
8680	0	1.959411	-0.090720	10.512913	0.019537	-0.000910	0.105140	1.970614	-4.245585	-3.001683
8681	0	2.030862	-0.097094	10.643680	0.020264	-0.000977	0.106445	1.975344	-4.291622	-3.001027
8682	0	2.026715	-0.127161	10.709274	0.020231	-0.001271	0.107100	1.973761	-4.327675	-3.000206
8683	0	2.029144	-0.116255	10.772179	0.020264	-0.001160	0.107727	1.969560	-4.354848	-2.995027
8684	0	2.045942	-0.043465	10.820041	0.020441	-0.000434	0.108204	1.967718	-4.371901	-2.996221
8685	0	2.069784	-0.011955	10.833608	0.020691	-0.000122	0.108337	1.969321	-4.376816	-2.995087
8686	0	2.057456	0.006685	10.821392	0.020582	0.000066	0.108212	1.969486	-4.366325	-2.992355
8687	0	2.048329	-0.011763	10.846411	0.020508	-0.000122	0.108459	1.973275	-4.338019	-2.989943
8688	0	2.012638	-0.103030	10.731356	0.020154	-0.001029	0.107308	1.971152	-4.306124	-2.991634
8689	0	1.985456	-0.104098	10.584299	0.019897	-0.001038	0.105835	1.966852	-4.257263	-2.994457
8690	0	1.988763	-0.099106	10.537058	0.019934	-0.000984	0.105362	1.958791	-4.204748	-2.991244
8691	0	1.948034	-0.067595	10.480681	0.019531	-0.000671	0.104797	1.953196	-4.146669	-2.988355
8692	0	1.925124	-0.026039	10.348329	0.019308	-0.000254	0.103473	1.945265	-4.081277	-2.989403
8693	0	1.910446	-0.000614	10.163495	0.019165	0.000000	0.101624	1.937886	-4.010511	-2.988073
8694	0	1.867319	0.004423	10.049819	0.018740	0.000049	0.100486	1.932427	-3.932238	-2.989642
8695	0	1.860633	-0.012581	9.913434	0.018677	-0.000122	0.099121	1.927712	-3.848396	-2.990451
8696	0	1.798204	-0.031875	9.812044	0.018048	-0.000313	0.098108	1.920389	-3.768620	-2.996085
8697	0	1.757771	-0.061957	9.626363	0.017639	-0.000610	0.096252	1.909060	-3.693045	-2.993348
8698	0	1.734255	-0.070016	9.506319	0.017395	-0.000690	0.095054	1.896975	-3.627378	-2.984752
8699	0	1.728339	-0.061883	9.382032	0.017334	-0.000610	0.093811	1.886232	-3.563175	-2.981324
8700	0	1.657726	-0.050976	9.285989	0.016623	-0.000505	0.092852	1.880393	-3.503740	-2.978826
8701	0	1.643899	-0.012678	9.131589	0.016479	-0.000122	0.091309	1.873969	-3.450513	-2.978984
8702	0	1.596159	-0.024883	9.131377	0.015991	-0.000244	0.091309	1.867482	-3.410950	-2.977504
8703	0	1.578498	0.005964	9.015298	0.015808	0.000061	0.090149	1.865033	-3.379194	-2.978412
8704	0	1.572990	-0.067055	9.002986	0.015747	-0.000671	0.090027	1.865344	-3.355021	-2.978975
8705	0	1.592526	-0.103778	9.014979	0.015930	-0.001038	0.090149	1.864298	-3.346458	-2.982132
8706	0	1.569270	-0.112708	8.943852	0.015688	-0.001124	0.089439	1.859987	-3.350231	-2.980794
8707	0	1.594453	-0.116023	9.051260	0.015930	-0.001160	0.090515	1.858311	-3.366114	-2.975162
8708	0	1.598078	-0.091493	9.093282	0.015959	-0.000917	0.090937	1.860402	-3.391547	-2.971841
8709	0	1.602389	-0.084969	9.142499	0.015991	-0.000854	0.091431	1.865249	-3.430224	-2.967340
8710	0	1.627533	-0.041349	9.159498	0.016239	-0.000419	0.091601	1.870528	-3.473180	-2.966285
8711	0	1.664359	0.012858	9.276590	0.016602	0.000122	0.092773	1.877338	-3.522796	-2.963350
8712	0	1.722615	-0.083599	9.390753	0.017175	-0.000842	0.093917	1.883500	-3.583299	-2.964510
8713	0	1.732931	-0.084440	9.544886	0.017273	-0.000854	0.095459	1.894258	-3.648729	-2.968394
8714	0	1.732325	-0.100863	9.615994	0.017264	-0.001018	0.096170	1.903554	-3.716663	-2.972393
8715	0	1.788372	-0.065932	9.776719	0.017822	-0.000671	0.097778	1.916284	-3.786477	-2.971943
8716	0	1.819353	-0.038883	9.865921	0.018129	-0.000403	0.098671	1.931745	-3.858830	-2.972511
8717	0	1.855246	0.019876	10.026987	0.018494	0.000183	0.100281	1.948214	-3.923868	-2.974930
8718	0	1.885733	0.022433	10.146700	0.018795	0.000215	0.101479	1.957898	-3.992040	-2.975472
8719	0	1.928610	-0.035339	10.301617	0.019226	-0.000366	0.103027	1.970809	-4.056613	-2.975969
8720	0	1.946392	-0.051089	10.390963	0.019408	-0.000524	0.103920	1.983479	-4.115843	-2.976641
8721	0	1.982060	-0.059216	10.509413	0.019775	-0.000610	0.105103	2.001982	-4.162972	-2.976926
8722	0	1.996565	-0.038234	10.599367	0.019927	-0.000391	0.106001	2.010236	-4.202525	-2.982173
8723	0	2.011098	-0.035708	10.668376	0.020081	-0.000366	0.106689	2.018957	-4.232990	-2.984545
8724	0	2.028806	-0.003252	10.746592	0.020264	-0.000043	0.107471	2.028975	-4.256789	-2.986707
8725	0	2.003128	-0.024028	10.711451	0.020020	-0.000244	0.107117	2.032218	-4.267123	-2.985852
8726	0	2.034771	-0.035732	10.735605	0.020348	-0.000359	0.107356	2.032817	-4.265012	-2.990633
8727	0	2.031154	-0.085140	10.711922	0.020325	-0.000854	0.107117	2.035413	-4.248693	-2.993690
8728	0	2.022120	-0.078464	10.742963	0.020237	-0.000788	0.107427	2.038017	-4.229645	-2.996550
8729	0	2.011108	-0.042469	10.626800	0.020142	-0.000427	0.106262	2.040147	-4.194500	-2.997541
8730	0	1.985493	-0.011759	10.518211	0.019897	-0.000117	0.105174	2.039329	-4.145899	-2.993928
8731	0	1.973184	0.024112	10.450043	0.019775	0.000244	0.104492	2.035600	-4.095888	-2.997523
8732	0	1.927186	0.047801	10.390650	0.019322	0.000482	0.103897	2.031277	-4.037899	-3.001326
8733	0	1.892216	-0.024819	10.224496	0.018982	-0.000244	0.102234	2.026455	-3.968656	-3.000297
8734	0	1.856230	-0.067719	10.141072	0.018619	-0.000680	0.101400	2.029180	-3.902839	-3.002475
8735	0	1.830800	-0.079466	9.907183	0.018372	-0.000793	0.099060	2.027486	-3.827057	-3.006698
8736	0	1.824529	-0.116481	9.872791	0.018306	-0.001163	0.098717	2.024526	-3.754645	-3.005311
8737	0	1.788963	-0.086152	9.736108	0.017944	-0.000854	0.097351	2.015990	-3.688019	-3.007005
8738	0	1.760014	-0.008174	9.634213	0.017653	-0.000075	0.096333	2.008097	-3.623480	-3.007830
8739	0	1.759184	0.060545	9.528466	0.017639	0.000610	0.095276	2.001899	-3.564305	-3.008608
8740	0	1.713120	0.034851	9.438520	0.017179	0.000356	0.094377	1.992889	-3.504578	-3.006634
8741	0	1.674609	0.048154	9.259736	0.016785	0.000488	0.092590	1.984248	-3.454595	-3.009652
8742	0	1.582046	-0.026184	9.199796	0.015853	-0.000257	0.091992	1.978420	-3.411930	-3.008044
8743	0	1.603016	-0.104016	9.149554	0.016052	-0.001038	0.091492	1.974723	-3.382088	-3.011540
8744	0	1.598878	-0.128843	9.125749	0.016007	-0.001287	0.091254	1.972964	-3.356518	-3.011657
8745	0	1.616865	-0.109714	9.039410	0.016174	-0.001099	0.090393	1.974182	-3.347219	-3.005830
8746	0	1.634588	-0.030282	9.045602	0.016346	-0.000302	0.090456	1.972876	-3.344937	-3.004453
8747	0	1.642907	0.018163	9.033011	0.016418	0.000183	0.090332	1.970325	-3.356183	-2.997012
8748	0	1.651841	0.005899	9.130058	0.016500	0.000057	0.091304	1.971737	-3.376567	-2.994626
8749	0	1.613832	-0.005401	9.148729	0.016113	-0.000061	0.091492	1.979592	-3.405830	-2.993170
8750	0	1.613130	-0.009878	9.282000	0.016103	-0.000109	0.092825	1.990871	-3.438956	-2.994338
8751	0	1.639770	-0.084567	9.362097	0.016357	-0.000854	0.093628	2.000623	-3.486176	-2.995354
8752	0	1.648003	-0.113566	9.409473	0.016438	-0.001143	0.094102	2.007975	-3.534625	-3.005253
8753	0	1.720222	-0.103159	9.563294	0.017151	-0.001038	0.095642	2.014091	-3.594056	-3.005953
8754	0	1.731055	-0.089418	9.616225	0.017254	-0.000904	0.096172	2.024713	-3.659522	-3.004110
8755	0	1.818411	0.007543	9.788988	0.018127	0.000061	0.097900	2.040330	-3.723829	-3.005747
8756	0	1.829674	0.102255	9.914992	0.018242	0.001005	0.099160	2.059162	-3.785196	-3.005147
8757	0	1.824561	0.147685	10.008709	0.018188	0.001465	0.100098	2.071793	-3.848635	-3.010452
8758	0	1.866108	0.089457	10.061509	0.018608	0.000878	0.100625	2.089126	-3.906940	-3.008933
8759	0	1.885482	-0.004800	10.210150	0.018799	-0.000061	0.102112	2.102664	-3.967766	-3.011701
8760	0	1.945054	-0.118268	10.342437	0.019401	-0.001195	0.103434	2.115205	-4.021051	-3.014967
8761	0	1.994406	-0.114662	10.454449	0.019897	-0.001160	0.104553	2.128442	-4.070086	-3.019942
8762	0	1.984619	-0.093602	10.489420	0.019808	-0.000951	0.104901	2.143539	-4.110034	-3.010501
8763	0	2.005198	-0.005424	10.534051	0.020020	-0.000061	0.105347	2.150045	-4.143282	-3.005517
8764	0	1.986026	0.050761	10.594085	0.019840	0.000502	0.105945	2.155717	-4.162871	-3.003742
8765	0	2.009258	0.055600	10.601576	0.020081	0.000549	0.106018	2.162211	-4.173855	-3.008136
8766	0	1.985782	0.032446	10.699030	0.019860	0.000319	0.106990	2.167937	-4.169194	-3.008952
8767	0	2.007150	-0.017967	10.675220	0.020081	-0.000183	0.106750	2.171066	-4.157414	-3.009635
8768	0	1.997971	-0.066183	10.633020	0.020001	-0.000665	0.106326	2.173693	-4.131975	-3.011750
8769	0	1.998994	-0.097637	10.577952	0.020020	-0.000977	0.105774	2.173497	-4.097884	-3.012852
8770	0	1.980478	-0.055031	10.524142	0.019838	-0.000549	0.105235	2.172040	-4.059301	-3.009439
8771	0	1.967049	-0.024731	10.425633	0.019714	-0.000244	0.104248	2.168280	-4.009011	-3.000334
8772	0	1.963986	0.078220	10.360198	0.019688	0.000787	0.103593	2.163007	-3.954038	-2.998504
8773	0	1.965998	0.096832	10.248856	0.019714	0.000977	0.102478	2.153739	-3.891073	-2.995423
8774	0	1.900166	0.033877	10.128784	0.019057	0.000349	0.101277	2.142093	-3.826031	-2.991271
8775	0	1.831556	-0.019223	10.041306	0.018372	-0.000183	0.100403	2.131622	-3.760018	-2.991566
8776	0	1.820372	-0.124464	9.896849	0.018261	-0.001239	0.098958	2.124786	-3.691733	-2.992064
8777	0	1.800741	-0.092723	9.766704	0.018066	-0.000916	0.097656	2.111073	-3.620469	-2.989596
8778	0	1.758989	-0.033897	9.640551	0.017645	-0.000329	0.096395	2.099208	-3.553043	-2.986513
8779	0	1.746753	0.048159	9.540707	0.017517	0.000488	0.095398	2.091071	-3.491436	-2.983856
8780	0	1.682686	0.064956	9.377490	0.016870	0.000658	0.093767	2.080606	-3.437124	-2.975387
8781	0	1.656251	0.066096	9.290256	0.016602	0.000671	0.092896	2.067662	-3.386883	-2.976152
8782	0	1.649462	0.015391	9.303605	0.016523	0.000162	0.093031	2.057374	-3.349460	-2.978102
8783	0	1.621206	-0.043371	9.210612	0.016235	-0.000427	0.092102	2.049085	-3.318482	-2.977090
8784	0	1.592287	-0.081428	9.186922	0.015944	-0.000807	0.091866	2.039499	-3.289556	-2.974096
8785	0	1.616543	-0.116414	9.179838	0.016174	-0.001160	0.091797	2.033539	-3.276513	-2.970242
8786	0	1.621392	-0.044346	9.057959	0.016217	-0.000437	0.090579	2.024738	-3.270339	-2.967224
8787	0	1.618224	-0.024749	9.142925	0.016174	-0.000244	0.091431	2.020045	-3.278304	-2.967866
8788	0	1.601813	-0.012962	9.130273	0.016006	-0.000130	0.091305	2.019555	-3.290990	-2.964531
8789	0	1.589284	0.012707	9.167069	0.015869	0.000122	0.091675	2.025071	-3.318686	-2.962239
8790	0	1.612637	0.001179	9.239403	0.016100	0.000010	0.092399	2.027150	-3.349513	-2.955493
8791	0	1.670017	-0.011616	9.313293	0.016663	-0.000122	0.093140	2.033608	-3.393840	-2.956126
8792	0	1.690318	-0.065961	9.391105	0.016860	-0.000660	0.093919	2.033256	-3.444601	-2.960719
8793	0	1.707849	-0.066254	9.453456	0.017029	-0.000671	0.094543	2.043040	-3.502956	-2.962253
8794	0	1.760826	-0.058756	9.604094	0.017557	-0.000593	0.096050	2.048864	-3.562068	-2.968185
8795	0	1.781301	0.006300	9.642600	0.017761	0.000061	0.096436	2.050383	-3.621691	-2.965045
8796	0	1.810371	0.037470	9.841984	0.018050	0.000370	0.098430	2.054973	-3.682099	-2.963816
8797	0	1.812112	0.079455	9.905006	0.018066	0.000793	0.099060	2.055452	-3.743485	-2.961955
8798	0	1.847734	0.025005	10.049361	0.018421	0.000246	0.100504	2.059186	-3.805655	-2.960854
8799	0	1.922161	-0.023393	10.173496	0.019165	-0.000244	0.101746	2.069761	-3.867562	-2.965462
8800	0	1.945073	-0.040286	10.269077	0.019401	-0.000407	0.102700	2.073839	-3.921663	-2.961091
8801	0	1.945603	-0.066907	10.344581	0.019409	-0.000671	0.103455	2.075673	-3.971717	-2.957995
8802	0	1.954484	-0.017738	10.446637	0.019504	-0.000179	0.104474	2.077082	-4.015110	-2.957558
8803	0	1.992783	-0.018053	10.509679	0.019897	-0.000183	0.105103	2.079264	-4.046383	-2.959078
8804	0	1.967971	-0.017421	10.563551	0.019653	-0.000178	0.105640	2.083107	-4.073183	-2.960570
8805	0	2.003684	0.043002	10.607582	0.020020	0.000427	0.106079	2.085563	-4.090027	-2.957397
8806	0	1.981335	-0.030177	10.613278	0.019810	-0.000300	0.106133	2.083667	-4.092078	-2.954326
8807	0	2.001576	-0.024536	10.638498	0.020020	-0.000244	0.106384	2.081980	-4.086157	-2.952814
8808	0	1.999754	-0.067474	10.577759	0.020012	-0.000674	0.105775	2.081134	-4.068772	-2.947473
8809	0	1.987559	-0.067647	10.553388	0.019897	-0.000671	0.105530	2.075404	-4.043171	-2.943851
8810	0	1.976269	-0.056672	10.493266	0.019793	-0.000560	0.104927	2.067724	-4.008699	-2.937345
8811	0	1.986117	-0.049754	10.419389	0.019897	-0.000488	0.104187	2.057509	-3.966919	-2.934354
8812	0	1.935714	0.003247	10.384173	0.019398	0.000042	0.103834	2.046998	-3.920169	-2.921574
8813	0	1.918003	0.029784	10.297492	0.019226	0.000305	0.102966	2.038829	-3.867045	-2.920932
8814	0	1.871487	0.009455	10.152756	0.018768	0.000107	0.101518	2.025115	-3.804822	-2.920412
8815	0	1.838286	0.017011	10.016786	0.018433	0.000183	0.100159	2.010377	-3.745989	-2.923179
8816	0	1.827953	-0.009397	9.884420	0.018334	-0.000087	0.098834	2.002139	-3.680533	-2.927163
8817	0	1.795351	-0.000860	9.833712	0.018005	0.000000	0.098328	1.992214	-3.618218	-2.923585
8818	0	1.772778	-0.039140	9.695154	0.017780	-0.000383	0.096942	1.982835	-3.554306	-2.924905
8819	0	1.740980	-0.049621	9.601666	0.017456	-0.000488	0.096008	1.973441	-3.497269	-2.924504
8820	0	1.701967	-0.014868	9.493299	0.017059	-0.000138	0.094926	1.960955	-3.447533	-2.921157
8821	0	1.699125	-0.031054	9.442814	0.017029	-0.000305	0.094421	1.954418	-3.400148	-2.923655
8822	0	1.673964	-0.038629	9.364579	0.016770	-0.000378	0.093640	1.943843	-3.360733	-2.926790
8823	0	1.651852	-0.031736	9.259422	0.016541	-0.000305	0.092590	1.928767	-3.331658	-2.926972
8824	0	1.635509	0.008866	9.211315	0.016375	0.000097	0.092110	1.917981	-3.305566	-2.925096
8825	0	1.634546	-0.019014	9.149382	0.016357	-0.000183	0.091492	1.909048	-3.288772	-2.922534
8826	0	1.604734	-0.080202	9.106524	0.016052	-0.000793	0.091064	1.898114	-3.280816	-2.921646
8827	0	1.599072	-0.073568	9.191900	0.015991	-0.000732	0.091919	1.893745	-3.278446	-2.914718
8828	0	1.588160	-0.073578	9.094018	0.015869	-0.000732	0.090942	1.889141	-3.292389	-2.913307
8829	0	1.631021	-0.091283	9.130615	0.016296	-0.000916	0.091309	1.892051	-3.308020	-2.911357
8830	0	1.644318	-0.055499	9.264695	0.016418	-0.000549	0.092651	1.884620	-3.336843	-2.910329
8831	0	1.675093	0.030502	9.319578	0.016724	0.000305	0.093201	1.883931	-3.368643	-2.910116
8832	0	1.694246	0.042630	9.362148	0.016907	0.000427	0.093628	1.882246	-3.410621	-2.909101
8833	0	1.761356	-0.020075	9.434583	0.017571	-0.000202	0.094354	1.883381	-3.460077	-2.909854
8834	0	1.766761	0.013147	9.588590	0.017619	0.000131	0.095895	1.883771	-3.516249	-2.903459
8835	0	1.774805	0.000006	9.667092	0.017700	0.000000	0.096680	1.883266	-3.571250	-2.901195
8836	0	1.803068	-0.042545	9.805601	0.017980	-0.000427	0.098065	1.884735	-3.629252	-2.903088
8837	0	1.830277	-0.121675	9.856196	0.018250	-0.001221	0.098572	1.888657	-3.689539	-2.902349
8838	0	1.835035	-0.108782	10.025088	0.018296	-0.001091	0.100261	1.891620	-3.749738	-2.902074
8839	0	1.842018	-0.012207	10.130954	0.018372	-0.000122	0.101318	1.891029	-3.803005	-2.900639
8840	0	1.876235	-0.011758	10.226777	0.018713	-0.000123	0.102277	1.896463	-3.856628	-2.898826
8841	0	1.914790	0.018561	10.295815	0.019104	0.000183	0.102966	1.898688	-3.903834	-2.902291
8842	0	1.941027	0.019249	10.373597	0.019375	0.000188	0.103743	1.903259	-3.941313	-2.904040
8843	0	1.962140	-0.012162	10.491399	0.019592	-0.000122	0.104919	1.903339	-3.971481	-2.909432
8844	0	1.973241	-0.091249	10.459890	0.019711	-0.000916	0.104603	1.906248	-3.992763	-2.908267
8845	0	1.979656	-0.213241	10.552589	0.019775	-0.002136	0.105530	1.909950	-4.014162	-2.907433
8846	0	2.007148	-0.176484	10.539720	0.020061	-0.001763	0.105399	1.908023	-4.023410	-2.906806
8847	0	2.020423	-0.091622	10.577361	0.020203	-0.000916	0.105774	1.907009	-4.023501	-2.906151
8848	0	1.976949	-0.000254	10.559151	0.019778	-0.000002	0.105590	1.906120	-4.012343	-2.906643
8849	0	2.006495	0.109715	10.455624	0.020081	0.001099	0.104553	1.904374	-3.993523	-2.910184
8850	0	1.977808	0.127247	10.468616	0.019805	0.001278	0.104681	1.898433	-3.962314	-2.908743
8851	0	1.968559	0.017865	10.437556	0.019714	0.000183	0.104370	1.893581	-3.929090	-2.911941
8852	0	1.900828	-0.092434	10.347122	0.019047	-0.000925	0.103464	1.894382	-3.884835	-2.912105
8853	0	1.918614	-0.146889	10.236340	0.019226	-0.001465	0.102356	1.889935	-3.838499	-2.915007
8854	0	1.891826	-0.122868	10.158531	0.018964	-0.001229	0.101577	1.890660	-3.785510	-2.913304
8855	0	1.875362	-0.086134	10.096050	0.018799	-0.000854	0.100952	1.883046	-3.732568	-2.909568
8856	0	1.878575	-0.001822	9.902406	0.018832	-0.000014	0.099015	1.878638	-3.677196	-2.912837
8857	0	1.874947	0.060028	9.870330	0.018799	0.000610	0.098694	1.867287	-3.618109	-2.907661
8858	0	1.804421	0.033490	9.737778	0.018090	0.000346	0.097369	1.854317	-3.562234	-2.905410
8859	0	1.801883	0.011664	9.650549	0.018066	0.000122	0.096497	1.848091	-3.504133	-2.902863
8860	0	1.750507	-0.074949	9.578854	0.017545	-0.000744	0.095781	1.841534	-3.455080	-2.901769
8861	0	1.699114	-0.104057	9.455020	0.017029	-0.001038	0.094543	1.838039	-3.407877	-2.896362
8862	0	1.680066	-0.141546	9.352371	0.016831	-0.001410	0.093518	1.832036	-3.368674	-2.894741
8863	0	1.645021	-0.116628	9.320578	0.016479	-0.001160	0.093201	1.823996	-3.331113	-2.896714
8864	0	1.639935	-0.091926	9.247162	0.016418	-0.000916	0.092468	1.819342	-3.305889	-2.894557
8865	0	1.631114	-0.058900	9.121488	0.016326	-0.000583	0.091212	1.811420	-3.285706	-2.893756
8866	0	1.640818	0.008346	9.169790	0.016415	0.000089	0.091697	1.804824	-3.276011	-2.889122
8867	0	1.666391	0.024230	9.149146	0.016663	0.000244	0.091492	1.802367	-3.276094	-2.886393
8868	0	1.643062	-0.006542	9.118372	0.016420	-0.000065	0.091186	1.801414	-3.287447	-2.888142
8869	0	1.649438	-0.085144	9.142801	0.016479	-0.000854	0.091431	1.804906	-3.304617	-2.887221
8870	0	1.658900	-0.127612	9.203189	0.016570	-0.001276	0.092035	1.804471	-3.326684	-2.883720
8871	0	1.699601	-0.109400	9.289040	0.016968	-0.001099	0.092896	1.809740	-3.360059	-2.881333
8872	0	1.736467	-0.072314	9.391512	0.017329	-0.000724	0.093922	1.810172	-3.401835	-2.882631
8873	0	1.706623	-0.054834	9.453672	0.017029	-0.000549	0.094543	1.810903	-3.445738	-2.889192
8874	0	1.732819	0.042902	9.537622	0.017287	0.000429	0.095384	1.810304	-3.493442	-2.892973
8875	0	1.744474	0.036967	9.673176	0.017395	0.000366	0.096741	1.813859	-3.550905	-2.895222
8876	0	1.815265	0.001336	9.768947	0.018106	0.000007	0.097698	1.821138	-3.604768	-2.894127
8877	0	1.793517	-0.029453	9.868447	0.017883	-0.000305	0.098694	1.832851	-3.663604	-2.901548
8878	0	1.809867	-0.070486	10.043595	0.018049	-0.000711	0.100445	1.839810	-3.718569	-2.900976
8879	0	1.866804	-0.114846	10.106470	0.018616	-0.001160	0.101074	1.851867	-3.776485	-2.901763
8880	0	1.888827	-0.143560	10.214469	0.018844	-0.001443	0.102153	1.859518	-3.825116	-2.903395
8881	0	1.877962	-0.145646	10.283673	0.018738	-0.001465	0.102844	1.868286	-3.870329	-2.900354
8882	0	1.904170	-0.028150	10.337058	0.019005	-0.000289	0.103377	1.876056	-3.909785	-2.903692
8883	0	1.950090	-0.005304	10.479166	0.019470	-0.000061	0.104797	1.884341	-3.941913	-2.904380
8884	0	1.992307	0.013816	10.410868	0.019897	0.000137	0.104114	1.884947	-3.968686	-2.907002
8885	0	1.967366	0.012796	10.509873	0.019653	0.000122	0.105103	1.891033	-3.989478	-2.911273
8886	0	1.958094	0.001929	10.521423	0.019571	0.000011	0.105216	1.899269	-3.998528	-2.911118
8887	0	1.965493	-0.042634	10.571259	0.019653	-0.000427	0.105713	1.900115	-3.998831	-2.914709
8888	0	1.983445	-0.054177	10.528564	0.019839	-0.000548	0.105285	1.907097	-3.992131	-2.909455
8889	0	1.957691	-0.060922	10.534954	0.019592	-0.000610	0.105347	1.908288	-3.973961	-2.909566
8890	0	1.966365	-0.054649	10.468386	0.019684	-0.000547	0.104680	1.909281	-3.950402	-2.904362
8891	0	1.950778	0.000403	10.382521	0.019531	0.000000	0.103821	1.913701	-3.923078	-2.909392
8892	0	1.902347	0.049535	10.310226	0.019057	0.000496	0.103096	1.913184	-3.883999	-2.908408
8893	0	1.925138	0.042634	10.266784	0.019287	0.000427	0.102661	1.912326	-3.842640	-2.906831
8894	0	1.911199	-0.049012	10.188807	0.019155	-0.000490	0.101880	1.912582	-3.793341	-2.911300
8895	0	1.887930	-0.073406	10.065477	0.018921	-0.000732	0.100647	1.910935	-3.744543	-2.908043
8896	0	1.848893	-0.122847	9.981487	0.018533	-0.001225	0.099807	1.906645	-3.692799	-2.910000
8897	0	1.820217	-0.097822	9.821434	0.018250	-0.000977	0.098206	1.904955	-3.636137	-2.905094
8898	0	1.804908	-0.067409	9.780381	0.018094	-0.000675	0.097795	1.906423	-3.582015	-2.904048
8899	0	1.766062	-0.043327	9.760236	0.017700	-0.000427	0.097595	1.899596	-3.534088	-2.904456
8900	0	1.727593	0.010867	9.615108	0.017317	0.000110	0.096144	1.898582	-3.483893	-2.903430
8901	0	1.723358	0.023981	9.534405	0.017273	0.000244	0.095337	1.893618	-3.435128	-2.906023
8902	0	1.691578	0.029724	9.462407	0.016951	0.000296	0.094618	1.895677	-3.391524	-2.904791
8903	0	1.687883	-0.030534	9.351090	0.016907	-0.000305	0.093506	1.895586	-3.355924	-2.905744
8904	0	1.670578	-0.073072	9.284828	0.016729	-0.000733	0.092844	1.898900	-3.325447	-2.905030
8905	0	1.676730	-0.048655	9.247142	0.016785	-0.000488	0.092468	1.901039	-3.302555	-2.912779
8906	0	1.674214	0.000904	9.259736	0.016749	0.000003	0.092596	1.908561	-3.292239	-2.912947
8907	0	1.635487	0.000455	9.228561	0.016357	0.000000	0.092285	1.914092	-3.287692	-2.912283
8908	0	1.641728	-0.022722	9.185712	0.016413	-0.000236	0.091858	1.924264	-3.292004	-2.909782
8909	0	1.685619	-0.018356	9.246635	0.016846	-0.000183	0.092468	1.923603	-3.303616	-2.909073
8910	0	1.682257	-0.011978	9.337598	0.016806	-0.000123	0.093379	1.927374	-3.323009	-2.908947
8911	0	1.650156	-0.060642	9.368511	0.016479	-0.000610	0.093689	1.931915	-3.348660	-2.913304
8912	0	1.667602	-0.041956	9.373598	0.016645	-0.000420	0.093741	1.931744	-3.384697	-2.913777
8913	0	1.705813	-0.042177	9.404989	0.017029	-0.000427	0.094055	1.938089	-3.419093	-2.915940
8914	0	1.718562	-0.047340	9.556305	0.017149	-0.000478	0.095570	1.942997	-3.461700	-2.915489
8915	0	1.743671	-0.035919	9.691637	0.017395	-0.000366	0.096924	1.950875	-3.509668	-2.917246
8916	0	1.764572	-0.095135	9.732767	0.017600	-0.000963	0.097336	1.964302	-3.562135	-2.914024
8917	0	1.798820	-0.011130	9.764820	0.017944	-0.000122	0.097656	1.976440	-3.612327	-2.914777
8918	0	1.838319	-0.003002	9.909560	0.018338	-0.000040	0.099104	1.987561	-3.663062	-2.917320
8919	0	1.859861	0.000734	10.033367	0.018555	0.000000	0.100342	1.995525	-3.711924	-2.918614
8920	0	1.856276	0.002584	10.104927	0.018520	0.000014	0.101057	2.008132	-3.758723	-2.919828
8921	0	1.871090	-0.017292	10.198351	0.018677	-0.000183	0.101990	2.019181	-3.795796	-2.921976
8922	0	1.884227	-0.045342	10.258024	0.018806	-0.000468	0.102587	2.035276	-3.834531	-2.922308
8923	0	1.943995	-0.023383	10.241118	0.019409	-0.000244	0.102417	2.046428	-3.867677	-2.924338
8924	0	1.962176	-0.064124	10.386412	0.019593	-0.000651	0.103869	2.057237	-3.897862	-2.922875
8925	0	1.930807	-0.041630	10.424421	0.019287	-0.000427	0.104248	2.068928	-3.919626	-2.920182
8926	0	1.946413	0.033447	10.472531	0.019451	0.000326	0.104728	2.077782	-3.932536	-2.922863
8927	0	1.959778	0.080098	10.449110	0.019592	0.000793	0.104492	2.085866	-3.937242	-2.922355
8928	0	1.978046	0.069534	10.491753	0.019786	0.000686	0.104917	2.096278	-3.930076	-2.928982
8929	0	1.939953	0.025134	10.437189	0.019409	0.000244	0.104370	2.104114	-3.918174	-2.930049
8930	0	1.949231	-0.040598	10.437654	0.019511	-0.000413	0.104373	2.111751	-3.896114	-2.932112
8931	0	1.945120	-0.060562	10.333613	0.019470	-0.000610	0.103333	2.117024	-3.873722	-2.934227
8932	0	1.903635	-0.017498	10.310051	0.019066	-0.000175	0.103095	2.116678	-3.839582	-2.927376
8933	0	1.912814	0.042759	10.266802	0.019165	0.000427	0.102661	2.117273	-3.797052	-2.926645
8934	0	1.880865	0.066452	10.182722	0.018847	0.000671	0.101820	2.109896	-3.751964	-2.923532
8935	0	1.870118	0.072820	10.089794	0.018738	0.000732	0.100891	2.105414	-3.708961	-2.919670
8936	0	1.838011	0.065715	10.017945	0.018420	0.000663	0.100172	2.099301	-3.661709	-2.920712
8937	0	1.808558	-0.042903	9.864049	0.018127	-0.000427	0.098633	2.097540	-3.611748	-2.920380
8938	0	1.775457	-0.110518	9.798383	0.017799	-0.001102	0.097976	2.094668	-3.557984	-2.927197
8939	0	1.778061	-0.122320	9.711454	0.017822	-0.001221	0.097107	2.092025	-3.507567	-2.923688
8940	0	1.806691	-0.031642	9.633597	0.018106	-0.000311	0.096329	2.085802	-3.460333	-2.927106
8941	0	1.742089	0.011377	9.577058	0.017456	0.000122	0.095764	2.076226	-3.416916	-2.928292
8942	0	1.729635	0.070830	9.523240	0.017324	0.000715	0.095227	2.068191	-3.381673	-2.920881
8943	0	1.669667	0.066821	9.405999	0.016724	0.000671	0.094055	2.064563	-3.347445	-2.918487
8944	0	1.664541	0.059776	9.351968	0.016669	0.000604	0.093515	2.057598	-3.316802	-2.911869
8945	0	1.670746	0.018116	9.375289	0.016724	0.000183	0.093750	2.055400	-3.295713	-2.908769
8946	0	1.600999	-0.043245	9.351231	0.016020	-0.000431	0.093511	2.053776	-3.282371	-2.907425
8947	0	1.611069	-0.097676	9.240768	0.016113	-0.000977	0.092407	2.053553	-3.277898	-2.909452
8948	0	1.653795	-0.085541	9.313909	0.016535	-0.000855	0.093140	2.053586	-3.280518	-2.908485
8949	0	1.655495	-0.030571	9.289294	0.016541	-0.000305	0.092896	2.052876	-3.297015	-2.900456
8950	0	1.670539	0.079347	9.380277	0.016691	0.000792	0.093805	2.055136	-3.312982	-2.894977
8951	0	1.710944	0.091501	9.368539	0.017090	0.000916	0.093689	2.054439	-3.335626	-2.894204
8952	0	1.721375	0.024512	9.373800	0.017190	0.000242	0.093742	2.057797	-3.363465	-2.900739
8953	0	1.736212	-0.030475	9.490453	0.017334	-0.000305	0.094910	2.058189	-3.396179	-2.899238
8954	0	1.748853	-0.079187	9.525857	0.017451	-0.000793	0.095265	2.059871	-3.439746	-2.905655
8955	0	1.749866	-0.048289	9.654993	0.017456	-0.000488	0.096558	2.065966	-3.489099	-2.901596
8956	0	1.770236	-0.017004	9.726685	0.017664	-0.000173	0.097274	2.068753	-3.533116	-2.906544
8957	0	1.786581	-0.030230	9.862495	0.017822	-0.000305	0.098633	2.071821	-3.582482	-2.906547
8958	0	1.789269	0.000598	9.921908	0.017849	0.000005	0.099227	2.072973	-3.631712	-2.902681
8959	0	1.835639	0.043048	10.033341	0.018311	0.000427	0.100342	2.076392	-3.682827	-2.903608
8960	0	1.838659	0.037416	10.068253	0.018341	0.000372	0.100691	2.078667	-3.733382	-2.905629
8961	0	1.883641	0.019026	10.179968	0.018799	0.000183	0.101807	2.086445	-3.774440	-2.900012
8962	0	1.890868	0.001740	10.221321	0.018874	0.000014	0.102220	2.089734	-3.811894	-2.899925
8963	0	1.925665	-0.029969	10.314373	0.019226	-0.000305	0.103149	2.095634	-3.844648	-2.897038
8964	0	1.937577	-0.040892	10.416951	0.019348	-0.000417	0.104175	2.104037	-3.873838	-2.902073
8965	0	1.936745	-0.011986	10.381721	0.019348	-0.000122	0.103821	2.106388	-3.893898	-2.899858
8966	0	1.958516	0.043651	10.448158	0.019569	0.000431	0.104485	2.112256	-3.909938	-2.899480
8967	0	1.941702	0.029978	10.381935	0.019409	0.000305	0.103821	2.106422	-3.917284	-2.895456
8968	0	1.948480	0.041200	10.357299	0.019485	0.000416	0.103573	2.102362	-3.915242	-2.894039
8969	0	1.964726	0.029959	10.449334	0.019653	0.000305	0.104492	2.096454	-3.907289	-2.891967
8970	0	1.913899	-0.001581	10.370316	0.019153	-0.000011	0.103701	2.091860	-3.890931	-2.889829
8971	0	1.939207	0.017603	10.376298	0.019409	0.000183	0.103760	2.084356	-3.870739	-2.889240
8972	0	1.898250	-0.019943	10.297685	0.019009	-0.000197	0.102972	2.082369	-3.840400	-2.888077
8973	0	1.913252	0.005540	10.242308	0.019165	0.000061	0.102417	2.076442	-3.802723	-2.885728
8974	0	1.900501	0.028378	10.176346	0.019039	0.000294	0.101757	2.065711	-3.762945	-2.883831
8975	0	1.888197	0.054081	10.083742	0.018921	0.000549	0.100830	2.056526	-3.717405	-2.884183
8976	0	1.856246	0.003559	9.963060	0.018600	0.000044	0.099624	2.047493	-3.673481	-2.878023
8977	0	1.863668	0.005127	9.888452	0.018677	0.000061	0.098877	2.036718	-3.625752	-2.876679
8978	0	1.831091	-0.027736	9.865481	0.018353	-0.000264	0.098647	2.021991	-3.576147	-2.879522
8979	0	1.765799	-0.031408	9.766387	0.017700	-0.000305	0.097656	2.012058	-3.525352	-2.876122
8980	0	1.733739	-0.039121	9.633402	0.017372	-0.000384	0.096328	2.004301	-3.482777	-2.877826
8981	0	1.730056	-0.031826	9.601429	0.017334	-0.000305	0.096008	1.989219	-3.441609	-2.879625
8982	0	1.705294	-0.009592	9.602511	0.017083	-0.000088	0.096020	1.979876	-3.404256	-2.875269
8983	0	1.700382	0.023368	9.467005	0.017029	0.000244	0.094666	1.967676	-3.372670	-2.871012
8984	0	1.689263	-0.008411	9.412921	0.016917	-0.000082	0.094125	1.965439	-3.341500	-2.870852
8985	0	1.688914	-0.006106	9.363111	0.016907	-0.000061	0.093628	1.965657	-3.318729	-2.869689
8986	0	1.679931	-0.018940	9.387977	0.016810	-0.000183	0.093878	1.958274	-3.303932	-2.872448
8987	0	1.659328	-0.031399	9.320213	0.016602	-0.000305	0.093201	1.947766	-3.292505	-2.871100
8988	0	1.664595	-0.038982	9.301937	0.016645	-0.000384	0.093019	1.941218	-3.291927	-2.872856
8989	0	1.672923	0.000029	9.313864	0.016724	0.000000	0.093140	1.941653	-3.297629	-2.877591
8990	0	1.693003	-0.006459	9.325653	0.016917	-0.000061	0.093259	1.937404	-3.312139	-2.876641
8991	0	1.680099	-0.018572	9.356396	0.016785	-0.000183	0.093567	1.934277	-3.330910	-2.873488
8992	0	1.702035	-0.013280	9.355655	0.017000	-0.000128	0.093560	1.928264	-3.354360	-2.869134
8993	0	1.705485	-0.006865	9.514914	0.017029	-0.000061	0.095154	1.919193	-3.384488	-2.870541
8994	0	1.705025	-0.038420	9.501664	0.017019	-0.000381	0.095022	1.915881	-3.420668	-2.873351
8995	0	1.749085	-0.030578	9.624613	0.017456	-0.000305	0.096252	1.915090	-3.460929	-2.877051
8996	0	1.756593	-0.024361	9.726944	0.017526	-0.000246	0.097277	1.917814	-3.507196	-2.876191
8997	0	1.803986	-0.000113	9.746677	0.018005	0.000000	0.097473	1.916457	-3.546544	-2.873710
8998	0	1.811591	-0.000118	9.885611	0.018075	-0.000003	0.098864	1.918277	-3.592844	-2.877430
8999	0	1.841434	-0.061497	9.941833	0.018372	-0.000610	0.099426	1.912915	-3.640959	-2.880827
9000	0	1.837568	-0.055457	10.025719	0.018335	-0.000559	0.100265	1.917641	-3.685930	-2.882109
9001	0	1.858987	-0.060831	10.064050	0.018555	-0.000610	0.100647	1.919861	-3.724838	-2.880864
9002	0	1.878088	-0.041935	10.172608	0.018747	-0.000423	0.101732	1.924337	-3.761489	-2.880192
9003	0	1.895454	-0.024364	10.283805	0.018921	-0.000244	0.102844	1.924828	-3.797818	-2.885128
9004	0	1.907351	-0.024254	10.343684	0.019050	-0.000243	0.103441	1.925540	-3.823093	-2.885675
9005	0	1.912412	-0.024923	10.393916	0.019104	-0.000244	0.103943	1.920039	-3.844075	-2.886561
9006	0	1.909432	-0.037914	10.405523	0.019083	-0.000377	0.104057	1.917470	-3.855331	-2.882622
9007	0	1.954030	0.000224	10.424635	0.019531	0.000000	0.104248	1.920011	-3.864126	-2.881425
9008	0	1.961069	-0.030496	10.406106	0.019610	-0.000301	0.104061	1.916274	-3.863257	-2.882917
9009	0	1.983392	-0.018397	10.437059	0.019836	-0.000183	0.104370	1.915551	-3.859307	-2.876828
9010	0	1.969946	-0.012576	10.449392	0.019709	-0.000124	0.104492	1.913863	-3.848081	-2.877896
9011	0	1.957567	0.048223	10.333570	0.019592	0.000488	0.103333	1.907560	-3.828376	-2.874135
9012	0	1.916939	-0.019925	10.352566	0.019193	-0.000196	0.103521	1.903791	-3.801422	-2.880230
9013	0	1.913916	0.005381	10.242184	0.019165	0.000061	0.102417	1.896179	-3.771270	-2.880397
9014	0	1.871220	-0.057145	10.169959	0.018747	-0.000565	0.101693	1.888948	-3.730506	-2.880685
9015	0	1.882939	-0.012649	10.077474	0.018860	-0.000122	0.100769	1.884388	-3.694686	-2.879258
9016	0	1.814792	-0.019767	9.981035	0.018188	-0.000193	0.099803	1.879134	-3.646952	-2.883219
9017	0	1.827571	-0.000206	9.900546	0.018311	0.000000	0.098999	1.877196	-3.605502	-2.891065
9018	0	1.826571	-0.007500	9.846883	0.018302	-0.000066	0.098462	1.867089	-3.562116	-2.889962
9019	0	1.815591	-0.031195	9.778435	0.018188	-0.000305	0.097778	1.859707	-3.522766	-2.886688
9020	0	1.778584	-0.008336	9.712435	0.017818	-0.000075	0.097118	1.850813	-3.483091	-2.885990
9021	0	1.760851	-0.043421	9.644112	0.017639	-0.000427	0.096436	1.843077	-3.445499	-2.884858
9022	0	1.767120	-0.056619	9.553586	0.017700	-0.000564	0.095531	1.840467	-3.409589	-2.881708
9023	0	1.749373	-0.067813	9.515806	0.017517	-0.000671	0.095154	1.832849	-3.380320	-2.877421
9024	0	1.702362	-0.069310	9.449350	0.017043	-0.000685	0.094490	1.823191	-3.355539	-2.876156
9025	0	1.682769	-0.043339	9.387527	0.016846	-0.000427	0.093872	1.816118	-3.332407	-2.878605
9026	0	1.667574	-0.037740	9.387987	0.016687	-0.000379	0.093878	1.817846	-3.317066	-2.878210
9027	0	1.672496	-0.030527	9.307838	0.016724	-0.000305	0.093079	1.817944	-3.317584	-2.872763
9028	0	1.691007	-0.000407	9.344361	0.016909	-0.000001	0.093444	1.814393	-3.318188	-2.871512
9029	0	1.672855	0.006192	9.374912	0.016724	0.000061	0.093750	1.815639	-3.323106	-2.873374
9030	0	1.686721	-0.011865	9.368491	0.016855	-0.000121	0.093687	1.818753	-3.336689	-2.877604
9031	0	1.710553	-0.018386	9.399129	0.017090	-0.000183	0.093994	1.817983	-3.354708	-2.877926
9032	0	1.744827	-0.048971	9.441069	0.017426	-0.000490	0.094415	1.818655	-3.380055	-2.877911
9033	0	1.748160	-0.060566	9.466084	0.017456	-0.000610	0.094666	1.824316	-3.409939	-2.880185
9034	0	1.741070	-0.072434	9.593315	0.017385	-0.000724	0.095938	1.823809	-3.438985	-2.874135
9035	0	1.760815	-0.018114	9.630800	0.017578	-0.000183	0.096313	1.826160	-3.473636	-2.875597
9036	0	1.767740	0.043387	9.733251	0.017638	0.000431	0.097340	1.829420	-3.518651	-2.872077
9037	0	1.786026	0.030633	9.789347	0.017822	0.000305	0.097900	1.830763	-3.562100	-2.874949
9038	0	1.781605	-0.030083	9.830618	0.017776	-0.000303	0.098313	1.833564	-3.607162	-2.878352
9039	0	1.804171	-0.023972	9.948073	0.018005	-0.000244	0.099487	1.838608	-3.647971	-2.879455
9040	0	1.860215	-0.041149	10.044311	0.018567	-0.000419	0.100450	1.846713	-3.686963	-2.883796
9041	0	1.865096	-0.067006	10.070150	0.018616	-0.000671	0.100708	1.848240	-3.726009	-2.885238
9042	0	1.890093	-0.054385	10.148227	0.018869	-0.000547	0.101488	1.852271	-3.760560	-2.882278
9043	0	1.888901	-0.017301	10.222852	0.018860	-0.000183	0.102234	1.863506	-3.792204	-2.883859
9044	0	1.961441	0.002519	10.313322	0.019589	0.000020	0.103138	1.869277	-3.818942	-2.887550
9045	0	1.930859	0.018610	10.284020	0.019287	0.000183	0.102844	1.872711	-3.841833	-2.889965
9046	0	1.940426	0.000538	10.326042	0.019391	0.000006	0.103263	1.872542	-3.855422	-2.890692
9047	0	1.923390	-0.011739	10.394143	0.019226	-0.000122	0.103943	1.877871	-3.863025	-2.893546
9048	0	1.900008	-0.035502	10.436579	0.018997	-0.000358	0.104366	1.880964	-3.865152	-2.895886
9049	0	1.921925	-0.030008	10.357794	0.019226	-0.000305	0.103577	1.886842	-3.856559	-2.896635
9050	0	1.901977	-0.022883	10.370228	0.019029	-0.000235	0.103701	1.893480	-3.845701	-2.900267
9051	0	1.902513	-0.042361	10.321375	0.019043	-0.000427	0.103210	1.897844	-3.824825	-2.896406
9052	0	1.910783	-0.004775	10.273180	0.019129	-0.000054	0.102728	1.905534	-3.800401	-2.898842
9053	0	1.920132	-0.030261	10.254371	0.019226	-0.000305	0.102539	1.908821	-3.771661	-2.893836
9054	0	1.915147	0.013231	10.169786	0.019176	0.000127	0.101693	1.915370	-3.742403	-2.891670
9055	0	1.895069	0.024678	10.083595	0.018982	0.000244	0.100830	1.918837	-3.705828	-2.891496
9056	0	1.870508	-0.011335	10.029796	0.018736	-0.000117	0.100292	1.923787	-3.669592	-2.890122
9057	0	1.858293	-0.036692	9.961550	0.018616	-0.000366	0.099609	1.923500	-3.630812	-2.894000
9058	0	1.808403	-0.043392	9.932267	0.018123	-0.000429	0.099316	1.918616	-3.585167	-2.899657
9059	0	1.778843	-0.060892	9.827274	0.017822	-0.000610	0.098267	1.920774	-3.544673	-2.900474
9060	0	1.772054	-0.017949	9.700271	0.017756	-0.000181	0.096996	1.923286	-3.502334	-2.901286
9061	0	1.724258	-0.024303	9.680718	0.017273	-0.000244	0.096802	1.925071	-3.465340	-2.904190
9062	0	1.742634	-0.005424	9.614626	0.017456	-0.000059	0.096141	1.931317	-3.428872	-2.899737
9063	0	1.731093	0.018493	9.558523	0.017334	0.000183	0.095581	1.933943	-3.400155	-2.895263
9064	0	1.708390	0.006709	9.504318	0.017105	0.000064	0.095039	1.938185	-3.373535	-2.898543
9065	0	1.738018	0.030485	9.424102	0.017395	0.000305	0.094238	1.938193	-3.354485	-2.904102
9066	0	1.716988	-0.030105	9.345190	0.017182	-0.000306	0.093450	1.944715	-3.338193	-2.907566
9067	0	1.714254	-0.054369	9.381259	0.017151	-0.000549	0.093811	1.951872	-3.327013	-2.907920
9068	0	1.713014	-0.016736	9.350938	0.017134	-0.000173	0.093509	1.958588	-3.321616	-2.904500
9069	0	1.703302	0.012930	9.393233	0.017029	0.000122	0.093933	1.967576	-3.325775	-2.906327
9070	0	1.704865	0.014695	9.411208	0.017036	0.000136	0.094114	1.980521	-3.339669	-2.906999
9071	0	1.722688	0.000779	9.399140	0.017212	0.000000	0.093994	1.990126	-3.356932	-2.906690
9072	0	1.719941	0.008175	9.471739	0.017180	0.000076	0.094721	1.996844	-3.378910	-2.908945
9073	0	1.717212	0.043428	9.484476	0.017151	0.000427	0.094849	2.005419	-3.403644	-2.912744
9074	0	1.728117	0.038452	9.587288	0.017255	0.000380	0.095878	2.011446	-3.434119	-2.909400
9075	0	1.761078	0.043671	9.642955	0.017578	0.000427	0.096436	2.022683	-3.471945	-2.909765
9076	0	1.761280	0.020856	9.739429	0.017583	0.000201	0.097400	2.031363	-3.506171	-2.911462
9077	0	1.778944	-0.023355	9.759010	0.017761	-0.000244	0.097595	2.043801	-3.538356	-2.916237
9078	0	1.797732	-0.088197	9.837141	0.017940	-0.000895	0.098378	2.058351	-3.581375	-2.921057
9079	0	1.846421	-0.048053	9.887110	0.018433	-0.000488	0.098877	2.067353	-3.617037	-2.925409
9080	0	1.853450	-0.003603	10.007824	0.018497	-0.000046	0.100085	2.078469	-3.659595	-2.927764
9081	0	1.865259	0.025345	10.094532	0.018616	0.000244	0.100952	2.089019	-3.700506	-2.928916
9082	0	1.872028	0.008799	10.135934	0.018689	0.000079	0.101365	2.099025	-3.734759	-2.932032
9083	0	1.882441	0.019318	10.198501	0.018799	0.000183	0.101990	2.110380	-3.762546	-2.932187
9084	0	1.887568	-0.003037	10.215846	0.018849	-0.000041	0.102163	2.122340	-3.791116	-2.935635
9085	0	1.912150	-0.017091	10.247479	0.019104	-0.000183	0.102478	2.136020	-3.809746	-2.938982
9086	0	1.915389	-0.032908	10.356733	0.019139	-0.000342	0.103570	2.150770	-3.824969	-2.932470
9087	0	1.947957	-0.005186	10.326973	0.019470	-0.000061	0.103271	2.161108	-3.834390	-2.929892
9088	0	1.936686	0.057720	10.351164	0.019366	0.000567	0.103512	2.172107	-3.834097	-2.931429
9089	0	1.940869	0.067719	10.278326	0.019409	0.000671	0.102783	2.178845	-3.832587	-2.933745
9090	0	1.933789	0.087124	10.370042	0.019347	0.000866	0.103699	2.185039	-3.821352	-2.937420
9091	0	1.927333	0.049545	10.260265	0.019287	0.000488	0.102600	2.193377	-3.804979	-2.936008
9092	0	1.917799	0.013839	10.297488	0.019198	0.000135	0.102971	2.197108	-3.781270	-2.938851
9093	0	1.938952	-0.054505	10.242074	0.019409	-0.000549	0.102417	2.202296	-3.758328	-2.937961
9094	0	1.904128	0.019178	10.236703	0.019065	0.000191	0.102363	2.203938	-3.730900	-2.940409
9095	0	1.883248	0.030503	10.077417	0.018860	0.000305	0.100769	2.204289	-3.698770	-2.945357
9096	0	1.846613	0.061024	10.078467	0.018499	0.000609	0.100779	2.205786	-3.659976	-2.947767
9097	0	1.846055	0.036747	9.949345	0.018494	0.000366	0.099487	2.207793	-3.620849	-2.940500
9098	0	1.802947	0.024723	9.919925	0.018061	0.000246	0.099194	2.209681	-3.583806	-2.943980
9099	0	1.797535	0.030432	9.808901	0.018005	0.000305	0.098083	2.209238	-3.547734	-2.944950
9100	0	1.779389	-0.006835	9.791621	0.017823	-0.000063	0.097911	2.203536	-3.512391	-2.940622
9101	0	1.773000	-0.012409	9.717367	0.017761	-0.000122	0.097168	2.201725	-3.474575	-2.941925
9102	0	1.767477	-0.025517	9.645051	0.017699	-0.000249	0.096446	2.194895	-3.444493	-2.942855
9103	0	1.730618	-0.012727	9.558609	0.017334	-0.000122	0.095581	2.189261	-3.410152	-2.943998
9104	0	1.725642	0.047549	9.559445	0.017278	0.000478	0.095591	2.187024	-3.383576	-2.941820
9105	0	1.725840	0.073249	9.497335	0.017273	0.000732	0.094971	2.187561	-3.364999	-2.938733
9106	0	1.717096	0.079469	9.473339	0.017182	0.000793	0.094731	2.189450	-3.350273	-2.944644
9107	0	1.695909	0.054835	9.423985	0.016968	0.000549	0.094238	2.188718	-3.338684	-2.940045
9108	0	1.688881	0.023805	9.405801	0.016889	0.000241	0.094058	2.185205	-3.337911	-2.940368
9109	0	1.696661	-0.006240	9.405539	0.016968	-0.000061	0.094055	2.183949	-3.335508	-2.935411
9110	0	1.684698	-0.018310	9.448169	0.016843	-0.000186	0.094482	2.187711	-3.339578	-2.930732
9111	0	1.710060	0.030751	9.478565	0.017090	0.000305	0.094788	2.190796	-3.351631	-2.928709
9112	0	1.712550	0.067646	9.508535	0.017111	0.000675	0.095088	2.192566	-3.368387	-2.930555
9113	0	1.698694	0.066805	9.521145	0.016968	0.000671	0.095215	2.188867	-3.390467	-2.930908
9114	0	1.727009	0.060567	9.550875	0.017250	0.000603	0.095512	2.192603	-3.413573	-2.934946
9115	0	1.760412	0.018935	9.630872	0.017578	0.000183	0.096313	2.200154	-3.443578	-2.935049
9116	0	1.771976	0.007566	9.654179	0.017691	0.000073	0.096547	2.202986	-3.477159	-2.929944
9117	0	1.779146	-0.024213	9.697933	0.017761	-0.000244	0.096985	2.205542	-3.511942	-2.924903
9118	0	1.791237	-0.035605	9.837196	0.017883	-0.000362	0.098377	2.213028	-3.544897	-2.924136
9119	0	1.803952	0.024599	9.862657	0.018005	0.000244	0.098633	2.215312	-3.583624	-2.926444
9120	0	1.822909	0.073472	9.983415	0.018196	0.000735	0.099840	2.214864	-3.620470	-2.918953
9121	0	1.809896	0.073284	10.064112	0.018066	0.000732	0.100647	2.215527	-3.656563	-2.920410
9122	0	1.852769	0.061483	10.087314	0.018497	0.000610	0.100879	2.220754	-3.689944	-2.919460
9123	0	1.858052	0.042932	10.137466	0.018555	0.000427	0.101379	2.223301	-3.718172	-2.917782
9124	0	1.899732	0.031326	10.124215	0.018972	0.000309	0.101247	2.228323	-3.745429	-2.917639
9125	0	1.900104	-0.035898	10.277970	0.018982	-0.000366	0.102783	2.236548	-3.765822	-2.918495
9126	0	1.915469	0.007517	10.271220	0.019142	0.000075	0.102715	2.236686	-3.778849	-2.917115
9127	0	1.929643	0.036653	10.290352	0.019287	0.000366	0.102905	2.237367	-3.788283	-2.923325
9128	0	1.931057	0.054904	10.314460	0.019305	0.000549	0.103146	2.237438	-3.793223	-2.919336
9129	0	1.916426	0.072953	10.363786	0.019165	0.000732	0.103638	2.234691	-3.791381	-2.920785
9130	0	1.891418	0.072597	10.363857	0.018919	0.000726	0.103638	2.235342	-3.785065	-2.919893
9131	0	1.884599	0.036879	10.327401	0.018860	0.000366	0.103271	2.238628	-3.768706	-2.918000
9132	0	1.875847	-0.005637	10.248512	0.018771	-0.000056	0.102483	2.238980	-3.753538	-2.923356
9133	0	1.877771	-0.018525	10.199363	0.018799	-0.000183	0.101990	2.237118	-3.728837	-2.917718
9134	0	1.861413	-0.000355	10.126876	0.018635	-0.000005	0.101265	2.238985	-3.704487	-2.915891
9135	0	1.859199	0.042114	10.168894	0.018616	0.000427	0.101685	2.232721	-3.676706	-2.912398
9136	0	1.860263	0.028883	10.047736	0.018629	0.000293	0.100472	2.228821	-3.645559	-2.916026
9137	0	1.846388	0.029793	9.979802	0.018494	0.000305	0.099792	2.221193	-3.610346	-2.913623
9138	0	1.821961	0.076988	9.944249	0.018250	0.000778	0.099437	2.212325	-3.573700	-2.907867
9139	0	1.803848	0.078976	9.869899	0.018066	0.000793	0.098694	2.208657	-3.540256	-2.907751
9140	0	1.779558	0.016830	9.767171	0.017828	0.000175	0.097666	2.200952	-3.501227	-2.908460
9141	0	1.754758	0.035733	9.741765	0.017578	0.000366	0.097412	2.191237	-3.464252	-2.906293
9142	0	1.718630	0.003628	9.663371	0.017212	0.000043	0.096629	2.184023	-3.432861	-2.903591
9143	0	1.718955	0.048218	9.582924	0.017212	0.000488	0.095825	2.177366	-3.405076	-2.899278
9144	0	1.690082	0.004166	9.510434	0.016923	0.000049	0.095100	2.169600	-3.377411	-2.904013
9145	0	1.695172	0.071829	9.533988	0.016968	0.000732	0.095337	2.153352	-3.357011	-2.901551
9146	0	1.704297	0.045356	9.473491	0.017057	0.000460	0.094732	2.146557	-3.338528	-2.907636
9147	0	1.702004	-0.012780	9.466710	0.017029	-0.000122	0.094666	2.140183	-3.326917	-2.905862
9148	0	1.700609	0.004781	9.460818	0.017011	0.000049	0.094607	2.139631	-3.320370	-2.905382
9149	0	1.721365	0.054312	9.454318	0.017212	0.000549	0.094543	2.132641	-3.321444	-2.904630
9150	0	1.703766	0.041165	9.515179	0.017032	0.000414	0.095153	2.130357	-3.327689	-2.905114
9151	0	1.704388	0.030026	9.454076	0.017029	0.000305	0.094543	2.124805	-3.344953	-2.911117
9152	0	1.725518	0.035404	9.453524	0.017241	0.000356	0.094538	2.123120	-3.360617	-2.915579
9153	0	1.686273	0.023973	9.539495	0.016846	0.000244	0.095398	2.118200	-3.380064	-2.914673
9154	0	1.727170	0.023431	9.599705	0.017246	0.000235	0.096002	2.118111	-3.409496	-2.919514
9155	0	1.711472	-0.006339	9.624802	0.017090	-0.000061	0.096252	2.115607	-3.438139	-2.918783
9156	0	1.722962	0.023871	9.733638	0.017200	0.000238	0.097342	2.116193	-3.471507	-2.924149
9157	0	1.791151	0.011922	9.759005	0.017883	0.000122	0.097595	2.113164	-3.503643	-2.923076
9158	0	1.778472	-0.013007	9.812892	0.017756	-0.000129	0.098134	2.111895	-3.535682	-2.921943
9159	0	1.809541	0.012121	9.905477	0.018066	0.000122	0.099060	2.111173	-3.568269	-2.919852
9160	0	1.827910	0.042838	9.892037	0.018246	0.000425	0.098927	2.114881	-3.606019	-2.920714
9161	0	1.858242	0.073124	9.984837	0.018555	0.000732	0.099854	2.113824	-3.636863	-2.919792
9162	0	1.857946	0.042397	10.044775	0.018549	0.000424	0.100453	2.113628	-3.670644	-2.916385
9163	0	1.900615	0.048613	10.113072	0.018982	0.000488	0.101135	2.111543	-3.697122	-2.918255
9164	0	1.868517	0.036074	10.191536	0.018664	0.000361	0.101919	2.111094	-3.719558	-2.919944
9165	0	1.881543	0.012459	10.180357	0.018799	0.000122	0.101807	2.114242	-3.737333	-2.925329
9166	0	1.884941	0.000383	10.246819	0.018832	0.000005	0.102471	2.113562	-3.755600	-2.922719
9167	0	1.892980	-0.000406	10.253742	0.018921	0.000000	0.102539	2.109495	-3.764582	-2.927219
9168	0	1.900632	-0.007647	10.241183	0.018999	-0.000070	0.102413	2.102351	-3.771669	-2.928158
9169	0	1.929016	0.018038	10.308781	0.019287	0.000183	0.103088	2.099806	-3.774095	-2.928129
9170	0	1.904420	0.011103	10.259903	0.019049	0.000116	0.102598	2.094432	-3.768078	-2.925595
9171	0	1.922169	0.036276	10.260093	0.019226	0.000366	0.102600	2.091135	-3.762178	-2.922460
9172	0	1.907861	0.029295	10.278712	0.019094	0.000298	0.102784	2.086638	-3.743485	-2.923121
9173	0	1.915090	0.023756	10.229759	0.019165	0.000244	0.102295	2.079926	-3.726654	-2.922214
9174	0	1.869153	0.016484	10.175363	0.018709	0.000170	0.101750	2.075036	-3.705787	-2.924992
9175	0	1.859252	-0.006360	10.095642	0.018616	-0.000061	0.100952	2.072766	-3.678484	-2.926187
9176	0	1.854181	-0.025532	10.035444	0.018569	-0.000250	0.100349	2.067242	-3.646480	-2.930382
9177	0	1.828609	-0.000579	9.979697	0.018311	0.000000	0.099792	2.061299	-3.617406	-2.929697
9178	0	1.823443	0.010248	9.937887	0.018262	0.000110	0.099374	2.053752	-3.584722	-2.929708
9179	0	1.797870	0.005467	9.814943	0.018005	0.000061	0.098145	2.047046	-3.552612	-2.933535
9180	0	1.798815	-0.020196	9.791449	0.018013	-0.000196	0.097910	2.041324	-3.522542	-2.928901
9181	0	1.761527	-0.031014	9.747745	0.017639	-0.000305	0.097473	2.036164	-3.493496	-2.931472
9182	0	1.750780	0.010865	9.650833	0.017530	0.000112	0.096504	2.033340	-3.465648	-2.928286
9183	0	1.737768	0.018011	9.625558	0.017395	0.000183	0.096252	2.030394	-3.444020	-2.922459
9184	0	1.740086	0.029317	9.583455	0.017421	0.000299	0.095831	2.024714	-3.419211	-2.918626
9185	0	1.707663	-0.012405	9.552238	0.017090	-0.000122	0.095520	2.022914	-3.402406	-2.917998
9186	0	1.699226	-0.013454	9.552558	0.017002	-0.000127	0.095524	2.014323	-3.389599	-2.915080
9187	0	1.726418	-0.006501	9.472816	0.017273	-0.000061	0.094727	2.010106	-3.378024	-2.916541
9188	0	1.688762	-0.025324	9.411925	0.016889	-0.000253	0.094119	2.009952	-3.375865	-2.919370
9189	0	1.708976	0.030170	9.466555	0.017090	0.000305	0.094666	2.006268	-3.374790	-2.921469
9190	0	1.715719	0.041304	9.490838	0.017150	0.000420	0.094910	1.998873	-3.382538	-2.917702
9191	0	1.722302	0.048138	9.478562	0.017212	0.000488	0.094788	1.991035	-3.395037	-2.923728
9192	0	1.706547	-0.013501	9.532951	0.017051	-0.000136	0.095332	1.993038	-3.411818	-2.922306
9193	0	1.704922	-0.018293	9.600468	0.017029	-0.000183	0.096008	1.993582	-3.435257	-2.922432
9194	0	1.727267	-0.005768	9.605799	0.017252	-0.000061	0.096062	1.997872	-3.459071	-2.929909
9195	0	1.760482	0.030518	9.618653	0.017578	0.000305	0.096191	1.998184	-3.489949	-2.932152
9196	0	1.753519	0.012376	9.703076	0.017509	0.000121	0.097035	2.001577	-3.519389	-2.930814
9197	0	1.790971	-0.006053	9.783453	0.017883	-0.000061	0.097839	2.002483	-3.549401	-2.935383
9198	0	1.796707	0.025031	9.831142	0.017936	0.000245	0.098317	2.008770	-3.585010	-2.941292
9199	0	1.803763	0.006689	9.862692	0.018005	0.000061	0.098633	2.015767	-3.621635	-2.947399
9200	0	1.797271	0.001942	9.904321	0.017948	0.000011	0.099048	2.025210	-3.649160	-2.946864
9201	0	1.858175	0.037291	10.021469	0.018555	0.000366	0.100220	2.033100	-3.679177	-2.945525
9202	0	1.845556	0.031865	10.148559	0.018426	0.000319	0.101491	2.033561	-3.711689	-2.950538
9203	0	1.876286	0.024583	10.149683	0.018738	0.000244	0.101501	2.035804	-3.739079	-2.952124
9204	0	1.886931	-0.005854	10.142701	0.018848	-0.000058	0.101431	2.035791	-3.761729	-2.950234
9205	0	1.875328	0.006299	10.217001	0.018738	0.000061	0.102173	2.038378	-3.778212	-2.957834
9206	0	1.914910	0.049323	10.185825	0.019135	0.000492	0.101861	2.040069	-3.793670	-2.960372
9207	0	1.911554	0.012219	10.162137	0.019104	0.000122	0.101624	2.040658	-3.805729	-2.960992
9208	0	1.913404	0.006003	10.265503	0.019127	0.000061	0.102656	2.040028	-3.812764	-2.962115
9209	0	1.922519	-0.005811	10.241716	0.019226	-0.000061	0.102417	2.043786	-3.810852	-2.962325
9210	0	1.909710	0.043563	10.272309	0.019102	0.000433	0.102722	2.047262	-3.804366	-2.968118
9211	0	1.934062	0.018564	10.247944	0.019348	0.000183	0.102478	2.050632	-3.795022	-2.971266
9212	0	1.913920	-0.030090	10.260398	0.019150	-0.000300	0.102602	2.050680	-3.782272	-2.969616
9213	0	1.890053	-0.006132	10.217662	0.018921	-0.000061	0.102173	2.051001	-3.758498	-2.971470
9214	0	1.867764	-0.012218	10.132857	0.018697	-0.000123	0.101325	2.052570	-3.735900	-2.966536
9215	0	1.859555	0.030366	10.126104	0.018616	0.000305	0.101257	2.051528	-3.712117	-2.962756
9216	0	1.867762	0.030226	10.053532	0.018698	0.000301	0.100532	2.053188	-3.688219	-2.960151
9217	0	1.834353	0.006016	10.040796	0.018372	0.000061	0.100403	2.052896	-3.655254	-2.959730
9218	0	1.835071	0.048834	9.956260	0.018376	0.000486	0.099558	2.055804	-3.624833	-2.967889
9219	0	1.828230	0.036550	9.851599	0.018311	0.000366	0.098511	2.055717	-3.590967	-2.962865
9220	0	1.761529	-0.006493	9.748786	0.017644	-0.000063	0.097483	2.054124	-3.556355	-2.959242
9221	0	1.798037	0.012051	9.747776	0.018005	0.000122	0.097473	2.053001	-3.526026	-2.964410
9222	0	1.774745	-0.006450	9.711996	0.017772	-0.000065	0.097116	2.054093	-3.496468	-2.963934
9223	0	1.743345	-0.006220	9.674480	0.017456	-0.000061	0.096741	2.053394	-3.468740	-2.963550
9224	0	1.738952	0.036450	9.638589	0.017410	0.000363	0.096382	2.055403	-3.443107	-2.961805
9225	0	1.738176	0.018623	9.588863	0.017395	0.000183	0.095886	2.059689	-3.426362	-2.970652
9226	0	1.711106	0.000377	9.552619	0.017124	0.000006	0.095524	2.057990	-3.409684	-2.974658
9227	0	1.726811	0.000265	9.564296	0.017273	0.000000	0.095642	2.061675	-3.403000	-2.979545
9228	0	1.695093	0.007015	9.515589	0.016957	0.000066	0.095155	2.067406	-3.394453	-2.982043
9229	0	1.696777	0.018529	9.448242	0.016968	0.000183	0.094482	2.070555	-3.393541	-2.983811
9230	0	1.709337	0.006945	9.478600	0.017090	0.000065	0.094787	2.076545	-3.396899	-2.984617
9231	0	1.728190	0.012099	9.478597	0.017273	0.000122	0.094788	2.075725	-3.406793	-2.990629
9232	0	1.705696	0.024618	9.563647	0.017047	0.000241	0.095638	2.081992	-3.417916	-2.991067
9233	0	1.753383	0.037200	9.588315	0.017517	0.000366	0.095886	2.089248	-3.437025	-2.991707
9234	0	1.744880	0.013428	9.636414	0.017428	0.000134	0.096368	2.090567	-3.460363	-2.994579
9235	0	1.766454	0.055277	9.679711	0.017639	0.000549	0.096802	2.094991	-3.489521	-2.998351
9236	0	1.746854	0.031303	9.709326	0.017446	0.000312	0.097097	2.096762	-3.515700	-3.001371
9237	0	1.766697	0.037230	9.746809	0.017639	0.000366	0.097473	2.104203	-3.547472	-2.999002
9238	0	1.796613	0.020360	9.812899	0.017939	0.000195	0.098134	2.115016	-3.578727	-2.998099
9239	0	1.790920	0.025301	9.875017	0.017883	0.000244	0.098755	2.125562	-3.607910	-3.003924
9240	0	1.826568	0.027099	9.904481	0.018240	0.000261	0.099050	2.137019	-3.636751	-3.004420
9241	0	1.840097	0.043448	10.033638	0.018372	0.000427	0.100342	2.145556	-3.669410	-3.002981
9242	0	1.857748	0.068915	10.105821	0.018553	0.000686	0.101063	2.149855	-3.696468	-2.997486
9243	0	1.845329	0.006929	10.082629	0.018433	0.000061	0.100830	2.159541	-3.719079	-3.000409
9244	0	1.861756	0.014522	10.142783	0.018596	0.000138	0.101432	2.167712	-3.742890	-3.001650
9245	0	1.863116	0.025332	10.180379	0.018616	0.000244	0.101807	2.178370	-3.759383	-3.005352
9246	0	1.878471	0.014713	10.234626	0.018768	0.000140	0.102349	2.186498	-3.776844	-3.004889
9247	0	1.886831	0.031187	10.174402	0.018860	0.000305	0.101746	2.194453	-3.785451	-3.007650
9248	0	1.894628	0.026063	10.235061	0.018938	0.000257	0.102352	2.198435	-3.793703	-3.004511
9249	0	1.892159	0.049173	10.180650	0.018921	0.000488	0.101807	2.202837	-3.793549	-3.000062
9250	0	1.873540	0.050397	10.272178	0.018739	0.000495	0.102721	2.213352	-3.788952	-3.005639
9251	0	1.879444	0.061613	10.229569	0.018799	0.000610	0.102295	2.220336	-3.783125	-3.008074
9252	0	1.889950	0.032387	10.199305	0.018912	0.000316	0.101991	2.230076	-3.767788	-2.998354
9253	0	1.835563	-0.011662	10.138229	0.018372	-0.000122	0.101379	2.236805	-3.748838	-2.996581
9254	0	1.880934	0.037665	10.102228	0.018827	0.000377	0.101019	2.237431	-3.727344	-2.996833
9255	0	1.865624	0.018439	10.101697	0.018677	0.000183	0.101013	2.239558	-3.703124	-2.996312
9256	0	1.861261	0.037120	10.029172	0.018636	0.000368	0.100287	2.243738	-3.675752	-2.996846
9257	0	1.822549	0.042821	9.955274	0.018250	0.000427	0.099548	2.245547	-3.647170	-2.999560
9258	0	1.793249	0.036634	9.931621	0.017957	0.000367	0.099312	2.245313	-3.618241	-3.003796
9259	0	1.797784	-0.000444	9.851577	0.018005	0.000000	0.098511	2.240946	-3.585246	-3.001757
9260	0	1.767675	0.029813	9.864757	0.017706	0.000296	0.098642	2.244529	-3.550435	-3.006117
9261	0	1.797789	0.048827	9.711203	0.018005	0.000488	0.097107	2.245263	-3.517027	-3.002003
9262	0	1.749704	0.067390	9.718213	0.017523	0.000670	0.097178	2.250015	-3.485721	-3.005747
9263	0	1.737176	0.048611	9.643975	0.017395	0.000488	0.096436	2.248172	-3.457109	-3.011705
9264	0	1.738638	0.067153	9.626418	0.017409	0.000667	0.096260	2.254650	-3.428869	-3.013933
9265	0	1.725893	0.043145	9.613287	0.017273	0.000427	0.096130	2.260244	-3.411224	-3.014771
9266	0	1.717174	0.031526	9.509980	0.017184	0.000313	0.095098	2.263799	-3.395214	-3.021047
9267	0	1.720169	0.036341	9.497257	0.017212	0.000366	0.094971	2.261101	-3.381903	-3.025722
9268	0	1.718848	0.047863	9.521817	0.017191	0.000483	0.095218	2.257024	-3.377988	-3.028227
9269	0	1.727185	0.042916	9.570331	0.017273	0.000427	0.095703	2.259862	-3.375746	-3.032976
9270	0	1.691042	0.048729	9.490852	0.016904	0.000491	0.094910	2.255808	-3.382645	-3.031805
9271	0	1.721763	0.036367	9.509175	0.017212	0.000366	0.095093	2.253325	-3.388575	-3.037570
9272	0	1.729630	0.029974	9.600330	0.017284	0.000299	0.096005	2.254168	-3.401846	-3.040699
9273	0	1.722537	0.037080	9.600587	0.017212	0.000366	0.096008	2.260065	-3.416999	-3.043880
9274	0	1.725162	0.055858	9.606128	0.017239	0.000558	0.096064	2.261365	-3.431584	-3.046938
9275	0	1.742037	0.042986	9.661408	0.017395	0.000427	0.096619	2.264851	-3.460708	-3.050229
9276	0	1.747094	0.037565	9.709282	0.017446	0.000371	0.097097	2.270718	-3.489738	-3.051750
9277	0	1.778164	0.055520	9.759147	0.017761	0.000549	0.097595	2.278007	-3.512760	-3.046040
9278	0	1.782394	0.050247	9.788880	0.017802	0.000500	0.097893	2.281649	-3.537182	-3.037559
9279	0	1.809235	0.079435	9.893324	0.018066	0.000793	0.098938	2.283103	-3.566303	-3.042801
9280	0	1.820092	0.043168	9.928967	0.018179	0.000428	0.099294	2.287536	-3.590738	-3.039514
9281	0	1.845524	0.037454	9.923893	0.018433	0.000366	0.099243	2.297473	-3.615967	-3.042328
9282	0	1.856326	0.038590	9.996144	0.018538	0.000382	0.099966	2.301863	-3.643468	-3.039466
9283	0	1.851427	0.055658	10.058211	0.018494	0.000549	0.100586	2.310484	-3.666071	-3.046409
9284	0	1.867418	0.056410	10.063515	0.018657	0.000564	0.100638	2.311499	-3.685031	-3.057056
9285	0	1.887759	0.079610	10.155919	0.018860	0.000793	0.101562	2.314935	-3.704115	-3.056923
9286	0	1.872698	0.061314	10.161412	0.018712	0.000615	0.101617	2.313252	-3.720003	-3.056386
9287	0	1.880961	0.049185	10.186567	0.018799	0.000488	0.101868	2.317744	-3.731220	-3.062449
9288	0	1.864206	-0.011602	10.216711	0.018637	-0.000115	0.102168	2.317614	-3.736293	-3.060113
9289	0	1.892042	0.024584	10.247811	0.018921	0.000244	0.102478	2.320079	-3.734820	-3.057828
9290	0	1.873324	0.018411	10.186834	0.018737	0.000186	0.101868	2.318625	-3.729832	-3.064975
9291	0	1.897406	0.049115	10.186913	0.018982	0.000488	0.101868	2.322434	-3.720062	-3.066480
9292	0	1.870725	0.055372	10.156705	0.018722	0.000554	0.101564	2.322697	-3.702951	-3.067456
9293	0	1.884325	0.116049	10.095524	0.018860	0.001160	0.100952	2.324313	-3.683114	-3.068152
9294	0	1.850439	0.078949	10.114411	0.018521	0.000794	0.101141	2.319509	-3.662918	-3.063162
9295	0	1.847279	0.042440	10.089495	0.018494	0.000427	0.100891	2.317043	-3.638253	-3.059457
9296	0	1.842989	0.071805	10.053563	0.018452	0.000726	0.100532	2.309128	-3.612357	-3.054077
9297	0	1.829150	0.042238	9.942980	0.018311	0.000427	0.099426	2.304308	-3.589430	-3.052407
9298	0	1.806522	0.022991	9.943733	0.018089	0.000234	0.099433	2.300784	-3.560713	-3.054814
9299	0	1.809947	0.066528	9.888212	0.018127	0.000671	0.098877	2.294565	-3.527286	-3.055866
9300	0	1.811312	0.083713	9.815764	0.018132	0.000842	0.098154	2.289561	-3.504034	-3.059982
9301	0	1.767936	0.054250	9.723283	0.017700	0.000549	0.097229	2.282373	-3.478474	-3.059482
9302	0	1.775856	0.065179	9.662936	0.017780	0.000657	0.096625	2.276910	-3.451728	-3.062817
9303	0	1.749754	0.060504	9.631706	0.017517	0.000610	0.096313	2.271405	-3.427495	-3.061447
9304	0	1.752598	0.065411	9.650567	0.017539	0.000660	0.096503	2.265267	-3.411018	-3.060497
9305	0	1.744320	0.011500	9.564444	0.017456	0.000122	0.095642	2.257617	-3.394646	-3.055382
9306	0	1.723825	0.016027	9.589167	0.017247	0.000169	0.095890	2.248220	-3.382961	-3.051358
9307	0	1.732917	0.036061	9.570402	0.017334	0.000366	0.095703	2.242242	-3.376213	-3.049945
9308	0	1.719930	0.040931	9.539949	0.017202	0.000416	0.095399	2.235184	-3.371542	-3.046613
9309	0	1.690269	0.060737	9.521558	0.016907	0.000610	0.095215	2.232270	-3.365677	-3.044540
9310	0	1.689826	0.060128	9.484958	0.016898	0.000604	0.094850	2.230013	-3.364850	-3.045031
9311	0	1.684964	0.030528	9.582450	0.016846	0.000305	0.095825	2.230719	-3.368629	-3.044051
9312	0	1.735295	0.005760	9.588227	0.017342	0.000061	0.095884	2.227217	-3.381236	-3.046034
9313	0	1.716473	0.006012	9.612790	0.017151	0.000061	0.096130	2.226657	-3.396803	-3.043686
9314	0	1.743863	0.011906	9.606072	0.017423	0.000119	0.096064	2.227014	-3.414889	-3.033555
9315	0	1.778023	0.018266	9.618790	0.017761	0.000183	0.096191	2.227001	-3.436585	-3.033849
9316	0	1.763369	0.030090	9.709615	0.017616	0.000304	0.097099	2.223630	-3.456198	-3.036503
9317	0	1.796915	0.079328	9.734650	0.017944	0.000793	0.097351	2.223899	-3.484462	-3.035897
9318	0	1.771433	0.060920	9.782519	0.017689	0.000609	0.097830	2.224125	-3.513493	-3.036747
9319	0	1.784623	0.067443	9.850638	0.017822	0.000671	0.098511	2.228089	-3.540467	-3.033697
9320	0	1.795255	0.055763	9.898556	0.017931	0.000555	0.098989	2.231528	-3.564471	-3.032738
9321	0	1.790213	0.012232	9.917873	0.017883	0.000122	0.099182	2.232309	-3.585299	-3.029535
9322	0	1.843440	0.024578	9.947493	0.018409	0.000244	0.099480	2.234651	-3.613895	-3.030816
9323	0	1.820826	0.030281	10.015510	0.018188	0.000305	0.100159	2.232483	-3.635584	-3.030499
9324	0	1.885682	0.047505	10.094103	0.018838	0.000483	0.100945	2.224615	-3.656049	-3.029489
9325	0	1.893513	0.048640	10.137675	0.018921	0.000488	0.101379	2.223069	-3.671190	-3.030529
9326	0	1.859218	0.042210	10.112773	0.018582	0.000423	0.101130	2.222148	-3.681428	-3.031845
9327	0	1.899352	0.072732	10.198762	0.018982	0.000732	0.101990	2.217059	-3.693496	-3.036671
9328	0	1.870880	-0.001390	10.210537	0.018700	-0.000010	0.102107	2.213858	-3.702845	-3.039133
9329	0	1.867715	-0.006157	10.217278	0.018677	-0.000061	0.102173	2.213880	-3.702376	-3.042435
9330	0	1.867230	-0.006689	10.156236	0.018677	-0.000063	0.101562	2.210139	-3.696405	-3.036130
9331	0	1.873306	-0.006257	10.131923	0.018738	-0.000061	0.101318	2.209066	-3.690149	-3.042323
9332	0	1.853724	0.029762	10.138181	0.018545	0.000301	0.101380	2.205548	-3.680242	-3.038010
9333	0	1.848548	0.030177	10.101469	0.018494	0.000305	0.101013	2.202403	-3.670018	-3.036451
9334	0	1.858293	0.053965	10.126307	0.018599	0.000542	0.101260	2.200830	-3.651387	-3.038579
9335	0	1.859655	0.066619	10.022332	0.018616	0.000671	0.100220	2.195713	-3.628470	-3.039887
9336	0	1.813411	0.059438	10.016816	0.018149	0.000600	0.100165	2.190237	-3.610037	-3.042603
9337	0	1.816785	0.012089	9.973521	0.018188	0.000122	0.099731	2.189641	-3.585388	-3.039325
9338	0	1.818553	-0.019206	9.949800	0.018208	-0.000186	0.099494	2.183468	-3.559087	-3.041689
9339	0	1.847274	0.029699	9.930812	0.018494	0.000305	0.099304	2.174922	-3.533971	-3.041536
9340	0	1.824744	0.034388	9.815611	0.018269	0.000349	0.098152	2.169741	-3.508332	-3.040371
9341	0	1.780201	0.017516	9.790409	0.017822	0.000183	0.097900	2.161308	-3.483666	-3.043408
9342	0	1.794704	0.040753	9.693391	0.017965	0.000411	0.096931	2.157993	-3.461093	-3.037724
9343	0	1.768752	0.048376	9.717030	0.017700	0.000488	0.097168	2.153447	-3.445187	-3.035464
9344	0	1.753362	0.041002	9.650384	0.017552	0.000418	0.096500	2.145188	-3.421943	-3.035731
9345	0	1.762254	-0.012254	9.631652	0.017639	-0.000122	0.096313	2.145350	-3.401278	-3.038681
9346	0	1.717065	-0.000773	9.613750	0.017179	-0.000002	0.096136	2.139164	-3.390947	-3.038222
9347	0	1.720559	0.023879	9.631462	0.017212	0.000244	0.096313	2.133538	-3.382457	-3.032244
9348	0	1.725412	-0.007948	9.564498	0.017260	-0.000072	0.095644	2.125918	-3.374955	-3.033590
9349	0	1.751407	0.018274	9.625299	0.017517	0.000183	0.096252	2.126135	-3.370442	-3.031983
9350	0	1.739274	0.036369	9.600751	0.017388	0.000365	0.096008	2.124874	-3.374793	-3.039384
9351	0	1.709490	0.042329	9.612949	0.017090	0.000427	0.096130	2.120812	-3.379881	-3.037839
9352	0	1.772110	0.060029	9.612638	0.017710	0.000602	0.096128	2.119628	-3.392544	-3.041325
9353	0	1.722833	0.036908	9.612742	0.017212	0.000366	0.096130	2.123522	-3.411235	-3.044706
9354	0	1.725464	0.043218	9.612185	0.017244	0.000432	0.096124	2.124288	-3.422559	-3.039712
9355	0	1.753282	0.042253	9.637167	0.017517	0.000427	0.096375	2.119310	-3.440325	-3.037454
9356	0	1.763273	-0.006965	9.703502	0.017610	-0.000072	0.097039	2.121988	-3.466769	-3.038694
9357	0	1.790104	0.012288	9.740885	0.017883	0.000122	0.097412	2.123451	-3.486770	-3.041632
9358	0	1.799936	0.042928	9.856054	0.017980	0.000428	0.098564	2.125201	-3.508846	-3.044622
9359	0	1.790431	0.012190	9.875108	0.017883	0.000122	0.098755	2.125524	-3.532329	-3.037791
9360	0	1.806866	0.030576	9.892551	0.018047	0.000304	0.098929	2.127786	-3.556150	-3.041224
9361	0	1.833391	0.006056	9.917781	0.018311	0.000061	0.099182	2.127735	-3.582270	-3.047349
9362	0	1.831775	0.006039	9.977900	0.018296	0.000059	0.099783	2.129673	-3.606091	-3.051549
9363	0	1.857249	-0.024593	9.978916	0.018555	-0.000244	0.099792	2.128165	-3.625654	-3.060863
9364	0	1.848340	-0.018714	10.039235	0.018468	-0.000187	0.100395	2.128472	-3.642450	-3.056020
9365	0	1.899576	0.024830	10.131576	0.018982	0.000244	0.101318	2.133682	-3.657210	-3.052694
9366	0	1.871790	0.000863	10.100496	0.018704	0.000008	0.101007	2.135363	-3.671624	-3.051620
9367	0	1.862412	-0.000117	10.125578	0.018616	0.000000	0.101257	2.134650	-3.680243	-3.046297
9368	0	1.882059	0.023878	10.204595	0.018815	0.000241	0.102047	2.132486	-3.685582	-3.048603
9369	0	1.843757	0.018166	10.174471	0.018433	0.000183	0.101746	2.131483	-3.690270	-3.049468
9370	0	1.874430	0.030004	10.235461	0.018747	0.000301	0.102354	2.130677	-3.686002	-3.051559
9371	0	1.879560	-0.030015	10.223449	0.018799	-0.000305	0.102234	2.136883	-3.681535	-3.053126
9372	0	1.872279	0.019675	10.162602	0.018731	0.000193	0.101624	2.142127	-3.671265	-3.051076
9373	0	1.872697	0.030729	10.052691	0.018738	0.000305	0.100525	2.145208	-3.658043	-3.048615
9374	0	1.864077	0.000271	10.095856	0.018655	0.000004	0.100956	2.144685	-3.641204	-3.048772
9375	0	1.848362	0.048869	10.052675	0.018494	0.000488	0.100525	2.145843	-3.628837	-3.043001
9376	0	1.857769	0.061080	10.065316	0.018596	0.000610	0.100650	2.147102	-3.607402	-3.034701
9377	0	1.810754	0.049216	9.985711	0.018127	0.000488	0.099854	2.152248	-3.583714	-3.033840
9378	0	1.831034	0.018332	9.925377	0.018332	0.000191	0.099250	2.144588	-3.558300	-3.032230
9379	0	1.804415	-0.012297	9.845379	0.018066	-0.000122	0.098450	2.144338	-3.531505	-3.031360
9380	0	1.787786	-0.018582	9.870540	0.017900	-0.000185	0.098701	2.144169	-3.505482	-3.033181
9381	0	1.792595	-0.018368	9.784272	0.017944	-0.000183	0.097839	2.144239	-3.483075	-3.037461
9382	0	1.746447	0.000028	9.742060	0.017480	-0.000002	0.097418	2.147492	-3.464062	-3.035221
9383	0	1.767975	0.036409	9.711067	0.017700	0.000366	0.097107	2.145787	-3.439008	-3.032717
9384	0	1.746296	0.048232	9.705494	0.017476	0.000484	0.097053	2.145104	-3.422596	-3.034220
9385	0	1.749857	0.012797	9.662200	0.017517	0.000122	0.096619	2.152740	-3.399794	-3.035081
9386	0	1.777260	0.007913	9.613935	0.017785	0.000072	0.096137	2.161262	-3.384099	-3.036399
9387	0	1.763432	0.006229	9.576505	0.017639	0.000061	0.095764	2.163427	-3.377434	-3.033643
9388	0	1.737986	0.018819	9.533889	0.017385	0.000185	0.095338	2.167879	-3.369798	-3.030878
9389	0	1.745307	0.012417	9.509332	0.017456	0.000122	0.095093	2.171050	-3.365335	-3.026290
9390	0	1.739035	0.012648	9.545862	0.017388	0.000126	0.095459	2.172390	-3.366867	-3.025038
9391	0	1.727983	0.067382	9.606808	0.017273	0.000671	0.096069	2.175839	-3.374221	-3.027392
9392	0	1.717208	0.086474	9.569880	0.017164	0.000858	0.095700	2.184020	-3.382803	-3.026918
9393	0	1.740299	0.073606	9.618994	0.017395	0.000732	0.096191	2.188876	-3.391487	-3.028572
9394	0	1.748731	0.037519	9.636779	0.017471	0.000373	0.096371	2.192131	-3.409663	-3.026807
9395	0	1.759679	0.030966	9.643213	0.017578	0.000305	0.096436	2.197907	-3.431022	-3.031629
9396	0	1.756720	-0.004593	9.673075	0.017554	-0.000052	0.096733	2.206090	-3.445500	-3.029925
9397	0	1.790545	-0.017845	9.716390	0.017883	-0.000183	0.097168	2.211997	-3.470799	-3.035297
9398	0	1.800998	0.038121	9.837626	0.017989	0.000375	0.098380	2.219875	-3.494251	-3.040515
9399	0	1.808729	0.049659	9.820168	0.018066	0.000488	0.098206	2.229954	-3.517826	-3.040493
9400	0	1.812737	0.057145	9.862071	0.018108	0.000566	0.098624	2.237276	-3.539095	-3.040119
9401	0	1.808674	0.049206	9.917840	0.018066	0.000488	0.099182	2.242112	-3.561769	-3.043094
9402	0	1.818209	0.020144	9.941595	0.018167	0.000190	0.099419	2.255914	-3.577828	-3.048273
9403	0	1.814492	0.025540	10.021654	0.018127	0.000244	0.100220	2.269151	-3.597047	-3.053641
9404	0	1.836435	-0.009012	10.112523	0.018346	-0.000100	0.101129	2.280881	-3.617238	-3.057670
9405	0	1.844484	-0.011790	10.094992	0.018433	-0.000122	0.100952	2.286110	-3.630290	-3.060886
9406	0	1.877310	-0.004785	10.186080	0.018762	-0.000053	0.101863	2.292853	-3.642374	-3.054304
9407	0	1.880454	0.012686	10.156144	0.018799	0.000122	0.101562	2.298781	-3.648002	-3.056799
9408	0	1.906030	0.038047	10.137541	0.019054	0.000375	0.101377	2.305690	-3.653859	-3.059799
9409	0	1.898492	0.073233	10.131780	0.018982	0.000732	0.101318	2.306195	-3.656409	-3.061629
9410	0	1.886541	0.073783	10.149954	0.018866	0.000731	0.101500	2.313920	-3.655385	-3.059813
9411	0	1.878869	0.073786	10.138123	0.018799	0.000732	0.101379	2.320681	-3.643097	-3.062715
9412	0	1.846360	0.025836	10.120080	0.018473	0.000255	0.101199	2.325530	-3.632003	-3.067012
9413	0	1.842145	-0.005698	10.009972	0.018433	-0.000061	0.100098	2.330808	-3.618401	-3.066545
9414	0	1.845701	0.037213	10.028712	0.018471	0.000374	0.100285	2.329594	-3.601816	-3.063541
9415	0	1.847194	0.073503	9.949132	0.018494	0.000732	0.099487	2.333326	-3.575968	-3.061887
9416	0	1.837015	0.091962	9.974251	0.018389	0.000920	0.099739	2.333315	-3.553710	-3.057151
9417	0	1.835431	0.049154	10.003978	0.018372	0.000488	0.100037	2.337727	-3.533111	-3.061308
9418	0	1.825732	0.043724	9.919131	0.018276	0.000433	0.099188	2.343352	-3.510448	-3.054651
9419	0	1.829279	0.049207	9.857506	0.018311	0.000488	0.098572	2.348436	-3.488983	-3.055911
9420	0	1.795081	-0.005118	9.900807	0.017969	-0.000053	0.099005	2.351707	-3.466963	-3.056273
9421	0	1.804652	0.018446	9.790406	0.018066	0.000183	0.097900	2.354011	-3.442864	-3.059178
9422	0	1.788701	0.061151	9.754403	0.017904	0.000612	0.097541	2.353887	-3.421709	-3.056470
9423	0	1.762463	0.036591	9.704854	0.017639	0.000366	0.097046	2.354238	-3.403725	-3.058830
9424	0	1.716872	0.067073	9.656481	0.017182	0.000670	0.096562	2.355285	-3.386732	-3.056414
9425	0	1.744194	0.079168	9.668225	0.017456	0.000793	0.096680	2.353910	-3.369173	-3.062375
9426	0	1.753980	0.072724	9.632003	0.017550	0.000729	0.096318	2.352994	-3.356756	-3.064645
9427	0	1.738535	0.024595	9.662039	0.017395	0.000244	0.096619	2.355800	-3.344470	-3.064170
9428	0	1.712502	0.006678	9.613444	0.017132	0.000064	0.096133	2.359847	-3.335574	-3.066321
9429	0	1.733901	0.018639	9.570221	0.017334	0.000183	0.095703	2.364334	-3.340782	-3.065220
9430	0	1.734105	0.061879	9.637208	0.017344	0.000616	0.096372	2.368159	-3.337028	-3.064951
9431	0	1.745855	0.055035	9.606888	0.017456	0.000549	0.096069	2.370002	-3.339170	-3.060529
9432	0	1.740914	0.042969	9.624884	0.017400	0.000429	0.096251	2.371196	-3.349505	-3.061265
9433	0	1.746371	0.067269	9.643415	0.017456	0.000671	0.096436	2.373313	-3.357768	-3.061621
9434	0	1.748180	0.055697	9.636876	0.017471	0.000551	0.096371	2.380621	-3.369447	-3.060605
9435	0	1.753149	0.030687	9.734848	0.017517	0.000305	0.097351	2.383129	-3.385584	-3.059401
9436	0	1.750433	0.043388	9.813529	0.017485	0.000430	0.098139	2.387982	-3.407741	-3.060226
9437	0	1.777874	0.030875	9.814135	0.017761	0.000305	0.098145	2.392623	-3.427383	-3.060962
9438	0	1.781740	0.037686	9.856131	0.017797	0.000373	0.098565	2.397681	-3.450859	-3.055269
9439	0	1.796426	0.073606	9.899538	0.017944	0.000732	0.098999	2.402345	-3.473128	-3.054050
9440	0	1.836880	0.092191	9.917113	0.018351	0.000922	0.099174	2.402551	-3.493303	-3.051062
9441	0	1.820588	0.043388	9.966721	0.018188	0.000427	0.099670	2.410599	-3.512527	-3.053797
9442	0	1.830135	0.050475	9.966050	0.018284	0.000501	0.099664	2.415751	-3.531854	-3.050691
9443	0	1.857295	0.043233	10.033840	0.018555	0.000427	0.100342	2.421988	-3.551944	-3.054828
9444	0	1.848664	0.074628	10.124642	0.018469	0.000742	0.101250	2.427346	-3.571276	-3.050963
9445	0	1.838610	0.048989	10.070535	0.018372	0.000488	0.100708	2.429688	-3.586981	-3.051415
9446	0	1.840687	0.061291	10.137246	0.018400	0.000613	0.101374	2.429930	-3.593711	-3.053687
9447	0	1.837733	0.024219	10.223286	0.018372	0.000244	0.102234	2.428363	-3.599335	-3.055670
9448	0	1.857294	0.042416	10.180253	0.018566	0.000422	0.101804	2.430812	-3.606185	-3.054745
9449	0	1.849007	0.043305	10.150209	0.018494	0.000427	0.101501	2.437910	-3.601358	-3.056150
9450	0	1.866489	0.037775	10.113699	0.018669	0.000378	0.101136	2.438664	-3.595742	-3.054163
9451	0	1.854882	0.042632	10.150254	0.018555	0.000427	0.101501	2.438287	-3.588276	-3.045085
9452	0	1.859635	0.042274	10.156570	0.018603	0.000425	0.101564	2.436046	-3.579581	-3.045197
9453	0	1.866975	0.061472	10.131962	0.018677	0.000610	0.101318	2.441587	-3.570824	-3.042550
9454	0	1.852602	0.049724	10.199426	0.018540	0.000497	0.101992	2.442685	-3.553850	-3.038155
9455	0	1.854350	0.085171	10.089319	0.018555	0.000854	0.100891	2.440266	-3.540255	-3.028385
9456	0	1.857919	0.072090	9.973785	0.018593	0.000727	0.099735	2.434423	-3.523688	-3.024215
9457	0	1.829231	0.079558	9.930754	0.018311	0.000793	0.099304	2.437569	-3.501810	-3.020572
9458	0	1.813300	0.060749	9.894728	0.018152	0.000614	0.098944	2.430663	-3.478672	-3.023762
9459	0	1.786429	0.054498	9.924661	0.017883	0.000549	0.099243	2.426442	-3.455876	-3.025757
9460	0	1.807377	0.059698	9.821512	0.018089	0.000601	0.098212	2.422747	-3.436914	-3.024642
9461	0	1.804756	0.030097	9.839214	0.018066	0.000305	0.098389	2.418647	-3.414126	-3.024855
9462	0	1.758116	0.034937	9.821583	0.017601	0.000358	0.098212	2.409862	-3.390111	-3.025217
9463	0	1.750067	0.048015	9.735407	0.017517	0.000488	0.097351	2.401114	-3.369917	-3.029279
9464	0	1.765447	0.071181	9.674872	0.017667	0.000715	0.096746	2.397764	-3.354453	-3.031975
9465	0	1.725727	0.078901	9.747596	0.017273	0.000793	0.097473	2.393300	-3.335161	-3.030169
9466	0	1.753912	0.090036	9.674691	0.017547	0.000906	0.096745	2.387380	-3.325372	-3.028563
9467	0	1.714012	0.054862	9.649850	0.017151	0.000549	0.096497	2.387231	-3.311783	-3.029383
9468	0	1.706396	0.036144	9.625601	0.017068	0.000364	0.096255	2.384488	-3.306269	-3.029616
9469	0	1.721377	0.030390	9.680143	0.017212	0.000305	0.096802	2.383586	-3.307648	-3.029895
9470	0	1.739763	0.054214	9.600742	0.017398	0.000546	0.096007	2.379129	-3.306499	-3.028252
9471	0	1.752142	0.048146	9.588547	0.017517	0.000488	0.095886	2.371707	-3.310799	-3.028606
9472	0	1.723023	0.041133	9.624880	0.017220	0.000413	0.096251	2.370359	-3.321577	-3.032195
9473	0	1.734534	0.054597	9.667767	0.017334	0.000549	0.096680	2.366986	-3.334207	-3.031645
9474	0	1.767644	0.059956	9.685525	0.017661	0.000603	0.096858	2.363825	-3.351540	-3.032051
9475	0	1.771534	0.029937	9.728730	0.017700	0.000305	0.097290	2.357633	-3.368537	-3.024195
9476	0	1.762792	0.035435	9.813535	0.017609	0.000354	0.098139	2.358742	-3.390260	-3.027804
9477	0	1.771841	0.030274	9.783607	0.017700	0.000305	0.097839	2.356434	-3.410766	-3.027434
9478	0	1.775478	0.035701	9.807351	0.017736	0.000360	0.098077	2.352924	-3.431377	-3.028246
9479	0	1.832813	0.042642	9.856851	0.018311	0.000427	0.098572	2.352486	-3.451028	-3.027271
9480	0	1.805931	0.060828	9.874480	0.018041	0.000608	0.098748	2.352799	-3.471883	-3.028030
9481	0	1.826882	0.061031	9.966687	0.018250	0.000610	0.099670	2.353258	-3.493283	-3.031057
9482	0	1.842547	0.061039	9.935468	0.018410	0.000609	0.099358	2.354912	-3.510649	-3.033032
9483	0	1.850662	0.036128	10.046150	0.018494	0.000366	0.100464	2.349932	-3.524602	-3.026272
9484	0	1.871582	0.047869	10.082188	0.018703	0.000478	0.100824	2.351523	-3.538920	-3.015766
9485	0	1.844635	0.030255	10.058343	0.018433	0.000305	0.100586	2.349115	-3.553759	-3.015469
9486	0	1.871485	0.060076	10.106659	0.018704	0.000605	0.101068	2.345357	-3.564773	-3.011304
9487	0	1.856235	0.054565	10.143905	0.018555	0.000549	0.101440	2.341848	-3.572613	-3.012722
9488	0	1.857596	0.041369	10.137546	0.018570	0.000420	0.101377	2.335832	-3.578587	-3.008674
9489	0	1.849859	0.036158	10.113437	0.018494	0.000366	0.101135	2.331240	-3.583364	-3.007052
9490	0	1.862809	0.041443	10.156009	0.018625	0.000418	0.101561	2.328196	-3.585741	-3.004938
9491	0	1.860868	0.042657	10.150276	0.018616	0.000427	0.101501	2.328098	-3.576990	-2.999918
9492	0	1.866141	0.054828	10.119838	0.018662	0.000547	0.101198	2.329690	-3.575021	-2.999826
9493	0	1.835881	0.029990	10.077139	0.018372	0.000305	0.100769	2.324451	-3.559685	-3.002828
9494	0	1.851376	0.028752	10.077566	0.018529	0.000294	0.100773	2.318187	-3.541613	-3.002975
9495	0	1.859621	0.066245	9.997928	0.018616	0.000671	0.099976	2.308837	-3.518390	-3.002306
9496	0	1.807527	0.064598	9.949640	0.018088	0.000653	0.099494	2.301248	-3.502502	-2.999573
9497	0	1.829039	0.097130	9.961313	0.018311	0.000977	0.099609	2.296032	-3.478423	-2.995341
9498	0	1.825310	0.071706	9.925289	0.018270	0.000721	0.099250	2.292300	-3.458616	-2.995951
9499	0	1.787038	0.054499	9.887931	0.017883	0.000549	0.098877	2.288045	-3.442854	-3.003815
9500	0	1.765728	-0.001628	9.888383	0.017674	-0.000010	0.098881	2.281040	-3.422155	-3.002146
9501	0	1.774658	0.048417	9.796410	0.017761	0.000488	0.097961	2.277008	-3.404208	-2.999732
9502	0	1.777627	0.059563	9.803025	0.017793	0.000602	0.098027	2.270653	-3.384176	-2.998222
9503	0	1.774854	0.036074	9.729238	0.017761	0.000366	0.097290	2.265013	-3.368404	-2.996733
9504	0	1.747656	0.071477	9.699139	0.017491	0.000721	0.096989	2.258484	-3.350125	-2.995274
9505	0	1.757289	0.048399	9.655859	0.017578	0.000488	0.096558	2.254128	-3.343107	-2.996591
9506	0	1.725083	0.016730	9.680480	0.017262	0.000175	0.096803	2.246380	-3.328533	-2.997121
9507	0	1.714636	0.023868	9.692464	0.017151	0.000244	0.096924	2.240651	-3.322381	-2.996827
9508	0	1.713696	0.022705	9.582695	0.017141	0.000233	0.095826	2.234629	-3.316340	-2.997937
9509	0	1.739127	0.042061	9.619211	0.017395	0.000427	0.096191	2.227477	-3.311061	-2.999200
9510	0	1.744485	0.010682	9.631508	0.017448	0.000109	0.096314	2.225896	-3.306027	-3.001126
9511	0	1.727728	0.030415	9.643477	0.017273	0.000305	0.096436	2.225289	-3.310395	-2.999367
9512	0	1.734920	0.005230	9.649349	0.017343	0.000058	0.096495	2.219005	-3.317466	-2.995186
9513	0	1.740302	0.042664	9.643411	0.017395	0.000427	0.096436	2.218858	-3.326215	-3.002398
9514	0	1.766857	0.012035	9.746694	0.017655	0.000120	0.097469	2.219614	-3.340979	-3.004913
9515	0	1.759099	0.024562	9.704356	0.017578	0.000244	0.097046	2.221875	-3.355428	-3.007298
9516	0	1.779991	0.036633	9.679367	0.017787	0.000368	0.096796	2.220338	-3.369967	-3.006602
9517	0	1.778020	0.042263	9.789697	0.017761	0.000427	0.097900	2.215533	-3.391368	-3.005971
9518	0	1.787948	0.041591	9.801119	0.017859	0.000418	0.098015	2.213976	-3.413988	-3.004458
9519	0	1.820683	0.048421	9.869048	0.018188	0.000488	0.098694	2.209827	-3.434539	-3.006830
9520	0	1.799891	0.047696	9.904911	0.017981	0.000480	0.099052	2.207223	-3.454981	-3.010262
9521	0	1.820205	0.036193	9.948484	0.018188	0.000366	0.099487	2.202919	-3.469840	-3.011449
9522	0	1.817225	0.041738	9.978346	0.018154	0.000418	0.099787	2.203083	-3.489845	-3.009141
9523	0	1.808496	0.024307	9.972809	0.018066	0.000244	0.099731	2.202395	-3.510392	-3.013129
9524	0	1.824733	0.030213	10.051334	0.018226	0.000302	0.100517	2.202696	-3.534356	-3.016578
9525	0	1.868927	0.036841	10.003428	0.018677	0.000366	0.100037	2.205766	-3.547927	-3.019594
9526	0	1.859141	0.006356	10.082216	0.018579	0.000065	0.100824	2.204900	-3.560719	-3.023184
9527	0	1.874659	0.018429	10.137777	0.018738	0.000183	0.101379	2.206817	-3.569934	-3.021421
9528	0	1.894754	0.048949	10.131278	0.018938	0.000490	0.101315	2.206625	-3.579905	-3.023763
9529	0	1.886710	0.012145	10.107287	0.018860	0.000122	0.101074	2.206553	-3.587355	-3.020972
9530	0	1.887697	0.054781	10.094876	0.018874	0.000547	0.100949	2.207635	-3.589795	-3.023320
9531	0	1.855229	0.036845	10.113569	0.018555	0.000366	0.101135	2.210792	-3.586331	-3.024055
9532	0	1.872791	0.018410	10.138035	0.018733	0.000187	0.101379	2.208325	-3.579787	-3.024972
9533	0	1.872924	-0.000211	10.077063	0.018738	0.000000	0.100769	2.206658	-3.569312	-3.028753
9534	0	1.834616	0.030142	10.065134	0.018354	0.000300	0.100650	2.208477	-3.559191	-3.032281
9535	0	1.841914	0.042728	10.028324	0.018433	0.000427	0.100281	2.209230	-3.543047	-3.037534
9536	0	1.814902	0.012182	9.979862	0.018162	0.000122	0.099796	2.209659	-3.527672	-3.035300
9537	0	1.848257	0.018567	9.936729	0.018494	0.000183	0.099365	2.213302	-3.514164	-3.033979
9538	0	1.820861	0.025082	9.943338	0.018227	0.000249	0.099430	2.216216	-3.492689	-3.036634
9539	0	1.835491	0.024202	9.875799	0.018372	0.000244	0.098755	2.214514	-3.472614	-3.043830
9540	0	1.820096	0.011683	9.821410	0.018216	0.000117	0.098211	2.214696	-3.454194	-3.045657
9541	0	1.805210	0.061154	9.820819	0.018066	0.000610	0.098206	2.216796	-3.436754	-3.046369
9542	0	1.802337	0.018326	9.821299	0.018038	0.000185	0.098210	2.215502	-3.419205	-3.044839
9543	0	1.793270	0.012657	9.765838	0.017944	0.000122	0.097656	2.221420	-3.404851	-3.046724
9544	0	1.791446	0.025484	9.650169	0.017921	0.000253	0.096500	2.224606	-3.395838	-3.047553
9545	0	1.756538	0.049268	9.759749	0.017578	0.000488	0.097595	2.230413	-3.380191	-3.044106
9546	0	1.729974	0.006768	9.680709	0.017308	0.000070	0.096806	2.228837	-3.369411	-3.043014
9547	0	1.769421	0.036772	9.692492	0.017700	0.000366	0.096924	2.231295	-3.361598	-3.037551
9548	0	1.762391	0.025104	9.668211	0.017627	0.000247	0.096682	2.236670	-3.357522	-3.041410
9549	0	1.757656	0.036357	9.643584	0.017578	0.000366	0.096436	2.234217	-3.354948	-3.043565
9550	0	1.739064	0.030509	9.655770	0.017391	0.000299	0.096558	2.241437	-3.353625	-3.052546
9551	0	1.764026	0.030557	9.619120	0.017639	0.000305	0.096191	2.242526	-3.354240	-3.054023
9552	0	1.764853	0.024461	9.649426	0.017641	0.000244	0.096496	2.243670	-3.362395	-3.054588
9553	0	1.752591	0.037188	9.728843	0.017517	0.000366	0.097290	2.250845	-3.372111	-3.052663
9554	0	1.760381	0.044240	9.697948	0.017595	0.000438	0.096981	2.256871	-3.381493	-3.049348
9555	0	1.783073	0.024600	9.753263	0.017822	0.000244	0.097534	2.259612	-3.390753	-3.051721
9556	0	1.779409	0.043266	9.789371	0.017778	0.000430	0.097897	2.263119	-3.408431	-3.049135
9557	0	1.759255	0.036783	9.759261	0.017578	0.000366	0.097595	2.265551	-3.424685	-3.052316
9558	0	1.780550	0.043544	9.770869	0.017790	0.000430	0.097712	2.272275	-3.442377	-3.053442
9559	0	1.783762	0.031114	9.875209	0.017822	0.000305	0.098755	2.279645	-3.459527	-3.055264
9560	0	1.811052	0.044345	9.874569	0.018097	0.000439	0.098748	2.285682	-3.474584	-3.050382
9561	0	1.832593	0.080032	9.899612	0.018311	0.000793	0.098999	2.294076	-3.491746	-3.051134
9562	0	1.829675	0.075071	9.941648	0.018280	0.000746	0.099420	2.300260	-3.510317	-3.045872
9563	0	1.850952	0.031035	9.960641	0.018494	0.000305	0.099609	2.306696	-3.527902	-3.049447
9564	0	1.841847	0.007509	9.978296	0.018403	0.000071	0.099786	2.312355	-3.544941	-3.056050
9565	0	1.850392	0.000156	10.058405	0.018494	0.000000	0.100586	2.314711	-3.555959	-3.047881
9566	0	1.882863	0.001002	10.051830	0.018819	0.000003	0.100520	2.323370	-3.566459	-3.045062
9567	0	1.850356	0.067430	10.052306	0.018494	0.000671	0.100525	2.327251	-3.577047	-3.041158
9568	0	1.864230	0.086823	10.064170	0.018635	0.000860	0.100643	2.336856	-3.584927	-3.043442
9569	0	1.886054	0.061334	10.040269	0.018860	0.000610	0.100403	2.340869	-3.585028	-3.045060
9570	0	1.861831	0.062328	10.052360	0.018617	0.000616	0.100524	2.349609	-3.586245	-3.047474
9571	0	1.867516	0.116294	10.064723	0.018677	0.001160	0.100647	2.353955	-3.583726	-3.047144
9572	0	1.848962	0.050000	10.058595	0.018490	0.000494	0.100586	2.361341	-3.582864	-3.051878
9573	0	1.854882	0.025124	10.089217	0.018555	0.000244	0.100891	2.369977	-3.575553	-3.055430
9574	0	1.859642	0.031747	10.071119	0.018603	0.000319	0.100710	2.369493	-3.567004	-3.054034
9575	0	1.836159	0.036783	9.997742	0.018372	0.000366	0.099976	2.372042	-3.554864	-3.049485
9576	0	1.833273	0.043107	9.979880	0.018352	0.000430	0.099795	2.373907	-3.532561	-3.043901
9577	0	1.835509	0.037092	10.003963	0.018372	0.000366	0.100037	2.379978	-3.513005	-3.042500
9578	0	1.845024	0.037496	9.937282	0.018460	0.000375	0.099371	2.380878	-3.500751	-3.041044
9579	0	1.805501	0.042923	9.900109	0.018066	0.000427	0.098999	2.383869	-3.486867	-3.037743
9580	0	1.808651	0.049138	9.863994	0.018105	0.000492	0.098637	2.383809	-3.465209	-3.036137
9581	0	1.817217	0.048770	9.887995	0.018188	0.000488	0.098877	2.383879	-3.445632	-3.034872
9582	0	1.759199	0.055124	9.796978	0.017607	0.000547	0.097967	2.389020	-3.427715	-3.034309
9583	0	1.762712	-0.005774	9.784153	0.017639	-0.000061	0.097839	2.393526	-3.412962	-3.036102
9584	0	1.778536	0.024711	9.778435	0.017797	0.000250	0.097782	2.391059	-3.398067	-3.035252
9585	0	1.732348	0.042488	9.753606	0.017334	0.000427	0.097534	2.389009	-3.385026	-3.038941
9586	0	1.766940	0.066656	9.723364	0.017679	0.000666	0.097232	2.390745	-3.372772	-3.040014
9587	0	1.769274	0.048996	9.674208	0.017700	0.000488	0.096741	2.393392	-3.363259	-3.039681
9588	0	1.773917	0.043645	9.637764	0.017746	0.000430	0.096376	2.401500	-3.354542	-3.038753
9589	0	1.775855	0.043315	9.674119	0.017761	0.000427	0.096741	2.409041	-3.350735	-3.042921
9590	0	1.750676	0.044405	9.661946	0.017511	0.000439	0.096619	2.415965	-3.344629	-3.047604
9591	0	1.770193	0.066946	9.619110	0.017700	0.000671	0.096191	2.414304	-3.346031	-3.049885
9592	0	1.764652	0.072468	9.649483	0.017642	0.000728	0.096496	2.411418	-3.350710	-3.050790
9593	0	1.746447	0.048922	9.673920	0.017456	0.000488	0.096741	2.413111	-3.359996	-3.053170
9594	0	1.772656	0.067412	9.667400	0.017716	0.000672	0.096676	2.415769	-3.371370	-3.054152
9595	0	1.777372	0.037260	9.698255	0.017761	0.000366	0.096985	2.423782	-3.385506	-3.053191
9596	0	1.774023	0.050269	9.728248	0.017725	0.000501	0.097285	2.426683	-3.402789	-3.051558
9597	0	1.771509	0.024810	9.820287	0.017700	0.000244	0.098206	2.431787	-3.419541	-3.047139
9598	0	1.793310	0.019102	9.819615	0.017913	0.000191	0.098200	2.432639	-3.442498	-3.045390
9599	0	1.807873	0.049400	9.869156	0.018066	0.000488	0.098694	2.439741	-3.456195	-3.044686
9600	0	1.804492	0.080461	9.789272	0.018029	0.000804	0.097896	2.441063	-3.473907	-3.045743
9601	0	1.826486	0.079671	9.869098	0.018250	0.000793	0.098694	2.445331	-3.491085	-3.048817
9602	0	1.817366	0.049920	9.917255	0.018158	0.000494	0.099175	2.451790	-3.508598	-3.053751
9603	0	1.845072	0.030812	9.930083	0.018433	0.000305	0.099304	2.455693	-3.528842	-3.054942
9604	0	1.830082	0.061639	9.990416	0.018286	0.000616	0.099907	2.456606	-3.545472	-3.050879
9605	0	1.844089	0.049159	9.954679	0.018433	0.000488	0.099548	2.460952	-3.554356	-3.050146
9606	0	1.858295	0.019158	10.027471	0.018571	0.000189	0.100277	2.464628	-3.567503	-3.047755
9607	0	1.874381	0.055459	10.009650	0.018738	0.000549	0.100098	2.471174	-3.573768	-3.052606
9608	0	1.857154	0.062138	10.082622	0.018566	0.000621	0.100827	2.472389	-3.579263	-3.046434
9609	0	1.837608	0.073329	10.009682	0.018372	0.000732	0.100098	2.473971	-3.583767	-3.044140
9610	0	1.850429	0.067455	10.101088	0.018502	0.000672	0.101011	2.477064	-3.585445	-3.038982
9611	0	1.873113	0.085073	10.138066	0.018738	0.000854	0.101379	2.473533	-3.577238	-3.042281
9612	0	1.865669	0.060035	10.071117	0.018663	0.000603	0.100710	2.471541	-3.568933	-3.043840
9613	0	1.849049	0.042648	10.046445	0.018494	0.000427	0.100464	2.471319	-3.564672	-3.049736
9614	0	1.853789	0.030312	10.016152	0.018548	0.000303	0.100160	2.471840	-3.552455	-3.046684
9615	0	1.879036	0.073411	9.991613	0.018799	0.000732	0.099915	2.474427	-3.542102	-3.046854
9616	0	1.852305	0.054882	9.992011	0.018538	0.000552	0.099917	2.471337	-3.524838	-3.047765
9617	0	1.848140	0.067051	9.973372	0.018494	0.000671	0.099731	2.471047	-3.510107	-3.046733
9618	0	1.790567	0.091409	9.961568	0.017920	0.000914	0.099613	2.472269	-3.493508	-3.053584
9619	0	1.799358	0.060170	9.900122	0.018005	0.000610	0.098999	2.463083	-3.479162	-3.055592
9620	0	1.784642	0.016190	9.912726	0.017859	0.000165	0.099125	2.460257	-3.463424	-3.057937
9621	0	1.792663	0.036010	9.839192	0.017944	0.000366	0.098389	2.453971	-3.442106	-3.055472
9622	0	1.783224	0.041178	9.845813	0.017847	0.000415	0.098455	2.451151	-3.424194	-3.051647
9623	0	1.775332	0.060542	9.747462	0.017761	0.000610	0.097473	2.446078	-3.414231	-3.057751
9624	0	1.767526	0.040759	9.741564	0.017684	0.000417	0.097414	2.436115	-3.403269	-3.059767
9625	0	1.762831	0.054406	9.723100	0.017639	0.000549	0.097229	2.430671	-3.389813	-3.063189
9626	0	1.767039	0.089876	9.644085	0.017678	0.000904	0.096439	2.425112	-3.379759	-3.058862
9627	0	1.787623	0.079042	9.680309	0.017883	0.000793	0.096802	2.422255	-3.370701	-3.056567
9628	0	1.738034	0.078163	9.625446	0.017381	0.000787	0.096254	2.416822	-3.369598	-3.061488
9629	0	1.782221	0.091558	9.661866	0.017822	0.000916	0.096619	2.417533	-3.368865	-3.059681
9630	0	1.733427	0.079140	9.637352	0.017334	0.000793	0.096374	2.415737	-3.368553	-3.060124
9631	0	1.752183	0.072788	9.698404	0.017517	0.000732	0.096985	2.411048	-3.373469	-3.062803
9632	0	1.753459	0.029769	9.704255	0.017527	0.000296	0.097044	2.414013	-3.382256	-3.060801
9633	0	1.770603	0.036591	9.692276	0.017700	0.000366	0.096924	2.414259	-3.388516	-3.058705
9634	0	1.759981	0.024329	9.752947	0.017590	0.000243	0.097531	2.414942	-3.399908	-3.061193
9635	0	1.752743	0.036405	9.759337	0.017517	0.000366	0.097595	2.413003	-3.411401	-3.059945
9636	0	1.755040	0.048033	9.801628	0.017537	0.000484	0.098019	2.409876	-3.426268	-3.062500
9637	0	1.819965	0.084975	9.820354	0.018188	0.000854	0.098206	2.404993	-3.438621	-3.061985
9638	0	1.773808	0.048056	9.825894	0.017722	0.000478	0.098262	2.408707	-3.456590	-3.059851
9639	0	1.814350	0.097901	9.826361	0.018127	0.000977	0.098267	2.412066	-3.474662	-3.061885
9640	0	1.799627	0.061234	9.923297	0.017977	0.000615	0.099236	2.409419	-3.496527	-3.065959
9641	0	1.814479	0.048942	9.942310	0.018127	0.000488	0.099426	2.411238	-3.515901	-3.069606
9642	0	1.823187	0.048543	9.996728	0.018223	0.000490	0.099969	2.406435	-3.525626	-3.072301
9643	0	1.832378	0.036105	9.979007	0.018311	0.000366	0.099792	2.401146	-3.540155	-3.077209
9644	0	1.819913	0.066934	9.948537	0.018188	0.000671	0.099487	2.399393	-3.551763	-3.073146
9645	0	1.839471	0.082458	10.014150	0.018384	0.000829	0.100143	2.395271	-3.563354	-3.072195
9646	0	1.851007	0.082293	10.002171	0.018501	0.000831	0.100023	2.387136	-3.572740	-3.073040
9647	0	1.856651	0.073098	10.046169	0.018555	0.000732	0.100464	2.386097	-3.585555	-3.067700
9648	0	1.852047	0.029936	10.033631	0.018517	0.000301	0.100337	2.384454	-3.589404	-3.065792
9649	0	1.861572	0.018097	10.064698	0.018616	0.000183	0.100647	2.382681	-3.588762	-3.070763
9650	0	1.873744	0.035871	10.058584	0.018737	0.000361	0.100586	2.380267	-3.588779	-3.068840
9651	0	1.861639	0.030198	10.009754	0.018616	0.000305	0.100098	2.377283	-3.588900	-3.073215
9652	0	1.861459	0.035259	10.076850	0.018617	0.000360	0.100768	2.370152	-3.585840	-3.068261
9653	0	1.842600	0.066883	10.089234	0.018433	0.000671	0.100891	2.367955	-3.577668	-3.064896
9654	0	1.847755	0.066036	10.034425	0.018480	0.000666	0.100344	2.362631	-3.573838	-3.069794
9655	0	1.824372	0.060924	9.979355	0.018250	0.000610	0.099792	2.362039	-3.566548	-3.067391
9656	0	1.847078	0.041695	9.991843	0.018481	0.000424	0.099916	2.354331	-3.553861	-3.069552
9657	0	1.823691	0.030134	9.948963	0.018250	0.000305	0.099487	2.350683	-3.538683	-3.065671
9658	0	1.821737	0.035043	9.869887	0.018224	0.000358	0.098698	2.343118	-3.530583	-3.069217
9659	0	1.799237	0.018114	9.955069	0.018005	0.000183	0.099548	2.341584	-3.514969	-3.071344
9660	0	1.784520	0.029300	9.815061	0.017858	0.000300	0.098148	2.333747	-3.499879	-3.071794
9661	0	1.798882	0.072578	9.814762	0.018005	0.000732	0.098145	2.326827	-3.479879	-3.071836
9662	0	1.820354	0.071564	9.809158	0.018216	0.000719	0.098089	2.323606	-3.464481	-3.070836
9663	0	1.762636	0.048771	9.802477	0.017639	0.000488	0.098022	2.323639	-3.448879	-3.074747
9664	0	1.754364	0.018189	9.747853	0.017552	0.000181	0.097477	2.325109	-3.437981	-3.077918
9665	0	1.769457	0.054362	9.716903	0.017700	0.000549	0.097168	2.319158	-3.430658	-3.075512
9666	0	1.743536	0.035137	9.698845	0.017445	0.000355	0.096987	2.315878	-3.419090	-3.076207
9667	0	1.708307	0.023925	9.747434	0.017090	0.000244	0.097473	2.310839	-3.410443	-3.077311
9668	0	1.744024	0.041681	9.662100	0.017443	0.000417	0.096621	2.311551	-3.406861	-3.074296
9669	0	1.739236	0.042457	9.704639	0.017395	0.000427	0.097046	2.309078	-3.403039	-3.071834
9670	0	1.738304	0.023288	9.661979	0.017389	0.000238	0.096619	2.303257	-3.394943	-3.073977
9671	0	1.746336	0.023958	9.680045	0.017456	0.000244	0.096802	2.298524	-3.402918	-3.070288
9672	0	1.741645	0.029198	9.691970	0.017409	0.000296	0.096921	2.294841	-3.410674	-3.072593
9673	0	1.752890	0.049014	9.747101	0.017517	0.000488	0.097473	2.297550	-3.423929	-3.075860
9674	0	1.767025	0.030787	9.765000	0.017662	0.000308	0.097651	2.297939	-3.432914	-3.072928
9675	0	1.734470	0.030055	9.759333	0.017334	0.000305	0.097595	2.293139	-3.444812	-3.076065
9676	0	1.743031	0.029354	9.740479	0.017416	0.000296	0.097407	2.291247	-3.460988	-3.076374
9677	0	1.771437	0.042397	9.838614	0.017700	0.000427	0.098389	2.288031	-3.476831	-3.078249
9678	0	1.780224	0.023439	9.856365	0.017789	0.000237	0.098566	2.285055	-3.491690	-3.080130
9679	0	1.796155	0.024315	9.856865	0.017944	0.000244	0.098572	2.284449	-3.511033	-3.082416
9680	0	1.811674	0.048033	9.862322	0.018101	0.000485	0.098626	2.279159	-3.528944	-3.081349
9681	0	1.838629	0.018045	9.948459	0.018372	0.000183	0.099487	2.276684	-3.545225	-3.087483
9682	0	1.841585	0.041448	10.002822	0.018401	0.000422	0.100031	2.269277	-3.561373	-3.088926
9683	0	1.826240	0.048537	10.009532	0.018250	0.000488	0.100098	2.266541	-3.575469	-3.095142
9684	0	1.835179	0.041700	10.021214	0.018336	0.000421	0.100215	2.263060	-3.592512	-3.093692
9685	0	1.856763	0.054705	10.046149	0.018555	0.000549	0.100464	2.261073	-3.606609	-3.095961
9686	0	1.852878	0.060085	10.002919	0.018519	0.000606	0.100031	2.256328	-3.616652	-3.091498
9687	0	1.831583	0.060729	10.027982	0.018311	0.000610	0.100281	2.253487	-3.622000	-3.089851
9688	0	1.808842	0.029560	10.064205	0.018077	0.000299	0.100644	2.250800	-3.634447	-3.096149
9689	0	1.831200	0.030385	10.034153	0.018311	0.000305	0.100342	2.249936	-3.635421	-3.091709
9690	0	1.849786	0.017745	10.015749	0.018497	0.000180	0.100158	2.247428	-3.636275	-3.089454
9691	0	1.842946	0.036418	10.064756	0.018433	0.000366	0.100647	2.245812	-3.632008	-3.089227
9692	0	1.842117	0.024236	10.034362	0.018426	0.000239	0.100343	2.249854	-3.625905	-3.082520
9693	0	1.830625	0.049113	10.034257	0.018311	0.000488	0.100342	2.253731	-3.620351	-3.084270
9694	0	1.841678	0.049074	10.046616	0.018424	0.000493	0.100465	2.251827	-3.611374	-3.082256
9695	0	1.848559	0.029977	9.967192	0.018494	0.000305	0.099670	2.246404	-3.601403	-3.078714
9696	0	1.834338	-0.006944	9.979659	0.018355	-0.000072	0.099794	2.250551	-3.587004	-3.082897
9697	0	1.829835	-0.006393	9.912334	0.018311	-0.000061	0.099121	2.247967	-3.572228	-3.087095
9698	0	1.809041	0.023418	9.888302	0.018103	0.000237	0.098881	2.244937	-3.557339	-3.080219
9699	0	1.768764	0.024556	9.900126	0.017700	0.000244	0.098999	2.247254	-3.542161	-3.076578
9700	0	1.802533	0.024337	9.821238	0.018042	0.000246	0.098209	2.244924	-3.522462	-3.076941
9701	0	1.756608	0.042730	9.808565	0.017578	0.000427	0.098083	2.245678	-3.507698	-3.073589
9702	0	1.796844	0.042481	9.802851	0.017981	0.000426	0.098026	2.244688	-3.492818	-3.074305
9703	0	1.781505	0.018413	9.838998	0.017822	0.000183	0.098389	2.246546	-3.483750	-3.073567
9704	0	1.773449	0.036858	9.747731	0.017747	0.000368	0.097475	2.247806	-3.468448	-3.068841
9705	0	1.787284	0.048855	9.723093	0.017883	0.000488	0.097229	2.248825	-3.455443	-3.068552
9706	0	1.761597	0.036433	9.704917	0.017618	0.000366	0.097049	2.247291	-3.452152	-3.067086
9707	0	1.744972	0.054945	9.661980	0.017456	0.000549	0.096619	2.248136	-3.443959	-3.062185
9708	0	1.743953	0.042899	9.582767	0.017443	0.000427	0.095827	2.250870	-3.439482	-3.057400
9709	0	1.757546	0.012023	9.643603	0.017578	0.000122	0.096436	2.249383	-3.435642	-3.055983
9710	0	1.739050	0.005490	9.661844	0.017389	0.000057	0.096619	2.247307	-3.436392	-3.056834
9711	0	1.770233	0.024495	9.704551	0.017700	0.000244	0.097046	2.248885	-3.438249	-3.055795
9712	0	1.770716	0.025035	9.686125	0.017704	0.000245	0.096862	2.255662	-3.441326	-3.055219
9713	0	1.770344	0.042888	9.655701	0.017700	0.000427	0.096558	2.258218	-3.444503	-3.050619
9714	0	1.765468	0.025006	9.685909	0.017645	0.000247	0.096861	2.262373	-3.455445	-3.052459
9715	0	1.777384	0.012489	9.789810	0.017761	0.000122	0.097900	2.266199	-3.469556	-3.052017
9716	0	1.773442	0.025080	9.697837	0.017725	0.000249	0.096980	2.268985	-3.480064	-3.055877
9717	0	1.783638	0.006562	9.801989	0.017822	0.000061	0.098022	2.274834	-3.495936	-3.057050
9718	0	1.780706	0.025984	9.819653	0.017789	0.000253	0.098200	2.283559	-3.516520	-3.058844
9719	0	1.802249	0.055050	9.795827	0.018005	0.000549	0.097961	2.285477	-3.535871	-3.056821
9720	0	1.811409	0.024966	9.844057	0.018101	0.000246	0.098443	2.290211	-3.550749	-3.050939
9721	0	1.808259	0.036913	9.917917	0.018066	0.000366	0.099182	2.294093	-3.568800	-3.049285
9722	0	1.829613	0.043727	9.923385	0.018282	0.000433	0.099236	2.299552	-3.584561	-3.052755
9723	0	1.820168	-0.005886	9.960696	0.018188	-0.000061	0.099609	2.302586	-3.599104	-3.054632
9724	0	1.834815	0.037384	10.027303	0.018337	0.000370	0.100275	2.307467	-3.610932	-3.055784
9725	0	1.832194	0.037421	10.033969	0.018311	0.000366	0.100342	2.317054	-3.623324	-3.054495
9726	0	1.821681	0.032334	10.015292	0.018211	0.000320	0.100154	2.320945	-3.628902	-3.061655
9727	0	1.850194	0.048911	9.991301	0.018494	0.000488	0.099915	2.322482	-3.637750	-3.068530
9728	0	1.875909	0.036889	10.082531	0.018754	0.000367	0.100826	2.325018	-3.642890	-3.075901
9729	0	1.837417	0.018540	10.046339	0.018372	0.000183	0.100464	2.328232	-3.645194	-3.078986
9730	0	1.849806	0.024488	10.064514	0.018498	0.000248	0.100645	2.325438	-3.644076	-3.074267
9731	0	1.861066	0.000788	10.009860	0.018616	0.000000	0.100098	2.334995	-3.637664	-3.077502
9732	0	1.817206	-0.010176	10.034383	0.018178	-0.000107	0.100343	2.341353	-3.630250	-3.084215
9733	0	1.848746	0.000383	9.997673	0.018494	0.000000	0.099976	2.346362	-3.622504	-3.081218
9734	0	1.835424	0.025159	9.985633	0.018359	0.000252	0.099855	2.346820	-3.616155	-3.080986
9735	0	1.830206	0.073419	10.009920	0.018311	0.000732	0.100098	2.349497	-3.605779	-3.081056
9736	0	1.840658	0.092083	9.924765	0.018415	0.000918	0.099246	2.352972	-3.594858	-3.080816
9737	0	1.866573	0.048649	9.887904	0.018677	0.000488	0.098877	2.351632	-3.581402	-3.082790
9738	0	1.821546	0.012157	9.918799	0.018227	0.000118	0.099186	2.356107	-3.567864	-3.084373
9739	0	1.811492	0.049074	9.881820	0.018127	0.000488	0.098816	2.359632	-3.552689	-3.081352
9740	0	1.802704	0.043366	9.808998	0.018042	0.000432	0.098087	2.362260	-3.534996	-3.077229
9741	0	1.817459	0.049193	9.790295	0.018188	0.000488	0.097900	2.367207	-3.518079	-3.073976
9742	0	1.808951	0.043662	9.796808	0.018100	0.000434	0.097966	2.371010	-3.505419	-3.076196
9743	0	1.799403	0.079298	9.820765	0.018005	0.000793	0.098206	2.371155	-3.491544	-3.076613
9744	0	1.785504	0.042723	9.741690	0.017860	0.000425	0.097416	2.374028	-3.484566	-3.074468
9745	0	1.787283	0.036641	9.729196	0.017883	0.000366	0.097290	2.374961	-3.471573	-3.070338
9746	0	1.797676	0.030697	9.759948	0.017984	0.000305	0.097598	2.377710	-3.461964	-3.075587
9747	0	1.775631	0.030595	9.747404	0.017761	0.000305	0.097473	2.379272	-3.455527	-3.075860
9748	0	1.756736	0.012553	9.692483	0.017568	0.000123	0.096925	2.382822	-3.454559	-3.078121
9749	0	1.769937	0.030504	9.741226	0.017700	0.000305	0.097412	2.383307	-3.452929	-3.073900
9750	0	1.733323	0.061045	9.728983	0.017332	0.000609	0.097290	2.385135	-3.453591	-3.073084
9751	0	1.751887	0.054631	9.747284	0.017517	0.000549	0.097473	2.382270	-3.455002	-3.070729
9752	0	1.733805	0.054247	9.692266	0.017337	0.000543	0.096923	2.382693	-3.455766	-3.072681
9753	0	1.758691	0.049380	9.704428	0.017578	0.000488	0.097046	2.389690	-3.465513	-3.080041
9754	0	1.785040	0.031820	9.746731	0.017839	0.000316	0.097469	2.393194	-3.477773	-3.078136
9755	0	1.777082	0.042826	9.747139	0.017761	0.000427	0.097473	2.394946	-3.488383	-3.076217
9756	0	1.766774	0.055617	9.752861	0.017658	0.000551	0.097530	2.401257	-3.498899	-3.076572
9757	0	1.801613	0.054799	9.802049	0.018005	0.000549	0.098022	2.400297	-3.510796	-3.081257
9758	0	1.797791	0.067412	9.838156	0.017965	0.000669	0.098384	2.407286	-3.524820	-3.078574
9759	0	1.807763	0.079575	9.875281	0.018066	0.000793	0.098755	2.410483	-3.537182	-3.079145
9760	0	1.797970	0.079706	9.893078	0.017966	0.000797	0.098933	2.410800	-3.552038	-3.081389
9761	0	1.795781	0.061552	9.869136	0.017944	0.000610	0.098694	2.417278	-3.567040	-3.080023
9762	0	1.829176	0.068173	9.935665	0.018276	0.000681	0.099360	2.418750	-3.584304	-3.083722
9763	0	1.813496	0.043291	9.960798	0.018127	0.000427	0.099609	2.425770	-3.592312	-3.083163
9764	0	1.814934	0.013319	9.948210	0.018142	0.000133	0.099483	2.427077	-3.600403	-3.081000
9765	0	1.813497	0.042984	9.985214	0.018127	0.000427	0.099854	2.430607	-3.608387	-3.083279
9766	0	1.851829	0.043782	10.021415	0.018509	0.000432	0.100216	2.437749	-3.618477	-3.078475
9767	0	1.843635	0.018457	10.046318	0.018433	0.000183	0.100464	2.440004	-3.622082	-3.080875
9768	0	1.857054	0.030711	10.003319	0.018562	0.000307	0.100035	2.440633	-3.630820	-3.080866
9769	0	1.873810	0.066625	9.979246	0.018738	0.000671	0.099792	2.435460	-3.630456	-3.083908
9770	0	1.831298	0.066005	10.082869	0.018311	0.000661	0.100829	2.435124	-3.632523	-3.084274
9771	0	1.836616	0.042713	10.022072	0.018372	0.000427	0.100220	2.435659	-3.625640	-3.080067
9772	0	1.829653	0.006391	9.991597	0.018299	0.000060	0.099916	2.440625	-3.622051	-3.078520
9773	0	1.849319	0.049139	10.009773	0.018494	0.000488	0.100098	2.444775	-3.620863	-3.076840
9774	0	1.854869	0.061636	9.985445	0.018554	0.000616	0.099854	2.445749	-3.614401	-3.082635
9775	0	1.836615	0.012317	10.015969	0.018372	0.000122	0.100159	2.447651	-3.607531	-3.075511
9776	0	1.853561	0.054905	10.010004	0.018543	0.000551	0.100099	2.445855	-3.598111	-3.078155
9777	0	1.817671	0.072953	9.887914	0.018188	0.000732	0.098877	2.443250	-3.583772	-3.079168
9778	0	1.803366	0.084916	9.924859	0.018043	0.000848	0.099247	2.445449	-3.572836	-3.083949
9779	0	1.818014	0.079256	9.863436	0.018188	0.000793	0.098633	2.445103	-3.562452	-3.079441
9780	0	1.778989	0.060899	9.857738	0.017805	0.000608	0.098575	2.446431	-3.544085	-3.081146
9781	0	1.787127	0.078842	9.802470	0.017883	0.000793	0.098022	2.441327	-3.529291	-3.083296
9782	0	1.754267	0.029356	9.808922	0.017553	0.000295	0.098087	2.440716	-3.516157	-3.085081
9783	0	1.787237	0.042340	9.820757	0.017883	0.000427	0.098206	2.436980	-3.502684	-3.084239
9784	0	1.778470	0.047486	9.766294	0.017800	0.000480	0.097660	2.432099	-3.483623	-3.088259
9785	0	1.775443	0.042524	9.796267	0.017761	0.000427	0.097961	2.430454	-3.474971	-3.085508
9786	0	1.768400	0.042039	9.649902	0.017687	0.000422	0.096498	2.428655	-3.470905	-3.085486
9787	0	1.793832	0.084658	9.710811	0.017944	0.000854	0.097107	2.420102	-3.463094	-3.085701
9788	0	1.786398	0.089627	9.704911	0.017871	0.000899	0.097048	2.417220	-3.454214	-3.088204
9789	0	1.769715	0.072891	9.741269	0.017700	0.000732	0.097412	2.413793	-3.449922	-3.089770
9790	0	1.738808	0.054091	9.716897	0.017388	0.000542	0.097169	2.413512	-3.448920	-3.093098
9791	0	1.764064	0.054793	9.667943	0.017639	0.000549	0.096680	2.412510	-3.449990	-3.097261
9792	0	1.771067	0.072858	9.698252	0.017703	0.000729	0.096984	2.413073	-3.458284	-3.098982
9793	0	1.783077	0.103702	9.734952	0.017822	0.001038	0.097351	2.413002	-3.467568	-3.095682
9794	0	1.808641	0.097576	9.704137	0.018083	0.000975	0.097042	2.414895	-3.471387	-3.101554
9795	0	1.764913	0.060931	9.747135	0.017639	0.000610	0.097473	2.414267	-3.482412	-3.102777
9796	0	1.785875	0.053943	9.801569	0.017842	0.000546	0.098019	2.406711	-3.500945	-3.104599
9797	0	1.795660	0.060681	9.777609	0.017944	0.000610	0.097778	2.403215	-3.514587	-3.100965
9798	0	1.798524	0.054274	9.825871	0.017968	0.000542	0.098262	2.404973	-3.533817	-3.104593
9799	0	1.795472	0.048674	9.777642	0.017944	0.000488	0.097778	2.403795	-3.545289	-3.098663
9800	0	1.834305	0.066632	9.887006	0.018332	0.000668	0.098872	2.402952	-3.557965	-3.095548
9801	0	1.832405	0.085006	9.893553	0.018311	0.000854	0.098938	2.398466	-3.572909	-3.098352
9802	0	1.828700	0.077870	9.935757	0.018276	0.000784	0.099360	2.393115	-3.584678	-3.103574
9803	0	1.826004	0.079256	9.942434	0.018250	0.000793	0.099426	2.392686	-3.596141	-3.108286
9804	0	1.858300	0.054693	9.960324	0.018576	0.000547	0.099605	2.392764	-3.603895	-3.110732
9805	0	1.831882	0.042058	9.960788	0.018311	0.000427	0.099609	2.385805	-3.612708	-3.114402
9806	0	1.851425	0.053249	9.954372	0.018510	0.000535	0.099545	2.383587	-3.617068	-3.114200
9807	0	1.855764	0.085556	9.979192	0.018555	0.000854	0.099792	2.385437	-3.619805	-3.118440
9808	0	1.843998	0.061090	10.052270	0.018438	0.000612	0.100523	2.384551	-3.621008	-3.116296
9809	0	1.837804	0.079153	10.058477	0.018372	0.000793	0.100586	2.383013	-3.627668	-3.113767
9810	0	1.850312	0.109219	10.046156	0.018506	0.001094	0.100461	2.381816	-3.623619	-3.112742
9811	0	1.861338	0.096990	10.022023	0.018616	0.000977	0.100220	2.375006	-3.620193	-3.114106
9812	0	1.817569	0.047043	10.009913	0.018184	0.000474	0.100098	2.371707	-3.610337	-3.116312
9813	0	1.848744	0.042665	10.022087	0.018494	0.000427	0.100220	2.371737	-3.602572	-3.119302
9814	0	1.823048	0.023749	9.961251	0.018237	0.000242	0.099611	2.367065	-3.594244	-3.113129
9815	0	1.811782	0.042232	10.016045	0.018127	0.000427	0.100159	2.362215	-3.582517	-3.113052
9816	0	1.822499	0.090036	9.955224	0.018230	0.000905	0.099551	2.357611	-3.575490	-3.112739
9817	0	1.830251	0.085213	9.961087	0.018311	0.000854	0.099609	2.355658	-3.565535	-3.108085
9818	0	1.779755	0.060408	9.930764	0.017806	0.000606	0.099306	2.354650	-3.555037	-3.103478
9819	0	1.817778	0.048715	9.924513	0.018188	0.000488	0.099243	2.354083	-3.542019	-3.107241
9820	0	1.785326	-0.006966	9.882024	0.017861	-0.000064	0.098819	2.348201	-3.531926	-3.107937
9821	0	1.793304	0.017780	9.796350	0.017944	0.000183	0.097961	2.342818	-3.518010	-3.106957
9822	0	1.784847	0.004421	9.784535	0.017860	0.000050	0.097843	2.337337	-3.503330	-3.107090
9823	0	1.775298	0.011866	9.723051	0.017761	0.000122	0.097229	2.334089	-3.492926	-3.103228
9824	0	1.798269	0.059355	9.698880	0.017988	0.000603	0.096988	2.324119	-3.485658	-3.100868
9825	0	1.756995	0.078835	9.704742	0.017578	0.000793	0.097046	2.318886	-3.475241	-3.094898
9826	0	1.774010	0.084382	9.698845	0.017744	0.000844	0.096988	2.319368	-3.469885	-3.094163
9827	0	1.769642	0.042121	9.722972	0.017700	0.000427	0.097229	2.313053	-3.464704	-3.092694
9828	0	1.775041	0.071609	9.668126	0.017754	0.000720	0.096681	2.309162	-3.460196	-3.091774
9829	0	1.739346	0.018244	9.643583	0.017395	0.000183	0.096436	2.309059	-3.457673	-3.091268
9830	0	1.757616	-0.006405	9.698453	0.017574	-0.000063	0.096985	2.308428	-3.459187	-3.090236
9831	0	1.758252	0.060775	9.747237	0.017578	0.000610	0.097473	2.306058	-3.463642	-3.091472
9832	0	1.765194	0.072561	9.704324	0.017648	0.000727	0.097044	2.305434	-3.467892	-3.089962
9833	0	1.795240	0.048494	9.698339	0.017944	0.000488	0.096985	2.302183	-3.476719	-3.090271
9834	0	1.772406	0.090580	9.728485	0.017716	0.000908	0.097286	2.300389	-3.485006	-3.090063
9835	0	1.795171	0.097304	9.747182	0.017944	0.000977	0.097473	2.296952	-3.492964	-3.089107
9836	0	1.796549	0.036010	9.716384	0.017959	0.000359	0.097165	2.299336	-3.500409	-3.095166
9837	0	1.820330	0.018390	9.771452	0.018188	0.000183	0.097717	2.300871	-3.517135	-3.093877
9838	0	1.786116	0.017955	9.783194	0.017852	0.000184	0.097834	2.296284	-3.527388	-3.094111
9839	0	1.784007	0.048455	9.765302	0.017822	0.000488	0.097656	2.292551	-3.547590	-3.090411
9840	0	1.811237	0.029412	9.807486	0.018102	0.000298	0.098077	2.289242	-3.559370	-3.091079
9841	0	1.820006	0.030369	9.863068	0.018188	0.000305	0.098633	2.288170	-3.572141	-3.091300
9842	0	1.827940	0.048424	9.874882	0.018272	0.000484	0.098750	2.288574	-3.579573	-3.087097
9843	0	1.807694	0.024187	9.930229	0.018066	0.000244	0.099304	2.286607	-3.591029	-3.083375
9844	0	1.821842	0.066612	9.978608	0.018209	0.000667	0.099788	2.286678	-3.600649	-3.082800
9845	0	1.832260	0.072997	9.936303	0.018311	0.000732	0.099365	2.284511	-3.613859	-3.084088
9846	0	1.828383	0.017705	9.978579	0.018273	0.000177	0.099788	2.284760	-3.625218	-3.081916
9847	0	1.843787	0.012119	9.997462	0.018433	0.000122	0.099976	2.284427	-3.630561	-3.079687
9848	0	1.838591	0.029936	9.991100	0.018382	0.000303	0.099912	2.280685	-3.634251	-3.075749
9849	0	1.843597	0.036734	9.985289	0.018433	0.000366	0.099854	2.282637	-3.637427	-3.073777
9850	0	1.844049	0.048919	10.125520	0.018439	0.000490	0.101255	2.282191	-3.638069	-3.070012
9851	0	1.885797	0.085537	10.009801	0.018860	0.000854	0.100098	2.283897	-3.635232	-3.072575
9852	0	1.860804	0.115967	9.979321	0.018612	0.001161	0.099792	2.283552	-3.630098	-3.070503
9853	0	1.848594	0.079160	10.022116	0.018494	0.000793	0.100220	2.282214	-3.620584	-3.069294
9854	0	1.841194	0.023864	9.985625	0.018416	0.000240	0.099855	2.281042	-3.614786	-3.066732
9855	0	1.824067	0.024023	9.973307	0.018250	0.000244	0.099731	2.277360	-3.603952	-3.065979
9856	0	1.828798	0.023170	9.924685	0.018292	0.000236	0.099246	2.273692	-3.598141	-3.069387
9857	0	1.805417	-0.012424	9.942849	0.018066	-0.000122	0.099426	2.271984	-3.583375	-3.065221
9858	0	1.797245	0.030434	9.912637	0.017981	0.000300	0.099125	2.277207	-3.573336	-3.068704
9859	0	1.818314	0.042795	9.863379	0.018188	0.000427	0.098633	2.278753	-3.566448	-3.065950
9860	0	1.798227	0.036338	9.857487	0.017994	0.000367	0.098573	2.275173	-3.552217	-3.072009
9861	0	1.799851	0.018239	9.851200	0.018005	0.000183	0.098511	2.275078	-3.543582	-3.079436
9862	0	1.779880	0.000120	9.802603	0.017808	-0.000002	0.098024	2.279407	-3.532232	-3.075576
9863	0	1.781547	0.011905	9.777956	0.017822	0.000122	0.097778	2.276652	-3.523572	-3.073462
9864	0	1.780193	0.029548	9.723202	0.017808	0.000299	0.097231	2.273866	-3.515802	-3.074713
9865	0	1.794277	0.049115	9.747342	0.017944	0.000488	0.097473	2.277896	-3.513296	-3.078113
9866	0	1.768940	0.098171	9.680303	0.017696	0.000981	0.096802	2.279085	-3.504339	-3.074410
9867	0	1.757210	0.103537	9.716908	0.017578	0.001038	0.097168	2.277229	-3.496565	-3.079983
9868	0	1.762733	0.054643	9.662044	0.017627	0.000545	0.096621	2.280133	-3.496564	-3.083784
9869	0	1.763916	0.042630	9.674073	0.017639	0.000427	0.096741	2.279724	-3.495901	-3.089753
9870	0	1.776530	0.042110	9.698396	0.017760	0.000424	0.096985	2.276584	-3.501121	-3.088104
9871	0	1.770307	0.042816	9.716744	0.017700	0.000427	0.097168	2.278326	-3.503866	-3.085946
9872	0	1.783103	0.048930	9.661618	0.017828	0.000489	0.096617	2.279089	-3.506815	-3.090889
9873	0	1.758100	0.048727	9.704538	0.017578	0.000488	0.097046	2.278602	-3.509539	-3.094675
9874	0	1.801984	0.048352	9.740859	0.018011	0.000485	0.097410	2.277066	-3.519140	-3.097110
9875	0	1.788693	0.055253	9.759453	0.017883	0.000549	0.097595	2.281474	-3.522766	-3.100323
9876	0	1.784076	0.031527	9.826254	0.017829	0.000311	0.098265	2.287139	-3.535905	-3.100182
9877	0	1.777461	0.030480	9.814211	0.017761	0.000305	0.098145	2.287338	-3.550877	-3.103294
9878	0	1.767741	0.000480	9.764844	0.017666	-0.000001	0.097651	2.294635	-3.563804	-3.109233
9879	0	1.826145	0.024999	9.863059	0.018250	0.000244	0.098633	2.301970	-3.577063	-3.112200
9880	0	1.810209	0.026089	9.850379	0.018090	0.000256	0.098506	2.308689	-3.590205	-3.115268
9881	0	1.832207	0.060636	9.808137	0.018311	0.000610	0.098083	2.304745	-3.602968	-3.116062
9882	0	1.828501	0.072819	9.868671	0.018272	0.000724	0.098689	2.310358	-3.616987	-3.116597
9883	0	1.838472	0.098065	9.905758	0.018372	0.000977	0.099060	2.315659	-3.631553	-3.116410
9884	0	1.834411	0.074791	9.990734	0.018336	0.000740	0.099909	2.325214	-3.639909	-3.115598
9885	0	1.837793	0.012627	9.930302	0.018372	0.000122	0.099304	2.330671	-3.646596	-3.118146
9886	0	1.845205	0.000913	9.972728	0.018445	0.000008	0.099729	2.333048	-3.654034	-3.121904
9887	0	1.868123	0.049322	10.003576	0.018677	0.000488	0.100037	2.339302	-3.658546	-3.126586
9888	0	1.838568	0.031598	9.960645	0.018380	0.000315	0.099607	2.341421	-3.664237	-3.128310
9889	0	1.868314	0.098015	9.973021	0.018677	0.000977	0.099731	2.346174	-3.670934	-3.126317
9890	0	1.887540	0.110645	9.978901	0.018872	0.001105	0.099790	2.348162	-3.673907	-3.125222
9891	0	1.830739	0.073371	10.022029	0.018311	0.000732	0.100220	2.350355	-3.669656	-3.129439
9892	0	1.836215	0.055132	10.016015	0.018365	0.000551	0.100160	2.351209	-3.665836	-3.129577
9893	0	1.854966	0.024600	9.967134	0.018555	0.000244	0.099670	2.354072	-3.659397	-3.133296
9894	0	1.835670	-0.017714	9.985528	0.018361	-0.000180	0.099854	2.358333	-3.653734	-3.131922
9895	0	1.835931	0.006190	9.973370	0.018372	0.000061	0.099731	2.360094	-3.638988	-3.133509
9896	0	1.815442	0.055148	9.943177	0.018164	0.000550	0.099430	2.362237	-3.627636	-3.128707
9897	0	1.830331	0.073286	9.893932	0.018311	0.000732	0.098938	2.363502	-3.618567	-3.129783
9898	0	1.840771	0.067324	9.894168	0.018417	0.000671	0.098940	2.366371	-3.606778	-3.135682
9899	0	1.811415	0.073781	9.894038	0.018127	0.000732	0.098938	2.373314	-3.590751	-3.133984
9900	0	1.833500	0.050627	9.790697	0.018345	0.000499	0.097905	2.382757	-3.578562	-3.131276
9901	0	1.830179	0.030719	9.881753	0.018311	0.000305	0.098816	2.385834	-3.567766	-3.127885
9902	0	1.822482	0.037220	9.839274	0.018231	0.000370	0.098392	2.389073	-3.559482	-3.129794
9903	0	1.775148	0.042653	9.765803	0.017761	0.000427	0.097656	2.389025	-3.547352	-3.129333
9904	0	1.803879	0.103677	9.759947	0.018046	0.001036	0.097598	2.391052	-3.537755	-3.126283
9905	0	1.793830	0.073516	9.771837	0.017944	0.000732	0.097717	2.394982	-3.530029	-3.120772
9906	0	1.786727	0.091893	9.741470	0.017871	0.000920	0.097414	2.394167	-3.525017	-3.111036
9907	0	1.757289	0.085602	9.735201	0.017578	0.000854	0.097351	2.396692	-3.518152	-3.107496
9908	0	1.775009	0.061231	9.686387	0.017751	0.000613	0.096864	2.396361	-3.516735	-3.108718
9909	0	1.794720	0.012708	9.661811	0.017944	0.000122	0.096619	2.402950	-3.519511	-3.105024
9910	0	1.758580	-0.011108	9.753192	0.017584	-0.000113	0.097532	2.405333	-3.521161	-3.108512
9911	0	1.776262	0.018963	9.692356	0.017761	0.000183	0.096924	2.413642	-3.522185	-3.112076
9912	0	1.776677	0.044492	9.722754	0.017764	0.000440	0.097228	2.420470	-3.524733	-3.115808
9913	0	1.782553	0.085659	9.753357	0.017822	0.000854	0.097534	2.423597	-3.527917	-3.120145
9914	0	1.813947	0.098169	9.759230	0.018134	0.000980	0.097593	2.425829	-3.533514	-3.117333
9915	0	1.782894	0.085581	9.771606	0.017822	0.000854	0.097717	2.428049	-3.540638	-3.115232
9916	0	1.796338	0.049509	9.801853	0.017958	0.000490	0.098020	2.434378	-3.546683	-3.118091
9917	0	1.783075	0.061499	9.765467	0.017822	0.000610	0.097656	2.440420	-3.556007	-3.119495
9918	0	1.760370	0.044355	9.813917	0.017595	0.000436	0.098141	2.449986	-3.565232	-3.123049
9919	0	1.795552	0.079629	9.832557	0.017944	0.000793	0.098328	2.453899	-3.577601	-3.125194
9920	0	1.791128	0.073785	9.832176	0.017905	0.000737	0.098323	2.455344	-3.583957	-3.121530
9921	0	1.770992	0.079648	9.863104	0.017700	0.000793	0.098633	2.459463	-3.594586	-3.118240
9922	0	1.833853	0.086438	9.923767	0.018330	0.000860	0.099239	2.464881	-3.604225	-3.120877
9923	0	1.843970	0.049154	9.899769	0.018433	0.000488	0.098999	2.469289	-3.611784	-3.123807
9924	0	1.881943	0.043882	9.984944	0.018813	0.000433	0.099851	2.476609	-3.618378	-3.125875
9925	0	1.856029	0.000558	9.948626	0.018555	0.000000	0.099487	2.483643	-3.624215	-3.124320
9926	0	1.839120	0.050168	9.948274	0.018382	0.000499	0.099484	2.487620	-3.634085	-3.121110
9927	0	1.850080	0.079388	10.021840	0.018494	0.000793	0.100220	2.488775	-3.641617	-3.130471
9928	0	1.845171	0.073669	9.997181	0.018447	0.000732	0.099973	2.494296	-3.646458	-3.131216
9929	0	1.812813	0.079840	10.034163	0.018127	0.000793	0.100342	2.500573	-3.646605	-3.129834
9930	0	1.800950	0.068594	10.021817	0.018006	0.000681	0.100219	2.506924	-3.649595	-3.126863
9931	0	1.824636	0.048936	9.948788	0.018250	0.000488	0.099487	2.508880	-3.645325	-3.132099
9932	0	1.829978	0.042866	10.003832	0.018304	0.000429	0.100038	2.509068	-3.639971	-3.132197
9933	0	1.842387	0.055239	9.887857	0.018433	0.000549	0.098877	2.513354	-3.629174	-3.132691
9934	0	1.822546	0.055818	9.894192	0.018231	0.000555	0.098941	2.517692	-3.621663	-3.128951
9935	0	1.848224	0.049017	9.894011	0.018494	0.000488	0.098938	2.520621	-3.607789	-3.132610
9936	0	1.846330	0.079460	9.857700	0.018471	0.000796	0.098576	2.519444	-3.598405	-3.127578
9937	0	1.836281	0.098150	9.906164	0.018372	0.000977	0.099060	2.525846	-3.587621	-3.127968
9938	0	1.797842	0.080518	9.863727	0.017987	0.000803	0.098636	2.529115	-3.576711	-3.127864
9939	0	1.781469	0.079554	9.832899	0.017822	0.000793	0.098328	2.532261	-3.567224	-3.126709
9940	0	1.785625	0.067974	9.814855	0.017868	0.000675	0.098146	2.538259	-3.552820	-3.130102
9941	0	1.769071	0.060916	9.851245	0.017700	0.000610	0.098511	2.537650	-3.541118	-3.130639
9942	0	1.767052	0.048483	9.778310	0.017681	0.000485	0.097781	2.537738	-3.528019	-3.125373
9943	0	1.751108	0.061064	9.765733	0.017517	0.000610	0.097656	2.538801	-3.520280	-3.119821
9944	0	1.762518	0.060665	9.741433	0.017627	0.000610	0.097414	2.535226	-3.517732	-3.122922
9945	0	1.769601	0.097849	9.735182	0.017700	0.000977	0.097351	2.538190	-3.512150	-3.129389
9946	0	1.780963	0.049249	9.698656	0.017814	0.000492	0.096986	2.539393	-3.506694	-3.125977
9947	0	1.794130	0.067040	9.735164	0.017944	0.000671	0.097351	2.538984	-3.502432	-3.124104
9948	0	1.781060	0.079472	9.735291	0.017816	0.000791	0.097352	2.544513	-3.495904	-3.122531
9949	0	1.776341	0.085540	9.735067	0.017761	0.000854	0.097351	2.546274	-3.497779	-3.119608
9950	0	1.764494	0.042789	9.747184	0.017643	0.000428	0.097472	2.546611	-3.499419	-3.119408
9951	0	1.764095	0.067458	9.704555	0.017639	0.000671	0.097046	2.551036	-3.500865	-3.118353
9952	0	1.758438	0.061467	9.783780	0.017581	0.000616	0.097838	2.550093	-3.504142	-3.117141
9953	0	1.776486	0.067341	9.728936	0.017761	0.000671	0.097290	2.553127	-3.507755	-3.117377
9954	0	1.759390	0.067787	9.734750	0.017585	0.000675	0.097349	2.556875	-3.517813	-3.120232
9955	0	1.801387	0.079701	9.765465	0.018005	0.000793	0.097656	2.561649	-3.527116	-3.123603
9956	0	1.785172	0.080102	9.771105	0.017838	0.000800	0.097713	2.563309	-3.541975	-3.125530
9957	0	1.795254	0.073075	9.857030	0.017944	0.000732	0.098572	2.562050	-3.550818	-3.124573
9958	0	1.815547	0.103493	9.807748	0.018144	0.001034	0.098080	2.564024	-3.563944	-3.121955
9959	0	1.844193	0.097612	9.857004	0.018433	0.000977	0.098572	2.564172	-3.574093	-3.126094
9960	0	1.833982	0.090880	9.881008	0.018329	0.000914	0.098812	2.559326	-3.586313	-3.125914
9961	0	1.813606	0.073204	9.893641	0.018127	0.000732	0.098938	2.559556	-3.595607	-3.125300
9962	0	1.821486	0.043343	9.856623	0.018206	0.000426	0.098568	2.568398	-3.605706	-3.123488
9963	0	1.807502	0.036164	9.911954	0.018066	0.000366	0.099121	2.563845	-3.614965	-3.126436
9964	0	1.827446	0.078074	9.942105	0.018267	0.000784	0.099422	2.560892	-3.623249	-3.125891
9965	0	1.813538	0.078743	9.985212	0.018127	0.000793	0.099854	2.554735	-3.631624	-3.129947
9966	0	1.808911	0.059345	9.954320	0.018082	0.000598	0.099545	2.550281	-3.639475	-3.128700
9967	0	1.849893	0.104010	9.960837	0.018494	0.001038	0.099609	2.553811	-3.644854	-3.125342
9968	0	1.844914	0.085813	9.991059	0.018443	0.000859	0.099912	2.553208	-3.651077	-3.125111
9969	0	1.861491	0.073121	10.009782	0.018616	0.000732	0.100098	2.552578	-3.649447	-3.120887
9970	0	1.860965	0.035416	9.991536	0.018614	0.000363	0.099915	2.542933	-3.643949	-3.116123
9971	0	1.818954	0.036590	9.997539	0.018188	0.000366	0.099976	2.543271	-3.644493	-3.116790
9972	0	1.837168	0.048842	9.973082	0.018373	0.000487	0.099730	2.545212	-3.641748	-3.123745
9973	0	1.824904	0.030072	9.948740	0.018250	0.000305	0.099487	2.540854	-3.640512	-3.125435
9974	0	1.830570	0.108590	9.893874	0.018310	0.001089	0.098938	2.537943	-3.635258	-3.122623
9975	0	1.824078	0.127584	9.924485	0.018250	0.001282	0.099243	2.531987	-3.624412	-3.120652
9976	0	1.847013	0.114312	9.936915	0.018476	0.001147	0.099368	2.527998	-3.617489	-3.124738
9977	0	1.811600	0.091412	9.924527	0.018127	0.000916	0.099243	2.527156	-3.603593	-3.127158
9978	0	1.778902	0.060081	9.906577	0.017799	0.000607	0.099064	2.521370	-3.590889	-3.124025
9979	0	1.781243	0.061135	9.851251	0.017822	0.000610	0.098511	2.523260	-3.578772	-3.118147
9980	0	1.772959	0.036553	9.839364	0.017741	0.000368	0.098392	2.521035	-3.564549	-3.116016
9981	0	1.787500	0.072829	9.857331	0.017883	0.000732	0.098572	2.517042	-3.554157	-3.108221
9982	0	1.767632	0.053573	9.796553	0.017683	0.000541	0.097964	2.511998	-3.545590	-3.109534
9983	0	1.793380	0.048386	9.796338	0.017944	0.000488	0.097961	2.507661	-3.532542	-3.113059
9984	0	1.767330	0.078130	9.704986	0.017679	0.000784	0.097049	2.505342	-3.524856	-3.116825
9985	0	1.806346	0.115365	9.692445	0.018066	0.001160	0.096924	2.499094	-3.520562	-3.113388
9986	0	1.793233	0.071457	9.735305	0.017938	0.000720	0.097352	2.493523	-3.513548	-3.105836
9987	0	1.769863	0.018068	9.704619	0.017700	0.000183	0.097046	2.491413	-3.511015	-3.105435
9988	0	1.745580	0.054219	9.710630	0.017452	0.000544	0.097107	2.490442	-3.514513	-3.097697
9989	0	1.770273	0.060650	9.735064	0.017700	0.000610	0.097351	2.486662	-3.516780	-3.095810
9990	0	1.746296	0.041380	9.692251	0.017461	0.000419	0.096923	2.481672	-3.518598	-3.095456
9991	0	1.758325	0.078754	9.704502	0.017578	0.000793	0.097046	2.475446	-3.523914	-3.091609
9992	0	1.759063	0.089451	9.716560	0.017588	0.000903	0.097166	2.466104	-3.526676	-3.099666
9993	0	1.782925	0.090915	9.710571	0.017822	0.000916	0.097107	2.459364	-3.534163	-3.101544
9994	0	1.820652	0.089746	9.783566	0.018202	0.000902	0.097836	2.454614	-3.538936	-3.100520
9995	0	1.783074	0.090626	9.747168	0.017822	0.000916	0.097473	2.444536	-3.548155	-3.103956
9996	0	1.821499	0.010112	9.813881	0.018205	0.000103	0.098141	2.443035	-3.559498	-3.104800
9997	0	1.801315	-0.000157	9.832621	0.018005	0.000000	0.098328	2.441887	-3.567895	-3.104117
9998	0	1.778897	0.023999	9.759008	0.017776	0.000240	0.097592	2.442121	-3.581865	-3.107308
9999	0	1.801582	0.078789	9.844784	0.018005	0.000793	0.098450	2.436375	-3.593294	-3.109013
10000	0	1.816079	0.071549	9.801527	0.018147	0.000721	0.098018	2.430700	-3.608119	-3.106984
10001	0	1.819860	0.085167	9.899719	0.018188	0.000854	0.098999	2.428130	-3.619131	-3.106764
10002	0	1.828337	0.060054	9.917578	0.018270	0.000604	0.099178	2.425188	-3.634399	-3.108258
10003	0	1.801662	0.036347	9.887491	0.018005	0.000366	0.098877	2.422685	-3.646728	-3.103770
10004	0	1.827885	-0.000940	9.948118	0.018271	-0.000006	0.099483	2.419172	-3.654566	-3.101318
10005	0	1.825817	-0.000274	9.972986	0.018250	0.000000	0.099731	2.416719	-3.663824	-3.102212
10006	0	1.839454	0.042107	9.954346	0.018389	0.000422	0.099545	2.416862	-3.669810	-3.106947
10007	0	1.843262	0.024540	9.924316	0.018433	0.000244	0.099243	2.418990	-3.669148	-3.107062
10008	0	1.843567	0.030166	9.985201	0.018433	0.000307	0.099853	2.413539	-3.671942	-3.108989
10009	0	1.855581	0.109805	9.936503	0.018555	0.001099	0.099365	2.413589	-3.672476	-3.105686
10010	0	1.873793	0.128128	9.979184	0.018740	0.001280	0.099792	2.415948	-3.669739	-3.106227
10011	0	1.836808	0.042467	9.985417	0.018372	0.000427	0.099854	2.413758	-3.665022	-3.101225
10012	0	1.866808	0.042266	9.942742	0.018669	0.000422	0.099427	2.415737	-3.663154	-3.105813
10013	0	1.848825	0.018226	9.954935	0.018494	0.000183	0.099548	2.415517	-3.656250	-3.108338
10014	0	1.835798	0.054566	9.961074	0.018360	0.000547	0.099610	2.414250	-3.653060	-3.108375
10015	0	1.848450	0.030697	9.906176	0.018494	0.000305	0.099060	2.417065	-3.641802	-3.109109
10016	0	1.828528	0.048926	9.894218	0.018292	0.000491	0.098941	2.415666	-3.632833	-3.102789
10017	0	1.830067	0.084889	9.893986	0.018311	0.000854	0.098938	2.410028	-3.620658	-3.105593
10018	0	1.828323	0.090186	9.857601	0.018291	0.000904	0.098575	2.408237	-3.611459	-3.105057
10019	0	1.793831	0.097383	9.832876	0.017944	0.000977	0.098328	2.405834	-3.603681	-3.101095
10020	0	1.817481	0.097641	9.808558	0.018176	0.000971	0.098085	2.412977	-3.601522	-3.098778
10021	0	1.793903	0.066911	9.796241	0.017944	0.000671	0.097961	2.411085	-3.594615	-3.100231
10022	0	1.792933	-0.043443	9.771888	0.017933	-0.000432	0.097718	2.409020	-3.589790	-3.097244
10023	0	1.799858	-0.006530	9.747440	0.018005	-0.000061	0.097473	2.404815	-3.581119	-3.100555
10024	0	1.780108	0.047225	9.784255	0.017808	0.000479	0.097841	2.398055	-3.572331	-3.100642
10025	0	1.781700	0.066720	9.723000	0.017822	0.000671	0.097229	2.393923	-3.565405	-3.105927
10026	0	1.787039	0.054676	9.698718	0.017873	0.000541	0.096987	2.401641	-3.561928	-3.111794
10027	0	1.818810	0.060850	9.729012	0.018188	0.000610	0.097290	2.400172	-3.560814	-3.116722
10028	0	1.781955	0.048317	9.790071	0.017821	0.000484	0.097900	2.400486	-3.558073	-3.116875
10029	0	1.781920	0.018547	9.747370	0.017822	0.000183	0.097473	2.403940	-3.553816	-3.117498
10030	0	1.750808	-0.005732	9.771866	0.017510	-0.000056	0.097718	2.403420	-3.550411	-3.118584
10031	0	1.751894	-0.012032	9.716764	0.017517	-0.000122	0.097168	2.406122	-3.551936	-3.121627
10032	0	1.752822	0.049013	9.734864	0.017520	0.000491	0.097350	2.405585	-3.560984	-3.124396
10033	0	1.770676	0.067051	9.722782	0.017700	0.000671	0.097229	2.405214	-3.568056	-3.134308
10034	0	1.784185	0.109809	9.795724	0.017835	0.001097	0.097959	2.407441	-3.575802	-3.139299
10035	0	1.795061	0.091556	9.796028	0.017944	0.000916	0.097961	2.408138	-3.582458	-3.137588
10036	0	1.796530	0.066815	9.728561	0.017957	0.000670	0.097287	2.406150	-3.591831	-3.136008
10037	0	1.813260	0.049109	9.802149	0.018127	0.000488	0.098022	2.410067	-3.597188	-3.136382
10038	0	1.789938	0.037552	9.814046	0.017893	0.000371	0.098142	2.415956	-3.604182	-3.144628
10039	0	1.801316	0.030343	9.826518	0.018005	0.000305	0.098267	2.414607	-3.612573	-3.144667
10040	0	1.790476	0.017522	9.838374	0.017899	0.000179	0.098385	2.410588	-3.619097	-3.141110
10041	0	1.807273	-0.000220	9.893683	0.018066	0.000000	0.098938	2.408735	-3.625726	-3.146842
10042	0	1.802478	0.042312	9.930006	0.018018	0.000422	0.099301	2.410109	-3.633137	-3.150694
10043	0	1.832255	0.085933	9.905780	0.018311	0.000854	0.099060	2.416256	-3.646367	-3.152607
10044	0	1.803729	0.050008	9.948106	0.018029	0.000498	0.099483	2.419466	-3.654988	-3.154792
10045	0	1.807391	0.031173	9.948592	0.018066	0.000305	0.099487	2.427556	-3.662977	-3.156575
10046	0	1.826812	0.031902	10.009323	0.018265	0.000318	0.100094	2.429856	-3.666135	-3.154433
10047	0	1.831083	-0.017860	9.991451	0.018311	-0.000183	0.099915	2.435630	-3.665803	-3.157103
10048	0	1.825037	-0.005136	9.979137	0.018250	-0.000052	0.099792	2.437541	-3.666105	-3.160142
10049	0	1.831055	0.055034	9.973144	0.018311	0.000549	0.099731	2.439385	-3.665425	-3.162527
10050	0	1.819069	0.061509	9.979111	0.018188	0.000612	0.099792	2.443249	-3.667273	-3.160820
10051	0	1.849472	0.079706	9.930397	0.018494	0.000793	0.099304	2.448034	-3.667814	-3.159743
10052	0	1.800473	0.031314	9.905956	0.018007	0.000312	0.099059	2.450198	-3.664179	-3.163155
10053	0	1.836847	0.055358	9.918268	0.018372	0.000549	0.099182	2.455751	-3.659910	-3.164092
10054	0	1.805311	0.049863	9.924531	0.018060	0.000496	0.099244	2.459560	-3.651584	-3.165979
10055	0	1.800311	0.042546	9.875530	0.018005	0.000427	0.098755	2.458205	-3.648250	-3.172923
10056	0	1.817983	0.036297	9.912180	0.018184	0.000361	0.099121	2.460647	-3.643086	-3.174228
10057	0	1.811946	0.049289	9.857322	0.018127	0.000488	0.098572	2.466652	-3.633137	-3.171952
10058	0	1.853033	0.080276	9.894142	0.018538	0.000802	0.098940	2.468179	-3.623042	-3.177718
10059	0	1.824158	0.067294	9.820703	0.018250	0.000671	0.098206	2.470699	-3.613085	-3.173602
10060	0	1.810301	0.073379	9.845314	0.018111	0.000735	0.098452	2.469725	-3.602781	-3.170921
10061	0	1.775739	0.017915	9.826730	0.017761	0.000183	0.098267	2.465875	-3.597589	-3.171147
10062	0	1.793156	0.048124	9.808538	0.017937	0.000480	0.098084	2.468350	-3.590888	-3.176259
10063	0	1.781920	0.012336	9.771784	0.017822	0.000122	0.097717	2.470526	-3.586611	-3.171483
10064	0	1.756493	0.024779	9.777949	0.017571	0.000246	0.097778	2.473237	-3.578282	-3.170637
10065	0	1.757842	0.030437	9.808345	0.017578	0.000305	0.098083	2.472962	-3.577919	-3.167298
10066	0	1.769740	0.030369	9.783891	0.017700	0.000303	0.097838	2.474131	-3.573940	-3.170868
10067	0	1.751402	0.055440	9.771781	0.017517	0.000549	0.097717	2.480689	-3.569658	-3.173908
10068	0	1.757080	0.074223	9.729015	0.017571	0.000742	0.097290	2.481669	-3.568187	-3.177408
10069	0	1.794312	0.085947	9.753436	0.017944	0.000854	0.097534	2.488100	-3.566087	-3.180810
10070	0	1.782414	0.074144	9.747228	0.017819	0.000742	0.097473	2.488143	-3.570947	-3.185396
10071	0	1.788696	0.079554	9.735038	0.017883	0.000793	0.097351	2.491222	-3.574525	-3.185508
10072	0	1.771832	0.055590	9.832365	0.017707	0.000553	0.098326	2.495011	-3.587166	-3.188242
10073	0	1.770045	0.061470	9.802239	0.017700	0.000610	0.098022	2.500691	-3.586800	-3.194062
10074	0	1.776534	0.062800	9.741035	0.017761	0.000619	0.097411	2.511853	-3.590972	-3.187226
10075	0	1.764684	0.067703	9.686136	0.017639	0.000671	0.096863	2.519061	-3.599364	-3.190407
10076	0	1.772447	0.086957	9.807801	0.017715	0.000865	0.098080	2.524959	-3.609184	-3.188187
10077	0	1.813371	0.061591	9.783816	0.018127	0.000610	0.097839	2.532018	-3.615835	-3.187694
10078	0	1.802733	0.062352	9.826197	0.018018	0.000621	0.098264	2.535711	-3.626284	-3.190793
10079	0	1.770536	0.030657	9.863188	0.017700	0.000305	0.098633	2.537958	-3.631576	-3.197055
10080	0	1.802370	0.043628	9.820106	0.018015	0.000429	0.098203	2.546775	-3.641166	-3.201732
10081	0	1.819592	0.061311	9.857039	0.018188	0.000610	0.098572	2.550570	-3.649109	-3.202002
10082	0	1.814909	0.068344	9.862760	0.018142	0.000676	0.098629	2.559538	-3.656964	-3.201639
10083	0	1.838019	0.091820	9.893637	0.018372	0.000916	0.098938	2.563212	-3.666213	-3.203435
10084	0	1.845563	0.055848	9.874995	0.018450	0.000554	0.098751	2.568885	-3.672314	-3.200424
10085	0	1.825289	0.104156	9.948664	0.018250	0.001038	0.099487	2.574031	-3.675468	-3.197919
10086	0	1.850500	0.104715	9.917933	0.018500	0.001045	0.099180	2.576874	-3.680133	-3.197002
10087	0	1.831197	0.098276	9.881559	0.018311	0.000977	0.098816	2.584625	-3.681099	-3.197659
10088	0	1.837415	0.111453	9.960843	0.018374	0.001110	0.099608	2.590354	-3.680075	-3.202525
10089	0	1.819408	0.085998	9.948623	0.018188	0.000854	0.099487	2.597225	-3.685841	-3.204396
10090	0	1.850348	0.044007	9.893524	0.018504	0.000438	0.098935	2.600557	-3.684359	-3.212378
10091	0	1.824336	0.042862	9.936636	0.018250	0.000427	0.099365	2.602823	-3.676552	-3.212828
10092	0	1.817011	0.024439	9.942927	0.018176	0.000246	0.099428	2.601637	-3.668944	-3.214786
10093	0	1.824639	0.103808	9.973201	0.018250	0.001038	0.099731	2.602865	-3.664629	-3.215292
10094	0	1.818074	0.091906	9.912221	0.018182	0.000916	0.099122	2.607565	-3.662714	-3.219958
10095	0	1.805988	0.036930	9.912227	0.018066	0.000366	0.099121	2.611789	-3.654467	-3.222655
10096	0	1.804818	0.049546	9.845250	0.018053	0.000494	0.098452	2.614148	-3.648078	-3.223431
10097	0	1.824342	0.092024	9.875596	0.018250	0.000916	0.098755	2.620245	-3.640289	-3.226110
10098	0	1.804632	0.086494	9.857508	0.018054	0.000863	0.098574	2.623080	-3.630624	-3.227676
10099	0	1.769332	0.061746	9.863400	0.017700	0.000610	0.098633	2.631924	-3.621955	-3.229480
10100	0	1.786357	0.061623	9.826954	0.017869	0.000624	0.098269	2.624019	-3.614857	-3.226941
10101	0	1.817791	0.067533	9.802439	0.018188	0.000671	0.098022	2.629276	-3.601794	-3.232121
10102	0	1.797676	0.086719	9.802650	0.017983	0.000862	0.098025	2.635821	-3.593269	-3.225138
10103	0	1.781956	0.042973	9.796191	0.017822	0.000427	0.097961	2.639348	-3.589387	-3.228276
10104	0	1.787258	0.080323	9.777919	0.017878	0.000798	0.097778	2.645815	-3.582816	-3.225404
10105	0	1.775556	0.085351	9.790143	0.017761	0.000854	0.097900	2.645360	-3.575436	-3.222997
10106	0	1.774805	0.085285	9.717018	0.017750	0.000852	0.097170	2.647441	-3.572657	-3.221008
10107	0	1.775967	0.091661	9.747342	0.017761	0.000916	0.097473	2.649355	-3.570084	-3.222750
10108	0	1.745125	0.061495	9.759538	0.017452	0.000612	0.097595	2.653107	-3.568192	-3.221362
10109	0	1.758177	0.060793	9.710629	0.017578	0.000610	0.097107	2.650917	-3.571732	-3.220443
10110	0	1.752683	0.036082	9.722654	0.017524	0.000360	0.097227	2.651927	-3.574615	-3.220517
10111	0	1.788955	0.042991	9.753302	0.017883	0.000427	0.097534	2.655631	-3.581243	-3.217580
10112	0	1.789525	0.067500	9.808073	0.017896	0.000676	0.098081	2.654943	-3.579960	-3.220571
10113	0	1.800941	0.061223	9.765549	0.018005	0.000610	0.097656	2.657756	-3.583967	-3.219508
10114	0	1.777876	0.085900	9.771356	0.017769	0.000857	0.097715	2.660242	-3.594840	-3.218550
10115	0	1.801388	0.122243	9.795984	0.018005	0.001221	0.097961	2.662836	-3.604061	-3.221224
10116	0	1.827530	0.115911	9.813915	0.018267	0.001163	0.098141	2.659508	-3.613355	-3.227178
10117	0	1.788958	0.048390	9.783823	0.017883	0.000488	0.097839	2.655059	-3.619952	-3.222580
10118	0	1.790318	0.065811	9.795722	0.017896	0.000662	0.097959	2.651349	-3.627942	-3.223914
10119	0	1.832023	0.110044	9.856996	0.018311	0.001099	0.098572	2.654016	-3.638476	-3.226172
[truncated: 617 more rows]
