# Supplementary material for: Properties of traditional bamboo carrying poles have implications for user interactions
Source: PLoS One. 2018 May 10;13(5):e0196208. doi: 10.1371/journal.pone.0196208 (PMC5945030; doi:10.1371/journal.pone.0196208)
Supplement: S1 Text — (ZIP) [file pone.0196208.s005.zip › ResTest_PoleL_HiLoad2.txt]

// Start Time: Unknown
// Update Rate: 100.0Hz
// Filter Profile: human (34.3)
// Firmware Version: 2.1.4
PacketCounter	SampleTimeFine	Acc_X	Acc_Y	Acc_Z	VelInc_X	VelInc_Y	VelInc_Z	Roll	Pitch	Yaw	Latitude	Longitude	Altitude	Vel_X	Vel_Y	Vel_Z
8125	0	-2.455917	0.993794	9.709397	-0.024719	0.010010	0.097046	1.940187	7.310278	1.205097
8126	0	-2.444405	0.985701	9.407614	-0.024593	0.009931	0.094029	1.848764	7.128908	1.189622
8127	0	-2.378712	1.024529	8.988858	-0.023926	0.010315	0.089844	1.758380	6.952542	1.177388
8128	0	-2.353443	0.957308	8.740727	-0.023657	0.009629	0.087368	1.683218	6.792474	1.165793
8129	0	-2.289754	0.868316	8.456894	-0.023010	0.008728	0.084534	1.620788	6.640197	1.156306
8130	0	-2.183725	1.006597	8.176562	-0.021938	0.010105	0.081734	1.564508	6.498804	1.142322
8131	0	-2.072758	1.204334	7.919137	-0.020813	0.012085	0.079163	1.503445	6.374910	1.126051
8132	0	-1.917869	1.367178	7.801969	-0.019241	0.013712	0.077997	1.444033	6.282510	1.116845
8133	0	-1.814312	1.388216	7.722624	-0.018188	0.013916	0.077209	1.393574	6.214555	1.107124
8134	0	-1.642610	1.333607	7.706612	-0.016450	0.013360	0.077057	1.357905	6.178672	1.101834
8135	0	-1.671431	1.176905	7.599248	-0.016724	0.011780	0.075989	1.341854	6.164879	1.106569
8136	0	-1.750561	0.730149	7.690858	-0.017499	0.007302	0.076910	1.340900	6.174744	1.111669
8137	0	-1.809145	0.654179	7.738580	-0.018066	0.006531	0.077393	1.357573	6.211746	1.109942
8138	0	-1.919951	0.840104	7.815813	-0.019156	0.008384	0.078171	1.383623	6.276003	1.108178
8139	0	-1.964425	0.728083	7.945334	-0.019592	0.007263	0.079468	1.409885	6.350687	1.116078
8140	0	-2.001390	0.640471	8.179994	-0.019944	0.006384	0.081819	1.440235	6.447981	1.122418
8141	0	-2.120513	0.849566	8.347287	-0.021118	0.008484	0.083496	1.458347	6.566851	1.128008
8142	0	-2.219086	1.200467	8.567649	-0.022091	0.011987	0.085705	1.484473	6.699673	1.130360
8143	0	-2.348759	1.187235	8.791782	-0.023376	0.011841	0.087952	1.527479	6.843961	1.139050
8144	0	-2.459917	0.925613	9.175973	-0.024475	0.009216	0.091797	1.579167	6.998320	1.147365
8145	0	-2.503257	0.908478	9.627490	-0.024902	0.009033	0.096313	1.642226	7.152753	1.162080
8146	0	-2.462601	1.151899	9.851556	-0.024498	0.011457	0.098555	1.715258	7.301262	1.172494
8147	0	-2.387621	1.233373	10.115692	-0.023743	0.012268	0.101196	1.791317	7.452271	1.189759
8148	0	-2.385192	1.095196	10.541453	-0.023717	0.010879	0.105453	1.872527	7.598564	1.199692
8149	0	-2.410613	1.105382	10.860935	-0.023987	0.010986	0.108643	1.945019	7.724063	1.209680
8150	0	-2.427384	1.368718	11.000683	-0.024168	0.013625	0.110038	2.010819	7.834103	1.219994
8151	0	-2.475005	1.402309	11.209561	-0.024658	0.013977	0.112122	2.059093	7.927779	1.229431
8152	0	-2.577707	1.251588	11.491736	-0.025702	0.012484	0.114938	2.092255	8.002833	1.234201
8153	0	-2.648016	1.271817	11.631870	-0.026428	0.012695	0.116333	2.115589	8.053829	1.241817
8154	0	-2.704919	1.409452	11.672180	-0.027020	0.014084	0.116730	2.126450	8.081923	1.243494
8155	0	-2.795637	1.477947	11.608718	-0.027954	0.014771	0.116089	2.135151	8.084193	1.243183
8156	0	-2.800071	1.472244	11.602919	-0.028020	0.014727	0.116024	2.130660	8.065304	1.241105
8157	0	-2.803375	1.500561	11.622235	-0.028076	0.015015	0.116211	2.121190	8.023808	1.244656
8158	0	-2.737632	1.497227	11.466529	-0.027444	0.014997	0.114646	2.095950	7.956493	1.238676
8159	0	-2.652065	1.358519	11.367174	-0.026611	0.013611	0.113647	2.068575	7.865411	1.230067
8160	0	-2.595116	1.219308	11.195362	-0.026067	0.012217	0.111924	2.042616	7.747588	1.225993
8161	0	-2.490288	1.168671	10.958924	-0.025024	0.011719	0.109558	2.007367	7.621022	1.225424
8162	0	-2.452923	1.149931	10.666368	-0.024666	0.011534	0.106628	1.968251	7.474865	1.222412
8163	0	-2.415479	1.131684	10.391775	-0.024292	0.011353	0.103882	1.926594	7.324159	1.213498
8164	0	-2.344819	1.105753	10.209791	-0.023596	0.011099	0.102059	1.877846	7.159105	1.206075
8165	0	-2.311055	1.148449	9.787949	-0.023254	0.011536	0.097839	1.815832	6.991275	1.197760
8166	0	-2.265731	1.217564	9.472438	-0.022794	0.012230	0.094685	1.748272	6.826698	1.189213
8167	0	-2.202245	1.129508	9.189708	-0.022156	0.011353	0.091858	1.674869	6.660891	1.179143
8168	0	-2.147419	0.984766	8.915965	-0.021592	0.009897	0.089126	1.609575	6.509709	1.170777
8169	0	-2.113105	0.832403	8.688331	-0.021240	0.008362	0.086853	1.558024	6.366143	1.166626
8170	0	-2.081298	0.849892	8.407131	-0.020907	0.008533	0.084044	1.510797	6.237825	1.157609
8171	0	-2.043114	0.882902	8.186961	-0.020508	0.008850	0.081848	1.479946	6.130852	1.150155
8172	0	-1.980795	0.945624	8.007714	-0.019870	0.009480	0.080059	1.445724	6.042551	1.143847
8173	0	-1.905406	1.005161	7.893298	-0.019104	0.010071	0.078918	1.417117	5.970272	1.141082
8174	0	-1.842337	0.970690	7.779686	-0.018456	0.009727	0.077786	1.386589	5.921473	1.134700
8175	0	-1.793031	0.926293	7.758065	-0.017944	0.009277	0.077576	1.365375	5.900735	1.134111
8176	0	-1.816455	0.869337	7.734078	-0.018161	0.008698	0.077341	1.358087	5.906211	1.135880
8177	0	-1.820601	0.836400	7.732718	-0.018188	0.008362	0.077332	1.361767	5.932007	1.132835
8178	0	-1.911271	0.752101	7.780088	-0.019078	0.007511	0.077810	1.376939	5.982571	1.135223
8179	0	-1.945795	0.782548	7.908830	-0.019409	0.007812	0.079102	1.396672	6.052965	1.137602
8180	0	-1.969521	0.858534	8.046033	-0.019630	0.008571	0.080478	1.418887	6.144783	1.136897
8181	0	-2.028535	0.984556	8.182543	-0.020203	0.009827	0.081848	1.447020	6.260002	1.138129
8182	0	-2.102058	1.025247	8.458146	-0.020924	0.010231	0.084608	1.478005	6.390664	1.139387
8183	0	-2.220581	1.040420	8.651606	-0.022095	0.010376	0.086548	1.517394	6.537189	1.147792
8184	0	-2.348495	0.961743	8.980225	-0.023363	0.009580	0.089838	1.567572	6.692054	1.155491
8185	0	-2.381240	0.925645	9.291918	-0.023682	0.009216	0.092957	1.619195	6.852676	1.161279
8186	0	-2.409235	1.050702	9.570824	-0.023952	0.010458	0.095749	1.679966	7.020668	1.173444
8187	0	-2.424771	1.049005	9.926484	-0.024109	0.010437	0.099304	1.743079	7.180320	1.179400
8188	0	-2.441791	1.066858	10.229718	-0.024274	0.010607	0.102338	1.814187	7.341102	1.192527
8189	0	-2.455831	1.123497	10.524516	-0.024414	0.011169	0.105286	1.887418	7.497631	1.207461
8190	0	-2.490545	1.325874	10.858192	-0.024774	0.013196	0.108620	1.955143	7.636306	1.214511
8191	0	-2.575791	1.366859	11.123160	-0.025635	0.013611	0.111267	2.016164	7.762778	1.224341
8192	0	-2.611172	1.371141	11.336380	-0.026009	0.013667	0.113393	2.062237	7.866617	1.229960
8193	0	-2.663683	1.394670	11.502756	-0.026550	0.013916	0.115051	2.094304	7.952578	1.242963
8194	0	-2.697084	1.369573	11.663454	-0.026909	0.013673	0.116652	2.117705	8.013210	1.247309
8195	0	-2.744263	1.301754	11.711571	-0.027405	0.013000	0.117126	2.134938	8.050090	1.251330
8196	0	-2.761354	1.219373	11.771096	-0.027603	0.012179	0.117715	2.149098	8.060160	1.258492
8197	0	-2.817940	1.270989	11.767872	-0.028198	0.012695	0.117676	2.162582	8.041954	1.255938
8198	0	-2.800045	1.383062	11.671228	-0.028039	0.013823	0.116704	2.169627	8.004406	1.256929
8199	0	-2.807478	1.447151	11.628630	-0.028137	0.014465	0.116272	2.174280	7.943281	1.252927
8200	0	-2.725850	1.538553	11.485574	-0.027343	0.015392	0.114835	2.166015	7.859787	1.252907
8201	0	-2.681365	1.517732	11.294227	-0.026917	0.015198	0.112915	2.143623	7.756044	1.250966
8202	0	-2.586040	1.324153	11.037393	-0.025984	0.013266	0.110342	2.116492	7.628505	1.245324
8203	0	-2.532049	1.083511	10.885921	-0.025452	0.010864	0.108826	2.083647	7.490941	1.240403
8204	0	-2.493170	1.003835	10.545018	-0.025076	0.010075	0.105412	2.041887	7.334765	1.235491
8205	0	-2.414483	1.022031	10.282126	-0.024292	0.010254	0.102783	2.001922	7.171355	1.229183
8206	0	-2.373456	1.046085	9.966325	-0.023886	0.010493	0.099624	1.961865	6.998210	1.215658
8207	0	-2.329317	1.052741	9.616896	-0.023438	0.010559	0.096130	1.921484	6.826915	1.208810
8208	0	-2.308388	1.162118	9.331597	-0.023219	0.011657	0.093278	1.875425	6.661374	1.194859
8209	0	-2.221383	1.180250	8.951376	-0.022339	0.011841	0.089478	1.824274	6.501862	1.185468
8210	0	-2.166811	1.129778	8.793506	-0.021789	0.011337	0.087900	1.770842	6.345443	1.179939
8211	0	-2.101468	1.009752	8.590591	-0.021118	0.010132	0.085876	1.723411	6.207830	1.172023
8212	0	-2.040315	0.966878	8.278525	-0.020492	0.009699	0.082760	1.680277	6.085874	1.171459
8213	0	-2.000533	0.870259	8.156419	-0.020081	0.008728	0.081543	1.643349	5.980483	1.165523
8214	0	-1.938457	0.829312	7.989168	-0.019445	0.008311	0.079875	1.616273	5.893474	1.160910
8215	0	-1.912140	0.841187	7.990664	-0.019165	0.008423	0.079895	1.599729	5.831096	1.158541
8216	0	-1.880915	0.882373	7.833795	-0.018836	0.008828	0.078331	1.592689	5.791930	1.156431
8217	0	-1.872667	0.915414	7.812780	-0.018738	0.009155	0.078125	1.590791	5.775682	1.156919
8218	0	-1.853850	0.939682	7.788423	-0.018533	0.009397	0.077886	1.591426	5.783938	1.152837
8219	0	-1.882170	0.946197	7.818035	-0.018799	0.009460	0.078186	1.594342	5.817154	1.150841
8220	0	-1.936733	0.916686	7.883579	-0.019334	0.009158	0.078845	1.607729	5.865583	1.152623
8221	0	-1.958232	0.898374	8.024750	-0.019531	0.008972	0.080261	1.625328	5.938150	1.155800
8222	0	-1.994520	0.840257	8.241335	-0.019880	0.008385	0.082431	1.651426	6.027993	1.157355
8223	0	-2.070436	0.820786	8.371901	-0.020630	0.008179	0.083740	1.692448	6.129533	1.162505
8224	0	-2.081877	0.924944	8.617185	-0.020722	0.009214	0.086199	1.740598	6.257136	1.162691
8225	0	-2.158834	1.017453	8.810446	-0.021484	0.010132	0.088135	1.797613	6.391829	1.169206
8226	0	-2.199399	1.142400	9.060260	-0.021882	0.011379	0.090635	1.855839	6.532818	1.175740
8227	0	-2.234190	1.201408	9.377481	-0.022217	0.011963	0.093811	1.920138	6.685035	1.181879
8228	0	-2.284547	1.224357	9.626329	-0.022718	0.012190	0.096300	1.985813	6.835695	1.190675
8229	0	-2.331936	1.238493	9.957306	-0.023193	0.012329	0.099609	2.051728	6.980148	1.198798
8230	0	-2.382228	1.231437	10.157477	-0.023695	0.012259	0.101611	2.115386	7.123195	1.208346
8231	0	-2.429858	1.225973	10.463937	-0.024170	0.012207	0.104675	2.174886	7.263496	1.215959
8232	0	-2.510427	1.255195	10.767956	-0.024984	0.012498	0.107714	2.233914	7.390560	1.221216
8233	0	-2.580223	1.323488	10.928272	-0.025696	0.013184	0.109314	2.288997	7.501703	1.226706
8234	0	-2.618407	1.376554	11.087084	-0.026095	0.013715	0.110898	2.342561	7.593128	1.238279
8235	0	-2.656267	1.377308	11.228244	-0.026489	0.013733	0.112305	2.384366	7.667738	1.241213
8236	0	-2.687442	1.360678	11.340250	-0.026821	0.013570	0.113420	2.422219	7.721408	1.245783
8237	0	-2.731167	1.351739	11.424752	-0.027283	0.013489	0.114258	2.451078	7.750371	1.248355
8238	0	-2.722553	1.387299	11.484296	-0.027219	0.013851	0.114847	2.472740	7.757121	1.253082
8239	0	-2.721077	1.435608	11.493018	-0.027222	0.014343	0.114929	2.485066	7.746317	1.250008
8240	0	-2.734979	1.425474	11.432781	-0.027384	0.014246	0.114321	2.493097	7.712489	1.252228
8241	0	-2.686082	1.403024	11.305133	-0.026917	0.014038	0.113037	2.484066	7.656252	1.245161
8242	0	-2.631087	1.358159	11.173979	-0.026380	0.013595	0.111722	2.469547	7.586082	1.241127
8243	0	-2.585248	1.249191	11.019133	-0.025940	0.012512	0.110168	2.446978	7.495486	1.234031
8244	0	-2.542094	1.208218	10.828711	-0.025524	0.012106	0.108260	2.420023	7.386715	1.224474
8245	0	-2.509845	1.157752	10.610707	-0.025208	0.011597	0.106079	2.397326	7.269412	1.216939
8246	0	-2.487709	1.184091	10.360192	-0.024995	0.011864	0.103571	2.370018	7.139734	1.215198
8247	0	-2.460109	1.205980	10.073998	-0.024719	0.012085	0.100708	2.339208	7.005867	1.202588
8248	0	-2.412855	1.255559	9.750826	-0.024247	0.012585	0.097475	2.302883	6.866956	1.189581
8249	0	-2.344636	1.229339	9.579656	-0.023560	0.012329	0.095764	2.258338	6.731992	1.179735
8250	0	-2.292614	1.185800	9.292889	-0.023035	0.011893	0.092897	2.213066	6.598255	1.177402
8251	0	-2.230243	1.088919	9.036053	-0.022400	0.010925	0.090332	2.165804	6.475063	1.175134
8252	0	-2.162938	1.033089	8.870478	-0.021721	0.010365	0.088678	2.119766	6.357211	1.169920
8253	0	-2.104050	0.973502	8.669226	-0.021118	0.009766	0.086670	2.078195	6.254857	1.168309
8254	0	-2.089891	0.888477	8.496331	-0.020967	0.008912	0.084944	2.040451	6.163884	1.160489
8255	0	-2.075530	0.839987	8.400096	-0.020813	0.008423	0.083984	2.008373	6.085388	1.153196
8256	0	-2.016528	0.878669	8.287020	-0.020211	0.008804	0.082857	1.983419	6.021994	1.146962
8257	0	-1.992813	1.024175	8.185707	-0.019958	0.010254	0.081848	1.966124	5.979434	1.139116
8258	0	-1.982084	1.101670	8.089360	-0.019837	0.011023	0.080889	1.957723	5.955855	1.132256
8259	0	-1.995608	1.190417	8.068873	-0.019958	0.011902	0.080688	1.961051	5.952246	1.128772
8260	0	-2.015032	1.257867	8.135627	-0.020137	0.012577	0.081360	1.963819	5.970933	1.128085
8261	0	-2.059120	1.190727	8.123134	-0.020569	0.011902	0.081238	1.972102	6.002134	1.126985
8262	0	-2.083732	1.027462	8.267805	-0.020798	0.010264	0.082689	1.987251	6.056622	1.127400
8263	0	-2.092364	0.910756	8.476418	-0.020874	0.009094	0.084778	2.006218	6.123355	1.140100
8264	0	-2.164957	0.792090	8.595191	-0.021585	0.007900	0.085970	2.034915	6.208333	1.151030
8265	0	-2.174135	0.771918	8.786987	-0.021667	0.007690	0.087891	2.073663	6.304224	1.155804
8266	0	-2.171986	0.913159	8.977653	-0.021636	0.009091	0.089801	2.126159	6.410768	1.165942
8267	0	-2.194000	1.103422	9.219719	-0.021851	0.010986	0.092224	2.186813	6.521498	1.174392
8268	0	-2.261833	1.248196	9.415064	-0.022522	0.012426	0.094181	2.255570	6.638344	1.179203
8269	0	-2.311254	1.353972	9.707557	-0.023010	0.013489	0.097107	2.317126	6.758766	1.191118
8270	0	-2.301280	1.351683	9.963993	-0.022916	0.013471	0.099669	2.371669	6.869889	1.200927
8271	0	-2.341468	1.316755	10.171702	-0.023315	0.013123	0.101746	2.423830	6.981206	1.208300
8272	0	-2.422855	1.203362	10.434550	-0.024130	0.011993	0.104373	2.469612	7.089051	1.220242
8273	0	-2.486969	1.200053	10.635918	-0.024780	0.011963	0.106384	2.511546	7.184901	1.226002
8274	0	-2.510152	1.317786	10.789669	-0.025023	0.013138	0.107920	2.555122	7.267396	1.229699
8275	0	-2.557307	1.359010	10.923382	-0.025513	0.013550	0.109253	2.598067	7.330464	1.232992
8276	0	-2.574219	1.415978	11.041853	-0.025696	0.014119	0.110435	2.640572	7.378431	1.235033
8277	0	-2.596967	1.467295	11.101277	-0.025940	0.014648	0.111023	2.666255	7.408998	1.237845
8278	0	-2.637936	1.495154	11.118057	-0.026366	0.014941	0.111185	2.677216	7.422448	1.241926
8279	0	-2.630142	1.465450	11.157258	-0.026306	0.014648	0.111572	2.683545	7.417653	1.249042
8280	0	-2.633799	1.337206	11.145580	-0.026359	0.013378	0.111450	2.677174	7.396443	1.248222
8281	0	-2.571587	1.280546	11.109485	-0.025757	0.012817	0.111084	2.664458	7.354256	1.247876
8282	0	-2.537474	1.247535	11.026506	-0.025432	0.012488	0.110250	2.650156	7.295294	1.246360
8283	0	-2.538808	1.249869	10.896415	-0.025452	0.012512	0.108948	2.634953	7.228635	1.241936
8284	0	-2.536272	1.253183	10.753729	-0.025449	0.012546	0.107515	2.618745	7.137264	1.232231
8285	0	-2.487040	1.303996	10.531033	-0.024963	0.013062	0.105286	2.593834	7.036499	1.229493
8286	0	-2.480051	1.323515	10.298252	-0.024904	0.013263	0.102954	2.561470	6.921462	1.220728
8287	0	-2.455227	1.314910	10.098248	-0.024658	0.013184	0.100952	2.520789	6.801689	1.215237
8288	0	-2.348844	1.240345	9.939285	-0.023596	0.012444	0.099362	2.473123	6.678248	1.206693
8289	0	-2.309169	1.173940	9.689200	-0.023193	0.011780	0.096863	2.424062	6.558328	1.199859
8290	0	-2.222223	1.111300	9.468913	-0.022324	0.011151	0.094661	2.376347	6.435971	1.192668
8291	0	-2.193955	1.034361	9.249429	-0.022034	0.010376	0.092468	2.334914	6.319650	1.184990
8292	0	-2.158254	1.077111	9.028532	-0.021667	0.010800	0.090261	2.296622	6.212071	1.172503
8293	0	-2.140488	1.101844	8.821876	-0.021484	0.011047	0.088196	2.258003	6.109026	1.163239
8294	0	-2.052941	1.114524	8.587925	-0.020597	0.011173	0.085859	2.219821	6.018407	1.158170
8295	0	-2.044731	1.095518	8.534568	-0.020508	0.010986	0.085327	2.177526	5.937206	1.150820
8296	0	-2.052960	1.077775	8.379115	-0.020573	0.010802	0.083777	2.143811	5.878274	1.146118
8297	0	-1.998545	1.102661	8.344598	-0.020020	0.011047	0.083435	2.115256	5.831378	1.141664
8298	0	-2.024008	1.074851	8.254751	-0.020258	0.010761	0.082541	2.097665	5.806488	1.141253
8299	0	-2.013472	1.042685	8.203423	-0.020142	0.010437	0.082031	2.083873	5.796657	1.138460
8300	0	-2.019752	0.956060	8.185194	-0.020189	0.009562	0.081854	2.083057	5.807976	1.139928
8301	0	-2.022281	0.964420	8.239244	-0.020203	0.009644	0.082397	2.084787	5.835700	1.139471
8302	0	-2.064325	0.946782	8.298829	-0.020610	0.009461	0.082997	2.094728	5.881407	1.137658
8303	0	-2.104314	0.934928	8.464288	-0.020996	0.009338	0.084656	2.110788	5.944641	1.135777
8304	0	-2.139365	0.974597	8.632173	-0.021337	0.009727	0.086338	2.137971	6.019927	1.130981
8305	0	-2.161326	1.045461	8.744455	-0.021545	0.010437	0.087463	2.162574	6.108295	1.136888
8306	0	-2.170255	1.079868	8.966192	-0.021624	0.010777	0.089684	2.191369	6.208599	1.143469
8307	0	-2.205582	1.101058	9.207929	-0.021973	0.010986	0.092102	2.223278	6.311479	1.148754
8308	0	-2.253346	1.106807	9.331223	-0.022447	0.011035	0.093337	2.265519	6.417540	1.156094
8309	0	-2.304877	1.071804	9.579720	-0.022949	0.010681	0.095825	2.311429	6.535987	1.166355
8310	0	-2.343411	1.110739	9.842541	-0.023337	0.011062	0.098454	2.366154	6.648056	1.170984
8311	0	-2.372027	1.194184	10.043566	-0.023621	0.011902	0.100464	2.413458	6.761130	1.174553
8312	0	-2.428684	1.281806	10.257511	-0.024191	0.012776	0.102603	2.461597	6.867718	1.179541
8313	0	-2.444162	1.333681	10.446754	-0.024353	0.013306	0.104492	2.497367	6.964261	1.182923
8314	0	-2.498165	1.388747	10.667699	-0.024900	0.013857	0.106700	2.531657	7.050908	1.186056
8315	0	-2.533686	1.388427	10.776829	-0.025269	0.013855	0.107788	2.564036	7.123080	1.189077
8316	0	-2.588867	1.381507	10.938040	-0.025835	0.013792	0.109396	2.589198	7.178870	1.190097
8317	0	-2.622716	1.368697	11.082780	-0.026184	0.013672	0.110840	2.605809	7.223047	1.193926
8318	0	-2.581050	1.371228	11.215125	-0.025784	0.013701	0.112159	2.617675	7.250327	1.198645
8319	0	-2.631463	1.337041	11.169190	-0.026306	0.013367	0.111694	2.621955	7.258812	1.201034
8320	0	-2.631220	1.324579	11.236325	-0.026323	0.013251	0.112360	2.616470	7.247315	1.195405
8321	0	-2.621419	1.329393	11.121475	-0.026245	0.013306	0.111206	2.604229	7.215370	1.189352
8322	0	-2.607944	1.284733	11.129510	-0.026122	0.012855	0.111284	2.596299	7.171489	1.184580
8323	0	-2.575575	1.316998	11.036771	-0.025818	0.013184	0.110352	2.581312	7.107089	1.172705
8324	0	-2.561793	1.314310	10.863297	-0.025696	0.013156	0.108613	2.566682	7.025209	1.169695
8325	0	-2.499838	1.292057	10.732241	-0.025085	0.012939	0.107300	2.545336	6.932510	1.166732
8326	0	-2.469858	1.251367	10.480533	-0.024794	0.012536	0.104780	2.519501	6.828863	1.154464
8327	0	-2.449009	1.247742	10.336218	-0.024597	0.012512	0.103333	2.479585	6.710425	1.144029
8328	0	-2.422121	1.247272	10.110079	-0.024327	0.012505	0.101071	2.442088	6.590520	1.137207
8329	0	-2.345332	1.235226	9.847985	-0.023560	0.012390	0.098450	2.396749	6.467206	1.131099
8330	0	-2.318502	1.240505	9.670739	-0.023291	0.012438	0.096678	2.356548	6.342370	1.121973
8331	0	-2.254029	1.205340	9.445026	-0.022644	0.012085	0.094421	2.316886	6.216861	1.117431
8332	0	-2.216667	1.082738	9.230679	-0.022259	0.010863	0.092280	2.271300	6.102744	1.111311
8333	0	-2.158212	1.015965	9.053928	-0.021667	0.010193	0.090515	2.228402	5.994871	1.102499
8334	0	-2.124102	1.046794	8.826529	-0.021318	0.010494	0.088243	2.193396	5.894555	1.098600
8335	0	-2.092593	1.041475	8.638447	-0.020996	0.010437	0.086365	2.163015	5.801678	1.095488
8336	0	-2.030938	1.073435	8.580960	-0.020369	0.010758	0.085793	2.130454	5.722669	1.089725
8337	0	-2.021820	1.078260	8.418107	-0.020264	0.010803	0.084167	2.102199	5.660748	1.087857
8338	0	-1.995807	1.093007	8.316648	-0.019991	0.010945	0.083157	2.081132	5.615503	1.088656
8339	0	-1.969748	1.041940	8.289197	-0.019714	0.010437	0.082886	2.057278	5.591948	1.087693
8340	0	-1.949133	0.953862	8.277765	-0.019498	0.009547	0.082775	2.045853	5.582674	1.088140
8341	0	-1.965655	0.884600	8.264127	-0.019653	0.008850	0.082642	2.040815	5.586895	1.089846
8342	0	-2.028825	0.835474	8.275818	-0.020270	0.008353	0.082763	2.043839	5.611362	1.087833
8343	0	-2.065820	0.861299	8.373253	-0.020630	0.008606	0.083740	2.054477	5.649745	1.085245
8344	0	-2.060494	0.966929	8.475052	-0.020565	0.009657	0.084762	2.072420	5.703244	1.084392
8345	0	-2.086556	1.057490	8.580072	-0.020813	0.010559	0.085815	2.094991	5.772882	1.083397
8346	0	-2.098188	1.121641	8.753833	-0.020921	0.011201	0.087555	2.116877	5.852348	1.088292
8347	0	-2.113019	1.094421	8.927487	-0.021057	0.010925	0.089294	2.142942	5.945496	1.092815
8348	0	-2.178225	1.030987	9.100159	-0.021695	0.010292	0.091024	2.167569	6.054434	1.094418
8349	0	-2.236695	0.972774	9.342114	-0.022278	0.009705	0.093445	2.198047	6.163077	1.092994
8350	0	-2.280052	1.008570	9.520114	-0.022704	0.010056	0.095227	2.235284	6.278415	1.095588
8351	0	-2.322914	1.071496	9.750748	-0.023132	0.010681	0.097534	2.276962	6.391519	1.098699
8352	0	-2.360795	1.182581	9.940491	-0.023513	0.011787	0.099432	2.323023	6.500534	1.107214
8353	0	-2.395889	1.359275	10.171777	-0.023865	0.013550	0.101746	2.373044	6.605896	1.107650
8354	0	-2.426854	1.458743	10.355469	-0.024179	0.014552	0.103580	2.413880	6.703912	1.113577
8355	0	-2.448999	1.431025	10.538631	-0.024414	0.014282	0.105408	2.445995	6.785948	1.120607
8356	0	-2.500126	1.270748	10.699523	-0.024935	0.012691	0.107013	2.465783	6.856590	1.123060
8357	0	-2.557162	1.191965	10.789425	-0.025513	0.011902	0.107910	2.486167	6.918662	1.127768
8358	0	-2.586509	1.177234	10.969526	-0.025816	0.011754	0.109709	2.506527	6.969539	1.130531
8359	0	-2.603873	1.185871	11.009658	-0.026001	0.011841	0.110107	2.526102	7.008482	1.129993
8360	0	-2.603236	1.299131	11.056707	-0.026016	0.012975	0.110573	2.543789	7.024944	1.125979
8361	0	-2.600230	1.404920	11.053294	-0.026001	0.014038	0.110535	2.555600	7.026098	1.123246
8362	0	-2.598733	1.405972	11.065684	-0.026004	0.014060	0.110653	2.555472	7.008847	1.121150
8363	0	-2.547750	1.335854	11.036068	-0.025513	0.013367	0.110352	2.547006	6.972255	1.119962
8364	0	-2.563905	1.254094	10.977233	-0.025687	0.012556	0.109759	2.531087	6.921949	1.121426
8365	0	-2.545461	1.164527	10.829138	-0.025513	0.011658	0.108276	2.517492	6.860514	1.120703
8366	0	-2.532068	1.155918	10.655599	-0.025399	0.011572	0.106536	2.502936	6.776206	1.119661
8367	0	-2.506638	1.213544	10.500086	-0.025146	0.012146	0.104980	2.490394	6.688986	1.115173
8368	0	-2.423238	1.248309	10.284368	-0.024319	0.012491	0.102822	2.480113	6.593113	1.111615
8369	0	-2.389666	1.279790	10.079295	-0.023987	0.012817	0.100769	2.456901	6.490913	1.108488
8370	0	-2.365418	1.244857	9.925446	-0.023748	0.012473	0.099229	2.427512	6.382395	1.102322
8371	0	-2.322346	1.187534	9.688815	-0.023315	0.011902	0.096863	2.395184	6.273823	1.094175
8372	0	-2.292475	1.084899	9.498337	-0.023013	0.010873	0.094959	2.365450	6.167412	1.087486
8373	0	-2.262403	1.028673	9.334556	-0.022705	0.010315	0.093323	2.330152	6.068035	1.077592
8374	0	-2.204105	1.066173	9.186316	-0.022119	0.010686	0.091842	2.299312	5.971460	1.069089
8375	0	-2.184200	1.091016	9.004562	-0.021912	0.010925	0.090027	2.279303	5.883035	1.065096
8376	0	-2.158699	1.075510	8.831144	-0.021653	0.010773	0.088293	2.255865	5.797285	1.060169
8377	0	-2.100662	1.097163	8.705020	-0.021057	0.010986	0.087036	2.236258	5.730840	1.058511
8378	0	-2.085307	1.057465	8.640472	-0.020896	0.010591	0.086392	2.215149	5.673932	1.055115
8379	0	-2.072063	1.018179	8.533608	-0.020752	0.010193	0.085327	2.200406	5.631807	1.054717
8380	0	-2.061417	0.998104	8.479927	-0.020629	0.009987	0.084795	2.192999	5.611685	1.052754
8381	0	-2.092697	0.964397	8.496288	-0.020935	0.009644	0.084961	2.194096	5.600593	1.051120
8382	0	-2.086003	0.964492	8.459807	-0.020859	0.009644	0.084599	2.196724	5.602050	1.046923
8383	0	-2.076745	0.940806	8.477308	-0.020752	0.009399	0.084778	2.209231	5.622713	1.048032
8384	0	-2.068415	1.009567	8.531022	-0.020661	0.010088	0.085317	2.220605	5.653011	1.050456
8385	0	-2.066488	1.014261	8.623303	-0.020630	0.010132	0.086243	2.236227	5.699096	1.052982
8386	0	-2.117561	1.010171	8.791920	-0.021129	0.010092	0.087932	2.250723	5.759824	1.062013
8387	0	-2.159914	1.033415	8.866878	-0.021545	0.010315	0.088684	2.277129	5.828760	1.064378
8388	0	-2.178104	1.074508	9.034303	-0.021716	0.010720	0.090362	2.310316	5.910567	1.068698
8389	0	-2.222354	1.101605	9.226532	-0.022156	0.010986	0.092285	2.348829	5.994249	1.075014
8390	0	-2.291790	1.125988	9.368716	-0.022843	0.011230	0.093709	2.387749	6.084867	1.081607
8391	0	-2.284350	1.211595	9.555868	-0.022766	0.012085	0.095581	2.426740	6.177091	1.085131
8392	0	-2.300580	1.242365	9.770942	-0.022924	0.012392	0.097733	2.465728	6.271904	1.089417
8393	0	-2.351600	1.205329	9.958733	-0.023438	0.012024	0.099609	2.501423	6.361646	1.093428
8394	0	-2.360970	1.193233	10.143588	-0.023537	0.011900	0.101457	2.539686	6.443599	1.093602
8395	0	-2.411832	1.199203	10.306854	-0.024048	0.011963	0.103088	2.573835	6.521438	1.103970
8396	0	-2.437730	1.229665	10.480006	-0.024314	0.012266	0.104818	2.608701	6.590271	1.108205
8397	0	-2.477442	1.260614	10.594024	-0.024719	0.012573	0.105957	2.645600	6.649576	1.112996
8398	0	-2.517472	1.315273	10.658182	-0.025136	0.013127	0.106594	2.674007	6.690896	1.114208
8399	0	-2.523751	1.381614	10.753406	-0.025208	0.013794	0.107544	2.698680	6.722614	1.120648
8400	0	-2.535126	1.355008	10.818805	-0.025330	0.013533	0.108195	2.718048	6.745298	1.119713
8401	0	-2.545688	1.307283	10.857896	-0.025452	0.013062	0.108582	2.730637	6.750617	1.117453
8402	0	-2.539550	1.296990	10.857612	-0.025401	0.012961	0.108576	2.740166	6.744571	1.122387
8403	0	-2.573778	1.276276	10.864634	-0.025757	0.012756	0.108643	2.747157	6.724401	1.117260
8404	0	-2.537861	1.319939	10.774177	-0.025414	0.013196	0.107734	2.750666	6.686278	1.106716
8405	0	-2.516323	1.311869	10.651730	-0.025208	0.013123	0.106506	2.746389	6.638691	1.102881
8406	0	-2.476004	1.267123	10.556545	-0.024815	0.012687	0.105551	2.729465	6.579505	1.096268
8407	0	-2.465800	1.243370	10.438669	-0.024719	0.012451	0.104370	2.710065	6.512354	1.087160
8408	0	-2.421902	1.228450	10.252929	-0.024294	0.012294	0.102510	2.698937	6.428894	1.077747
8409	0	-2.409455	1.152256	10.121576	-0.024170	0.011536	0.101196	2.683469	6.343760	1.075178
8410	0	-2.358077	1.167823	9.991082	-0.023655	0.011692	0.099892	2.667013	6.258894	1.064837
8411	0	-2.299320	1.268232	9.816455	-0.023071	0.012695	0.098145	2.651124	6.168058	1.061779
8412	0	-2.332966	1.265461	9.545916	-0.023408	0.012670	0.095438	2.632405	6.074445	1.058998
8413	0	-2.269231	1.212690	9.425855	-0.022766	0.012146	0.094238	2.608670	5.984973	1.055804
8414	0	-2.237334	1.129108	9.301407	-0.022438	0.011314	0.092996	2.579834	5.905338	1.047032
8415	0	-2.209276	1.108345	9.150997	-0.022156	0.011108	0.091492	2.548544	5.826520	1.040177
8416	0	-2.142652	1.079458	8.983402	-0.021483	0.010815	0.089818	2.522883	5.754035	1.039396
8417	0	-2.124960	1.011591	8.894240	-0.021301	0.010132	0.088928	2.502393	5.687549	1.033613
8418	0	-2.115520	1.039465	8.799109	-0.021199	0.010405	0.087979	2.489460	5.630290	1.030963
8419	0	-2.102784	1.061451	8.698287	-0.021057	0.010620	0.086975	2.482482	5.591640	1.021211
8420	0	-2.085816	1.084591	8.632437	-0.020877	0.010853	0.086319	2.473995	5.566668	1.019680
8421	0	-2.098221	1.092497	8.618506	-0.020996	0.010925	0.086182	2.474199	5.548104	1.016089
8422	0	-2.096665	1.086360	8.557837	-0.020968	0.010863	0.085578	2.475409	5.545595	1.018965
8423	0	-2.137282	1.044276	8.611730	-0.021362	0.010437	0.086121	2.484113	5.559390	1.021827
8424	0	-2.128112	1.051420	8.623040	-0.021261	0.010509	0.086236	2.493046	5.585535	1.020728
8425	0	-2.139457	0.965612	8.727098	-0.021362	0.009644	0.087280	2.510980	5.627592	1.027420
8426	0	-2.165120	0.943695	8.847077	-0.021611	0.009424	0.088482	2.529187	5.679042	1.024465
8427	0	-2.171218	0.972547	8.903713	-0.021667	0.009705	0.089050	2.557575	5.736229	1.033375
8428	0	-2.193584	1.086608	9.022731	-0.021880	0.010845	0.090243	2.585967	5.806532	1.038708
8429	0	-2.233885	1.113795	9.165638	-0.022278	0.011108	0.091675	2.624673	5.882411	1.040198
8430	0	-2.259214	1.180747	9.332577	-0.022525	0.011779	0.093346	2.661773	5.964608	1.044544
8431	0	-2.283171	1.193221	9.525639	-0.022766	0.011902	0.095276	2.700141	6.043100	1.046475
8432	0	-2.303338	1.199454	9.661842	-0.022961	0.011963	0.096640	2.739713	6.128849	1.045190
8433	0	-2.362955	1.175474	9.885599	-0.023560	0.011719	0.098877	2.783251	6.209574	1.052170
8434	0	-2.407862	1.169965	10.003394	-0.024007	0.011669	0.100055	2.820178	6.291349	1.058845
8435	0	-2.423590	1.211816	10.221435	-0.024170	0.012085	0.102234	2.859188	6.364934	1.065320
8436	0	-2.460784	1.285733	10.315179	-0.024548	0.012823	0.103170	2.898848	6.431558	1.067761
8437	0	-2.508095	1.327560	10.471889	-0.025024	0.013245	0.104736	2.934385	6.493111	1.071159
8438	0	-2.499789	1.376149	10.609135	-0.024956	0.013734	0.106105	2.965613	6.538408	1.072015
8439	0	-2.523915	1.375581	10.631278	-0.025208	0.013733	0.106323	2.991573	6.572346	1.075883
8440	0	-2.522893	1.373701	10.745510	-0.025210	0.013718	0.107462	3.013268	6.592038	1.078355
8441	0	-2.546560	1.337783	10.827172	-0.025452	0.013367	0.108276	3.026177	6.606672	1.080136
8442	0	-2.547630	1.272033	10.826740	-0.025480	0.012717	0.108267	3.030331	6.602429	1.081566
8443	0	-2.531155	1.318451	10.779221	-0.025330	0.013184	0.107788	3.031909	6.583292	1.078557
8444	0	-2.532266	1.306075	10.731536	-0.025355	0.013062	0.107307	3.030415	6.548523	1.079832
8445	0	-2.522164	1.305368	10.639638	-0.025269	0.013062	0.106384	3.022079	6.498179	1.074483
8446	0	-2.530497	1.296989	10.532430	-0.025359	0.012984	0.105309	3.006519	6.439455	1.073222
8447	0	-2.514134	1.316741	10.451018	-0.025208	0.013184	0.104492	2.988617	6.367203	1.069491
8448	0	-2.464169	1.318970	10.375329	-0.024711	0.013212	0.103734	2.963697	6.291331	1.067280
8449	0	-2.458244	1.291615	10.219407	-0.024658	0.012939	0.102173	2.937347	6.206707	1.061052
8450	0	-2.406473	1.262633	10.052651	-0.024143	0.012649	0.100505	2.911692	6.117588	1.051144
8451	0	-2.372446	1.231366	9.859282	-0.023804	0.012329	0.098572	2.893238	6.025920	1.044917
8452	0	-2.320123	1.179355	9.698626	-0.023282	0.011810	0.096965	2.872947	5.930878	1.037901
8453	0	-2.274843	1.163648	9.511425	-0.022827	0.011658	0.095093	2.847013	5.836432	1.026431
8454	0	-2.241348	1.165155	9.405706	-0.022489	0.011676	0.094036	2.817285	5.745276	1.016090
8455	0	-2.214850	1.144941	9.212164	-0.022217	0.011475	0.092102	2.785971	5.660625	1.006080
8456	0	-2.159503	1.127637	9.081492	-0.021655	0.011302	0.090797	2.753867	5.585092	0.997087
8457	0	-2.124556	1.114569	8.912761	-0.021301	0.011169	0.089111	2.723581	5.513752	0.996552
8458	0	-2.126546	1.135250	8.799748	-0.021314	0.011366	0.087984	2.706328	5.451313	0.996609
8459	0	-2.120547	1.103093	8.753492	-0.021240	0.011047	0.087524	2.685540	5.405951	0.992299
8460	0	-2.101879	1.057627	8.694280	-0.021049	0.010587	0.086934	2.672361	5.365663	0.987640
8461	0	-2.091357	1.054906	8.600499	-0.020935	0.010559	0.085999	2.659800	5.337180	0.986763
8462	0	-2.076293	1.089481	8.613593	-0.020770	0.010904	0.086133	2.648487	5.327675	0.985089
8463	0	-2.075081	1.091924	8.612165	-0.020752	0.010925	0.086121	2.641829	5.326124	0.981445
8464	0	-2.093936	1.011822	8.660943	-0.020933	0.010119	0.086611	2.641672	5.334346	0.978406
8465	0	-2.083426	0.976894	8.678652	-0.020813	0.009766	0.086792	2.647660	5.362353	0.979655
8466	0	-2.107079	1.014928	8.713772	-0.021039	0.010138	0.087147	2.664764	5.404064	0.982099
8467	0	-2.134021	1.020071	8.830757	-0.021301	0.010193	0.088318	2.676932	5.454456	0.988619
8468	0	-2.167222	1.046825	8.944316	-0.021625	0.010452	0.089457	2.699452	5.515347	0.987162
8469	0	-2.178196	1.069517	9.068377	-0.021729	0.010681	0.090698	2.719343	5.582686	0.993798
8470	0	-2.244699	1.103509	9.223744	-0.022387	0.011014	0.092255	2.747692	5.657573	0.998470
8471	0	-2.245970	1.137169	9.385547	-0.022400	0.011353	0.093872	2.773230	5.730389	1.003308
8472	0	-2.271257	1.171813	9.528355	-0.022644	0.011696	0.095303	2.802317	5.812562	1.008418
8473	0	-2.313765	1.217365	9.629407	-0.023071	0.012146	0.096313	2.837378	5.891345	1.009695
8474	0	-2.327422	1.241533	9.863531	-0.023208	0.012385	0.098655	2.874254	5.968551	1.017579
8475	0	-2.393037	1.253524	10.044539	-0.023865	0.012512	0.100464	2.902779	6.043230	1.018617
8476	0	-2.418692	1.295196	10.168812	-0.024120	0.012924	0.101707	2.936232	6.118118	1.021750
8477	0	-2.435016	1.284351	10.301037	-0.024292	0.012817	0.103027	2.967285	6.182747	1.026252
8478	0	-2.470096	1.276818	10.462749	-0.024654	0.012748	0.104641	2.991499	6.233734	1.030715
8479	0	-2.488595	1.338088	10.563956	-0.024841	0.013367	0.105652	3.008813	6.282076	1.025659
8480	0	-2.490209	1.376976	10.622891	-0.024871	0.013761	0.106237	3.020508	6.315795	1.030726
8481	0	-2.467739	1.391947	10.705079	-0.024658	0.013916	0.107056	3.025836	6.336429	1.034373
8482	0	-2.532407	1.313098	10.783457	-0.025308	0.013129	0.107839	3.029269	6.353952	1.032714
8483	0	-2.520415	1.287069	10.693532	-0.025208	0.012878	0.106934	3.022344	6.350534	1.033676
8484	0	-2.554763	1.273419	10.700284	-0.025567	0.012740	0.106997	3.016905	6.330041	1.030868
8485	0	-2.548166	1.275123	10.706367	-0.025513	0.012756	0.107056	3.012062	6.297216	1.024318
8486	0	-2.535013	1.237026	10.647132	-0.025391	0.012380	0.106461	3.002490	6.254119	1.015452
8487	0	-2.546607	1.280285	10.523768	-0.025513	0.012817	0.105225	2.987156	6.203821	1.005813
8488	0	-2.487672	1.314083	10.386169	-0.024933	0.013154	0.103847	2.972820	6.142447	0.999883
8489	0	-2.465906	1.292152	10.286094	-0.024719	0.012939	0.102844	2.953091	6.075971	0.990510
8490	0	-2.410397	1.202803	10.185783	-0.024173	0.012049	0.101839	2.929920	5.999182	0.980065
8491	0	-2.366833	1.168909	10.066794	-0.023743	0.011719	0.100647	2.896343	5.915168	0.972633
8492	0	-2.346362	1.200353	9.851195	-0.023537	0.012027	0.098492	2.869309	5.830850	0.967872
8493	0	-2.324190	1.188121	9.651687	-0.023315	0.011902	0.096497	2.844732	5.744267	0.962908
8494	0	-2.297396	1.171654	9.515358	-0.023048	0.011739	0.095133	2.817954	5.655342	0.956384
8495	0	-2.269669	1.163697	9.370840	-0.022766	0.011658	0.093689	2.792650	5.571169	0.951879
8496	0	-2.213791	1.189707	9.234202	-0.022202	0.011922	0.092323	2.762197	5.491660	0.942349
8497	0	-2.185478	1.157067	9.102040	-0.021912	0.011597	0.091003	2.730043	5.420667	0.933319
8498	0	-2.180868	1.115809	9.007518	-0.021860	0.011178	0.090060	2.705326	5.355824	0.924378
8499	0	-2.144158	1.091105	8.948955	-0.021484	0.010925	0.089478	2.687731	5.301637	0.919655
8500	0	-2.160780	1.100443	8.884050	-0.021644	0.011019	0.088830	2.670016	5.255996	0.915826
8501	0	-2.108914	1.103231	8.808257	-0.021118	0.011047	0.088074	2.651366	5.218807	0.917029
8502	0	-2.128648	1.033575	8.754725	-0.021305	0.010345	0.087542	2.639751	5.194984	0.918031
8503	0	-2.098617	0.975562	8.740584	-0.020996	0.009766	0.087402	2.627948	5.182428	0.915576
8504	0	-2.109757	0.998545	8.643332	-0.021099	0.009990	0.086432	2.623638	5.180862	0.915627
8505	0	-2.131072	0.994830	8.703387	-0.021301	0.009949	0.087036	2.624557	5.193715	0.920793
8506	0	-2.152261	0.964812	8.769744	-0.021503	0.009643	0.087703	2.633388	5.219145	0.922332
8507	0	-2.169579	0.995328	8.831041	-0.021667	0.009949	0.088318	2.641166	5.256228	0.928658
8508	0	-2.182285	1.057648	8.951324	-0.021786	0.010568	0.089523	2.654569	5.304057	0.928680
8509	0	-2.171216	1.112142	9.141849	-0.021667	0.011108	0.091431	2.673017	5.360343	0.927816
8510	0	-2.198995	1.090626	9.218579	-0.021941	0.010890	0.092199	2.695295	5.421271	0.932741
8511	0	-2.227067	1.063730	9.288065	-0.022217	0.010620	0.092896	2.718665	5.488022	0.937182
8512	0	-2.219853	1.128152	9.382629	-0.022142	0.011265	0.093842	2.741360	5.556838	0.939424
8513	0	-2.252229	1.179823	9.501493	-0.022461	0.011780	0.095032	2.765921	5.631137	0.949282
8514	0	-2.307687	1.208224	9.711612	-0.023014	0.012061	0.097134	2.793152	5.705530	0.952632
8515	0	-2.319548	1.240967	9.965331	-0.023132	0.012390	0.099670	2.817990	5.778442	0.955385
8516	0	-2.338065	1.226629	10.029116	-0.023321	0.012246	0.100307	2.843288	5.846784	0.963599
8517	0	-2.397927	1.252636	10.124293	-0.023926	0.012512	0.101257	2.861603	5.907665	0.963424
8518	0	-2.408563	1.237029	10.255703	-0.024035	0.012358	0.102571	2.877880	5.965150	0.966421
8519	0	-2.439657	1.246826	10.405270	-0.024353	0.012451	0.104065	2.898652	6.013581	0.976411
8520	0	-2.489994	1.219230	10.519015	-0.024869	0.012180	0.105199	2.913491	6.047878	0.974518
8521	0	-2.480939	1.264142	10.546105	-0.024780	0.012634	0.105469	2.923104	6.080036	0.974755
8522	0	-2.516007	1.271582	10.581421	-0.025145	0.012709	0.105819	2.932393	6.097447	0.974275
8523	0	-2.514923	1.233394	10.619996	-0.025146	0.012329	0.106201	2.938905	6.101126	0.973835
8524	0	-2.490485	1.240519	10.613738	-0.024908	0.012400	0.106137	2.946009	6.098430	0.976746
8525	0	-2.525882	1.226876	10.589824	-0.025269	0.012268	0.105896	2.947843	6.088684	0.974154
8526	0	-2.492369	1.196380	10.511125	-0.024944	0.011964	0.105106	2.948660	6.067101	0.975418
8527	0	-2.474316	1.214104	10.511186	-0.024780	0.012146	0.105103	2.943848	6.027627	0.975872
8528	0	-2.466263	1.207006	10.433818	-0.024707	0.012074	0.104327	2.939401	5.980109	0.967793
8529	0	-2.442805	1.238470	10.291711	-0.024475	0.012390	0.102905	2.933673	5.928813	0.966625
8530	0	-2.414450	1.261690	10.190435	-0.024199	0.012623	0.101891	2.927139	5.868167	0.968230
8531	0	-2.380569	1.298822	10.035742	-0.023865	0.013000	0.100342	2.913343	5.801903	0.962573
8532	0	-2.362354	1.277769	9.910774	-0.023687	0.012793	0.099091	2.896369	5.729280	0.954589
8533	0	-2.330890	1.206796	9.761349	-0.023376	0.012085	0.097595	2.876453	5.651176	0.949242
8534	0	-2.311844	1.136128	9.654921	-0.023182	0.011379	0.096532	2.855364	5.577037	0.943037
8535	0	-2.288993	1.054118	9.480393	-0.022949	0.010559	0.094788	2.834044	5.506554	0.938280
8536	0	-2.259117	1.081471	9.410299	-0.022649	0.010828	0.094088	2.818096	5.437586	0.930501
8537	0	-2.228821	1.109801	9.223763	-0.022339	0.011108	0.092224	2.805528	5.375867	0.924112
8538	0	-2.194962	1.174970	9.061520	-0.021996	0.011759	0.090603	2.794441	5.319039	0.921314
8539	0	-2.205944	1.201554	8.985354	-0.022095	0.012024	0.089844	2.784501	5.275153	0.912214
8540	0	-2.162881	1.120489	8.913877	-0.021659	0.011213	0.089130	2.774512	5.237615	0.908783
8541	0	-2.139531	1.049004	8.911901	-0.021423	0.010498	0.089111	2.765018	5.202719	0.907133
8542	0	-2.122620	0.962208	8.858163	-0.021246	0.009627	0.088576	2.759231	5.178305	0.907685
8543	0	-2.140839	0.915093	8.807782	-0.021423	0.009155	0.088074	2.754794	5.160033	0.898494
8544	0	-2.138914	0.957505	8.826536	-0.021394	0.009573	0.088264	2.758598	5.155107	0.900472
8545	0	-2.148785	1.031956	8.795027	-0.021484	0.010315	0.087952	2.765924	5.160721	0.899642
8546	0	-2.162449	1.137137	8.904264	-0.021614	0.011361	0.089046	2.780432	5.175227	0.902109
8547	0	-2.163041	1.148725	8.892077	-0.021606	0.011475	0.088928	2.798382	5.207103	0.901549
8548	0	-2.187009	1.101797	9.000302	-0.021838	0.011011	0.090012	2.809052	5.248662	0.907867
8549	0	-2.200758	1.068924	9.020049	-0.021973	0.010681	0.090210	2.821371	5.293986	0.914617
8550	0	-2.220870	1.016366	9.182686	-0.022166	0.010148	0.091839	2.842891	5.347929	0.915349
8551	0	-2.244704	1.033318	9.288211	-0.022400	0.010315	0.092896	2.867405	5.407036	0.920728
8552	0	-2.278999	1.104463	9.413501	-0.022740	0.011023	0.094150	2.896185	5.468417	0.926681
8553	0	-2.263782	1.174506	9.562591	-0.022583	0.011719	0.095642	2.929766	5.535072	0.925703
8554	0	-2.305040	1.228646	9.650851	-0.022999	0.012259	0.096524	2.963712	5.597349	0.924876
8555	0	-2.355454	1.241032	9.745706	-0.023499	0.012390	0.097473	2.989648	5.664159	0.927110
8556	0	-2.372395	1.288218	9.962208	-0.023674	0.012858	0.099637	3.019010	5.722645	0.926303
8557	0	-2.391566	1.265585	10.063218	-0.023865	0.012634	0.100647	3.045586	5.781678	0.930996
8558	0	-2.412947	1.257588	10.152000	-0.024090	0.012555	0.101532	3.070743	5.827584	0.936572
8559	0	-2.390190	1.271214	10.277249	-0.023865	0.012695	0.102783	3.091320	5.870152	0.939042
8560	0	-2.433714	1.280713	10.330117	-0.024306	0.012790	0.103311	3.112275	5.905577	0.942799
8561	0	-2.450263	1.216434	10.430048	-0.024475	0.012146	0.104309	3.133977	5.937060	0.948498
8562	0	-2.454784	1.219613	10.477354	-0.024530	0.012182	0.104779	3.150588	5.957440	0.947293
8563	0	-2.490592	1.246382	10.491708	-0.024902	0.012451	0.104919	3.165504	5.962765	0.953992
8564	0	-2.509307	1.285173	10.521772	-0.025093	0.012842	0.105219	3.177030	5.964225	0.953268
8565	0	-2.476483	1.379865	10.480039	-0.024780	0.013794	0.104797	3.183030	5.948885	0.950155
8566	0	-2.490971	1.361879	10.505280	-0.024933	0.013619	0.105047	3.183131	5.925229	0.952033
8567	0	-2.450776	1.274979	10.474377	-0.024536	0.012756	0.104736	3.176764	5.895760	0.943840
8568	0	-2.413594	1.200586	10.317357	-0.024176	0.012011	0.103164	3.172016	5.853368	0.935112
8569	0	-2.412300	1.153182	10.224540	-0.024170	0.011536	0.102234	3.167978	5.802522	0.930966
8570	0	-2.402674	1.176748	10.129268	-0.024077	0.011771	0.101280	3.163911	5.746990	0.927707
8571	0	-2.380986	1.177793	10.004992	-0.023865	0.011780	0.100037	3.161754	5.685994	0.925008
8572	0	-2.376152	1.280891	9.903872	-0.023817	0.012814	0.099025	3.156365	5.623625	0.920140
8573	0	-2.337925	1.322813	9.785553	-0.023438	0.013245	0.097839	3.137347	5.557232	0.912637
8574	0	-2.314420	1.277050	9.648245	-0.023201	0.012784	0.096467	3.121433	5.491700	0.912255
8575	0	-2.283221	1.195001	9.498580	-0.022888	0.011963	0.094971	3.106070	5.426063	0.907812
8576	0	-2.284224	1.112898	9.397839	-0.022900	0.011144	0.093963	3.088323	5.358013	0.906203
8577	0	-2.234586	1.079126	9.297094	-0.022400	0.010803	0.092957	3.073834	5.293328	0.895061
8578	0	-2.218847	1.088939	9.226465	-0.022232	0.010901	0.092253	3.059306	5.241060	0.892488
8579	0	-2.175249	1.085257	9.125779	-0.021790	0.010864	0.091248	3.045189	5.196338	0.889132
8580	0	-2.155919	1.077233	9.036123	-0.021594	0.010779	0.090352	3.036658	5.153977	0.889301
8581	0	-2.170002	1.110341	8.948507	-0.021729	0.011108	0.089478	3.030771	5.119356	0.891482
8582	0	-2.183291	1.146112	8.937565	-0.021855	0.011464	0.089370	3.027725	5.092451	0.891364
8583	0	-2.189848	1.117078	8.887026	-0.021912	0.011169	0.088867	3.030259	5.077376	0.895491
8584	0	-2.182159	1.110979	8.838549	-0.021825	0.011110	0.088385	3.030714	5.074947	0.898607
8585	0	-2.167371	1.086544	8.825516	-0.021667	0.010864	0.088257	3.033656	5.084760	0.899770
8586	0	-2.156782	1.056250	8.947136	-0.021559	0.010561	0.089474	3.037029	5.098086	0.901449
8587	0	-2.156582	0.989582	8.947172	-0.021545	0.009888	0.089478	3.049028	5.125961	0.902349
8588	0	-2.179401	1.064936	8.970179	-0.021770	0.010636	0.089709	3.067289	5.158990	0.899806
8589	0	-2.218813	1.094475	9.026069	-0.022156	0.010925	0.090271	3.093495	5.201798	0.899056
8590	0	-2.213574	1.159498	9.121522	-0.022099	0.011575	0.091227	3.120467	5.249067	0.904984
8591	0	-2.226242	1.210723	9.343109	-0.022217	0.012085	0.093445	3.149570	5.306712	0.910056
8592	0	-2.266181	1.233261	9.389015	-0.022614	0.012312	0.093904	3.176729	5.367294	0.911896
8593	0	-2.275453	1.167726	9.538378	-0.022705	0.011658	0.095398	3.202139	5.428354	0.916356
8594	0	-2.298084	1.140851	9.614802	-0.022927	0.011392	0.096163	3.224381	5.493823	0.919707
8595	0	-2.343133	1.119243	9.757943	-0.023376	0.011169	0.097595	3.253363	5.559930	0.922776
8596	0	-2.348241	1.185371	9.943881	-0.023428	0.011827	0.099455	3.286540	5.624395	0.928190
8597	0	-2.404027	1.241552	10.008169	-0.023987	0.012390	0.100098	3.317461	5.687342	0.932913
8598	0	-2.432673	1.350575	10.145292	-0.024279	0.013478	0.101468	3.350174	5.743472	0.934599
8599	0	-2.439252	1.387862	10.228231	-0.024353	0.013855	0.102295	3.378178	5.789654	0.944179
8600	0	-2.452846	1.386019	10.250225	-0.024493	0.013841	0.102513	3.401568	5.830951	0.945646
8601	0	-2.462441	1.294905	10.405731	-0.024597	0.012939	0.104065	3.413734	5.862851	0.951179
8602	0	-2.473451	1.241807	10.398237	-0.024713	0.012409	0.103989	3.425014	5.889024	0.949491
8603	0	-2.485690	1.191044	10.473165	-0.024841	0.011902	0.104736	3.435722	5.908098	0.953550
8604	0	-2.487218	1.192831	10.533623	-0.024873	0.011919	0.105337	3.446755	5.909677	0.946264
8605	0	-2.526111	1.270479	10.492008	-0.025269	0.012695	0.104919	3.457803	5.903774	0.948654
8606	0	-2.474917	1.338899	10.480175	-0.024766	0.013385	0.104798	3.462969	5.887695	0.947286
8607	0	-2.456874	1.396960	10.443884	-0.024597	0.013977	0.104431	3.455390	5.858801	0.941299
8608	0	-2.444326	1.419481	10.378518	-0.024480	0.014206	0.103775	3.443575	5.820771	0.941966
8609	0	-2.467828	1.255741	10.352732	-0.024719	0.012573	0.103516	3.426475	5.777749	0.938403
8610	0	-2.447254	1.131049	10.226861	-0.024517	0.011321	0.102257	3.414833	5.730269	0.936313
8611	0	-2.405959	1.097434	10.151446	-0.024109	0.010986	0.101501	3.401454	5.677145	0.927604
8612	0	-2.407599	1.162982	10.013777	-0.024134	0.011634	0.100123	3.396520	5.613754	0.922176
8613	0	-2.374798	1.232411	9.864688	-0.023804	0.012329	0.098633	3.390474	5.551650	0.914296
8614	0	-2.357419	1.316058	9.739469	-0.023633	0.013173	0.097379	3.375665	5.485093	0.906933
8615	0	-2.319276	1.316563	9.651387	-0.023254	0.013184	0.096497	3.354231	5.414572	0.902177
8616	0	-2.295585	1.275656	9.477669	-0.023011	0.012781	0.094760	3.324732	5.350198	0.897604
8617	0	-2.253315	1.212225	9.394815	-0.022583	0.012146	0.093933	3.296077	5.291899	0.891736
8618	0	-2.243345	1.079482	9.348806	-0.022484	0.010817	0.093473	3.269763	5.232767	0.886280
8619	0	-2.235951	1.005762	9.211331	-0.022400	0.010071	0.092102	3.253644	5.185078	0.882115
8620	0	-2.191715	1.033679	9.158481	-0.021954	0.010349	0.091575	3.238443	5.142090	0.873167
8621	0	-2.175342	1.097994	9.064666	-0.021790	0.010986	0.090637	3.230612	5.099065	0.867819
8622	0	-2.163019	1.182539	8.925853	-0.021658	0.011827	0.089252	3.228174	5.066093	0.868399
8623	0	-2.158890	1.159352	8.905496	-0.021606	0.011597	0.089050	3.224632	5.046082	0.869966
8624	0	-2.156034	1.115844	8.881814	-0.021572	0.011163	0.088815	3.219866	5.033409	0.867877
8625	0	-2.178212	1.092105	8.862540	-0.021790	0.010925	0.088623	3.215113	5.026281	0.870046
8626	0	-2.153957	1.103513	8.874721	-0.021531	0.011038	0.088749	3.212911	5.039608	0.871356
8627	0	-2.161564	1.056241	8.959700	-0.021606	0.010559	0.089600	3.218216	5.053808	0.872478
8628	0	-2.182954	1.026824	8.928261	-0.021809	0.010260	0.089289	3.230626	5.083116	0.870995
8629	0	-2.175203	1.093341	9.063059	-0.021729	0.010925	0.090637	3.242189	5.115281	0.878999
8630	0	-2.180505	1.174436	9.110307	-0.021776	0.011735	0.091111	3.255462	5.153959	0.879900
8631	0	-2.212967	1.160586	9.227563	-0.022095	0.011597	0.092285	3.268499	5.199706	0.879502
8632	0	-2.232823	1.107532	9.310962	-0.022287	0.011065	0.093121	3.282275	5.252316	0.883565
8633	0	-2.249979	1.118424	9.453247	-0.022461	0.011169	0.094543	3.301754	5.301850	0.888599
8634	0	-2.277081	1.158024	9.536189	-0.022723	0.011565	0.095375	3.321597	5.361435	0.888389
8635	0	-2.317892	1.130905	9.660544	-0.023132	0.011292	0.096619	3.344083	5.419152	0.889416
8636	0	-2.333456	1.195658	9.846988	-0.023289	0.011937	0.098483	3.368218	5.474934	0.895603
8637	0	-2.342069	1.253035	9.886419	-0.023376	0.012512	0.098877	3.390798	5.528658	0.896364
8638	0	-2.350752	1.268545	10.024343	-0.023466	0.012671	0.100255	3.409385	5.578467	0.897509
8639	0	-2.390827	1.307515	10.051279	-0.023865	0.013062	0.100525	3.426502	5.630536	0.902448
8640	0	-2.435821	1.303547	10.232094	-0.024320	0.013027	0.102331	3.437350	5.676188	0.907181
8641	0	-2.438339	1.270272	10.289717	-0.024353	0.012695	0.102905	3.447015	5.712558	0.905081
8642	0	-2.431138	1.302124	10.343301	-0.024292	0.013015	0.103438	3.455296	5.736656	0.901441
8643	0	-2.449415	1.251739	10.357153	-0.024475	0.012512	0.103577	3.462192	5.760377	0.896506
8644	0	-2.446181	1.264390	10.405241	-0.024453	0.012644	0.104054	3.463288	5.772597	0.897978
8645	0	-2.459228	1.226928	10.424906	-0.024597	0.012268	0.104248	3.465275	5.770085	0.897615
8646	0	-2.470336	1.196396	10.431259	-0.024710	0.011965	0.104311	3.464950	5.765915	0.897920
8647	0	-2.476339	1.232484	10.437463	-0.024780	0.012329	0.104370	3.460708	5.750296	0.894701
8648	0	-2.477775	1.280440	10.365404	-0.024808	0.012809	0.103646	3.455909	5.719929	0.893328
8649	0	-2.462538	1.269087	10.291368	-0.024658	0.012695	0.102905	3.450955	5.686432	0.894903
8650	0	-2.400571	1.316990	10.201552	-0.024044	0.013174	0.102006	3.446150	5.646503	0.895685
8651	0	-2.412735	1.225612	10.120790	-0.024170	0.012268	0.101196	3.432590	5.601425	0.889079
8652	0	-2.373265	1.228900	10.013397	-0.023781	0.012305	0.100121	3.413848	5.549416	0.886457
8653	0	-2.363618	1.225402	9.913369	-0.023682	0.012268	0.099121	3.397428	5.499969	0.886876
8654	0	-2.342263	1.167535	9.836547	-0.023470	0.011690	0.098352	3.379988	5.447987	0.883408
8655	0	-2.301633	1.188751	9.736584	-0.023071	0.011902	0.097351	3.362685	5.386541	0.883606
8656	0	-2.315208	1.185719	9.629714	-0.023207	0.011873	0.096282	3.343359	5.324801	0.872017
8657	0	-2.296015	1.201149	9.510646	-0.023010	0.012024	0.095093	3.328056	5.267692	0.868251
8658	0	-2.244115	1.185675	9.385075	-0.022485	0.011877	0.093838	3.303301	5.217598	0.867812
8659	0	-2.235479	1.157904	9.284755	-0.022400	0.011597	0.092834	3.281415	5.165140	0.866848
8660	0	-2.214690	1.124174	9.244464	-0.022188	0.011256	0.092433	3.263404	5.117193	0.864734
8661	0	-2.187935	1.090936	9.113515	-0.021912	0.010925	0.091125	3.243449	5.079732	0.864126
8662	0	-2.194342	1.032981	9.103042	-0.021970	0.010344	0.091022	3.226420	5.049654	0.860343
8663	0	-2.164503	1.060884	9.064389	-0.021667	0.010620	0.090637	3.212344	5.024375	0.862400
8664	0	-2.189428	1.080115	9.027545	-0.021912	0.010803	0.090271	3.209871	5.005555	0.862126
8665	0	-2.172346	1.098393	8.984527	-0.021729	0.010986	0.089844	3.207307	5.002206	0.861267
8666	0	-2.160086	1.079593	8.972378	-0.021597	0.010798	0.089725	3.205902	5.010287	0.868671
8667	0	-2.179396	1.086453	8.996472	-0.021790	0.010864	0.089966	3.206963	5.019004	0.868725
8668	0	-2.198941	1.061583	8.984016	-0.021973	0.010620	0.089844	3.202528	5.043321	0.873591
8669	0	-2.211714	1.025541	9.111988	-0.022095	0.010254	0.091125	3.205586	5.074540	0.870914
8670	0	-2.216505	1.038667	9.190070	-0.022141	0.010379	0.091908	3.216368	5.108220	0.868720
8671	0	-2.218560	1.087518	9.276503	-0.022156	0.010864	0.092773	3.230907	5.148129	0.867463
8672	0	-2.231028	1.156893	9.347921	-0.022277	0.011557	0.093489	3.247050	5.192098	0.869964
8673	0	-2.237598	1.215930	9.422776	-0.022339	0.012146	0.094238	3.264301	5.240238	0.873447
8674	0	-2.275988	1.175867	9.518161	-0.022719	0.011745	0.095193	3.281330	5.291980	0.879483
8675	0	-2.286865	1.172851	9.593619	-0.022827	0.011719	0.095947	3.294175	5.344508	0.888848
8676	0	-2.295255	1.138430	9.780549	-0.022912	0.011372	0.097816	3.310183	5.394997	0.890414
8677	0	-2.323496	1.154732	9.849957	-0.023193	0.011536	0.098511	3.324953	5.446418	0.892549
8678	0	-2.381082	1.187678	9.963444	-0.023767	0.011864	0.099647	3.341143	5.500354	0.897971
8679	0	-2.384013	1.204052	9.996491	-0.023804	0.012024	0.099976	3.361098	5.545222	0.900600
8680	0	-2.409348	1.225396	10.098191	-0.024061	0.012240	0.100991	3.377333	5.584985	0.905184
8681	0	-2.420197	1.276287	10.198133	-0.024170	0.012756	0.101990	3.385676	5.624084	0.907553
8682	0	-2.407314	1.288963	10.276116	-0.024052	0.012891	0.102766	3.385287	5.651163	0.909622
8683	0	-2.436956	1.215326	10.314465	-0.024353	0.012146	0.103149	3.393965	5.672760	0.911520
8684	0	-2.452014	1.155454	10.307555	-0.024508	0.011550	0.103079	3.399489	5.688844	0.921130
8685	0	-2.447992	1.159904	10.327008	-0.024475	0.011597	0.103271	3.402511	5.697517	0.921566
8686	0	-2.441595	1.209679	10.326949	-0.024424	0.012089	0.103269	3.411314	5.692446	0.924381
8687	0	-2.458344	1.196771	10.321316	-0.024597	0.011963	0.103210	3.416539	5.680711	0.922077
8688	0	-2.455110	1.246556	10.352441	-0.024570	0.012461	0.103520	3.421555	5.662769	0.926377
8689	0	-2.450907	1.312186	10.224047	-0.024536	0.013123	0.102234	3.420408	5.636039	0.925740
8690	0	-2.426658	1.329451	10.207225	-0.024300	0.013304	0.102063	3.409756	5.602532	0.921155
8691	0	-2.389007	1.256467	10.108373	-0.023926	0.012573	0.101074	3.399675	5.565673	0.916122
8692	0	-2.375193	1.205283	10.037173	-0.023794	0.012068	0.100360	3.382149	5.521054	0.914414
8693	0	-2.357923	1.171187	9.937588	-0.023621	0.011719	0.099365	3.373565	5.476987	0.914046
8694	0	-2.367395	1.113823	9.866718	-0.023722	0.011155	0.098654	3.353502	5.425296	0.903883
8695	0	-2.339013	1.085540	9.754654	-0.023438	0.010864	0.097534	3.342341	5.373398	0.902314
8696	0	-2.298543	1.162857	9.665655	-0.023039	0.011640	0.096642	3.328353	5.313832	0.901362
8697	0	-2.259826	1.201438	9.516590	-0.022644	0.012024	0.095154	3.316157	5.262493	0.899453
8698	0	-2.238901	1.205458	9.482289	-0.022431	0.012066	0.094811	3.301926	5.215050	0.896114
8699	0	-2.211374	1.182317	9.376215	-0.022156	0.011841	0.093750	3.280025	5.167409	0.888325
8700	0	-2.252200	1.081731	9.244197	-0.022561	0.010829	0.092431	3.265040	5.122718	0.887421
8701	0	-2.224360	1.036502	9.192847	-0.022278	0.010376	0.091919	3.250988	5.083789	0.885664
8702	0	-2.236341	1.046875	9.170200	-0.022393	0.010476	0.091694	3.241422	5.050284	0.879956
8703	0	-2.201604	1.049015	9.094757	-0.022034	0.010498	0.090942	3.231357	5.031683	0.875376
8704	0	-2.177696	1.105032	9.137227	-0.021790	0.011047	0.091370	3.234827	5.019598	0.872873
8705	0	-2.208782	1.110960	9.057771	-0.022095	0.011108	0.090576	3.236265	5.014518	0.872357
8706	0	-2.195659	1.111066	9.021344	-0.021959	0.011110	0.090213	3.236808	5.014720	0.871394
8707	0	-2.192122	1.080462	9.075679	-0.021912	0.010803	0.090759	3.238944	5.030406	0.872449
8708	0	-2.200541	1.068751	9.099410	-0.021993	0.010683	0.090998	3.244996	5.050038	0.867464
8709	0	-2.217472	1.001400	9.087626	-0.022156	0.010010	0.090881	3.250729	5.077429	0.868629
8710	0	-2.209262	1.027352	9.171901	-0.022072	0.010262	0.091725	3.265991	5.106978	0.871239
8711	0	-2.224658	1.063184	9.270392	-0.022217	0.010620	0.092712	3.280900	5.147274	0.881109
8712	0	-2.243599	1.120688	9.359920	-0.022399	0.011192	0.093610	3.299357	5.196117	0.882114
8713	0	-2.249844	1.173403	9.373910	-0.022461	0.011719	0.093750	3.318611	5.245472	0.889660
8714	0	-2.275988	1.176169	9.518098	-0.022720	0.011749	0.095192	3.334315	5.296565	0.893523
8715	0	-2.305170	1.185942	9.550772	-0.023010	0.011841	0.095520	3.357286	5.349820	0.894598
8716	0	-2.326266	1.170973	9.749677	-0.023217	0.011695	0.097509	3.375606	5.406768	0.893180
8717	0	-2.341527	1.161056	9.807260	-0.023376	0.011597	0.098083	3.392355	5.455579	0.903805
8718	0	-2.374051	1.170493	9.957449	-0.023700	0.011685	0.099586	3.415381	5.506029	0.907807
8719	0	-2.371721	1.240699	10.051444	-0.023682	0.012390	0.100525	3.435034	5.550164	0.911725
8720	0	-2.384915	1.262313	10.037053	-0.023814	0.012607	0.100381	3.454306	5.593660	0.917142
8721	0	-2.389802	1.270986	10.143078	-0.023865	0.012695	0.101440	3.471224	5.634877	0.918570
8722	0	-2.413719	1.249456	10.177945	-0.024115	0.012480	0.101787	3.487970	5.663957	0.926906
8723	0	-2.418548	1.240224	10.253393	-0.024170	0.012390	0.102539	3.501550	5.685079	0.931992
8724	0	-2.427089	1.193186	10.301415	-0.024262	0.011926	0.103017	3.508423	5.698266	0.935600
8725	0	-2.466567	1.178633	10.308584	-0.024658	0.011780	0.103088	3.515589	5.710264	0.939244
8726	0	-2.472780	1.258625	10.320626	-0.024734	0.012586	0.103205	3.516035	5.706706	0.934154
8727	0	-2.476855	1.294221	10.333499	-0.024780	0.012939	0.103333	3.518670	5.697638	0.933230
8728	0	-2.461736	1.331456	10.266967	-0.024635	0.013310	0.102666	3.522531	5.681589	0.942558
8729	0	-2.426692	1.269529	10.230088	-0.024292	0.012695	0.102295	3.521799	5.657535	0.941840
8730	0	-2.378501	1.238291	10.200899	-0.023815	0.012389	0.102001	3.514035	5.627659	0.938416
8731	0	-2.413569	1.158699	10.120557	-0.024170	0.011597	0.101196	3.502288	5.592886	0.936563
8732	0	-2.388094	1.169200	10.067494	-0.023919	0.011699	0.100665	3.493766	5.553590	0.931223
8733	0	-2.376085	1.189976	9.943677	-0.023804	0.011902	0.099426	3.490204	5.508392	0.924897
8734	0	-2.342910	1.250720	9.860268	-0.023475	0.012507	0.098592	3.488642	5.459640	0.919056
8735	0	-2.314603	1.318046	9.815613	-0.023193	0.013184	0.098145	3.483838	5.408621	0.907463
8736	0	-2.268642	1.256236	9.665247	-0.022735	0.012567	0.096641	3.477566	5.355703	0.906716
8737	0	-2.284422	1.207428	9.553190	-0.022888	0.012085	0.095520	3.463703	5.307131	0.904085
8738	0	-2.257755	1.113913	9.530918	-0.022617	0.011147	0.095299	3.452552	5.263344	0.905702
8739	0	-2.236162	1.103081	9.443240	-0.022400	0.011047	0.094421	3.431759	5.220991	0.899199
8740	0	-2.228655	1.076238	9.365978	-0.022325	0.010770	0.093650	3.421591	5.178609	0.898079
8741	0	-2.254761	1.061577	9.314872	-0.022583	0.010620	0.093140	3.415272	5.139254	0.891872
8742	0	-2.223783	1.146752	9.230959	-0.022269	0.011465	0.092302	3.417294	5.104494	0.887393
8743	0	-2.231582	1.233005	9.131410	-0.022339	0.012329	0.091309	3.417649	5.079741	0.885985
8744	0	-2.227495	1.215073	9.077372	-0.022293	0.012147	0.090770	3.421588	5.061002	0.886014
8745	0	-2.189665	1.165537	9.045803	-0.021912	0.011658	0.090454	3.418041	5.046118	0.886401
8746	0	-2.157175	1.109878	9.113481	-0.021577	0.011103	0.091133	3.412938	5.043664	0.886963
8747	0	-2.136516	1.019048	9.088094	-0.021362	0.010193	0.090881	3.409740	5.051120	0.891409
8748	0	-2.180245	0.952019	9.087821	-0.021795	0.009516	0.090880	3.415167	5.064147	0.888698
8749	0	-2.186236	0.959179	9.093858	-0.021851	0.009583	0.090942	3.426611	5.082914	0.888968
8750	0	-2.213566	1.059187	9.147729	-0.022119	0.010577	0.091483	3.444817	5.108328	0.892078
8751	0	-2.236264	1.185988	9.215487	-0.022339	0.011841	0.092163	3.468316	5.141840	0.892036
8752	0	-2.277948	1.280707	9.238174	-0.022753	0.012794	0.092390	3.484041	5.178869	0.891814
8753	0	-2.267602	1.294835	9.343584	-0.022644	0.012939	0.093445	3.495224	5.221920	0.897181
8754	0	-2.256242	1.223372	9.433225	-0.022526	0.012224	0.094342	3.507222	5.270220	0.903041
8755	0	-2.267938	1.118193	9.581538	-0.022644	0.011169	0.095825	3.522417	5.316291	0.909275
8756	0	-2.287729	1.047897	9.677051	-0.022838	0.010462	0.096782	3.542992	5.367081	0.916404
8757	0	-2.323019	1.045805	9.795046	-0.023193	0.010437	0.097961	3.567702	5.414121	0.917149
8758	0	-2.342952	1.166418	9.841436	-0.023390	0.011639	0.098427	3.597490	5.464289	0.918747
8759	0	-2.377776	1.309105	9.953609	-0.023743	0.013062	0.099548	3.631333	5.508693	0.919317
8760	0	-2.371990	1.387819	9.993954	-0.023691	0.013853	0.099950	3.659902	5.545681	0.921298
8761	0	-2.389112	1.424064	10.088213	-0.023865	0.014221	0.100891	3.681882	5.579651	0.922178
8762	0	-2.418657	1.353684	10.111000	-0.024162	0.013527	0.101117	3.693187	5.611123	0.924612
8763	0	-2.430915	1.245717	10.216804	-0.024292	0.012451	0.102173	3.699796	5.634303	0.926226
8764	0	-2.433702	1.136795	10.270989	-0.024327	0.011364	0.102713	3.703961	5.649160	0.929597
8765	0	-2.454010	1.105469	10.314769	-0.024536	0.011047	0.103149	3.711568	5.657563	0.932970
8766	0	-2.436069	1.192329	10.302292	-0.024362	0.011916	0.103024	3.718946	5.660801	0.927263
8767	0	-2.434521	1.288524	10.308937	-0.024353	0.012878	0.103088	3.725796	5.656382	0.920862
8768	0	-2.426617	1.362744	10.266415	-0.024277	0.013624	0.102662	3.728688	5.648831	0.917270
8769	0	-2.438961	1.397110	10.236260	-0.024414	0.013977	0.102356	3.721150	5.625749	0.912709
8770	0	-2.415832	1.353202	10.213061	-0.024182	0.013537	0.102124	3.714220	5.603108	0.909827
8771	0	-2.389352	1.250187	10.144931	-0.023926	0.012512	0.101440	3.701568	5.571003	0.907698
8772	0	-2.382632	1.162876	10.128378	-0.023862	0.011637	0.101274	3.691386	5.535101	0.904326
8773	0	-2.376853	1.159265	10.077781	-0.023804	0.011597	0.100769	3.685580	5.499521	0.900313
8774	0	-2.363264	1.170512	9.920976	-0.023674	0.011710	0.099199	3.678310	5.456149	0.897674
8775	0	-2.339778	1.238813	9.858147	-0.023438	0.012390	0.098572	3.674499	5.414434	0.896607
8776	0	-2.337443	1.291994	9.726108	-0.023420	0.012935	0.097248	3.655852	5.364790	0.890094
8777	0	-2.327272	1.298749	9.620351	-0.023315	0.013000	0.096191	3.639217	5.318342	0.879062
8778	0	-2.300525	1.252782	9.525159	-0.023048	0.012547	0.095239	3.615538	5.270829	0.876574
8779	0	-2.266292	1.188899	9.486033	-0.022705	0.011902	0.094849	3.598687	5.224338	0.875226
8780	0	-2.240129	1.119158	9.390553	-0.022439	0.011205	0.093895	3.581563	5.182769	0.869608
8781	0	-2.236651	1.091510	9.320990	-0.022400	0.010925	0.093201	3.567974	5.146170	0.865668
8782	0	-2.249006	1.108527	9.249325	-0.022517	0.011087	0.092486	3.564105	5.116952	0.864571
8783	0	-2.225324	1.134807	9.162030	-0.022278	0.011353	0.091614	3.557403	5.090579	0.862333
8784	0	-2.227071	1.201219	9.095985	-0.022290	0.012014	0.090955	3.553581	5.070380	0.861100
8785	0	-2.213911	1.220348	9.064175	-0.022156	0.012207	0.090637	3.548181	5.053705	0.864261
8786	0	-2.193237	1.200749	9.077069	-0.021939	0.012016	0.090768	3.536663	5.049217	0.860864
8787	0	-2.190878	1.080037	9.130961	-0.021912	0.010803	0.091309	3.532591	5.049937	0.859561
8788	0	-2.190528	1.060736	9.125032	-0.021906	0.010613	0.091249	3.524575	5.053398	0.858191
8789	0	-2.210259	0.994848	9.130672	-0.022095	0.009949	0.091309	3.523916	5.067493	0.859653
8790	0	-2.212455	1.037740	9.185055	-0.022111	0.010375	0.091854	3.526598	5.088670	0.862207
8791	0	-2.235862	1.130204	9.270636	-0.022339	0.011292	0.092712	3.539323	5.117311	0.864306
8792	0	-2.239779	1.254576	9.318206	-0.022379	0.012533	0.093188	3.554302	5.144764	0.868180
8793	0	-2.260792	1.301132	9.374249	-0.022583	0.013000	0.093750	3.567358	5.179381	0.870627
8794	0	-2.241829	1.241741	9.458157	-0.022389	0.012411	0.094589	3.574974	5.218462	0.873552
8795	0	-2.273285	1.185492	9.532854	-0.022705	0.011841	0.095337	3.591713	5.256038	0.874944
8796	0	-2.285598	1.114346	9.598228	-0.022822	0.011136	0.095991	3.600625	5.300239	0.878064
8797	0	-2.328939	1.123945	9.697543	-0.023254	0.011230	0.096985	3.611304	5.345696	0.879209
8798	0	-2.330295	1.156770	9.762611	-0.023264	0.011553	0.097637	3.628753	5.395579	0.882966
8799	0	-2.322513	1.228782	9.856184	-0.023193	0.012268	0.098572	3.651430	5.436742	0.884382
8800	0	-2.347008	1.311485	9.970183	-0.023441	0.013101	0.099710	3.667513	5.474000	0.887521
8801	0	-2.383009	1.325720	9.984556	-0.023804	0.013245	0.099854	3.681671	5.508480	0.891174
8802	0	-2.375612	1.278778	10.105222	-0.023735	0.012781	0.101058	3.688929	5.536584	0.893204
8803	0	-2.394484	1.233718	10.137391	-0.023926	0.012329	0.101379	3.697653	5.562316	0.898051
8804	0	-2.415713	1.198227	10.160920	-0.024147	0.011978	0.101612	3.701778	5.577969	0.899346
8805	0	-2.417694	1.184301	10.253716	-0.024170	0.011841	0.102539	3.703692	5.590164	0.897954
8806	0	-2.437017	1.227612	10.283829	-0.024367	0.012272	0.102839	3.707724	5.597707	0.894167
8807	0	-2.423130	1.269745	10.217250	-0.024231	0.012695	0.102173	3.709378	5.602445	0.893243
8808	0	-2.410099	1.300623	10.247891	-0.024110	0.013004	0.102477	3.710551	5.596977	0.892628
8809	0	-2.421533	1.293389	10.211623	-0.024231	0.012939	0.102112	3.703326	5.583868	0.891284
8810	0	-2.417979	1.298346	10.194291	-0.024200	0.012989	0.101937	3.695929	5.565130	0.891179
8811	0	-2.395915	1.238050	10.108196	-0.023987	0.012390	0.101074	3.683821	5.538290	0.889553
8812	0	-2.378029	1.163258	10.054692	-0.023810	0.011638	0.100539	3.676657	5.508577	0.883497
8813	0	-2.383482	1.177059	10.028896	-0.023865	0.011780	0.100281	3.664846	5.478906	0.878881
8814	0	-2.346133	1.218139	9.945252	-0.023500	0.012188	0.099442	3.655704	5.438503	0.875383
8815	0	-2.376651	1.226101	9.864266	-0.023804	0.012268	0.098633	3.645979	5.399928	0.872365
8816	0	-2.350421	1.260936	9.762602	-0.023547	0.012620	0.097614	3.631958	5.354184	0.865658
8817	0	-2.339678	1.268437	9.699613	-0.023438	0.012695	0.096985	3.617417	5.310731	0.863968
8818	0	-2.313467	1.284454	9.543111	-0.023174	0.012856	0.095420	3.601632	5.267820	0.857254
8819	0	-2.291060	1.213074	9.528712	-0.022949	0.012146	0.095276	3.581969	5.226018	0.850595
8820	0	-2.259299	1.112499	9.469765	-0.022629	0.011139	0.094687	3.563731	5.187292	0.849361
8821	0	-2.242731	1.134038	9.400364	-0.022461	0.011353	0.093994	3.547653	5.150959	0.845056
8822	0	-2.199968	1.137836	9.267772	-0.022029	0.011389	0.092669	3.533557	5.119421	0.838314
8823	0	-2.213297	1.079439	9.235269	-0.022156	0.010803	0.092346	3.521346	5.095653	0.839533
8824	0	-2.190622	1.053390	9.205937	-0.021928	0.010541	0.092053	3.511316	5.073286	0.840407
8825	0	-2.214516	1.049047	9.137307	-0.022156	0.010498	0.091370	3.500936	5.064483	0.840645
8826	0	-2.218812	1.133613	9.131728	-0.022196	0.011337	0.091315	3.498545	5.059344	0.839795
8827	0	-2.221150	1.134803	9.112734	-0.022217	0.011353	0.091125	3.492072	5.057158	0.835724
8828	0	-2.234523	1.141105	9.142942	-0.022339	0.011414	0.091431	3.488324	5.069523	0.833206
8829	0	-2.210328	1.140852	9.149026	-0.022095	0.011414	0.091492	3.481512	5.084587	0.833707
8830	0	-2.206176	1.146650	9.185118	-0.022051	0.011464	0.091854	3.483929	5.102609	0.830309
8831	0	-2.211227	1.117077	9.221976	-0.022095	0.011169	0.092224	3.485207	5.128757	0.832094
8832	0	-2.223951	1.099086	9.337785	-0.022217	0.010986	0.093384	3.490358	5.160939	0.835328
8833	0	-2.229958	1.111691	9.368278	-0.022278	0.011108	0.093689	3.500304	5.191934	0.833579
8834	0	-2.277089	1.082897	9.427958	-0.022749	0.010819	0.094286	3.511344	5.222988	0.834443
8835	0	-2.267085	1.172910	9.496303	-0.022644	0.011719	0.094971	3.523440	5.259705	0.834471
8836	0	-2.297538	1.211225	9.518979	-0.022943	0.012105	0.095199	3.532023	5.303518	0.836112
8837	0	-2.316295	1.270145	9.661051	-0.023132	0.012695	0.096619	3.539173	5.344136	0.830100
8838	0	-2.322382	1.234273	9.757076	-0.023194	0.012341	0.097578	3.541488	5.383048	0.838260
8839	0	-2.346951	1.172119	9.868595	-0.023438	0.011719	0.098694	3.544133	5.424452	0.847797
8840	0	-2.358764	1.117702	9.909879	-0.023563	0.011174	0.099105	3.546999	5.456809	0.853921
8841	0	-2.382713	1.099763	9.984669	-0.023804	0.010986	0.099854	3.559315	5.488036	0.860117
8842	0	-2.405504	1.101946	10.087069	-0.024035	0.011008	0.100877	3.571401	5.515895	0.858918
8843	0	-2.400251	1.178982	10.100829	-0.023987	0.011780	0.101013	3.582025	5.538204	0.857855
8844	0	-2.408828	1.284676	10.167100	-0.024080	0.012837	0.101674	3.591670	5.551800	0.851643
8845	0	-2.405977	1.373821	10.125378	-0.024048	0.013733	0.101257	3.596881	5.569760	0.853432
8846	0	-2.389014	1.343904	10.185958	-0.023889	0.013438	0.101860	3.596856	5.576028	0.859750
8847	0	-2.392243	1.220267	10.168588	-0.023926	0.012207	0.101685	3.591028	5.576786	0.859601
8848	0	-2.378318	1.127291	10.175176	-0.023797	0.011282	0.101748	3.579730	5.565747	0.857871
8849	0	-2.384948	1.092174	10.095614	-0.023865	0.010925	0.100952	3.574432	5.553065	0.855319
8850	0	-2.375235	1.109759	10.175845	-0.023773	0.011101	0.101753	3.569456	5.534344	0.851803
8851	0	-2.427051	1.202822	10.089577	-0.024292	0.012024	0.100891	3.572651	5.514648	0.851931
8852	0	-2.392072	1.331762	9.980628	-0.023945	0.013313	0.099801	3.575889	5.491722	0.854200
8853	0	-2.395531	1.409712	9.931209	-0.023987	0.014099	0.099304	3.571869	5.460188	0.849645
8854	0	-2.376692	1.310958	9.871883	-0.023803	0.013118	0.098709	3.560645	5.423393	0.848461
8855	0	-2.358846	1.206959	9.827621	-0.023621	0.012085	0.098267	3.541313	5.390619	0.845199
8856	0	-2.303014	1.136781	9.792919	-0.023068	0.011382	0.097919	3.523032	5.350618	0.838744
8857	0	-2.260807	1.121924	9.711661	-0.022644	0.011230	0.097107	3.508153	5.312934	0.834769
8858	0	-2.259792	1.046717	9.603686	-0.022635	0.010475	0.096027	3.496910	5.274108	0.829883
8859	0	-2.279537	1.079774	9.552823	-0.022827	0.010803	0.095520	3.488618	5.240755	0.826364
8860	0	-2.260885	1.170528	9.475098	-0.022642	0.011707	0.094743	3.484325	5.205336	0.822251
8861	0	-2.248885	1.250449	9.382001	-0.022522	0.012512	0.093811	3.473185	5.169694	0.818604
8862	0	-2.297625	1.218208	9.347128	-0.023005	0.012191	0.093463	3.460944	5.138622	0.814991
8863	0	-2.231591	1.177057	9.296323	-0.022339	0.011780	0.092957	3.448218	5.115035	0.810107
8864	0	-2.221145	1.126143	9.260901	-0.022232	0.011272	0.092603	3.433163	5.094165	0.816628
8865	0	-2.214453	1.061712	9.210510	-0.022156	0.010620	0.092102	3.428184	5.084842	0.816199
8866	0	-2.218819	0.993912	9.253693	-0.022195	0.009942	0.092535	3.423344	5.081158	0.818057
8867	0	-2.221493	0.988981	9.204124	-0.022217	0.009888	0.092041	3.424877	5.083514	0.813453
8868	0	-2.179089	1.075531	9.222182	-0.021786	0.010746	0.092224	3.435299	5.094561	0.813186
8869	0	-2.204018	1.160303	9.136726	-0.022034	0.011597	0.091370	3.442150	5.107300	0.815712
8870	0	-2.230189	1.204296	9.190976	-0.022291	0.012036	0.091913	3.449492	5.125227	0.814580
8871	0	-2.217074	1.221048	9.264733	-0.022156	0.012207	0.092651	3.453008	5.148264	0.817984
8872	0	-2.232884	1.172665	9.275977	-0.022308	0.011725	0.092765	3.453988	5.178030	0.820499
8873	0	-2.229942	1.111229	9.380545	-0.022278	0.011108	0.093811	3.458210	5.208909	0.818538
8874	0	-2.253055	1.064020	9.446344	-0.022505	0.010628	0.094471	3.472629	5.244674	0.821480
8875	0	-2.266893	1.063085	9.526877	-0.022644	0.010620	0.095276	3.484837	5.279123	0.824167
8876	0	-2.326681	1.095729	9.604728	-0.023244	0.010946	0.096054	3.497296	5.311056	0.821142
8877	0	-2.316107	1.166800	9.630532	-0.023132	0.011658	0.096313	3.508902	5.349731	0.827406
8878	0	-2.340202	1.230238	9.702008	-0.023374	0.012288	0.097029	3.525144	5.387828	0.823781
8879	0	-2.365209	1.271003	9.764672	-0.023621	0.012695	0.097656	3.541785	5.429268	0.825640
8880	0	-2.377650	1.237401	9.823799	-0.023746	0.012358	0.098248	3.560063	5.469896	0.830634
8881	0	-2.346228	1.203060	9.923650	-0.023438	0.012024	0.099243	3.567201	5.503060	0.825258
8882	0	-2.381889	1.161472	10.025982	-0.023793	0.011610	0.100266	3.571997	5.536901	0.826676
8883	0	-2.363705	1.117863	10.070313	-0.023621	0.011169	0.100708	3.581508	5.560165	0.831238
8884	0	-2.372598	1.150412	10.124297	-0.023715	0.011493	0.101247	3.593271	5.577221	0.831023
8885	0	-2.381187	1.191005	10.119341	-0.023804	0.011902	0.101196	3.601413	5.591097	0.834384
8886	0	-2.418898	1.229535	10.130989	-0.024187	0.012284	0.101312	3.612529	5.597928	0.837796
8887	0	-2.410438	1.307003	10.192869	-0.024109	0.013062	0.101929	3.620704	5.597647	0.830110
8888	0	-2.421611	1.357210	10.113498	-0.024222	0.013566	0.101134	3.626189	5.595311	0.828671
8889	0	-2.416169	1.299983	10.095420	-0.024170	0.013000	0.100952	3.624135	5.590697	0.828268
8890	0	-2.401564	1.232893	10.156989	-0.024032	0.012327	0.101566	3.624452	5.577382	0.832467
8891	0	-2.414533	1.196506	10.065262	-0.024170	0.011963	0.100647	3.625049	5.554211	0.833765
8892	0	-2.379092	1.123421	10.054137	-0.023816	0.011234	0.100535	3.623099	5.530246	0.836125
8893	0	-2.365533	1.135037	9.937175	-0.023682	0.011353	0.099365	3.618849	5.504808	0.831931
8894	0	-2.353966	1.147129	9.907906	-0.023568	0.011470	0.099072	3.618557	5.476720	0.831616
8895	0	-2.334789	1.226867	9.839538	-0.023376	0.012268	0.098389	3.617283	5.448330	0.830648
8896	0	-2.346756	1.256885	9.810609	-0.023503	0.012574	0.098097	3.609063	5.411517	0.826763
8897	0	-2.321971	1.256847	9.650556	-0.023254	0.012573	0.096497	3.601500	5.375279	0.820836
8898	0	-2.308481	1.182588	9.676773	-0.023124	0.011830	0.096758	3.594192	5.334171	0.814754
8899	0	-2.303547	1.128690	9.589539	-0.023071	0.011292	0.095886	3.586618	5.296268	0.813518
8900	0	-2.302839	1.054138	9.518091	-0.023062	0.010550	0.095172	3.574941	5.261029	0.809882
8901	0	-2.285786	1.080152	9.418481	-0.022888	0.010803	0.094177	3.570969	5.229116	0.803618
8902	0	-2.268022	1.128631	9.389278	-0.022706	0.011288	0.093886	3.567299	5.202469	0.806187
8903	0	-2.219444	1.208611	9.320586	-0.022217	0.012085	0.093201	3.566895	5.179897	0.804039
8904	0	-2.233682	1.233352	9.236004	-0.022356	0.012331	0.092356	3.568167	5.160968	0.804548
8905	0	-2.238631	1.227005	9.192199	-0.022400	0.012268	0.091919	3.568865	5.148891	0.807624
8906	0	-2.199724	1.190535	9.229324	-0.022007	0.011906	0.092291	3.566897	5.141565	0.815354
8907	0	-2.203091	1.122985	9.253003	-0.022034	0.011230	0.092529	3.564849	5.142842	0.817503
8908	0	-2.184325	1.092748	9.179795	-0.021846	0.010923	0.091798	3.568571	5.144399	0.819219
8909	0	-2.185265	1.074945	9.185657	-0.021851	0.010742	0.091858	3.576260	5.151716	0.819262
8910	0	-2.216940	1.088658	9.185196	-0.022161	0.010879	0.091855	3.585008	5.167449	0.822221
8911	0	-2.241333	1.117678	9.289139	-0.022400	0.011169	0.092896	3.592959	5.188645	0.827514
8912	0	-2.268842	1.143306	9.349259	-0.022672	0.011428	0.093497	3.598488	5.213796	0.825809
8913	0	-2.236153	1.154657	9.301078	-0.022339	0.011536	0.093018	3.611074	5.246337	0.827421
8914	0	-2.265282	1.205883	9.372810	-0.022629	0.012045	0.093736	3.627083	5.280339	0.831473
8915	0	-2.266687	1.197671	9.423104	-0.022644	0.011963	0.094238	3.642848	5.312715	0.836526
8916	0	-2.284045	1.212784	9.500791	-0.022813	0.012113	0.095016	3.660355	5.350630	0.839151
8917	0	-2.291865	1.155138	9.593810	-0.022888	0.011536	0.095947	3.678305	5.391602	0.845269
8918	0	-2.297652	1.146336	9.720155	-0.022950	0.011445	0.097210	3.698828	5.427258	0.849810
8919	0	-2.315623	1.143188	9.709908	-0.023132	0.011414	0.097107	3.719308	5.460103	0.853806
8920	0	-2.321258	1.164740	9.830225	-0.023181	0.011633	0.098311	3.735322	5.501472	0.863158
8921	0	-2.340372	1.204224	9.868516	-0.023376	0.012024	0.098694	3.755534	5.537717	0.865270
8922	0	-2.381316	1.275199	9.976813	-0.023798	0.012732	0.099774	3.777615	5.559902	0.866031
8923	0	-2.375868	1.320359	9.990811	-0.023743	0.013184	0.099915	3.799221	5.583015	0.865055
8924	0	-2.397377	1.299148	10.062837	-0.023958	0.012980	0.100634	3.811694	5.605419	0.868219
8925	0	-2.375457	1.258410	10.143630	-0.023743	0.012573	0.101440	3.822749	5.623589	0.867087
8926	0	-2.407478	1.235794	10.094187	-0.024072	0.012350	0.100944	3.830226	5.631804	0.874529
8927	0	-2.386891	1.209228	10.125547	-0.023865	0.012085	0.101257	3.837124	5.641226	0.876769
8928	0	-2.393360	1.235597	10.070283	-0.023934	0.012343	0.100704	3.849792	5.645170	0.875599
8929	0	-2.397682	1.258380	10.077010	-0.023987	0.012573	0.100769	3.860002	5.638710	0.871248
8930	0	-2.401597	1.345740	10.046649	-0.024028	0.013449	0.100465	3.868070	5.630081	0.874345
8931	0	-2.427189	1.342991	10.004121	-0.024292	0.013428	0.100037	3.868654	5.611977	0.874416
8932	0	-2.398560	1.288431	9.974510	-0.024008	0.012882	0.099740	3.869142	5.591439	0.871835
8933	0	-2.359434	1.214047	9.979937	-0.023621	0.012146	0.099792	3.860936	5.566192	0.869858
8934	0	-2.354253	1.212912	9.938532	-0.023568	0.012135	0.099379	3.852833	5.541560	0.866417
8935	0	-2.346691	1.178190	9.864009	-0.023499	0.011780	0.098633	3.853044	5.509776	0.867352
8936	0	-2.334269	1.178370	9.798332	-0.023375	0.011784	0.097976	3.851034	5.477556	0.862851
8937	0	-2.340582	1.245536	9.729713	-0.023438	0.012451	0.097290	3.853749	5.445322	0.860837
8938	0	-2.322095	1.306508	9.664014	-0.023252	0.013069	0.096632	3.846847	5.412924	0.859664
8939	0	-2.273323	1.287032	9.571203	-0.022766	0.012878	0.095703	3.835206	5.378536	0.851632
8940	0	-2.260557	1.229769	9.505912	-0.022640	0.012313	0.095049	3.815070	5.341700	0.846586
8941	0	-2.261539	1.158405	9.522319	-0.022644	0.011597	0.095215	3.798088	5.312107	0.843055
8942	0	-2.280788	1.088551	9.438400	-0.022832	0.010900	0.094377	3.779419	5.287771	0.839865
8943	0	-2.274008	1.061189	9.381828	-0.022766	0.010620	0.093811	3.767520	5.260889	0.836219
8944	0	-2.251152	1.078710	9.389105	-0.022532	0.010786	0.093886	3.766846	5.241406	0.836984
8945	0	-2.237911	1.202731	9.320524	-0.022400	0.012024	0.093201	3.769040	5.220828	0.831667
8946	0	-2.240907	1.294775	9.199085	-0.022420	0.012945	0.091989	3.770380	5.212205	0.839028
8947	0	-2.251844	1.281660	9.222509	-0.022522	0.012817	0.092224	3.768034	5.212576	0.836930
8948	0	-2.251406	1.207637	9.222625	-0.022515	0.012083	0.092225	3.758456	5.215730	0.842158
8949	0	-2.227739	1.135244	9.228527	-0.022278	0.011353	0.092285	3.756949	5.219939	0.841053
8950	0	-2.203915	1.098454	9.271120	-0.022034	0.010985	0.092712	3.754811	5.231459	0.838727
8951	0	-2.185919	1.093144	9.350313	-0.021851	0.010925	0.093506	3.761028	5.246721	0.841563
8952	0	-2.206217	1.094771	9.343515	-0.022051	0.010937	0.093439	3.773140	5.265351	0.840640
8953	0	-2.235747	1.185046	9.331708	-0.022339	0.011841	0.093323	3.783906	5.292877	0.841302
8954	0	-2.270015	1.223737	9.415906	-0.022682	0.012226	0.094165	3.796349	5.319393	0.843129
8955	0	-2.272499	1.264102	9.423258	-0.022705	0.012634	0.094238	3.803517	5.348218	0.848167
8956	0	-2.312936	1.241054	9.513611	-0.023111	0.012403	0.095141	3.810886	5.374558	0.851979
8957	0	-2.327607	1.196972	9.569700	-0.023254	0.011963	0.095703	3.817992	5.405090	0.857339
8958	0	-2.326292	1.192330	9.623284	-0.023237	0.011915	0.096240	3.826727	5.440297	0.858573
8959	0	-2.346065	1.160565	9.691715	-0.023438	0.011597	0.096924	3.836342	5.472319	0.857438
8960	0	-2.338562	1.168972	9.818521	-0.023363	0.011676	0.098192	3.851414	5.503311	0.855280
8961	0	-2.345665	1.197520	9.862677	-0.023438	0.011963	0.098633	3.864474	5.530235	0.856142
8962	0	-2.331006	1.279187	9.873684	-0.023293	0.012780	0.098742	3.876777	5.555267	0.857664
8963	0	-2.351815	1.270165	9.978705	-0.023499	0.012695	0.099792	3.883028	5.582470	0.851258
8964	0	-2.367432	1.296175	9.983755	-0.023661	0.012952	0.099842	3.893070	5.602859	0.856273
8965	0	-2.350579	1.331059	10.058359	-0.023499	0.013306	0.100586	3.897347	5.615871	0.854532
8966	0	-2.376290	1.258488	10.076284	-0.023758	0.012583	0.100764	3.898384	5.626243	0.853754
8967	0	-2.386803	1.226973	10.082910	-0.023865	0.012268	0.100830	3.898795	5.634605	0.862616
8968	0	-2.398897	1.239469	10.107222	-0.023993	0.012393	0.101071	3.899076	5.634230	0.865437
8969	0	-2.379391	1.269828	10.028271	-0.023804	0.012695	0.100281	3.900714	5.627903	0.864663
8970	0	-2.401613	1.288541	10.089778	-0.024029	0.012884	0.100895	3.900397	5.618440	0.861767
8971	0	-2.409292	1.324119	10.028506	-0.024109	0.013245	0.100281	3.894693	5.605060	0.859914
8972	0	-2.381036	1.335460	9.986721	-0.023833	0.013359	0.099861	3.887689	5.583708	0.852194
8973	0	-2.347674	1.294048	9.998057	-0.023499	0.012939	0.099976	3.886853	5.563687	0.848238
8974	0	-2.330756	1.256559	9.889384	-0.023334	0.012575	0.098886	3.873847	5.538445	0.849705
8975	0	-2.322918	1.225425	9.882356	-0.023254	0.012268	0.098816	3.856092	5.514103	0.844184
8976	0	-2.293178	1.198607	9.804478	-0.022961	0.011996	0.098037	3.842223	5.485278	0.842176
8977	0	-2.310320	1.183487	9.815211	-0.023132	0.011841	0.098145	3.833269	5.456290	0.835448
8978	0	-2.322092	1.181984	9.645989	-0.023258	0.011828	0.096450	3.820794	5.416963	0.836142
8979	0	-2.285617	1.238035	9.607822	-0.022888	0.012390	0.096069	3.807081	5.383743	0.830933
8980	0	-2.340503	1.248230	9.511972	-0.023436	0.012492	0.095111	3.793178	5.351880	0.825504
8981	0	-2.304460	1.189494	9.485599	-0.023071	0.011902	0.094849	3.782667	5.324510	0.828584
8982	0	-2.274990	1.181712	9.456491	-0.022775	0.011827	0.094558	3.769329	5.299333	0.829521
8983	0	-2.256073	1.171107	9.345117	-0.022583	0.011719	0.093445	3.757977	5.276885	0.830804
8984	0	-2.257777	1.169371	9.364684	-0.022600	0.011703	0.093640	3.745431	5.254417	0.822341
8985	0	-2.226274	1.153313	9.363183	-0.022278	0.011536	0.093628	3.740508	5.240814	0.820745
8986	0	-2.217704	1.146682	9.266169	-0.022187	0.011469	0.092659	3.736226	5.233029	0.821559
8987	0	-2.215062	1.171539	9.301923	-0.022156	0.011719	0.093018	3.730562	5.231477	0.817764
8988	0	-2.201990	1.164718	9.277745	-0.022023	0.011650	0.092776	3.725524	5.232185	0.814198
8989	0	-2.203334	1.159228	9.283511	-0.022034	0.011597	0.092834	3.718742	5.236486	0.814415
8990	0	-2.222184	1.158565	9.283440	-0.022217	0.011587	0.092835	3.715608	5.247420	0.814503
8991	0	-2.234891	1.165834	9.277094	-0.022339	0.011658	0.092773	3.715132	5.264489	0.815028
8992	0	-2.261312	1.178096	9.313145	-0.022603	0.011781	0.093134	3.714315	5.281619	0.811343
8993	0	-2.265975	1.202535	9.411225	-0.022644	0.012024	0.094116	3.714874	5.305343	0.817411
8994	0	-2.275266	1.209020	9.410331	-0.022737	0.012087	0.094108	3.717798	5.329612	0.818035
8995	0	-2.290871	1.172241	9.484323	-0.022888	0.011719	0.094849	3.721271	5.359078	0.812713
8996	0	-2.295024	1.166700	9.525928	-0.022930	0.011664	0.095264	3.723337	5.387838	0.814796
8997	0	-2.303385	1.160368	9.502517	-0.023010	0.011597	0.095032	3.730776	5.420947	0.813632
8998	0	-2.301512	1.204284	9.629531	-0.022998	0.012037	0.096300	3.736288	5.446208	0.811477
8999	0	-2.315279	1.197259	9.728398	-0.023132	0.011963	0.097290	3.746433	5.474934	0.816687
9000	0	-2.331423	1.205153	9.745519	-0.023295	0.012043	0.097461	3.755242	5.501758	0.817850
9001	0	-2.321131	1.209525	9.881045	-0.023193	0.012085	0.098816	3.765887	5.527284	0.819598
9002	0	-2.355329	1.223337	9.922655	-0.023535	0.012227	0.099232	3.771966	5.553309	0.823170
9003	0	-2.369803	1.196896	9.936060	-0.023682	0.011963	0.099365	3.777697	5.576876	0.830041
9004	0	-2.391508	1.216167	9.922903	-0.023898	0.012157	0.099234	3.781356	5.601087	0.834605
9005	0	-2.381387	1.232836	9.954600	-0.023804	0.012329	0.099548	3.779256	5.617468	0.835307
9006	0	-2.383050	1.257263	10.070170	-0.023825	0.012571	0.100703	3.779353	5.628853	0.831335
9007	0	-2.355966	1.269834	10.076864	-0.023560	0.012695	0.100769	3.781152	5.633710	0.839042
9008	0	-2.373684	1.228075	10.040241	-0.023743	0.012274	0.100402	3.787221	5.631898	0.840770
9009	0	-2.367987	1.244414	10.040412	-0.023682	0.012451	0.100403	3.777727	5.634555	0.842644
9010	0	-2.366547	1.249393	10.083560	-0.023679	0.012498	0.100832	3.771418	5.624275	0.843307
9011	0	-2.379017	1.208201	10.028433	-0.023804	0.012085	0.100281	3.766237	5.613680	0.841305
9012	0	-2.369916	1.238466	10.023023	-0.023716	0.012383	0.100226	3.765587	5.599364	0.840659
9013	0	-2.378045	1.250950	9.955424	-0.023804	0.012512	0.099548	3.760312	5.577483	0.843722
9014	0	-2.336976	1.292844	9.883325	-0.023392	0.012934	0.098827	3.752183	5.556920	0.844227
9015	0	-2.335214	1.305078	9.888412	-0.023376	0.013062	0.098877	3.737834	5.533616	0.840939
9016	0	-2.300005	1.290897	9.804247	-0.023024	0.012918	0.098036	3.725875	5.510960	0.842137
9017	0	-2.316234	1.195353	9.723755	-0.023193	0.011963	0.097229	3.712738	5.479365	0.840464
9018	0	-2.328668	1.120747	9.694718	-0.023314	0.011211	0.096940	3.705887	5.451440	0.837725
9019	0	-2.279883	1.116254	9.601583	-0.022827	0.011169	0.096008	3.695505	5.422554	0.836347
9020	0	-2.261820	1.120997	9.566436	-0.022649	0.011216	0.095656	3.685796	5.390781	0.841098
9021	0	-2.261818	1.140643	9.497773	-0.022644	0.011414	0.094971	3.675130	5.364520	0.839041
9022	0	-2.262858	1.170113	9.468515	-0.022654	0.011703	0.094679	3.670135	5.339242	0.833261
9023	0	-2.225646	1.195869	9.357252	-0.022278	0.011963	0.093567	3.662959	5.317981	0.831030
9024	0	-2.246313	1.164219	9.339921	-0.022480	0.011649	0.093394	3.652598	5.302125	0.827634
9025	0	-2.250336	1.183668	9.320571	-0.022522	0.011841	0.093201	3.645661	5.284174	0.818449
9026	0	-2.265531	1.152491	9.296941	-0.022668	0.011527	0.092966	3.641164	5.273529	0.817471
9027	0	-2.226959	1.116410	9.302019	-0.022278	0.011169	0.093018	3.632876	5.268135	0.821003
9028	0	-2.268430	1.079190	9.314551	-0.022689	0.010792	0.093144	3.631161	5.267227	0.824562
9029	0	-2.252509	1.099129	9.307727	-0.022522	0.010986	0.093079	3.635588	5.275816	0.825956
9030	0	-2.228945	1.130365	9.337943	-0.022285	0.011301	0.093381	3.637347	5.286677	0.822055
9031	0	-2.240724	1.172810	9.325878	-0.022400	0.011719	0.093262	3.647229	5.300481	0.824070
9032	0	-2.236488	1.204400	9.337429	-0.022354	0.012042	0.093377	3.648303	5.318362	0.824455
9033	0	-2.253627	1.239746	9.374560	-0.022522	0.012390	0.093750	3.655838	5.340534	0.828008
9034	0	-2.250595	1.179803	9.440745	-0.022490	0.011794	0.094412	3.659350	5.365080	0.832235
9035	0	-2.254168	1.147815	9.502664	-0.022522	0.011475	0.095032	3.662438	5.393455	0.838048
9036	0	-2.246032	1.142446	9.556528	-0.022440	0.011420	0.095571	3.666315	5.422497	0.839002
9037	0	-2.297158	1.105806	9.587964	-0.022949	0.011047	0.095886	3.677795	5.453862	0.839999
9038	0	-2.350833	1.175153	9.659682	-0.023483	0.011740	0.096604	3.690574	5.488234	0.842647
9039	0	-2.370608	1.191180	9.728287	-0.023682	0.011902	0.097290	3.701093	5.521678	0.843833
9040	0	-2.326840	1.272516	9.763448	-0.023243	0.012714	0.097642	3.712604	5.556197	0.840260
9041	0	-2.364086	1.300821	9.813863	-0.023621	0.013000	0.098145	3.720452	5.584515	0.835620
9042	0	-2.368194	1.241659	9.891932	-0.023662	0.012405	0.098926	3.732001	5.612709	0.839430
9043	0	-2.320889	1.184625	9.905577	-0.023193	0.011841	0.099060	3.736960	5.635388	0.837896
9044	0	-2.372562	1.118410	9.977950	-0.023713	0.011180	0.099783	3.740361	5.654467	0.841650
9045	0	-2.375582	1.154409	10.058187	-0.023743	0.011536	0.100586	3.748472	5.674150	0.843747
9046	0	-2.389705	1.180441	10.081918	-0.023891	0.011796	0.100821	3.756380	5.685372	0.838207
9047	0	-2.392994	1.221686	10.021754	-0.023926	0.012207	0.100220	3.765833	5.694921	0.838069
9048	0	-2.399041	1.272384	10.052013	-0.023995	0.012714	0.100520	3.774577	5.694088	0.843060
9049	0	-2.392131	1.318960	10.046414	-0.023926	0.013184	0.100464	3.779493	5.693823	0.846209
9050	0	-2.445546	1.295403	10.022202	-0.024467	0.012951	0.100220	3.780991	5.686039	0.852368
9051	0	-2.403484	1.245526	9.997821	-0.024048	0.012451	0.099976	3.783597	5.676036	0.849383
9052	0	-2.406879	1.227464	9.961774	-0.024083	0.012276	0.099614	3.780385	5.664413	0.850705
9053	0	-2.384784	1.233269	9.961298	-0.023865	0.012329	0.099609	3.782316	5.649888	0.851698
9054	0	-2.350307	1.221701	9.919388	-0.023526	0.012214	0.099189	3.783843	5.628215	0.846802
9055	0	-2.359662	1.196242	9.882171	-0.023621	0.011963	0.098816	3.781056	5.605397	0.843438
9056	0	-2.348391	1.202227	9.816264	-0.023512	0.012022	0.098156	3.778960	5.577762	0.842511
9057	0	-2.316732	1.238944	9.766252	-0.023193	0.012390	0.097656	3.775785	5.552185	0.840682
9058	0	-2.293486	1.256998	9.712515	-0.022959	0.012571	0.097119	3.771899	5.528942	0.841859
9059	0	-2.298345	1.220423	9.693054	-0.023010	0.012207	0.096924	3.766271	5.502210	0.842931
9060	0	-2.318064	1.201791	9.590477	-0.023202	0.012018	0.095900	3.763743	5.481733	0.839692
9061	0	-2.274555	1.220186	9.576971	-0.022766	0.012207	0.095764	3.755403	5.461995	0.843175
9062	0	-2.276309	1.164927	9.449845	-0.022787	0.011647	0.094493	3.755551	5.437897	0.841119
9063	0	-2.293094	1.123072	9.473096	-0.022949	0.011230	0.094727	3.753641	5.420676	0.842770
9064	0	-2.283454	1.160059	9.388440	-0.022852	0.011597	0.093881	3.756197	5.404405	0.841654
9065	0	-2.232277	1.184298	9.430286	-0.022339	0.011841	0.094299	3.756679	5.389782	0.842479
9066	0	-2.247917	1.197113	9.357573	-0.022491	0.011967	0.093574	3.759970	5.380806	0.843568
9067	0	-2.232732	1.221245	9.344688	-0.022339	0.012207	0.093445	3.764477	5.371564	0.843025
9068	0	-2.230938	1.191774	9.363263	-0.022316	0.011912	0.093632	3.769047	5.368329	0.847320
9069	0	-2.239491	1.202588	9.344577	-0.022400	0.012024	0.093445	3.769578	5.367025	0.850747
9070	0	-2.239020	1.196652	9.332365	-0.022390	0.011966	0.093324	3.768818	5.371579	0.853337
9071	0	-2.246660	1.147982	9.332075	-0.022461	0.011475	0.093323	3.773472	5.383222	0.856711
9072	0	-2.247881	1.136946	9.429213	-0.022472	0.011362	0.094295	3.780788	5.395816	0.856860
9073	0	-2.265815	1.172831	9.392851	-0.022644	0.011719	0.093933	3.790851	5.417703	0.860253
9074	0	-2.280569	1.162797	9.422458	-0.022795	0.011616	0.094229	3.804028	5.435803	0.863135
9075	0	-2.284311	1.167119	9.484313	-0.022827	0.011658	0.094849	3.818710	5.459819	0.864583
9076	0	-2.257086	1.224894	9.531962	-0.022554	0.012234	0.095325	3.835420	5.484371	0.864131
9077	0	-2.290364	1.271017	9.557538	-0.022888	0.012695	0.095581	3.851619	5.507646	0.866693
9078	0	-2.281557	1.286507	9.629535	-0.022798	0.012847	0.096302	3.871508	5.533787	0.871106
9079	0	-2.309177	1.222241	9.697805	-0.023071	0.012207	0.096985	3.888072	5.562600	0.881934
9080	0	-2.294873	1.169879	9.757528	-0.022930	0.011688	0.097581	3.898992	5.589058	0.883740
9081	0	-2.309062	1.197225	9.795573	-0.023071	0.011963	0.097961	3.908550	5.616345	0.884009
9082	0	-2.330878	1.199315	9.861628	-0.023293	0.011981	0.098621	3.921070	5.638818	0.884646
9083	0	-2.351250	1.228170	9.862779	-0.023499	0.012268	0.098633	3.935246	5.659778	0.883760
9084	0	-2.366400	1.280157	9.898261	-0.023649	0.012783	0.098989	3.954973	5.681683	0.880582
9085	0	-2.375249	1.332075	9.954398	-0.023743	0.013306	0.099548	3.970526	5.697763	0.880607
9086	0	-2.388942	1.359003	10.002453	-0.023885	0.013579	0.100027	3.980887	5.707879	0.881199
9087	0	-2.404813	1.282384	9.979158	-0.024048	0.012817	0.099792	3.986441	5.712987	0.880340
9088	0	-2.398467	1.216450	10.003472	-0.023988	0.012158	0.100035	3.991502	5.714263	0.879576
9089	0	-2.385846	1.239754	9.991513	-0.023865	0.012390	0.099915	3.997925	5.711890	0.879326
9090	0	-2.396621	1.253129	10.009998	-0.023974	0.012527	0.100099	4.001356	5.707364	0.876873
9091	0	-2.366806	1.270159	10.022214	-0.023682	0.012695	0.100220	4.006301	5.696748	0.874023
9092	0	-2.369926	1.320535	9.955489	-0.023716	0.013196	0.099552	4.014700	5.682506	0.869939
9093	0	-2.354138	1.361590	9.906369	-0.023560	0.013611	0.099060	4.018203	5.666423	0.873863
9094	0	-2.356578	1.331681	9.870475	-0.023584	0.013315	0.098701	4.017851	5.649788	0.870133
9095	0	-2.360001	1.244228	9.839474	-0.023621	0.012451	0.098389	4.005504	5.630707	0.865928
9096	0	-2.343421	1.249288	9.797860	-0.023458	0.012494	0.097973	4.001712	5.608319	0.870255
9097	0	-2.341297	1.190224	9.705177	-0.023438	0.011902	0.097046	3.999829	5.584380	0.866087
9098	0	-2.330264	1.190045	9.694150	-0.023328	0.011902	0.096935	3.995783	5.559557	0.863688
9099	0	-2.310544	1.245250	9.699110	-0.023132	0.012451	0.096985	3.994791	5.532744	0.866315
9100	0	-2.305591	1.257340	9.608749	-0.023079	0.012575	0.096082	3.990402	5.510258	0.867089
9101	0	-2.286196	1.287559	9.564875	-0.022888	0.012878	0.095642	3.984659	5.483818	0.865505
9102	0	-2.287352	1.275059	9.468378	-0.022898	0.012751	0.094678	3.982232	5.459518	0.863830
9103	0	-2.286982	1.250648	9.399937	-0.022888	0.012512	0.093994	3.973215	5.442019	0.862104
9104	0	-2.271114	1.231050	9.407005	-0.022730	0.012317	0.094065	3.963608	5.424092	0.858301
9105	0	-2.256610	1.171340	9.381577	-0.022583	0.011719	0.093811	3.955058	5.408335	0.856104
9106	0	-2.216841	1.158332	9.400650	-0.022183	0.011585	0.094003	3.950620	5.394910	0.857034
9107	0	-2.251182	1.178353	9.338576	-0.022522	0.011780	0.093384	3.953149	5.387360	0.852208
9108	0	-2.261592	1.234021	9.381622	-0.022624	0.012336	0.093815	3.956477	5.382335	0.851942
9109	0	-2.263917	1.269854	9.344557	-0.022644	0.012695	0.093445	3.958585	5.381211	0.847268
9110	0	-2.245447	1.264397	9.326140	-0.022451	0.012640	0.093263	3.961703	5.389737	0.846578
9111	0	-2.258708	1.239185	9.332154	-0.022583	0.012390	0.093323	3.962241	5.399500	0.837950
9112	0	-2.253674	1.184662	9.386735	-0.022531	0.011844	0.093869	3.964215	5.411784	0.839304
9113	0	-2.234767	1.160118	9.417460	-0.022339	0.011597	0.094177	3.968096	5.427203	0.844011
9114	0	-2.237059	1.173893	9.471619	-0.022357	0.011727	0.094721	3.980401	5.448300	0.849036
9115	0	-2.296260	1.178875	9.508843	-0.022949	0.011780	0.095093	3.989578	5.469097	0.852550
9116	0	-2.292851	1.204750	9.514018	-0.022915	0.012041	0.095144	3.995722	5.490154	0.853813
9117	0	-2.296650	1.269757	9.521038	-0.022949	0.012695	0.095215	3.997043	5.515533	0.857633
9118	0	-2.288079	1.282685	9.581052	-0.022862	0.012821	0.095816	4.002396	5.542095	0.864352
9119	0	-2.302869	1.221521	9.643011	-0.023010	0.012207	0.096436	4.010653	5.568634	0.869975
9120	0	-2.324698	1.204797	9.721266	-0.023231	0.012040	0.097218	4.018340	5.592608	0.875631
9121	0	-2.338904	1.215542	9.801829	-0.023376	0.012146	0.098022	4.027671	5.611989	0.878384
9122	0	-2.341722	1.211900	9.867975	-0.023402	0.012103	0.098685	4.044433	5.634187	0.880069
9123	0	-2.345417	1.277128	9.844380	-0.023438	0.012756	0.098450	4.060143	5.658315	0.877994
9124	0	-2.347810	1.316610	9.855579	-0.023471	0.013152	0.098559	4.074467	5.671505	0.876410
9125	0	-2.350432	1.330984	9.942434	-0.023499	0.013306	0.099426	4.077565	5.682899	0.876308
9126	0	-2.339528	1.294554	10.015262	-0.023389	0.012947	0.100154	4.074241	5.694908	0.876266
9127	0	-2.356510	1.245099	9.991327	-0.023560	0.012451	0.099915	4.072412	5.705934	0.877406
9128	0	-2.369866	1.263689	9.984888	-0.023693	0.012633	0.099851	4.074748	5.716998	0.881350
9129	0	-2.374215	1.263274	9.997591	-0.023743	0.012634	0.099976	4.071203	5.721099	0.879807
9130	0	-2.385467	1.281371	9.948947	-0.023864	0.012814	0.099487	4.069271	5.715350	0.885016
9131	0	-2.397298	1.306189	9.997886	-0.023987	0.013062	0.099976	4.067518	5.704355	0.885999
9132	0	-2.400626	1.300460	9.906885	-0.024021	0.013000	0.099066	4.069967	5.692043	0.884608
9133	0	-2.403039	1.293807	9.882035	-0.024048	0.012939	0.098816	4.066241	5.676760	0.876602
9134	0	-2.356562	1.305456	9.901307	-0.023586	0.013059	0.099008	4.059220	5.657734	0.876999
9135	0	-2.341348	1.293360	9.827310	-0.023438	0.012939	0.098267	4.050061	5.634622	0.877637
9136	0	-2.342627	1.243514	9.743112	-0.023452	0.012439	0.097425	4.043430	5.609572	0.874198
9137	0	-2.323362	1.201901	9.705148	-0.023254	0.012024	0.097046	4.035379	5.589926	0.872566
9138	0	-2.301028	1.206925	9.693972	-0.023030	0.012074	0.096934	4.027098	5.571283	0.860908
9139	0	-2.286297	1.232489	9.577072	-0.022888	0.012329	0.095764	4.019681	5.546073	0.858307
9140	0	-2.311530	1.262122	9.560070	-0.023143	0.012626	0.095593	4.011933	5.518102	0.853919
9141	0	-2.304996	1.244186	9.552638	-0.023071	0.012451	0.095520	3.998566	5.497365	0.853953
9142	0	-2.307411	1.236616	9.468253	-0.023090	0.012371	0.094678	3.990474	5.482546	0.856555
9143	0	-2.268816	1.262450	9.418263	-0.022705	0.012634	0.094177	3.976604	5.466807	0.853896
9144	0	-2.283376	1.224487	9.437635	-0.022855	0.012248	0.094371	3.970480	5.446199	0.848847
9145	0	-2.263221	1.207832	9.399784	-0.022644	0.012085	0.093994	3.960408	5.436572	0.847194
9146	0	-2.272970	1.212713	9.376054	-0.022743	0.012132	0.093757	3.952874	5.424942	0.841743
9147	0	-2.257360	1.245198	9.363009	-0.022583	0.012451	0.093628	3.951832	5.418297	0.839285
9148	0	-2.237257	1.208260	9.375644	-0.022382	0.012086	0.093754	3.945798	5.411850	0.839658
9149	0	-2.227814	1.171657	9.381123	-0.022278	0.011719	0.093811	3.941486	5.417034	0.837797
9150	0	-2.215756	1.177053	9.381140	-0.022157	0.011775	0.093811	3.934297	5.422751	0.839368
9151	0	-2.252448	1.196094	9.381068	-0.022522	0.011963	0.093811	3.930268	5.430552	0.838475
9152	0	-2.234805	1.183662	9.399229	-0.022345	0.011836	0.093993	3.929156	5.439439	0.844134
9153	0	-2.234735	1.171966	9.466341	-0.022339	0.011719	0.094666	3.928653	5.454392	0.843586
9154	0	-2.279466	1.227328	9.508473	-0.022783	0.012269	0.095088	3.932153	5.472767	0.847861
9155	0	-2.271424	1.233418	9.508993	-0.022705	0.012329	0.095093	3.936575	5.488512	0.846657
9156	0	-2.285957	1.252148	9.563226	-0.022846	0.012522	0.095635	3.934852	5.509135	0.846444
9157	0	-2.309124	1.257519	9.563702	-0.023071	0.012573	0.095642	3.935932	5.537639	0.843605
9158	0	-2.294630	1.276043	9.556607	-0.022928	0.012759	0.095571	3.936132	5.563900	0.840595
9159	0	-2.302752	1.245686	9.630862	-0.023010	0.012451	0.096313	3.941388	5.589055	0.844958
9160	0	-2.281893	1.222211	9.745798	-0.022801	0.012218	0.097463	3.945275	5.614238	0.847451
9161	0	-2.339210	1.190911	9.759058	-0.023376	0.011902	0.097595	3.952191	5.637238	0.850619
9162	0	-2.317808	1.259322	9.813090	-0.023164	0.012588	0.098135	3.957213	5.658549	0.853977
9163	0	-2.344602	1.245453	9.820311	-0.023438	0.012451	0.098206	3.959421	5.673153	0.859622
9164	0	-2.352685	1.276789	9.856276	-0.023516	0.012763	0.098566	3.963439	5.690800	0.857951
9165	0	-2.387514	1.269626	9.905743	-0.023865	0.012695	0.099060	3.962969	5.707474	0.860894
9166	0	-2.389387	1.275897	9.917423	-0.023886	0.012757	0.099176	3.963211	5.721534	0.865861
9167	0	-2.374597	1.294357	9.936391	-0.023743	0.012939	0.099365	3.966059	5.730030	0.871672
9168	0	-2.363143	1.276049	9.936184	-0.023627	0.012764	0.099362	3.960440	5.739517	0.869892
9169	0	-2.367601	1.251339	10.003781	-0.023682	0.012512	0.100037	3.959834	5.737925	0.867195
9170	0	-2.335597	1.269737	9.985774	-0.023366	0.012697	0.099855	3.957901	5.731251	0.867488
9171	0	-2.361654	1.214217	9.930563	-0.023621	0.012146	0.099304	3.951586	5.731232	0.872122
9172	0	-2.347386	1.255613	9.967836	-0.023491	0.012565	0.099673	3.939736	5.716501	0.871614
9173	0	-2.366969	1.238613	9.942961	-0.023682	0.012390	0.099426	3.933021	5.707502	0.872663
9174	0	-2.339485	1.280693	9.833831	-0.023415	0.012809	0.098333	3.928566	5.689404	0.867752
9175	0	-2.360088	1.275269	9.876007	-0.023621	0.012756	0.098755	3.922072	5.671421	0.861273
9176	0	-2.337660	1.256070	9.773267	-0.023398	0.012566	0.097727	3.914074	5.650797	0.855797
9177	0	-2.340961	1.220007	9.766381	-0.023438	0.012207	0.097656	3.903553	5.623056	0.847779
9178	0	-2.311486	1.248908	9.700583	-0.023138	0.012498	0.096999	3.890825	5.600505	0.849988
9179	0	-2.341852	1.232129	9.638012	-0.023438	0.012329	0.096375	3.879387	5.582787	0.848467
9180	0	-2.294626	1.242599	9.645335	-0.022972	0.012435	0.096446	3.866386	5.556968	0.847746
9181	0	-2.274663	1.214232	9.589132	-0.022766	0.012146	0.095886	3.859701	5.538553	0.849709
9182	0	-2.270782	1.225619	9.559592	-0.022728	0.012260	0.095591	3.852308	5.519270	0.851729
9183	0	-2.268556	1.183744	9.454857	-0.022705	0.011841	0.094543	3.845851	5.500446	0.853629
9184	0	-2.264896	1.200839	9.541252	-0.022666	0.012016	0.095407	3.834259	5.484844	0.850349
9185	0	-2.226071	1.244202	9.460973	-0.022278	0.012451	0.094604	3.821156	5.468943	0.844713
9186	0	-2.271907	1.200043	9.425240	-0.022732	0.012005	0.094249	3.813714	5.458306	0.845296
9187	0	-2.245178	1.195517	9.418041	-0.022461	0.011963	0.094177	3.802431	5.451912	0.843398
9188	0	-2.237534	1.164113	9.400144	-0.022382	0.011642	0.094000	3.799985	5.448853	0.841157
9189	0	-2.258390	1.172216	9.399350	-0.022583	0.011719	0.093994	3.802252	5.454698	0.840350
9190	0	-2.264545	1.154233	9.460270	-0.022646	0.011542	0.094603	3.800417	5.458839	0.839293
9191	0	-2.240432	1.177824	9.356603	-0.022400	0.011780	0.093567	3.796760	5.468874	0.843251
9192	0	-2.253586	1.189993	9.392992	-0.022532	0.011898	0.093931	3.797300	5.478888	0.841538
9193	0	-2.265145	1.208899	9.417495	-0.022644	0.012085	0.094177	3.800395	5.492567	0.843924
9194	0	-2.285273	1.197370	9.447475	-0.022842	0.011971	0.094478	3.802662	5.509781	0.837725
9195	0	-2.259085	1.208793	9.509053	-0.022583	0.012085	0.095093	3.804483	5.523883	0.842269
9196	0	-2.273879	1.191054	9.532760	-0.022721	0.011908	0.095332	3.806654	5.549559	0.838245
9197	0	-2.296200	1.178408	9.606576	-0.022949	0.011780	0.096069	3.810119	5.569423	0.843065
9198	0	-2.298969	1.203849	9.617939	-0.022975	0.012032	0.096184	3.816817	5.591674	0.836925
9199	0	-2.320785	1.185202	9.710210	-0.023193	0.011841	0.097107	3.828273	5.613455	0.839415
9200	0	-2.311900	1.217479	9.727438	-0.023101	0.012168	0.097280	3.834802	5.639453	0.840150
9201	0	-2.308513	1.246229	9.746845	-0.023071	0.012451	0.097473	3.846056	5.660378	0.845212
9202	0	-2.366079	1.241869	9.861871	-0.023649	0.012412	0.098622	3.852085	5.678537	0.845845
9203	0	-2.333011	1.276296	9.862849	-0.023315	0.012756	0.098633	3.858149	5.700250	0.845172
9204	0	-2.360256	1.253106	9.831406	-0.023589	0.012525	0.098318	3.864009	5.720543	0.847203
9205	0	-2.387429	1.239583	9.948431	-0.023865	0.012390	0.099487	3.868650	5.736064	0.858485
9206	0	-2.346214	1.259034	9.886812	-0.023457	0.012584	0.098870	3.874438	5.747242	0.860500
9207	0	-2.374547	1.257694	9.924203	-0.023743	0.012573	0.099243	3.876821	5.755198	0.857652
9208	0	-2.350664	1.240179	9.954430	-0.023504	0.012397	0.099545	3.880595	5.762646	0.859941
9209	0	-2.356202	1.215121	10.021852	-0.023560	0.012146	0.100220	3.884593	5.770121	0.864535
9210	0	-2.349477	1.265223	9.985160	-0.023503	0.012644	0.099851	3.891918	5.765144	0.869402
9211	0	-2.354715	1.263162	9.942955	-0.023560	0.012634	0.099426	3.886716	5.755629	0.869958
9212	0	-2.346356	1.299840	9.967806	-0.023474	0.012995	0.099676	3.888626	5.748730	0.870409
9213	0	-2.372902	1.251327	9.912423	-0.023743	0.012512	0.099121	3.887622	5.737818	0.862218
9214	0	-2.370376	1.245254	9.851947	-0.023716	0.012453	0.098516	3.884860	5.728473	0.857279
9215	0	-2.335794	1.263107	9.808832	-0.023376	0.012634	0.098083	3.878793	5.711652	0.860307
9216	0	-2.344362	1.219723	9.797582	-0.023462	0.012200	0.097971	3.872821	5.694643	0.861469
9217	0	-2.335174	1.208239	9.766248	-0.023376	0.012085	0.097656	3.867262	5.670484	0.862225
9218	0	-2.312619	1.220471	9.748856	-0.023145	0.012201	0.097485	3.868800	5.653594	0.861780
9219	0	-2.299132	1.269409	9.705055	-0.023010	0.012695	0.097046	3.864994	5.636105	0.858814
9220	0	-2.319418	1.238781	9.681579	-0.023217	0.012387	0.096810	3.863142	5.613791	0.857510
9221	0	-2.305066	1.233165	9.613499	-0.023071	0.012329	0.096130	3.863673	5.594113	0.855467
9222	0	-2.270212	1.227190	9.522903	-0.022725	0.012273	0.095223	3.860044	5.571360	0.852547
9223	0	-2.281498	1.214193	9.485208	-0.022827	0.012146	0.094849	3.853021	5.561446	0.850221
9224	0	-2.278837	1.177028	9.467591	-0.022803	0.011771	0.094672	3.849653	5.548223	0.846984
9225	0	-2.257249	1.172089	9.430157	-0.022583	0.011719	0.094299	3.850006	5.540238	0.848729
9226	0	-2.272913	1.166554	9.461166	-0.022745	0.011662	0.094608	3.852406	5.525723	0.848772
9227	0	-2.263385	1.245455	9.362995	-0.022644	0.012451	0.093628	3.854244	5.518070	0.850641
9228	0	-2.267752	1.227713	9.406050	-0.022685	0.012275	0.094059	3.854975	5.513689	0.849890
9229	0	-2.264163	1.227129	9.381120	-0.022644	0.012268	0.093811	3.856877	5.515502	0.845702
9230	0	-2.257730	1.203200	9.356682	-0.022578	0.012030	0.093567	3.857673	5.519037	0.849120
9231	0	-2.258937	1.190289	9.399248	-0.022583	0.011902	0.093994	3.857087	5.531372	0.857618
9232	0	-2.259980	1.191216	9.392740	-0.022596	0.011904	0.093929	3.865278	5.540289	0.863622
9233	0	-2.247063	1.221212	9.368598	-0.022461	0.012207	0.093689	3.869738	5.556794	0.863752
9234	0	-2.273483	1.210259	9.441133	-0.022725	0.012094	0.094415	3.877700	5.573256	0.867119
9235	0	-2.277749	1.215258	9.539439	-0.022766	0.012146	0.095398	3.883911	5.591614	0.863488
9236	0	-2.298816	1.247089	9.501927	-0.022972	0.012464	0.095024	3.891118	5.615593	0.863406
9237	0	-2.314848	1.264112	9.527105	-0.023132	0.012634	0.095276	3.897789	5.639655	0.857104
9238	0	-2.305726	1.235351	9.635934	-0.023044	0.012342	0.096364	3.909057	5.660475	0.861837
9239	0	-2.314891	1.246054	9.667451	-0.023132	0.012451	0.096680	3.918422	5.684709	0.869451
9240	0	-2.317807	1.241797	9.672602	-0.023166	0.012408	0.096730	3.928193	5.704075	0.867537
9241	0	-2.338994	1.227724	9.710253	-0.023376	0.012268	0.097107	3.937271	5.724643	0.865867
9242	0	-2.347976	1.242214	9.788559	-0.023465	0.012408	0.097891	3.951649	5.746393	0.869097
9243	0	-2.344999	1.252108	9.704174	-0.023438	0.012512	0.097046	3.960329	5.765784	0.872922
9244	0	-2.353261	1.290672	9.794938	-0.023524	0.012896	0.097953	3.971466	5.780276	0.873509
9245	0	-2.344945	1.294883	9.771318	-0.023438	0.012939	0.097717	3.980621	5.798935	0.876353
9246	0	-2.377509	1.290913	9.862075	-0.023767	0.012897	0.098624	3.993269	5.812523	0.878323
9247	0	-2.350472	1.275965	9.893609	-0.023499	0.012756	0.098938	3.995298	5.824361	0.877538
9248	0	-2.387752	1.271117	9.966426	-0.023877	0.012701	0.099666	4.004805	5.829542	0.880904
9249	0	-2.380665	1.263884	9.942498	-0.023804	0.012634	0.099426	4.008166	5.837671	0.879133
9250	0	-2.380669	1.277362	9.930111	-0.023810	0.012765	0.099301	4.015974	5.838195	0.879487
9251	0	-2.373415	1.270074	9.912244	-0.023743	0.012695	0.099121	4.019937	5.833110	0.882726
9252	0	-2.371812	1.270948	9.949050	-0.023726	0.012706	0.099489	4.021999	5.829412	0.881000
9253	0	-2.372893	1.300589	9.912368	-0.023743	0.013000	0.099121	4.025879	5.818427	0.876906
9254	0	-2.363808	1.246414	9.839718	-0.023655	0.012462	0.098393	4.026284	5.803610	0.879570
9255	0	-2.360524	1.245251	9.827013	-0.023621	0.012451	0.098267	4.025534	5.790605	0.871304
9256	0	-2.350994	1.257589	9.846085	-0.023529	0.012575	0.098456	4.023956	5.773253	0.867713
9257	0	-2.347548	1.257350	9.802795	-0.023499	0.012573	0.098022	4.021696	5.751210	0.867883
9258	0	-2.324787	1.245123	9.736676	-0.023270	0.012451	0.097362	4.019227	5.730452	0.866153
9259	0	-2.310792	1.263248	9.705195	-0.023132	0.012634	0.097046	4.014545	5.706532	0.866638
9260	0	-2.312245	1.275258	9.687955	-0.023145	0.012753	0.096874	4.012069	5.685101	0.864446
9261	0	-2.305337	1.256869	9.595217	-0.023071	0.012573	0.095947	4.004389	5.668559	0.860041
9262	0	-2.307798	1.256257	9.608360	-0.023097	0.012564	0.096079	4.000623	5.650697	0.861772
9263	0	-2.311564	1.257124	9.503606	-0.023132	0.012573	0.095032	3.995890	5.635428	0.861369
9264	0	-2.283963	1.256986	9.485973	-0.022855	0.012568	0.094856	3.995148	5.621936	0.864842
9265	0	-2.280821	1.251063	9.509753	-0.022827	0.012512	0.095093	3.990795	5.603963	0.867566
9266	0	-2.278050	1.287531	9.461526	-0.022790	0.012875	0.094613	3.989496	5.597321	0.864573
9267	0	-2.275759	1.244964	9.460674	-0.022766	0.012451	0.094604	3.985557	5.591770	0.864857
9268	0	-2.249808	1.226585	9.479280	-0.022505	0.012264	0.094791	3.985369	5.588417	0.865174
9269	0	-2.264052	1.233231	9.442181	-0.022644	0.012329	0.094421	3.987139	5.588864	0.869533
9270	0	-2.275819	1.215465	9.393303	-0.022759	0.012152	0.093933	3.988692	5.592069	0.873329
9271	0	-2.282850	1.209072	9.448136	-0.022827	0.012085	0.094482	3.993635	5.598419	0.876363
9272	0	-2.289249	1.252747	9.417340	-0.022891	0.012523	0.094174	3.997492	5.604930	0.871361
9273	0	-2.271275	1.257770	9.380858	-0.022705	0.012573	0.093811	4.001085	5.618949	0.873683
9274	0	-2.279040	1.234240	9.435183	-0.022781	0.012338	0.094355	4.004955	5.634523	0.879295
9275	0	-2.308124	1.227165	9.411330	-0.023071	0.012268	0.094116	4.007559	5.651260	0.881040
9276	0	-2.304087	1.203390	9.483897	-0.023030	0.012031	0.094842	4.009766	5.668617	0.887862
9277	0	-2.314118	1.227549	9.618833	-0.023132	0.012268	0.096191	4.016759	5.683845	0.887920
9278	0	-2.303903	1.222736	9.624245	-0.023028	0.012221	0.096246	4.022132	5.701166	0.888877
9279	0	-2.314668	1.288584	9.704149	-0.023132	0.012878	0.097046	4.029210	5.722755	0.889557
9280	0	-2.317155	1.314282	9.691095	-0.023161	0.013137	0.096914	4.034533	5.739978	0.887972
9281	0	-2.338888	1.288418	9.692007	-0.023376	0.012878	0.096924	4.039698	5.759317	0.886147
9282	0	-2.328625	1.283378	9.746340	-0.023280	0.012829	0.097466	4.043702	5.771214	0.883255
9283	0	-2.356604	1.257887	9.838640	-0.023560	0.012573	0.098389	4.048391	5.783444	0.883945
9284	0	-2.364170	1.259143	9.838106	-0.023634	0.012584	0.098384	4.055476	5.797162	0.883834
9285	0	-2.356622	1.270369	9.893533	-0.023560	0.012695	0.098938	4.063221	5.809543	0.885749
9286	0	-2.364301	1.278173	9.923410	-0.023634	0.012773	0.099237	4.071937	5.824701	0.888883
9287	0	-2.362173	1.294794	9.893661	-0.023621	0.012939	0.098938	4.079673	5.830763	0.891015
9288	0	-2.374452	1.338682	9.930010	-0.023746	0.013383	0.099300	4.082182	5.834346	0.890259
9289	0	-2.368022	1.355322	9.936511	-0.023682	0.013550	0.099365	4.084090	5.837447	0.889844
9290	0	-2.385427	1.264080	9.893889	-0.023862	0.012641	0.098937	4.081707	5.833301	0.895055
9291	0	-2.348930	1.294289	9.906180	-0.023499	0.012939	0.099060	4.083392	5.827373	0.900283
9292	0	-2.353195	1.282103	9.906557	-0.023541	0.012824	0.099063	4.077787	5.821146	0.896165
9293	0	-2.360834	1.269702	9.894070	-0.023621	0.012695	0.098938	4.077494	5.811789	0.891474
9294	0	-2.358229	1.257068	9.858070	-0.023597	0.012576	0.098577	4.069055	5.799803	0.887265
9295	0	-2.354685	1.287900	9.814751	-0.023560	0.012878	0.098145	4.067498	5.789809	0.882076
9296	0	-2.315117	1.342684	9.766635	-0.023169	0.013429	0.097662	4.062928	5.774219	0.886143
9297	0	-2.335766	1.305762	9.766127	-0.023376	0.013062	0.097656	4.056037	5.757000	0.885326
9298	0	-2.362374	1.274377	9.724410	-0.023644	0.012748	0.097239	4.048993	5.737496	0.877890
9299	0	-2.335703	1.256835	9.680708	-0.023376	0.012573	0.096802	4.040893	5.719343	0.876422
9300	0	-2.301587	1.273843	9.639011	-0.023033	0.012746	0.096385	4.029879	5.703620	0.873280
9301	0	-2.262452	1.244455	9.607479	-0.022644	0.012451	0.096069	4.019685	5.685139	0.874038
9302	0	-2.259052	1.243168	9.565701	-0.022606	0.012438	0.095653	4.010122	5.671473	0.873589
9303	0	-2.274832	1.238077	9.485413	-0.022766	0.012390	0.094849	3.996711	5.654798	0.868842
9304	0	-2.283639	1.261198	9.504662	-0.022853	0.012615	0.095042	3.990492	5.639692	0.872728
9305	0	-2.281100	1.262825	9.430403	-0.022827	0.012634	0.094299	3.980953	5.624864	0.871374
9306	0	-2.278117	1.285920	9.419004	-0.022795	0.012866	0.094186	3.970558	5.613131	0.872644
9307	0	-2.263577	1.238815	9.424053	-0.022644	0.012390	0.094238	3.966044	5.607817	0.870562
9308	0	-2.256274	1.225708	9.418284	-0.022567	0.012263	0.094181	3.956559	5.607521	0.873278
9309	0	-2.300572	1.202096	9.393460	-0.023010	0.012024	0.093933	3.950911	5.606657	0.880553
9310	0	-2.257061	1.226010	9.436429	-0.022574	0.012261	0.094363	3.947337	5.606723	0.880965
9311	0	-2.264224	1.220712	9.472698	-0.022644	0.012207	0.094727	3.945480	5.609246	0.877813
9312	0	-2.276325	1.214960	9.435989	-0.022763	0.012146	0.094360	3.947874	5.613982	0.875988
9313	0	-2.277247	1.276041	9.435827	-0.022766	0.012756	0.094360	3.950986	5.626365	0.873478
9314	0	-2.253804	1.282580	9.484311	-0.022535	0.012825	0.094844	3.950069	5.634310	0.875672
9315	0	-2.295573	1.238997	9.460293	-0.022949	0.012390	0.094604	3.948186	5.646831	0.874782
9316	0	-2.291502	1.208496	9.551285	-0.022902	0.012084	0.095516	3.947697	5.667518	0.882192
9317	0	-2.283755	1.190137	9.606692	-0.022827	0.011902	0.096069	3.945442	5.684448	0.887121
9318	0	-2.255233	1.239141	9.697751	-0.022543	0.012388	0.096980	3.947424	5.700096	0.893845
9319	0	-2.314791	1.239668	9.716342	-0.023132	0.012390	0.097168	3.953557	5.723121	0.887996
9320	0	-2.318048	1.301695	9.739806	-0.023164	0.013013	0.097403	3.956754	5.747283	0.891034
9321	0	-2.350405	1.306465	9.655585	-0.023499	0.013062	0.096558	3.958611	5.758483	0.891714
9322	0	-2.303741	1.343463	9.777064	-0.023022	0.013433	0.097775	3.958451	5.781413	0.895269
9323	0	-2.332972	1.287845	9.777491	-0.023315	0.012878	0.097778	3.956997	5.802705	0.894113
9324	0	-2.329137	1.239020	9.837906	-0.023283	0.012390	0.098381	3.955368	5.817021	0.893986
9325	0	-2.313488	1.251248	9.918150	-0.023132	0.012512	0.099182	3.953826	5.824604	0.893971
9326	0	-2.351210	1.221294	9.911660	-0.023504	0.012207	0.099119	3.958851	5.838370	0.892232
9327	0	-2.337495	1.227210	9.893785	-0.023376	0.012268	0.098938	3.961523	5.841428	0.882730
9328	0	-2.349658	1.276856	9.844794	-0.023496	0.012764	0.098449	3.964860	5.847178	0.882761
9329	0	-2.367902	1.294042	9.869435	-0.023682	0.012939	0.098694	3.963999	5.848849	0.879967
9330	0	-2.367429	1.330635	9.863442	-0.023677	0.013307	0.098634	3.961646	5.850506	0.883899
9331	0	-2.355377	1.293314	9.900123	-0.023560	0.012939	0.098999	3.952430	5.848457	0.883298
9332	0	-2.360553	1.292179	9.851599	-0.023609	0.012926	0.098515	3.945541	5.848909	0.877801
9333	0	-2.336484	1.257271	9.833047	-0.023376	0.012573	0.098328	3.942738	5.840161	0.874522
9334	0	-2.346040	1.226396	9.839735	-0.023476	0.012266	0.098393	3.937873	5.827133	0.877253
9335	0	-2.329362	1.239017	9.790558	-0.023315	0.012390	0.097900	3.935366	5.806416	0.878182
9336	0	-2.331630	1.269294	9.773113	-0.023334	0.012694	0.097727	3.931329	5.790977	0.877200
9337	0	-2.329764	1.256773	9.735605	-0.023315	0.012573	0.097351	3.922532	5.774773	0.879390
9338	0	-2.301396	1.292310	9.700029	-0.023036	0.012928	0.096994	3.914367	5.753568	0.877727
9339	0	-2.311394	1.256919	9.576913	-0.023132	0.012573	0.095764	3.907130	5.736329	0.882175
9340	0	-2.277231	1.243342	9.632860	-0.022791	0.012443	0.096323	3.894041	5.718967	0.878076
9341	0	-2.323464	1.225800	9.589231	-0.023254	0.012268	0.095886	3.879797	5.700105	0.878361
9342	0	-2.283237	1.181374	9.584137	-0.022849	0.011820	0.095837	3.870234	5.684824	0.880998
9343	0	-2.299540	1.158790	9.564673	-0.023010	0.011597	0.095642	3.857542	5.671680	0.884922
9344	0	-2.272309	1.212411	9.541022	-0.022737	0.012128	0.095407	3.850798	5.660250	0.882832
9345	0	-2.287206	1.238924	9.503574	-0.022888	0.012390	0.095032	3.847400	5.645615	0.880739
9346	0	-2.260100	1.244525	9.461541	-0.022613	0.012449	0.094612	3.840470	5.636357	0.877128
9347	0	-2.281959	1.195591	9.442410	-0.022827	0.011963	0.094421	3.830139	5.631909	0.871045
9348	0	-2.292683	1.224929	9.455053	-0.022934	0.012254	0.094548	3.822640	5.627917	0.876467
9349	0	-2.251876	1.208396	9.484952	-0.022522	0.012085	0.094849	3.819440	5.628701	0.878652
9350	0	-2.257243	1.171177	9.417987	-0.022577	0.011716	0.094178	3.812497	5.627482	0.875224
9351	0	-2.239904	1.171841	9.460474	-0.022400	0.011719	0.094604	3.810170	5.631121	0.874095
9352	0	-2.264821	1.202426	9.460310	-0.022643	0.012023	0.094604	3.809990	5.641980	0.869908
9353	0	-2.264765	1.190422	9.442022	-0.022644	0.011902	0.094421	3.811004	5.651012	0.869304
9354	0	-2.278010	1.221321	9.496601	-0.022774	0.012211	0.094968	3.812085	5.663323	0.865383
9355	0	-2.264927	1.251394	9.527441	-0.022644	0.012512	0.095276	3.812336	5.674223	0.864405
9356	0	-2.278459	1.276379	9.526954	-0.022777	0.012759	0.095272	3.815975	5.688421	0.867801
9357	0	-2.289921	1.245342	9.606642	-0.022888	0.012451	0.096069	3.816919	5.706094	0.873145
9358	0	-2.286105	1.203352	9.612013	-0.022849	0.012028	0.096124	3.822066	5.724934	0.874978
9359	0	-2.308365	1.209213	9.673688	-0.023071	0.012085	0.096741	3.828753	5.744130	0.878110
9360	0	-2.322939	1.222023	9.679050	-0.023218	0.012220	0.096793	3.827026	5.762030	0.871229
9361	0	-2.302271	1.233417	9.740853	-0.023010	0.012329	0.097412	3.831301	5.781287	0.867906
9362	0	-2.328748	1.215902	9.709688	-0.023279	0.012156	0.097099	3.833696	5.795734	0.863438
9363	0	-2.308041	1.263620	9.716555	-0.023071	0.012634	0.097168	3.834203	5.811032	0.868013
9364	0	-2.328060	1.282646	9.770895	-0.023273	0.012821	0.097712	3.838569	5.825136	0.864937
9365	0	-2.320231	1.263595	9.777598	-0.023193	0.012634	0.097778	3.838783	5.840170	0.869574
9366	0	-2.358583	1.245413	9.911342	-0.023578	0.012454	0.099115	3.837098	5.854049	0.875711
9367	0	-2.374376	1.190204	9.869356	-0.023743	0.011902	0.098694	3.835395	5.859924	0.876202
9368	0	-2.368852	1.226773	9.899715	-0.023685	0.012268	0.098998	3.833116	5.869086	0.882876
9369	0	-2.361717	1.245784	9.863279	-0.023621	0.012451	0.098633	3.838668	5.869808	0.884191
9370	0	-2.367139	1.271456	9.887597	-0.023675	0.012708	0.098876	3.844416	5.870386	0.885790
9371	0	-2.349085	1.276622	9.881647	-0.023499	0.012756	0.098816	3.853485	5.866248	0.888045
9372	0	-2.359426	1.283625	9.888058	-0.023605	0.012836	0.098878	3.851023	5.858127	0.888874
9373	0	-2.330395	1.275500	9.857467	-0.023315	0.012756	0.098572	3.847237	5.849488	0.890971
9374	0	-2.322016	1.256999	9.845816	-0.023232	0.012570	0.098455	3.844575	5.841022	0.888259
9375	0	-2.330262	1.220287	9.839222	-0.023315	0.012207	0.098389	3.837609	5.830881	0.882942
9376	0	-2.333845	1.213811	9.809323	-0.023352	0.012137	0.098090	3.836089	5.820155	0.880466
9377	0	-2.311414	1.239163	9.778243	-0.023132	0.012390	0.097778	3.835391	5.803657	0.878215
9378	0	-2.307661	1.239556	9.730196	-0.023096	0.012393	0.097298	3.835882	5.785533	0.879752
9379	0	-2.335892	1.233407	9.680536	-0.023376	0.012329	0.096802	3.839208	5.769579	0.877543
9380	0	-2.307675	1.270464	9.614218	-0.023098	0.012705	0.096137	3.836430	5.749072	0.879768
9381	0	-2.317632	1.232597	9.601282	-0.023193	0.012329	0.096008	3.830342	5.733471	0.883536
9382	0	-2.283966	1.219994	9.571538	-0.022855	0.012200	0.095712	3.827471	5.720065	0.887468
9383	0	-2.287095	1.159484	9.564644	-0.022888	0.011597	0.095642	3.822889	5.704168	0.885362
9384	0	-2.284012	1.153241	9.553182	-0.022854	0.011532	0.095529	3.821199	5.692389	0.889319
9385	0	-2.299817	1.190475	9.527844	-0.023010	0.011902	0.095276	3.822315	5.682604	0.887373
9386	0	-2.285303	1.203049	9.497797	-0.022864	0.012029	0.094975	3.822205	5.673721	0.885392
9387	0	-2.269106	1.208826	9.448537	-0.022705	0.012085	0.094482	3.823750	5.661479	0.887380
9388	0	-2.279521	1.257922	9.491638	-0.022799	0.012579	0.094915	3.822014	5.660985	0.883655
9389	0	-2.282366	1.263417	9.454432	-0.022827	0.012634	0.094543	3.819792	5.661393	0.888484
9390	0	-2.257933	1.233310	9.460408	-0.022576	0.012328	0.094605	3.823838	5.669670	0.885895
9391	0	-2.282539	1.184666	9.466522	-0.022827	0.011841	0.094666	3.828713	5.672187	0.889850
9392	0	-2.276602	1.173672	9.490724	-0.022763	0.011730	0.094909	3.834622	5.680240	0.883928
9393	0	-2.270624	1.233774	9.466412	-0.022705	0.012329	0.094666	3.842907	5.686311	0.887399
9394	0	-2.301902	1.253425	9.514888	-0.023013	0.012529	0.095151	3.846856	5.698026	0.889534
9395	0	-2.308079	1.233428	9.539498	-0.023071	0.012329	0.095398	3.851256	5.714014	0.892030
9396	0	-2.260810	1.283616	9.532757	-0.022602	0.012827	0.095330	3.860331	5.725893	0.895671
9397	0	-2.283384	1.257679	9.539588	-0.022827	0.012573	0.095398	3.862758	5.738518	0.896577
9398	0	-2.309338	1.197578	9.630584	-0.023085	0.011970	0.096309	3.868285	5.753496	0.899098
9399	0	-2.289862	1.184625	9.643240	-0.022888	0.011841	0.096436	3.872942	5.770469	0.900258
9400	0	-2.298070	1.197913	9.697499	-0.022970	0.011973	0.096978	3.877951	5.787494	0.896897
9401	0	-2.333102	1.197112	9.704114	-0.023315	0.011963	0.097046	3.885925	5.810438	0.898114
9402	0	-2.335652	1.260110	9.703158	-0.023347	0.012589	0.097035	3.897682	5.826413	0.899644
9403	0	-2.332197	1.276609	9.747030	-0.023315	0.012756	0.097473	3.907099	5.838737	0.899333
9404	0	-2.345910	1.296986	9.770713	-0.023451	0.012959	0.097711	3.918382	5.853046	0.901893
9405	0	-2.338219	1.313366	9.808064	-0.023376	0.013123	0.098083	3.929269	5.864387	0.906075
9406	0	-2.302434	1.296757	9.893084	-0.023022	0.012961	0.098932	3.934398	5.872085	0.905461
9407	0	-2.319558	1.239597	9.899777	-0.023193	0.012390	0.098999	3.939079	5.879178	0.912729
9408	0	-2.332274	1.197987	9.850661	-0.023320	0.011974	0.098508	3.943503	5.886784	0.913512
9409	0	-2.331788	1.202639	9.881504	-0.023315	0.012024	0.098816	3.944407	5.894232	0.915585
9410	0	-2.319345	1.270765	9.838689	-0.023198	0.012700	0.098387	3.951000	5.893561	0.909043
9411	0	-2.360803	1.288244	9.808600	-0.023621	0.012878	0.098083	3.953326	5.883637	0.908851
9412	0	-2.346538	1.344040	9.815061	-0.023474	0.013435	0.098149	3.956919	5.878612	0.905893
9413	0	-2.361202	1.330872	9.802412	-0.023621	0.013306	0.098022	3.958192	5.873275	0.905620
9414	0	-2.334793	1.312797	9.790601	-0.023359	0.013128	0.097903	3.955559	5.864664	0.907464
9415	0	-2.373046	1.245169	9.851362	-0.023743	0.012451	0.098511	3.953802	5.855096	0.913539
9416	0	-2.327508	1.251341	9.790893	-0.023292	0.012512	0.097905	3.952803	5.840563	0.909246
9417	0	-2.330006	1.245050	9.735484	-0.023315	0.012451	0.097351	3.949644	5.827197	0.907733
9418	0	-2.290483	1.257816	9.705496	-0.022919	0.012571	0.097053	3.955227	5.815625	0.904279
9419	0	-2.293340	1.293797	9.698880	-0.022949	0.012939	0.096985	3.951140	5.801683	0.898728
9420	0	-2.308655	1.257001	9.571436	-0.023102	0.012569	0.095711	3.949409	5.788144	0.901191
9421	0	-2.287089	1.300320	9.625619	-0.022888	0.013000	0.096252	3.950120	5.772335	0.903071
9422	0	-2.326563	1.252080	9.559100	-0.023281	0.012517	0.095588	3.952319	5.758616	0.898228
9423	0	-2.299715	1.239087	9.607238	-0.023010	0.012390	0.096069	3.950880	5.747726	0.896211
9424	0	-2.291343	1.214770	9.528392	-0.022923	0.012147	0.095282	3.949589	5.740400	0.891538
9425	0	-2.293387	1.214610	9.497440	-0.022949	0.012146	0.094971	3.947363	5.726658	0.886842
9426	0	-2.272408	1.275861	9.497983	-0.022736	0.012756	0.094977	3.947812	5.717512	0.882458
9427	0	-2.263796	1.287922	9.442274	-0.022644	0.012878	0.094421	3.946656	5.714794	0.882616
9428	0	-2.250070	1.269844	9.515775	-0.022511	0.012696	0.095156	3.947033	5.707685	0.883403
9429	0	-2.275873	1.257642	9.423964	-0.022766	0.012573	0.094238	3.948737	5.703433	0.876664
9430	0	-2.262731	1.215321	9.460679	-0.022630	0.012152	0.094606	3.948483	5.705105	0.877695
9431	0	-2.264258	1.232960	9.454374	-0.022644	0.012329	0.094543	3.947037	5.707906	0.883183
9432	0	-2.264388	1.227367	9.472519	-0.022641	0.012268	0.094727	3.951724	5.715715	0.891670
9433	0	-2.294986	1.233238	9.521426	-0.022949	0.012329	0.095215	3.953692	5.721128	0.887394
9434	0	-2.302012	1.258202	9.453921	-0.023012	0.012579	0.094542	3.955620	5.735322	0.887904
9435	0	-2.277314	1.258150	9.509000	-0.022766	0.012573	0.095093	3.963624	5.748400	0.886796
9436	0	-2.290925	1.265899	9.514533	-0.022902	0.012650	0.095148	3.971882	5.761144	0.889026
9437	0	-2.289569	1.245453	9.557882	-0.022888	0.012451	0.095581	3.974052	5.774677	0.891025
9438	0	-2.284809	1.221924	9.600148	-0.022842	0.012214	0.096004	3.978767	5.786093	0.888418
9439	0	-2.307925	1.233414	9.692129	-0.023071	0.012329	0.096924	3.982910	5.800117	0.882476
9440	0	-2.285447	1.246858	9.667032	-0.022843	0.012461	0.096674	3.990373	5.817807	0.883954
9441	0	-2.301960	1.294698	9.753098	-0.023010	0.012939	0.097534	3.997339	5.833343	0.886356
9442	0	-2.309820	1.290096	9.746352	-0.023090	0.012893	0.097466	4.005069	5.847111	0.892338
9443	0	-2.307724	1.294506	9.716581	-0.023071	0.012939	0.097168	4.009732	5.858673	0.897626
9444	0	-2.351793	1.277057	9.832071	-0.023511	0.012767	0.098323	4.012237	5.871383	0.897001
9445	0	-2.362716	1.300218	9.814273	-0.023621	0.013000	0.098145	4.012407	5.883577	0.895472
9446	0	-2.345465	1.276457	9.923776	-0.023451	0.012759	0.099239	4.016663	5.892623	0.888391
9447	0	-2.349770	1.263803	9.808321	-0.023499	0.012634	0.098083	4.019012	5.896291	0.887560
9448	0	-2.337477	1.276715	9.875357	-0.023376	0.012763	0.098754	4.021747	5.900070	0.887018
9449	0	-2.349971	1.275945	9.857110	-0.023499	0.012756	0.098572	4.023349	5.906019	0.889281
9450	0	-2.337558	1.294689	9.850950	-0.023379	0.012945	0.098509	4.023260	5.906304	0.887299
9451	0	-2.343246	1.306498	9.857252	-0.023438	0.013062	0.098572	4.025092	5.905082	0.888439
9452	0	-2.348238	1.294944	9.820767	-0.023489	0.012946	0.098207	4.026717	5.902001	0.892995
9453	0	-2.348733	1.313058	9.784097	-0.023499	0.013123	0.097839	4.033663	5.893646	0.889833
9454	0	-2.334303	1.307715	9.802801	-0.023355	0.013077	0.098025	4.031821	5.884883	0.891447
9455	0	-2.336757	1.311807	9.814725	-0.023376	0.013123	0.098145	4.024496	5.879116	0.891897
9456	0	-2.358866	1.292819	9.772585	-0.023603	0.012930	0.097722	4.020123	5.866457	0.895091
9457	0	-2.342140	1.275410	9.753834	-0.023438	0.012756	0.097534	4.015138	5.852247	0.892116
9458	0	-2.320087	1.281083	9.742523	-0.023223	0.012813	0.097420	4.010560	5.831101	0.890328
9459	0	-2.293118	1.281527	9.729457	-0.022949	0.012817	0.097290	4.005647	5.814541	0.896850
9460	0	-2.314282	1.262600	9.681445	-0.023158	0.012630	0.096810	3.999246	5.801196	0.893214
9461	0	-2.305757	1.305913	9.570676	-0.023071	0.013062	0.095703	3.994088	5.789455	0.892271
9462	0	-2.296812	1.292642	9.571449	-0.022984	0.012934	0.095710	3.983143	5.775632	0.892847
9463	0	-2.281334	1.269233	9.558475	-0.022827	0.012695	0.095581	3.977243	5.763713	0.896877
9464	0	-2.272564	1.256055	9.516457	-0.022739	0.012567	0.095160	3.967792	5.751764	0.899546
9465	0	-2.293595	1.244698	9.521859	-0.022949	0.012451	0.095215	3.960509	5.740437	0.903189
9466	0	-2.309366	1.207782	9.479724	-0.023107	0.012076	0.094794	3.959972	5.729590	0.896742
9467	0	-2.288094	1.238718	9.448456	-0.022888	0.012390	0.094482	3.954353	5.725439	0.899075
9468	0	-2.273920	1.250949	9.436668	-0.022752	0.012506	0.094364	3.956837	5.714897	0.893033
9469	0	-2.263663	1.256932	9.399645	-0.022644	0.012573	0.093994	3.950066	5.710493	0.889682
9470	0	-2.293107	1.250182	9.442637	-0.022935	0.012504	0.094425	3.945918	5.710448	0.886793
9471	0	-2.282780	1.251250	9.448223	-0.022827	0.012512	0.094482	3.944378	5.715825	0.882606
9472	0	-2.276976	1.251148	9.478632	-0.022768	0.012512	0.094787	3.941644	5.722496	0.879331
9473	0	-2.276658	1.214311	9.564235	-0.022766	0.012146	0.095642	3.936370	5.727636	0.878273
9474	0	-2.301295	1.220099	9.515330	-0.023011	0.012200	0.095154	3.935280	5.734346	0.873840
9475	0	-2.283052	1.269969	9.564070	-0.022827	0.012695	0.095642	3.938573	5.742976	0.875698
9476	0	-2.265714	1.276982	9.533187	-0.022651	0.012765	0.095334	3.942576	5.755260	0.875473
9477	0	-2.307731	1.233122	9.637280	-0.023071	0.012329	0.096375	3.943266	5.766962	0.874608
9478	0	-2.285071	1.294588	9.557422	-0.022840	0.012943	0.095577	3.944680	5.784825	0.881135
9479	0	-2.308187	1.287741	9.686040	-0.023071	0.012878	0.096863	3.941872	5.801812	0.881537
9480	0	-2.316304	1.263149	9.679392	-0.023154	0.012631	0.096796	3.940268	5.816706	0.882260
9481	0	-2.314010	1.276099	9.686032	-0.023132	0.012756	0.096863	3.943952	5.830465	0.879696
9482	0	-2.297517	1.282989	9.685424	-0.022965	0.012826	0.096857	3.946811	5.846486	0.884956
9483	0	-2.307754	1.300557	9.722684	-0.023071	0.013000	0.097229	3.950909	5.858401	0.886633
9484	0	-2.345419	1.270609	9.746718	-0.023450	0.012705	0.097468	3.950558	5.868019	0.884625
9485	0	-2.344201	1.275678	9.783822	-0.023438	0.012756	0.097839	3.949196	5.877795	0.887851
9486	0	-2.363405	1.293945	9.814073	-0.023630	0.012939	0.098142	3.947387	5.886912	0.885003
9487	0	-2.343467	1.281792	9.845031	-0.023438	0.012817	0.098450	3.945973	5.888204	0.889099
9488	0	-2.324798	1.233272	9.869451	-0.023249	0.012329	0.098695	3.948129	5.891980	0.892772
9489	0	-2.349609	1.238984	9.863343	-0.023499	0.012390	0.098633	3.945767	5.893708	0.892231
9490	0	-2.343046	1.275631	9.771866	-0.023433	0.012755	0.097718	3.944823	5.895655	0.890565
9491	0	-2.331392	1.287521	9.851152	-0.023315	0.012878	0.098511	3.939185	5.898442	0.893578
9492	0	-2.342588	1.323625	9.845298	-0.023435	0.013238	0.098451	3.935077	5.892887	0.891791
9493	0	-2.361125	1.318218	9.851317	-0.023621	0.013184	0.098511	3.931284	5.886659	0.889609
9494	0	-2.353301	1.318115	9.784597	-0.023541	0.013180	0.097844	3.930706	5.881445	0.888077
9495	0	-2.336544	1.256746	9.796480	-0.023376	0.012573	0.097961	3.921861	5.873188	0.884255
9496	0	-2.334492	1.243007	9.748228	-0.023355	0.012439	0.097479	3.909689	5.866510	0.882159
9497	0	-2.299748	1.257098	9.772058	-0.023010	0.012573	0.097717	3.904812	5.856188	0.881610
9498	0	-2.315276	1.256186	9.711728	-0.023169	0.012568	0.097113	3.894771	5.842167	0.883329
9499	0	-2.293097	1.269381	9.711144	-0.022949	0.012695	0.097107	3.890608	5.825352	0.881702
9500	0	-2.301702	1.281021	9.650991	-0.023035	0.012814	0.096505	3.884242	5.808639	0.885607
9501	0	-2.318368	1.250827	9.625529	-0.023193	0.012512	0.096252	3.877477	5.801748	0.883695
9502	0	-2.303556	1.262555	9.620018	-0.023052	0.012626	0.096196	3.874910	5.786622	0.884428
9503	0	-2.275193	1.250559	9.582943	-0.022766	0.012512	0.095825	3.864813	5.774283	0.886323
9504	0	-2.291200	1.230964	9.571383	-0.022922	0.012316	0.095711	3.855487	5.767454	0.883644
9505	0	-2.293856	1.226357	9.485179	-0.022949	0.012268	0.094849	3.848015	5.759246	0.875575
9506	0	-2.291439	1.237761	9.540739	-0.022928	0.012381	0.095404	3.842272	5.747336	0.868454
9507	0	-2.288122	1.226844	9.497233	-0.022888	0.012268	0.094971	3.840628	5.743581	0.866894
9508	0	-2.274509	1.238522	9.509811	-0.022753	0.012390	0.095096	3.832662	5.738912	0.871990
9509	0	-2.275792	1.232757	9.497287	-0.022766	0.012329	0.094971	3.828704	5.733666	0.868429
9510	0	-2.274823	1.213984	9.503625	-0.022750	0.012142	0.095036	3.823993	5.736231	0.864278
9511	0	-2.270691	1.245268	9.490903	-0.022705	0.012451	0.094910	3.823842	5.742983	0.867768
9512	0	-2.264801	1.221108	9.545689	-0.022648	0.012210	0.095457	3.823337	5.747760	0.865855
9513	0	-2.283233	1.232793	9.448132	-0.022827	0.012329	0.094482	3.820163	5.758546	0.866297
9514	0	-2.296025	1.244482	9.496817	-0.022960	0.012448	0.094968	3.814076	5.763701	0.872369
9515	0	-2.295538	1.226425	9.509178	-0.022949	0.012268	0.095093	3.807790	5.775590	0.873693
9516	0	-2.290942	1.232097	9.557602	-0.022901	0.012321	0.095578	3.806610	5.790662	0.873853
9517	0	-2.301263	1.227447	9.576277	-0.023010	0.012268	0.095764	3.812267	5.798122	0.871785
9518	0	-2.302245	1.258710	9.655279	-0.023015	0.012586	0.096555	3.812255	5.811455	0.871358
9519	0	-2.313743	1.263675	9.661711	-0.023132	0.012634	0.096619	3.813330	5.822045	0.873284
9520	0	-2.308941	1.276239	9.679596	-0.023082	0.012761	0.096798	3.813091	5.835586	0.870406
9521	0	-2.325786	1.227093	9.686160	-0.023254	0.012268	0.096863	3.814591	5.844251	0.870025
9522	0	-2.339003	1.239135	9.710310	-0.023384	0.012395	0.097104	3.808688	5.855716	0.872202
9523	0	-2.350799	1.251622	9.765346	-0.023499	0.012512	0.097656	3.811622	5.871329	0.867790
9524	0	-2.334109	1.270645	9.789264	-0.023335	0.012703	0.097895	3.813890	5.883568	0.869462
9525	0	-2.338289	1.269715	9.789862	-0.023376	0.012695	0.097900	3.814205	5.895587	0.873888
9526	0	-2.326827	1.257625	9.826264	-0.023268	0.012576	0.098263	3.812460	5.900752	0.874140
9527	0	-2.313345	1.257595	9.802185	-0.023132	0.012573	0.098022	3.813675	5.906641	0.873757
9528	0	-2.332248	1.270186	9.862969	-0.023318	0.012700	0.098631	3.813890	5.916031	0.876946
9529	0	-2.349657	1.276044	9.783929	-0.023499	0.012756	0.097839	3.816600	5.918331	0.880898
9530	0	-2.336648	1.312979	9.814510	-0.023373	0.013130	0.098144	3.814122	5.915762	0.873671
9531	0	-2.331282	1.276173	9.753410	-0.023315	0.012756	0.097534	3.818335	5.917327	0.872937
9532	0	-2.335982	1.264630	9.790207	-0.023372	0.012645	0.097899	3.817810	5.908072	0.875893
9533	0	-2.323973	1.269903	9.790339	-0.023254	0.012695	0.097900	3.819767	5.895638	0.872963
9534	0	-2.345595	1.264197	9.736003	-0.023470	0.012641	0.097357	3.818662	5.883897	0.871943
9535	0	-2.372912	1.275494	9.759870	-0.023743	0.012756	0.097595	3.814748	5.872656	0.872352
9536	0	-2.321424	1.305979	9.723861	-0.023228	0.013058	0.097236	3.814880	5.861509	0.874989
9537	0	-2.324321	1.287497	9.729317	-0.023254	0.012878	0.097290	3.808696	5.852964	0.876673
9538	0	-2.303493	1.268917	9.650555	-0.023049	0.012688	0.096502	3.808094	5.840532	0.879617
9539	0	-2.305614	1.245205	9.680526	-0.023071	0.012451	0.096802	3.806776	5.827282	0.880706
9540	0	-2.308422	1.214456	9.650800	-0.023103	0.012147	0.096503	3.801616	5.809993	0.879584
9541	0	-2.311759	1.220564	9.686649	-0.023132	0.012207	0.096863	3.797713	5.797255	0.877467
9542	0	-2.308984	1.244960	9.687238	-0.023103	0.012448	0.096869	3.796989	5.786693	0.873091
9543	0	-2.294102	1.220787	9.607119	-0.022949	0.012207	0.096069	3.795866	5.781574	0.872637
9544	0	-2.310737	1.221052	9.613501	-0.023116	0.012208	0.096133	3.796677	5.775810	0.871736
9545	0	-2.293876	1.239014	9.540047	-0.022949	0.012390	0.095398	3.794496	5.767913	0.869124
9546	0	-2.279956	1.257340	9.528208	-0.022806	0.012572	0.095281	3.793657	5.764579	0.873362
9547	0	-2.281781	1.257603	9.533878	-0.022827	0.012573	0.095337	3.794764	5.758027	0.875473
9548	0	-2.286715	1.227516	9.564535	-0.022870	0.012273	0.095645	3.795488	5.759127	0.877601
9549	0	-2.270104	1.221056	9.515432	-0.022705	0.012207	0.095154	3.797631	5.758884	0.879610
9550	0	-2.263212	1.227987	9.503210	-0.022636	0.012275	0.095032	3.801670	5.758350	0.878050
9551	0	-2.252497	1.239741	9.527422	-0.022522	0.012390	0.095276	3.808421	5.766551	0.877697
9552	0	-2.283591	1.180066	9.478246	-0.022834	0.011794	0.094784	3.814351	5.773670	0.878774
9553	0	-2.289145	1.221049	9.484740	-0.022888	0.012207	0.094849	3.816666	5.782194	0.877031
9554	0	-2.277397	1.246434	9.527189	-0.022773	0.012458	0.095273	3.822426	5.788212	0.878249
9555	0	-2.301753	1.240067	9.588312	-0.023010	0.012390	0.095886	3.833086	5.801512	0.876134
9556	0	-2.315726	1.259863	9.563237	-0.023148	0.012593	0.095635	3.837738	5.817623	0.877731
9557	0	-2.320056	1.263961	9.533446	-0.023193	0.012634	0.095337	3.842247	5.830793	0.883108
9558	0	-2.321482	1.271337	9.587777	-0.023208	0.012706	0.095881	3.849368	5.843898	0.888371
9559	0	-2.314176	1.252004	9.649330	-0.023132	0.012512	0.096497	3.856853	5.859662	0.885718
9560	0	-2.321888	1.186233	9.703692	-0.023212	0.011856	0.097039	3.862333	5.871809	0.885698
9561	0	-2.313811	1.215536	9.704335	-0.023132	0.012146	0.097046	3.871427	5.883253	0.883479
9562	0	-2.303405	1.272445	9.770744	-0.023023	0.012713	0.097712	3.882511	5.901192	0.883137
9563	0	-2.319728	1.294562	9.783761	-0.023193	0.012939	0.097839	3.887798	5.910375	0.881745
9564	0	-2.333014	1.290029	9.789374	-0.023324	0.012890	0.097897	3.898025	5.922134	0.885825
9565	0	-2.368713	1.282348	9.820345	-0.023682	0.012817	0.098206	3.903257	5.933104	0.886542
9566	0	-2.332787	1.283180	9.813914	-0.023327	0.012829	0.098140	3.904775	5.938840	0.886150
9567	0	-2.361849	1.263791	9.820561	-0.023621	0.012634	0.098206	3.906935	5.940956	0.889341
9568	0	-2.336989	1.227431	9.820628	-0.023373	0.012275	0.098206	3.904483	5.942354	0.888044
9569	0	-2.380507	1.233521	9.832654	-0.023804	0.012329	0.098328	3.909596	5.948559	0.886351
9570	0	-2.356231	1.246487	9.838555	-0.023562	0.012463	0.098386	3.910286	5.953030	0.885199
9571	0	-2.336871	1.270340	9.826740	-0.023376	0.012695	0.098267	3.917360	5.948640	0.890319
9572	0	-2.341732	1.320518	9.820684	-0.023422	0.013199	0.098207	3.922536	5.947553	0.891720
9573	0	-2.330429	1.312855	9.814638	-0.023315	0.013123	0.098145	3.927190	5.939279	0.887983
9574	0	-2.334136	1.301612	9.760067	-0.023355	0.013012	0.097598	3.929766	5.928554	0.885754
9575	0	-2.354469	1.269252	9.747710	-0.023560	0.012695	0.097473	3.924235	5.915740	0.885508
9576	0	-2.321327	1.293568	9.723913	-0.023225	0.012934	0.097237	3.924304	5.906823	0.883103
9577	0	-2.324272	1.263513	9.759789	-0.023254	0.012634	0.097595	3.923080	5.897808	0.879941
9578	0	-2.309391	1.257845	9.705381	-0.023109	0.012574	0.097051	3.925704	5.884243	0.876900
9579	0	-2.305776	1.245112	9.692705	-0.023071	0.012451	0.096924	3.923412	5.872979	0.871306
9580	0	-2.302880	1.281824	9.656687	-0.023045	0.012816	0.096563	3.923175	5.858970	0.868234
9581	0	-2.287484	1.250998	9.643900	-0.022888	0.012512	0.096436	3.918303	5.847766	0.868365
9582	0	-2.327477	1.262975	9.595730	-0.023289	0.012630	0.095954	3.916272	5.835787	0.866976
9583	0	-2.312162	1.239346	9.527804	-0.023132	0.012390	0.095276	3.917916	5.827567	0.870545
9584	0	-2.309890	1.245868	9.558764	-0.023111	0.012457	0.095585	3.917746	5.817338	0.871237
9585	0	-2.300118	1.227006	9.515575	-0.023010	0.012268	0.095154	3.917930	5.811069	0.870797
9586	0	-2.280179	1.276137	9.570755	-0.022809	0.012760	0.095706	3.917271	5.807051	0.870147
9587	0	-2.251326	1.263349	9.485081	-0.022522	0.012634	0.094849	3.914214	5.801173	0.868317
9588	0	-2.286403	1.257363	9.552521	-0.022871	0.012571	0.095524	3.914759	5.797397	0.876327
9589	0	-2.257923	1.281926	9.491031	-0.022583	0.012817	0.094910	3.914953	5.797442	0.877232
9590	0	-2.281990	1.233493	9.472704	-0.022820	0.012332	0.094728	3.916588	5.802482	0.876515
9591	0	-2.288437	1.251889	9.490971	-0.022888	0.012512	0.094910	3.922454	5.802516	0.880152
9592	0	-2.275867	1.240613	9.490915	-0.022758	0.012403	0.094910	3.924796	5.807324	0.881496
9593	0	-2.301207	1.233620	9.557970	-0.023010	0.012329	0.095581	3.931275	5.814103	0.881687
9594	0	-2.301186	1.222687	9.527272	-0.023014	0.012220	0.095273	3.937018	5.816141	0.873446
9595	0	-2.307500	1.251926	9.570131	-0.023071	0.012512	0.095703	3.943522	5.825200	0.868048
9596	0	-2.289673	1.253274	9.514883	-0.022896	0.012526	0.095150	3.950140	5.830938	0.866274
9597	0	-2.313829	1.270324	9.576167	-0.023132	0.012695	0.095764	3.957645	5.842625	0.870050
9598	0	-2.290583	1.253593	9.661059	-0.022901	0.012527	0.096613	3.965711	5.853427	0.870342
9599	0	-2.308505	1.269927	9.649277	-0.023071	0.012695	0.096497	3.968779	5.874218	0.870827
9600	0	-2.310651	1.271104	9.611890	-0.023099	0.012703	0.096122	3.976441	5.887728	0.878938
9601	0	-2.331843	1.276073	9.619010	-0.023315	0.012756	0.096191	3.979682	5.895853	0.883671
9602	0	-2.320564	1.283380	9.746792	-0.023200	0.012826	0.097470	3.986904	5.906983	0.889711
9603	0	-2.338282	1.270580	9.734818	-0.023376	0.012695	0.097351	3.997259	5.919054	0.891293
9604	0	-2.339358	1.284462	9.734254	-0.023390	0.012837	0.097344	4.003751	5.928066	0.891695
9605	0	-2.349950	1.282229	9.741123	-0.023499	0.012817	0.097412	4.007500	5.933778	0.894390
9606	0	-2.350089	1.338034	9.795885	-0.023500	0.013376	0.097960	4.010316	5.938902	0.891143
9607	0	-2.361787	1.275930	9.826688	-0.023621	0.012756	0.098267	4.011655	5.940272	0.894301
9608	0	-2.343195	1.276666	9.857137	-0.023433	0.012762	0.098572	4.014955	5.943976	0.893883
9609	0	-2.331245	1.281969	9.845011	-0.023315	0.012817	0.098450	4.015563	5.945082	0.898547
9610	0	-2.348544	1.294949	9.838961	-0.023493	0.012943	0.098389	4.020528	5.941154	0.900593
9611	0	-2.379622	1.270186	9.814550	-0.023804	0.012695	0.098145	4.025894	5.937100	0.900017
9612	0	-2.378229	1.289353	9.863513	-0.023789	0.012891	0.098634	4.026850	5.933476	0.900644
9613	0	-2.330414	1.343436	9.808527	-0.023315	0.013428	0.098083	4.032216	5.925031	0.899384
9614	0	-2.334211	1.319466	9.857776	-0.023355	0.013196	0.098575	4.028439	5.915253	0.899709
9615	0	-2.354471	1.250994	9.796529	-0.023560	0.012512	0.097961	4.023484	5.902518	0.899658
9616	0	-2.333071	1.256585	9.736292	-0.023347	0.012568	0.097359	4.018099	5.888164	0.896347
9617	0	-2.336619	1.250766	9.747619	-0.023376	0.012512	0.097473	4.010660	5.880716	0.894761
9618	0	-2.327945	1.280697	9.754382	-0.023295	0.012808	0.097540	4.007296	5.866690	0.891837
9619	0	-2.318481	1.251062	9.686504	-0.023193	0.012512	0.096863	4.003289	5.861192	0.891574
9620	0	-2.316705	1.251119	9.619729	-0.023177	0.012508	0.096195	4.004312	5.853825	0.894474
9621	0	-2.312158	1.300002	9.662129	-0.023132	0.013000	0.096619	4.001534	5.845741	0.894577
9622	0	-2.316084	1.305877	9.619907	-0.023172	0.013060	0.096196	3.998270	5.836653	0.896670
9623	0	-2.299330	1.287542	9.534141	-0.023010	0.012878	0.095337	3.992364	5.820996	0.893383
9624	0	-2.284094	1.299079	9.583749	-0.022855	0.012994	0.095834	3.986550	5.809108	0.888524
9625	0	-2.281340	1.269504	9.515714	-0.022827	0.012695	0.095154	3.983931	5.797252	0.889334
9626	0	-2.285211	1.269388	9.503955	-0.022861	0.012694	0.095037	3.981226	5.791749	0.890306
9627	0	-2.275851	1.245279	9.491128	-0.022766	0.012451	0.094910	3.981009	5.787217	0.889548
9628	0	-2.298516	1.215118	9.509772	-0.022995	0.012149	0.095096	3.981535	5.780038	0.890404
9629	0	-2.288386	1.263194	9.491102	-0.022888	0.012634	0.094910	3.976768	5.779419	0.887978
9630	0	-2.299938	1.274834	9.503463	-0.023002	0.012752	0.095034	3.970996	5.781235	0.887012
9631	0	-2.276585	1.281621	9.515403	-0.022766	0.012817	0.095154	3.967695	5.785476	0.887954
9632	0	-2.306832	1.275438	9.521544	-0.023071	0.012753	0.095215	3.966781	5.786524	0.884374
9633	0	-2.301321	1.257442	9.533605	-0.023010	0.012573	0.095337	3.966322	5.794618	0.885587
9634	0	-2.295399	1.245310	9.570144	-0.022955	0.012453	0.095701	3.964426	5.798085	0.884816
9635	0	-2.282967	1.239028	9.509215	-0.022827	0.012390	0.095093	3.962684	5.805630	0.887153
9636	0	-2.289634	1.263531	9.551739	-0.022894	0.012634	0.095518	3.962071	5.813129	0.883314
9637	0	-2.277267	1.245150	9.582359	-0.022766	0.012451	0.095825	3.960767	5.825529	0.878119
9638	0	-2.284504	1.257901	9.636887	-0.022840	0.012573	0.096371	3.965665	5.835486	0.881078
9639	0	-2.283241	1.276041	9.686102	-0.022827	0.012756	0.096863	3.968594	5.846265	0.883395
9640	0	-2.302128	1.264261	9.661462	-0.023021	0.012642	0.096615	3.967555	5.851519	0.879013
9641	0	-2.326002	1.269753	9.667804	-0.023254	0.012695	0.096680	3.968350	5.862714	0.881506
9642	0	-2.339219	1.300841	9.649118	-0.023388	0.013004	0.096493	3.971308	5.872357	0.883201
9643	0	-2.338255	1.281695	9.698345	-0.023376	0.012817	0.096985	3.969089	5.884076	0.878431
9644	0	-2.351564	1.263049	9.753043	-0.023511	0.012632	0.097531	3.965129	5.894121	0.879821
9645	0	-2.338015	1.275329	9.765577	-0.023376	0.012756	0.097656	3.959806	5.902975	0.876537
9646	0	-2.338714	1.274780	9.759282	-0.023384	0.012750	0.097593	3.955818	5.911083	0.877319
9647	0	-2.337609	1.263587	9.820545	-0.023376	0.012634	0.098206	3.955701	5.915236	0.879239
9648	0	-2.349869	1.282561	9.832595	-0.023499	0.012820	0.098327	3.959925	5.920053	0.877288
9649	0	-2.355583	1.318415	9.796225	-0.023560	0.013184	0.097961	3.958520	5.920290	0.874515
9650	0	-2.348791	1.318572	9.802398	-0.023491	0.013185	0.098023	3.957831	5.921386	0.877285
9651	0	-2.343541	1.330161	9.820661	-0.023438	0.013306	0.098206	3.951278	5.923527	0.871359
9652	0	-2.330445	1.280635	9.839259	-0.023312	0.012809	0.098391	3.946381	5.919824	0.867995
9653	0	-2.348728	1.232539	9.759839	-0.023499	0.012329	0.097595	3.939903	5.911284	0.861201
9654	0	-2.346911	1.250361	9.705356	-0.023477	0.012505	0.097052	3.936626	5.907052	0.864863
9655	0	-2.324312	1.269356	9.735400	-0.023254	0.012695	0.097351	3.932393	5.898465	0.865415
9656	0	-2.334094	1.305331	9.742168	-0.023355	0.013058	0.097418	3.924998	5.887137	0.866282
9657	0	-2.348332	1.312220	9.680550	-0.023499	0.013123	0.096802	3.922278	5.873864	0.862070
9658	0	-2.314983	1.323870	9.681223	-0.023163	0.013244	0.096808	3.914244	5.863134	0.857547
9659	0	-2.330224	1.281554	9.668311	-0.023315	0.012817	0.096680	3.909832	5.852206	0.854713
9660	0	-2.315549	1.250489	9.662869	-0.023168	0.012508	0.096625	3.903528	5.842513	0.852644
9661	0	-2.306004	1.232203	9.631708	-0.023071	0.012329	0.096313	3.893066	5.833760	0.850580
9662	0	-2.303881	1.231055	9.620115	-0.023049	0.012315	0.096198	3.885891	5.825842	0.852155
9663	0	-2.312263	1.220283	9.588910	-0.023132	0.012207	0.095886	3.878794	5.818912	0.848485
9664	0	-2.291536	1.237977	9.571167	-0.022930	0.012382	0.095708	3.874334	5.805902	0.847061
9665	0	-2.294098	1.250570	9.515665	-0.022949	0.012512	0.095154	3.864549	5.800608	0.842636
9666	0	-2.292669	1.280246	9.558850	-0.022933	0.012804	0.095587	3.860618	5.797668	0.840490
9667	0	-2.282193	1.275318	9.539962	-0.022827	0.012756	0.095398	3.854834	5.796007	0.838510
9668	0	-2.293186	1.243913	9.485386	-0.022939	0.012444	0.094851	3.846345	5.792299	0.841613
9669	0	-2.282280	1.226353	9.491130	-0.022827	0.012268	0.094910	3.838929	5.791630	0.844037
9670	0	-2.287365	1.213257	9.528066	-0.022880	0.012136	0.095279	3.832289	5.789111	0.842169
9671	0	-2.282579	1.184152	9.478784	-0.022827	0.011841	0.094788	3.831103	5.792038	0.846486
9672	0	-2.318913	1.177840	9.545961	-0.023190	0.011781	0.095459	3.826467	5.795045	0.842221
9673	0	-2.270591	1.220743	9.564184	-0.022705	0.012207	0.095642	3.825062	5.800654	0.841075
9674	0	-2.295189	1.232945	9.551884	-0.022951	0.012329	0.095519	3.823527	5.806144	0.843400
9675	0	-2.271012	1.214516	9.533582	-0.022705	0.012146	0.095337	3.820728	5.816724	0.844497
9676	0	-2.308503	1.226538	9.563854	-0.023082	0.012266	0.095639	3.818036	5.825223	0.838951
9677	0	-2.331584	1.245008	9.606938	-0.023315	0.012451	0.096069	3.814832	5.830303	0.837493
9678	0	-2.307847	1.244702	9.643422	-0.023072	0.012448	0.096436	3.811578	5.842240	0.835143
9679	0	-2.325761	1.202725	9.649539	-0.023254	0.012024	0.096497	3.813617	5.850681	0.834212
9680	0	-2.314715	1.252176	9.643023	-0.023139	0.012518	0.096433	3.816339	5.864897	0.839468
9681	0	-2.289218	1.269999	9.655605	-0.022888	0.012695	0.096558	3.819939	5.874237	0.838105
9682	0	-2.320846	1.251887	9.649145	-0.023202	0.012521	0.096493	3.815976	5.886516	0.833040
9683	0	-2.325681	1.232958	9.735044	-0.023254	0.012329	0.097351	3.814670	5.893954	0.831677
9684	0	-2.302309	1.245170	9.795778	-0.023016	0.012451	0.097960	3.813511	5.906790	0.832347
9685	0	-2.307471	1.239752	9.728829	-0.023071	0.012390	0.097290	3.820157	5.915417	0.836992
9686	0	-2.344655	1.283444	9.783461	-0.023444	0.012832	0.097836	3.821402	5.922777	0.837618
9687	0	-2.325123	1.294517	9.716797	-0.023254	0.012939	0.097168	3.825968	5.923710	0.837298
9688	0	-2.330720	1.313138	9.802233	-0.023310	0.013133	0.098022	3.822076	5.925380	0.837541
9689	0	-2.349261	1.324298	9.747480	-0.023499	0.013245	0.097473	3.818116	5.923054	0.835458
9690	0	-2.330390	1.281383	9.820841	-0.023304	0.012814	0.098208	3.816478	5.927554	0.833180
9691	0	-2.349511	1.257348	9.802325	-0.023499	0.012573	0.098022	3.814684	5.928133	0.838762
9692	0	-2.336442	1.232599	9.808612	-0.023370	0.012329	0.098084	3.809043	5.926473	0.839273
9693	0	-2.331003	1.250942	9.771893	-0.023315	0.012512	0.097717	3.803774	5.924760	0.839617
9694	0	-2.347825	1.208215	9.698973	-0.023488	0.012079	0.096988	3.804915	5.917868	0.843181
9695	0	-2.348554	1.220684	9.735424	-0.023499	0.012207	0.097351	3.802404	5.907282	0.841619
9696	0	-2.346448	1.275337	9.742010	-0.023473	0.012755	0.097418	3.797936	5.902186	0.837537
9697	0	-2.330722	1.275758	9.729184	-0.023315	0.012756	0.097290	3.797126	5.897163	0.846445
9698	0	-2.328932	1.250744	9.686890	-0.023299	0.012514	0.096866	3.787165	5.890070	0.850649
9699	0	-2.330528	1.220565	9.723161	-0.023315	0.012207	0.097229	3.783384	5.882801	0.849933
9700	0	-2.346618	1.207432	9.650532	-0.023479	0.012082	0.096501	3.772160	5.872885	0.842179
9701	0	-2.311846	1.226466	9.662240	-0.023132	0.012268	0.096619	3.765902	5.861149	0.841214
9702	0	-2.309770	1.244513	9.534530	-0.023106	0.012444	0.095344	3.765563	5.856303	0.844651
9703	0	-2.275572	1.251054	9.546168	-0.022766	0.012512	0.095459	3.761366	5.848505	0.846508
9704	0	-2.304229	1.238520	9.558813	-0.023051	0.012386	0.095586	3.757875	5.842429	0.848593
9705	0	-2.318540	1.232848	9.546100	-0.023193	0.012329	0.095459	3.755045	5.837576	0.845947
9706	0	-2.299030	1.238939	9.491447	-0.022995	0.012388	0.094913	3.754371	5.836581	0.843788
9707	0	-2.306188	1.232992	9.533909	-0.023071	0.012329	0.095337	3.753145	5.829974	0.845669
9708	0	-2.274014	1.245396	9.552547	-0.022748	0.012452	0.095524	3.753190	5.825273	0.841183
9709	0	-2.288532	1.245093	9.576488	-0.022888	0.012451	0.095764	3.750926	5.826495	0.837105
9710	0	-2.287906	1.232849	9.552175	-0.022882	0.012328	0.095521	3.749302	5.827046	0.841071
9711	0	-2.294563	1.209196	9.533689	-0.022949	0.012085	0.095337	3.755515	5.827434	0.840985
9712	0	-2.275813	1.228184	9.490897	-0.022759	0.012281	0.094909	3.754031	5.830473	0.843547
9713	0	-2.331316	1.220959	9.552025	-0.023315	0.012207	0.095520	3.755076	5.832417	0.841303
9714	0	-2.300765	1.233598	9.533635	-0.023006	0.012334	0.095337	3.755732	5.838525	0.839513
9715	0	-2.307289	1.238960	9.558074	-0.023071	0.012390	0.095581	3.753224	5.845045	0.836279
9716	0	-2.314081	1.226819	9.600596	-0.023136	0.012266	0.096007	3.753811	5.855217	0.839377
9717	0	-2.301621	1.239695	9.551770	-0.023010	0.012390	0.095520	3.760004	5.866960	0.840641
9718	0	-2.309111	1.222603	9.593999	-0.023084	0.012220	0.095942	3.764866	5.880408	0.842377
9719	0	-2.294903	1.221673	9.661747	-0.022949	0.012207	0.096619	3.774155	5.884830	0.847512
9720	0	-2.338308	1.235536	9.673535	-0.023376	0.012348	0.096738	3.780753	5.897287	0.847353
9721	0	-2.301940	1.264227	9.649335	-0.023010	0.012634	0.096497	3.788353	5.912739	0.850254
9722	0	-2.321689	1.277353	9.691583	-0.023212	0.012772	0.096917	3.788778	5.922598	0.846910
9723	0	-2.325752	1.282531	9.698306	-0.023254	0.012817	0.096985	3.796092	5.930940	0.849192
9724	0	-2.320181	1.271768	9.704073	-0.023200	0.012711	0.097042	3.802452	5.937703	0.848161
9725	0	-2.331673	1.245915	9.759389	-0.023315	0.012451	0.097595	3.809720	5.943875	0.852355
9726	0	-2.325872	1.240781	9.795791	-0.023257	0.012405	0.097959	3.810597	5.950207	0.852443
9727	0	-2.356248	1.251559	9.820444	-0.023560	0.012512	0.098206	3.812632	5.958226	0.852031
9728	0	-2.331941	1.283126	9.820218	-0.023321	0.012824	0.098203	3.818877	5.960883	0.851294
9729	0	-2.331714	1.294231	9.820478	-0.023315	0.012939	0.098206	3.820288	5.967518	0.845805
9730	0	-2.350048	1.276709	9.795919	-0.023502	0.012761	0.097960	3.825169	5.970011	0.848266
9731	0	-2.349381	1.270314	9.741223	-0.023499	0.012695	0.097412	3.832181	5.969210	0.842755
9732	0	-2.341979	1.264993	9.808540	-0.023428	0.012650	0.098083	3.830511	5.964368	0.840383
9733	0	-2.361386	1.239155	9.765770	-0.023621	0.012390	0.097656	3.830051	5.961162	0.835534
9734	0	-2.353608	1.239531	9.808838	-0.023546	0.012392	0.098086	3.831602	5.954079	0.831042
9735	0	-2.379544	1.227113	9.692547	-0.023804	0.012268	0.096924	3.833077	5.949083	0.824248
9736	0	-2.341346	1.264210	9.674520	-0.023421	0.012640	0.096744	3.833392	5.944532	0.822211
9737	0	-2.336732	1.282034	9.686461	-0.023376	0.012817	0.096863	3.834645	5.938448	0.820169
9738	0	-2.328551	1.270570	9.698995	-0.023297	0.012701	0.096988	3.837779	5.929272	0.820457
9739	0	-2.317746	1.300293	9.637801	-0.023193	0.013000	0.096375	3.838230	5.915163	0.825896
9740	0	-2.321154	1.306526	9.601787	-0.023223	0.013066	0.096015	3.834756	5.906291	0.829527
9741	0	-2.342363	1.288128	9.668267	-0.023438	0.012878	0.096680	3.835799	5.894638	0.826588
9742	0	-2.321333	1.209125	9.601707	-0.023227	0.012090	0.096014	3.835271	5.883389	0.827052
9743	0	-2.318623	1.233075	9.582671	-0.023193	0.012329	0.095825	3.835103	5.879584	0.825557
9744	0	-2.304609	1.233143	9.564764	-0.023057	0.012332	0.095645	3.832291	5.871280	0.823073
9745	0	-2.288160	1.251177	9.539959	-0.022888	0.012512	0.095398	3.829701	5.868067	0.821253
9746	0	-2.317082	1.245725	9.521902	-0.023180	0.012450	0.095218	3.835733	5.861758	0.823634
9747	0	-2.324397	1.239320	9.564423	-0.023254	0.012390	0.095642	3.837042	5.853991	0.826173
9748	0	-2.317135	1.233375	9.509721	-0.023173	0.012335	0.095097	3.833834	5.856255	0.825172
9749	0	-2.312828	1.264076	9.558118	-0.023132	0.012634	0.095581	3.839454	5.856153	0.820374
9750	0	-2.305898	1.234114	9.533809	-0.023064	0.012341	0.095337	3.837006	5.855217	0.820027
9751	0	-2.288410	1.220557	9.509394	-0.022888	0.012207	0.095093	3.833220	5.854937	0.823264
9752	0	-2.306467	1.281591	9.539930	-0.023064	0.012814	0.095400	3.834084	5.860798	0.823905
9753	0	-2.301285	1.233283	9.539684	-0.023010	0.012329	0.095398	3.836613	5.868547	0.825226
9754	0	-2.301691	1.234164	9.496685	-0.023016	0.012336	0.094968	3.841613	5.874339	0.828423
9755	0	-2.301285	1.282330	9.557964	-0.023010	0.012817	0.095581	3.846716	5.882112	0.829821
9756	0	-2.308184	1.265381	9.618632	-0.023077	0.012646	0.096189	3.854397	5.892538	0.829356
9757	0	-2.295384	1.270346	9.625026	-0.022949	0.012695	0.096252	3.862088	5.902693	0.830724
9758	0	-2.308697	1.247464	9.587892	-0.023081	0.012466	0.095881	3.869967	5.914689	0.831130
9759	0	-2.319873	1.275938	9.606764	-0.023193	0.012756	0.096069	3.871750	5.925708	0.828438
9760	0	-2.327269	1.295393	9.703927	-0.023266	0.012945	0.097042	3.880133	5.938432	0.832925
9761	0	-2.337989	1.319012	9.661693	-0.023376	0.013184	0.096619	3.885862	5.947149	0.841089
9762	0	-2.332724	1.283439	9.722358	-0.023323	0.012830	0.097225	3.889374	5.956706	0.842336
9763	0	-2.313696	1.288118	9.747168	-0.023132	0.012878	0.097473	3.890746	5.966747	0.844577
9764	0	-2.338980	1.282984	9.722326	-0.023386	0.012822	0.097225	3.897811	5.975882	0.847096
9765	0	-2.355963	1.270140	9.777752	-0.023560	0.012695	0.097778	3.902923	5.980669	0.843735
9766	0	-2.337337	1.271735	9.808095	-0.023376	0.012707	0.098082	3.913032	5.981787	0.845767
9767	0	-2.331767	1.282391	9.734968	-0.023315	0.012817	0.097351	3.918726	5.989114	0.843914
9768	0	-2.374620	1.295514	9.783636	-0.023747	0.012952	0.097836	3.920589	5.992358	0.841898
9769	0	-2.343182	1.312690	9.784013	-0.023438	0.013123	0.097839	3.923473	5.990414	0.844687
9770	0	-2.354260	1.283194	9.839017	-0.023548	0.012826	0.098390	3.928235	5.988713	0.848924
9771	0	-2.361621	1.269681	9.796229	-0.023621	0.012695	0.097961	3.927919	5.988269	0.847403
9772	0	-2.348204	1.269827	9.759806	-0.023490	0.012698	0.097596	3.925917	5.983711	0.841854
9773	0	-2.349062	1.312738	9.747440	-0.023499	0.013123	0.097473	3.929330	5.979162	0.839433
9774	0	-2.335575	1.319330	9.765944	-0.023361	0.013193	0.097658	3.927466	5.977439	0.840533
9775	0	-2.330654	1.312351	9.729204	-0.023315	0.013123	0.097290	3.926446	5.971716	0.839249
9776	0	-2.328857	1.306150	9.717424	-0.023298	0.013062	0.097172	3.923187	5.965026	0.831503
9777	0	-2.312071	1.281548	9.717098	-0.023132	0.012817	0.097168	3.918731	5.956024	0.836835
9778	0	-2.309853	1.262808	9.742060	-0.023109	0.012630	0.097418	3.914883	5.947905	0.840725
9779	0	-2.312217	1.281816	9.686511	-0.023132	0.012817	0.096863	3.913560	5.940599	0.846026
9780	0	-2.340571	1.251514	9.668610	-0.023417	0.012513	0.096684	3.913577	5.931385	0.848968
9781	0	-2.330280	1.287769	9.674386	-0.023315	0.012878	0.096741	3.910511	5.921193	0.842542
9782	0	-2.303402	1.281617	9.620002	-0.023046	0.012815	0.096197	3.909070	5.911089	0.841203
9783	0	-2.293683	1.281665	9.625549	-0.022949	0.012817	0.096252	3.905978	5.901088	0.838088
9784	0	-2.321674	1.251154	9.595594	-0.023230	0.012510	0.095953	3.905161	5.890495	0.838955
9785	0	-2.312188	1.287359	9.564527	-0.023132	0.012878	0.095642	3.897311	5.882680	0.838871
9786	0	-2.310045	1.262549	9.565022	-0.023111	0.012624	0.095648	3.897102	5.874381	0.837766
9787	0	-2.300065	1.226367	9.582806	-0.023010	0.012268	0.095825	3.889760	5.867574	0.836610
9788	0	-2.280235	1.244324	9.540388	-0.022808	0.012442	0.095403	3.889571	5.865384	0.841200
9789	0	-2.300453	1.251296	9.552130	-0.023010	0.012512	0.095520	3.888442	5.863245	0.835656
9790	0	-2.318134	1.264095	9.539924	-0.023182	0.012635	0.095400	3.893271	5.867262	0.830312
9791	0	-2.294819	1.281772	9.539815	-0.022949	0.012817	0.095398	3.891693	5.870660	0.832858
9792	0	-2.294804	1.269610	9.570285	-0.022947	0.012695	0.095703	3.890715	5.876155	0.837880
9793	0	-2.282953	1.263191	9.600805	-0.022827	0.012634	0.096008	3.886108	5.883589	0.838111
9794	0	-2.325894	1.232960	9.576258	-0.023259	0.012324	0.095763	3.890357	5.888002	0.836553
9795	0	-2.313526	1.257440	9.551916	-0.023132	0.012573	0.095520	3.889842	5.896116	0.840566
9796	0	-2.313982	1.282021	9.606688	-0.023138	0.012819	0.096067	3.889100	5.902882	0.832783
9797	0	-2.313685	1.294229	9.576268	-0.023132	0.012939	0.095764	3.890649	5.912913	0.831998
9798	0	-2.308732	1.288107	9.679668	-0.023081	0.012883	0.096798	3.886485	5.925157	0.831466
9799	0	-2.313652	1.257352	9.667865	-0.023132	0.012573	0.096680	3.885025	5.934728	0.830833
9800	0	-2.314207	1.238778	9.685996	-0.023141	0.012390	0.096860	3.880407	5.940679	0.833986
9801	0	-2.313915	1.263631	9.661675	-0.023132	0.012634	0.096619	3.881061	5.953355	0.836861
9802	0	-2.302683	1.258154	9.704097	-0.023025	0.012577	0.097042	3.884381	5.960658	0.839696
9803	0	-2.337674	1.227214	9.686221	-0.023376	0.012268	0.096863	3.887232	5.965676	0.840361
9804	0	-2.319953	1.282714	9.734764	-0.023194	0.012825	0.097349	3.887935	5.976429	0.839359
9805	0	-2.325291	1.312265	9.729038	-0.023254	0.013123	0.097290	3.886100	5.979326	0.839957
9806	0	-2.349880	1.324271	9.704540	-0.023496	0.013245	0.097046	3.882091	5.987605	0.837985
9807	0	-2.337408	1.281894	9.741248	-0.023376	0.012817	0.097412	3.881910	5.989458	0.842137
9808	0	-2.331123	1.258055	9.771658	-0.023311	0.012576	0.097717	3.885123	5.994782	0.842541
9809	0	-2.349701	1.269337	9.765687	-0.023499	0.012695	0.097656	3.880972	5.997632	0.841309
9810	0	-2.355346	1.250808	9.777997	-0.023557	0.012507	0.097779	3.879739	5.998514	0.838836
9811	0	-2.325130	1.287990	9.814507	-0.023254	0.012878	0.098145	3.879434	5.999556	0.840380
9812	0	-2.330194	1.330591	9.778135	-0.023310	0.013308	0.097779	3.875442	5.995150	0.837398
9813	0	-2.337435	1.324306	9.692455	-0.023376	0.013245	0.096924	3.871684	5.997277	0.837596
9814	0	-2.348677	1.305408	9.735443	-0.023495	0.013058	0.097352	3.865426	5.992601	0.835312
9815	0	-2.330566	1.299058	9.717164	-0.023315	0.013000	0.097168	3.851840	5.985719	0.835337
9816	0	-2.334365	1.242559	9.717866	-0.023357	0.012431	0.097175	3.843189	5.974260	0.830507
9817	0	-2.294157	1.250841	9.723130	-0.022949	0.012512	0.097229	3.836707	5.969914	0.829540
9818	0	-2.304753	1.237948	9.686902	-0.023056	0.012383	0.096867	3.831032	5.964488	0.835972
9819	0	-2.324181	1.257169	9.674395	-0.023254	0.012573	0.096741	3.827024	5.954333	0.834396
9820	0	-2.328330	1.263355	9.619850	-0.023291	0.012630	0.096197	3.828532	5.950320	0.834485
9821	0	-2.324488	1.299862	9.662119	-0.023254	0.013000	0.096619	3.824177	5.943722	0.839649
9822	0	-2.310333	1.287014	9.656523	-0.023113	0.012874	0.096562	3.817961	5.936647	0.835900
9823	0	-2.281490	1.226142	9.656136	-0.022827	0.012268	0.096558	3.807992	5.926776	0.833677
9824	0	-2.309917	1.200769	9.589551	-0.023108	0.012011	0.095893	3.802432	5.920291	0.837322
9825	0	-2.342824	1.189967	9.607186	-0.023438	0.011902	0.096069	3.797748	5.913972	0.833789
9826	0	-2.298256	1.226271	9.564923	-0.022992	0.012263	0.095647	3.794871	5.907198	0.835958
9827	0	-2.269814	1.221086	9.576532	-0.022705	0.012207	0.095764	3.797265	5.903610	0.836562
9828	0	-2.298676	1.276128	9.576874	-0.022997	0.012763	0.095766	3.793041	5.896180	0.836442
9829	0	-2.306768	1.311718	9.558266	-0.023071	0.013123	0.095581	3.784718	5.896464	0.837994
9830	0	-2.305945	1.292330	9.540270	-0.023065	0.012928	0.095401	3.777167	5.894899	0.831954
9831	0	-2.313108	1.244904	9.619198	-0.023132	0.012451	0.096191	3.772729	5.898014	0.833353
9832	0	-2.306807	1.219794	9.582702	-0.023069	0.012202	0.095826	3.765712	5.901026	0.835086
9833	0	-2.313018	1.208314	9.570387	-0.023132	0.012085	0.095703	3.761624	5.903093	0.834269
9834	0	-2.318905	1.201792	9.582654	-0.023190	0.012020	0.095826	3.757178	5.907150	0.832241
9835	0	-2.325352	1.190114	9.625274	-0.023254	0.011902	0.096252	3.754440	5.910765	0.831211
9836	0	-2.313221	1.263382	9.625205	-0.023131	0.012632	0.096252	3.754250	5.916395	0.833084
9837	0	-2.325495	1.269950	9.545829	-0.023254	0.012695	0.095459	3.757309	5.921725	0.830424
9838	0	-2.325456	1.276370	9.606789	-0.023256	0.012764	0.096067	3.755044	5.924297	0.829970
9839	0	-2.313705	1.294009	9.637329	-0.023132	0.012939	0.096375	3.753997	5.934499	0.831504
9840	0	-2.320758	1.281757	9.630959	-0.023203	0.012818	0.096311	3.751310	5.944645	0.832091
9841	0	-2.313270	1.244941	9.722914	-0.023132	0.012451	0.097229	3.747391	5.949695	0.830543
9842	0	-2.325939	1.214232	9.735009	-0.023255	0.012142	0.097351	3.745723	5.958985	0.839062
9843	0	-2.307638	1.214742	9.710555	-0.023071	0.012146	0.097107	3.745571	5.969529	0.846100
9844	0	-2.351075	1.227264	9.716448	-0.023509	0.012271	0.097165	3.745654	5.976150	0.851902
9845	0	-2.331916	1.263637	9.722784	-0.023315	0.012634	0.097229	3.746325	5.985197	0.845067
9846	0	-2.344369	1.282676	9.728679	-0.023445	0.012821	0.097287	3.750809	5.988195	0.844685
9847	0	-2.337158	1.294195	9.747399	-0.023376	0.012939	0.097473	3.751657	5.987145	0.845912
9848	0	-2.349242	1.294746	9.820528	-0.023489	0.012944	0.098207	3.753534	5.995749	0.846153
9849	0	-2.349655	1.287769	9.765682	-0.023499	0.012878	0.097656	3.750774	5.998066	0.840835
9850	0	-2.337393	1.281733	9.802287	-0.023373	0.012815	0.098023	3.751043	6.004191	0.839727
9851	0	-2.325230	1.239030	9.735155	-0.023254	0.012390	0.097351	3.749272	6.006356	0.842299
9852	0	-2.324202	1.245026	9.808659	-0.023251	0.012451	0.098084	3.746132	6.001080	0.842017
9853	0	-2.312363	1.251414	9.747496	-0.023132	0.012512	0.097473	3.746220	5.995568	0.841044
9854	0	-2.341288	1.294522	9.735534	-0.023420	0.012942	0.097354	3.747441	5.991508	0.844747
9855	0	-2.336801	1.276077	9.723046	-0.023376	0.012756	0.097229	3.750410	5.986272	0.849480
9856	0	-2.323014	1.282279	9.729428	-0.023238	0.012826	0.097292	3.744631	5.981468	0.850241
9857	0	-2.317891	1.269657	9.698815	-0.023193	0.012695	0.096985	3.743786	5.969153	0.852473
9858	0	-2.321731	1.244815	9.699325	-0.023226	0.012453	0.096991	3.735945	5.963780	0.856452
9859	0	-2.318462	1.189992	9.698719	-0.023193	0.011902	0.096985	3.731587	5.958146	0.855353
9860	0	-2.316666	1.214230	9.668565	-0.023176	0.012141	0.096684	3.730682	5.951561	0.855012
9861	0	-2.324410	1.214535	9.680431	-0.023254	0.012146	0.096802	3.727762	5.944089	0.854452
9862	0	-2.298118	1.233075	9.638098	-0.022990	0.012327	0.096379	3.729780	5.938075	0.856779
9863	0	-2.306608	1.232799	9.564349	-0.023071	0.012329	0.095642	3.726430	5.936487	0.859123
9864	0	-2.305043	1.226132	9.583009	-0.023061	0.012265	0.095827	3.719681	5.928755	0.863674
9865	0	-2.300313	1.257635	9.576546	-0.023010	0.012573	0.095764	3.721262	5.924960	0.861601
9866	0	-2.317006	1.239759	9.570699	-0.023179	0.012396	0.095705	3.721159	5.918921	0.858687
9867	0	-2.282134	1.244836	9.607108	-0.022827	0.012451	0.096069	3.715856	5.916665	0.854365
9868	0	-2.281379	1.232588	9.570612	-0.022816	0.012323	0.095706	3.716821	5.919008	0.859825
9869	0	-2.288172	1.257907	9.545977	-0.022888	0.012573	0.095459	3.721617	5.915989	0.856529
9870	0	-2.281150	1.246486	9.546042	-0.022815	0.012463	0.095460	3.722261	5.916749	0.859393
9871	0	-2.270689	1.257139	9.570294	-0.022705	0.012573	0.095703	3.718286	5.923517	0.852921
9872	0	-2.295520	1.268989	9.582381	-0.022953	0.012691	0.095824	3.715694	5.930690	0.852837
9873	0	-2.294740	1.244917	9.491037	-0.022949	0.012451	0.094910	3.711390	5.933112	0.853295
9874	0	-2.301335	1.207878	9.600800	-0.023007	0.012080	0.096009	3.708070	5.944817	0.848022
9875	0	-2.307019	1.196711	9.643529	-0.023071	0.011963	0.096436	3.711066	5.948163	0.848997
9876	0	-2.325876	1.240176	9.594427	-0.023252	0.012398	0.095946	3.714009	5.960238	0.851454
9877	0	-2.307143	1.239517	9.588555	-0.023071	0.012390	0.095886	3.718028	5.965068	0.851125
9878	0	-2.313743	1.222062	9.649317	-0.023133	0.012217	0.096495	3.720990	5.974638	0.848704
9879	0	-2.319647	1.245465	9.588503	-0.023193	0.012451	0.095886	3.723276	5.982979	0.850421
9880	0	-2.332438	1.239930	9.618767	-0.023322	0.012397	0.096189	3.724407	5.990340	0.844377
9881	0	-2.337867	1.239253	9.655678	-0.023376	0.012390	0.096558	3.725349	5.997572	0.846081
9882	0	-2.350487	1.233986	9.643249	-0.023503	0.012334	0.096434	3.730500	6.004108	0.845807
9883	0	-2.325532	1.270104	9.667871	-0.023254	0.012695	0.096680	3.735298	6.009873	0.846170
9884	0	-2.350720	1.271324	9.777299	-0.023500	0.012707	0.097775	3.741007	6.022389	0.850202
9885	0	-2.325620	1.306476	9.747228	-0.023254	0.013062	0.097473	3.742899	6.029136	0.852088
9886	0	-2.356155	1.331918	9.747062	-0.023563	0.013311	0.097471	3.749929	6.031695	0.849173
9887	0	-2.343807	1.324585	9.722870	-0.023438	0.013245	0.097229	3.749497	6.036994	0.847540
9888	0	-2.337904	1.251523	9.777706	-0.023378	0.012514	0.097777	3.748937	6.042412	0.848150
9889	0	-2.355836	1.232940	9.796168	-0.023560	0.012329	0.097961	3.747401	6.045651	0.846425
9890	0	-2.373946	1.190550	9.814441	-0.023741	0.011902	0.098145	3.749688	6.048827	0.845056
9891	0	-2.343085	1.245315	9.759656	-0.023438	0.012451	0.097595	3.749938	6.045749	0.841933
9892	0	-2.366887	1.264547	9.802328	-0.023668	0.012638	0.098024	3.756539	6.051116	0.839700
9893	0	-2.349024	1.300829	9.753514	-0.023499	0.013000	0.097534	3.763409	6.046145	0.839056
9894	0	-2.371714	1.338714	9.692635	-0.023726	0.013382	0.096925	3.767304	6.039881	0.836923
9895	0	-2.349087	1.288087	9.686433	-0.023499	0.012878	0.096863	3.768006	6.035515	0.842283
9896	0	-2.359409	1.239849	9.686794	-0.023605	0.012395	0.096866	3.769991	6.026968	0.841721
9897	0	-2.306365	1.251397	9.710852	-0.023071	0.012512	0.097107	3.769962	6.022671	0.840577
9898	0	-2.322976	1.215206	9.692853	-0.023239	0.012149	0.096927	3.771539	6.016325	0.839274
9899	0	-2.324600	1.209092	9.625372	-0.023254	0.012085	0.096252	3.776393	6.011083	0.838323
9900	0	-2.292182	1.271509	9.686626	-0.022933	0.012707	0.096865	3.783864	6.002635	0.841001
9901	0	-2.318294	1.337179	9.607114	-0.023193	0.013367	0.096069	3.787616	5.995001	0.842138
9902	0	-2.315824	1.295135	9.607529	-0.023172	0.012949	0.096072	3.788094	5.982919	0.843948
9903	0	-2.342775	1.269266	9.607207	-0.023438	0.012695	0.096069	3.782871	5.975981	0.842019
9904	0	-2.347108	1.244105	9.601569	-0.023479	0.012445	0.096013	3.775616	5.970635	0.841869
9905	0	-2.306295	1.226733	9.613247	-0.023071	0.012268	0.096130	3.772673	5.965390	0.843262
9906	0	-2.292276	1.214674	9.644146	-0.022933	0.012144	0.096439	3.773621	5.957977	0.838682
9907	0	-2.293869	1.221252	9.601012	-0.022949	0.012207	0.096008	3.777899	5.950191	0.836981
9908	0	-2.328797	1.277284	9.546262	-0.023294	0.012767	0.095462	3.782944	5.947164	0.831478
9909	0	-2.287983	1.294289	9.515535	-0.022888	0.012939	0.095154	3.784910	5.941843	0.831016
9910	0	-2.305225	1.289135	9.564479	-0.023055	0.012885	0.095645	3.790305	5.943161	0.831956
9911	0	-2.319008	1.282052	9.613074	-0.023193	0.012817	0.096130	3.792053	5.943942	0.830735
9912	0	-2.324631	1.239756	9.558118	-0.023248	0.012396	0.095581	3.792125	5.946891	0.835339
9913	0	-2.319143	1.202908	9.631330	-0.023193	0.012024	0.096313	3.796241	5.949312	0.830605
9914	0	-2.325082	1.185472	9.588468	-0.023251	0.011850	0.095885	3.799489	5.954259	0.832668
9915	0	-2.295655	1.245724	9.600576	-0.022949	0.012451	0.096008	3.804936	5.967636	0.832847
9916	0	-2.314893	1.264968	9.600173	-0.023148	0.012646	0.096003	3.807770	5.973905	0.831747
9917	0	-2.337827	1.294412	9.582413	-0.023376	0.012939	0.095825	3.811460	5.980713	0.833097
9918	0	-2.332086	1.283359	9.624817	-0.023319	0.012826	0.096250	3.818555	5.987325	0.832456
9919	0	-2.350280	1.275901	9.606794	-0.023499	0.012756	0.096069	3.819937	5.997034	0.832357
9920	0	-2.345095	1.258561	9.728502	-0.023446	0.012578	0.097287	3.826961	6.007407	0.834388
9921	0	-2.338173	1.239642	9.686072	-0.023376	0.012390	0.096863	3.832520	6.018271	0.836281
9922	0	-2.344958	1.235008	9.752794	-0.023448	0.012341	0.097529	3.840597	6.024856	0.835316
9923	0	-2.313548	1.313424	9.716564	-0.023132	0.013123	0.097168	3.852324	6.033291	0.831496
9924	0	-2.314312	1.327383	9.758861	-0.023139	0.013268	0.097590	3.857843	6.042769	0.830050
9925	0	-2.306769	1.330906	9.759560	-0.023071	0.013306	0.097595	3.859808	6.043245	0.827051
9926	0	-2.324618	1.295011	9.698470	-0.023248	0.012946	0.096985	3.862553	6.046123	0.824127
9927	0	-2.337311	1.281979	9.747363	-0.023376	0.012817	0.097473	3.863377	6.046858	0.825079
9928	0	-2.361199	1.252161	9.759604	-0.023614	0.012517	0.097596	3.866794	6.049265	0.823030
9929	0	-2.355598	1.245776	9.759524	-0.023560	0.012451	0.097595	3.872386	6.049741	0.825090
9930	0	-2.379290	1.289706	9.796066	-0.023797	0.012891	0.097960	3.877587	6.049636	0.821964
9931	0	-2.373829	1.294661	9.729016	-0.023743	0.012939	0.097290	3.883909	6.049226	0.817030
9932	0	-2.366977	1.307645	9.710752	-0.023673	0.013075	0.097107	3.883776	6.050016	0.818867
9933	0	-2.348670	1.312588	9.747555	-0.023499	0.013123	0.097473	3.885397	6.040875	0.820583
9934	0	-2.315881	1.306945	9.766231	-0.023170	0.013067	0.097660	3.885787	6.033070	0.818786
9935	0	-2.330527	1.293906	9.759769	-0.023315	0.012939	0.097595	3.883201	6.025862	0.818664
9936	0	-2.310302	1.269794	9.729654	-0.023112	0.012694	0.097295	3.885215	6.019680	0.816288
9937	0	-2.306220	1.239281	9.771909	-0.023071	0.012390	0.097717	3.886181	6.013735	0.817564
9938	0	-2.334982	1.257818	9.711182	-0.023358	0.012578	0.097110	3.884275	6.008367	0.820027
9939	0	-2.324414	1.257768	9.686468	-0.023254	0.012573	0.096863	3.887280	6.001005	0.818177
9940	0	-2.310309	1.294731	9.619658	-0.023112	0.012948	0.096194	3.884340	5.994747	0.817077
9941	0	-2.318507	1.342790	9.625442	-0.023193	0.013428	0.096252	3.882426	5.989584	0.818666
9942	0	-2.347341	1.348410	9.595392	-0.023482	0.013489	0.095951	3.874881	5.983603	0.818894
9943	0	-2.324556	1.324517	9.637657	-0.023254	0.013245	0.096375	3.873427	5.977819	0.821273
9944	0	-2.298432	1.257692	9.638006	-0.022993	0.012574	0.096378	3.874511	5.972117	0.824232
9945	0	-2.282220	1.245466	9.607006	-0.022827	0.012451	0.096069	3.876611	5.970932	0.818726
9946	0	-2.299327	1.227492	9.521757	-0.023001	0.012275	0.095216	3.874772	5.966671	0.817801
9947	0	-2.275887	1.233163	9.600969	-0.022766	0.012329	0.096008	3.875654	5.962711	0.818040
9948	0	-2.280694	1.258025	9.595028	-0.022813	0.012578	0.095949	3.876235	5.960337	0.820572
9949	0	-2.287907	1.282032	9.539974	-0.022888	0.012817	0.095398	3.877527	5.954108	0.825790
9950	0	-2.311085	1.270278	9.601174	-0.023114	0.012701	0.096011	3.877663	5.954793	0.821637
9951	0	-2.300896	1.282595	9.576333	-0.023010	0.012817	0.095764	3.885793	5.957940	0.822764
9952	0	-2.343295	1.283633	9.557943	-0.023436	0.012834	0.095579	3.887086	5.959443	0.823621
9953	0	-2.319333	1.300260	9.576388	-0.023193	0.013000	0.095764	3.887743	5.964057	0.821859
9954	0	-2.295115	1.312566	9.557974	-0.022949	0.013126	0.095580	3.885161	5.970965	0.819400
9955	0	-2.331584	1.263729	9.576366	-0.023315	0.012634	0.095764	3.886851	5.976097	0.818039
9956	0	-2.307370	1.270758	9.600518	-0.023072	0.012701	0.096006	3.892683	5.982494	0.821290
9957	0	-2.295049	1.276276	9.649543	-0.022949	0.012756	0.096497	3.898319	5.988656	0.822786
9958	0	-2.289481	1.307917	9.655315	-0.022891	0.013074	0.096555	3.902699	5.997752	0.822993
9959	0	-2.300971	1.282311	9.667906	-0.023010	0.012817	0.096680	3.907500	6.001784	0.823238
9960	0	-2.307204	1.300903	9.618935	-0.023070	0.013011	0.096189	3.903422	6.008392	0.824611
9961	0	-2.325741	1.318775	9.631218	-0.023254	0.013184	0.096313	3.906538	6.016608	0.820614
9962	0	-2.307923	1.319398	9.685926	-0.023078	0.013191	0.096860	3.907931	6.022731	0.819884
9963	0	-2.355800	1.318384	9.668004	-0.023560	0.013184	0.096680	3.906293	6.025495	0.828255
9964	0	-2.343661	1.318017	9.680175	-0.023435	0.013184	0.096802	3.900527	6.032388	0.830477
9965	0	-2.361806	1.299725	9.686385	-0.023621	0.013000	0.096863	3.894871	6.033992	0.829889
9966	0	-2.337195	1.275264	9.759667	-0.023372	0.012750	0.097597	3.896473	6.038939	0.829137
9967	0	-2.349625	1.226949	9.796180	-0.023499	0.012268	0.097961	3.896224	6.040944	0.828319
9968	0	-2.391688	1.239516	9.710779	-0.023922	0.012392	0.097107	3.897833	6.039630	0.828585
9969	0	-2.337371	1.287861	9.655826	-0.023376	0.012878	0.096558	3.896149	6.041016	0.826383
9970	0	-2.337000	1.294001	9.753547	-0.023372	0.012939	0.097535	3.894922	6.043681	0.823564
9971	0	-2.361748	1.299945	9.747404	-0.023621	0.013000	0.097473	3.891786	6.044632	0.828835
9972	0	-2.342680	1.299563	9.729246	-0.023432	0.012998	0.097291	3.887473	6.043402	0.833429
9973	0	-2.312643	1.318181	9.668134	-0.023132	0.013184	0.096680	3.883377	6.041075	0.837658
9974	0	-2.323841	1.268623	9.729467	-0.023243	0.012691	0.097293	3.875348	6.040357	0.837463
9975	0	-2.324390	1.269082	9.717107	-0.023254	0.012695	0.097168	3.868000	6.032625	0.844102
9976	0	-2.328780	1.268684	9.680894	-0.023294	0.012686	0.096807	3.867201	6.029434	0.848587
9977	0	-2.324424	1.287420	9.704889	-0.023254	0.012878	0.097046	3.860247	6.022153	0.842350
9978	0	-2.364825	1.298875	9.675014	-0.023662	0.012992	0.096746	3.854406	6.011064	0.839287
9979	0	-2.330765	1.342371	9.625489	-0.023315	0.013428	0.096252	3.847687	6.006460	0.836987
9980	0	-2.329497	1.335565	9.705225	-0.023300	0.013358	0.097051	3.842920	6.004971	0.831376
9981	0	-2.349411	1.262856	9.668151	-0.023499	0.012634	0.096680	3.834316	6.004327	0.831409
9982	0	-2.293354	1.237453	9.625741	-0.022941	0.012378	0.096255	3.828565	6.000562	0.828262
9983	0	-2.294058	1.244842	9.643796	-0.022949	0.012451	0.096436	3.823306	5.994984	0.824432
9984	0	-2.317386	1.250710	9.619666	-0.023176	0.012506	0.096196	3.822131	5.996853	0.826281
9985	0	-2.306172	1.251131	9.656002	-0.023071	0.012512	0.096558	3.819024	5.990228	0.822958
9986	0	-2.297911	1.263696	9.613647	-0.022991	0.012632	0.096134	3.822269	5.980647	0.817981
9987	0	-2.343029	1.281398	9.601051	-0.023438	0.012817	0.096008	3.816225	5.976694	0.820639
9988	0	-2.305173	1.293032	9.564738	-0.023057	0.012932	0.095646	3.812460	5.975048	0.824415
9989	0	-2.306696	1.293504	9.588787	-0.023071	0.012939	0.095886	3.805312	5.974492	0.829020
9990	0	-2.293897	1.268171	9.607313	-0.022941	0.012686	0.096072	3.798661	5.977081	0.832327
9991	0	-2.312644	1.245022	9.619295	-0.023132	0.012451	0.096191	3.795525	5.974707	0.836766
9992	0	-2.305618	1.208536	9.637784	-0.023060	0.012082	0.096377	3.797378	5.975008	0.837131
9993	0	-2.283021	1.232463	9.570297	-0.022827	0.012329	0.095703	3.790391	5.983214	0.840323
9994	0	-2.295593	1.250122	9.661788	-0.022956	0.012503	0.096618	3.786836	5.987830	0.844142
9995	0	-2.313489	1.300131	9.594654	-0.023132	0.013000	0.095947	3.786040	5.995486	0.845337
9996	0	-2.301855	1.318735	9.606643	-0.023016	0.013185	0.096067	3.787534	6.003168	0.852764
9997	0	-2.307113	1.324104	9.600883	-0.023071	0.013245	0.096008	3.781494	6.007561	0.856601
9998	0	-2.331649	1.238136	9.661950	-0.023315	0.012383	0.096620	3.778338	6.013391	0.863021
9999	0	-2.319575	1.213957	9.643578	-0.023193	0.012146	0.096436	3.769096	6.020771	0.863825
10000	0	-2.332506	1.237035	9.692348	-0.023320	0.012377	0.096924	3.759973	6.031056	0.861742
10001	0	-2.337591	1.221053	9.698456	-0.023376	0.012207	0.096985	3.762152	6.035026	0.863441
10002	0	-2.361925	1.245913	9.735005	-0.023620	0.012458	0.097350	3.761796	6.039186	0.865318
10003	0	-2.349623	1.294155	9.698514	-0.023499	0.012939	0.096985	3.762286	6.041117	0.869844
10004	0	-2.355605	1.312903	9.716731	-0.023555	0.013126	0.097168	3.763552	6.047223	0.871337
10005	0	-2.337478	1.330611	9.698521	-0.023376	0.013306	0.096985	3.762193	6.049876	0.872926
10006	0	-2.318657	1.312317	9.710779	-0.023190	0.013123	0.097107	3.760945	6.049903	0.876135
10007	0	-2.313259	1.263166	9.716824	-0.023132	0.012634	0.097168	3.756103	6.054800	0.875934
10008	0	-2.355792	1.195527	9.784021	-0.023561	0.011957	0.097839	3.752029	6.056371	0.874879
10009	0	-2.355406	1.202836	9.820635	-0.023560	0.012024	0.098206	3.755076	6.054559	0.882610
10010	0	-2.342239	1.222205	9.808475	-0.023427	0.012216	0.098084	3.760500	6.053889	0.882281
10011	0	-2.312578	1.287837	9.765781	-0.023132	0.012878	0.097656	3.758460	6.050906	0.875460
10012	0	-2.329405	1.324039	9.790583	-0.023303	0.013244	0.097903	3.752621	6.045066	0.876714
10013	0	-2.337137	1.343021	9.729092	-0.023376	0.013428	0.097290	3.753503	6.043761	0.878522
10014	0	-2.354293	1.355247	9.680473	-0.023550	0.013555	0.096803	3.749107	6.039999	0.872734
10015	0	-2.343016	1.293511	9.643791	-0.023438	0.012939	0.096436	3.741999	6.035914	0.879122
10016	0	-2.310952	1.268085	9.699135	-0.023118	0.012686	0.096989	3.734260	6.030528	0.874804
10017	0	-2.300023	1.238660	9.735389	-0.023010	0.012390	0.097351	3.728100	6.023394	0.875167
10018	0	-2.279739	1.226391	9.729665	-0.022807	0.012260	0.097295	3.730025	6.016642	0.874103
10019	0	-2.293754	1.244957	9.674370	-0.022949	0.012451	0.096741	3.726024	6.007494	0.874201
10020	0	-2.285658	1.269548	9.656488	-0.022865	0.012691	0.096563	3.728594	6.001868	0.875323
10021	0	-2.306116	1.263468	9.674308	-0.023071	0.012634	0.096741	3.726943	5.994549	0.879267
10022	0	-2.316878	1.324325	9.631858	-0.023173	0.013245	0.096317	3.723430	5.993759	0.874744
10023	0	-2.330460	1.299772	9.607234	-0.023315	0.013000	0.096069	3.718077	5.985523	0.876836
10024	0	-2.304525	1.268380	9.644324	-0.023050	0.012690	0.096441	3.709408	5.984119	0.875485
10025	0	-2.306697	1.220409	9.625385	-0.023071	0.012207	0.096252	3.704062	5.983598	0.877088
10026	0	-2.305647	1.201490	9.613407	-0.023063	0.012017	0.096132	3.699371	5.980843	0.872553
10027	0	-2.275757	1.196402	9.582708	-0.022766	0.011963	0.095825	3.698616	5.975267	0.874906
10028	0	-2.317281	1.196999	9.631746	-0.023176	0.011965	0.096317	3.702743	5.975893	0.877049
10029	0	-2.313338	1.245364	9.533634	-0.023132	0.012451	0.095337	3.703891	5.981783	0.875786
10030	0	-2.319438	1.294823	9.521284	-0.023196	0.012944	0.095213	3.706784	5.984224	0.870181
10031	0	-2.312949	1.257580	9.594761	-0.023132	0.012573	0.095947	3.707901	5.985492	0.870434
10032	0	-2.324850	1.251371	9.570359	-0.023249	0.012517	0.095703	3.702282	5.989875	0.868545
10033	0	-2.313237	1.275745	9.576400	-0.023132	0.012756	0.095764	3.701771	5.994549	0.868344
10034	0	-2.325698	1.263434	9.631237	-0.023255	0.012636	0.096313	3.697882	6.001070	0.864778
10035	0	-2.313467	1.220765	9.674008	-0.023132	0.012207	0.096741	3.696829	6.008414	0.867794
10036	0	-2.332325	1.245267	9.698215	-0.023320	0.012452	0.096983	3.695709	6.016583	0.867898
10037	0	-2.301507	1.263840	9.618971	-0.023010	0.012634	0.096191	3.698841	6.026909	0.867982
10038	0	-2.307932	1.276628	9.624868	-0.023081	0.012764	0.096249	3.699700	6.029761	0.866115
10039	0	-2.325652	1.287755	9.643515	-0.023254	0.012878	0.096436	3.696906	6.036855	0.872912
10040	0	-2.319588	1.232764	9.692336	-0.023198	0.012327	0.096923	3.695564	6.038828	0.872495
10041	0	-2.350270	1.251258	9.710588	-0.023499	0.012512	0.097107	3.694302	6.048310	0.876242
10042	0	-2.350538	1.245424	9.661582	-0.023507	0.012451	0.096616	3.696082	6.050937	0.870491
10043	0	-2.325871	1.221345	9.734924	-0.023254	0.012207	0.097351	3.701804	6.060650	0.870167
10044	0	-2.338891	1.216617	9.740640	-0.023385	0.012158	0.097408	3.709060	6.069831	0.869903
10045	0	-2.374252	1.257961	9.716718	-0.023743	0.012573	0.097168	3.714539	6.074276	0.875411
10046	0	-2.361865	1.295931	9.771486	-0.023621	0.012952	0.097715	3.721263	6.076685	0.871999
10047	0	-2.343389	1.313137	9.753386	-0.023438	0.013123	0.097534	3.729487	6.077171	0.872999
10048	0	-2.354885	1.296322	9.796057	-0.023553	0.012957	0.097960	3.735108	6.077133	0.875501
10049	0	-2.318952	1.312366	9.777908	-0.023193	0.013123	0.097778	3.734465	6.077286	0.878191
10050	0	-2.336466	1.251437	9.759714	-0.023369	0.012514	0.097596	3.732850	6.077031	0.875109
10051	0	-2.337413	1.226771	9.802306	-0.023376	0.012268	0.098022	3.730589	6.078937	0.873215
10052	0	-2.366573	1.233083	9.747646	-0.023677	0.012328	0.097474	3.731605	6.070596	0.870843
10053	0	-2.342966	1.282146	9.686415	-0.023438	0.012817	0.096863	3.734336	6.066046	0.866893
10054	0	-2.322922	1.332071	9.735433	-0.023239	0.013313	0.097353	3.740836	6.059147	0.864772
10055	0	-2.355034	1.324396	9.686513	-0.023560	0.013245	0.096863	3.737981	6.052922	0.868688
10056	0	-2.347164	1.299670	9.705209	-0.023480	0.012999	0.097050	3.733747	6.047229	0.872327
10057	0	-2.342547	1.281697	9.753712	-0.023438	0.012817	0.097534	3.731117	6.037799	0.874280
10058	0	-2.340574	1.250807	9.772519	-0.023414	0.012510	0.097723	3.726564	6.033180	0.873392
10059	0	-2.312178	1.251384	9.686510	-0.023132	0.012512	0.096863	3.726374	6.025419	0.874843
10060	0	-2.303912	1.252183	9.656323	-0.023050	0.012515	0.096561	3.732131	6.016903	0.874552
10061	0	-2.330095	1.214749	9.674403	-0.023315	0.012146	0.096741	3.731700	6.004528	0.870309
10062	0	-2.309366	1.251716	9.638237	-0.023104	0.012515	0.096380	3.732088	5.997303	0.869702
10063	0	-2.306454	1.257518	9.631484	-0.023071	0.012573	0.096313	3.732387	5.993972	0.866012
10064	0	-2.317263	1.263721	9.576784	-0.023180	0.012637	0.095766	3.730497	5.989822	0.865652
10065	0	-2.349003	1.275515	9.637675	-0.023499	0.012756	0.096375	3.727061	5.984380	0.864798
10066	0	-2.310724	1.251056	9.576996	-0.023116	0.012509	0.095768	3.726391	5.978439	0.868481
10067	0	-2.312876	1.251371	9.631414	-0.023132	0.012512	0.096313	3.726285	5.978867	0.865520
10068	0	-2.293476	1.264103	9.601060	-0.022943	0.012637	0.096009	3.728819	5.974287	0.865731
10069	0	-2.288352	1.239667	9.564236	-0.022888	0.012390	0.095642	3.734548	5.973391	0.867832
10070	0	-2.305837	1.222230	9.600875	-0.023062	0.012219	0.096008	3.736052	5.974050	0.863282
10071	0	-2.269936	1.264182	9.570349	-0.022705	0.012634	0.095703	3.742939	5.971921	0.863378
10072	0	-2.318084	1.277283	9.594724	-0.023182	0.012771	0.095947	3.743682	5.975269	0.861842
10073	0	-2.282851	1.275942	9.606860	-0.022827	0.012756	0.096069	3.745552	5.981522	0.854896
10074	0	-2.301499	1.263922	9.612812	-0.023013	0.012640	0.096128	3.742888	5.988328	0.856309
10075	0	-2.313444	1.263686	9.625159	-0.023132	0.012634	0.096252	3.744187	5.995464	0.854477
10076	0	-2.332076	1.239893	9.649402	-0.023320	0.012395	0.096495	3.747084	6.000760	0.854730
10077	0	-2.319541	1.251448	9.619061	-0.023193	0.012512	0.096191	3.747986	6.007799	0.857951
10078	0	-2.319781	1.264355	9.606679	-0.023198	0.012638	0.096067	3.752549	6.012068	0.857791
10079	0	-2.313824	1.251796	9.679960	-0.023132	0.012512	0.096802	3.757603	6.023686	0.854838
10080	0	-2.327050	1.259086	9.697840	-0.023267	0.012585	0.096980	3.763063	6.032693	0.856492
10081	0	-2.325329	1.258087	9.722828	-0.023254	0.012573	0.097229	3.770076	6.036095	0.856174
10082	0	-2.337233	1.277950	9.716544	-0.023375	0.012771	0.097166	3.778421	6.038157	0.858253
10083	0	-2.343272	1.276306	9.686306	-0.023438	0.012756	0.096863	3.784252	6.037202	0.859495
10084	0	-2.348791	1.295870	9.692330	-0.023489	0.012953	0.096924	3.789280	6.040588	0.857198
10085	0	-2.344092	1.276376	9.747135	-0.023438	0.012756	0.097473	3.796085	6.049229	0.859310
10086	0	-2.332393	1.308269	9.752901	-0.023322	0.013076	0.097530	3.802257	6.056028	0.860679
10087	0	-2.349913	1.258149	9.741090	-0.023499	0.012573	0.097412	3.809978	6.061387	0.862068
10088	0	-2.325262	1.314551	9.734796	-0.023255	0.013139	0.097348	3.815863	6.062861	0.865957
10089	0	-2.355590	1.300800	9.722889	-0.023560	0.013000	0.097229	3.822646	6.063253	0.862988
10090	0	-2.366945	1.326338	9.759499	-0.023675	0.013259	0.097594	3.825815	6.061478	0.865574
10091	0	-2.319148	1.330708	9.735133	-0.023193	0.013306	0.097351	3.825632	6.063900	0.863335
10092	0	-2.348847	1.294392	9.759638	-0.023495	0.012941	0.097595	3.826603	6.061243	0.866759
10093	0	-2.342753	1.270090	9.765791	-0.023438	0.012695	0.097656	3.830985	6.054310	0.862622
10094	0	-2.334713	1.246424	9.753894	-0.023356	0.012462	0.097537	3.831896	6.048063	0.866985
10095	0	-2.342775	1.239087	9.735333	-0.023438	0.012390	0.097351	3.830680	6.041279	0.868092
10096	0	-2.371548	1.258216	9.741687	-0.023724	0.012574	0.097416	3.837842	6.036480	0.868441
10097	0	-2.330882	1.288065	9.759650	-0.023315	0.012878	0.097595	3.838452	6.033414	0.868108
10098	0	-2.347558	1.288837	9.668334	-0.023486	0.012882	0.096682	3.843499	6.025664	0.869497
10099	0	-2.348842	1.293990	9.674312	-0.023499	0.012939	0.096741	3.841939	6.018389	0.868136
10100	0	-2.316455	1.312276	9.668558	-0.023173	0.013123	0.096684	3.840178	6.012681	0.865975
10101	0	-2.312248	1.312432	9.692594	-0.023132	0.013123	0.096924	3.840182	6.005773	0.865440
10102	0	-2.297911	1.319317	9.625822	-0.022991	0.013186	0.096256	3.845871	5.996194	0.869435
10103	0	-2.287882	1.294610	9.625377	-0.022888	0.012939	0.096252	3.851557	5.989798	0.871721
10104	0	-2.273999	1.301452	9.582878	-0.022748	0.013013	0.095827	3.851474	5.984921	0.873313
10105	0	-2.318376	1.263895	9.625414	-0.023193	0.012634	0.096252	3.854879	5.978236	0.870391
10106	0	-2.316838	1.258165	9.601261	-0.023174	0.012582	0.096011	3.852740	5.975857	0.868509
10107	0	-2.312621	1.251002	9.564385	-0.023132	0.012512	0.095642	3.848229	5.973184	0.868794
10108	0	-2.317658	1.250940	9.558495	-0.023182	0.012507	0.095584	3.848565	5.971440	0.871974
10109	0	-2.324861	1.257398	9.625374	-0.023254	0.012573	0.096252	3.847491	5.969231	0.872835
10110	0	-2.330317	1.276121	9.594885	-0.023304	0.012757	0.095949	3.850271	5.972919	0.871391
10111	0	-2.318807	1.312483	9.613134	-0.023193	0.013123	0.096130	3.850991	5.971297	0.872714
10112	0	-2.300007	1.300563	9.631418	-0.023000	0.013004	0.096314	3.850749	5.976275	0.876527
10113	0	-2.294467	1.275867	9.661943	-0.022949	0.012756	0.096619	3.851557	5.975562	0.874686
10114	0	-2.263233	1.257474	9.649857	-0.022635	0.012577	0.096498	3.847003	5.976453	0.875200
10115	0	-2.282402	1.245206	9.631410	-0.022827	0.012451	0.096313	3.846165	5.977351	0.879511
10116	0	-2.306163	1.288437	9.661988	-0.023066	0.012879	0.096620	3.850060	5.977355	0.885090
10117	0	-2.307229	1.300222	9.606886	-0.023071	0.013000	0.096069	3.850330	5.983157	0.885525
10118	0	-2.307500	1.337151	9.643412	-0.023074	0.013370	0.096435	3.850861	5.988776	0.882108
10119	0	-2.331666	1.336746	9.637411	-0.023315	0.013367	0.096375	3.850046	5.994841	0.876852
[truncated: 617 more rows]
