# Supplementary material for: Properties of traditional bamboo carrying poles have implications for user interactions
Source: PLoS One. 2018 May 10;13(5):e0196208. doi: 10.1371/journal.pone.0196208 (PMC5945030; doi:10.1371/journal.pone.0196208)
Supplement: S1 Text — (ZIP) [file pone.0196208.s005.zip › ResTest_PoleL_LoLoad1.txt]

// Start Time: Unknown
// Update Rate: 100.0Hz
// Filter Profile: human (34.3)
// Firmware Version: 2.1.4
PacketCounter	SampleTimeFine	Acc_X	Acc_Y	Acc_Z	VelInc_X	VelInc_Y	VelInc_Z	Roll	Pitch	Yaw	Latitude	Longitude	Altitude	Vel_X	Vel_Y	Vel_Z
52921	0	1.665690	-1.039100	10.286352	0.016785	-0.010376	0.102844	-3.354854	-2.464606	-3.359371
52922	0	1.496153	-0.560071	9.673228	0.015079	-0.005583	0.096715	-3.374653	-2.324952	-3.357487
52923	0	1.356617	-0.135920	8.949340	0.013672	-0.001343	0.089478	-3.394323	-2.189402	-3.362086
52924	0	1.205084	1.101075	8.396823	0.012133	0.011016	0.083956	-3.400379	-2.076750	-3.367140
52925	0	1.006741	0.982644	7.910982	0.010132	0.009827	0.079102	-3.399892	-1.984092	-3.377417
52926	0	0.961208	-0.427482	7.216357	0.009648	-0.004273	0.072159	-3.401494	-1.927109	-3.389756
52927	0	0.944937	-0.525030	7.043596	0.009460	-0.005249	0.070435	-3.403503	-1.909043	-3.386062
52928	0	0.914628	0.102734	7.171667	0.009133	0.001035	0.071718	-3.415590	-1.928606	-3.375857
52929	0	1.029097	0.750138	7.384799	0.010254	0.007507	0.073853	-3.425239	-1.985181	-3.367679
52930	0	1.154637	-0.221168	7.694445	0.011490	-0.002211	0.076953	-3.427509	-2.068878	-3.359058
52931	0	1.253410	-0.164816	7.939370	0.012451	-0.001648	0.079407	-3.428833	-2.188025	-3.347921
52932	0	1.450051	-0.397089	8.601215	0.014400	-0.003968	0.086029	-3.433522	-2.320790	-3.338019
52933	0	1.531930	-0.659418	9.159338	0.015198	-0.006592	0.091614	-3.437854	-2.472092	-3.323481
52934	0	1.577812	-0.739758	9.979014	0.015645	-0.007391	0.099812	-3.446765	-2.624186	-3.309371
52935	0	1.674995	0.232075	11.283208	0.016602	0.002319	0.112854	-3.446773	-2.774194	-3.294834
52936	0	1.743177	-2.118109	12.151577	0.017287	-0.021176	0.121537	-3.452454	-2.909570	-3.284707
52937	0	1.872330	-1.737706	12.761124	0.018616	-0.017395	0.127625	-3.437909	-3.006074	-3.257442
52938	0	1.886097	1.365475	13.453476	0.018790	0.013648	0.134545	-3.432915	-3.065697	-3.249382
52939	0	2.089560	-0.466371	13.402897	0.020874	-0.004639	0.134033	-3.454122	-3.084583	-3.255799
52940	0	2.118696	-2.880302	13.835393	0.021226	-0.028800	0.138349	-3.456395	-3.053225	-3.252180
52941	0	2.224050	0.357582	13.807649	0.022339	0.003540	0.138062	-3.426336	-2.970732	-3.248589
52942	0	1.931645	-0.773411	13.066942	0.019465	-0.007744	0.130647	-3.416721	-2.840435	-3.255518
52943	0	1.783650	-0.603363	11.831221	0.018005	-0.006042	0.118286	-3.406829	-2.677084	-3.260321
52944	0	1.624228	0.764378	11.005638	0.016412	0.007645	0.110031	-3.406193	-2.499916	-3.269111
52945	0	1.485247	-0.288760	10.097564	0.015015	-0.002869	0.100952	-3.425771	-2.316830	-3.288843
52946	0	1.406249	-1.304948	9.692430	0.014215	-0.013037	0.096904	-3.439224	-2.138425	-3.298042
52947	0	1.189148	-0.788550	8.937217	0.012024	-0.007874	0.089355	-3.453320	-1.969316	-3.299342
52948	0	1.150364	-0.296467	7.945457	0.011606	-0.002952	0.079440	-3.470815	-1.821116	-3.299069
52949	0	0.871727	1.072898	7.093372	0.008789	0.010742	0.070923	-3.491405	-1.701562	-3.296528
52950	0	0.823251	1.210642	6.973120	0.008282	0.012119	0.069723	-3.511827	-1.619864	-3.302262
52951	0	0.851666	-0.050502	6.976652	0.008545	-0.000488	0.069763	-3.538562	-1.574263	-3.314198
52952	0	0.731762	-1.146227	6.963995	0.007329	-0.011448	0.069641	-3.561930	-1.556034	-3.315464
52953	0	0.690571	-0.159126	7.098294	0.006897	-0.001587	0.070984	-3.569401	-1.569367	-3.305609
52954	0	0.712847	0.792309	6.908795	0.007098	0.007925	0.069091	-3.572927	-1.619441	-3.301358
52955	0	0.719312	0.055406	6.902533	0.007141	0.000549	0.069031	-3.565230	-1.706670	-3.304211
52956	0	0.860570	0.032825	7.297606	0.008533	0.000315	0.072985	-3.544569	-1.822547	-3.306227
52957	0	0.931598	-0.755808	8.141053	0.009216	-0.007568	0.081421	-3.530613	-1.962192	-3.310113
52958	0	0.946260	-2.120923	9.433077	0.009329	-0.021217	0.094342	-3.521901	-2.123038	-3.298157
52959	0	1.296727	-1.347232	9.971433	0.012817	-0.013489	0.099731	-3.504700	-2.294216	-3.278309
52960	0	1.432860	-0.690806	10.522527	0.014171	-0.006924	0.105246	-3.489395	-2.465222	-3.260171
52961	0	1.552552	0.165172	10.807255	0.015381	0.001648	0.108093	-3.486905	-2.617438	-3.241410
52962	0	1.826442	-0.896464	11.698369	0.018127	-0.008972	0.117004	-3.480821	-2.750977	-3.232249
52963	0	1.959058	-0.976476	12.870497	0.019470	-0.009766	0.128723	-3.481042	-2.857614	-3.223621
52964	0	2.094437	-1.256051	13.402343	0.020874	-0.012573	0.134033	-3.470953	-2.917296	-3.209501
52965	0	1.997718	-0.809346	13.293324	0.019958	-0.008118	0.132935	-3.450609	-2.932877	-3.198642
52966	0	1.904943	0.066494	12.942127	0.019076	0.000643	0.129417	-3.430901	-2.909286	-3.201442
52967	0	1.849262	-0.383458	12.592499	0.018555	-0.003845	0.125916	-3.420726	-2.853031	-3.206363
52968	0	1.772363	-0.616891	12.202344	0.017822	-0.006165	0.122009	-3.423994	-2.760476	-3.208087
52969	0	1.675039	-0.674937	11.256656	0.016859	-0.006742	0.112551	-3.430042	-2.649879	-3.206530
52970	0	1.521236	-0.371462	10.402000	0.015320	-0.003723	0.104004	-3.419787	-2.531301	-3.206665
52971	0	1.418516	0.324715	9.577819	0.014282	0.003235	0.095764	-3.404231	-2.414670	-3.209575
52972	0	1.315470	0.440456	9.083291	0.013245	0.004395	0.090820	-3.390700	-2.301080	-3.215703
52973	0	1.204738	0.376105	8.501306	0.012119	0.003759	0.085003	-3.387513	-2.204977	-3.227903
52974	0	1.240158	-0.262642	8.032988	0.012451	-0.002625	0.080322	-3.389513	-2.134733	-3.237418
52975	0	1.311240	-0.735071	7.866290	0.013143	-0.007348	0.078658	-3.392853	-2.090956	-3.239475
52976	0	1.195191	-0.280793	7.776047	0.011963	-0.002808	0.077759	-3.393119	-2.074042	-3.228822
52977	0	1.282630	0.536971	7.830674	0.012817	0.005371	0.078308	-3.395082	-2.085830	-3.220739
52978	0	1.284588	0.200575	7.800802	0.012813	0.002008	0.078013	-3.399312	-2.134360	-3.215241
52979	0	1.353749	-0.464691	7.994735	0.013489	-0.004639	0.079956	-3.411495	-2.203899	-3.209710
52980	0	1.384737	-0.472630	8.596847	0.013776	-0.004718	0.085980	-3.423401	-2.298685	-3.198355
52981	0	1.430770	-0.275453	9.312618	0.014221	-0.002747	0.093140	-3.433959	-2.404340	-3.184864
52982	0	1.463537	-0.453457	10.231374	0.014533	-0.004535	0.102328	-3.434811	-2.518132	-3.169884
52983	0	1.370898	-0.775718	10.582189	0.013611	-0.007751	0.105835	-3.441962	-2.623756	-3.156288
52984	0	1.397004	0.090346	11.104669	0.013878	0.000903	0.111058	-3.442564	-2.717971	-3.143207
52985	0	1.576812	-0.037426	11.772584	0.015686	-0.000366	0.117737	-3.450849	-2.797828	-3.139509
52986	0	1.773867	-1.021222	12.221916	0.017688	-0.010210	0.122227	-3.453276	-2.845219	-3.132676
52987	0	1.728431	-1.110175	12.835598	0.017273	-0.011108	0.128357	-3.447675	-2.855104	-3.123116
52988	0	1.696264	-0.443352	12.646608	0.016991	-0.004443	0.126462	-3.438924	-2.829253	-3.117106
52989	0	1.690339	-0.463125	12.445973	0.016968	-0.004639	0.124451	-3.431606	-2.769900	-3.117881
52990	0	1.760778	0.036812	11.878816	0.017700	0.000366	0.118774	-3.428884	-2.680592	-3.121472
52991	0	1.826462	-0.586866	11.396937	0.018372	-0.005859	0.113953	-3.436935	-2.573698	-3.134914
52992	0	1.709827	-1.221287	10.518146	0.017212	-0.012207	0.105164	-3.441931	-2.450570	-3.143363
52993	0	1.582054	-0.457847	9.871146	0.015930	-0.004578	0.098694	-3.441595	-2.323414	-3.147429
52994	0	1.387869	0.182672	9.223908	0.013977	0.001831	0.092224	-3.445756	-2.200659	-3.150647
52995	0	1.218584	0.163584	8.613252	0.012268	0.001648	0.086121	-3.460573	-2.091943	-3.164459
52996	0	1.098007	-0.354898	8.222299	0.011047	-0.003540	0.082214	-3.472050	-1.998341	-3.169656
52997	0	0.971733	-0.367545	7.928999	0.009766	-0.003662	0.079285	-3.490489	-1.928777	-3.174950
52998	0	0.863928	-0.483089	7.678478	0.008667	-0.004822	0.076782	-3.503610	-1.887500	-3.176428
52999	0	0.835357	-0.073522	7.611172	0.008362	-0.000732	0.076111	-3.507779	-1.874521	-3.171927
53000	0	0.788769	0.006286	7.421725	0.007874	0.000061	0.074219	-3.504944	-1.896278	-3.170388
53001	0	0.833412	-0.182753	7.494756	0.008301	-0.001831	0.074951	-3.499956	-1.946681	-3.162110
53002	0	0.884198	-0.433152	7.891266	0.008789	-0.004333	0.078918	-3.497652	-2.022955	-3.152006
53003	0	1.015113	-0.573124	8.556222	0.010071	-0.005737	0.085571	-3.490263	-2.129925	-3.142742
53004	0	1.156296	-0.512393	9.038199	0.011475	-0.005127	0.090393	-3.487208	-2.241336	-3.133022
53005	0	1.267419	-0.371812	9.507959	0.012573	-0.003723	0.095093	-3.481944	-2.362636	-3.126141
53006	0	1.457496	-0.450875	9.983795	0.014465	-0.004517	0.099854	-3.473856	-2.488117	-3.120255
53007	0	1.604322	-1.012171	10.575783	0.015930	-0.010132	0.105774	-3.463995	-2.609792	-3.103984
53008	0	1.737709	-0.359420	11.302138	0.017273	-0.003601	0.113037	-3.457986	-2.714242	-3.085952
53009	0	1.907452	-0.676453	12.016416	0.018982	-0.006775	0.120178	-3.448838	-2.802017	-3.077921
53010	0	1.977668	-0.732360	12.273171	0.019714	-0.007324	0.122742	-3.448606	-2.859869	-3.072687
53011	0	1.974769	-0.804367	12.517869	0.019714	-0.008057	0.125183	-3.436952	-2.890088	-3.068501
53012	0	1.976572	-0.280086	12.487961	0.019775	-0.002808	0.124878	-3.430563	-2.880692	-3.063059
53013	0	1.900285	-0.720368	12.415157	0.019043	-0.007202	0.124146	-3.431397	-2.843626	-3.063540
53014	0	1.854413	-0.433360	12.086062	0.018616	-0.004333	0.120850	-3.430626	-2.775781	-3.066910
53015	0	1.705711	-0.207572	11.573652	0.017151	-0.002075	0.115723	-3.430039	-2.683037	-3.072968
53016	0	1.582673	-0.397260	10.847444	0.015930	-0.003967	0.108459	-3.434507	-2.573456	-3.071896
53017	0	1.423806	-0.067287	10.200449	0.014343	-0.000671	0.101990	-3.434966	-2.454959	-3.075319
53018	0	1.339616	-0.086302	9.553299	0.013489	-0.000854	0.095520	-3.443916	-2.343720	-3.080346
53019	0	1.282995	-0.247293	8.930760	0.012909	-0.002468	0.089296	-3.448917	-2.242401	-3.085394
53020	0	1.195510	0.042714	8.551991	0.012024	0.000427	0.085510	-3.447963	-2.150367	-3.093002
53021	0	1.130460	-0.128470	8.252607	0.011353	-0.001282	0.082520	-3.451163	-2.083954	-3.099486
53022	0	1.065382	-0.220310	8.050883	0.010681	-0.002197	0.080505	-3.458716	-2.045210	-3.105418
53023	0	1.048340	-0.232321	7.892029	0.010498	-0.002319	0.078918	-3.463893	-2.023542	-3.102069
53024	0	1.007646	0.030134	7.812428	0.010071	0.000305	0.078125	-3.469197	-2.031696	-3.101577
53025	0	1.064368	-0.274898	7.842690	0.010620	-0.002747	0.078430	-3.472594	-2.065862	-3.098761
53026	0	1.071917	-0.317856	8.257546	0.010681	-0.003174	0.082581	-3.479277	-2.118063	-3.090844
53027	0	1.141316	-0.415065	8.708924	0.011353	-0.004150	0.087097	-3.480011	-2.197158	-3.080466
53028	0	1.178903	-0.476658	9.209279	0.011719	-0.004761	0.092102	-3.487579	-2.284113	-3.072319
53029	0	1.259058	-0.616112	9.673078	0.012512	-0.006165	0.096741	-3.483886	-2.376495	-3.066539
53030	0	1.326629	-0.421109	10.130759	0.013184	-0.004211	0.101318	-3.483992	-2.469387	-3.056373
53031	0	1.460933	-0.665254	10.680024	0.014526	-0.006653	0.106812	-3.484136	-2.557773	-3.047090
53032	0	1.545254	-0.633837	11.168498	0.015381	-0.006348	0.111694	-3.474969	-2.630811	-3.040437
53033	0	1.629385	-0.780518	11.663052	0.016235	-0.007812	0.116638	-3.468056	-2.687742	-3.031652
53034	0	1.742440	-0.579285	11.773274	0.017395	-0.005798	0.117737	-3.462734	-2.715732	-3.023562
53035	0	1.770867	-0.725599	11.889566	0.017700	-0.007263	0.118896	-3.455550	-2.723652	-3.021584
53036	0	1.792271	-0.585812	11.938808	0.017944	-0.005859	0.119385	-3.453799	-2.702614	-3.019383
53037	0	1.783821	-0.506629	11.731642	0.017883	-0.005066	0.117310	-3.453358	-2.658338	-3.018926
53038	0	1.702091	-0.536938	11.298657	0.017090	-0.005371	0.112976	-3.450642	-2.588137	-3.017176
53039	0	1.634487	-0.336105	10.724989	0.016418	-0.003357	0.107239	-3.453874	-2.509171	-3.016453
53040	0	1.548992	-0.275079	10.206194	0.015564	-0.002747	0.102051	-3.457327	-2.426110	-3.022572
53041	0	1.433398	-0.219894	9.772760	0.014404	-0.002197	0.097717	-3.458129	-2.343342	-3.023841
53042	0	1.293723	-0.213733	9.351461	0.013000	-0.002136	0.093506	-3.458396	-2.265549	-3.025517
53043	0	1.184788	-0.171147	8.875230	0.011902	-0.001709	0.088745	-3.460538	-2.195707	-3.029000
53044	0	1.124925	-0.147050	8.582089	0.011292	-0.001465	0.085815	-3.467026	-2.139315	-3.034222
53045	0	1.077829	-0.074051	8.343821	0.010803	-0.000732	0.083435	-3.477300	-2.104704	-3.035890
53046	0	1.060840	-0.134621	8.245995	0.010620	-0.001343	0.082458	-3.481503	-2.087802	-3.031729
53047	0	1.044475	-0.305618	8.209114	0.010437	-0.003052	0.082092	-3.487146	-2.098385	-3.031152
53048	0	1.045971	-0.323789	8.257758	0.010437	-0.003235	0.082581	-3.490985	-2.129586	-3.029247
53049	0	1.108284	-0.250286	8.495631	0.011047	-0.002502	0.084961	-3.491489	-2.176680	-3.020927
53050	0	1.152513	-0.354293	8.898262	0.011475	-0.003540	0.088989	-3.495189	-2.241129	-3.012717
53051	0	1.324797	-0.354121	9.392401	0.013184	-0.003540	0.093933	-3.496709	-2.319019	-3.004717
53052	0	1.410409	-0.591765	9.770796	0.014038	-0.005920	0.097717	-3.493585	-2.395811	-2.997278
53053	0	1.508452	-0.481504	10.143039	0.015015	-0.004822	0.101440	-3.486181	-2.473976	-2.987057
53054	0	1.575685	-0.280705	10.612967	0.015686	-0.002808	0.106140	-3.485661	-2.549688	-2.978301
53055	0	1.648399	-0.713712	11.003686	0.016418	-0.007141	0.110046	-3.481608	-2.617166	-2.966241
53056	0	1.708084	-0.848230	11.394497	0.017029	-0.008484	0.113953	-3.479890	-2.668947	-2.959059
53057	0	1.711724	-0.512627	11.712250	0.017090	-0.005127	0.117126	-3.478887	-2.695130	-2.951897
53058	0	1.728130	-0.555210	11.779673	0.017273	-0.005554	0.117798	-3.476326	-2.702753	-2.946994
53059	0	1.725343	-0.494321	11.786177	0.017273	-0.004944	0.117859	-3.474853	-2.683534	-2.946791
53060	0	1.698525	-0.348056	11.609520	0.017029	-0.003479	0.116089	-3.475326	-2.640158	-2.946882
53061	0	1.653856	-0.610948	11.267985	0.016602	-0.006104	0.112671	-3.480015	-2.576097	-2.952202
53062	0	1.591872	-0.476048	10.816501	0.015991	-0.004761	0.108154	-3.478375	-2.499035	-2.952709
53063	0	1.475447	-0.213825	10.279426	0.014832	-0.002136	0.102783	-3.479154	-2.412792	-2.955010
53064	0	1.390468	-0.262618	9.772757	0.013977	-0.002625	0.097717	-3.479559	-2.327968	-2.963052
53065	0	1.318024	-0.324105	9.400298	0.013245	-0.003235	0.093994	-3.485582	-2.249414	-2.967886
53066	0	1.233436	-0.299663	8.997329	0.012390	-0.002991	0.089966	-3.491709	-2.178045	-2.969243
53067	0	1.186037	-0.281011	8.673656	0.011902	-0.002808	0.086731	-3.493691	-2.123160	-2.974658
53068	0	1.132586	-0.091680	8.417106	0.011353	-0.000916	0.084167	-3.494317	-2.086407	-2.974713
53069	0	1.079261	-0.024742	8.355849	0.010803	-0.000244	0.083557	-3.497879	-2.071258	-2.973053
53070	0	1.056059	-0.274494	8.221422	0.010559	-0.002747	0.082214	-3.494816	-2.072868	-2.970335
53071	0	1.051922	-0.372958	8.324899	0.010498	-0.003723	0.083252	-3.502941	-2.101583	-2.967301
53072	0	1.077169	-0.305103	8.526242	0.010742	-0.003052	0.085266	-3.501500	-2.140498	-2.960706
53073	0	1.134080	-0.299084	8.794532	0.011292	-0.002991	0.087952	-3.501216	-2.204241	-2.957571
53074	0	1.208627	-0.366697	9.245995	0.012024	-0.003662	0.092468	-3.506976	-2.280679	-2.948022
53075	0	1.303424	-0.478511	9.627297	0.012961	-0.004782	0.096283	-3.510755	-2.366703	-2.941737
53076	0	1.413058	-0.709884	9.926962	0.014061	-0.007100	0.099279	-3.509026	-2.446363	-2.934982
53077	0	1.508466	-0.401699	10.405526	0.015015	-0.004028	0.104065	-3.496491	-2.522364	-2.922771
53078	0	1.564997	-0.369499	10.800227	0.015587	-0.003699	0.108011	-3.491603	-2.588557	-2.915010
53079	0	1.653456	-0.701471	11.205271	0.016479	-0.007019	0.112061	-3.486716	-2.644227	-2.910278
53080	0	1.687341	-0.853576	11.405290	0.016835	-0.008536	0.114058	-3.485427	-2.682116	-2.909550
53081	0	1.740854	-0.408046	11.602612	0.017395	-0.004089	0.116028	-3.475855	-2.694814	-2.904326
53082	0	1.753506	-0.602439	11.645263	0.017544	-0.006025	0.116451	-3.473878	-2.685625	-2.899956
53083	0	1.730899	-0.378019	11.560446	0.017334	-0.003784	0.115601	-3.468717	-2.660200	-2.896684
53084	0	1.711431	-0.408110	11.256281	0.017162	-0.004081	0.112556	-3.467462	-2.611167	-2.901458
53085	0	1.617208	-0.573984	10.914013	0.016235	-0.005737	0.109131	-3.468412	-2.544420	-2.903282
53086	0	1.549744	-0.262490	10.474619	0.015564	-0.002625	0.104736	-3.467110	-2.470969	-2.902946
53087	0	1.440057	-0.171927	9.997662	0.014467	-0.001719	0.099967	-3.466201	-2.393875	-2.904153
53088	0	1.366714	-0.176730	9.626186	0.013733	-0.001770	0.096252	-3.461128	-2.315358	-2.910437
53089	0	1.265344	-0.220775	9.332543	0.012709	-0.002205	0.093318	-3.462810	-2.247330	-2.915775
53090	0	1.240910	-0.116337	9.021571	0.012451	-0.001160	0.090210	-3.465897	-2.193021	-2.915410
53091	0	1.205615	-0.067699	8.746731	0.012085	-0.000671	0.087463	-3.471641	-2.154583	-2.915673
53092	0	1.159269	-0.175739	8.583444	0.011607	-0.001752	0.085833	-3.477512	-2.134590	-2.915089
53093	0	1.135053	-0.220208	8.416763	0.011353	-0.002197	0.084167	-3.482634	-2.131505	-2.917992
53094	0	1.099565	-0.274888	8.434930	0.010986	-0.002747	0.084351	-3.484480	-2.143673	-2.918342
53095	0	1.112832	-0.280807	8.611802	0.011108	-0.002808	0.086121	-3.483967	-2.169531	-2.915252
53096	0	1.176306	-0.327855	8.927775	0.011724	-0.003274	0.089283	-3.488885	-2.218247	-2.908365
53097	0	1.194753	-0.403520	9.172960	0.011902	-0.004028	0.091736	-3.496521	-2.274497	-2.903640
53098	0	1.278177	-0.417184	9.519411	0.012729	-0.004166	0.095201	-3.503099	-2.337455	-2.894840
53099	0	1.360964	-0.647651	9.880726	0.013550	-0.006470	0.098816	-3.510045	-2.406082	-2.889425
53100	0	1.427964	-0.520107	10.220782	0.014222	-0.005202	0.102216	-3.507807	-2.469708	-2.882805
53101	0	1.488399	-0.549491	10.655999	0.014832	-0.005493	0.106567	-3.508636	-2.525456	-2.881826
53102	0	1.548470	-0.689157	10.894202	0.015442	-0.006897	0.108948	-3.501923	-2.569719	-2.878441
53103	0	1.626923	-0.841787	11.156771	0.016235	-0.008423	0.111572	-3.495675	-2.603777	-2.873795
53104	0	1.667576	-0.518458	11.279118	0.016663	-0.005188	0.112793	-3.490888	-2.616326	-2.868227
53105	0	1.666167	-0.720088	11.297629	0.016663	-0.007202	0.112976	-3.488137	-2.614636	-2.862913
53106	0	1.677383	-0.487941	11.224542	0.016785	-0.004883	0.112244	-3.483037	-2.602909	-2.862094
53107	0	1.668938	-0.463809	11.029574	0.016724	-0.004639	0.110291	-3.480486	-2.566869	-2.865556
53108	0	1.607242	-0.591924	10.657362	0.016113	-0.005920	0.106567	-3.477220	-2.522441	-2.867610
53109	0	1.551060	-0.415002	10.456117	0.015564	-0.004150	0.104553	-3.474684	-2.463327	-2.868609
53110	0	1.441469	-0.237665	10.041021	0.014465	-0.002380	0.100403	-3.468319	-2.404946	-2.870176
53111	0	1.362270	-0.213981	9.717480	0.013672	-0.002136	0.097168	-3.470393	-2.346062	-2.871157
53112	0	1.283586	-0.189489	9.430507	0.012878	-0.001892	0.094299	-3.471674	-2.293539	-2.870886
53113	0	1.223585	-0.189056	9.131295	0.012268	-0.001892	0.091309	-3.467743	-2.252300	-2.870491
53114	0	1.230329	-0.121728	8.984734	0.012329	-0.001221	0.089844	-3.461505	-2.218090	-2.863840
53115	0	1.152116	-0.000203	8.777046	0.011536	0.000000	0.087769	-3.462174	-2.198355	-2.864203
53116	0	1.116676	-0.018724	8.740268	0.011169	-0.000183	0.087402	-3.465655	-2.194092	-2.864354
53117	0	1.160821	-0.219909	8.764491	0.011597	-0.002197	0.087646	-3.466330	-2.208120	-2.858918
53118	0	1.174091	-0.378306	8.831498	0.011719	-0.003784	0.088318	-3.463236	-2.235969	-2.853692
53119	0	1.205724	-0.342151	9.032746	0.012024	-0.003418	0.090332	-3.466080	-2.277358	-2.850771
53120	0	1.280188	-0.281031	9.313332	0.012756	-0.002808	0.093140	-3.468114	-2.331593	-2.834313
53121	0	1.365821	-0.458259	9.679486	0.013611	-0.004578	0.096802	-3.472453	-2.386532	-2.826223
53122	0	1.424434	-0.456725	9.891969	0.014190	-0.004568	0.098927	-3.469986	-2.448822	-2.822220
53123	0	1.487933	-0.543236	10.253213	0.014832	-0.005432	0.102539	-3.468721	-2.501049	-2.812900
53124	0	1.528336	-0.640492	10.514240	0.015234	-0.006410	0.105149	-3.462071	-2.553747	-2.806232
53125	0	1.535895	-0.683576	10.802668	0.015320	-0.006836	0.108032	-3.460098	-2.594402	-2.805489
53126	0	1.579078	-0.512226	11.015261	0.015765	-0.005127	0.110156	-3.453468	-2.619850	-2.796687
53127	0	1.582093	-0.677343	11.175365	0.015808	-0.006775	0.111755	-3.450015	-2.632016	-2.792014
53128	0	1.588703	-0.573024	11.126453	0.015894	-0.005735	0.111263	-3.442615	-2.623864	-2.786877
53129	0	1.603019	-0.488162	11.072102	0.016052	-0.004883	0.110718	-3.439111	-2.599860	-2.780118
53130	0	1.585658	-0.512718	10.920184	0.015886	-0.005125	0.109198	-3.438797	-2.567915	-2.781122
53131	0	1.546127	-0.420312	10.663480	0.015503	-0.004211	0.106628	-3.427263	-2.522456	-2.783940
53132	0	1.500993	-0.346112	10.243538	0.015057	-0.003464	0.102428	-3.421604	-2.469312	-2.782910
53133	0	1.435761	-0.280762	9.979921	0.014404	-0.002808	0.099792	-3.418828	-2.414755	-2.782963
53134	0	1.383889	-0.189851	9.657674	0.013886	-0.001893	0.096570	-3.422324	-2.357664	-2.788732
53135	0	1.332892	-0.183403	9.406048	0.013367	-0.001831	0.094055	-3.423027	-2.311039	-2.794048
53136	0	1.258859	-0.201785	9.168885	0.012621	-0.002021	0.091684	-3.416450	-2.270073	-2.799808
53137	0	1.254697	-0.189301	9.003050	0.012573	-0.001892	0.090027	-3.414858	-2.235578	-2.798550
53138	0	1.189942	-0.140643	8.887533	0.011910	-0.001406	0.088874	-3.413057	-2.220595	-2.799766
53139	0	1.177796	-0.238102	8.819603	0.011780	-0.002380	0.088196	-3.411319	-2.217176	-2.797952
53140	0	1.203520	-0.256886	8.794950	0.012020	-0.002565	0.087952	-3.413308	-2.235905	-2.799111
53141	0	1.210618	-0.299206	8.898633	0.012085	-0.002991	0.088989	-3.412628	-2.262045	-2.794527
53142	0	1.203669	-0.299472	9.166404	0.012006	-0.002994	0.091668	-3.411711	-2.299425	-2.790568
53143	0	1.255169	-0.445513	9.453825	0.012512	-0.004456	0.094543	-3.408924	-2.346009	-2.785011
53144	0	1.263655	-0.433484	9.708981	0.012593	-0.004333	0.097095	-3.408197	-2.395879	-2.780812
53145	0	1.335258	-0.549170	9.942006	0.013306	-0.005493	0.099426	-3.404200	-2.448736	-2.776398
53146	0	1.417904	-0.567272	10.209232	0.014134	-0.005673	0.102098	-3.401009	-2.497696	-2.773661
53147	0	1.499984	-0.609998	10.472993	0.014954	-0.006104	0.104736	-3.394769	-2.547032	-2.768326
53148	0	1.544310	-0.572917	10.642772	0.015413	-0.005731	0.106432	-3.390594	-2.577998	-2.766172
53149	0	1.577094	-0.628573	10.900539	0.015747	-0.006287	0.109009	-3.387003	-2.601885	-2.762543
53150	0	1.629008	-0.561084	10.924443	0.016283	-0.005614	0.109245	-3.380599	-2.607983	-2.757624
53151	0	1.629036	-0.542779	10.931508	0.016296	-0.005432	0.109314	-3.373045	-2.600596	-2.757731
53152	0	1.632602	-0.530237	10.919660	0.016345	-0.005301	0.109194	-3.370807	-2.579474	-2.754234
53153	0	1.589942	-0.451220	10.803694	0.015930	-0.004517	0.108032	-3.362854	-2.545745	-2.753586
53154	0	1.552861	-0.389440	10.475046	0.015565	-0.003899	0.104745	-3.354847	-2.504907	-2.755653
53155	0	1.466898	-0.341294	10.254503	0.014709	-0.003418	0.102539	-3.345760	-2.458577	-2.756756
53156	0	1.440827	-0.206646	9.968748	0.014447	-0.002066	0.099682	-3.343175	-2.412312	-2.754666
53157	0	1.357392	-0.213240	9.741735	0.013611	-0.002136	0.097412	-3.335099	-2.367838	-2.758380
53158	0	1.338423	-0.169917	9.486276	0.013416	-0.001702	0.094858	-3.327720	-2.327998	-2.760527
53159	0	1.266998	-0.170826	9.302105	0.012695	-0.001709	0.093018	-3.323257	-2.295613	-2.761558
53160	0	1.219812	-0.134072	9.119499	0.012218	-0.001342	0.091192	-3.318258	-2.269028	-2.764286
53161	0	1.201421	-0.116061	9.027228	0.012024	-0.001160	0.090271	-3.315838	-2.255724	-2.768043
53162	0	1.218731	-0.262602	8.960151	0.012187	-0.002627	0.089602	-3.310565	-2.255142	-2.770890
53163	0	1.209367	-0.274631	8.965948	0.012085	-0.002747	0.089661	-3.306862	-2.264810	-2.766461
53164	0	1.248653	-0.329686	9.020455	0.012468	-0.003296	0.090207	-3.304716	-2.286549	-2.764457
53165	0	1.296288	-0.311269	9.222084	0.012939	-0.003113	0.092224	-3.301248	-2.314203	-2.760725
53166	0	1.326429	-0.415334	9.428692	0.013231	-0.004150	0.094292	-3.301513	-2.352854	-2.756347
53167	0	1.346734	-0.384686	9.710139	0.013428	-0.003845	0.097107	-3.300092	-2.398287	-2.755864
53168	0	1.354429	-0.488506	9.904372	0.013508	-0.004887	0.099049	-3.294931	-2.439011	-2.751618
53169	0	1.389523	-0.561587	10.137385	0.013855	-0.005615	0.101379	-3.292393	-2.482838	-2.743100
53170	0	1.434128	-0.579659	10.465802	0.014304	-0.005800	0.104663	-3.285086	-2.521821	-2.735669
53171	0	1.504420	-0.548911	10.607513	0.015015	-0.005493	0.106079	-3.277317	-2.552012	-2.727292
53172	0	1.539710	-0.603143	10.728881	0.015379	-0.006035	0.107291	-3.270002	-2.569954	-2.724675
53173	0	1.551321	-0.537133	10.827488	0.015503	-0.005371	0.108276	-3.266368	-2.579564	-2.726739
53174	0	1.570612	-0.500239	10.790649	0.015706	-0.005006	0.107906	-3.258822	-2.578119	-2.724115
53175	0	1.584962	-0.506675	10.754679	0.015869	-0.005066	0.107544	-3.255520	-2.555949	-2.724068
53176	0	1.544023	-0.482108	10.627053	0.015464	-0.004824	0.106267	-3.248558	-2.528894	-2.720748
53177	0	1.516613	-0.451411	10.431379	0.015198	-0.004517	0.104309	-3.241443	-2.492839	-2.724490
53178	0	1.455337	-0.396119	10.224724	0.014586	-0.003963	0.102242	-3.235536	-2.454370	-2.724578
53179	0	1.400088	-0.274243	9.985886	0.014038	-0.002747	0.099854	-3.226361	-2.410008	-2.723949
53180	0	1.381235	-0.212749	9.712094	0.013844	-0.002129	0.097116	-3.220528	-2.371689	-2.726784
53181	0	1.358018	-0.189303	9.546333	0.013611	-0.001892	0.095459	-3.216959	-2.333763	-2.733638
53182	0	1.297730	-0.244516	9.357783	0.013001	-0.002443	0.093575	-3.214589	-2.302784	-2.736247
53183	0	1.255766	-0.219625	9.192110	0.012573	-0.002197	0.091919	-3.208809	-2.281742	-2.735925
53184	0	1.234937	-0.164505	9.155782	0.012359	-0.001646	0.091557	-3.203064	-2.268456	-2.733612
53185	0	1.257073	-0.164426	9.167522	0.012573	-0.001648	0.091675	-3.193900	-2.263968	-2.735933
53186	0	1.251403	-0.304882	9.118536	0.012506	-0.003045	0.091187	-3.194115	-2.271695	-2.731328
53187	0	1.240438	-0.366300	9.197803	0.012390	-0.003662	0.091980	-3.190772	-2.287759	-2.731165
53188	0	1.280959	-0.354451	9.325347	0.012785	-0.003542	0.093257	-3.189537	-2.316196	-2.725968
53189	0	1.321182	-0.342076	9.569913	0.013184	-0.003418	0.095703	-3.188525	-2.347993	-2.717382
53190	0	1.400389	-0.367236	9.855885	0.013974	-0.003669	0.098563	-3.188151	-2.380837	-2.716035
53191	0	1.425600	-0.500201	9.960455	0.014221	-0.005005	0.099609	-3.180435	-2.419038	-2.712221
53192	0	1.426220	-0.536326	10.160875	0.014231	-0.005365	0.101613	-3.173587	-2.452649	-2.706081
53193	0	1.449734	-0.536869	10.436580	0.014465	-0.005371	0.104370	-3.166458	-2.485867	-2.702456
53194	0	1.485854	-0.518145	10.576122	0.014835	-0.005183	0.105764	-3.159834	-2.509218	-2.701792
53195	0	1.509025	-0.585786	10.644333	0.015076	-0.005859	0.106445	-3.153512	-2.522876	-2.694249
53196	0	1.492863	-0.634277	10.741619	0.014921	-0.006345	0.107417	-3.146464	-2.529002	-2.690747
53197	0	1.525174	-0.506504	10.742292	0.015259	-0.005066	0.107422	-3.140369	-2.519847	-2.692232
53198	0	1.535029	-0.433291	10.626645	0.015367	-0.004333	0.106264	-3.135476	-2.500625	-2.692655
53199	0	1.523759	-0.420817	10.528885	0.015259	-0.004211	0.105286	-3.126668	-2.475602	-2.690630
53200	0	1.495052	-0.408426	10.334143	0.014973	-0.004084	0.103338	-3.121926	-2.449264	-2.692571
53201	0	1.461575	-0.372602	10.095678	0.014648	-0.003723	0.100952	-3.119644	-2.410156	-2.688722
53202	0	1.400651	-0.311514	9.840145	0.014035	-0.003119	0.098397	-3.110104	-2.375079	-2.694595
53203	0	1.382733	-0.262483	9.741603	0.013855	-0.002625	0.097412	-3.104823	-2.340732	-2.694505
53204	0	1.334759	-0.237962	9.614054	0.013372	-0.002381	0.096137	-3.097162	-2.309209	-2.695182
53205	0	1.292051	-0.299146	9.417982	0.012939	-0.002991	0.094177	-3.092471	-2.284026	-2.690438
53206	0	1.276576	-0.299487	9.265805	0.012780	-0.002993	0.092656	-3.089569	-2.264171	-2.688706
53207	0	1.280917	-0.231943	9.240836	0.012817	-0.002319	0.092407	-3.083981	-2.252116	-2.690572
53208	0	1.267750	-0.232135	9.222609	0.012678	-0.002320	0.092226	-3.079617	-2.249333	-2.690755
53209	0	1.252197	-0.238077	9.228382	0.012512	-0.002380	0.092285	-3.074468	-2.259481	-2.691957
53210	0	1.242462	-0.348365	9.368392	0.012409	-0.003480	0.093686	-3.073402	-2.276106	-2.686876
53211	0	1.296680	-0.360463	9.490580	0.012939	-0.003601	0.094910	-3.072130	-2.306917	-2.683942
53212	0	1.326007	-0.373000	9.679031	0.013239	-0.003731	0.096793	-3.065579	-2.329775	-2.677753
53213	0	1.351321	-0.396572	9.887368	0.013489	-0.003967	0.098877	-3.058063	-2.356012	-2.677831
53214	0	1.417925	-0.445690	10.020760	0.014149	-0.004453	0.100212	-3.057214	-2.388504	-2.671171
53215	0	1.430763	-0.536790	10.235258	0.014282	-0.005371	0.102356	-3.047989	-2.414545	-2.664236
53216	0	1.466540	-0.537103	10.423640	0.014639	-0.005365	0.104240	-3.048348	-2.441419	-2.660070
53217	0	1.484794	-0.506089	10.497839	0.014832	-0.005066	0.104980	-3.036883	-2.457229	-2.659486
53218	0	1.481583	-0.493481	10.588940	0.014803	-0.004934	0.105891	-3.031240	-2.469240	-2.663870
53219	0	1.507846	-0.518846	10.607868	0.015076	-0.005188	0.106079	-3.025537	-2.470070	-2.663290
53220	0	1.513345	-0.470048	10.559107	0.015141	-0.004702	0.105590	-3.018007	-2.459052	-2.661729
53221	0	1.511678	-0.396740	10.541057	0.015137	-0.003967	0.105408	-3.011637	-2.435117	-2.662205
53222	0	1.483486	-0.378299	10.370611	0.014853	-0.003785	0.103703	-3.002719	-2.413420	-2.663973
53223	0	1.456326	-0.353877	10.138291	0.014587	-0.003540	0.101379	-2.994607	-2.383941	-2.665172
53224	0	1.439529	-0.335495	9.998549	0.014418	-0.003355	0.099982	-2.987768	-2.356139	-2.668044
53225	0	1.400847	-0.335720	9.869805	0.014038	-0.003357	0.098694	-2.981260	-2.319384	-2.667424
53226	0	1.353102	-0.292944	9.723955	0.013552	-0.002931	0.097237	-2.973057	-2.292621	-2.665714
53227	0	1.328513	-0.274652	9.540081	0.013306	-0.002747	0.095398	-2.966095	-2.265651	-2.668528
53228	0	1.313382	-0.250902	9.418306	0.013143	-0.002502	0.094182	-2.967243	-2.252393	-2.667391
53229	0	1.323698	-0.208002	9.326270	0.013245	-0.002075	0.093262	-2.966242	-2.240455	-2.667749
53230	0	1.329036	-0.221288	9.259117	0.013290	-0.002208	0.092591	-2.965693	-2.237659	-2.662146
53231	0	1.343541	-0.293404	9.283322	0.013428	-0.002930	0.092834	-2.964113	-2.244772	-2.665254
53232	0	1.333166	-0.342878	9.368453	0.013321	-0.003428	0.093686	-2.958821	-2.255202	-2.658374
53233	0	1.301692	-0.348224	9.466315	0.013000	-0.003479	0.094666	-2.955835	-2.272502	-2.654784
53234	0	1.360639	-0.379318	9.630443	0.013583	-0.003792	0.096308	-2.950603	-2.297432	-2.651883
53235	0	1.381935	-0.408637	9.771382	0.013794	-0.004089	0.097717	-2.940302	-2.324378	-2.643731
53236	0	1.411913	-0.463869	9.965833	0.014090	-0.004633	0.099663	-2.939908	-2.355724	-2.641691
53237	0	1.436824	-0.470157	10.052125	0.014343	-0.004700	0.100525	-2.935043	-2.381413	-2.637839
53238	0	1.448039	-0.445885	10.210063	0.014455	-0.004460	0.102104	-2.926259	-2.407561	-2.637916
53239	0	1.503780	-0.420844	10.351239	0.015015	-0.004211	0.103516	-2.915812	-2.430534	-2.636861
53240	0	1.495536	-0.462789	10.430033	0.014939	-0.004633	0.104302	-2.903030	-2.445488	-2.632402
53241	0	1.501953	-0.512958	10.479654	0.015015	-0.005127	0.104797	-2.898477	-2.448104	-2.627815
53242	0	1.471738	-0.464150	10.522306	0.014719	-0.004644	0.105223	-2.887880	-2.443526	-2.625028
53243	0	1.494503	-0.427075	10.485969	0.014954	-0.004272	0.104858	-2.878343	-2.431514	-2.624363
53244	0	1.480059	-0.366513	10.437377	0.014814	-0.003659	0.104372	-2.877035	-2.413465	-2.619224
53245	0	1.481293	-0.342204	10.205335	0.014832	-0.003418	0.102051	-2.873722	-2.389658	-2.617094
53246	0	1.477474	-0.336746	10.132593	0.014794	-0.003366	0.101323	-2.867912	-2.364801	-2.617460
53247	0	1.437737	-0.256604	10.004043	0.014404	-0.002563	0.100037	-2.862735	-2.331136	-2.618139
53248	0	1.402442	-0.268970	9.827636	0.014046	-0.002691	0.098273	-2.852830	-2.303454	-2.619034
53249	0	1.389194	-0.268560	9.637798	0.013916	-0.002686	0.096375	-2.844672	-2.272075	-2.621250
53250	0	1.354592	-0.281154	9.540699	0.013563	-0.002809	0.095405	-2.840019	-2.248481	-2.617895
53251	0	1.329251	-0.281501	9.491129	0.013306	-0.002808	0.094910	-2.840575	-2.229931	-2.619702
53252	0	1.296636	-0.282824	9.430304	0.012974	-0.002823	0.094302	-2.838760	-2.218141	-2.622200
53253	0	1.287354	-0.281203	9.454399	0.012878	-0.002808	0.094543	-2.835795	-2.209301	-2.620368
53254	0	1.317672	-0.373582	9.381040	0.013173	-0.003733	0.093811	-2.831315	-2.210873	-2.619473
53255	0	1.301244	-0.366588	9.405338	0.013000	-0.003662	0.094055	-2.827680	-2.222380	-2.616931
53256	0	1.303770	-0.385989	9.514792	0.013024	-0.003854	0.095150	-2.826657	-2.235577	-2.618102
53257	0	1.302028	-0.420931	9.667712	0.013000	-0.004211	0.096680	-2.815893	-2.256059	-2.617048
53258	0	1.348750	-0.481484	9.746472	0.013467	-0.004818	0.097467	-2.804079	-2.277047	-2.608543
53259	0	1.356711	-0.506647	9.899663	0.013550	-0.005066	0.098999	-2.796453	-2.293823	-2.600664
53260	0	1.372630	-0.518993	10.021125	0.013706	-0.005190	0.100214	-2.788018	-2.313830	-2.599326
53261	0	1.417845	-0.512440	10.149904	0.014160	-0.005127	0.101501	-2.776727	-2.331289	-2.593709
53262	0	1.451350	-0.475664	10.271473	0.014502	-0.004756	0.102716	-2.768915	-2.341383	-2.589366
53263	0	1.471948	-0.506581	10.290385	0.014709	-0.005066	0.102905	-2.760118	-2.349438	-2.587354
53264	0	1.448824	-0.506817	10.338923	0.014485	-0.005066	0.103390	-2.753879	-2.349404	-2.582085
53265	0	1.482884	-0.427286	10.388221	0.014832	-0.004272	0.103882	-2.745478	-2.343133	-2.576775
53266	0	1.469365	-0.366576	10.400524	0.014704	-0.003663	0.104004	-2.739446	-2.328744	-2.574149
53267	0	1.469913	-0.347549	10.235756	0.014709	-0.003479	0.102356	-2.726468	-2.313985	-2.574807
53268	0	1.467407	-0.384313	10.138417	0.014688	-0.003839	0.101382	-2.722408	-2.294543	-2.575041
53269	0	1.451117	-0.335870	10.113738	0.014526	-0.003357	0.101135	-2.715100	-2.274238	-2.578498
53270	0	1.460560	-0.237881	9.924892	0.014618	-0.002384	0.099247	-2.699616	-2.256892	-2.582301
53271	0	1.432772	-0.250100	9.826891	0.014343	-0.002502	0.098267	-2.688553	-2.235495	-2.580267
53272	0	1.387432	-0.280436	9.699015	0.013885	-0.002805	0.096989	-2.678653	-2.220215	-2.582575
53273	0	1.353812	-0.299504	9.686429	0.013550	-0.002991	0.096863	-2.674246	-2.203039	-2.584098
53274	0	1.339966	-0.276016	9.619471	0.013404	-0.002755	0.096194	-2.670670	-2.194628	-2.582295
53275	0	1.330223	-0.305533	9.527624	0.013306	-0.003052	0.095276	-2.665376	-2.187216	-2.584819
53276	0	1.336207	-0.317764	9.533662	0.013359	-0.003181	0.095337	-2.651254	-2.187579	-2.586132
53277	0	1.343073	-0.323751	9.564158	0.013428	-0.003235	0.095642	-2.644861	-2.187567	-2.581004
53278	0	1.374829	-0.342496	9.637118	0.013739	-0.003424	0.096373	-2.636760	-2.195626	-2.581671
53279	0	1.386471	-0.390942	9.698334	0.013855	-0.003906	0.096985	-2.630844	-2.203612	-2.577500
53280	0	1.333637	-0.452434	9.850530	0.013325	-0.004523	0.098507	-2.622463	-2.213599	-2.571950
53281	0	1.380909	-0.452123	9.917981	0.013794	-0.004517	0.099182	-2.618137	-2.227453	-2.564403
53282	0	1.402217	-0.507455	9.990683	0.014008	-0.005075	0.099909	-2.607268	-2.240900	-2.565188
53283	0	1.429461	-0.500664	10.076720	0.014282	-0.005005	0.100769	-2.599455	-2.251413	-2.561616
53284	0	1.407453	-0.513194	10.106872	0.014063	-0.005131	0.101070	-2.590904	-2.261124	-2.561030
53285	0	1.465416	-0.475880	10.174487	0.014648	-0.004761	0.101746	-2.578720	-2.264158	-2.563479
53286	0	1.423462	-0.488004	10.235372	0.014233	-0.004879	0.102354	-2.569884	-2.262744	-2.559598
53287	0	1.446565	-0.469787	10.284428	0.014465	-0.004700	0.102844	-2.557720	-2.259590	-2.559356
53288	0	1.446205	-0.427321	10.168489	0.014465	-0.004270	0.101685	-2.551565	-2.252272	-2.558565
53289	0	1.457842	-0.365786	10.125877	0.014587	-0.003662	0.101257	-2.536445	-2.238655	-2.560522
53290	0	1.425352	-0.340514	10.089469	0.014264	-0.003410	0.100893	-2.520169	-2.223163	-2.563039
53291	0	1.439047	-0.311149	9.967245	0.014404	-0.003113	0.099670	-2.508178	-2.203722	-2.565814
53292	0	1.381265	-0.347808	9.906493	0.013827	-0.003477	0.099063	-2.498788	-2.183060	-2.562342
53293	0	1.402624	-0.256176	9.851247	0.014038	-0.002563	0.098511	-2.486245	-2.165499	-2.554803
53294	0	1.394148	-0.249909	9.778287	0.013953	-0.002500	0.097781	-2.474958	-2.148305	-2.559199
53295	0	1.384779	-0.244299	9.680275	0.013855	-0.002441	0.096802	-2.466141	-2.136022	-2.557635
53296	0	1.328512	-0.287690	9.570481	0.013291	-0.002872	0.095704	-2.460633	-2.124944	-2.558271
53297	0	1.342801	-0.298742	9.619147	0.013428	-0.002991	0.096191	-2.445976	-2.121631	-2.557655
53298	0	1.342976	-0.298580	9.576385	0.013428	-0.002985	0.095764	-2.436160	-2.120270	-2.557704
53299	0	1.343381	-0.366604	9.625144	0.013428	-0.003662	0.096252	-2.429995	-2.123760	-2.557641
53300	0	1.332644	-0.422140	9.655341	0.013317	-0.004220	0.096555	-2.420818	-2.131058	-2.554450
53301	0	1.313514	-0.415014	9.710524	0.013123	-0.004150	0.097107	-2.409619	-2.142265	-2.560031
53302	0	1.371170	-0.396915	9.795543	0.013697	-0.003967	0.097958	-2.400941	-2.155947	-2.556413
53303	0	1.350406	-0.433429	9.924105	0.013489	-0.004333	0.099243	-2.390991	-2.169668	-2.551254
53304	0	1.420130	-0.464036	9.966414	0.014191	-0.004641	0.099666	-2.379806	-2.177895	-2.544588
53305	0	1.423631	-0.488133	10.070594	0.014221	-0.004883	0.100708	-2.367177	-2.191134	-2.538975
53306	0	1.426269	-0.512522	10.155613	0.014252	-0.005124	0.101558	-2.357367	-2.199662	-2.538660
53307	0	1.441205	-0.451837	10.180547	0.014404	-0.004517	0.101807	-2.348289	-2.204262	-2.533278
53308	0	1.436159	-0.494580	10.235276	0.014359	-0.004948	0.102353	-2.334923	-2.203948	-2.536122
53309	0	1.452730	-0.457769	10.192858	0.014526	-0.004578	0.101929	-2.323723	-2.201012	-2.533591
53310	0	1.464565	-0.451666	10.223365	0.014650	-0.004518	0.102233	-2.311370	-2.191780	-2.531651
53311	0	1.470146	-0.366178	10.229609	0.014709	-0.003662	0.102295	-2.299560	-2.178790	-2.529750
53312	0	1.468752	-0.329213	10.162639	0.014693	-0.003296	0.101625	-2.283850	-2.168373	-2.529107
53313	0	1.457409	-0.292662	10.071002	0.014587	-0.002930	0.100708	-2.268824	-2.149040	-2.527142
53314	0	1.405736	-0.303857	9.924839	0.014072	-0.003046	0.099246	-2.248631	-2.127555	-2.526363
53315	0	1.396551	-0.317372	9.948893	0.013977	-0.003174	0.099487	-2.236793	-2.110251	-2.525669
53316	0	1.369868	-0.262398	9.863726	0.013710	-0.002625	0.098636	-2.224559	-2.092583	-2.516177
53317	0	1.384621	-0.249895	9.839000	0.013855	-0.002502	0.098389	-2.208741	-2.078268	-2.512689
53318	0	1.443509	-0.249632	9.729373	0.014447	-0.002496	0.097292	-2.197482	-2.059899	-2.513983
53319	0	1.409421	-0.299563	9.674129	0.014099	-0.002991	0.096741	-2.191320	-2.050100	-2.517723
53320	0	1.396104	-0.306899	9.686433	0.013967	-0.003062	0.096864	-2.187298	-2.039333	-2.514642
53321	0	1.379579	-0.311575	9.698451	0.013794	-0.003113	0.096985	-2.178768	-2.037644	-2.519565
53322	0	1.361949	-0.348777	9.698316	0.013615	-0.003486	0.096984	-2.169312	-2.039105	-2.517519
53323	0	1.361962	-0.378588	9.753289	0.013611	-0.003784	0.097534	-2.159335	-2.045267	-2.515322
53324	0	1.327341	-0.433761	9.771283	0.013262	-0.004337	0.097714	-2.147762	-2.054647	-2.510497
53325	0	1.325539	-0.439608	9.826508	0.013245	-0.004395	0.098267	-2.137530	-2.063045	-2.508483
53326	0	1.339990	-0.451462	9.868864	0.013388	-0.004520	0.098690	-2.118833	-2.073023	-2.504496
53327	0	1.373717	-0.469957	9.985294	0.013733	-0.004700	0.099854	-2.106616	-2.073605	-2.501112
53328	0	1.369194	-0.506571	10.015523	0.013680	-0.005066	0.100157	-2.094326	-2.082444	-2.497357
53329	0	1.410319	-0.518431	10.070763	0.014099	-0.005188	0.100708	-2.077990	-2.082838	-2.496108
53330	0	1.405667	-0.505286	10.076688	0.014046	-0.005059	0.100768	-2.058699	-2.090925	-2.491891
53331	0	1.415801	-0.482023	10.089149	0.014160	-0.004822	0.100891	-2.044684	-2.084180	-2.488151
53332	0	1.427769	-0.493637	10.083027	0.014277	-0.004941	0.100830	-2.027125	-2.080271	-2.489453
53333	0	1.446015	-0.487841	10.095310	0.014465	-0.004883	0.100952	-2.009793	-2.070122	-2.490750
53334	0	1.463418	-0.468618	10.144216	0.014638	-0.004691	0.101441	-1.991840	-2.061599	-2.488968
53335	0	1.457961	-0.365634	10.089245	0.014587	-0.003662	0.100891	-1.972854	-2.048485	-2.488819
53336	0	1.420057	-0.334245	10.089374	0.014205	-0.003345	0.100893	-1.956921	-2.039213	-2.488721
53337	0	1.415812	-0.298646	9.906048	0.014160	-0.002991	0.099060	-1.939525	-2.032457	-2.487013
53338	0	1.396274	-0.292031	9.887835	0.013972	-0.002922	0.098877	-1.924928	-2.016939	-2.484926
53339	0	1.372940	-0.262435	9.838917	0.013733	-0.002625	0.098389	-1.912111	-2.008470	-2.485098
53340	0	1.372345	-0.268566	9.796168	0.013725	-0.002686	0.097961	-1.899595	-2.001891	-2.484246
53341	0	1.373444	-0.274628	9.777811	0.013733	-0.002747	0.097778	-1.886523	-1.999426	-2.486708
53342	0	1.385334	-0.269221	9.789989	0.013858	-0.002686	0.097899	-1.881543	-1.989446	-2.480559
53343	0	1.367449	-0.274686	9.777795	0.013672	-0.002747	0.097778	-1.869088	-1.988137	-2.481445
53344	0	1.380490	-0.286819	9.820379	0.013799	-0.002870	0.098205	-1.854660	-1.990954	-2.481438
53345	0	1.403638	-0.354201	9.765642	0.014038	-0.003540	0.097656	-1.844094	-1.984441	-2.479720
53346	0	1.391912	-0.373067	9.826552	0.013912	-0.003728	0.098267	-1.834462	-1.987980	-2.476682
53347	0	1.398412	-0.354085	9.905903	0.013977	-0.003540	0.099060	-1.822511	-1.991711	-2.475425
53348	0	1.406142	-0.360551	9.917776	0.014051	-0.003603	0.099179	-1.812523	-1.998746	-2.472082
53349	0	1.398379	-0.427689	9.905892	0.013977	-0.004272	0.099060	-1.804632	-2.002133	-2.473302
53350	0	1.374823	-0.434538	10.046064	0.013746	-0.004343	0.100461	-1.794287	-1.999904	-2.474568
53351	0	1.416154	-0.409296	10.015835	0.014160	-0.004089	0.100159	-1.785338	-1.996984	-2.472078
53352	0	1.441366	-0.452287	10.064515	0.014407	-0.004524	0.100646	-1.770821	-1.999810	-2.468418
53353	0	1.428210	-0.475987	10.113531	0.014282	-0.004761	0.101135	-1.756785	-1.995105	-2.466315
53354	0	1.421836	-0.421233	10.125751	0.014220	-0.004210	0.101257	-1.745823	-1.988290	-2.459150
53355	0	1.427954	-0.421127	10.125771	0.014282	-0.004211	0.101257	-1.732477	-1.980772	-2.462153
53356	0	1.427200	-0.444923	10.083100	0.014277	-0.004456	0.100830	-1.712233	-1.970927	-2.454345
53357	0	1.427211	-0.433382	10.003805	0.014282	-0.004333	0.100037	-1.699357	-1.954780	-2.454759
53358	0	1.389141	-0.421363	9.967290	0.013896	-0.004212	0.099672	-1.687605	-1.944835	-2.450074
53359	0	1.408842	-0.335807	9.930568	0.014099	-0.003357	0.099304	-1.675571	-1.927980	-2.452643
53360	0	1.394904	-0.372431	9.888074	0.013955	-0.003726	0.098880	-1.660402	-1.916143	-2.442826
53361	0	1.366114	-0.391085	9.832895	0.013672	-0.003906	0.098328	-1.652374	-1.899003	-2.441705
53362	0	1.358306	-0.385197	9.790322	0.013589	-0.003855	0.097902	-1.635823	-1.887525	-2.439582
53363	0	1.366279	-0.317175	9.777966	0.013672	-0.003174	0.097778	-1.620014	-1.872256	-2.438132
53364	0	1.341138	-0.329414	9.759681	0.013410	-0.003292	0.097597	-1.609154	-1.869479	-2.428073
53365	0	1.336758	-0.341700	9.686270	0.013367	-0.003418	0.096863	-1.594704	-1.865743	-2.420999
53366	0	1.355179	-0.366001	9.680070	0.013551	-0.003661	0.096801	-1.580024	-1.862166	-2.413378
53367	0	1.342805	-0.341808	9.735103	0.013428	-0.003418	0.097351	-1.566743	-1.857860	-2.412970
53368	0	1.349700	-0.311375	9.716587	0.013489	-0.003114	0.097167	-1.553402	-1.862756	-2.407364
53369	0	1.355706	-0.335809	9.771624	0.013550	-0.003357	0.097717	-1.541364	-1.866490	-2.404334
53370	0	1.357290	-0.415240	9.832360	0.013564	-0.004153	0.098325	-1.526969	-1.872024	-2.402949
53371	0	1.392271	-0.445702	9.863180	0.013916	-0.004456	0.098633	-1.515177	-1.875135	-2.403520
53372	0	1.399761	-0.379211	9.972742	0.013990	-0.003788	0.099729	-1.506464	-1.878526	-2.394586
53373	0	1.422831	-0.330008	9.954718	0.014221	-0.003296	0.099548	-1.497725	-1.882036	-2.394223
53374	0	1.430354	-0.404195	10.094809	0.014297	-0.004037	0.100949	-1.489912	-1.885199	-2.389799
53375	0	1.428704	-0.463621	10.034123	0.014282	-0.004639	0.100342	-1.473611	-1.885939	-2.386947
53376	0	1.410944	-0.402348	10.107221	0.014109	-0.004024	0.101072	-1.459977	-1.882033	-2.381711
53377	0	1.428627	-0.354163	10.125670	0.014282	-0.003540	0.101257	-1.448220	-1.881784	-2.377842
53378	0	1.422604	-0.372871	10.088953	0.014229	-0.003727	0.100889	-1.436596	-1.873758	-2.372400
53379	0	1.434213	-0.402663	10.064720	0.014343	-0.004028	0.100647	-1.421041	-1.867750	-2.372141
53380	0	1.433305	-0.408608	10.034286	0.014340	-0.004086	0.100342	-1.406884	-1.854596	-2.369920
53381	0	1.421937	-0.396150	10.009814	0.014221	-0.003967	0.100098	-1.386704	-1.847626	-2.364348
53382	0	1.420957	-0.346640	9.997674	0.014217	-0.003468	0.099976	-1.371699	-1.833764	-2.357323
53383	0	1.384425	-0.366081	9.906161	0.013855	-0.003662	0.099060	-1.356444	-1.816594	-2.357827
53384	0	1.401347	-0.372487	9.826971	0.014016	-0.003721	0.098269	-1.346892	-1.808765	-2.359391
53385	0	1.384744	-0.390693	9.869488	0.013855	-0.003906	0.098694	-1.333989	-1.795047	-2.349648
53386	0	1.408144	-0.360371	9.887918	0.014084	-0.003603	0.098879	-1.321134	-1.787272	-2.343030
53387	0	1.372928	-0.372680	9.753455	0.013733	-0.003723	0.097534	-1.311668	-1.778139	-2.339358
53388	0	1.415261	-0.348537	9.741214	0.014153	-0.003487	0.097412	-1.296450	-1.773480	-2.339923
53389	0	1.409718	-0.353990	9.759550	0.014099	-0.003540	0.097595	-1.282525	-1.766370	-2.335431
53390	0	1.366989	-0.384719	9.741164	0.013667	-0.003845	0.097412	-1.271139	-1.764746	-2.328731
53391	0	1.355478	-0.384765	9.796064	0.013550	-0.003845	0.097961	-1.260280	-1.765691	-2.324110
53392	0	1.374681	-0.367407	9.826385	0.013742	-0.003668	0.098265	-1.253781	-1.765894	-2.318059
53393	0	1.355335	-0.372694	9.851011	0.013550	-0.003723	0.098511	-1.244427	-1.765183	-2.316951
53394	0	1.343858	-0.403729	9.917964	0.013434	-0.004037	0.099180	-1.231142	-1.765173	-2.317011
53395	0	1.367495	-0.402684	9.893762	0.013672	-0.004028	0.098938	-1.215747	-1.763799	-2.311418
53396	0	1.368601	-0.408506	9.930215	0.013678	-0.004086	0.099303	-1.200421	-1.768614	-2.305039
53397	0	1.380006	-0.372739	9.924215	0.013794	-0.003723	0.099243	-1.191600	-1.770694	-2.296558
53398	0	1.399080	-0.416218	9.978920	0.013988	-0.004160	0.099790	-1.180394	-1.768500	-2.294494
53399	0	1.434453	-0.415132	9.991433	0.014343	-0.004150	0.099915	-1.167682	-1.765074	-2.290715
53400	0	1.458854	-0.409582	9.942528	0.014589	-0.004092	0.099425	-1.157989	-1.759342	-2.287412
53401	0	1.434520	-0.384957	9.979203	0.014343	-0.003845	0.099792	-1.149195	-1.756616	-2.280477
53402	0	1.428455	-0.373474	9.942450	0.014286	-0.003733	0.099424	-1.137738	-1.750068	-2.278387
53403	0	1.434010	-0.329943	9.973178	0.014343	-0.003296	0.099731	-1.127921	-1.741629	-2.276566
53404	0	1.396854	-0.391723	9.887708	0.013970	-0.003914	0.098877	-1.117947	-1.734699	-2.275027
53405	0	1.391276	-0.354128	9.954875	0.013916	-0.003540	0.099548	-1.105548	-1.726073	-2.271236
53406	0	1.427287	-0.342221	9.899936	0.014276	-0.003421	0.098999	-1.093311	-1.718066	-2.263857
53407	0	1.397340	-0.311429	9.881639	0.013977	-0.003113	0.098816	-1.081213	-1.708892	-2.260199
53408	0	1.390850	-0.330133	9.790032	0.013908	-0.003300	0.097900	-1.069240	-1.704254	-2.260910
53409	0	1.379285	-0.390490	9.820577	0.013794	-0.003906	0.098206	-1.053897	-1.698034	-2.252512
53410	0	1.385645	-0.372523	9.924241	0.013852	-0.003721	0.099243	-1.044727	-1.698094	-2.243645
53411	0	1.422076	-0.366035	9.881605	0.014221	-0.003662	0.098816	-1.028880	-1.692755	-2.239426
53412	0	1.391830	-0.378549	9.875427	0.013915	-0.003781	0.098755	-1.019868	-1.691710	-2.239724
53413	0	1.391956	-0.378573	9.844915	0.013916	-0.003784	0.098450	-1.007877	-1.690991	-2.237692
53414	0	1.398945	-0.409156	9.905741	0.013984	-0.004093	0.099058	-0.992287	-1.692740	-2.231893
53415	0	1.410546	-0.384494	9.973056	0.014099	-0.003845	0.099731	-0.978215	-1.695220	-2.230531
53416	0	1.393436	-0.390503	9.960668	0.013928	-0.003906	0.099607	-0.963145	-1.697094	-2.222070
53417	0	1.421986	-0.421441	9.973151	0.014221	-0.004211	0.099731	-0.952747	-1.690761	-2.220829
53418	0	1.409951	-0.403584	10.058545	0.014096	-0.004035	0.100586	-0.939953	-1.689642	-2.219125
53419	0	1.410100	-0.372475	10.064665	0.014099	-0.003723	0.100647	-0.927989	-1.686991	-2.220640
53420	0	1.410267	-0.390924	10.058492	0.014102	-0.003910	0.100585	-0.913294	-1.682974	-2.216177
53421	0	1.379633	-0.396678	9.973114	0.013794	-0.003967	0.099731	-0.899017	-1.680831	-2.209206
53422	0	1.428082	-0.366294	9.997545	0.014287	-0.003661	0.099975	-0.887269	-1.668848	-2.205019
53423	0	1.421841	-0.360418	9.991483	0.014221	-0.003601	0.099915	-0.877008	-1.660908	-2.207778
53424	0	1.439281	-0.354517	9.997647	0.014399	-0.003547	0.099976	-0.861470	-1.649455	-2.203745
53425	0	1.421644	-0.366249	9.954900	0.014221	-0.003662	0.099548	-0.848132	-1.639184	-2.202470
53426	0	1.420568	-0.360216	9.961118	0.014212	-0.003602	0.099610	-0.834518	-1.627503	-2.197971
53427	0	1.403824	-0.371984	9.918223	0.014038	-0.003723	0.099182	-0.817037	-1.622846	-2.192594
53428	0	1.397587	-0.366402	9.869373	0.013977	-0.003656	0.098694	-0.812087	-1.616717	-2.192950
53429	0	1.391007	-0.354244	9.826736	0.013916	-0.003540	0.098267	-0.801141	-1.604916	-2.187455
53430	0	1.371419	-0.360637	9.832945	0.013721	-0.003606	0.098329	-0.788026	-1.592728	-2.182935
53431	0	1.361360	-0.347728	9.796110	0.013611	-0.003479	0.097961	-0.772394	-1.591117	-2.176426
53432	0	1.337219	-0.359679	9.777732	0.013371	-0.003598	0.097777	-0.757109	-1.587139	-2.171239
53433	0	1.379559	-0.378207	9.857163	0.013794	-0.003784	0.098572	-0.741053	-1.584239	-2.167657
53434	0	1.386138	-0.390260	9.808204	0.013858	-0.003902	0.098083	-0.727645	-1.583553	-2.162850
53435	0	1.380072	-0.378507	9.808251	0.013794	-0.003784	0.098083	-0.715137	-1.586600	-2.153470
53436	0	1.393439	-0.396993	9.893439	0.013929	-0.003969	0.098935	-0.702409	-1.587647	-2.150159
53437	0	1.416360	-0.408711	9.851034	0.014160	-0.004089	0.098511	-0.686261	-1.586846	-2.141574
53438	0	1.405594	-0.432976	9.905752	0.014045	-0.004330	0.099059	-0.672849	-1.595058	-2.141422
53439	0	1.416634	-0.433333	9.960850	0.014160	-0.004333	0.099609	-0.659167	-1.597415	-2.137119
53440	0	1.429725	-0.409040	9.985119	0.014295	-0.004089	0.099852	-0.646849	-1.595690	-2.134552
53441	0	1.428508	-0.421137	9.967000	0.014282	-0.004211	0.099670	-0.633304	-1.594233	-2.129369
53442	0	1.404674	-0.397122	10.046235	0.014044	-0.003967	0.100463	-0.624291	-1.592840	-2.126081
53443	0	1.410426	-0.390712	10.046311	0.014099	-0.003906	0.100464	-0.611848	-1.593963	-2.123474
53444	0	1.429253	-0.378540	10.070602	0.014292	-0.003786	0.100706	-0.597645	-1.590051	-2.114576
53445	0	1.378769	-0.402864	9.942712	0.013794	-0.004028	0.099426	-0.584538	-1.578142	-2.111444
53446	0	1.420673	-0.360276	9.979357	0.014208	-0.003602	0.099793	-0.571943	-1.572166	-2.109292
53447	0	1.433968	-0.353917	9.954889	0.014343	-0.003540	0.099548	-0.557523	-1.563354	-2.106984
53448	0	1.421054	-0.335458	9.961081	0.014214	-0.003356	0.099610	-0.542520	-1.555180	-2.102622
53449	0	1.415509	-0.311333	9.948801	0.014160	-0.003113	0.099487	-0.529715	-1.544688	-2.102257
53450	0	1.445289	-0.366584	9.918330	0.014455	-0.003664	0.099183	-0.518414	-1.537750	-2.098415
53451	0	1.403261	-0.365996	9.845057	0.014038	-0.003662	0.098450	-0.502563	-1.526700	-2.093460
53452	0	1.426940	-0.329410	9.881700	0.014271	-0.003292	0.098817	-0.491535	-1.520389	-2.087444
53453	0	1.391242	-0.311445	9.851120	0.013916	-0.003113	0.098511	-0.480114	-1.511524	-2.082063
53454	0	1.371927	-0.360425	9.857264	0.013725	-0.003605	0.098572	-0.466069	-1.499872	-2.076158
53455	0	1.373264	-0.427455	9.924311	0.013733	-0.004272	0.099243	-0.455212	-1.494937	-2.072605
53456	0	1.372967	-0.409491	9.857111	0.013732	-0.004094	0.098571	-0.442868	-1.487661	-2.067589
53457	0	1.379162	-0.402541	9.826705	0.013794	-0.004028	0.098267	-0.426316	-1.480280	-2.054941
53458	0	1.379424	-0.377860	9.869314	0.013789	-0.003778	0.098694	-0.413333	-1.481526	-2.048992
53459	0	1.391538	-0.402890	9.887702	0.013916	-0.004028	0.098877	-0.400845	-1.476183	-2.045230
53460	0	1.379925	-0.421347	9.863180	0.013792	-0.004213	0.098633	-0.387933	-1.479960	-2.039845
53461	0	1.398685	-0.409049	9.863138	0.013977	-0.004089	0.098633	-0.376181	-1.486796	-2.042472
53462	0	1.387689	-0.415269	9.948312	0.013874	-0.004153	0.099483	-0.362465	-1.485512	-2.042496
53463	0	1.397971	-0.408524	9.960917	0.013977	-0.004089	0.099609	-0.344722	-1.484046	-2.046640
53464	0	1.398321	-0.468950	9.912007	0.013982	-0.004692	0.099120	-0.328754	-1.481119	-2.050856
53465	0	1.409878	-0.420842	10.003680	0.014099	-0.004211	0.100037	-0.312381	-1.476170	-2.043788
53466	0	1.409799	-0.329186	9.936520	0.014098	-0.003290	0.099365	-0.301355	-1.471381	-2.040471
53467	0	1.403982	-0.353538	9.942619	0.014038	-0.003540	0.099426	-0.283109	-1.468848	-2.039957
53468	0	1.409745	-0.377836	9.966999	0.014102	-0.003776	0.099669	-0.273325	-1.459105	-2.035169
53469	0	1.422108	-0.347525	9.991470	0.014221	-0.003479	0.099915	-0.256167	-1.454474	-2.033007
53470	0	1.397823	-0.353176	9.948706	0.013976	-0.003533	0.099487	-0.241496	-1.452410	-2.027997
53471	0	1.422148	-0.329173	9.942637	0.014221	-0.003296	0.099426	-0.223891	-1.448253	-2.025634
53472	0	1.422058	-0.359331	9.930429	0.014221	-0.003593	0.099304	-0.210925	-1.443009	-2.014733
53473	0	1.391096	-0.353987	9.887767	0.013916	-0.003540	0.098877	-0.197911	-1.432686	-2.011941
53474	0	1.408997	-0.335809	9.906078	0.014089	-0.003357	0.099061	-0.186483	-1.429756	-2.006165
53475	0	1.397518	-0.341782	9.899929	0.013977	-0.003418	0.098999	-0.173548	-1.423160	-2.007051
53476	0	1.391468	-0.354020	9.887660	0.013912	-0.003540	0.098877	-0.161051	-1.421553	-1.999808
53477	0	1.416298	-0.330010	9.893744	0.014160	-0.003296	0.098938	-0.153196	-1.420374	-1.996860
53478	0	1.416519	-0.367050	9.924136	0.014166	-0.003671	0.099241	-0.140309	-1.415159	-1.991815
53479	0	1.391654	-0.384532	9.869377	0.013916	-0.003845	0.098694	-0.127797	-1.411371	-1.990419
53480	0	1.361314	-0.409170	9.924197	0.013612	-0.004090	0.099242	-0.116814	-1.408518	-1.985817
53481	0	1.410160	-0.396983	9.924271	0.014099	-0.003967	0.099243	-0.107168	-1.406994	-1.983267
53482	0	1.423055	-0.384816	9.905760	0.014226	-0.003851	0.099058	-0.091478	-1.407927	-1.980802
53483	0	1.397951	-0.359767	9.912087	0.013977	-0.003601	0.099121	-0.075091	-1.406393	-1.977927
53484	0	1.379881	-0.395889	9.918123	0.013799	-0.003961	0.099181	-0.060653	-1.402158	-1.977238
53485	0	1.397795	-0.402804	9.918201	0.013977	-0.004028	0.099182	-0.047912	-1.398858	-1.974020
53486	0	1.397963	-0.414845	9.973048	0.013979	-0.004150	0.099730	-0.033322	-1.395300	-1.969640
53487	0	1.410037	-0.402285	9.924321	0.014099	-0.004028	0.099243	-0.014724	-1.392413	-1.961949
53488	0	1.415641	-0.414076	9.918290	0.014162	-0.004140	0.099182	-0.003348	-1.381586	-1.959026
53489	0	1.391580	-0.384412	9.936531	0.013916	-0.003845	0.099365	0.010178	-1.377024	-1.951708
53490	0	1.415591	-0.347241	9.961001	0.014159	-0.003477	0.099609	0.027798	-1.368941	-1.948489
53491	0	1.409731	-0.372124	9.936556	0.014099	-0.003723	0.099365	0.042201	-1.362552	-1.938272
53492	0	1.415617	-0.354089	9.905995	0.014156	-0.003537	0.099060	0.050152	-1.358080	-1.935636
53493	0	1.379253	-0.347974	9.893816	0.013794	-0.003479	0.098938	0.061469	-1.352168	-1.930619
53494	0	1.379047	-0.372516	9.851082	0.013791	-0.003725	0.098511	0.073483	-1.347210	-1.928860
53495	0	1.379269	-0.348326	9.893801	0.013794	-0.003479	0.098938	0.080707	-1.341503	-1.922213
53496	0	1.391394	-0.348803	9.832656	0.013913	-0.003488	0.098327	0.092262	-1.338167	-1.914999
53497	0	1.379620	-0.372267	9.869355	0.013794	-0.003723	0.098694	0.104828	-1.336573	-1.912896
53498	0	1.361476	-0.378395	9.893703	0.013615	-0.003784	0.098937	0.117065	-1.332485	-1.905345
53499	0	1.410021	-0.335550	9.851064	0.014099	-0.003357	0.098511	0.130685	-1.329542	-1.899331
53500	0	1.379955	-0.335684	9.875335	0.013796	-0.003355	0.098754	0.140504	-1.329611	-1.890917
53501	0	1.403979	-0.366172	9.954811	0.014038	-0.003662	0.099548	0.152836	-1.327388	-1.883159
53502	0	1.398480	-0.445713	9.899731	0.013980	-0.004456	0.098998	0.162875	-1.328889	-1.880782
53503	0	1.404015	-0.409237	9.893757	0.014038	-0.004089	0.098938	0.171227	-1.327140	-1.878306
53504	0	1.410755	-0.397220	9.930266	0.014103	-0.003974	0.099303	0.184992	-1.328334	-1.871475
53505	0	1.379773	-0.384712	9.912049	0.013794	-0.003845	0.099121	0.194547	-1.328573	-1.869657
53506	0	1.410581	-0.427403	9.918045	0.014107	-0.004276	0.099180	0.208825	-1.323381	-1.864656
53507	0	1.447068	-0.457504	9.973079	0.014465	-0.004578	0.099731	0.223419	-1.325486	-1.856238
53508	0	1.398803	-0.420785	9.942424	0.013988	-0.004207	0.099424	0.233658	-1.321998	-1.847414
53509	0	1.416201	-0.372174	9.991434	0.014160	-0.003723	0.099915	0.246818	-1.320044	-1.843151
53510	0	1.391841	-0.335605	9.973052	0.013919	-0.003355	0.099730	0.257182	-1.315426	-1.834618
53511	0	1.379698	-0.366505	9.924263	0.013794	-0.003662	0.099243	0.265277	-1.314865	-1.821381
53512	0	1.410447	-0.378869	9.985174	0.014105	-0.003791	0.099852	0.279215	-1.310405	-1.816580
53513	0	1.415931	-0.360211	9.887704	0.014160	-0.003601	0.098877	0.289474	-1.305395	-1.812962
53514	0	1.427954	-0.317431	9.899921	0.014280	-0.003177	0.098999	0.303633	-1.300471	-1.809472
53515	0	1.415986	-0.359811	9.893814	0.014160	-0.003601	0.098938	0.318420	-1.296134	-1.801579
53516	0	1.422455	-0.347319	9.875427	0.014220	-0.003473	0.098755	0.329839	-1.297149	-1.801939
53517	0	1.403746	-0.409027	9.881597	0.014038	-0.004089	0.098816	0.340097	-1.292487	-1.799259
53518	0	1.428415	-0.366285	9.899756	0.014280	-0.003664	0.098998	0.352682	-1.292968	-1.791055
53519	0	1.385564	-0.360135	9.899892	0.013855	-0.003601	0.098999	0.363582	-1.289792	-1.785988
53520	0	1.373308	-0.360277	9.887608	0.013734	-0.003602	0.098876	0.373902	-1.284954	-1.774612
53521	0	1.403975	-0.354171	9.912080	0.014038	-0.003540	0.099121	0.383134	-1.282957	-1.768894
53522	0	1.397923	-0.324076	9.954741	0.013980	-0.003239	0.099547	0.391882	-1.278255	-1.767140
53523	0	1.385536	-0.335835	9.887685	0.013855	-0.003357	0.098877	0.401346	-1.274790	-1.764884
53524	0	1.361016	-0.391333	9.918114	0.013611	-0.003910	0.099181	0.408656	-1.270109	-1.760683
53525	0	1.397216	-0.372045	9.906085	0.013977	-0.003723	0.099060	0.422786	-1.260562	-1.763336
53526	0	1.378580	-0.420710	9.960999	0.013783	-0.004207	0.099610	0.433221	-1.259435	-1.756097
53527	0	1.391907	-0.408718	9.905972	0.013916	-0.004089	0.099060	0.446607	-1.259159	-1.744294
53528	0	1.403851	-0.426767	9.924300	0.014044	-0.004269	0.099242	0.458640	-1.249247	-1.739971
53529	0	1.415926	-0.414752	9.936548	0.014160	-0.004150	0.099365	0.472757	-1.244388	-1.736208
53530	0	1.403753	-0.402372	9.985328	0.014036	-0.004023	0.099854	0.482256	-1.242126	-1.729955
53531	0	1.403632	-0.390944	9.954846	0.014038	-0.003906	0.099548	0.489373	-1.236312	-1.724536
53532	0	1.390956	-0.403549	9.930455	0.013912	-0.004035	0.099304	0.499526	-1.229480	-1.720114
53533	0	1.385361	-0.397155	9.924318	0.013855	-0.003967	0.099243	0.505318	-1.224139	-1.715902
53534	0	1.385406	-0.403268	9.942522	0.013852	-0.004037	0.099425	0.520742	-1.222631	-1.709862
53535	0	1.379561	-0.366560	9.887659	0.013794	-0.003662	0.098877	0.527300	-1.220808	-1.705708
53536	0	1.379792	-0.379203	9.899791	0.013797	-0.003792	0.098998	0.537578	-1.218362	-1.701576
53537	0	1.385686	-0.366028	9.893779	0.013855	-0.003662	0.098938	0.550163	-1.216775	-1.702721
53538	0	1.385826	-0.371251	9.936465	0.013859	-0.003720	0.099364	0.569500	-1.212460	-1.693761
53539	0	1.385550	-0.323739	9.930405	0.013855	-0.003235	0.099304	0.577033	-1.209329	-1.685977
53540	0	1.391837	-0.361003	9.881465	0.013917	-0.003607	0.098815	0.583705	-1.207265	-1.677000
53541	0	1.416370	-0.359968	9.869339	0.014160	-0.003601	0.098694	0.595655	-1.207707	-1.671154
53542	0	1.410420	-0.353645	9.948568	0.014106	-0.003538	0.099485	0.607914	-1.202215	-1.662759
53543	0	1.391916	-0.359911	9.948694	0.013916	-0.003601	0.099487	0.620416	-1.202193	-1.653643
53544	0	1.411100	-0.341592	9.948542	0.014105	-0.003414	0.099486	0.628613	-1.205617	-1.651120
53545	0	1.410094	-0.372370	9.899874	0.014099	-0.003723	0.098999	0.638178	-1.204090	-1.648069
53546	0	1.416800	-0.371924	9.893654	0.014163	-0.003725	0.098937	0.654985	-1.206266	-1.641579
53547	0	1.397900	-0.378390	9.930394	0.013977	-0.003784	0.099304	0.665424	-1.204952	-1.631302
53548	0	1.405042	-0.390981	9.960708	0.014042	-0.003906	0.099608	0.671403	-1.211197	-1.623823
53549	0	1.355562	-0.384882	9.942534	0.013550	-0.003845	0.099426	0.677274	-1.214332	-1.619795
53550	0	1.392876	-0.379130	9.978946	0.013927	-0.003792	0.099790	0.687850	-1.212217	-1.622222
53551	0	1.385653	-0.402844	9.875466	0.013855	-0.004028	0.098755	0.697653	-1.210421	-1.622595
53552	0	1.379233	-0.409043	9.936490	0.013797	-0.004090	0.099364	0.707445	-1.201724	-1.614472
53553	0	1.373719	-0.390460	9.948678	0.013733	-0.003906	0.099487	0.719155	-1.203146	-1.608040
53554	0	1.404501	-0.397061	9.960746	0.014047	-0.003964	0.099607	0.721950	-1.197723	-1.605191
53555	0	1.416216	-0.353923	9.918187	0.014160	-0.003540	0.099182	0.732668	-1.196536	-1.596115
53556	0	1.410591	-0.317439	9.875346	0.014103	-0.003173	0.098754	0.740671	-1.196481	-1.591654
53557	0	1.397385	-0.293011	9.887739	0.013977	-0.002930	0.098877	0.749933	-1.189265	-1.589459
53558	0	1.396936	-0.335767	9.930435	0.013970	-0.003358	0.099304	0.759876	-1.184590	-1.587136
53559	0	1.403626	-0.390662	9.960962	0.014038	-0.003906	0.099609	0.769123	-1.179073	-1.577060
53560	0	1.378751	-0.414971	9.899946	0.013790	-0.004151	0.098999	0.780622	-1.172589	-1.572256
53561	0	1.397679	-0.396674	9.869391	0.013977	-0.003967	0.098694	0.790818	-1.168883	-1.570430
53562	0	1.397762	-0.390230	9.893789	0.013976	-0.003905	0.098938	0.803768	-1.167223	-1.566110
53563	0	1.397912	-0.384521	9.924287	0.013977	-0.003845	0.099243	0.813241	-1.166210	-1.562779
53564	0	1.373537	-0.360160	9.912034	0.013737	-0.003602	0.099120	0.823163	-1.161334	-1.553043
53565	0	1.397762	-0.384364	9.918211	0.013977	-0.003845	0.099182	0.834359	-1.158610	-1.548901
53566	0	1.373730	-0.341398	9.954695	0.013734	-0.003415	0.099547	0.844976	-1.159174	-1.540363
53567	0	1.422595	-0.311615	9.930341	0.014221	-0.003113	0.099304	0.850449	-1.161271	-1.535442
53568	0	1.429668	-0.312308	9.917943	0.014292	-0.003120	0.099180	0.856709	-1.163600	-1.528932
53569	0	1.416279	-0.347934	9.899864	0.014160	-0.003479	0.098999	0.865569	-1.163280	-1.525204
53570	0	1.410628	-0.378288	9.948610	0.014104	-0.003785	0.099486	0.877341	-1.162674	-1.523238
53571	0	1.434567	-0.323514	9.912074	0.014343	-0.003235	0.099121	0.886222	-1.162148	-1.518888
53572	0	1.423339	-0.360494	9.924104	0.014226	-0.003602	0.099242	0.892015	-1.167443	-1.517261
53573	0	1.416293	-0.372721	9.942572	0.014160	-0.003723	0.099426	0.896485	-1.167375	-1.511134
53574	0	1.410734	-0.354778	9.936287	0.014104	-0.003549	0.099363	0.906500	-1.168078	-1.508909
53575	0	1.428484	-0.396811	9.942586	0.014282	-0.003967	0.099426	0.914575	-1.167817	-1.506385
53576	0	1.441100	-0.360566	9.924183	0.014409	-0.003603	0.099242	0.920498	-1.166793	-1.503615
53577	0	1.428201	-0.354852	9.979221	0.014282	-0.003540	0.099792	0.919817	-1.163314	-1.497575
53578	0	1.440442	-0.337331	9.942519	0.014403	-0.003374	0.099425	0.929625	-1.161305	-1.496638
53579	0	1.397746	-0.347849	9.979244	0.013977	-0.003479	0.099792	0.939093	-1.158636	-1.486719
53580	0	1.427619	-0.360247	9.936510	0.014282	-0.003601	0.099364	0.946392	-1.148486	-1.483187
53581	0	1.421895	-0.366649	9.924332	0.014221	-0.003662	0.099243	0.950232	-1.142787	-1.476064
53582	0	1.421423	-0.349000	9.948757	0.014216	-0.003489	0.099487	0.957351	-1.137080	-1.471943
53583	0	1.427816	-0.329823	9.906057	0.014282	-0.003296	0.099060	0.963484	-1.129271	-1.459330
53584	0	1.415057	-0.329936	9.918327	0.014152	-0.003301	0.099183	0.973691	-1.124948	-1.461916
53585	0	1.422059	-0.366298	9.918218	0.014221	-0.003662	0.099182	0.981390	-1.121161	-1.457898
53586	0	1.440736	-0.378577	9.966875	0.014402	-0.003786	0.099669	0.990339	-1.123738	-1.459366
53587	0	1.422612	-0.384511	9.936453	0.014221	-0.003845	0.099365	0.999055	-1.126438	-1.448646
53588	0	1.422572	-0.384504	9.973026	0.014231	-0.003845	0.099730	1.007855	-1.117657	-1.442714
53589	0	1.409964	-0.372065	9.924318	0.014099	-0.003723	0.099243	1.019225	-1.115236	-1.438493
53590	0	1.397532	-0.384006	9.918157	0.013978	-0.003840	0.099181	1.028161	-1.109124	-1.431503
53591	0	1.421780	-0.390912	9.918250	0.014221	-0.003906	0.099182	1.033364	-1.102267	-1.424149
53592	0	1.396571	-0.379232	9.906062	0.013970	-0.003790	0.099060	1.039021	-1.093838	-1.416989
53593	0	1.372962	-0.414978	9.948778	0.013733	-0.004150	0.099487	1.048085	-1.087088	-1.413324
53594	0	1.366556	-0.421092	9.838860	0.013665	-0.004210	0.098389	1.055868	-1.084530	-1.410029
53595	0	1.379479	-0.365907	9.893798	0.013794	-0.003662	0.098938	1.067618	-1.082575	-1.402897
53596	0	1.361198	-0.401831	9.899822	0.013612	-0.004023	0.098998	1.080756	-1.079737	-1.403673
53597	0	1.361270	-0.408861	9.930397	0.013611	-0.004089	0.099304	1.089774	-1.078890	-1.401862
53598	0	1.336903	-0.421133	9.789947	0.013370	-0.004210	0.097899	1.096912	-1.075301	-1.395784
53599	0	1.354985	-0.384117	9.826675	0.013550	-0.003845	0.098267	1.109674	-1.072481	-1.389620
53600	0	1.355476	-0.383621	9.857115	0.013550	-0.003838	0.098572	1.119272	-1.075313	-1.385014
53601	0	1.391717	-0.335384	9.771723	0.013916	-0.003357	0.097717	1.130909	-1.073798	-1.376237
53602	0	1.398159	-0.383802	9.820430	0.013979	-0.003839	0.098205	1.140583	-1.073950	-1.371635
53603	0	1.416365	-0.366088	9.851029	0.014160	-0.003662	0.098511	1.149949	-1.075153	-1.364061
53604	0	1.435400	-0.335381	9.875243	0.014350	-0.003355	0.098753	1.159297	-1.077055	-1.353558
53605	0	1.428656	-0.298791	9.948677	0.014282	-0.002991	0.099487	1.170389	-1.079178	-1.346638
53606	0	1.441826	-0.341107	9.917951	0.014413	-0.003413	0.099180	1.180648	-1.082505	-1.342130
53607	0	1.441239	-0.299301	9.948606	0.014404	-0.002991	0.099487	1.185845	-1.088991	-1.334600
53608	0	1.424336	-0.299217	9.905630	0.014236	-0.002995	0.099057	1.197408	-1.094146	-1.331617
53609	0	1.440835	-0.305318	10.015807	0.014404	-0.003052	0.100159	1.203542	-1.095929	-1.330394
53610	0	1.441582	-0.287489	9.991201	0.014412	-0.002872	0.099913	1.208499	-1.097547	-1.329246
53611	0	1.428125	-0.323343	10.064716	0.014282	-0.003235	0.100647	1.217832	-1.093649	-1.325425
53612	0	1.434270	-0.335693	10.040254	0.014341	-0.003354	0.100403	1.222274	-1.092397	-1.321534
53613	0	1.428375	-0.329630	10.119606	0.014282	-0.003296	0.101196	1.229459	-1.091317	-1.317772
53614	0	1.446312	-0.366497	10.076878	0.014468	-0.003664	0.100768	1.236048	-1.082839	-1.311045
53615	0	1.440113	-0.360606	10.052518	0.014404	-0.003601	0.100525	1.238001	-1.076429	-1.311101
53616	0	1.414778	-0.385744	10.058667	0.014153	-0.003856	0.100586	1.243616	-1.067230	-1.307052
53617	0	1.427460	-0.366123	10.028188	0.014282	-0.003662	0.100281	1.252183	-1.055889	-1.298762
53618	0	1.432731	-0.414925	10.016071	0.014328	-0.004149	0.100161	1.259854	-1.052354	-1.297296
53619	0	1.415923	-0.414793	10.015892	0.014160	-0.004150	0.100159	1.270058	-1.048604	-1.292977
53620	0	1.408963	-0.414711	9.948832	0.014097	-0.004146	0.099487	1.275788	-1.037242	-1.289142
53621	0	1.391063	-0.396528	9.961021	0.013916	-0.003967	0.099609	1.285426	-1.028315	-1.287955
53622	0	1.396202	-0.414811	9.900042	0.013966	-0.004147	0.099000	1.290978	-1.021512	-1.282967
53623	0	1.378909	-0.341697	9.918284	0.013794	-0.003418	0.099182	1.299411	-1.013321	-1.273690
53624	0	1.402090	-0.365922	9.930613	0.014028	-0.003660	0.099305	1.307786	-1.002941	-1.271036
53625	0	1.360710	-0.341387	9.790105	0.013611	-0.003418	0.097900	1.319729	-0.995840	-1.273827
53626	0	1.366139	-0.340949	9.826798	0.013664	-0.003410	0.098268	1.327877	-0.989907	-1.269345
53627	0	1.385072	-0.335651	9.753480	0.013855	-0.003357	0.097534	1.335526	-0.982276	-1.266411
53628	0	1.372733	-0.305198	9.832816	0.013724	-0.003052	0.098329	1.342350	-0.983163	-1.262316
53629	0	1.385402	-0.298794	9.783958	0.013855	-0.002991	0.097839	1.352662	-0.979457	-1.256675
53630	0	1.415844	-0.353760	9.820546	0.014158	-0.003535	0.098206	1.357011	-0.977100	-1.251894
53631	0	1.397909	-0.396846	9.851041	0.013977	-0.003967	0.098511	1.362641	-0.976925	-1.249293
53632	0	1.410476	-0.378288	9.826555	0.014103	-0.003787	0.098266	1.374414	-0.976554	-1.243891
53633	0	1.373680	-0.366208	9.960884	0.013733	-0.003662	0.099609	1.381345	-0.978564	-1.233362
53634	0	1.405388	-0.372551	9.881280	0.014046	-0.003724	0.098814	1.386571	-0.985531	-1.227015
53635	0	1.385902	-0.408752	9.899853	0.013855	-0.004089	0.098999	1.395486	-0.987652	-1.225432
53636	0	1.386607	-0.414487	9.985124	0.013863	-0.004148	0.099852	1.405284	-0.989110	-1.221840
53637	0	1.373798	-0.384432	9.997492	0.013733	-0.003845	0.099976	1.413033	-0.992483	-1.213018
53638	0	1.392901	-0.372476	10.070553	0.013926	-0.003722	0.100706	1.416847	-0.994090	-1.202739
53639	0	1.349049	-0.402710	10.021954	0.013489	-0.004028	0.100220	1.424893	-0.993575	-1.198457
53640	0	1.373685	-0.384471	9.954718	0.013736	-0.003843	0.099547	1.429923	-0.992226	-1.202213
53641	0	1.367646	-0.403143	9.942551	0.013672	-0.004028	0.099426	1.432949	-0.995122	-1.197106
53642	0	1.361990	-0.403053	9.930241	0.013619	-0.004035	0.099302	1.444612	-0.993147	-1.195576
53643	0	1.373192	-0.329305	9.967064	0.013733	-0.003296	0.099670	1.454400	-0.989570	-1.188237
53644	0	1.397573	-0.322487	9.924325	0.013975	-0.003230	0.099243	1.466859	-0.987667	-1.192408
53645	0	1.415810	-0.311161	9.887728	0.014160	-0.003113	0.098877	1.474725	-0.982821	-1.189743
53646	0	1.458524	-0.414514	9.942603	0.014583	-0.004148	0.099426	1.484928	-0.983251	-1.189734
53647	0	1.495418	-0.341307	9.912118	0.014954	-0.003418	0.099121	1.496983	-0.981523	-1.183368
53648	0	1.514191	-0.279332	9.857126	0.015138	-0.002798	0.098572	1.508811	-0.984014	-1.183499
53649	0	1.507959	-0.287097	9.905940	0.015076	-0.002869	0.099060	1.512586	-0.986196	-1.176437
53650	0	1.477968	-0.335958	9.930213	0.014778	-0.003362	0.099302	1.521402	-0.985694	-1.168297
53651	0	1.428573	-0.311562	9.960878	0.014282	-0.003113	0.099609	1.524509	-0.987442	-1.162172
53652	0	1.410352	-0.311741	9.979093	0.014106	-0.003119	0.099791	1.532073	-0.982510	-1.156651
53653	0	1.404099	-0.305768	9.973086	0.014038	-0.003052	0.099731	1.531566	-0.983471	-1.156987
53654	0	1.392215	-0.306722	9.991249	0.013922	-0.003064	0.099913	1.534310	-0.981623	-1.150362
53655	0	1.403720	-0.268949	10.046389	0.014038	-0.002686	0.100464	1.536062	-0.978248	-1.151142
53656	0	1.415797	-0.348643	10.015782	0.014158	-0.003488	0.100158	1.543547	-0.975578	-1.150608
53657	0	1.446056	-0.371926	10.040366	0.014465	-0.003723	0.100403	1.554122	-0.967868	-1.146518
53658	0	1.420525	-0.378011	10.022145	0.014212	-0.003777	0.100221	1.556284	-0.958431	-1.135004
53659	0	1.409794	-0.366256	9.979263	0.014099	-0.003662	0.099792	1.561858	-0.954791	-1.131742
53660	0	1.421175	-0.396933	9.869479	0.014218	-0.003969	0.098694	1.567790	-0.944915	-1.128323
53661	0	1.421803	-0.378732	9.942660	0.014221	-0.003784	0.099426	1.570220	-0.939000	-1.126370
53662	0	1.372401	-0.446437	9.924338	0.013726	-0.004462	0.099243	1.573748	-0.934178	-1.125027
53663	0	1.390870	-0.390507	9.845079	0.013916	-0.003906	0.098450	1.581088	-0.923464	-1.120721
53664	0	1.377447	-0.360313	9.851309	0.013779	-0.003599	0.098513	1.582432	-0.916337	-1.119149
53665	0	1.378775	-0.360594	9.832833	0.013794	-0.003601	0.098328	1.582711	-0.906919	-1.115914
53666	0	1.359691	-0.434825	9.790137	0.013598	-0.004344	0.097901	1.583609	-0.903042	-1.109879
53667	0	1.385476	-0.427288	9.777833	0.013855	-0.004272	0.097778	1.588915	-0.900656	-1.103718
53668	0	1.348701	-0.354518	9.820457	0.013488	-0.003541	0.098205	1.589833	-0.897655	-1.094205
53669	0	1.373107	-0.281033	9.851092	0.013733	-0.002808	0.098511	1.592486	-0.893424	-1.084640
53670	0	1.348878	-0.299470	9.814406	0.013485	-0.002996	0.098145	1.600172	-0.895684	-1.083470
53671	0	1.336908	-0.347471	9.796125	0.013367	-0.003479	0.097961	1.610819	-0.896384	-1.074868
53672	0	1.343482	-0.389652	9.796024	0.013433	-0.003899	0.097960	1.618883	-0.897055	-1.067475
53673	0	1.355383	-0.365915	9.857133	0.013550	-0.003662	0.098572	1.627869	-0.899560	-1.064461
53674	0	1.374474	-0.322706	9.887453	0.013741	-0.003229	0.098875	1.635820	-0.902325	-1.060666
53675	0	1.379830	-0.359899	9.814400	0.013794	-0.003601	0.098145	1.643764	-0.905267	-1.057248
53676	0	1.393261	-0.347187	9.881300	0.013925	-0.003475	0.098814	1.653063	-0.912469	-1.051390
53677	0	1.404525	-0.390409	9.912016	0.014038	-0.003906	0.099121	1.660960	-0.918528	-1.052275
53678	0	1.423971	-0.420888	9.978896	0.014235	-0.004208	0.099790	1.664949	-0.921253	-1.050941
53679	0	1.422633	-0.366325	9.991378	0.014221	-0.003662	0.099915	1.669054	-0.925076	-1.046625
53680	0	1.429751	-0.354335	9.985077	0.014292	-0.003543	0.099852	1.673906	-0.929572	-1.044545
53681	0	1.459335	-0.335759	10.003573	0.014587	-0.003357	0.100037	1.678502	-0.934313	-1.039964
53682	0	1.392872	-0.390704	10.015665	0.013927	-0.003908	0.100157	1.685080	-0.933623	-1.040127
53683	0	1.422246	-0.384199	10.028070	0.014221	-0.003845	0.100281	1.694052	-0.933124	-1.031679
53684	0	1.428223	-0.353468	10.021903	0.014284	-0.003534	0.100219	1.698932	-0.928932	-1.025055
53685	0	1.415929	-0.335394	9.979270	0.014160	-0.003357	0.099792	1.707580	-0.925873	-1.022227
53686	0	1.397565	-0.365859	9.948715	0.013975	-0.003656	0.099487	1.710294	-0.924494	-1.016867
53687	0	1.410269	-0.323426	9.936475	0.014099	-0.003235	0.099365	1.716167	-0.926643	-1.010659
53688	0	1.392652	-0.366041	9.930178	0.013923	-0.003661	0.099302	1.722156	-0.929044	-1.007806
53689	0	1.403682	-0.329265	9.918242	0.014038	-0.003296	0.099182	1.731015	-0.925582	-1.002589
53690	0	1.384952	-0.317085	9.942654	0.013852	-0.003168	0.099426	1.733046	-0.920772	-0.990417
53691	0	1.428397	-0.329314	9.942611	0.014282	-0.003296	0.099426	1.741285	-0.920802	-0.986114
53692	0	1.416659	-0.347230	9.960798	0.014163	-0.003474	0.099608	1.748513	-0.922857	-0.984691
53693	0	1.385509	-0.372077	9.869392	0.013855	-0.003723	0.098694	1.756296	-0.921133	-0.975761
53694	0	1.415962	-0.359516	9.881607	0.014160	-0.003597	0.098816	1.763668	-0.918403	-0.979343
53695	0	1.428124	-0.347766	9.906025	0.014282	-0.003479	0.099060	1.770216	-0.915387	-0.972887
53696	0	1.410091	-0.378752	9.869312	0.014097	-0.003782	0.098694	1.769108	-0.917739	-0.968436
53697	0	1.428115	-0.402801	9.906023	0.014282	-0.004028	0.099060	1.774349	-0.914466	-0.969754
53698	0	1.415867	-0.366004	9.985340	0.014157	-0.003662	0.099854	1.781597	-0.914211	-0.962771
53699	0	1.422062	-0.360528	10.040276	0.014221	-0.003601	0.100403	1.781695	-0.911657	-0.959318
53700	0	1.403345	-0.355315	9.985278	0.014036	-0.003549	0.099853	1.781417	-0.906766	-0.950079
53701	0	1.422001	-0.348487	9.967037	0.014221	-0.003479	0.099670	1.779513	-0.903412	-0.948960
53702	0	1.415890	-0.355723	9.973009	0.014157	-0.003552	0.099730	1.778827	-0.903400	-0.943794
53703	0	1.397870	-0.360782	9.997511	0.013977	-0.003601	0.099976	1.775918	-0.903483	-0.935985
53704	0	1.410015	-0.349551	9.960765	0.014102	-0.003493	0.099607	1.778129	-0.899464	-0.935097
53705	0	1.410002	-0.360281	9.967022	0.014099	-0.003601	0.099670	1.780861	-0.898711	-0.927694
53706	0	1.385595	-0.379105	9.966934	0.013856	-0.003788	0.099669	1.782030	-0.896878	-0.924338
53707	0	1.378846	-0.372465	9.906077	0.013794	-0.003723	0.099060	1.784970	-0.888708	-0.920989
53708	0	1.390336	-0.385326	9.942723	0.013905	-0.003849	0.099427	1.784758	-0.885524	-0.917879
53709	0	1.397624	-0.384421	9.838883	0.013977	-0.003845	0.098389	1.790494	-0.882745	-0.915776
53710	0	1.397563	-0.390795	9.851057	0.013975	-0.003905	0.098511	1.792021	-0.881653	-0.907131
53711	0	1.379280	-0.396535	9.906030	0.013794	-0.003967	0.099060	1.798744	-0.878483	-0.904132
53712	0	1.379383	-0.372486	9.851019	0.013791	-0.003720	0.098511	1.797952	-0.879945	-0.896804
53713	0	1.361021	-0.390381	9.875507	0.013611	-0.003906	0.098755	1.805219	-0.877493	-0.891687
53714	0	1.391510	-0.371976	9.869366	0.013914	-0.003718	0.098694	1.808043	-0.876825	-0.889024
53715	0	1.397906	-0.372975	9.869331	0.013977	-0.003723	0.098694	1.804842	-0.877411	-0.884805
53716	0	1.380622	-0.385724	9.887392	0.013798	-0.003859	0.098875	1.810670	-0.885398	-0.883437
53717	0	1.367634	-0.415456	9.887616	0.013672	-0.004150	0.098877	1.810220	-0.889027	-0.872987
53718	0	1.405269	-0.385667	9.911822	0.014047	-0.003854	0.099119	1.811229	-0.894309	-0.869448
53719	0	1.416571	-0.335802	10.009683	0.014160	-0.003357	0.100098	1.814248	-0.898885	-0.868634
53720	0	1.417828	-0.378501	9.936232	0.014171	-0.003787	0.099363	1.820806	-0.906001	-0.862934
53721	0	1.434687	-0.372206	9.997511	0.014343	-0.003723	0.099976	1.826275	-0.908443	-0.856552
53722	0	1.404207	-0.384439	9.997401	0.014045	-0.003843	0.099974	1.829273	-0.903660	-0.852150
53723	0	1.422107	-0.336010	10.015860	0.014221	-0.003357	0.100159	1.829859	-0.901725	-0.852371
53724	0	1.440295	-0.384950	9.991375	0.014403	-0.003852	0.099914	1.836778	-0.899687	-0.844354
53725	0	1.410241	-0.366123	10.064654	0.014099	-0.003662	0.100647	1.841883	-0.901708	-0.842717
53726	0	1.410543	-0.384603	9.948525	0.014105	-0.003844	0.099485	1.843977	-0.900735	-0.840161
53727	0	1.403999	-0.402594	9.967024	0.014038	-0.004028	0.099670	1.850735	-0.901160	-0.840018
53728	0	1.396974	-0.378105	9.942672	0.013980	-0.003780	0.099425	1.854109	-0.887974	-0.827001
53729	0	1.434248	-0.347675	9.912129	0.014343	-0.003479	0.099121	1.860719	-0.885357	-0.824778
53730	0	1.421610	-0.329834	9.893824	0.014219	-0.003292	0.098938	1.857569	-0.879952	-0.823889
53731	0	1.409779	-0.341576	9.881618	0.014099	-0.003418	0.098816	1.864111	-0.876768	-0.821258
53732	0	1.415710	-0.323489	9.979238	0.014157	-0.003231	0.099792	1.863714	-0.874888	-0.818072
53733	0	1.422250	-0.329897	9.881563	0.014221	-0.003296	0.098816	1.864142	-0.874775	-0.813823
53734	0	1.416133	-0.336477	9.918124	0.014162	-0.003364	0.099181	1.866756	-0.872297	-0.808663
53735	0	1.397381	-0.305499	9.893835	0.013977	-0.003052	0.098938	1.867006	-0.866965	-0.800382
53736	0	1.396971	-0.354544	9.844985	0.013970	-0.003547	0.098450	1.872357	-0.864513	-0.799288
53737	0	1.409949	-0.354152	9.954824	0.014099	-0.003540	0.099548	1.874518	-0.863237	-0.801044
53738	0	1.422319	-0.348627	9.924180	0.014221	-0.003483	0.099242	1.874387	-0.863848	-0.801179
53739	0	1.428666	-0.336001	9.912035	0.014282	-0.003357	0.099121	1.874644	-0.867290	-0.802252
53740	0	1.429809	-0.385300	9.881291	0.014291	-0.003852	0.098814	1.877133	-0.874130	-0.800755
53741	0	1.428230	-0.372662	9.954820	0.014282	-0.003723	0.099548	1.876991	-0.872755	-0.792683
53742	0	1.398167	-0.385353	9.960775	0.013977	-0.003853	0.099608	1.879890	-0.876291	-0.796084
53743	0	1.410051	-0.384836	9.948699	0.014099	-0.003845	0.099487	1.880008	-0.876273	-0.795585
53744	0	1.403965	-0.373475	9.936428	0.014041	-0.003730	0.099364	1.878117	-0.873351	-0.788887
53745	0	1.416697	-0.415395	9.899790	0.014160	-0.004150	0.098999	1.877712	-0.879846	-0.781984
53746	0	1.435628	-0.379321	9.972858	0.014357	-0.003792	0.099729	1.879766	-0.877894	-0.780166
53747	0	1.391689	-0.409526	9.960901	0.013916	-0.004089	0.099609	1.876670	-0.877454	-0.772143
53748	0	1.403487	-0.380055	9.973093	0.014039	-0.003797	0.099730	1.875787	-0.871202	-0.767161
53749	0	1.391359	-0.384804	9.979271	0.013916	-0.003845	0.099792	1.876153	-0.866850	-0.765800
53750	0	1.415277	-0.379134	9.954866	0.014155	-0.003790	0.099548	1.878074	-0.862275	-0.765790
53751	0	1.403448	-0.366103	9.893854	0.014038	-0.003662	0.098938	1.882884	-0.856644	-0.759556
53752	0	1.402901	-0.286670	9.936639	0.014030	-0.002867	0.099366	1.886455	-0.853426	-0.757093
53753	0	1.385367	-0.329852	9.826670	0.013855	-0.003296	0.098267	1.886943	-0.850398	-0.754052
53754	0	1.409236	-0.348680	9.930468	0.014096	-0.003485	0.099304	1.888116	-0.844524	-0.745098
53755	0	1.428506	-0.335737	9.918171	0.014282	-0.003357	0.099182	1.891087	-0.846328	-0.741152
53756	0	1.416396	-0.305368	9.875417	0.014166	-0.003053	0.098754	1.893461	-0.842655	-0.736995
53757	0	1.422135	-0.335973	9.851062	0.014221	-0.003357	0.098511	1.893703	-0.841412	-0.731094
53758	0	1.403915	-0.372654	9.814351	0.014038	-0.003729	0.098144	1.899823	-0.841257	-0.728018
53759	0	1.404115	-0.366259	9.838822	0.014038	-0.003662	0.098389	1.902677	-0.843471	-0.724447
53760	0	1.386221	-0.366424	9.942510	0.013861	-0.003664	0.099425	1.905790	-0.843779	-0.721199
53761	0	1.379337	-0.372200	9.918225	0.013794	-0.003723	0.099182	1.910452	-0.841691	-0.718694
53762	0	1.398107	-0.396836	9.948635	0.013975	-0.003965	0.099487	1.910341	-0.847116	-0.715854
53763	0	1.391851	-0.390575	9.973112	0.013916	-0.003906	0.099731	1.914192	-0.848553	-0.712566
53764	0	1.435226	-0.360098	9.918057	0.014348	-0.003601	0.099181	1.917552	-0.851976	-0.710587
53765	0	1.410267	-0.372260	9.954786	0.014099	-0.003723	0.099548	1.921438	-0.854714	-0.705443
53766	0	1.411110	-0.372227	9.924050	0.014106	-0.003722	0.099241	1.924567	-0.859441	-0.701678
53767	0	1.410124	-0.359640	9.967028	0.014099	-0.003601	0.099670	1.933100	-0.860474	-0.699346
53768	0	1.435029	-0.377537	9.997418	0.014347	-0.003776	0.099975	1.936587	-0.862897	-0.691778
53769	0	1.403442	-0.348145	10.003705	0.014038	-0.003479	0.100037	1.937030	-0.857356	-0.686287
53770	0	1.384778	-0.396870	9.960949	0.013847	-0.003973	0.099609	1.945091	-0.856461	-0.682706
53771	0	1.421923	-0.372213	9.967073	0.014221	-0.003723	0.099670	1.949398	-0.852803	-0.681511
53772	0	1.421433	-0.341778	9.991482	0.014216	-0.003417	0.099915	1.951675	-0.849033	-0.678210
53773	0	1.439957	-0.378294	9.954907	0.014404	-0.003784	0.099548	1.956228	-0.842226	-0.675909
53774	0	1.432913	-0.335614	9.912267	0.014334	-0.003355	0.099122	1.958096	-0.835605	-0.672065
53775	0	1.434565	-0.348192	9.875443	0.014343	-0.003479	0.098755	1.957828	-0.837053	-0.670283
53776	0	1.398288	-0.354949	9.936308	0.013982	-0.003547	0.099363	1.957675	-0.836824	-0.671378
53777	0	1.440425	-0.317320	9.863284	0.014404	-0.003174	0.098633	1.961433	-0.835398	-0.670453
53778	0	1.415761	-0.378420	9.906025	0.014159	-0.003783	0.099060	1.963320	-0.832139	-0.671080
53779	0	1.403720	-0.360462	9.869384	0.014038	-0.003601	0.098694	1.962235	-0.829753	-0.668379
53780	0	1.415444	-0.330198	9.905970	0.014158	-0.003304	0.099059	1.967047	-0.824106	-0.661333
53781	0	1.422348	-0.317249	9.899874	0.014221	-0.003174	0.098999	1.971510	-0.825368	-0.661280
53782	0	1.422424	-0.348008	9.887600	0.014225	-0.003477	0.098876	1.971056	-0.823183	-0.659436
53783	0	1.404037	-0.390459	9.893773	0.014038	-0.003906	0.098938	1.975867	-0.824495	-0.655073
53784	0	1.392134	-0.390747	9.875355	0.013920	-0.003903	0.098754	1.974066	-0.824951	-0.653512
53785	0	1.373618	-0.415201	9.899850	0.013733	-0.004150	0.098999	1.975070	-0.827427	-0.650497
53786	0	1.416980	-0.348200	9.905776	0.014167	-0.003483	0.099058	1.978835	-0.829480	-0.651209
53787	0	1.397663	-0.378349	9.893807	0.013977	-0.003784	0.098938	1.982467	-0.827692	-0.649784
53788	0	1.403956	-0.414699	9.973121	0.014037	-0.004149	0.099731	1.988016	-0.829052	-0.656065
53789	0	1.378951	-0.384357	9.924384	0.013794	-0.003845	0.099243	1.992723	-0.822741	-0.653605
53790	0	1.403362	-0.359823	9.960961	0.014029	-0.003598	0.099610	1.995508	-0.827494	-0.643887
53791	0	1.379455	-0.414719	9.936528	0.013794	-0.004150	0.099365	2.001919	-0.826942	-0.640569
53792	0	1.397801	-0.390065	9.869384	0.013978	-0.003901	0.098694	2.004524	-0.825709	-0.638079
53793	0	1.354565	-0.408537	9.912183	0.013550	-0.004089	0.099121	2.011848	-0.819903	-0.626566
53794	0	1.354163	-0.365370	9.930513	0.013541	-0.003654	0.099305	2.015425	-0.819102	-0.625286
53795	0	1.391167	-0.378266	9.899969	0.013916	-0.003784	0.098999	2.019867	-0.812829	-0.624121
53796	0	1.372905	-0.390502	9.893822	0.013724	-0.003903	0.098939	2.020616	-0.817055	-0.621956
53797	0	1.421978	-0.366025	9.820584	0.014221	-0.003662	0.098206	2.025471	-0.814299	-0.615196
53798	0	1.397844	-0.353232	9.869342	0.013974	-0.003537	0.098694	2.033639	-0.817947	-0.613691
53799	0	1.446899	-0.323309	9.893751	0.014465	-0.003235	0.098938	2.038256	-0.820900	-0.614149
53800	0	1.404871	-0.353169	9.924185	0.014045	-0.003537	0.099242	2.047108	-0.824245	-0.610109
53801	0	1.422705	-0.323222	9.899827	0.014221	-0.003235	0.098999	2.052699	-0.829843	-0.606569
53802	0	1.417475	-0.353468	9.899669	0.014172	-0.003535	0.098997	2.055959	-0.832379	-0.600020
53803	0	1.391618	-0.335855	9.930412	0.013916	-0.003357	0.099304	2.056679	-0.831438	-0.592891
53804	0	1.391335	-0.336041	9.948673	0.013916	-0.003361	0.099486	2.059614	-0.827195	-0.589722
53805	0	1.416306	-0.341927	9.942581	0.014160	-0.003418	0.099426	2.060629	-0.829313	-0.587608
53806	0	1.428874	-0.366304	10.003467	0.014288	-0.003665	0.100035	2.065330	-0.829050	-0.583823
53807	0	1.422022	-0.311371	9.924327	0.014221	-0.003113	0.099243	2.066798	-0.826790	-0.579351
53808	0	1.428317	-0.353785	9.960911	0.014280	-0.003542	0.099609	2.073910	-0.828838	-0.579297
53809	0	1.428618	-0.384843	9.997490	0.014282	-0.003845	0.099976	2.072706	-0.832236	-0.577606
53810	0	1.416957	-0.361119	9.991227	0.014168	-0.003608	0.099913	2.071254	-0.833209	-0.574547
53811	0	1.398032	-0.378483	10.009718	0.013977	-0.003784	0.100098	2.072910	-0.835776	-0.573460
53812	0	1.410181	-0.384534	9.966900	0.014105	-0.003847	0.099669	2.077367	-0.831180	-0.568376
53813	0	1.415537	-0.390944	9.924372	0.014160	-0.003906	0.099243	2.076155	-0.824601	-0.560928
53814	0	1.414548	-0.391454	9.930582	0.014151	-0.003913	0.099305	2.076695	-0.817480	-0.559494
53815	0	1.409948	-0.384781	9.887680	0.014099	-0.003845	0.098877	2.076036	-0.816701	-0.558398
53816	0	1.409347	-0.366508	9.912105	0.014099	-0.003668	0.099120	2.081543	-0.809020	-0.558771
53817	0	1.391415	-0.354256	9.918230	0.013916	-0.003540	0.099182	2.081014	-0.805905	-0.551005
53818	0	1.428096	-0.336660	9.869334	0.014278	-0.003363	0.098694	2.078769	-0.807732	-0.548960
53819	0	1.409821	-0.304938	9.912130	0.014099	-0.003052	0.099121	2.083788	-0.805562	-0.546272
53820	0	1.416407	-0.353829	9.838776	0.014158	-0.003536	0.098389	2.083657	-0.811255	-0.542010
53821	0	1.404165	-0.336000	9.869324	0.014038	-0.003357	0.098694	2.082383	-0.814316	-0.538092
53822	0	1.398185	-0.330020	9.887539	0.013984	-0.003303	0.098875	2.087367	-0.811045	-0.536751
53823	0	1.415790	-0.353914	9.899938	0.014160	-0.003540	0.098999	2.090635	-0.807295	-0.533841
53824	0	1.403312	-0.353894	9.869388	0.014033	-0.003539	0.098694	2.093033	-0.806002	-0.531148
53825	0	1.398056	-0.372034	9.863242	0.013977	-0.003723	0.098633	2.098453	-0.809081	-0.527655
53826	0	1.429166	-0.372031	9.918071	0.014289	-0.003718	0.099181	2.098374	-0.811061	-0.531364
53827	0	1.422243	-0.378634	9.881566	0.014221	-0.003784	0.098816	2.098087	-0.811525	-0.526237
53828	0	1.404336	-0.409311	9.936385	0.014040	-0.004094	0.099364	2.101391	-0.814490	-0.522045
53829	0	1.428443	-0.348078	9.905968	0.014282	-0.003479	0.099060	2.101443	-0.815883	-0.521480
53830	0	1.404075	-0.360521	9.905926	0.014042	-0.003605	0.099059	2.103217	-0.813576	-0.514400
53831	0	1.385925	-0.397171	9.936446	0.013855	-0.003967	0.099365	2.100237	-0.817523	-0.511455
53832	0	1.404554	-0.373604	9.942440	0.014047	-0.003733	0.099424	2.098486	-0.815160	-0.510285
53833	0	1.397950	-0.341807	9.979213	0.013977	-0.003418	0.099792	2.100430	-0.816962	-0.507342
53834	0	1.392012	-0.335721	10.003578	0.013921	-0.003358	0.100036	2.103246	-0.815098	-0.505819
53835	0	1.391612	-0.360595	9.973125	0.013916	-0.003601	0.099731	2.099750	-0.814268	-0.500093
53836	0	1.416161	-0.349183	9.905882	0.014160	-0.003489	0.099059	2.099126	-0.815001	-0.493312
53837	0	1.410070	-0.378656	9.985320	0.014099	-0.003784	0.099854	2.098450	-0.815926	-0.486629
53838	0	1.416591	-0.366925	9.905864	0.014163	-0.003668	0.099059	2.098876	-0.818483	-0.477378
53839	0	1.422313	-0.353644	9.887680	0.014221	-0.003540	0.098877	2.105032	-0.819844	-0.473339
53840	0	1.416563	-0.365545	9.954715	0.014164	-0.003655	0.099547	2.106944	-0.820629	-0.473415
53841	0	1.428425	-0.341938	9.918179	0.014282	-0.003418	0.099182	2.107308	-0.822031	-0.468054
53842	0	1.404061	-0.354532	9.912024	0.014042	-0.003543	0.099120	2.106519	-0.819672	-0.462701
53843	0	1.391437	-0.347614	9.918246	0.013916	-0.003479	0.099182	2.111734	-0.816756	-0.459846
53844	0	1.391615	-0.347717	9.869315	0.013912	-0.003473	0.098694	2.109186	-0.820465	-0.451590
53845	0	1.403585	-0.336216	9.893813	0.014038	-0.003357	0.098938	2.105167	-0.817054	-0.441576
53846	0	1.403474	-0.367413	9.881566	0.014033	-0.003673	0.098816	2.105306	-0.817776	-0.439514
53847	0	1.404272	-0.347932	9.881525	0.014038	-0.003479	0.098816	2.106808	-0.822224	-0.436958
53848	0	1.429226	-0.341919	9.875276	0.014291	-0.003419	0.098753	2.108404	-0.823016	-0.430307
53849	0	1.403637	-0.360231	9.844991	0.014038	-0.003601	0.098450	2.108872	-0.820128	-0.422220
53850	0	1.404068	-0.348593	9.924211	0.014034	-0.003482	0.099243	2.106011	-0.826510	-0.419553
53851	0	1.397566	-0.372416	9.844987	0.013977	-0.003723	0.098450	2.106705	-0.824044	-0.411765
53852	0	1.409762	-0.336019	10.003642	0.014096	-0.003360	0.100037	2.108073	-0.824701	-0.408170
53853	0	1.415872	-0.360226	9.930436	0.014160	-0.003601	0.099304	2.108550	-0.822170	-0.405128
53854	0	1.415476	-0.366972	9.906025	0.014157	-0.003665	0.099060	2.104934	-0.818349	-0.400717
53855	0	1.415839	-0.365854	9.918251	0.014160	-0.003662	0.099182	2.110823	-0.815440	-0.397060
53856	0	1.439882	-0.378328	9.991457	0.014400	-0.003778	0.099915	2.106047	-0.812615	-0.394088
53857	0	1.421839	-0.390949	9.899930	0.014221	-0.003906	0.098999	2.104089	-0.808409	-0.392237
53858	0	1.414953	-0.349029	9.899956	0.014154	-0.003486	0.098999	2.100563	-0.801789	-0.389563
53859	0	1.403617	-0.378490	9.954858	0.014038	-0.003784	0.099548	2.101462	-0.798616	-0.386544
53860	0	1.385003	-0.366527	9.869383	0.013850	-0.003664	0.098694	2.101720	-0.797492	-0.383033
53861	0	1.409786	-0.354359	9.881597	0.014099	-0.003540	0.098816	2.099319	-0.795023	-0.384074
53862	0	1.422159	-0.372908	9.844835	0.014218	-0.003731	0.098449	2.102907	-0.797829	-0.385596
53863	0	1.397949	-0.390775	9.875448	0.013977	-0.003906	0.098755	2.102826	-0.799752	-0.383957
53864	0	1.392190	-0.329961	9.887585	0.013921	-0.003300	0.098876	2.104595	-0.800157	-0.380936
53865	0	1.428502	-0.348144	9.893750	0.014282	-0.003479	0.098938	2.103454	-0.802519	-0.377828
53866	0	1.404591	-0.385123	9.869149	0.014043	-0.003851	0.098692	2.104714	-0.805119	-0.377765
53867	0	1.392148	-0.396755	9.844892	0.013916	-0.003967	0.098450	2.105975	-0.810545	-0.378695
53868	0	1.410808	-0.336025	9.869208	0.014110	-0.003358	0.098692	2.104885	-0.807927	-0.373022
53869	0	1.440480	-0.378064	9.875495	0.014404	-0.003784	0.098755	2.110590	-0.807754	-0.365002
53870	0	1.422379	-0.371828	9.893768	0.014222	-0.003716	0.098938	2.110103	-0.808832	-0.361473
53871	0	1.410185	-0.402789	9.905969	0.014099	-0.004028	0.099060	2.112174	-0.811239	-0.355965
53872	0	1.392476	-0.366687	9.918044	0.013921	-0.003662	0.099181	2.108256	-0.815008	-0.354369
53873	0	1.409517	-0.341678	9.899963	0.014099	-0.003418	0.098999	2.111178	-0.809563	-0.352468
53874	0	1.402958	-0.365510	9.826773	0.014030	-0.003660	0.098268	2.118577	-0.808733	-0.352878
53875	0	1.409929	-0.372509	9.942617	0.014099	-0.003723	0.099426	2.117869	-0.808088	-0.350200
53876	0	1.416280	-0.385809	9.948566	0.014160	-0.003850	0.099486	2.110082	-0.810181	-0.349702
53877	0	1.415975	-0.354320	9.979243	0.014160	-0.003540	0.099792	2.107928	-0.808662	-0.355196
53878	0	1.440368	-0.342527	9.954732	0.014403	-0.003425	0.099547	2.108648	-0.808051	-0.358544
53879	0	1.397590	-0.372272	9.954852	0.013977	-0.003723	0.099548	2.110588	-0.805834	-0.356155
53880	0	1.397283	-0.354169	9.899916	0.013974	-0.003540	0.098999	2.110161	-0.803444	-0.353857
53881	0	1.398363	-0.390678	9.930325	0.013977	-0.003906	0.099304	2.110970	-0.810275	-0.348165
53882	0	1.417004	-0.373278	9.917934	0.014173	-0.003725	0.099179	2.103601	-0.806637	-0.344368
53883	0	1.397568	-0.360085	9.918233	0.013977	-0.003601	0.099182	2.105292	-0.804277	-0.340528
53884	0	1.409834	-0.354390	9.918169	0.014096	-0.003540	0.099182	2.102293	-0.805928	-0.336336
53885	0	1.403976	-0.365764	9.869377	0.014038	-0.003662	0.098694	2.108823	-0.807079	-0.334381
53886	0	1.397827	-0.353510	9.899817	0.013980	-0.003531	0.098998	2.106032	-0.804302	-0.332743
53887	0	1.415871	-0.354507	9.930423	0.014160	-0.003540	0.099304	2.101700	-0.801909	-0.327787
53888	0	1.433876	-0.349060	9.893723	0.014340	-0.003489	0.098937	2.101875	-0.799350	-0.319385
53889	0	1.404271	-0.360301	9.930348	0.014038	-0.003601	0.099304	2.101024	-0.804010	-0.311354
53890	0	1.410888	-0.360690	9.930209	0.014108	-0.003606	0.099302	2.101146	-0.804517	-0.310878
53891	0	1.392286	-0.372556	9.899797	0.013916	-0.003723	0.098999	2.099710	-0.811799	-0.301916
53892	0	1.423550	-0.336531	9.936215	0.014235	-0.003363	0.099362	2.098012	-0.812115	-0.296958
53893	0	1.403787	-0.354204	9.936519	0.014038	-0.003540	0.099365	2.097045	-0.811064	-0.296270
53894	0	1.397534	-0.360762	9.875397	0.013976	-0.003606	0.098754	2.096312	-0.809372	-0.295845
53895	0	1.410272	-0.360297	9.930362	0.014099	-0.003601	0.099304	2.095425	-0.812721	-0.294291
53896	0	1.386201	-0.360896	9.930213	0.013862	-0.003606	0.099302	2.093158	-0.812390	-0.288034
53897	0	1.404124	-0.366731	9.960874	0.014038	-0.003662	0.099609	2.088501	-0.815291	-0.283441
53898	0	1.416694	-0.355626	9.972918	0.014166	-0.003551	0.099730	2.083261	-0.815785	-0.278773
53899	0	1.403562	-0.372461	9.985381	0.014038	-0.003723	0.099854	2.082855	-0.812135	-0.279025
53900	0	1.409595	-0.360149	9.875474	0.014094	-0.003604	0.098755	2.086886	-0.813136	-0.278992
53901	0	1.385359	-0.372335	9.954853	0.013855	-0.003723	0.099548	2.087901	-0.810807	-0.275955
53902	0	1.415895	-0.360153	9.881570	0.014157	-0.003602	0.098816	2.089701	-0.811973	-0.274386
53903	0	1.403631	-0.366426	9.912127	0.014038	-0.003662	0.099121	2.088478	-0.809214	-0.270112
53904	0	1.421603	-0.354963	9.918215	0.014217	-0.003545	0.099182	2.084185	-0.806906	-0.266119
53905	0	1.373267	-0.360052	9.857183	0.013733	-0.003601	0.098572	2.086031	-0.805934	-0.260182
53906	0	1.391545	-0.354239	9.826643	0.013915	-0.003539	0.098267	2.083370	-0.805508	-0.260894
53907	0	1.428588	-0.323755	9.844909	0.014282	-0.003235	0.098450	2.081412	-0.808882	-0.263301
53908	0	1.391929	-0.342774	9.844814	0.013923	-0.003424	0.098448	2.077945	-0.804155	-0.261755
53909	0	1.397384	-0.384564	9.838911	0.013977	-0.003845	0.098389	2.078654	-0.799715	-0.255948
53910	0	1.397185	-0.366109	9.893785	0.013970	-0.003663	0.098938	2.082091	-0.800764	-0.253927
53911	0	1.416097	-0.360457	9.869360	0.014160	-0.003601	0.098694	2.079260	-0.801097	-0.245967
53912	0	1.422363	-0.379167	9.850958	0.014222	-0.003792	0.098510	2.080569	-0.802109	-0.242607
53913	0	1.410041	-0.378649	9.851047	0.014099	-0.003784	0.098511	2.079030	-0.802872	-0.241547
53914	0	1.391801	-0.391040	9.899808	0.013918	-0.003911	0.098998	2.080825	-0.802117	-0.245079
53915	0	1.422313	-0.378537	9.863249	0.014221	-0.003784	0.098633	2.080495	-0.803468	-0.248725
53916	0	1.410684	-0.366611	9.869229	0.014103	-0.003665	0.098693	2.080213	-0.807128	-0.251060
53917	0	1.416531	-0.390937	9.881506	0.014160	-0.003906	0.098816	2.077659	-0.812299	-0.251457
53918	0	1.417140	-0.354704	9.954631	0.014171	-0.003547	0.099546	2.078356	-0.812415	-0.252174
53919	0	1.410023	-0.323601	9.887676	0.014099	-0.003235	0.098877	2.078090	-0.812913	-0.251489
53920	0	1.416280	-0.341846	9.942529	0.014162	-0.003421	0.099425	2.081872	-0.813089	-0.247358
53921	0	1.422226	-0.335716	9.967025	0.014221	-0.003357	0.099670	2.082652	-0.813548	-0.248688
53922	0	1.416274	-0.378574	9.960830	0.014162	-0.003785	0.099608	2.082981	-0.813549	-0.246292
53923	0	1.397816	-0.378684	9.905980	0.013977	-0.003784	0.099060	2.080946	-0.814038	-0.247012
53924	0	1.391764	-0.354746	9.899805	0.013918	-0.003546	0.098998	2.079997	-0.812886	-0.249577
53925	0	1.410071	-0.383994	9.881590	0.014099	-0.003845	0.098816	2.087113	-0.814183	-0.241704
53926	0	1.404111	-0.365407	9.912003	0.014041	-0.003652	0.099120	2.085319	-0.813693	-0.238414
53927	0	1.403825	-0.396544	9.912114	0.014038	-0.003967	0.099121	2.088429	-0.813220	-0.235627
53928	0	1.415990	-0.353264	9.857198	0.014160	-0.003537	0.098572	2.094644	-0.812213	-0.234940
53929	0	1.428087	-0.360199	9.851091	0.014282	-0.003601	0.098511	2.094597	-0.809980	-0.232077
53930	0	1.390984	-0.360124	9.887748	0.013913	-0.003603	0.098877	2.097568	-0.805388	-0.231445
53931	0	1.397687	-0.378676	9.893791	0.013977	-0.003784	0.098938	2.095566	-0.804487	-0.228885
53932	0	1.415844	-0.379242	9.826566	0.014159	-0.003790	0.098266	2.093633	-0.802966	-0.228788
53933	0	1.385739	-0.378992	9.863225	0.013855	-0.003784	0.098633	2.087961	-0.805128	-0.223406
53934	0	1.386291	-0.355056	9.911881	0.013860	-0.003552	0.099119	2.091021	-0.808067	-0.222685
53935	0	1.385326	-0.397147	9.863289	0.013855	-0.003967	0.098633	2.087144	-0.805428	-0.217906
53936	0	1.391207	-0.373431	9.844963	0.013912	-0.003732	0.098450	2.085050	-0.804496	-0.221021
53937	0	1.391613	-0.366013	9.814459	0.013916	-0.003662	0.098145	2.088265	-0.804009	-0.219380
53938	0	1.416208	-0.377689	9.887681	0.014160	-0.003780	0.098877	2.093145	-0.805583	-0.214735
53939	0	1.428952	-0.360200	9.869276	0.014282	-0.003601	0.098694	2.092948	-0.813398	-0.214560
53940	0	1.417288	-0.372853	9.881319	0.014174	-0.003726	0.098813	2.090962	-0.810943	-0.212883
53941	0	1.440320	-0.359893	9.906030	0.014404	-0.003601	0.099060	2.094254	-0.808859	-0.218446
53942	0	1.428336	-0.365917	9.869324	0.014279	-0.003658	0.098694	2.094088	-0.812823	-0.215449
53943	0	1.403726	-0.359936	9.887713	0.014038	-0.003601	0.098877	2.096918	-0.811225	-0.211913
53944	0	1.440523	-0.377693	9.887671	0.014402	-0.003781	0.098877	2.102801	-0.813908	-0.207307
53945	0	1.422225	-0.377997	9.912110	0.014221	-0.003784	0.099121	2.108432	-0.814393	-0.208633
53946	0	1.410239	-0.334791	9.863171	0.014101	-0.003349	0.098632	2.110857	-0.815300	-0.207884
53947	0	1.434282	-0.329796	9.881591	0.014343	-0.003296	0.098816	2.109305	-0.814079	-0.210562
53948	0	1.421441	-0.348159	9.887678	0.014219	-0.003484	0.098876	2.112660	-0.807793	-0.208320
53949	0	1.415973	-0.348025	9.820558	0.014160	-0.003479	0.098206	2.112029	-0.806620	-0.208147
53950	0	1.416125	-0.342478	9.869342	0.014159	-0.003421	0.098694	2.108289	-0.808389	-0.205249
53951	0	1.422403	-0.335726	9.869343	0.014221	-0.003357	0.098694	2.108700	-0.811033	-0.205615
53952	0	1.392480	-0.347902	9.802111	0.013922	-0.003480	0.098022	2.110571	-0.814015	-0.203934
53953	0	1.422119	-0.359769	9.844983	0.014221	-0.003601	0.098450	2.115200	-0.813205	-0.210144
53954	0	1.410013	-0.365206	9.838865	0.014099	-0.003655	0.098389	2.119864	-0.813740	-0.208067
53955	0	1.434386	-0.347663	9.930420	0.014343	-0.003479	0.099304	2.123344	-0.813772	-0.210494
53956	0	1.373507	-0.365669	9.899796	0.013734	-0.003658	0.098998	2.125936	-0.814528	-0.207841
53957	0	1.391608	-0.403058	9.905996	0.013916	-0.004028	0.099060	2.124124	-0.814123	-0.203048
53958	0	1.416250	-0.378686	9.942506	0.014160	-0.003789	0.099425	2.127214	-0.816141	-0.205709
53959	0	1.409589	-0.347879	9.851121	0.014099	-0.003479	0.098511	2.128229	-0.811803	-0.204730
53960	0	1.409544	-0.372598	9.899849	0.014092	-0.003723	0.098999	2.125679	-0.814612	-0.203631
53961	0	1.397904	-0.366431	9.905970	0.013977	-0.003662	0.099060	2.123890	-0.816437	-0.195954
53962	0	1.391989	-0.366598	9.918120	0.013920	-0.003667	0.099181	2.125619	-0.815884	-0.193143
53963	0	1.397952	-0.371664	9.857167	0.013977	-0.003723	0.098572	2.133791	-0.818156	-0.192711
53964	0	1.404422	-0.376637	9.875394	0.014043	-0.003772	0.098754	2.140719	-0.819242	-0.187806
53965	0	1.385418	-0.378101	9.875512	0.013855	-0.003784	0.098755	2.145033	-0.817625	-0.186725
53966	0	1.415892	-0.353586	9.875473	0.014158	-0.003534	0.098755	2.143907	-0.817729	-0.185867
53967	0	1.403420	-0.347723	9.869446	0.014038	-0.003479	0.098694	2.146635	-0.812599	-0.183453
53968	0	1.421014	-0.378589	9.881705	0.014213	-0.003781	0.098817	2.142084	-0.809194	-0.178029
53969	0	1.427975	-0.366444	9.930447	0.014282	-0.003662	0.099304	2.140102	-0.805773	-0.175248
53970	0	1.427263	-0.354947	9.881631	0.014277	-0.003545	0.098816	2.135395	-0.800601	-0.176572
53971	0	1.434472	-0.342224	9.814417	0.014343	-0.003418	0.098145	2.131028	-0.801537	-0.182691
53972	0	1.385750	-0.342510	9.930338	0.013858	-0.003428	0.099303	2.134406	-0.800568	-0.179823
53973	0	1.410644	-0.359741	9.881501	0.014099	-0.003601	0.098816	2.139210	-0.808521	-0.179089
53974	0	1.392785	-0.353292	9.918058	0.013930	-0.003533	0.099180	2.140359	-0.805152	-0.173625
53975	0	1.397591	-0.372457	9.930431	0.013977	-0.003723	0.099304	2.139337	-0.803199	-0.172613
53976	0	1.384773	-0.373112	9.869431	0.013852	-0.003727	0.098694	2.135195	-0.797594	-0.168536
53977	0	1.409974	-0.359822	9.887697	0.014099	-0.003601	0.098877	2.139059	-0.797713	-0.168106
53978	0	1.415964	-0.372038	9.918131	0.014161	-0.003718	0.099181	2.137356	-0.795395	-0.168977
53979	0	1.403561	-0.378234	9.918255	0.014038	-0.003784	0.099182	2.140070	-0.792025	-0.164827
53980	0	1.403249	-0.359375	9.899917	0.014032	-0.003598	0.098999	2.145743	-0.791551	-0.162449
53981	0	1.409629	-0.378299	9.924361	0.014099	-0.003784	0.099243	2.147688	-0.787732	-0.160825
53982	0	1.415575	-0.353997	9.954809	0.014154	-0.003538	0.099548	2.146164	-0.788778	-0.151561
53983	0	1.410078	-0.372400	9.857151	0.014099	-0.003723	0.098572	2.145722	-0.790171	-0.151413
53984	0	1.398524	-0.391087	9.936342	0.013980	-0.003908	0.099364	2.143128	-0.795777	-0.146928
53985	0	1.403874	-0.366201	9.918204	0.014038	-0.003662	0.099182	2.143783	-0.796047	-0.140402
53986	0	1.379229	-0.366203	9.936468	0.013795	-0.003663	0.099364	2.145489	-0.792450	-0.140531
53987	0	1.385457	-0.402947	9.906007	0.013855	-0.004028	0.099060	2.144671	-0.791355	-0.142012
53988	0	1.410079	-0.384457	9.960914	0.014098	-0.003848	0.099609	2.149165	-0.793878	-0.139989
53989	0	1.416024	-0.378154	9.893808	0.014160	-0.003784	0.098938	2.152733	-0.793577	-0.133369
53990	0	1.403778	-0.353318	9.942639	0.014038	-0.003535	0.099426	2.155596	-0.792642	-0.131665
53991	0	1.428316	-0.323535	9.930405	0.014282	-0.003235	0.099304	2.155538	-0.793213	-0.127503
53992	0	1.428677	-0.348133	9.899767	0.014284	-0.003481	0.098998	2.155529	-0.795729	-0.126838
53993	0	1.391515	-0.378408	9.967053	0.013916	-0.003784	0.099670	2.156134	-0.794271	-0.119528
53994	0	1.415764	-0.366670	9.918205	0.014158	-0.003662	0.099182	2.151360	-0.793077	-0.115716
53995	0	1.428364	-0.316930	9.887689	0.014282	-0.003174	0.098877	2.156993	-0.794133	-0.114940
53996	0	1.410640	-0.346751	9.863133	0.014102	-0.003470	0.098632	2.160787	-0.798767	-0.112804
53997	0	1.409693	-0.348251	9.893818	0.014099	-0.003479	0.098938	2.157267	-0.795808	-0.108513
53998	0	1.396960	-0.360712	9.851118	0.013972	-0.003609	0.098511	2.159568	-0.792220	-0.106713
53999	0	1.385744	-0.353993	9.826626	0.013855	-0.003540	0.098267	2.160104	-0.794525	-0.108603
54000	0	1.386281	-0.378457	9.899763	0.013860	-0.003784	0.098998	2.160057	-0.797512	-0.108379
54001	0	1.391495	-0.366026	9.918235	0.013916	-0.003662	0.099182	2.162629	-0.795906	-0.102708
54002	0	1.397464	-0.317342	9.893785	0.013974	-0.003171	0.098938	2.160218	-0.795857	-0.100429
54003	0	1.428290	-0.335566	9.863276	0.014282	-0.003357	0.098633	2.162118	-0.796190	-0.091744
54004	0	1.440479	-0.341941	9.924216	0.014405	-0.003416	0.099242	2.158662	-0.795027	-0.093927
54005	0	1.391561	-0.341571	9.918226	0.013916	-0.003418	0.099182	2.161640	-0.794012	-0.092639
54006	0	1.409692	-0.353511	9.826682	0.014098	-0.003536	0.098267	2.163317	-0.792010	-0.091494
54007	0	1.434010	-0.366082	9.869435	0.014343	-0.003662	0.098694	2.165203	-0.787810	-0.091225
54008	0	1.433805	-0.353891	9.905982	0.014337	-0.003538	0.099060	2.164722	-0.789076	-0.086332
54009	0	1.410193	-0.384760	9.942578	0.014099	-0.003845	0.099426	2.162369	-0.791845	-0.084904
54010	0	1.435652	-0.385279	9.942306	0.014348	-0.003851	0.099424	2.160553	-0.801084	-0.085371
54011	0	1.415785	-0.366406	9.985377	0.014160	-0.003662	0.099854	2.158774	-0.798197	-0.074066
54012	0	1.415353	-0.360623	9.948755	0.014155	-0.003606	0.099487	2.158688	-0.795567	-0.070300
54013	0	1.427970	-0.378137	9.942674	0.014282	-0.003784	0.099426	2.162286	-0.792250	-0.067316
54014	0	1.445936	-0.341394	9.942628	0.014460	-0.003413	0.099426	2.161817	-0.791553	-0.063304
54015	0	1.416283	-0.354097	9.924275	0.014160	-0.003540	0.099243	2.161037	-0.794053	-0.064460
54016	0	1.410347	-0.330123	9.924219	0.014104	-0.003299	0.099242	2.158561	-0.793141	-0.060347
54017	0	1.434072	-0.396567	9.918256	0.014343	-0.003967	0.099182	2.160779	-0.789836	-0.056521
54018	0	1.439901	-0.360075	9.942612	0.014399	-0.003598	0.099426	2.158251	-0.789976	-0.054219
54019	0	1.434290	-0.329591	9.936529	0.014343	-0.003296	0.099365	2.158630	-0.789285	-0.046084
54020	0	1.403620	-0.354554	9.912103	0.014037	-0.003540	0.099121	2.152658	-0.787822	-0.041374
54021	0	1.434112	-0.336214	9.948744	0.014343	-0.003357	0.099487	2.147056	-0.784936	-0.037779
54022	0	1.433766	-0.331056	9.887693	0.014338	-0.003306	0.098877	2.142527	-0.783380	-0.041274
54023	0	1.410056	-0.354135	9.893774	0.014099	-0.003540	0.098938	2.141305	-0.784568	-0.041014
54024	0	1.379778	-0.348511	9.911979	0.013796	-0.003483	0.099120	2.138945	-0.786313	-0.039719
54025	0	1.409847	-0.347970	9.936530	0.014099	-0.003479	0.099365	2.138449	-0.785169	-0.039136
54026	0	1.397513	-0.354386	9.838860	0.013975	-0.003542	0.098389	2.136553	-0.784820	-0.033658
54027	0	1.397522	-0.366409	9.893817	0.013977	-0.003662	0.098938	2.134591	-0.782398	-0.027083
54028	0	1.421868	-0.372843	9.912089	0.014217	-0.003728	0.099121	2.134309	-0.783622	-0.017773
54029	0	1.440405	-0.342089	9.881585	0.014404	-0.003418	0.098816	2.131255	-0.782950	-0.014024
54030	0	1.409885	-0.379240	9.918102	0.014098	-0.003791	0.099181	2.129700	-0.783154	-0.019181
54031	0	1.416274	-0.390954	9.899852	0.014160	-0.003906	0.098999	2.126116	-0.785558	-0.022745
54032	0	1.409977	-0.354436	9.918089	0.014104	-0.003547	0.099180	2.129092	-0.780435	-0.019444
54033	0	1.409827	-0.360173	9.918223	0.014099	-0.003601	0.099182	2.128575	-0.779019	-0.018407
54034	0	1.404155	-0.354034	9.936453	0.014036	-0.003542	0.099365	2.130618	-0.784849	-0.013398
54035	0	1.404312	-0.354144	9.905930	0.014038	-0.003540	0.099060	2.129230	-0.790313	-0.009623
54036	0	1.392364	-0.366827	9.979072	0.013926	-0.003665	0.099791	2.125665	-0.787509	-0.012092
54037	0	1.391965	-0.336175	9.942560	0.013916	-0.003357	0.099426	2.120341	-0.791207	-0.013199
54038	0	1.404625	-0.343223	9.899677	0.014045	-0.003428	0.098997	2.116220	-0.792506	-0.012026
54039	0	1.409744	-0.335575	9.893827	0.014099	-0.003357	0.098938	2.117795	-0.790115	-0.012072
54040	0	1.415812	-0.347993	9.912074	0.014156	-0.003477	0.099121	2.114753	-0.791768	-0.008672
54041	0	1.428090	-0.348203	9.912118	0.014282	-0.003479	0.099121	2.111500	-0.789820	-0.006212
54042	0	1.433729	-0.354718	9.899946	0.014340	-0.003547	0.098999	2.111222	-0.785905	-0.000909
54043	0	1.409757	-0.378652	9.912123	0.014099	-0.003784	0.099121	2.108726	-0.783626	-0.002337
54044	0	1.415621	-0.361168	9.899886	0.014156	-0.003607	0.098999	2.103300	-0.783010	-0.000107
54045	0	1.422010	-0.360130	9.869400	0.014221	-0.003601	0.098694	2.103282	-0.781468	0.003308
54046	0	1.422000	-0.390698	9.857155	0.014218	-0.003907	0.098572	2.103715	-0.783036	0.005487
54047	0	1.422252	-0.372723	9.869350	0.014221	-0.003723	0.098694	2.099158	-0.784126	0.003109
54048	0	1.397865	-0.360806	9.863196	0.013979	-0.003610	0.098632	2.101141	-0.783310	0.002278
54049	0	1.409941	-0.366234	9.899897	0.014099	-0.003662	0.098999	2.101040	-0.783284	0.007865
54050	0	1.404075	-0.348018	9.905872	0.014038	-0.003480	0.099059	2.100908	-0.785942	0.007638
54051	0	1.422247	-0.366643	9.912075	0.014221	-0.003662	0.099121	2.096107	-0.787046	0.008747
54052	0	1.421911	-0.367279	9.954791	0.014223	-0.003672	0.099547	2.094912	-0.781877	0.004473
54053	0	1.434422	-0.378679	9.985328	0.014343	-0.003784	0.099854	2.092067	-0.782578	0.005391
54054	0	1.391516	-0.373263	9.930349	0.013918	-0.003729	0.099303	2.087941	-0.779193	0.011947
54055	0	1.415494	-0.360638	9.948786	0.014160	-0.003601	0.099487	2.082059	-0.772862	0.014955
54056	0	1.421174	-0.349068	9.930500	0.014211	-0.003490	0.099305	2.081957	-0.773811	0.024017
54057	0	1.416507	-0.335580	9.918147	0.014160	-0.003357	0.099182	2.083287	-0.778931	0.019412
54058	0	1.380124	-0.365866	9.918059	0.013803	-0.003660	0.099180	2.085177	-0.775966	0.023026
54059	0	1.416382	-0.366146	9.930370	0.014160	-0.003662	0.099304	2.085982	-0.779737	0.020005
54060	0	1.398321	-0.354458	9.997356	0.013984	-0.003539	0.099974	2.079828	-0.778713	0.022299
54061	0	1.409994	-0.353745	9.973142	0.014099	-0.003540	0.099731	2.082830	-0.779124	0.017445
54062	0	1.397737	-0.359495	9.899821	0.013978	-0.003596	0.098998	2.084506	-0.778109	0.023399
54063	0	1.416029	-0.336061	9.918199	0.014160	-0.003357	0.099182	2.080418	-0.777942	0.028279
54064	0	1.397298	-0.342862	9.863233	0.013977	-0.003426	0.098632	2.077067	-0.772872	0.032549
54065	0	1.416250	-0.348328	9.924268	0.014160	-0.003479	0.099243	2.072300	-0.775330	0.040535
54066	0	1.416792	-0.336596	9.924085	0.014165	-0.003366	0.099241	2.072971	-0.778455	0.043025
54067	0	1.416136	-0.378575	9.954811	0.014160	-0.003784	0.099548	2.071286	-0.779593	0.047531
54068	0	1.410344	-0.342547	9.881449	0.014101	-0.003422	0.098815	2.067158	-0.782135	0.052645
54069	0	1.422130	-0.378597	9.924308	0.014221	-0.003784	0.099243	2.065206	-0.781961	0.054526
54070	0	1.415990	-0.379483	9.942509	0.014160	-0.003788	0.099425	2.057507	-0.781437	0.059953
54071	0	1.397729	-0.378130	9.954842	0.013977	-0.003784	0.099548	2.060833	-0.781324	0.060741
54072	0	1.415742	-0.384279	9.967067	0.014160	-0.003839	0.099670	2.057165	-0.777880	0.063786
54073	0	1.416088	-0.353901	9.905999	0.014160	-0.003540	0.099060	2.058459	-0.778578	0.071426
54074	0	1.416314	-0.354032	9.936391	0.014161	-0.003538	0.099364	2.056001	-0.780592	0.072047
54075	0	1.422206	-0.360323	9.887675	0.014221	-0.003601	0.098877	2.053585	-0.781304	0.074393
54076	0	1.415962	-0.378997	9.912031	0.014161	-0.003789	0.099120	2.052449	-0.779210	0.075350
54077	0	1.415847	-0.347706	9.912140	0.014160	-0.003479	0.099121	2.054717	-0.776896	0.074946
54078	0	1.403131	-0.341547	9.948768	0.014034	-0.003414	0.099487	2.053294	-0.773253	0.081096
54079	0	1.404036	-0.366353	9.948693	0.014038	-0.003662	0.099487	2.051658	-0.775439	0.080388
54080	0	1.410291	-0.342170	9.966946	0.014103	-0.003422	0.099669	2.051726	-0.774903	0.076459
54081	0	1.409806	-0.354161	9.960947	0.014099	-0.003540	0.099609	2.049993	-0.773421	0.078515
54082	0	1.440223	-0.366397	9.906002	0.014401	-0.003666	0.099060	2.052241	-0.773975	0.079097
54083	0	1.415903	-0.360254	9.936534	0.014160	-0.003601	0.099365	2.050524	-0.772128	0.072532
54084	0	1.391779	-0.360596	9.948662	0.013913	-0.003605	0.099487	2.049285	-0.777171	0.078309
54085	0	1.397697	-0.372186	9.893805	0.013977	-0.003723	0.098938	2.050766	-0.776755	0.082160
54086	0	1.422042	-0.341640	9.954830	0.014220	-0.003416	0.099548	2.050389	-0.776634	0.083634
54087	0	1.373796	-0.353792	9.893736	0.013733	-0.003540	0.098938	2.052788	-0.782193	0.085155
54088	0	1.429466	-0.317669	9.960684	0.014292	-0.003170	0.099607	2.045146	-0.785111	0.083855
54089	0	1.397564	-0.347970	9.991472	0.013977	-0.003479	0.099915	2.044379	-0.783239	0.088841
54090	0	1.409435	-0.354317	9.912132	0.014096	-0.003542	0.099121	2.043019	-0.780808	0.094219
54091	0	1.403554	-0.348051	9.918244	0.014038	-0.003479	0.099182	2.041320	-0.777587	0.095016
54092	0	1.403461	-0.342123	9.881562	0.014032	-0.003422	0.098816	2.041974	-0.779966	0.099620
54093	0	1.397187	-0.341501	9.863365	0.013977	-0.003418	0.098633	2.045445	-0.773768	0.109756
54094	0	1.433125	-0.353483	9.869500	0.014333	-0.003534	0.098695	2.044854	-0.771677	0.109318
54095	0	1.403799	-0.372342	9.918213	0.014038	-0.003723	0.099182	2.044506	-0.771215	0.106751
54096	0	1.403805	-0.348072	9.857162	0.014037	-0.003480	0.098572	2.043644	-0.772082	0.113452
54097	0	1.415882	-0.336157	9.887699	0.014160	-0.003357	0.098877	2.038318	-0.770213	0.115999
54098	0	1.427834	-0.378620	9.905954	0.014279	-0.003794	0.099059	2.046894	-0.768680	0.120079
54099	0	1.416306	-0.366260	9.924273	0.014160	-0.003662	0.099243	2.046265	-0.771642	0.117402
54100	0	1.416433	-0.354375	9.972969	0.014166	-0.003542	0.099730	2.044192	-0.769575	0.120131
54101	0	1.416692	-0.347700	9.954745	0.014160	-0.003479	0.099548	2.046369	-0.776948	0.118031
54102	0	1.387163	-0.334938	9.893575	0.013868	-0.003353	0.098936	2.050602	-0.780472	0.119173
54103	0	1.409956	-0.359664	9.918223	0.014099	-0.003601	0.099182	2.055675	-0.780820	0.124737
54104	0	1.373617	-0.371117	9.912090	0.013734	-0.003715	0.099121	2.059491	-0.783173	0.127302
54105	0	1.416009	-0.365897	9.948743	0.014160	-0.003662	0.099487	2.062987	-0.782660	0.122041
54106	0	1.391301	-0.353475	9.912137	0.013915	-0.003534	0.099121	2.062453	-0.780034	0.123640
54107	0	1.421914	-0.372108	9.960974	0.014221	-0.003723	0.099609	2.064751	-0.777361	0.126729
54108	0	1.427662	-0.359434	9.960960	0.014277	-0.003597	0.099609	2.068044	-0.776172	0.128889
54109	0	1.446475	-0.366217	9.887704	0.014465	-0.003662	0.098877	2.067923	-0.775212	0.129897
54110	0	1.427991	-0.378570	9.942631	0.014280	-0.003785	0.099426	2.067209	-0.774466	0.130683
54111	0	1.403558	-0.359706	9.942677	0.014038	-0.003601	0.099426	2.071746	-0.771357	0.135643
54112	0	1.421422	-0.377830	9.960949	0.014215	-0.003777	0.099609	2.069659	-0.769582	0.139994
54113	0	1.416535	-0.341537	9.930355	0.014160	-0.003418	0.099304	2.072494	-0.775232	0.140818
54114	0	1.386463	-0.334786	9.960773	0.013865	-0.003352	0.099607	2.077332	-0.774063	0.143935
54115	0	1.421645	-0.341500	9.924395	0.014221	-0.003418	0.099243	2.080680	-0.768316	0.144836
54116	0	1.403123	-0.383839	9.893861	0.014029	-0.003839	0.098939	2.081830	-0.771114	0.146746
54117	0	1.434381	-0.360038	9.875483	0.014343	-0.003601	0.098755	2.082539	-0.771490	0.148687
54118	0	1.428146	-0.353757	9.893734	0.014283	-0.003539	0.098937	2.084132	-0.769079	0.147759
54119	0	1.428231	-0.348048	9.930414	0.014282	-0.003479	0.099304	2.082283	-0.768719	0.143828
54120	0	1.416205	-0.354271	9.899784	0.014160	-0.003544	0.098998	2.083485	-0.770659	0.148302
54121	0	1.403697	-0.372642	9.869388	0.014038	-0.003723	0.098694	2.079656	-0.769256	0.154492
54122	0	1.396858	-0.378787	9.930415	0.013974	-0.003791	0.099303	2.082983	-0.762564	0.158576
54123	0	1.409899	-0.347313	9.893821	0.014099	-0.003479	0.098938	2.089586	-0.762086	0.154651
54124	0	1.397968	-0.346666	9.930373	0.013976	-0.003468	0.099304	2.090463	-0.765954	0.153488
54125	0	1.391160	-0.378859	9.893844	0.013916	-0.003784	0.098938	2.085300	-0.760610	0.153588
54126	0	1.403391	-0.361046	9.881516	0.014029	-0.003611	0.098816	2.085312	-0.766581	0.156661
54127	0	1.397779	-0.348048	9.924301	0.013977	-0.003479	0.099243	2.083459	-0.767097	0.156864
54128	0	1.397944	-0.360615	9.936403	0.013978	-0.003605	0.099364	2.081896	-0.768614	0.168565
54129	0	1.421910	-0.347641	9.924356	0.014221	-0.003479	0.099243	2.084742	-0.765966	0.171958
54130	0	1.403378	-0.359087	9.887709	0.014033	-0.003596	0.098877	2.090835	-0.766283	0.175293
54131	0	1.398057	-0.335502	9.948687	0.013977	-0.003357	0.099487	2.092855	-0.770138	0.174939
54132	0	1.416564	-0.341461	9.875316	0.014167	-0.003415	0.098753	2.093303	-0.768558	0.177734
54133	0	1.397588	-0.378236	9.887719	0.013977	-0.003784	0.098877	2.095223	-0.766897	0.177623
54134	0	1.415711	-0.384296	9.851074	0.014157	-0.003842	0.098511	2.094359	-0.766427	0.178979
54135	0	1.415919	-0.329412	9.887715	0.014160	-0.003296	0.098877	2.096251	-0.765086	0.181252
54136	0	1.433872	-0.347105	9.881648	0.014341	-0.003476	0.098816	2.101967	-0.761823	0.185963
54137	0	1.397706	-0.347735	9.887701	0.013977	-0.003479	0.098877	2.103659	-0.761478	0.182072
54138	0	1.397786	-0.359823	9.905981	0.013976	-0.003598	0.099060	2.103438	-0.763219	0.182874
54139	0	1.428664	-0.335276	9.820507	0.014282	-0.003357	0.098206	2.108029	-0.768050	0.182699
54140	0	1.416862	-0.310412	9.918027	0.014169	-0.003105	0.099180	2.109018	-0.767602	0.180809
54141	0	1.403703	-0.354122	9.930431	0.014038	-0.003540	0.099304	2.107522	-0.766272	0.188949
54142	0	1.391348	-0.354544	9.838853	0.013913	-0.003543	0.098389	2.104420	-0.766493	0.198136
54143	0	1.391665	-0.359742	9.844975	0.013916	-0.003601	0.098450	2.108418	-0.766958	0.200648
54144	0	1.392111	-0.359383	9.881535	0.013917	-0.003594	0.098816	2.108852	-0.771539	0.203136
54145	0	1.422253	-0.353734	9.899893	0.014221	-0.003540	0.098999	2.111733	-0.772836	0.201929
54146	0	1.410218	-0.389770	9.838770	0.014101	-0.003901	0.098388	2.115871	-0.773926	0.200370
54147	0	1.415994	-0.341657	9.893807	0.014160	-0.003418	0.098938	2.117289	-0.773508	0.206893
54148	0	1.398084	-0.359758	9.857116	0.013976	-0.003599	0.098572	2.118895	-0.778867	0.212106
54149	0	1.404251	-0.341840	9.893735	0.014038	-0.003418	0.098938	2.118131	-0.783672	0.209989
54150	0	1.380409	-0.378161	9.850875	0.013803	-0.003785	0.098509	2.121934	-0.785214	0.208996
54151	0	1.416074	-0.348272	9.869363	0.014160	-0.003479	0.098694	2.117429	-0.785628	0.209271
54152	0	1.379568	-0.330592	9.936409	0.013795	-0.003304	0.099364	2.114457	-0.786288	0.213376
54153	0	1.385601	-0.348350	9.832733	0.013855	-0.003479	0.098328	2.108989	-0.787144	0.210945
54154	0	1.404333	-0.354993	9.899758	0.014040	-0.003550	0.098998	2.108296	-0.790663	0.210327
54155	0	1.397621	-0.341934	9.979255	0.013977	-0.003418	0.099792	2.106492	-0.789433	0.208363
54156	0	1.403489	-0.336007	9.906026	0.014036	-0.003361	0.099060	2.107026	-0.787691	0.209718
54157	0	1.416031	-0.341851	9.906002	0.014160	-0.003418	0.099060	2.106179	-0.787685	0.213306
54158	0	1.403861	-0.360833	9.887573	0.014038	-0.003603	0.098876	2.099797	-0.788082	0.214550
54159	0	1.416361	-0.372710	9.948666	0.014160	-0.003723	0.099487	2.095046	-0.791962	0.217386
54160	0	1.440944	-0.336449	9.893634	0.014411	-0.003366	0.098936	2.096007	-0.790021	0.223514
54161	0	1.416525	-0.341420	9.881532	0.014160	-0.003418	0.098816	2.100054	-0.795722	0.224683
54162	0	1.423197	-0.353434	9.869173	0.014231	-0.003533	0.098692	2.098696	-0.797020	0.227740
54163	0	1.410615	-0.359604	9.924235	0.014099	-0.003601	0.099243	2.104141	-0.804924	0.228811
54164	0	1.386885	-0.389571	9.960743	0.013868	-0.003897	0.099607	2.105011	-0.805375	0.232903
54165	0	1.410419	-0.347954	9.924242	0.014099	-0.003479	0.099243	2.104105	-0.811070	0.238049
54166	0	1.398817	-0.329681	9.905796	0.013987	-0.003298	0.099058	2.104968	-0.812743	0.245655
54167	0	1.422211	-0.360232	9.893781	0.014221	-0.003601	0.098938	2.103263	-0.813602	0.245095
54168	0	1.385723	-0.384494	9.942539	0.013857	-0.003848	0.099425	2.106560	-0.813853	0.250043
54169	0	1.391044	-0.354100	9.979322	0.013916	-0.003540	0.099792	2.105204	-0.807288	0.252806
54170	0	1.402365	-0.335807	9.906146	0.014027	-0.003359	0.099061	2.105799	-0.803570	0.250480
54171	0	1.409770	-0.335736	9.899921	0.014099	-0.003357	0.098999	2.105050	-0.801802	0.253593
54172	0	1.410072	-0.359947	9.899848	0.014096	-0.003602	0.098999	2.107629	-0.806647	0.251118
54173	0	1.403813	-0.353761	9.893807	0.014038	-0.003540	0.098938	2.110157	-0.806636	0.255420
54174	0	1.404144	-0.353609	9.875441	0.014038	-0.003536	0.098755	2.109998	-0.810356	0.257857
54175	0	1.422210	-0.329682	9.899886	0.014221	-0.003296	0.098999	2.108646	-0.811231	0.260150
54176	0	1.410057	-0.323667	9.832665	0.014100	-0.003238	0.098327	2.109520	-0.811488	0.258148
54177	0	1.410390	-0.348111	9.930345	0.014099	-0.003479	0.099304	2.106755	-0.816744	0.258091
54178	0	1.392633	-0.379158	9.905794	0.013926	-0.003789	0.099058	2.103415	-0.817434	0.263907
54179	0	1.392033	-0.354694	9.905921	0.013916	-0.003540	0.099060	2.095152	-0.822212	0.264290
54180	0	1.416807	-0.331470	9.899706	0.014169	-0.003310	0.098997	2.089688	-0.821234	0.268418
54181	0	1.379643	-0.347813	9.893767	0.013794	-0.003479	0.098938	2.090334	-0.823888	0.271084
54182	0	1.410847	-0.341737	9.936362	0.014104	-0.003417	0.099364	2.089566	-0.828921	0.269672
54183	0	1.409654	-0.354317	9.899928	0.014099	-0.003540	0.098999	2.085697	-0.825845	0.275274
54184	0	1.397580	-0.342428	9.875426	0.013971	-0.003425	0.098755	2.085778	-0.830904	0.283225
54185	0	1.416052	-0.347821	9.924314	0.014160	-0.003479	0.099243	2.086326	-0.831036	0.280533
54186	0	1.428589	-0.347872	9.844820	0.014282	-0.003478	0.098449	2.085238	-0.835194	0.286047
54187	0	1.391415	-0.396781	9.906030	0.013916	-0.003967	0.099060	2.084320	-0.832990	0.289541
54188	0	1.409465	-0.366041	9.912132	0.014095	-0.003664	0.099121	2.088079	-0.831955	0.289982
54189	0	1.367123	-0.354147	9.930424	0.013672	-0.003540	0.099304	2.086081	-0.831072	0.293130
54190	0	1.421972	-0.348167	9.875391	0.014219	-0.003483	0.098754	2.087062	-0.831400	0.293119
54191	0	1.391597	-0.372472	9.875483	0.013916	-0.003723	0.098755	2.084873	-0.831080	0.291108
54192	0	1.421408	-0.335952	9.942624	0.014220	-0.003361	0.099425	2.085948	-0.823759	0.288369
54193	0	1.372928	-0.378503	9.912156	0.013733	-0.003784	0.099121	2.084621	-0.819401	0.292053
54194	0	1.415102	-0.342422	9.936530	0.014153	-0.003420	0.099365	2.079321	-0.817524	0.296011
54195	0	1.422214	-0.348391	9.887664	0.014221	-0.003479	0.098877	2.073313	-0.818403	0.299219
54196	0	1.410500	-0.355146	9.905851	0.014101	-0.003551	0.099059	2.071790	-0.822603	0.295180
54197	0	1.415628	-0.353853	9.918274	0.014160	-0.003540	0.099182	2.073133	-0.817815	0.289540
54198	0	1.409161	-0.347806	9.924403	0.014091	-0.003476	0.099244	2.070582	-0.817825	0.295661
54199	0	1.392074	-0.372319	9.954768	0.013916	-0.003723	0.099548	2.070116	-0.823102	0.300701
54200	0	1.404526	-0.335716	9.918058	0.014048	-0.003358	0.099180	2.070592	-0.820255	0.303220
54201	0	1.403802	-0.335786	9.930418	0.014038	-0.003357	0.099304	2.069128	-0.819941	0.302697
54202	0	1.403953	-0.373093	9.918065	0.014037	-0.003726	0.099181	2.063118	-0.822647	0.308709
54203	0	1.404057	-0.360324	9.930377	0.014038	-0.003601	0.099304	2.060222	-0.825276	0.307893
54204	0	1.416571	-0.385043	9.942423	0.014165	-0.003850	0.099424	2.059295	-0.825950	0.307482
54205	0	1.421926	-0.390664	9.985378	0.014221	-0.003906	0.099854	2.058434	-0.823482	0.309938
54206	0	1.373290	-0.378705	9.960865	0.013728	-0.003785	0.099609	2.055788	-0.828724	0.307490
54207	0	1.385690	-0.341739	9.942602	0.013855	-0.003418	0.099426	2.055990	-0.830608	0.302533
54208	0	1.398118	-0.365837	9.973042	0.013980	-0.003661	0.099730	2.058699	-0.831742	0.298411
54209	0	1.403495	-0.396620	9.930469	0.014038	-0.003967	0.099304	2.059505	-0.827835	0.295891
54210	0	1.415250	-0.336003	9.869382	0.014153	-0.003355	0.098694	2.053343	-0.826504	0.297333
54211	0	1.428140	-0.347805	9.906021	0.014282	-0.003479	0.099060	2.054017	-0.825353	0.302693
54212	0	1.397441	-0.384522	9.887702	0.013975	-0.003844	0.098877	2.052522	-0.824474	0.309989
54213	0	1.410078	-0.372438	9.887667	0.014099	-0.003723	0.098877	2.050657	-0.826216	0.308603
54214	0	1.403950	-0.354575	9.954749	0.014041	-0.003543	0.099547	2.046955	-0.824268	0.307450
54215	0	1.409655	-0.348171	9.936550	0.014099	-0.003479	0.099365	2.043464	-0.821185	0.309361
54216	0	1.397487	-0.341987	9.930383	0.013971	-0.003424	0.099304	2.047353	-0.825035	0.306330
54217	0	1.403901	-0.347986	9.918197	0.014038	-0.003479	0.099182	2.045922	-0.825927	0.309902
54218	0	1.385504	-0.397115	9.954757	0.013857	-0.003969	0.099547	2.043220	-0.823531	0.306943
54219	0	1.397946	-0.378773	9.899855	0.013977	-0.003784	0.098999	2.038679	-0.826154	0.310695
54220	0	1.410309	-0.342746	9.979062	0.014104	-0.003426	0.099791	2.036061	-0.824878	0.306617
54221	0	1.416203	-0.354358	9.985312	0.014160	-0.003540	0.099854	2.031518	-0.826652	0.301080
54222	0	1.410118	-0.367266	9.979167	0.014103	-0.003670	0.099792	2.027697	-0.824290	0.299631
54223	0	1.415678	-0.335862	10.046429	0.014160	-0.003357	0.100464	2.025371	-0.820323	0.300557
54224	0	1.397183	-0.378989	9.912082	0.013970	-0.003788	0.099121	2.022731	-0.821858	0.304390
54225	0	1.416106	-0.384499	9.985340	0.014160	-0.003845	0.099854	2.022515	-0.822746	0.307509
54226	0	1.416219	-0.371816	10.003583	0.014162	-0.003723	0.100036	2.027667	-0.822598	0.306383
54227	0	1.385286	-0.359927	9.948766	0.013855	-0.003601	0.099487	2.029249	-0.819979	0.304663
54228	0	1.427826	-0.365812	9.997551	0.014277	-0.003659	0.099976	2.030034	-0.820661	0.303069
54229	0	1.409815	-0.360307	9.906012	0.014099	-0.003601	0.099060	2.027273	-0.819351	0.303734
54230	0	1.391437	-0.372917	9.930412	0.013914	-0.003728	0.099304	2.025360	-0.819556	0.306441
54231	0	1.409807	-0.372425	9.954845	0.014099	-0.003723	0.099548	2.023565	-0.817949	0.298438
54232	0	1.421641	-0.354659	9.918227	0.014218	-0.003543	0.099182	2.018864	-0.815538	0.298294
54233	0	1.415618	-0.335807	9.936576	0.014160	-0.003357	0.099365	2.017091	-0.810736	0.296510
54234	0	1.421490	-0.366880	9.960986	0.014213	-0.003665	0.099610	2.012212	-0.813148	0.296429
54235	0	1.397165	-0.397154	9.881651	0.013977	-0.003967	0.098816	2.006832	-0.806617	0.296774
54236	0	1.408735	-0.366953	9.918317	0.014088	-0.003671	0.099183	2.007640	-0.805988	0.292904
54237	0	1.379461	-0.385014	9.930392	0.013794	-0.003845	0.099304	2.001465	-0.806444	0.290447
54238	0	1.410470	-0.342967	9.887530	0.014100	-0.003428	0.098876	1.999504	-0.811501	0.286162
54239	0	1.415934	-0.354016	9.930431	0.014160	-0.003540	0.099304	1.998845	-0.810331	0.285447
54240	0	1.415712	-0.335523	9.948756	0.014158	-0.003358	0.099487	2.001372	-0.808837	0.285644
54241	0	1.404048	-0.335946	9.881549	0.014038	-0.003357	0.098816	1.997957	-0.811460	0.287930
54242	0	1.404048	-0.348352	9.942474	0.014043	-0.003485	0.099424	1.998851	-0.808627	0.291198
54243	0	1.415857	-0.347886	9.857201	0.014160	-0.003479	0.098572	1.998514	-0.806593	0.293766
54244	0	1.421826	-0.353801	9.851069	0.014217	-0.003540	0.098511	2.000361	-0.807496	0.295990
54245	0	1.428214	-0.329543	9.906009	0.014282	-0.003296	0.099060	2.000385	-0.807195	0.294075
54246	0	1.434219	-0.335354	9.918226	0.014342	-0.003357	0.099182	2.003731	-0.806819	0.291548
54247	0	1.428346	-0.366168	9.912093	0.014282	-0.003662	0.099121	2.003725	-0.808157	0.294889
54248	0	1.428450	-0.360131	9.881490	0.014284	-0.003601	0.098815	2.002942	-0.808423	0.297672
54249	0	1.397870	-0.365852	9.948721	0.013977	-0.003662	0.099487	2.006515	-0.810240	0.305631
54250	0	1.434860	-0.365775	9.936384	0.014346	-0.003655	0.099364	2.003322	-0.812902	0.306428
54251	0	1.440777	-0.329575	9.942577	0.014404	-0.003296	0.099426	2.003007	-0.816861	0.313147
54252	0	1.404498	-0.378324	9.936333	0.014045	-0.003784	0.099363	2.003586	-0.817108	0.319782
54253	0	1.410254	-0.360220	9.979196	0.014099	-0.003601	0.099792	2.001789	-0.821043	0.325265
54254	0	1.392142	-0.378378	9.948570	0.013923	-0.003787	0.099485	2.004942	-0.819285	0.323511
54255	0	1.397684	-0.366254	9.899904	0.013977	-0.003662	0.098999	2.003908	-0.818881	0.322012
54256	0	1.410259	-0.384763	9.911945	0.014098	-0.003846	0.099120	2.001666	-0.823826	0.319855
54257	0	1.385364	-0.384526	9.899921	0.013855	-0.003845	0.098999	2.001064	-0.822119	0.320213
54258	0	1.378840	-0.402902	9.948769	0.013791	-0.004029	0.099487	2.000804	-0.818884	0.321112
54259	0	1.397607	-0.384380	9.912129	0.013977	-0.003845	0.099121	2.001871	-0.817636	0.327722
54260	0	1.397367	-0.408859	9.924332	0.013975	-0.004087	0.099243	1.999985	-0.815725	0.329154
54261	0	1.397419	-0.384532	9.869425	0.013977	-0.003845	0.098694	1.999317	-0.812276	0.333238
54262	0	1.390945	-0.354314	9.838871	0.013910	-0.003541	0.098389	1.996240	-0.811009	0.327696
54263	0	1.422075	-0.366304	9.838870	0.014221	-0.003662	0.098389	1.994590	-0.810289	0.326390
54264	0	1.409420	-0.353970	9.875543	0.014097	-0.003543	0.098755	1.997713	-0.806636	0.326846
54265	0	1.416183	-0.341845	9.893773	0.014160	-0.003418	0.098938	1.996576	-0.808424	0.327233
54266	0	1.434841	-0.329955	9.918079	0.014346	-0.003298	0.099181	1.993984	-0.810873	0.325991
54267	0	1.434360	-0.323268	9.857180	0.014343	-0.003235	0.098572	1.995910	-0.811056	0.323650
54268	0	1.422008	-0.329240	9.875503	0.014221	-0.003292	0.098755	1.994978	-0.809588	0.323732
54269	0	1.446702	-0.305301	9.918184	0.014465	-0.003052	0.099182	1.992978	-0.811386	0.324109
54270	0	1.391853	-0.330062	9.942530	0.013919	-0.003299	0.099425	1.990260	-0.810792	0.323783
54271	0	1.428280	-0.323714	9.942611	0.014282	-0.003235	0.099426	1.987082	-0.811277	0.322337
54272	0	1.397882	-0.329987	9.942523	0.013978	-0.003301	0.099425	1.987398	-0.812007	0.319449
54273	0	1.422013	-0.335932	9.960945	0.014221	-0.003357	0.099609	1.984148	-0.810742	0.328513
54274	0	1.427807	-0.342651	9.954840	0.014279	-0.003423	0.099548	1.979270	-0.809053	0.328671
54275	0	1.427942	-0.348378	9.948754	0.014282	-0.003479	0.099487	1.973249	-0.805610	0.326527
54276	0	1.427313	-0.367372	9.991499	0.014277	-0.003673	0.099915	1.971408	-0.801549	0.329641
54277	0	1.409751	-0.378152	9.948763	0.014099	-0.003784	0.099487	1.973839	-0.799462	0.325657
54278	0	1.403299	-0.353253	9.942655	0.014034	-0.003535	0.099426	1.976376	-0.797809	0.325342
54279	0	1.421841	-0.359808	9.991505	0.014221	-0.003601	0.099915	1.979186	-0.794411	0.321951
54280	0	1.415663	-0.371640	9.960910	0.014154	-0.003717	0.099609	1.979775	-0.796894	0.329827
54281	0	1.397798	-0.378157	9.948727	0.013977	-0.003784	0.099487	1.982155	-0.797856	0.332297
54282	0	1.416334	-0.359585	9.948619	0.014162	-0.003596	0.099486	1.982039	-0.799064	0.331201
54283	0	1.391395	-0.360257	9.857201	0.013916	-0.003601	0.098572	1.979721	-0.796507	0.330194
54284	0	1.391233	-0.360716	9.905982	0.013911	-0.003605	0.099060	1.976518	-0.797654	0.332043
54285	0	1.354897	-0.378753	9.906004	0.013550	-0.003784	0.099060	1.972049	-0.796423	0.328932
54286	0	1.391654	-0.373157	9.850942	0.013914	-0.003731	0.098510	1.970493	-0.799035	0.330187
54287	0	1.360755	-0.378674	9.869420	0.013611	-0.003784	0.098694	1.966958	-0.795140	0.332139
54288	0	1.409400	-0.360863	9.832735	0.014092	-0.003607	0.098328	1.964200	-0.796739	0.328450
54289	0	1.409486	-0.335629	9.863344	0.014099	-0.003357	0.098633	1.964337	-0.791589	0.327809
54290	0	1.408847	-0.316546	9.893947	0.014091	-0.003173	0.098939	1.972220	-0.788996	0.327510
54291	0	1.422387	-0.366077	9.942594	0.014221	-0.003662	0.099426	1.973089	-0.791844	0.326091
54292	0	1.410518	-0.360039	9.863163	0.014104	-0.003599	0.098632	1.971068	-0.793225	0.327427
54293	0	1.428272	-0.335500	9.906005	0.014282	-0.003357	0.099060	1.972711	-0.793753	0.336071
54294	0	1.403871	-0.335304	9.875398	0.014039	-0.003353	0.098754	1.972180	-0.793196	0.336999
54295	0	1.410346	-0.353811	9.857123	0.014099	-0.003540	0.098572	1.973769	-0.798119	0.343460
54296	0	1.398603	-0.383777	9.918031	0.013986	-0.003841	0.099180	1.977316	-0.798533	0.345479
54297	0	1.385906	-0.348318	9.954763	0.013855	-0.003479	0.099548	1.971875	-0.802985	0.340939
54298	0	1.398698	-0.360660	9.905794	0.013985	-0.003610	0.099058	1.974729	-0.805499	0.342398
54299	0	1.397731	-0.353712	9.912116	0.013977	-0.003540	0.099121	1.977425	-0.805609	0.340221
54300	0	1.428330	-0.341118	9.930408	0.014282	-0.003412	0.099304	1.978037	-0.806781	0.343006
54301	0	1.434646	-0.354155	9.875436	0.014343	-0.003540	0.098755	1.975660	-0.810367	0.345060
54302	0	1.404117	-0.366671	9.918057	0.014044	-0.003666	0.099180	1.974142	-0.807177	0.344072
54303	0	1.416293	-0.335764	9.936482	0.014160	-0.003357	0.099365	1.972718	-0.810312	0.348370
54304	0	1.398179	-0.354432	9.930316	0.013982	-0.003542	0.099303	1.969371	-0.810163	0.347464
54305	0	1.415677	-0.366244	9.869432	0.014160	-0.003662	0.098694	1.968440	-0.806281	0.352914
54306	0	1.415281	-0.390647	9.918212	0.014153	-0.003907	0.099182	1.968663	-0.806595	0.361220
54307	0	1.404202	-0.371943	9.881550	0.014038	-0.003723	0.098816	1.972275	-0.811074	0.361976
54308	0	1.404926	-0.335211	9.881440	0.014046	-0.003350	0.098815	1.969490	-0.815088	0.364094
54309	0	1.409755	-0.384420	9.899929	0.014099	-0.003845	0.098999	1.970002	-0.813126	0.365061
54310	0	1.428202	-0.335182	9.881554	0.014278	-0.003356	0.098816	1.974112	-0.817196	0.369529
54311	0	1.446855	-0.335581	9.905963	0.014465	-0.003357	0.099060	1.974746	-0.820799	0.368965
54312	0	1.434853	-0.347704	9.918029	0.014349	-0.003477	0.099180	1.974205	-0.820245	0.376876
54313	0	1.434394	-0.341896	9.863268	0.014343	-0.003418	0.098633	1.972419	-0.820900	0.377054
54314	0	1.422180	-0.330215	9.899801	0.014222	-0.003299	0.098998	1.967879	-0.820343	0.375336
54315	0	1.440479	-0.348048	9.924304	0.014404	-0.003479	0.099243	1.965581	-0.820870	0.378532
54316	0	1.403792	-0.360339	9.930346	0.014039	-0.003605	0.099303	1.966662	-0.819553	0.381613
54317	0	1.397797	-0.408826	9.967033	0.013977	-0.004089	0.099670	1.967241	-0.820542	0.382708
54318	0	1.403894	-0.347931	9.954746	0.014040	-0.003477	0.099547	1.964084	-0.819314	0.387980
54319	0	1.427861	-0.335894	9.930465	0.014282	-0.003357	0.099304	1.961164	-0.815046	0.390711
54320	0	1.415217	-0.323938	9.887701	0.014153	-0.003240	0.098877	1.960797	-0.814509	0.389962
54321	0	1.415918	-0.372476	9.857186	0.014160	-0.003723	0.098572	1.958294	-0.813302	0.391619
54322	0	1.421563	-0.415124	9.863346	0.014219	-0.004154	0.098633	1.961036	-0.808872	0.390020
54323	0	1.416018	-0.347729	9.906011	0.014160	-0.003479	0.099060	1.962295	-0.808698	0.385958
54324	0	1.403956	-0.341736	9.857135	0.014037	-0.003415	0.098572	1.959051	-0.811524	0.393312
54325	0	1.397701	-0.396697	9.875490	0.013977	-0.003967	0.098755	1.958717	-0.811330	0.391315
54326	0	1.409617	-0.371834	9.802293	0.014098	-0.003723	0.098022	1.963607	-0.808875	0.393748
54327	0	1.403752	-0.359920	9.844986	0.014038	-0.003601	0.098450	1.965099	-0.808134	0.393981
54328	0	1.403251	-0.329646	9.863322	0.014036	-0.003293	0.098633	1.960528	-0.803846	0.395486
54329	0	1.422513	-0.341867	9.789979	0.014221	-0.003418	0.097900	1.959017	-0.808345	0.394593
54330	0	1.385952	-0.354365	9.857024	0.013863	-0.003542	0.098570	1.956397	-0.804726	0.394077
54331	0	1.392169	-0.372249	9.826582	0.013916	-0.003723	0.098267	1.956462	-0.811388	0.398726
54332	0	1.417119	-0.311204	9.887510	0.014172	-0.003112	0.098875	1.955568	-0.810858	0.404012
54333	0	1.416415	-0.329617	9.887637	0.014160	-0.003296	0.098877	1.954547	-0.815370	0.405261
54334	0	1.398771	-0.366480	9.899662	0.013985	-0.003663	0.098997	1.951844	-0.818773	0.404011
54335	0	1.379372	-0.354170	9.906003	0.013794	-0.003540	0.099060	1.949252	-0.818442	0.402166
54336	0	1.434277	-0.342436	9.960827	0.014342	-0.003422	0.099608	1.945674	-0.818969	0.404145
54337	0	1.447115	-0.372723	9.973045	0.014465	-0.003723	0.099731	1.940330	-0.825627	0.406274
54338	0	1.429626	-0.367263	9.997228	0.014294	-0.003671	0.099973	1.937392	-0.828401	0.402164
54339	0	1.415639	-0.372368	9.979299	0.014160	-0.003723	0.099792	1.936141	-0.824130	0.405713
54340	0	1.427906	-0.397124	10.015893	0.014275	-0.003969	0.100160	1.933100	-0.829179	0.409574
54341	0	1.422150	-0.378588	10.015858	0.014221	-0.003784	0.100159	1.930453	-0.829424	0.408619
54342	0	1.410033	-0.366727	9.979131	0.014099	-0.003666	0.099792	1.928191	-0.830671	0.410042
54343	0	1.427861	-0.335770	9.985401	0.014282	-0.003357	0.099854	1.926642	-0.826436	0.411151
54344	0	1.439253	-0.360362	9.930478	0.014397	-0.003603	0.099304	1.925152	-0.821378	0.403197
54345	0	1.433967	-0.341488	9.961000	0.014343	-0.003418	0.099609	1.927994	-0.817174	0.406681
54346	0	1.384255	-0.359791	9.954987	0.013847	-0.003595	0.099549	1.924392	-0.811618	0.412517
54347	0	1.409461	-0.323561	9.899964	0.014099	-0.003235	0.098999	1.922906	-0.806466	0.418922
54348	0	1.396450	-0.360296	9.887833	0.013968	-0.003603	0.098878	1.922232	-0.802894	0.419280
54349	0	1.403694	-0.335779	9.875502	0.014038	-0.003357	0.098755	1.920610	-0.801668	0.426015
54350	0	1.415588	-0.305711	9.869394	0.014157	-0.003054	0.098694	1.915995	-0.800019	0.431819
54351	0	1.403675	-0.336041	9.808357	0.014038	-0.003357	0.098083	1.911286	-0.798398	0.435298
54352	0	1.421567	-0.342637	9.790075	0.014218	-0.003426	0.097900	1.909733	-0.795254	0.438403
54353	0	1.409818	-0.335849	9.802254	0.014099	-0.003357	0.098022	1.907245	-0.794083	0.439306
54354	0	1.391261	-0.354581	9.826674	0.013914	-0.003544	0.098267	1.904289	-0.792252	0.435515
54355	0	1.446505	-0.323118	9.863297	0.014465	-0.003235	0.098633	1.907896	-0.791964	0.442286
54356	0	1.409909	-0.365716	9.820537	0.014098	-0.003655	0.098206	1.905193	-0.792984	0.442416
54357	0	1.403875	-0.359980	9.820552	0.014038	-0.003601	0.098206	1.905951	-0.793704	0.445947
54358	0	1.379508	-0.372488	9.820445	0.013795	-0.003721	0.098205	1.901017	-0.793850	0.448723
54359	0	1.379837	-0.335628	9.930361	0.013794	-0.003357	0.099304	1.901006	-0.798836	0.448091
54360	0	1.380358	-0.378544	9.893585	0.013803	-0.003783	0.098936	1.897718	-0.799889	0.448169
54361	0	1.422720	-0.323567	9.881503	0.014221	-0.003235	0.098816	1.895990	-0.806644	0.442920
54362	0	1.429667	-0.366829	9.936274	0.014294	-0.003664	0.099363	1.890423	-0.810141	0.446263
54363	0	1.416344	-0.384760	9.936467	0.014160	-0.003845	0.099365	1.886945	-0.813806	0.444927
54364	0	1.422920	-0.360478	9.881372	0.014227	-0.003606	0.098814	1.887430	-0.816388	0.446349
54365	0	1.391649	-0.378714	9.899884	0.013916	-0.003784	0.098999	1.883329	-0.816957	0.451730
54366	0	1.410021	-0.379764	9.954711	0.014100	-0.003791	0.099547	1.874893	-0.817160	0.454196
54367	0	1.409892	-0.342142	9.899893	0.014099	-0.003418	0.098999	1.870215	-0.816864	0.453496
54368	0	1.434492	-0.373135	9.899767	0.014342	-0.003731	0.098998	1.868863	-0.819947	0.458996
54369	0	1.403764	-0.341739	9.881600	0.014038	-0.003418	0.098816	1.868800	-0.819354	0.457136
54370	0	1.409760	-0.335969	9.869380	0.014098	-0.003356	0.098694	1.863813	-0.818624	0.455925
54371	0	1.403567	-0.341792	9.820591	0.014038	-0.003418	0.098206	1.863163	-0.815735	0.456257
54372	0	1.409164	-0.329989	9.887721	0.014094	-0.003296	0.098877	1.857872	-0.812496	0.451800
54373	0	1.428206	-0.335952	9.851068	0.014282	-0.003357	0.098511	1.854178	-0.812224	0.452872
54374	0	1.409802	-0.318263	9.875385	0.014098	-0.003180	0.098754	1.849939	-0.812039	0.457262
54375	0	1.404131	-0.336059	9.863223	0.014038	-0.003357	0.098633	1.844987	-0.815701	0.457221
54376	0	1.391797	-0.348475	9.869254	0.013922	-0.003487	0.098692	1.846460	-0.811293	0.459185
54377	0	1.416202	-0.354000	9.857151	0.014160	-0.003540	0.098572	1.845755	-0.813347	0.456994
54378	0	1.379635	-0.354422	9.863181	0.013797	-0.003541	0.098632	1.841336	-0.812826	0.459942
54379	0	1.416013	-0.354081	9.979246	0.014160	-0.003540	0.099792	1.839716	-0.812683	0.454984
54380	0	1.415566	-0.366650	9.893745	0.014159	-0.003664	0.098937	1.836159	-0.808488	0.454688
54381	0	1.397823	-0.378584	9.936501	0.013977	-0.003784	0.099365	1.833556	-0.809931	0.463035
54382	0	1.398183	-0.372945	9.869239	0.013979	-0.003727	0.098693	1.829979	-0.813332	0.466292
54383	0	1.434035	-0.354302	9.899934	0.014343	-0.003540	0.098999	1.825894	-0.809970	0.466672
54384	0	1.390548	-0.367145	9.899947	0.013909	-0.003669	0.098999	1.822124	-0.805439	0.465451
54385	0	1.415942	-0.359946	9.881608	0.014160	-0.003601	0.098816	1.823313	-0.804700	0.471349
54386	0	1.409613	-0.359700	9.869405	0.014097	-0.003598	0.098694	1.823974	-0.803365	0.469821
54387	0	1.428258	-0.335506	9.918214	0.014282	-0.003357	0.099182	1.825380	-0.803681	0.467817
54388	0	1.409933	-0.359623	9.863286	0.014099	-0.003598	0.098633	1.826996	-0.804037	0.470273
54389	0	1.428203	-0.323643	9.881589	0.014282	-0.003235	0.098816	1.824485	-0.803771	0.469217
54390	0	1.397596	-0.329925	9.875396	0.013976	-0.003300	0.098754	1.824279	-0.803530	0.466706
54391	0	1.403854	-0.335629	9.863277	0.014038	-0.003357	0.098633	1.824339	-0.804121	0.472978
54392	0	1.434389	-0.317439	9.844875	0.014344	-0.003173	0.098449	1.821862	-0.803658	0.470631
54393	0	1.428339	-0.341486	9.875482	0.014282	-0.003418	0.098755	1.824781	-0.805120	0.472267
54394	0	1.398068	-0.329284	9.899774	0.013979	-0.003290	0.098998	1.820988	-0.807054	0.472723
54395	0	1.410009	-0.347287	9.875496	0.014099	-0.003479	0.098755	1.827318	-0.808152	0.471081
54396	0	1.416151	-0.328538	9.881597	0.014162	-0.003284	0.098816	1.825540	-0.807471	0.474458
54397	0	1.379512	-0.365959	9.905999	0.013794	-0.003662	0.099060	1.827672	-0.808697	0.470524
54398	0	1.416604	-0.365707	9.832612	0.014162	-0.003657	0.098327	1.827231	-0.813278	0.471228
54399	0	1.391973	-0.378284	9.832716	0.013916	-0.003784	0.098328	1.827994	-0.817458	0.468716
54400	0	1.374309	-0.384350	9.850834	0.013740	-0.003843	0.098509	1.827037	-0.821574	0.475274
54401	0	1.397462	-0.359983	9.906045	0.013977	-0.003601	0.099060	1.827746	-0.818722	0.477251
54402	0	1.439594	-0.365948	9.906047	0.014399	-0.003660	0.099060	1.827870	-0.815648	0.477370
54403	0	1.403562	-0.347786	9.960976	0.014038	-0.003479	0.099609	1.828462	-0.812786	0.475599
54404	0	1.409587	-0.359816	9.924285	0.014093	-0.003599	0.099243	1.828867	-0.815611	0.474286
54405	0	1.415737	-0.385026	9.960958	0.014160	-0.003845	0.099609	1.822379	-0.812308	0.470302
54406	0	1.415729	-0.379615	9.899856	0.014154	-0.003795	0.098999	1.819923	-0.815567	0.468827
54407	0	1.427772	-0.341900	9.918274	0.014282	-0.003418	0.099182	1.818096	-0.810469	0.475232
54408	0	1.433379	-0.330119	9.961024	0.014334	-0.003299	0.099610	1.814582	-0.810456	0.470638
54409	0	1.409991	-0.384537	9.887683	0.014099	-0.003845	0.098877	1.813706	-0.811490	0.474008
54410	0	1.416229	-0.354149	9.918099	0.014161	-0.003541	0.099181	1.812327	-0.812632	0.464530
54411	0	1.422214	-0.354307	9.942603	0.014221	-0.003540	0.099426	1.808127	-0.813697	0.463214
54412	0	1.422139	-0.342921	9.863195	0.014223	-0.003425	0.098632	1.802093	-0.811533	0.456182
54413	0	1.397572	-0.348056	9.857191	0.013977	-0.003479	0.098572	1.799582	-0.809981	0.455772
54414	0	1.420941	-0.336170	9.796269	0.014218	-0.003361	0.097961	1.797826	-0.799572	0.458988
54415	0	1.410000	-0.347814	9.899893	0.014099	-0.003479	0.098999	1.798108	-0.800639	0.460071
54416	0	1.391291	-0.378009	9.893773	0.013917	-0.003783	0.098937	1.800994	-0.795946	0.461002
54417	0	1.415696	-0.360145	9.845015	0.014160	-0.003601	0.098450	1.799852	-0.792222	0.459463
54418	0	1.390937	-0.384469	9.838873	0.013909	-0.003846	0.098389	1.800842	-0.792313	0.460112
54419	0	1.391482	-0.378248	9.832787	0.013916	-0.003784	0.098328	1.802074	-0.790904	0.460427
54420	0	1.366321	-0.359965	9.832839	0.013669	-0.003598	0.098328	1.799699	-0.784122	0.463727
54421	0	1.397873	-0.365952	9.869371	0.013977	-0.003662	0.098694	1.801932	-0.786091	0.466421
54422	0	1.379578	-0.365725	9.881511	0.013797	-0.003657	0.098815	1.801337	-0.785048	0.474401
54423	0	1.379323	-0.390823	9.918215	0.013794	-0.003906	0.099182	1.798352	-0.784338	0.478967
54424	0	1.403720	-0.379512	9.893665	0.014036	-0.003789	0.098937	1.790521	-0.785501	0.479236
54425	0	1.416034	-0.371862	9.893813	0.014160	-0.003723	0.098938	1.794979	-0.785731	0.479052
54426	0	1.385859	-0.383543	9.869339	0.013855	-0.003837	0.098694	1.795579	-0.789895	0.479671
54427	0	1.440735	-0.347741	9.893760	0.014404	-0.003479	0.098938	1.796727	-0.793561	0.483682
54428	0	1.410832	-0.354006	9.893644	0.014105	-0.003537	0.098937	1.792685	-0.797662	0.483840
54429	0	1.440473	-0.335566	9.881590	0.014404	-0.003357	0.098816	1.793473	-0.798277	0.490420
54430	0	1.410491	-0.359550	9.924152	0.014099	-0.003599	0.099242	1.796885	-0.804965	0.491721
54431	0	1.440488	-0.341339	9.899910	0.014404	-0.003418	0.098999	1.801397	-0.805646	0.488489
54432	0	1.416271	-0.335123	9.924284	0.014161	-0.003348	0.099243	1.797322	-0.807414	0.487279
54433	0	1.373207	-0.360129	9.930431	0.013733	-0.003601	0.099304	1.796317	-0.806435	0.483931
54434	0	1.409670	-0.348305	9.906002	0.014097	-0.003480	0.099060	1.792017	-0.805785	0.478945
54435	0	1.403674	-0.335672	9.826680	0.014038	-0.003357	0.098267	1.791545	-0.804248	0.480595
54436	0	1.403241	-0.348083	9.918246	0.014035	-0.003479	0.099182	1.788726	-0.800973	0.480142
54437	0	1.397397	-0.335980	9.918247	0.013977	-0.003357	0.099182	1.784680	-0.797294	0.477999
54438	0	1.439715	-0.348615	9.918218	0.014398	-0.003486	0.099182	1.783446	-0.796836	0.485703
54439	0	1.427872	-0.378499	9.906053	0.014282	-0.003784	0.099060	1.781772	-0.792717	0.484051
54440	0	1.409025	-0.360614	9.936530	0.014091	-0.003603	0.099365	1.777480	-0.791446	0.487853
54441	0	1.428042	-0.347649	9.857213	0.014282	-0.003479	0.098572	1.779699	-0.789464	0.492553
54442	0	1.415528	-0.347064	9.918241	0.014156	-0.003474	0.099182	1.783059	-0.788204	0.489586
54443	0	1.391707	-0.378360	9.863269	0.013916	-0.003784	0.098633	1.782968	-0.789431	0.487176
54444	0	1.392050	-0.354100	9.850939	0.013918	-0.003540	0.098510	1.781113	-0.792484	0.490466
54445	0	1.397888	-0.335592	9.857155	0.013977	-0.003357	0.098572	1.781509	-0.794593	0.489618
54446	0	1.398082	-0.359943	9.936418	0.013980	-0.003600	0.099364	1.781504	-0.795534	0.487528
54447	0	1.391566	-0.390394	9.875502	0.013916	-0.003906	0.098755	1.783358	-0.794968	0.481450
54448	0	1.385428	-0.365445	9.857188	0.013854	-0.003658	0.098572	1.787016	-0.795240	0.480552
54449	0	1.385512	-0.341666	9.918215	0.013855	-0.003418	0.099182	1.787773	-0.795460	0.480536
54450	0	1.385785	-0.360336	9.844915	0.013855	-0.003599	0.098450	1.782149	-0.798752	0.478659
54451	0	1.397509	-0.347632	9.857215	0.013977	-0.003479	0.098572	1.784476	-0.796409	0.475682
54452	0	1.385131	-0.377749	9.814459	0.013851	-0.003779	0.098145	1.785952	-0.796640	0.481563
54453	0	1.392021	-0.341865	9.936462	0.013916	-0.003418	0.099365	1.784432	-0.801620	0.484585
54454	0	1.417035	-0.354141	9.899677	0.014168	-0.003542	0.098997	1.784312	-0.804674	0.491439
54455	0	1.410002	-0.354509	9.851043	0.014099	-0.003540	0.098511	1.777752	-0.805748	0.491632
54456	0	1.403862	-0.367519	9.875389	0.014039	-0.003673	0.098754	1.774030	-0.805305	0.494034
54457	0	1.410315	-0.342373	9.887618	0.014099	-0.003418	0.098877	1.766612	-0.809910	0.493594
54458	0	1.380320	-0.355318	9.881376	0.013802	-0.003552	0.098814	1.764964	-0.811712	0.493640
54459	0	1.385425	-0.335711	9.851084	0.013855	-0.003357	0.098511	1.763982	-0.810784	0.489219
54460	0	1.397587	-0.378524	9.844960	0.013975	-0.003785	0.098450	1.763054	-0.811509	0.485633
54461	0	1.391338	-0.366272	9.912144	0.013916	-0.003662	0.099121	1.761589	-0.808389	0.481526
54462	0	1.397225	-0.329725	9.881581	0.013971	-0.003298	0.098816	1.761478	-0.809492	0.485037
54463	0	1.403885	-0.348158	9.844951	0.014038	-0.003479	0.098450	1.757808	-0.810532	0.490954
54464	0	1.409923	-0.348868	9.912012	0.014100	-0.003485	0.099120	1.752560	-0.809627	0.489836
54465	0	1.434589	-0.335803	9.893757	0.014343	-0.003357	0.098938	1.750519	-0.812620	0.488963
54466	0	1.410698	-0.348021	9.936390	0.014104	-0.003482	0.099364	1.751626	-0.816163	0.486676
54467	0	1.404273	-0.341527	9.899846	0.014038	-0.003418	0.098999	1.753974	-0.821631	0.488933
54468	0	1.416703	-0.365889	9.893627	0.014169	-0.003657	0.098936	1.751461	-0.819676	0.491499
54469	0	1.410313	-0.378288	9.918161	0.014099	-0.003784	0.099182	1.752163	-0.824307	0.490545
54470	0	1.422869	-0.385061	9.930203	0.014229	-0.003843	0.099302	1.743064	-0.824182	0.489850
54471	0	1.385661	-0.354030	9.905982	0.013855	-0.003540	0.099060	1.742016	-0.826146	0.490241
54472	0	1.398147	-0.317404	9.905891	0.013980	-0.003175	0.099059	1.742097	-0.827934	0.490359
54473	0	1.415524	-0.378121	9.906088	0.014160	-0.003784	0.099060	1.744728	-0.822129	0.486403
54474	0	1.408883	-0.335243	9.942715	0.014089	-0.003351	0.099427	1.742584	-0.822367	0.490897
54475	0	1.409894	-0.335883	9.942623	0.014099	-0.003357	0.099426	1.739672	-0.822164	0.492632
54476	0	1.434011	-0.336316	9.881520	0.014342	-0.003361	0.098815	1.736153	-0.819577	0.489459
54477	0	1.391472	-0.359679	9.936557	0.013916	-0.003601	0.099365	1.740297	-0.818099	0.492454
54478	0	1.403387	-0.371664	9.948742	0.014035	-0.003715	0.099487	1.737183	-0.816577	0.492984
54479	0	1.415926	-0.359594	9.912141	0.014160	-0.003601	0.099121	1.742307	-0.815550	0.491916
54480	0	1.391578	-0.377752	9.881557	0.013914	-0.003775	0.098816	1.738242	-0.817525	0.491164
54481	0	1.385434	-0.366464	9.930420	0.013855	-0.003662	0.099304	1.734608	-0.816860	0.493529
54482	0	1.379316	-0.372676	9.887592	0.013792	-0.003729	0.098876	1.736277	-0.818280	0.500359
54483	0	1.379353	-0.335549	9.899913	0.013794	-0.003357	0.098999	1.737170	-0.817779	0.499655
54484	0	1.415888	-0.335562	9.887698	0.014159	-0.003355	0.098877	1.735789	-0.817528	0.506735
54485	0	1.385578	-0.336089	9.857153	0.013855	-0.003357	0.098572	1.730504	-0.818574	0.507795
54486	0	1.404195	-0.336942	9.869235	0.014039	-0.003366	0.098693	1.725228	-0.821887	0.503716
54487	0	1.428004	-0.348063	9.869411	0.014282	-0.003479	0.098694	1.722677	-0.819457	0.506495
54488	0	1.379162	-0.348407	9.881553	0.013789	-0.003483	0.098816	1.720496	-0.822387	0.510113
54489	0	1.409718	-0.347282	9.875538	0.014099	-0.003479	0.098755	1.726843	-0.820079	0.505187
54490	0	1.409738	-0.352726	9.863256	0.014095	-0.003529	0.098633	1.727649	-0.822591	0.505506
54491	0	1.428575	-0.341830	9.930368	0.014282	-0.003418	0.099304	1.726540	-0.826740	0.508686
54492	0	1.398782	-0.342111	9.881336	0.013984	-0.003419	0.098814	1.723239	-0.831469	0.509265
54493	0	1.403916	-0.402768	9.912097	0.014038	-0.004028	0.099121	1.723204	-0.832714	0.507692
54494	0	1.367725	-0.396596	9.899761	0.013674	-0.003966	0.098998	1.722834	-0.836697	0.505150
54495	0	1.410097	-0.329597	9.912083	0.014099	-0.003296	0.099121	1.721984	-0.838816	0.502008
54496	0	1.404136	-0.336120	9.985239	0.014041	-0.003358	0.099853	1.717452	-0.839272	0.503499
54497	0	1.416515	-0.354494	9.887606	0.014160	-0.003540	0.098877	1.711074	-0.845143	0.502838
54498	0	1.386534	-0.331122	9.899684	0.013865	-0.003306	0.098997	1.704738	-0.845970	0.497533
54499	0	1.403862	-0.347802	9.936519	0.014038	-0.003479	0.099365	1.705120	-0.846637	0.497866
54500	0	1.440228	-0.372089	9.857131	0.014405	-0.003722	0.098571	1.705883	-0.843187	0.496434
54501	0	1.415807	-0.335737	9.918241	0.014160	-0.003357	0.099182	1.704662	-0.840803	0.497500
54502	0	1.372698	-0.360466	9.893805	0.013728	-0.003602	0.098938	1.700900	-0.839495	0.500267
54503	0	1.379412	-0.347526	9.918224	0.013794	-0.003479	0.099182	1.704434	-0.839746	0.501890
54504	0	1.410031	-0.347380	9.918191	0.014099	-0.003472	0.099182	1.701982	-0.841093	0.503741
54505	0	1.403796	-0.414634	9.899921	0.014038	-0.004150	0.098999	1.705863	-0.840939	0.499243
54506	0	1.416003	-0.347156	9.893786	0.014159	-0.003471	0.098938	1.704932	-0.842011	0.504090
54507	0	1.379487	-0.311445	9.899884	0.013794	-0.003113	0.098999	1.702280	-0.843104	0.505120
54508	0	1.367286	-0.329751	9.887607	0.013673	-0.003300	0.098876	1.704055	-0.843143	0.505083
54509	0	1.373390	-0.391205	9.857141	0.013733	-0.003906	0.098572	1.696608	-0.844250	0.500333
54510	0	1.379461	-0.422714	9.875396	0.013796	-0.004224	0.098754	1.692015	-0.842673	0.496060
54511	0	1.397814	-0.305107	9.844957	0.013977	-0.003052	0.098450	1.692040	-0.843914	0.495120
54512	0	1.459153	-0.311170	9.875361	0.014589	-0.003112	0.098754	1.691490	-0.846537	0.499287
54513	0	1.416303	-0.323390	9.838829	0.014160	-0.003235	0.098389	1.691837	-0.849862	0.495506
54514	0	1.428487	-0.426980	9.820514	0.014288	-0.004272	0.098205	1.693149	-0.846457	0.498982
54515	0	1.391613	-0.372039	9.881601	0.013916	-0.003723	0.098816	1.695583	-0.846687	0.499316
54516	0	1.409801	-0.279983	9.893823	0.014099	-0.002803	0.098938	1.698352	-0.845475	0.509746
54517	0	1.397652	-0.384919	9.869377	0.013977	-0.003845	0.098694	1.693024	-0.844842	0.508787
54518	0	1.391506	-0.354983	9.844871	0.013915	-0.003549	0.098449	1.690892	-0.844862	0.508111
54519	0	1.415843	-0.366178	9.954860	0.014160	-0.003662	0.099548	1.690538	-0.842915	0.510118
54520	0	1.384877	-0.366318	9.869414	0.013851	-0.003662	0.098694	1.688597	-0.840261	0.515001
54521	0	1.415954	-0.323438	9.875499	0.014160	-0.003235	0.098755	1.688441	-0.839606	0.517634
54522	0	1.391044	-0.378569	9.875531	0.013914	-0.003783	0.098755	1.684897	-0.835435	0.524755
54523	0	1.410231	-0.336346	9.905938	0.014099	-0.003357	0.099060	1.676659	-0.839136	0.525930
54524	0	1.434969	-0.355360	9.875287	0.014349	-0.003553	0.098753	1.675700	-0.840015	0.529644
54525	0	1.434567	-0.360049	9.893766	0.014343	-0.003601	0.098938	1.675642	-0.842872	0.530220
54526	0	1.410569	-0.305005	9.905887	0.014104	-0.003051	0.099059	1.675800	-0.845043	0.533752
54527	0	1.428044	-0.359913	9.918246	0.014282	-0.003601	0.099182	1.677329	-0.843083	0.536609
54528	0	1.421637	-0.329372	9.912118	0.014217	-0.003292	0.099121	1.674754	-0.841985	0.538662
54529	0	1.404170	-0.360221	9.979193	0.014038	-0.003601	0.099792	1.672702	-0.846164	0.536912
54530	0	1.398627	-0.348218	9.887468	0.013984	-0.003482	0.098875	1.671614	-0.849210	0.543663
54531	0	1.422105	-0.293366	9.857168	0.014221	-0.002930	0.098572	1.666296	-0.849022	0.542577
54532	0	1.397559	-0.379117	9.948648	0.013976	-0.003793	0.099486	1.667425	-0.848654	0.548229
54533	0	1.428613	-0.354524	9.924242	0.014282	-0.003540	0.099243	1.660750	-0.853227	0.552303
54534	0	1.398660	-0.361191	9.905787	0.013985	-0.003612	0.099058	1.659602	-0.855455	0.547246
54535	0	1.421486	-0.329913	9.845051	0.014221	-0.003296	0.098450	1.655243	-0.848206	0.550114
54536	0	1.421156	-0.330264	9.893841	0.014208	-0.003303	0.098939	1.654439	-0.852583	0.554826
54537	0	1.397663	-0.415196	9.820556	0.013977	-0.004150	0.098206	1.651886	-0.852082	0.556232
54538	0	1.428038	-0.373249	9.869377	0.014281	-0.003727	0.098694	1.644787	-0.851024	0.554938
54539	0	1.391673	-0.366217	9.857167	0.013916	-0.003662	0.098572	1.643962	-0.851845	0.552028
54540	0	1.404128	-0.378594	9.863151	0.014039	-0.003785	0.098632	1.642295	-0.854495	0.551648
54541	0	1.409870	-0.360114	9.863287	0.014099	-0.003601	0.098633	1.641473	-0.854003	0.553037
54542	0	1.391314	-0.372335	9.887725	0.013915	-0.003724	0.098877	1.641612	-0.851843	0.556501
54543	0	1.385661	-0.372335	9.838844	0.013855	-0.003723	0.098389	1.640639	-0.853820	0.560135
54544	0	1.385555	-0.372258	9.844913	0.013858	-0.003724	0.098449	1.641688	-0.851299	0.562810
54545	0	1.404020	-0.360581	9.887648	0.014038	-0.003601	0.098877	1.635485	-0.853734	0.560536
54546	0	1.391947	-0.355222	9.826465	0.013920	-0.003550	0.098265	1.631687	-0.853326	0.559764
54547	0	1.385720	-0.360151	9.863249	0.013855	-0.003601	0.098633	1.630417	-0.855892	0.556959
54548	0	1.404188	-0.341604	9.820475	0.014042	-0.003420	0.098205	1.634135	-0.855929	0.560155
54549	0	1.391764	-0.366124	9.869365	0.013916	-0.003662	0.098694	1.634407	-0.857907	0.558396
54550	0	1.434419	-0.341700	9.838800	0.014346	-0.003417	0.098388	1.633739	-0.855730	0.560501
54551	0	1.410131	-0.378468	9.814420	0.014099	-0.003784	0.098145	1.632414	-0.858295	0.557402
54552	0	1.398011	-0.341935	9.869302	0.013981	-0.003420	0.098693	1.632296	-0.857454	0.557783
54553	0	1.397837	-0.378300	9.844956	0.013977	-0.003784	0.098450	1.632918	-0.859031	0.555640
54554	0	1.397862	-0.360060	9.930324	0.013979	-0.003599	0.099303	1.630538	-0.858640	0.554798
54555	0	1.415694	-0.354306	9.906041	0.014160	-0.003540	0.099060	1.626361	-0.854948	0.555262
54556	0	1.403470	-0.385272	9.857128	0.014031	-0.003852	0.098572	1.624653	-0.858809	0.551664
54557	0	1.410271	-0.360226	9.942572	0.014099	-0.003601	0.099426	1.622544	-0.862988	0.551400
54558	0	1.398563	-0.342558	9.887461	0.013984	-0.003421	0.098875	1.616339	-0.865197	0.548516
54559	0	1.397585	-0.335862	9.893810	0.013977	-0.003357	0.098938	1.613678	-0.863817	0.546471
54560	0	1.416319	-0.372912	9.844878	0.014157	-0.003727	0.098450	1.610405	-0.870649	0.543850
54561	0	1.403788	-0.372169	9.893807	0.014038	-0.003723	0.098938	1.611354	-0.870467	0.543330
54562	0	1.421605	-0.335186	9.912177	0.014220	-0.003354	0.099121	1.613202	-0.865690	0.542874
54563	0	1.422015	-0.353966	9.954850	0.014221	-0.003540	0.099548	1.612943	-0.864595	0.547747
54564	0	1.379433	-0.354087	9.930372	0.013791	-0.003540	0.099304	1.611232	-0.868353	0.547419
54565	0	1.415736	-0.360210	9.875525	0.014160	-0.003601	0.098755	1.609341	-0.865117	0.547386
54566	0	1.409615	-0.378890	9.887649	0.014093	-0.003787	0.098877	1.606484	-0.868400	0.546217
54567	0	1.397475	-0.371886	9.820606	0.013977	-0.003723	0.098206	1.610687	-0.865668	0.542663
54568	0	1.403124	-0.365846	9.838882	0.014033	-0.003654	0.098389	1.605380	-0.863281	0.542649
54569	0	1.403843	-0.360222	9.869376	0.014038	-0.003601	0.098694	1.603319	-0.863670	0.540791
54570	0	1.403655	-0.335723	9.838802	0.014038	-0.003360	0.098388	1.605573	-0.861952	0.541896
54571	0	1.385302	-0.390642	9.899929	0.013855	-0.003906	0.098999	1.604650	-0.859702	0.543000
54572	0	1.397073	-0.366290	9.783958	0.013972	-0.003663	0.097839	1.604137	-0.857972	0.541407
54573	0	1.410120	-0.317527	9.820522	0.014099	-0.003174	0.098206	1.601727	-0.860411	0.543562
54574	0	1.410431	-0.354737	9.948603	0.014103	-0.003544	0.099486	1.597016	-0.862124	0.546115
54575	0	1.404052	-0.341840	9.857142	0.014038	-0.003418	0.098572	1.595792	-0.864996	0.545683
54576	0	1.343975	-0.378552	9.850879	0.013433	-0.003785	0.098510	1.594560	-0.873449	0.545202
54577	0	1.403960	-0.353919	9.918195	0.014038	-0.003540	0.099182	1.594780	-0.875163	0.543633
54578	0	1.404290	-0.371951	9.875375	0.014041	-0.003722	0.098754	1.597156	-0.877564	0.548609
54579	0	1.404167	-0.353782	9.930377	0.014038	-0.003540	0.099304	1.598957	-0.881750	0.550424
54580	0	1.374038	-0.390509	9.899786	0.013740	-0.003902	0.098998	1.595171	-0.882665	0.546641
54581	0	1.391896	-0.359909	9.869350	0.013916	-0.003601	0.098694	1.596690	-0.886033	0.542793
54582	0	1.392933	-0.390712	9.899682	0.013922	-0.003902	0.098998	1.590546	-0.894874	0.546660
54583	0	1.397984	-0.335412	9.899873	0.013977	-0.003357	0.098999	1.593042	-0.898168	0.547471
54584	0	1.416839	-0.365807	9.930272	0.014165	-0.003657	0.099303	1.591451	-0.902153	0.543098
54585	0	1.403779	-0.360188	9.857179	0.014038	-0.003601	0.098572	1.589831	-0.901912	0.546635
54586	0	1.373836	-0.378347	9.820382	0.013732	-0.003786	0.098205	1.592102	-0.909467	0.547283
54587	0	1.403712	-0.347873	9.857192	0.014038	-0.003479	0.098572	1.591702	-0.908388	0.548980
54588	0	1.404024	-0.366262	9.881532	0.014036	-0.003662	0.098816	1.590341	-0.913047	0.545206
54589	0	1.403444	-0.328990	9.826732	0.014038	-0.003296	0.098267	1.596600	-0.908903	0.547542
54590	0	1.409474	-0.377406	9.832807	0.014091	-0.003773	0.098329	1.594310	-0.912664	0.548159
54591	0	1.422478	-0.360178	9.881538	0.014221	-0.003601	0.098816	1.592760	-0.916846	0.547773
54592	0	1.398737	-0.336124	9.856927	0.013984	-0.003359	0.098570	1.589283	-0.921176	0.552180
54593	0	1.403681	-0.329309	9.899930	0.014038	-0.003296	0.098999	1.591782	-0.919698	0.552426
54594	0	1.415768	-0.359408	9.857180	0.014157	-0.003596	0.098572	1.593676	-0.920316	0.555736
54595	0	1.416184	-0.335962	9.832730	0.014160	-0.003357	0.098328	1.589863	-0.922296	0.553168
54596	0	1.428736	-0.360584	9.905881	0.014285	-0.003607	0.099059	1.590233	-0.924952	0.552316
54597	0	1.398032	-0.341964	9.918161	0.013977	-0.003418	0.099182	1.587570	-0.928711	0.549227
54598	0	1.423466	-0.317991	9.985057	0.014228	-0.003178	0.099852	1.584282	-0.936624	0.555196
54599	0	1.397492	-0.317181	9.936560	0.013977	-0.003174	0.099365	1.585896	-0.934223	0.556039
54600	0	1.403214	-0.365523	9.893827	0.014033	-0.003658	0.098938	1.588717	-0.932930	0.557933
54601	0	1.391843	-0.359783	9.905984	0.013916	-0.003601	0.099060	1.591721	-0.935787	0.558565
54602	0	1.373755	-0.353380	9.936432	0.013738	-0.003534	0.099364	1.591589	-0.935610	0.558591
54603	0	1.397034	-0.353764	9.948833	0.013977	-0.003540	0.099487	1.593663	-0.927958	0.559828
54604	0	1.408439	-0.353529	9.979458	0.014086	-0.003535	0.099794	1.592920	-0.926288	0.551960
54605	0	1.403643	-0.348186	9.881605	0.014038	-0.003479	0.098816	1.588935	-0.924339	0.552397
54606	0	1.373270	-0.379469	9.826591	0.013729	-0.003790	0.098267	1.582657	-0.928500	0.553151
54607	0	1.403826	-0.347792	9.881593	0.014038	-0.003479	0.098816	1.583195	-0.928730	0.552591
54608	0	1.397438	-0.347762	9.881532	0.013977	-0.003477	0.098815	1.581913	-0.925661	0.554724
54609	0	1.385630	-0.359728	9.918208	0.013855	-0.003601	0.099182	1.585537	-0.927217	0.552811
54610	0	1.379523	-0.383625	9.881514	0.013796	-0.003839	0.098815	1.587439	-0.926414	0.546854
54611	0	1.397923	-0.347628	9.814432	0.013977	-0.003479	0.098145	1.589850	-0.928887	0.543436
54612	0	1.367742	-0.341189	9.838752	0.013676	-0.003413	0.098388	1.590628	-0.930881	0.542362
54613	0	1.391829	-0.372335	9.826627	0.013916	-0.003723	0.098267	1.589701	-0.933662	0.546535
54614	0	1.398305	-0.378618	9.826530	0.013981	-0.003785	0.098266	1.587789	-0.936259	0.549410
54615	0	1.373494	-0.359859	9.869366	0.013733	-0.003601	0.098694	1.589929	-0.938654	0.551572
54616	0	1.355678	-0.341389	9.850933	0.013554	-0.003413	0.098510	1.588397	-0.942349	0.550675
54617	0	1.385530	-0.360119	9.869380	0.013855	-0.003601	0.098694	1.587543	-0.942686	0.550452
54618	0	1.379581	-0.384913	9.881459	0.013794	-0.003846	0.098815	1.583412	-0.944848	0.549517
54619	0	1.385805	-0.372253	9.918172	0.013855	-0.003723	0.099182	1.583403	-0.948501	0.550570
54620	0	1.404799	-0.366112	9.844720	0.014044	-0.003661	0.098448	1.582704	-0.953322	0.549867
54621	0	1.385724	-0.366051	9.887670	0.013855	-0.003662	0.098877	1.583804	-0.955870	0.546310
54622	0	1.404365	-0.402027	9.912010	0.014042	-0.004025	0.099120	1.589031	-0.957938	0.549601
54623	0	1.379987	-0.354063	9.948646	0.013794	-0.003540	0.099487	1.587599	-0.964716	0.545120
54624	0	1.398971	-0.372566	9.893589	0.013988	-0.003725	0.098936	1.586167	-0.966046	0.540907
54625	0	1.403867	-0.329319	9.936524	0.014038	-0.003296	0.099365	1.588546	-0.966695	0.542931
54626	0	1.422220	-0.340965	9.936439	0.014222	-0.003413	0.099364	1.591878	-0.966710	0.544305
54627	0	1.404312	-0.335498	9.905941	0.014038	-0.003357	0.099060	1.593389	-0.972564	0.547162
54628	0	1.404518	-0.335295	9.948575	0.014048	-0.003353	0.099485	1.592902	-0.969778	0.550134
54629	0	1.403975	-0.348024	9.857150	0.014038	-0.003479	0.098572	1.590772	-0.971708	0.549879
54630	0	1.385426	-0.371977	9.887674	0.013858	-0.003726	0.098876	1.597231	-0.967487	0.547786
54631	0	1.385589	-0.342000	9.875469	0.013855	-0.003418	0.098755	1.594183	-0.968535	0.544688
54632	0	1.391850	-0.372798	9.857061	0.013917	-0.003728	0.098571	1.593387	-0.970271	0.541615
54633	0	1.392185	-0.359876	9.844897	0.013916	-0.003601	0.098450	1.595307	-0.977032	0.541582
54634	0	1.398744	-0.329070	9.930249	0.013988	-0.003292	0.099302	1.596170	-0.975730	0.540249
54635	0	1.403505	-0.360011	9.808397	0.014038	-0.003601	0.098083	1.596566	-0.972051	0.536132
54636	0	1.396856	-0.360040	9.887720	0.013970	-0.003600	0.098877	1.595533	-0.969862	0.534620
54637	0	1.391237	-0.348195	9.845012	0.013916	-0.003479	0.098450	1.591466	-0.965629	0.538057
54638	0	1.372151	-0.348726	9.899949	0.013725	-0.003486	0.098999	1.588961	-0.961217	0.538129
54639	0	1.385435	-0.323328	9.899916	0.013855	-0.003235	0.098999	1.590080	-0.960496	0.540211
54640	0	1.391642	-0.347347	9.881569	0.013914	-0.003476	0.098816	1.592421	-0.963115	0.537375
54641	0	1.409854	-0.366067	9.826674	0.014099	-0.003662	0.098267	1.593400	-0.962421	0.537474
54642	0	1.415871	-0.346961	9.863298	0.014158	-0.003476	0.098633	1.600224	-0.962953	0.535412
54643	0	1.416338	-0.372111	9.832725	0.014160	-0.003723	0.098328	1.601851	-0.966663	0.529558
54644	0	1.404668	-0.348013	9.838713	0.014044	-0.003475	0.098388	1.595436	-0.969979	0.529278
54645	0	1.409846	-0.348390	9.869377	0.014099	-0.003479	0.098694	1.589131	-0.969227	0.530707
54646	0	1.416311	-0.391589	9.905844	0.014158	-0.003917	0.099059	1.589401	-0.974931	0.536098
54647	0	1.398018	-0.353842	9.851036	0.013977	-0.003540	0.098511	1.590551	-0.978582	0.539317
54648	0	1.386122	-0.323129	9.954734	0.013861	-0.003232	0.099547	1.590654	-0.979175	0.538569
54649	0	1.397741	-0.348085	9.887684	0.013977	-0.003479	0.098877	1.587816	-0.979487	0.535882
54650	0	1.398199	-0.342186	9.857015	0.013977	-0.003423	0.098571	1.588083	-0.985149	0.535782
54651	0	1.410002	-0.366265	9.881577	0.014099	-0.003662	0.098816	1.586772	-0.986184	0.532788
54652	0	1.404227	-0.336183	9.954696	0.014040	-0.003359	0.099547	1.582667	-0.988816	0.532642
54653	0	1.391733	-0.372465	9.869361	0.013916	-0.003723	0.098694	1.580229	-0.990292	0.532416
54654	0	1.415931	-0.354688	9.851008	0.014162	-0.003544	0.098510	1.576091	-0.987119	0.536526
54655	0	1.397793	-0.354100	9.808334	0.013977	-0.003540	0.098083	1.574285	-0.988135	0.538168
54656	0	1.422371	-0.348027	9.820444	0.014222	-0.003482	0.098205	1.575403	-0.989869	0.538048
54657	0	1.422694	-0.341755	9.844889	0.014221	-0.003418	0.098450	1.575187	-0.996568	0.537898
54658	0	1.416727	-0.323783	9.857039	0.014172	-0.003235	0.098570	1.571103	-0.991478	0.536838
54659	0	1.452510	-0.323012	9.906040	0.014526	-0.003235	0.099060	1.575851	-0.989940	0.538914
54660	0	1.391246	-0.347491	9.906000	0.013913	-0.003470	0.099060	1.569999	-0.989024	0.538359
54661	0	1.385619	-0.359696	9.893797	0.013855	-0.003601	0.098938	1.574025	-0.990469	0.544475
54662	0	1.391767	-0.359342	9.887604	0.013918	-0.003593	0.098876	1.573339	-0.990032	0.542438
54663	0	1.416231	-0.342029	9.887656	0.014160	-0.003418	0.098877	1.569958	-0.992411	0.540198
54664	0	1.428624	-0.379092	9.930314	0.014286	-0.003789	0.099303	1.567054	-0.992719	0.545691
54665	0	1.410245	-0.360519	9.936461	0.014099	-0.003601	0.099365	1.561617	-0.996415	0.541977
54666	0	1.404836	-0.379549	9.887443	0.014045	-0.003793	0.098875	1.557734	-1.000363	0.540323
54667	0	1.403837	-0.353956	9.893797	0.014038	-0.003540	0.098938	1.557582	-1.000642	0.538389
54668	0	1.397724	-0.354116	9.832662	0.013977	-0.003540	0.098327	1.555628	-1.000938	0.543187
54669	0	1.403570	-0.342188	9.838888	0.014038	-0.003418	0.098389	1.550424	-0.998055	0.538179
54670	0	1.397387	-0.348998	9.863250	0.013972	-0.003488	0.098633	1.546951	-0.999772	0.537706
54671	0	1.403492	-0.360167	9.875531	0.014038	-0.003601	0.098755	1.545589	-0.996012	0.538343
54672	0	1.415501	-0.348103	9.918191	0.014153	-0.003481	0.099182	1.544747	-0.997707	0.538931
54673	0	1.403592	-0.323907	9.906023	0.014038	-0.003235	0.099060	1.539270	-0.995184	0.538979
54674	0	1.427627	-0.342766	9.851088	0.014277	-0.003427	0.098511	1.537334	-0.993776	0.543634
54675	0	1.397666	-0.372313	9.869390	0.013977	-0.003723	0.098694	1.536687	-0.993408	0.551480
54676	0	1.452500	-0.348152	9.881592	0.014525	-0.003480	0.098816	1.534198	-0.992827	0.548485
54677	0	1.428226	-0.335517	9.857183	0.014282	-0.003357	0.098572	1.535512	-0.992727	0.546020
54678	0	1.391473	-0.365715	9.869411	0.013916	-0.003659	0.098694	1.537243	-0.991162	0.544831
54679	0	1.422079	-0.335620	9.838875	0.014221	-0.003357	0.098389	1.537400	-0.990594	0.542146
54680	0	1.403464	-0.366507	9.887716	0.014037	-0.003661	0.098877	1.532235	-0.987656	0.546957
54681	0	1.403833	-0.342115	9.881577	0.014038	-0.003418	0.098816	1.527888	-0.987827	0.546262
54682	0	1.403872	-0.391105	9.857081	0.014038	-0.003913	0.098571	1.529353	-0.988464	0.544084
54683	0	1.410234	-0.360428	9.814395	0.014099	-0.003601	0.098145	1.524927	-0.992123	0.544676
54684	0	1.404345	-0.360673	9.911927	0.014044	-0.003608	0.099119	1.525402	-0.991636	0.545644
54685	0	1.404177	-0.359872	9.838823	0.014038	-0.003601	0.098389	1.527396	-0.995796	0.540746
54686	0	1.392124	-0.372528	9.930319	0.013923	-0.003718	0.099303	1.518820	-0.994059	0.540468
54687	0	1.397898	-0.378428	9.857150	0.013977	-0.003784	0.098572	1.518024	-0.996341	0.545303
54688	0	1.422312	-0.347887	9.851010	0.014225	-0.003480	0.098510	1.518609	-0.994098	0.542604
54689	0	1.410039	-0.341969	9.875464	0.014099	-0.003418	0.098755	1.515950	-0.995534	0.543624
54690	0	1.385918	-0.378716	9.838743	0.013857	-0.003788	0.098388	1.516204	-0.998116	0.542195
54691	0	1.422041	-0.347902	9.887706	0.014221	-0.003479	0.098877	1.515497	-0.997102	0.539111
54692	0	1.421771	-0.323571	9.887718	0.014219	-0.003236	0.098877	1.514927	-0.995131	0.533929
54693	0	1.404087	-0.366378	9.881546	0.014038	-0.003662	0.098816	1.512318	-0.998315	0.537564
54694	0	1.386197	-0.360669	9.942399	0.013860	-0.003605	0.099424	1.509562	-1.000838	0.539953
54695	0	1.403703	-0.359773	9.887722	0.014038	-0.003601	0.098877	1.512744	-0.999632	0.547331
54696	0	1.403575	-0.334984	9.899896	0.014035	-0.003350	0.098999	1.512510	-1.000066	0.546052
54697	0	1.416352	-0.347803	9.918168	0.014160	-0.003479	0.099182	1.512897	-1.003787	0.541240
54698	0	1.410523	-0.353878	9.899717	0.014106	-0.003538	0.098997	1.511479	-1.003056	0.543381
54699	0	1.422282	-0.348267	9.869348	0.014221	-0.003479	0.098694	1.506601	-1.004910	0.544518
54700	0	1.422259	-0.324100	9.899833	0.014224	-0.003242	0.098998	1.507646	-1.003120	0.542830
54701	0	1.421834	-0.360113	9.899943	0.014221	-0.003601	0.098999	1.506933	-0.999768	0.542438
54702	0	1.366837	-0.390738	9.851043	0.013666	-0.003907	0.098511	1.506032	-1.002303	0.544793
54703	0	1.385236	-0.384507	9.881629	0.013855	-0.003845	0.098816	1.505522	-0.999115	0.539910
54704	0	1.415230	-0.360554	9.930434	0.014154	-0.003601	0.099304	1.499743	-0.996527	0.540744
54705	0	1.379033	-0.384874	9.820594	0.013794	-0.003845	0.098206	1.495013	-0.992268	0.540814
54706	0	1.403118	-0.379199	9.875477	0.014030	-0.003792	0.098755	1.494121	-0.993055	0.540442
54707	0	1.403562	-0.348208	9.906030	0.014038	-0.003479	0.099060	1.489935	-0.990119	0.540313
54708	0	1.391145	-0.366928	9.948713	0.013910	-0.003669	0.099487	1.488675	-0.991352	0.541607
54709	0	1.379766	-0.347772	9.881544	0.013794	-0.003479	0.098816	1.489437	-0.995497	0.534969
54710	0	1.374036	-0.372600	9.887476	0.013740	-0.003721	0.098875	1.483278	-0.996346	0.536693
54711	0	1.403900	-0.360458	9.924291	0.014038	-0.003601	0.099243	1.478579	-0.997323	0.538982
54712	0	1.416781	-0.342647	9.850893	0.014162	-0.003426	0.098510	1.476843	-1.003844	0.535914
54713	0	1.422134	-0.366227	9.912107	0.014221	-0.003662	0.099121	1.475991	-1.003956	0.537036
54714	0	1.422267	-0.323615	9.838749	0.014221	-0.003236	0.098388	1.474892	-1.005492	0.528790
54715	0	1.421822	-0.360237	9.881630	0.014221	-0.003601	0.098816	1.472782	-1.002058	0.532796
54716	0	1.415459	-0.323765	9.869369	0.014153	-0.003238	0.098694	1.472204	-1.003265	0.537243
54717	0	1.422151	-0.359791	9.844978	0.014221	-0.003601	0.098450	1.475159	-1.003476	0.534254
54718	0	1.385679	-0.396779	9.912059	0.013855	-0.003962	0.099121	1.467344	-1.005589	0.539140
54719	0	1.403638	-0.385126	9.918214	0.014038	-0.003845	0.099182	1.459754	-1.003515	0.537617
54720	0	1.403504	-0.349530	9.905886	0.014034	-0.003491	0.099059	1.454605	-1.004291	0.538979
54721	0	1.416012	-0.347793	9.954838	0.014160	-0.003479	0.099548	1.455149	-1.004121	0.538661
54722	0	1.397259	-0.377648	9.936595	0.013976	-0.003782	0.099365	1.461106	-0.999952	0.533981
54723	0	1.391329	-0.372615	9.851101	0.013916	-0.003723	0.098511	1.456970	-0.996619	0.531086
54724	0	1.403202	-0.348839	9.899898	0.014032	-0.003486	0.098999	1.453191	-0.996097	0.528938
54725	0	1.409888	-0.341668	9.863289	0.014099	-0.003418	0.098633	1.454027	-0.995768	0.528508
54726	0	1.416115	-0.329117	9.851056	0.014159	-0.003294	0.098511	1.456590	-0.997910	0.525342
54727	0	1.410369	-0.359926	9.826601	0.014099	-0.003601	0.098267	1.458029	-1.003238	0.527487
54728	0	1.428985	-0.347737	9.856997	0.014291	-0.003476	0.098570	1.455974	-1.002042	0.526493
54729	0	1.416012	-0.347644	9.844980	0.014160	-0.003479	0.098450	1.458261	-1.001881	0.524106
54730	0	1.416011	-0.347318	9.869376	0.014159	-0.003474	0.098694	1.458830	-1.002870	0.524953
54731	0	1.428117	-0.323541	9.893812	0.014282	-0.003235	0.098938	1.457593	-1.001623	0.527268
54732	0	1.440071	-0.323570	9.942641	0.014401	-0.003237	0.099426	1.458159	-1.000673	0.529680
54733	0	1.404096	-0.341969	9.893752	0.014038	-0.003418	0.098938	1.455508	-1.003886	0.524262
54734	0	1.386136	-0.342360	9.869179	0.013861	-0.003422	0.098692	1.452774	-1.004610	0.527809
54735	0	1.403811	-0.347843	9.869386	0.014038	-0.003479	0.098694	1.452769	-1.004477	0.522454
54736	0	1.397599	-0.335299	9.918224	0.013976	-0.003356	0.099182	1.455529	-1.004221	0.519618
54737	0	1.409891	-0.347798	9.869391	0.014099	-0.003479	0.098694	1.456069	-1.003902	0.519975
54738	0	1.385421	-0.347760	9.899898	0.013854	-0.003477	0.098999	1.454844	-1.004027	0.516910
54739	0	1.398072	-0.341915	9.893743	0.013977	-0.003418	0.098938	1.452803	-1.008117	0.516008
54740	0	1.410501	-0.366336	9.911936	0.014106	-0.003665	0.099119	1.454014	-1.007141	0.516988
54741	0	1.410426	-0.366124	9.930350	0.014099	-0.003662	0.099304	1.454327	-1.012959	0.517782
54742	0	1.417102	-0.354402	9.960710	0.014170	-0.003539	0.099607	1.448068	-1.014438	0.519485
54743	0	1.391570	-0.378538	9.906006	0.013916	-0.003784	0.099060	1.446024	-1.013864	0.514490
54744	0	1.397799	-0.366741	9.924281	0.013976	-0.003665	0.099243	1.442572	-1.015941	0.514531
54745	0	1.397705	-0.353918	9.967044	0.013977	-0.003540	0.099670	1.442890	-1.015782	0.511469
54746	0	1.403638	-0.360006	9.869409	0.014038	-0.003600	0.098694	1.442323	-1.013700	0.514950
54747	0	1.397508	-0.360168	9.918239	0.013977	-0.003601	0.099182	1.440998	-1.011307	0.513849
54748	0	1.403609	-0.360638	9.869333	0.014033	-0.003603	0.098694	1.436442	-1.014445	0.513775
54749	0	1.397740	-0.354118	9.905997	0.013977	-0.003540	0.099060	1.434475	-1.014696	0.512062
54750	0	1.403887	-0.366678	9.826547	0.014038	-0.003665	0.098266	1.431739	-1.015482	0.508884
54751	0	1.415856	-0.365874	9.820592	0.014160	-0.003662	0.098206	1.434994	-1.013474	0.504456
54752	0	1.415543	-0.353343	9.851087	0.014156	-0.003533	0.098511	1.434280	-1.012289	0.504296
54753	0	1.409947	-0.372128	9.838869	0.014099	-0.003723	0.098389	1.435781	-1.012555	0.501763
54754	0	1.410240	-0.371906	9.869342	0.014099	-0.003720	0.098694	1.436551	-1.016338	0.505457
54755	0	1.379153	-0.384316	9.899944	0.013794	-0.003845	0.098999	1.438273	-1.013419	0.503594
54756	0	1.428259	-0.365630	9.875421	0.014277	-0.003658	0.098755	1.439917	-1.019304	0.506987
54757	0	1.409995	-0.365952	9.899900	0.014099	-0.003662	0.098999	1.442265	-1.020240	0.512115
54758	0	1.416294	-0.365721	9.832642	0.014161	-0.003657	0.098327	1.441778	-1.022300	0.513685
54759	0	1.404018	-0.366388	9.863245	0.014038	-0.003662	0.098633	1.439080	-1.024601	0.513807
54760	0	1.410038	-0.384684	9.924266	0.014103	-0.003849	0.099242	1.440963	-1.021554	0.512711
54761	0	1.440246	-0.347987	9.863305	0.014404	-0.003479	0.098633	1.439304	-1.019216	0.510073
54762	0	1.415928	-0.359953	9.887669	0.014156	-0.003604	0.098877	1.443705	-1.022522	0.509699
54763	0	1.397560	-0.371910	9.875524	0.013977	-0.003723	0.098755	1.447740	-1.020835	0.514894
54764	0	1.415359	-0.383617	9.887754	0.014157	-0.003838	0.098877	1.448734	-1.016397	0.513344
54765	0	1.404247	-0.353836	9.912053	0.014038	-0.003540	0.099121	1.449982	-1.021346	0.510338
54766	0	1.392154	-0.359669	9.936381	0.013925	-0.003598	0.099363	1.451098	-1.017726	0.514120
54767	0	1.397854	-0.329811	9.857149	0.013977	-0.003296	0.098572	1.447885	-1.019287	0.511913
54768	0	1.397944	-0.360356	9.905925	0.013980	-0.003606	0.099059	1.449848	-1.018576	0.509205
54769	0	1.397740	-0.347675	9.881595	0.013977	-0.003479	0.098816	1.451782	-1.018832	0.507945
54770	0	1.404072	-0.359306	9.905984	0.014038	-0.003597	0.099060	1.455945	-1.021781	0.511257
54771	0	1.398043	-0.354085	9.869334	0.013977	-0.003540	0.098694	1.454329	-1.025465	0.506438
54772	0	1.404214	-0.335841	9.875336	0.014045	-0.003359	0.098753	1.454207	-1.022302	0.504440
54773	0	1.385588	-0.347765	9.857170	0.013855	-0.003479	0.098572	1.455125	-1.023259	0.507385
54774	0	1.404236	-0.341463	9.899778	0.014040	-0.003416	0.098998	1.456103	-1.025819	0.504372
54775	0	1.385704	-0.359886	9.869364	0.013855	-0.003601	0.098694	1.458002	-1.028106	0.504571
54776	0	1.373598	-0.360005	9.826565	0.013737	-0.003597	0.098266	1.454144	-1.027104	0.503490
54777	0	1.397563	-0.329675	9.844988	0.013977	-0.003296	0.098450	1.452559	-1.025388	0.506739
54778	0	1.379461	-0.360300	9.893750	0.013791	-0.003603	0.098938	1.451871	-1.029323	0.507201
54779	0	1.403927	-0.372438	9.881570	0.014038	-0.003723	0.098816	1.449835	-1.030659	0.511764
54780	0	1.397635	-0.354287	9.893740	0.013979	-0.003543	0.098937	1.449265	-1.027545	0.515516
54781	0	1.397875	-0.348315	9.893760	0.013977	-0.003479	0.098938	1.443863	-1.029366	0.515977
54782	0	1.410356	-0.348366	9.942523	0.014102	-0.003488	0.099425	1.447703	-1.031026	0.515492
54783	0	1.421796	-0.353902	9.893849	0.014221	-0.003540	0.098938	1.448274	-1.027162	0.520767
54784	0	1.409348	-0.335848	9.930394	0.014092	-0.003355	0.099304	1.443685	-1.028157	0.516934
54785	0	1.410004	-0.353748	9.960934	0.014099	-0.003540	0.099609	1.445969	-1.029108	0.520811
54786	0	1.398079	-0.353748	9.863139	0.013978	-0.003535	0.098632	1.442802	-1.032287	0.525410
54787	0	1.397260	-0.342142	9.918264	0.013977	-0.003418	0.099182	1.438267	-1.027059	0.528371
54788	0	1.420932	-0.336469	9.918341	0.014212	-0.003365	0.099183	1.437539	-1.024263	0.530597
54789	0	1.410425	-0.317019	9.820495	0.014099	-0.003174	0.098206	1.441087	-1.030076	0.529805
54790	0	1.398783	-0.329040	9.911897	0.013987	-0.003289	0.099119	1.439100	-1.031305	0.526080
54791	0	1.404172	-0.366535	9.912046	0.014038	-0.003662	0.099121	1.434744	-1.035331	0.524670
54792	0	1.398460	-0.342321	9.863083	0.013984	-0.003425	0.098631	1.435759	-1.036138	0.520944
54793	0	1.415936	-0.341804	9.918224	0.014160	-0.003418	0.099182	1.435065	-1.035045	0.519317
54794	0	1.427871	-0.342035	9.948749	0.014280	-0.003419	0.099487	1.432820	-1.032978	0.519740
54795	0	1.416564	-0.341608	9.905934	0.014160	-0.003418	0.099060	1.434344	-1.039185	0.520612
54796	0	1.404632	-0.365918	9.918054	0.014049	-0.003659	0.099180	1.433823	-1.036433	0.520551
54797	0	1.397980	-0.354003	9.948692	0.013977	-0.003540	0.099487	1.433217	-1.039527	0.522077
54798	0	1.398240	-0.366784	9.936402	0.013982	-0.003663	0.099364	1.427142	-1.040032	0.521452
54799	0	1.404132	-0.378488	9.936475	0.014038	-0.003784	0.099365	1.425708	-1.043613	0.519670
54800	0	1.404419	-0.336295	9.948520	0.014044	-0.003359	0.099485	1.420417	-1.043953	0.519943
54801	0	1.403782	-0.341564	9.912121	0.014038	-0.003418	0.099121	1.422488	-1.043557	0.522210
54802	0	1.391534	-0.335477	9.918203	0.013915	-0.003353	0.099182	1.419979	-1.043665	0.520301
54803	0	1.403814	-0.378504	9.912105	0.014038	-0.003784	0.099121	1.418406	-1.043671	0.523363
54804	0	1.410037	-0.323779	9.887579	0.014099	-0.003237	0.098876	1.416598	-1.044894	0.519745
54805	0	1.415995	-0.353897	9.857184	0.014160	-0.003540	0.098572	1.417235	-1.044519	0.522220
54806	0	1.385797	-0.359905	9.905951	0.013854	-0.003599	0.099060	1.416737	-1.049000	0.528592
54807	0	1.416295	-0.353902	9.851038	0.014160	-0.003540	0.098511	1.417297	-1.052111	0.532205
54808	0	1.379741	-0.335173	9.936470	0.013800	-0.003355	0.099364	1.420465	-1.049352	0.533492
54809	0	1.403565	-0.372309	9.857213	0.014038	-0.003723	0.098572	1.419943	-1.046373	0.529726
54810	0	1.373090	-0.372238	9.912061	0.013727	-0.003723	0.099121	1.420181	-1.050437	0.525171
54811	0	1.392085	-0.366406	9.960863	0.013916	-0.003662	0.099609	1.417311	-1.055780	0.521510
54812	0	1.398710	-0.360170	9.911926	0.013987	-0.003606	0.099119	1.421432	-1.056145	0.517509
54813	0	1.403602	-0.378601	9.899925	0.014038	-0.003784	0.098999	1.418733	-1.053573	0.520098
54814	0	1.403478	-0.336179	9.875464	0.014033	-0.003361	0.098755	1.416924	-1.055124	0.524053
54815	0	1.385513	-0.335934	9.863271	0.013855	-0.003357	0.098633	1.413545	-1.055144	0.527412
54816	0	1.403851	-0.336192	9.844872	0.014038	-0.003363	0.098449	1.413789	-1.055442	0.526049
54817	0	1.435009	-0.336124	9.844857	0.014343	-0.003357	0.098450	1.408226	-1.063279	0.530063
54818	0	1.411356	-0.342648	9.905708	0.014112	-0.003428	0.099057	1.408809	-1.064403	0.532151
54819	0	1.410296	-0.372508	9.881530	0.014099	-0.003723	0.098816	1.405983	-1.068767	0.534172
54820	0	1.392399	-0.360499	9.856985	0.013924	-0.003606	0.098570	1.406365	-1.069029	0.535141
54821	0	1.416597	-0.342002	9.899812	0.014160	-0.003418	0.098999	1.403393	-1.075611	0.535372
54822	0	1.399158	-0.378951	9.875252	0.013988	-0.003789	0.098753	1.402117	-1.078971	0.535224
54823	0	1.422405	-0.348047	9.924270	0.014221	-0.003479	0.099243	1.399833	-1.082083	0.534807
54824	0	1.392100	-0.329988	9.850893	0.013922	-0.003300	0.098509	1.399043	-1.081036	0.536933
54825	0	1.410317	-0.348063	9.930357	0.014099	-0.003479	0.099304	1.396561	-1.085483	0.535441
54826	0	1.392550	-0.361112	9.893559	0.013924	-0.003605	0.098936	1.388800	-1.087457	0.537112
54827	0	1.397421	-0.378833	9.906030	0.013977	-0.003784	0.099060	1.383468	-1.084005	0.530686
54828	0	1.378740	-0.355399	9.912102	0.013788	-0.003549	0.099121	1.376727	-1.082796	0.521813
54829	0	1.421837	-0.335882	9.875522	0.014221	-0.003357	0.098755	1.373991	-1.079336	0.521174
54830	0	1.391109	-0.348387	9.893784	0.013910	-0.003483	0.098938	1.372185	-1.080047	0.521394
54831	0	1.403921	-0.353770	9.820549	0.014038	-0.003540	0.098206	1.374281	-1.081121	0.522377
54832	0	1.416490	-0.359447	9.893673	0.014162	-0.003597	0.098937	1.376892	-1.084291	0.526019
54833	0	1.416070	-0.347722	9.936522	0.014160	-0.003479	0.099365	1.378352	-1.084758	0.526938
54834	0	1.410049	-0.365917	9.893698	0.014100	-0.003659	0.098937	1.377852	-1.085040	0.525171
54835	0	1.428213	-0.354146	9.869381	0.014282	-0.003540	0.098694	1.375644	-1.084742	0.526226
54836	0	1.409801	-0.324290	9.875381	0.014098	-0.003239	0.098754	1.370204	-1.084346	0.523977
54837	0	1.409675	-0.336043	9.857200	0.014099	-0.003357	0.098572	1.365609	-1.081351	0.520625
54838	0	1.397115	-0.312509	9.918214	0.013972	-0.003120	0.099182	1.359690	-1.079834	0.520877
54839	0	1.415949	-0.336038	9.887693	0.014160	-0.003357	0.098877	1.355179	-1.078922	0.524469
54840	0	1.391404	-0.342495	9.924224	0.013914	-0.003426	0.099242	1.355349	-1.078696	0.526220
54841	0	1.410038	-0.353917	9.930405	0.014099	-0.003540	0.099304	1.355773	-1.080004	0.528497
54842	0	1.397908	-0.354379	9.899788	0.013979	-0.003539	0.098998	1.349815	-1.079977	0.531246
54843	0	1.404205	-0.360410	9.912042	0.014038	-0.003601	0.099121	1.345758	-1.084365	0.531365
54844	0	1.404379	-0.385241	9.838702	0.014046	-0.003852	0.098387	1.344601	-1.081961	0.534678
54845	0	1.403638	-0.372352	9.881615	0.014038	-0.003723	0.098816	1.343608	-1.079799	0.535531
54846	0	1.409808	-0.384983	9.838813	0.014095	-0.003846	0.098389	1.338816	-1.082912	0.539827
54847	0	1.416289	-0.378639	9.869337	0.014160	-0.003784	0.098694	1.335704	-1.085942	0.543228
54848	0	1.410280	-0.385169	9.875306	0.014104	-0.003850	0.098753	1.333168	-1.084459	0.540715
54849	0	1.404288	-0.366292	9.875417	0.014038	-0.003662	0.098755	1.331624	-1.089763	0.541895
54850	0	1.398763	-0.366877	9.893576	0.013987	-0.003664	0.098936	1.325601	-1.090823	0.541302
54851	0	1.440241	-0.372380	9.887720	0.014404	-0.003723	0.098877	1.324268	-1.088385	0.538737
54852	0	1.402997	-0.372508	9.887756	0.014034	-0.003725	0.098877	1.323683	-1.083180	0.540397
54853	0	1.391733	-0.348094	9.899877	0.013916	-0.003479	0.098999	1.320884	-1.084505	0.537896
54854	0	1.367186	-0.379046	9.905931	0.013674	-0.003789	0.099059	1.318580	-1.082093	0.540557
54855	0	1.397855	-0.299068	9.924295	0.013977	-0.002991	0.099243	1.318044	-1.083584	0.535268
54856	0	1.403899	-0.372361	9.869319	0.014041	-0.003724	0.098693	1.318056	-1.081151	0.539994
54857	0	1.428231	-0.353823	9.838873	0.014282	-0.003540	0.098389	1.319613	-1.081109	0.544188
54858	0	1.403697	-0.335429	9.918228	0.014038	-0.003354	0.099182	1.318809	-1.079605	0.543114
54859	0	1.409729	-0.353945	9.869413	0.014099	-0.003540	0.098694	1.318967	-1.077367	0.543667
54860	0	1.409817	-0.359977	9.869345	0.014095	-0.003600	0.098694	1.318787	-1.080466	0.542421
54861	0	1.410036	-0.366545	9.905976	0.014099	-0.003662	0.099060	1.314398	-1.081732	0.544768
54862	0	1.403889	-0.373269	9.869298	0.014040	-0.003731	0.098693	1.311620	-1.080115	0.536354
54863	0	1.391687	-0.366016	9.899898	0.013916	-0.003662	0.098999	1.313297	-1.080960	0.539060
54864	0	1.410022	-0.360118	9.857066	0.014100	-0.003597	0.098571	1.308229	-1.080934	0.540021
54865	0	1.391569	-0.335859	9.808349	0.013916	-0.003357	0.098083	1.305722	-1.080210	0.531070
54866	0	1.397819	-0.354331	9.911986	0.013976	-0.003544	0.099120	1.305775	-1.082422	0.527999
54867	0	1.397568	-0.348373	9.863284	0.013977	-0.003479	0.098633	1.299795	-1.080634	0.529526
54868	0	1.397953	-0.342741	9.869214	0.013974	-0.003428	0.098693	1.299311	-1.086581	0.527885
54869	0	1.403377	-0.323787	9.863333	0.014038	-0.003235	0.098633	1.295326	-1.081332	0.527596
54870	0	1.409311	-0.354631	9.869350	0.014091	-0.003547	0.098694	1.295243	-1.084149	0.526800
54871	0	1.379654	-0.378947	9.838811	0.013794	-0.003784	0.098389	1.288587	-1.087070	0.534267
54872	0	1.398012	-0.367657	9.887517	0.013982	-0.003674	0.098875	1.284589	-1.084879	0.532654
54873	0	1.428017	-0.347745	9.869420	0.014282	-0.003479	0.098694	1.285851	-1.082273	0.532193
54874	0	1.384959	-0.390411	9.820563	0.013850	-0.003903	0.098206	1.284459	-1.081260	0.525616
54875	0	1.403690	-0.378666	9.887703	0.014038	-0.003784	0.098877	1.281055	-1.079585	0.521376
54876	0	1.385260	-0.366876	9.918203	0.013852	-0.003668	0.099182	1.279424	-1.079849	0.521491
54877	0	1.391720	-0.354086	9.875469	0.013916	-0.003540	0.098755	1.277909	-1.080918	0.515970
54878	0	1.397701	-0.360372	9.857107	0.013979	-0.003603	0.098571	1.276540	-1.078465	0.518884
54879	0	1.391478	-0.360097	9.924334	0.013916	-0.003601	0.099243	1.276121	-1.076829	0.515398
54880	0	1.397406	-0.341924	9.869382	0.013974	-0.003418	0.098694	1.274108	-1.076419	0.512028
54881	0	1.398038	-0.372309	9.930373	0.013977	-0.003723	0.099304	1.273597	-1.079975	0.507857
54882	0	1.416673	-0.366135	9.869198	0.014167	-0.003662	0.098692	1.273976	-1.079753	0.511288
54883	0	1.398098	-0.366340	9.918153	0.013977	-0.003662	0.099182	1.271939	-1.084086	0.512356
54884	0	1.392634	-0.366498	9.924088	0.013924	-0.003665	0.099241	1.271366	-1.086941	0.511158
54885	0	1.403938	-0.372514	9.924291	0.014038	-0.003723	0.099243	1.268540	-1.088218	0.511429
54886	0	1.410027	-0.330231	9.887605	0.014101	-0.003301	0.098876	1.266130	-1.087107	0.509099
54887	0	1.404047	-0.366200	9.899869	0.014038	-0.003662	0.098999	1.265724	-1.089684	0.507376
54888	0	1.386404	-0.372378	9.857020	0.013860	-0.003723	0.098571	1.264406	-1.094299	0.497894
54889	0	1.410000	-0.354220	9.912089	0.014099	-0.003540	0.099121	1.261406	-1.095105	0.501330
54890	0	1.434713	-0.360712	9.911967	0.014344	-0.003606	0.099120	1.259421	-1.098295	0.505933
54891	0	1.397192	-0.402718	9.942704	0.013977	-0.004028	0.099426	1.260227	-1.092172	0.502054
54892	0	1.390514	-0.390189	9.875599	0.013906	-0.003904	0.098756	1.262514	-1.091503	0.502869
54893	0	1.391755	-0.390489	9.869368	0.013916	-0.003906	0.098694	1.263542	-1.093153	0.507053
54894	0	1.397969	-0.372311	9.857078	0.013980	-0.003721	0.098571	1.260851	-1.092673	0.507652
54895	0	1.397620	-0.359389	9.906044	0.013977	-0.003601	0.099060	1.268542	-1.091418	0.505645
54896	0	1.385106	-0.370647	9.936560	0.013853	-0.003709	0.099365	1.270724	-1.088828	0.500840
54897	0	1.397501	-0.366087	9.851108	0.013977	-0.003662	0.098511	1.271627	-1.086199	0.500490
54898	0	1.403851	-0.377945	9.881529	0.014033	-0.003782	0.098816	1.274288	-1.091870	0.494334
54899	0	1.397683	-0.366145	9.912115	0.013977	-0.003662	0.099121	1.274507	-1.091388	0.496638
54900	0	1.422457	-0.335381	9.857123	0.014220	-0.003356	0.098572	1.276476	-1.096229	0.499680
54901	0	1.422365	-0.366357	9.875447	0.014221	-0.003662	0.098755	1.274262	-1.098824	0.500845
54902	0	1.404763	-0.366554	9.875326	0.014043	-0.003666	0.098754	1.274156	-1.104183	0.507126
54903	0	1.397839	-0.378602	9.942601	0.013977	-0.003784	0.099426	1.271518	-1.105467	0.506761
54904	0	1.397628	-0.336349	9.857111	0.013979	-0.003361	0.098571	1.267860	-1.102162	0.513368
54905	0	1.379260	-0.378803	9.826664	0.013794	-0.003784	0.098267	1.262892	-1.100345	0.516679
54906	0	1.409867	-0.355181	9.838726	0.014096	-0.003549	0.098388	1.258677	-1.102907	0.518372
54907	0	1.410150	-0.366426	9.887653	0.014099	-0.003662	0.098877	1.255675	-1.105442	0.522403
54908	0	1.404440	-0.390503	9.863188	0.014043	-0.003911	0.098632	1.262000	-1.106815	0.512651
54909	0	1.410488	-0.390313	9.881522	0.014099	-0.003906	0.098816	1.265039	-1.113300	0.517281
54910	0	1.386954	-0.378006	9.887455	0.013866	-0.003778	0.098875	1.262642	-1.116591	0.515256
54911	0	1.385589	-0.378202	9.875484	0.013855	-0.003784	0.098755	1.264591	-1.117415	0.517259
54912	0	1.416430	-0.390348	9.918082	0.014162	-0.003902	0.099181	1.262865	-1.119763	0.517476
54913	0	1.397873	-0.384602	9.918186	0.013977	-0.003845	0.099182	1.261406	-1.121464	0.516203
54914	0	1.422217	-0.366449	9.869315	0.014224	-0.003664	0.098693	1.260351	-1.119017	0.516662
54915	0	1.398063	-0.353848	9.832718	0.013977	-0.003540	0.098328	1.261601	-1.122928	0.514521
[truncated: 618 more rows]
