# Supplementary material for: Properties of traditional bamboo carrying poles have implications for user interactions
Source: PLoS One. 2018 May 10;13(5):e0196208. doi: 10.1371/journal.pone.0196208 (PMC5945030; doi:10.1371/journal.pone.0196208)
Supplement: S1 Text — (ZIP) [file pone.0196208.s005.zip › ResTest_PoleL_LoLoad2.txt]

// Start Time: Unknown
// Update Rate: 100.0Hz
// Filter Profile: human (34.3)
// Firmware Version: 2.1.4
PacketCounter	SampleTimeFine	Acc_X	Acc_Y	Acc_Z	VelInc_X	VelInc_Y	VelInc_Z	Roll	Pitch	Yaw	Latitude	Longitude	Altitude	Vel_X	Vel_Y	Vel_Z
52921	0	-1.433777	1.486485	9.713927	-0.014526	0.014893	0.097107	4.674523	1.789868	4.252586
52922	0	-1.215120	1.555047	8.419116	-0.012307	0.015576	0.084164	4.637013	1.580103	4.240120
52923	0	-1.014240	1.102234	6.892923	-0.010254	0.011047	0.068909	4.593504	1.396555	4.239682
52924	0	-1.059087	-0.891131	7.462549	-0.010693	-0.008905	0.074612	4.582701	1.239913	4.224672
52925	0	-1.169737	0.591550	7.679522	-0.011780	0.005920	0.076782	4.574104	1.118383	4.205165
52926	0	-1.058880	1.914104	7.297419	-0.010648	0.019156	0.072962	4.550623	1.026103	4.189523
52927	0	-1.057442	1.524394	7.544888	-0.010620	0.015259	0.075439	4.527508	0.957481	4.186360
52928	0	-0.918731	0.802332	6.221159	-0.009203	0.008032	0.062208	4.511517	0.928648	4.192389
52929	0	-0.873285	0.151659	6.909139	-0.008728	0.001526	0.069092	4.496317	0.936528	4.194470
52930	0	-1.017042	0.620518	8.434725	-0.010144	0.006203	0.084351	4.499922	0.972379	4.190938
52931	0	-1.078073	0.684603	8.709162	-0.010742	0.006836	0.087097	4.513635	1.022564	4.198200
52932	0	-0.970997	0.784694	8.567569	-0.009659	0.007832	0.085683	4.534629	1.090693	4.201085
52933	0	-1.154663	0.904277	9.587669	-0.011475	0.009033	0.095886	4.546854	1.176093	4.209426
52934	0	-1.173281	-0.581955	8.975981	-0.011670	-0.005842	0.089767	4.576370	1.256814	4.211925
52935	0	-0.988370	0.002413	5.833998	-0.009827	0.000000	0.058350	4.625100	1.370580	4.206078
52936	0	-0.868278	3.236804	5.488804	-0.008601	0.032393	0.054886	4.574623	1.535014	4.228784
52937	0	-2.081033	-1.465881	12.997499	-0.020630	-0.014648	0.130005	4.567523	1.692342	4.253053
52938	0	-1.720797	0.361595	10.888105	-0.017088	0.003583	0.108901	4.603602	1.819057	4.255103
52939	0	-1.751273	1.227813	11.918341	-0.017395	0.012268	0.119202	4.614617	1.931164	4.268249
52940	0	-2.012818	-0.031004	13.654456	-0.020044	-0.000404	0.136557	4.693832	2.002017	4.266184
52941	0	-1.493534	2.548776	10.208139	-0.014893	0.025391	0.102112	4.802421	2.051716	4.274442
52942	0	-1.950357	0.513400	12.875249	-0.019463	0.005188	0.128757	4.755388	2.086621	4.291587
52943	0	-2.056181	-0.009161	13.427841	-0.020569	-0.000061	0.134277	4.729482	2.080297	4.294499
52944	0	-1.903805	0.901180	12.965796	-0.019091	0.009095	0.129644	4.655909	2.033975	4.291950
52945	0	-1.755938	0.779013	11.482089	-0.017639	0.007812	0.114807	4.632741	1.954819	4.285285
52946	0	-1.553081	1.127840	10.086457	-0.015607	0.011251	0.100856	4.661864	1.869309	4.277597
52947	0	-1.493941	2.045189	9.363886	-0.015015	0.020447	0.093628	4.666753	1.779094	4.275273
52948	0	-1.309641	1.371226	9.182953	-0.013160	0.013742	0.091816	4.628549	1.700532	4.285239
52949	0	-1.513389	-0.696108	10.321554	-0.015198	-0.006897	0.103210	4.557181	1.629000	4.286337
52950	0	-1.405318	0.222104	9.274149	-0.014106	0.002265	0.092732	4.502643	1.564822	4.278020
52951	0	-1.266144	1.394105	8.118824	-0.012695	0.013977	0.081177	4.451764	1.516996	4.273279
52952	0	-1.352519	0.717120	8.254110	-0.013542	0.007190	0.082537	4.425904	1.493309	4.274991
52953	0	-1.397685	0.806151	8.068802	-0.013977	0.008057	0.080688	4.432738	1.493112	4.273692
52954	0	-1.259236	-0.266247	7.677960	-0.012573	-0.002677	0.076782	4.454522	1.522034	4.272689
52955	0	-1.511527	-0.186876	9.624669	-0.015076	-0.001892	0.096252	4.482692	1.570516	4.266783
52956	0	-1.483106	0.220818	9.580484	-0.014790	0.002182	0.095812	4.514435	1.622235	4.251547
52957	0	-1.524486	1.223306	9.044266	-0.015198	0.012207	0.090454	4.548138	1.681826	4.239147
52958	0	-1.748409	1.416695	8.992559	-0.017428	0.014150	0.089939	4.571205	1.752159	4.237602
52959	0	-1.556057	0.899829	9.465360	-0.015503	0.008972	0.094666	4.603376	1.821555	4.242609
52960	0	-1.728224	0.533466	10.866898	-0.017222	0.005308	0.108680	4.631745	1.883586	4.254855
52961	0	-1.855028	-0.170486	12.132931	-0.018494	-0.001709	0.121338	4.636242	1.936067	4.264993
52962	0	-1.869836	0.209655	12.955606	-0.018676	0.002084	0.129560	4.647606	1.956370	4.263227
52963	0	-1.841999	1.124143	12.249845	-0.018433	0.011230	0.122498	4.657536	1.944712	4.261591
52964	0	-1.699617	1.015010	11.358969	-0.017029	0.010132	0.113586	4.675288	1.911620	4.266081
52965	0	-1.746866	0.534804	11.493481	-0.017517	0.005310	0.114929	4.712031	1.862531	4.270533
52966	0	-1.837482	0.675404	12.001647	-0.018454	0.006732	0.120006	4.731763	1.786813	4.273141
52967	0	-1.832392	0.493492	11.940188	-0.018433	0.004944	0.119385	4.721820	1.682539	4.267965
52968	0	-1.739690	1.133050	11.116617	-0.017517	0.011353	0.111145	4.697605	1.559307	4.262393
52969	0	-1.502390	1.291755	9.749353	-0.015137	0.012939	0.097473	4.670347	1.427775	4.254187
52970	0	-1.324539	0.843711	8.812401	-0.013347	0.008444	0.088108	4.659908	1.296499	4.253085
52971	0	-1.176525	0.518930	7.935687	-0.011841	0.005188	0.079346	4.660334	1.187534	4.249345
52972	0	-1.171683	0.031493	8.594608	-0.011780	0.000305	0.085938	4.672205	1.103960	4.239924
52973	0	-1.190856	0.507694	8.466277	-0.011963	0.005066	0.084656	4.686083	1.031084	4.230482
52974	0	-0.980919	1.540469	7.893109	-0.009848	0.015401	0.078927	4.690871	0.975979	4.221850
52975	0	-0.876690	1.823788	7.843536	-0.008789	0.018250	0.078430	4.673694	0.944155	4.223238
52976	0	-0.911174	0.594542	7.703417	-0.009113	0.005958	0.077033	4.655688	0.941318	4.229913
52977	0	-0.880349	-0.122715	7.873364	-0.008789	-0.001221	0.078735	4.646399	0.962945	4.228348
52978	0	-0.976856	0.615453	8.739570	-0.009738	0.006149	0.087399	4.653288	1.003557	4.222787
52979	0	-0.998793	0.819407	8.623669	-0.009949	0.008179	0.086243	4.673804	1.055745	4.219507
52980	0	-1.106293	1.658733	9.012332	-0.011009	0.016572	0.090133	4.693761	1.123428	4.226812
52981	0	-1.055840	0.098958	7.738421	-0.010498	0.000977	0.077393	4.713744	1.212804	4.232001
52982	0	-1.315907	1.407036	8.870720	-0.013080	0.014068	0.088719	4.718339	1.314220	4.237598
52983	0	-1.559918	0.009605	9.001028	-0.015503	0.000122	0.090027	4.687075	1.436077	4.252858
52984	0	-1.778668	-0.359619	10.620506	-0.017683	-0.003602	0.106222	4.694904	1.549528	4.253853
52985	0	-1.828684	1.026848	11.259262	-0.018188	0.010254	0.112610	4.710819	1.649138	4.258657
52986	0	-1.792080	0.764057	11.433080	-0.017838	0.007598	0.114347	4.754073	1.731520	4.261408
52987	0	-1.984204	1.366703	11.991669	-0.019775	0.013611	0.119934	4.807849	1.794895	4.267160
52988	0	-1.927109	1.201567	11.574331	-0.019233	0.012010	0.115750	4.814149	1.832549	4.270738
52989	0	-2.046440	-0.142777	12.395922	-0.020447	-0.001404	0.123962	4.792271	1.848302	4.276212
52990	0	-1.856966	0.476169	12.432827	-0.018590	0.004773	0.124325	4.781424	1.829919	4.272920
52991	0	-1.692447	1.140928	11.933029	-0.016968	0.011414	0.119324	4.776651	1.788686	4.268392
52992	0	-1.598523	1.301367	11.438778	-0.016052	0.013000	0.114380	4.788745	1.722216	4.262574
52993	0	-1.486878	0.994755	10.944771	-0.014954	0.009949	0.109436	4.786307	1.633979	4.255905
52994	0	-1.483017	0.229485	10.574786	-0.014913	0.002316	0.105736	4.761847	1.544487	4.252343
52995	0	-1.426287	0.339082	9.809617	-0.014343	0.003418	0.098083	4.729107	1.451205	4.243078
52996	0	-1.414970	0.876183	9.315311	-0.014221	0.008789	0.093140	4.694772	1.364442	4.224995
52997	0	-1.434315	1.200119	8.888016	-0.014404	0.012024	0.088867	4.664513	1.286134	4.221485
52998	0	-1.394200	0.830205	8.383285	-0.013985	0.008318	0.083824	4.642059	1.228148	4.217163
52999	0	-1.419184	0.524339	8.514929	-0.014221	0.005249	0.085144	4.633771	1.188640	4.215928
53000	0	-1.468653	0.292977	8.868788	-0.014709	0.002930	0.088684	4.633405	1.159664	4.208512
53001	0	-1.403553	0.506925	8.593772	-0.014038	0.005066	0.085938	4.637531	1.156307	4.207455
53002	0	-1.434492	0.709533	8.630186	-0.014338	0.007086	0.086304	4.649939	1.164888	4.206688
53003	0	-1.399535	0.770276	8.581134	-0.013977	0.007690	0.085815	4.666239	1.189109	4.210035
53004	0	-1.419278	0.544173	8.794581	-0.014160	0.005432	0.087952	4.678900	1.231433	4.212919
53005	0	-1.462508	0.313003	9.368252	-0.014587	0.003113	0.093689	4.700090	1.277470	4.214935
53006	0	-1.379168	0.877633	9.336153	-0.013747	0.008761	0.093369	4.718646	1.331983	4.214752
53007	0	-1.420861	0.544358	9.911354	-0.014160	0.005432	0.099121	4.732141	1.387417	4.221685
53008	0	-1.537078	0.356300	10.729176	-0.015320	0.003540	0.107300	4.756803	1.442255	4.219781
53009	0	-1.444386	0.850178	10.479047	-0.014404	0.008484	0.104797	4.776388	1.485519	4.220217
53010	0	-1.537715	0.677039	11.094167	-0.015343	0.006751	0.110948	4.796275	1.521132	4.220917
53011	0	-1.600397	0.723444	11.437606	-0.015991	0.007202	0.114380	4.828152	1.534106	4.219488
53012	0	-1.568258	1.013651	11.218268	-0.015686	0.010132	0.112183	4.832546	1.530344	4.223579
53013	0	-1.688695	0.627706	11.481057	-0.016907	0.006287	0.114807	4.822519	1.510405	4.224898
53014	0	-1.609515	0.979651	11.067037	-0.016136	0.009808	0.110663	4.810309	1.468298	4.219782
53015	0	-1.612272	0.835129	10.663706	-0.016174	0.008362	0.106628	4.798046	1.412947	4.218435
53016	0	-1.556661	0.671478	10.431776	-0.015625	0.006714	0.104309	4.797831	1.348527	4.220812
53017	0	-1.538441	0.848221	10.035077	-0.015442	0.008484	0.100342	4.794709	1.283132	4.218108
53018	0	-1.442883	0.902158	9.414098	-0.014480	0.009029	0.094132	4.784192	1.221818	4.211760
53019	0	-1.368606	0.675888	9.235433	-0.013733	0.006775	0.092346	4.763384	1.163597	4.212424
53020	0	-1.323619	0.752837	9.065879	-0.013275	0.007536	0.090652	4.752994	1.114998	4.203667
53021	0	-1.297102	0.889958	8.905575	-0.013000	0.008911	0.089050	4.737454	1.077405	4.199219
53022	0	-1.255959	0.827191	8.631732	-0.012577	0.008278	0.086314	4.728907	1.054294	4.198498
53023	0	-1.256918	0.665056	8.660965	-0.012573	0.006653	0.086609	4.725488	1.049190	4.195645
53024	0	-1.257976	0.628469	8.489908	-0.012573	0.006287	0.084900	4.722660	1.058410	4.190952
53025	0	-1.314275	0.536544	8.794899	-0.013123	0.005371	0.087952	4.715211	1.084344	4.196693
53026	0	-1.374431	0.694954	9.044345	-0.013714	0.006946	0.090448	4.720159	1.122721	4.200712
53027	0	-1.432318	0.665422	9.160728	-0.014282	0.006653	0.091614	4.722106	1.173876	4.202845
53028	0	-1.475947	0.489794	9.404656	-0.014709	0.004883	0.094055	4.740644	1.234622	4.206853
53029	0	-1.482581	0.697162	9.264152	-0.014771	0.006958	0.092651	4.757663	1.302539	4.212947
53030	0	-1.641537	0.432028	10.244717	-0.016358	0.004302	0.102457	4.778215	1.366181	4.216262
53031	0	-1.671955	0.776383	10.594716	-0.016663	0.007751	0.105957	4.791745	1.427555	4.219860
53032	0	-1.707657	0.654078	10.936696	-0.017029	0.006531	0.109375	4.802267	1.477495	4.223263
53033	0	-1.767093	0.630445	11.553373	-0.017639	0.006287	0.115540	4.819619	1.508730	4.226894
53034	0	-1.679954	0.737345	11.204508	-0.016786	0.007359	0.112048	4.834335	1.523039	4.225805
53035	0	-1.727446	0.666386	11.523351	-0.017273	0.006653	0.115234	4.844620	1.524091	4.230718
53036	0	-1.701147	0.733127	11.560269	-0.017029	0.007324	0.115601	4.850749	1.507031	4.229241
53037	0	-1.668762	0.823347	11.438560	-0.016724	0.008240	0.114380	4.843480	1.470971	4.228776
53038	0	-1.629857	0.767468	11.049179	-0.016349	0.007678	0.110484	4.838805	1.419338	4.222319
53039	0	-1.525764	0.834911	10.645525	-0.015320	0.008362	0.106445	4.823851	1.352942	4.214505
53040	0	-1.476126	0.683086	10.108486	-0.014832	0.006836	0.101074	4.816585	1.274054	4.204349
53041	0	-1.409697	0.767947	9.766626	-0.014160	0.007690	0.097656	4.802333	1.200350	4.198596
53042	0	-1.409273	0.851701	9.585542	-0.014158	0.008523	0.095845	4.793685	1.122708	4.190978
53043	0	-1.386385	0.810449	9.021918	-0.013916	0.008118	0.090210	4.775710	1.057184	4.181652
53044	0	-1.356788	0.694250	8.783747	-0.013611	0.006958	0.087830	4.754450	1.001991	4.170597
53045	0	-1.352073	0.676577	8.624796	-0.013550	0.006775	0.086243	4.741246	0.963495	4.170276
53046	0	-1.292778	0.724018	8.363067	-0.012944	0.007245	0.083628	4.733716	0.941385	4.165514
53047	0	-1.324122	0.738472	8.575497	-0.013245	0.007385	0.085754	4.732287	0.937074	4.162798
53048	0	-1.336872	0.732791	8.721862	-0.013367	0.007324	0.087219	4.736406	0.939857	4.162489
53049	0	-1.320046	0.647561	8.764351	-0.013184	0.006470	0.087646	4.743638	0.962358	4.157498
53050	0	-1.349259	0.551363	8.983194	-0.013462	0.005505	0.089837	4.754705	1.001088	4.160468
53051	0	-1.322421	0.671943	9.118024	-0.013184	0.006714	0.091187	4.761440	1.051934	4.164493
53052	0	-1.316685	0.848547	8.904361	-0.013123	0.008484	0.089050	4.763317	1.108474	4.170857
53053	0	-1.433303	0.171897	10.070062	-0.014282	0.001709	0.100708	4.774412	1.165808	4.177974
53054	0	-1.468081	0.730534	10.178144	-0.014629	0.007283	0.101790	4.798957	1.223888	4.178729
53055	0	-1.506588	0.678983	10.417865	-0.015015	0.006775	0.104187	4.815044	1.280214	4.181197
53056	0	-1.645917	0.789073	11.083259	-0.016418	0.007874	0.110840	4.832288	1.322219	4.183759
53057	0	-1.620545	0.892275	10.796557	-0.016174	0.008911	0.107971	4.843971	1.354831	4.191568
53058	0	-1.680494	0.588252	11.149734	-0.016788	0.005883	0.111500	4.842534	1.371379	4.196726
53059	0	-1.697061	0.591873	11.321988	-0.016968	0.005920	0.113220	4.839976	1.374566	4.194049
53060	0	-1.664906	0.872709	11.169643	-0.016663	0.008728	0.111694	4.837927	1.361037	4.190376
53061	0	-1.675376	0.798857	11.115019	-0.016785	0.007996	0.111145	4.829337	1.328996	4.192068
53062	0	-1.606711	0.877380	10.865917	-0.016114	0.008775	0.108652	4.826724	1.279500	4.189648
53063	0	-1.569699	0.725692	10.437810	-0.015747	0.007263	0.104370	4.818199	1.224640	4.187445
53064	0	-1.483900	0.646629	10.010584	-0.014893	0.006470	0.100098	4.812559	1.163896	4.178322
53065	0	-1.466151	0.817000	9.803038	-0.014709	0.008179	0.098022	4.800701	1.107943	4.179067
53066	0	-1.414435	0.937046	9.560405	-0.014189	0.009382	0.095596	4.785020	1.055110	4.175615
53067	0	-1.405661	0.761352	9.198781	-0.014099	0.007629	0.091980	4.763734	1.002534	4.170850
53068	0	-1.394053	0.560177	9.162016	-0.013977	0.005615	0.091614	4.745392	0.957025	4.169072
53069	0	-1.347243	0.621802	8.825987	-0.013489	0.006226	0.088257	4.734345	0.936193	4.164091
53070	0	-1.338710	0.706193	8.808093	-0.013395	0.007065	0.088079	4.729431	0.925967	4.158786
53071	0	-1.348532	0.805685	8.941701	-0.013489	0.008057	0.089417	4.728466	0.921623	4.158406
53072	0	-1.410732	0.720469	8.984226	-0.014099	0.007202	0.089844	4.730609	0.932094	4.159545
53073	0	-1.435807	0.488772	9.185534	-0.014343	0.004883	0.091858	4.735680	0.950550	4.161933
53074	0	-1.445872	0.513690	9.282501	-0.014435	0.005136	0.092829	4.735454	0.980653	4.157154
53075	0	-1.437028	0.641168	9.496642	-0.014343	0.006409	0.094971	4.738176	1.013253	4.159808
53076	0	-1.394098	0.788160	9.190500	-0.013907	0.007878	0.091910	4.741464	1.054860	4.163957
53077	0	-1.553750	0.245375	10.259458	-0.015503	0.002441	0.102600	4.754285	1.093481	4.166108
53078	0	-1.505389	0.718115	10.160532	-0.015022	0.007165	0.101611	4.771540	1.129601	4.162566
53079	0	-1.541215	0.593479	10.436469	-0.015381	0.005920	0.104370	4.786254	1.164127	4.162616
53080	0	-1.619837	0.791633	10.972502	-0.016179	0.007903	0.109729	4.798807	1.184368	4.161672
53081	0	-1.551140	0.843034	10.626038	-0.015503	0.008423	0.106262	4.805467	1.193086	4.169642
53082	0	-1.582054	0.569198	10.979923	-0.015826	0.005692	0.109798	4.804420	1.186907	4.172137
53083	0	-1.585832	0.683666	10.882722	-0.015869	0.006836	0.108826	4.803575	1.175630	4.172033
53084	0	-1.577888	0.854074	10.809786	-0.015808	0.008545	0.108093	4.797322	1.144785	4.172045
53085	0	-1.576927	0.768800	10.687847	-0.015808	0.007690	0.106873	4.792744	1.103538	4.168001
53086	0	-1.520062	0.865757	10.359486	-0.015244	0.008661	0.103588	4.786552	1.055169	4.168405
53087	0	-1.478993	0.720030	10.071426	-0.014832	0.007202	0.100708	4.782361	1.008249	4.165854
53088	0	-1.422018	0.786807	9.694172	-0.014263	0.007870	0.096935	4.778263	0.957936	4.162087
53089	0	-1.431215	0.890838	9.381605	-0.014343	0.008911	0.093811	4.772916	0.920487	4.156646
53090	0	-1.394813	0.774021	9.449655	-0.013976	0.007746	0.094492	4.764284	0.887073	4.153220
53091	0	-1.358524	0.762072	9.204552	-0.013611	0.007629	0.092041	4.751590	0.855609	4.149483
53092	0	-1.353296	0.762622	9.057896	-0.013550	0.007629	0.090576	4.745740	0.834810	4.142915
53093	0	-1.341906	0.762867	9.002821	-0.013428	0.007629	0.090027	4.742981	0.823920	4.144639
53094	0	-1.353598	0.701448	8.978433	-0.013533	0.007017	0.089785	4.737951	0.828320	4.144386
53095	0	-1.392895	0.665219	9.136770	-0.013916	0.006653	0.091370	4.735693	0.845002	4.140579
53096	0	-1.429669	0.665492	9.313728	-0.014282	0.006653	0.093140	4.736613	0.862706	4.142954
53097	0	-1.461205	0.580189	9.460047	-0.014587	0.005798	0.094604	4.739402	0.892540	4.147090
53098	0	-1.509241	0.562463	9.630047	-0.015065	0.005622	0.096305	4.741222	0.925258	4.145670
53099	0	-1.443384	0.738814	9.362315	-0.014404	0.007385	0.093628	4.743300	0.961481	4.147571
53100	0	-1.559672	0.349579	10.258484	-0.015568	0.003485	0.102590	4.754102	0.994482	4.144343
53101	0	-1.559224	0.746099	10.289993	-0.015564	0.007446	0.102905	4.768718	1.025916	4.147012
53102	0	-1.558955	0.583784	10.508728	-0.015561	0.005828	0.105092	4.777871	1.057300	4.145140
53103	0	-1.624895	0.684748	10.845671	-0.016235	0.006836	0.108459	4.788079	1.071651	4.149630
53104	0	-1.593368	0.739469	10.687138	-0.015930	0.007385	0.106873	4.796079	1.075511	4.151412
53105	0	-1.623423	0.585827	10.992454	-0.016235	0.005859	0.109924	4.792882	1.074890	4.147574
53106	0	-1.567531	0.597844	10.803351	-0.015684	0.005979	0.108032	4.790504	1.065810	4.146646
53107	0	-1.572167	0.762964	10.821901	-0.015747	0.007629	0.108215	4.788275	1.039120	4.145572
53108	0	-1.577562	0.720451	10.608378	-0.015808	0.007202	0.106079	4.788222	1.004610	4.141011
53109	0	-1.516188	0.860911	10.297134	-0.015198	0.008606	0.102966	4.789021	0.965270	4.136511
53110	0	-1.496998	0.677576	10.072324	-0.015006	0.006781	0.100718	4.780863	0.924979	4.130456
53111	0	-1.485132	0.725753	9.815120	-0.014893	0.007263	0.098145	4.771487	0.877411	4.125831
53112	0	-1.449096	0.841924	9.656325	-0.014526	0.008423	0.096558	4.764391	0.835773	4.125307
53113	0	-1.419002	0.914924	9.345016	-0.014221	0.009155	0.093445	4.754255	0.798080	4.120764
53114	0	-1.413413	0.815959	9.309351	-0.014159	0.008166	0.093089	4.743299	0.767621	4.119694
53115	0	-1.383479	0.695665	9.155589	-0.013855	0.006958	0.091553	4.738830	0.742491	4.119575
53116	0	-1.384389	0.665153	9.088313	-0.013855	0.006653	0.090881	4.734628	0.728997	4.116656
53117	0	-1.391468	0.769250	9.075931	-0.013916	0.007690	0.090759	4.734610	0.727323	4.120624
53118	0	-1.373126	0.885691	9.081888	-0.013730	0.008854	0.090819	4.735862	0.729159	4.120803
53119	0	-1.380798	0.708281	9.228285	-0.013794	0.007080	0.092285	4.736824	0.746621	4.123844
53120	0	-1.417904	0.549678	9.435731	-0.014160	0.005493	0.094360	4.738914	0.770042	4.124654
53121	0	-1.375892	0.665358	9.252538	-0.013733	0.006653	0.092529	4.737596	0.802488	4.124545
53122	0	-1.467303	0.446189	9.984038	-0.014644	0.004457	0.099845	4.741486	0.836862	4.121563
53123	0	-1.455455	0.745475	9.850594	-0.014526	0.007446	0.098511	4.748966	0.870106	4.118787
53124	0	-1.503892	0.618717	10.124247	-0.015012	0.006182	0.101247	4.752704	0.901099	4.120764
53125	0	-1.571024	0.642053	10.497613	-0.015686	0.006409	0.104980	4.763035	0.927869	4.121232
53126	0	-1.551227	0.662602	10.374626	-0.015491	0.006615	0.103750	4.772880	0.952105	4.124785
53127	0	-1.624760	0.659699	10.595483	-0.016235	0.006592	0.105957	4.775731	0.965726	4.124133
53128	0	-1.614225	0.641973	10.680603	-0.016138	0.006418	0.106807	4.774363	0.970080	4.126577
53129	0	-1.617082	0.714799	10.729987	-0.016174	0.007141	0.107300	4.778561	0.966447	4.126460
53130	0	-1.603033	0.660654	10.693579	-0.016046	0.006605	0.106934	4.776816	0.950529	4.125694
53131	0	-1.566555	0.824648	10.479990	-0.015686	0.008240	0.104797	4.780702	0.928293	4.129734
53132	0	-1.506605	0.764586	10.242597	-0.015097	0.007642	0.102422	4.781653	0.894333	4.130910
53133	0	-1.491813	0.775508	10.114022	-0.014954	0.007751	0.101135	4.782060	0.854569	4.132263
53134	0	-1.479213	0.745306	9.931833	-0.014823	0.007453	0.099314	4.778593	0.819725	4.128042
53135	0	-1.437510	0.811600	9.741656	-0.014404	0.008118	0.097412	4.773000	0.785939	4.125627
53136	0	-1.438258	0.835251	9.626532	-0.014408	0.008358	0.096261	4.762862	0.755981	4.123845
53137	0	-1.419860	0.823352	9.405914	-0.014221	0.008240	0.094055	4.751854	0.729480	4.113183
53138	0	-1.410174	0.803909	9.357693	-0.014115	0.008043	0.093575	4.743314	0.713651	4.106996
53139	0	-1.378413	0.726083	9.222577	-0.013794	0.007263	0.092224	4.736905	0.702028	4.104612
53140	0	-1.383813	0.738524	9.222619	-0.013836	0.007380	0.092227	4.740649	0.705695	4.098834
53141	0	-1.385592	0.720649	9.295607	-0.013855	0.007202	0.092957	4.742569	0.707600	4.093736
53142	0	-1.392423	0.684761	9.301545	-0.013918	0.006845	0.093017	4.742935	0.715879	4.092776
53143	0	-1.448115	0.622426	9.429698	-0.014465	0.006226	0.094299	4.738103	0.735854	4.089295
53144	0	-1.500749	0.561692	9.709764	-0.014986	0.005612	0.097101	4.740262	0.762180	4.084497
53145	0	-1.497525	0.647504	9.692013	-0.014954	0.006470	0.096924	4.743162	0.788264	4.086716
53146	0	-1.532384	0.624886	10.002510	-0.015304	0.006236	0.100029	4.754228	0.811907	4.085456
53147	0	-1.546842	0.581035	10.058117	-0.015442	0.005798	0.100586	4.764347	0.842436	4.088664
53148	0	-1.532988	0.589263	10.130560	-0.015312	0.005883	0.101309	4.771279	0.862766	4.092649
53149	0	-1.539050	0.629824	10.449007	-0.015381	0.006287	0.104492	4.780162	0.873931	4.092384
53150	0	-1.540570	0.656161	10.521864	-0.015401	0.006554	0.105220	4.784950	0.880163	4.086151
53151	0	-1.555922	0.690585	10.577404	-0.015564	0.006897	0.105774	4.790467	0.875830	4.082710
53152	0	-1.524074	0.704897	10.553016	-0.015249	0.007036	0.105530	4.800005	0.866838	4.088093
53153	0	-1.560447	0.726486	10.492237	-0.015625	0.007263	0.104919	4.797457	0.845062	4.086831
53154	0	-1.531979	0.751525	10.370719	-0.015341	0.007510	0.103704	4.798574	0.822528	4.083637
53155	0	-1.505448	0.775393	10.211476	-0.015076	0.007751	0.102112	4.796833	0.799417	4.082583
53156	0	-1.512649	0.757305	10.035209	-0.015157	0.007573	0.100348	4.792107	0.765733	4.078349
53157	0	-1.486128	0.757412	9.833193	-0.014893	0.007568	0.098328	4.794037	0.730156	4.074055
53158	0	-1.474511	0.837556	9.778936	-0.014770	0.008372	0.097786	4.793037	0.702058	4.075141
53159	0	-1.450147	0.854595	9.625611	-0.014526	0.008545	0.096252	4.789476	0.673161	4.074638
53160	0	-1.427578	0.781536	9.504117	-0.014295	0.007814	0.095038	4.785912	0.651282	4.073162
53161	0	-1.415014	0.756710	9.399575	-0.014160	0.007568	0.093994	4.779898	0.640276	4.065575
53162	0	-1.388924	0.793420	9.296034	-0.013897	0.007932	0.092959	4.778359	0.631789	4.061217
53163	0	-1.409208	0.732844	9.381176	-0.014099	0.007324	0.093811	4.778706	0.623718	4.061106
53164	0	-1.414997	0.714956	9.490995	-0.014146	0.007149	0.094911	4.775193	0.629720	4.056680
53165	0	-1.422804	0.647283	9.466429	-0.014221	0.006470	0.094666	4.774287	0.638611	4.058312
53166	0	-1.424911	0.641616	9.496568	-0.014235	0.006414	0.094968	4.771811	0.655738	4.057501
53167	0	-1.460089	0.562119	9.753182	-0.014587	0.005615	0.097534	4.774107	0.672299	4.058070
53168	0	-1.475668	0.690995	9.856302	-0.014737	0.006908	0.098566	4.771432	0.696406	4.049289
53169	0	-1.515420	0.611323	9.991131	-0.015137	0.006104	0.099915	4.777860	0.717590	4.046606
53170	0	-1.561603	0.637359	10.161400	-0.015600	0.006367	0.101617	4.780783	0.736387	4.045262
53171	0	-1.521069	0.641407	10.180437	-0.015198	0.006409	0.101807	4.781896	0.751764	4.044844
53172	0	-1.542049	0.648911	10.387459	-0.015408	0.006480	0.103877	4.786680	0.766930	4.045574
53173	0	-1.538566	0.671835	10.461326	-0.015381	0.006714	0.104614	4.786514	0.773554	4.039141
53174	0	-1.544719	0.647921	10.412369	-0.015451	0.006478	0.104123	4.782242	0.770068	4.036042
53175	0	-1.536947	0.678168	10.412722	-0.015381	0.006775	0.104126	4.784096	0.758151	4.035358
53176	0	-1.515516	0.764896	10.327583	-0.015175	0.007643	0.103273	4.785297	0.737307	4.035347
53177	0	-1.511799	0.794032	10.315172	-0.015137	0.007935	0.103149	4.785911	0.717395	4.033631
53178	0	-1.495174	0.764960	10.163055	-0.014978	0.007640	0.101627	4.790952	0.688627	4.028427
53179	0	-1.468539	0.707722	9.949107	-0.014709	0.007080	0.099487	4.781778	0.661802	4.026729
53180	0	-1.470060	0.713100	9.864305	-0.014723	0.007134	0.098639	4.771935	0.637227	4.019492
53181	0	-1.444450	0.800130	9.765887	-0.014465	0.007996	0.097656	4.772639	0.614080	4.016172
53182	0	-1.477031	0.843546	9.650426	-0.014791	0.008433	0.096501	4.769120	0.591254	4.011715
53183	0	-1.414239	0.836059	9.485139	-0.014160	0.008362	0.094849	4.761615	0.570953	4.008837
53184	0	-1.423476	0.762516	9.467224	-0.014247	0.007627	0.094670	4.753952	0.557321	4.006367
53185	0	-1.403145	0.751104	9.423897	-0.014038	0.007507	0.094238	4.752371	0.550167	4.006802
53186	0	-1.426621	0.775744	9.405659	-0.014269	0.007758	0.094056	4.745513	0.547982	4.005369
53187	0	-1.422455	0.793739	9.423754	-0.014221	0.007935	0.094238	4.742949	0.553185	4.003026
53188	0	-1.411443	0.672211	9.551673	-0.014107	0.006719	0.095518	4.741163	0.563756	3.997793
53189	0	-1.398712	0.635092	9.667802	-0.013977	0.006348	0.096680	4.738978	0.576762	3.999518
53190	0	-1.425450	0.617775	9.807742	-0.014242	0.006170	0.098080	4.741617	0.592503	3.995895
53191	0	-1.441965	0.702588	9.893527	-0.014404	0.007019	0.098938	4.743408	0.611533	3.992829
53192	0	-1.481696	0.679018	10.051684	-0.014802	0.006788	0.100519	4.739467	0.629918	3.988847
53193	0	-1.515278	0.629174	10.131564	-0.015137	0.006287	0.101318	4.739004	0.649325	3.985732
53194	0	-1.548958	0.617784	10.240874	-0.015474	0.006174	0.102411	4.736920	0.667823	3.984082
53195	0	-1.545030	0.690236	10.302572	-0.015442	0.006897	0.103027	4.736389	0.678422	3.982107
53196	0	-1.588769	0.709142	10.338947	-0.015886	0.007091	0.103390	4.730566	0.680794	3.985316
53197	0	-1.556115	0.665619	10.363790	-0.015564	0.006653	0.103638	4.727584	0.679406	3.979516
53198	0	-1.524831	0.659715	10.388262	-0.015253	0.006598	0.103882	4.719311	0.675640	3.976304
53199	0	-1.512393	0.677829	10.327314	-0.015137	0.006775	0.103271	4.715937	0.662515	3.976978
53200	0	-1.521482	0.763827	10.223937	-0.015234	0.007635	0.102237	4.712201	0.642304	3.973345
53201	0	-1.468921	0.787432	10.052780	-0.014709	0.007874	0.100525	4.705732	0.620345	3.972951
53202	0	-1.483150	0.757109	9.906879	-0.014853	0.007569	0.099066	4.700310	0.597170	3.975105
53203	0	-1.481269	0.738656	9.887968	-0.014832	0.007385	0.098877	4.694407	0.576849	3.969190
53204	0	-1.434587	0.775173	9.778634	-0.014367	0.007753	0.097783	4.685046	0.553640	3.962717
53205	0	-1.438485	0.805437	9.680484	-0.014404	0.008057	0.096802	4.674879	0.532282	3.954499
53206	0	-1.434979	0.817117	9.589464	-0.014366	0.008174	0.095892	4.664024	0.514244	3.951782
53207	0	-1.421177	0.732082	9.478927	-0.014221	0.007324	0.094788	4.652380	0.504234	3.952392
53208	0	-1.431991	0.701237	9.485221	-0.014325	0.007011	0.094851	4.646065	0.499680	3.948630
53209	0	-1.422488	0.750732	9.429876	-0.014221	0.007507	0.094299	4.638551	0.505575	3.947062
53210	0	-1.417652	0.787269	9.478437	-0.014168	0.007873	0.094786	4.631244	0.517741	3.943584
53211	0	-1.435455	0.732488	9.588449	-0.014343	0.007324	0.095886	4.624544	0.532852	3.939562
53212	0	-1.449588	0.677749	9.716290	-0.014488	0.006776	0.097164	4.618802	0.543399	3.937391
53213	0	-1.478088	0.653268	9.838699	-0.014771	0.006531	0.098389	4.613348	0.557134	3.933035
53214	0	-1.499033	0.653395	9.954214	-0.014975	0.006534	0.099545	4.606119	0.577136	3.928169
53215	0	-1.502613	0.671700	10.015676	-0.015015	0.006714	0.100159	4.601921	0.592183	3.920386
53216	0	-1.522992	0.641966	10.143408	-0.015222	0.006414	0.101436	4.599884	0.603444	3.912721
53217	0	-1.551376	0.604943	10.241494	-0.015503	0.006042	0.102417	4.599632	0.617440	3.906419
53218	0	-1.595836	0.648690	10.344862	-0.015952	0.006483	0.103450	4.595712	0.626164	3.901849
53219	0	-1.562397	0.708352	10.363762	-0.015625	0.007080	0.103638	4.591158	0.626817	3.892584
53220	0	-1.537659	0.721336	10.290435	-0.015379	0.007209	0.102904	4.587702	0.625807	3.891564
53221	0	-1.555155	0.683766	10.382255	-0.015564	0.006836	0.103821	4.580876	0.613641	3.890729
53222	0	-1.546524	0.702581	10.339808	-0.015478	0.007022	0.103396	4.576436	0.601172	3.886239
53223	0	-1.536363	0.751013	10.187007	-0.015381	0.007507	0.101868	4.570643	0.583500	3.885469
53224	0	-1.520693	0.806370	10.065340	-0.015225	0.008061	0.100651	4.564218	0.564230	3.882113
53225	0	-1.499062	0.836262	10.010119	-0.015015	0.008362	0.100098	4.555932	0.538412	3.880880
53226	0	-1.457687	0.835994	9.925359	-0.014601	0.008363	0.099250	4.543506	0.512702	3.878833
53227	0	-1.481044	0.756849	9.802564	-0.014832	0.007568	0.098022	4.534393	0.489842	3.874648
53228	0	-1.453089	0.720085	9.705404	-0.014546	0.007202	0.097052	4.523639	0.473403	3.872027
53229	0	-1.390354	0.744446	9.564405	-0.013916	0.007446	0.095642	4.512302	0.460669	3.866216
53230	0	-1.400232	0.762672	9.552535	-0.014013	0.007626	0.095524	4.504313	0.449298	3.866343
53231	0	-1.372667	0.775572	9.527643	-0.013733	0.007751	0.095276	4.500060	0.443677	3.863833
53232	0	-1.426923	0.751158	9.552133	-0.014270	0.007515	0.095521	4.486687	0.444698	3.862916
53233	0	-1.422184	0.695899	9.576399	-0.014221	0.006958	0.095764	4.478456	0.447330	3.858483
53234	0	-1.398117	0.677904	9.612887	-0.013979	0.006776	0.096129	4.472771	0.451818	3.861053
53235	0	-1.459329	0.701595	9.710627	-0.014587	0.007019	0.097107	4.459781	0.460938	3.857514
53236	0	-1.454361	0.713142	9.856937	-0.014539	0.007134	0.098570	4.446795	0.468648	3.855125
53237	0	-1.477989	0.671261	9.893667	-0.014771	0.006714	0.098938	4.435849	0.481722	3.851616
53238	0	-1.498155	0.592278	9.972694	-0.014973	0.005918	0.099729	4.432183	0.494078	3.851071
53239	0	-1.489917	0.598849	10.088972	-0.014893	0.005981	0.100891	4.430300	0.503548	3.849807
53240	0	-1.503560	0.691865	10.076352	-0.015028	0.006910	0.100765	4.429860	0.514410	3.846595
53241	0	-1.532274	0.726644	10.156183	-0.015320	0.007263	0.101562	4.423540	0.519956	3.841048
53242	0	-1.532434	0.775735	10.253732	-0.015326	0.007757	0.102537	4.413614	0.520832	3.837646
53243	0	-1.513164	0.702123	10.229552	-0.015137	0.007019	0.102295	4.405748	0.517245	3.834990
53244	0	-1.524036	0.720809	10.211395	-0.015249	0.007206	0.102113	4.397689	0.509428	3.829001
53245	0	-1.494341	0.768928	10.180823	-0.014954	0.007690	0.101807	4.385868	0.500022	3.830962
53246	0	-1.480202	0.774242	10.077377	-0.014812	0.007749	0.100772	4.368387	0.491624	3.826839
53247	0	-1.463506	0.774940	10.003874	-0.014648	0.007751	0.100037	4.355342	0.478570	3.822360
53248	0	-1.460852	0.798905	9.955424	-0.014622	0.007991	0.099552	4.342536	0.465656	3.819414
53249	0	-1.481936	0.793147	9.796352	-0.014832	0.007935	0.097961	4.328161	0.453880	3.813514
53250	0	-1.461272	0.841113	9.760124	-0.014625	0.008416	0.097599	4.311500	0.442514	3.809589
53251	0	-1.469692	0.786543	9.723156	-0.014709	0.007874	0.097229	4.291068	0.430113	3.804898
53252	0	-1.443147	0.742353	9.680831	-0.014441	0.007429	0.096807	4.273515	0.421764	3.803249
53253	0	-1.409276	0.707395	9.600969	-0.014099	0.007080	0.096008	4.255276	0.416730	3.796240
53254	0	-1.445061	0.718608	9.582773	-0.014453	0.007190	0.095827	4.239921	0.416506	3.792035
53255	0	-1.458419	0.695470	9.625317	-0.014587	0.006958	0.096252	4.224870	0.415115	3.790295
53256	0	-1.458422	0.615946	9.680217	-0.014582	0.006157	0.096803	4.216612	0.420379	3.789213
53257	0	-1.495941	0.591943	9.802164	-0.014954	0.005920	0.098022	4.204305	0.429701	3.786388
53258	0	-1.515373	0.646765	9.863015	-0.015149	0.006467	0.098631	4.193837	0.437390	3.787183
53259	0	-1.527144	0.683885	9.936309	-0.015259	0.006836	0.099365	4.185881	0.454459	3.787809
53260	0	-1.528965	0.611155	10.009197	-0.015285	0.006109	0.100093	4.176993	0.462779	3.784295
53261	0	-1.538953	0.592291	10.027928	-0.015381	0.005920	0.100281	4.168160	0.474857	3.783197
53262	0	-1.528079	0.586438	10.186326	-0.015277	0.005864	0.101864	4.156784	0.481964	3.779628
53263	0	-1.501587	0.696515	10.241633	-0.015015	0.006958	0.102417	4.152901	0.485961	3.776705
53264	0	-1.538213	0.703900	10.253694	-0.015384	0.007032	0.102537	4.148306	0.486904	3.772720
53265	0	-1.525559	0.708204	10.186802	-0.015259	0.007080	0.101868	4.138407	0.485831	3.772236
53266	0	-1.542843	0.690400	10.241794	-0.015436	0.006901	0.102417	4.129771	0.479848	3.770339
53267	0	-1.530806	0.720684	10.199118	-0.015320	0.007202	0.101990	4.122651	0.469336	3.767436
53268	0	-1.503701	0.806183	10.083461	-0.015053	0.008065	0.100832	4.106304	0.453961	3.768518
53269	0	-1.493491	0.756618	10.028371	-0.014954	0.007568	0.100281	4.091312	0.435531	3.761487
53270	0	-1.459428	0.756333	10.016595	-0.014611	0.007564	0.100163	4.078474	0.419160	3.756974
53271	0	-1.463273	0.763001	9.900130	-0.014648	0.007629	0.098999	4.066448	0.403712	3.753536
53272	0	-1.466195	0.799513	9.845603	-0.014678	0.007997	0.098454	4.052075	0.387977	3.751935
53273	0	-1.439453	0.823428	9.729195	-0.014404	0.008240	0.097290	4.033038	0.379562	3.743800
53274	0	-1.443431	0.792300	9.692848	-0.014446	0.007923	0.096927	4.020130	0.368565	3.735661
53275	0	-1.415408	0.762222	9.625390	-0.014160	0.007629	0.096252	3.998758	0.364027	3.734618
53276	0	-1.401944	0.718835	9.625529	-0.014027	0.007187	0.096254	3.987657	0.358686	3.725534
53277	0	-1.410005	0.677029	9.606952	-0.014099	0.006775	0.096069	3.969364	0.362857	3.720614
53278	0	-1.410356	0.676589	9.594686	-0.014101	0.006765	0.095947	3.957072	0.368941	3.716333
53279	0	-1.428555	0.683714	9.570254	-0.014282	0.006836	0.095703	3.945482	0.375863	3.716725
53280	0	-1.466170	0.628938	9.679880	-0.014655	0.006289	0.096800	3.933453	0.386709	3.712929
53281	0	-1.447432	0.653171	9.850936	-0.014465	0.006531	0.098511	3.921547	0.400477	3.707766
53282	0	-1.485889	0.641314	9.862833	-0.014850	0.006410	0.098630	3.912488	0.414503	3.702560
53283	0	-1.508843	0.671624	9.948521	-0.015076	0.006714	0.099487	3.902024	0.432392	3.696124
53284	0	-1.498748	0.617538	10.015228	-0.014979	0.006168	0.100154	3.896575	0.444699	3.695033
53285	0	-1.538707	0.598879	10.052352	-0.015381	0.005981	0.100525	3.891396	0.454968	3.689063
53286	0	-1.533825	0.649164	10.119107	-0.015332	0.006484	0.101192	3.886402	0.465105	3.684480
53287	0	-1.526237	0.683671	10.156191	-0.015259	0.006836	0.101562	3.873601	0.472373	3.682396
53288	0	-1.532636	0.690284	10.186560	-0.015327	0.006898	0.101866	3.865279	0.474449	3.679477
53289	0	-1.519384	0.714953	10.217284	-0.015198	0.007141	0.102173	3.860698	0.473377	3.675877
53290	0	-1.493871	0.722475	10.241665	-0.014946	0.007218	0.102416	3.853564	0.468023	3.681418
53291	0	-1.519134	0.763039	10.180752	-0.015198	0.007629	0.101807	3.840617	0.464303	3.678495
53292	0	-1.505260	0.793205	10.132125	-0.015063	0.007936	0.101319	3.821427	0.455632	3.674005
53293	0	-1.487848	0.769484	9.973321	-0.014893	0.007690	0.099731	3.812108	0.442921	3.671137
53294	0	-1.479219	0.794498	9.998003	-0.014804	0.007943	0.099978	3.799817	0.433068	3.664085
53295	0	-1.487948	0.805236	9.924548	-0.014893	0.008057	0.099243	3.780507	0.421582	3.656221
53296	0	-1.473186	0.792826	9.827217	-0.014745	0.007926	0.098270	3.768657	0.410208	3.652469
53297	0	-1.463759	0.756529	9.759708	-0.014648	0.007568	0.097595	3.750481	0.400945	3.650749
53298	0	-1.443328	0.725244	9.747795	-0.014444	0.007257	0.097476	3.731082	0.391467	3.646092
53299	0	-1.463993	0.726673	9.674174	-0.014648	0.007263	0.096741	3.720548	0.384986	3.642017
53300	0	-1.468601	0.721048	9.729277	-0.014692	0.007209	0.097292	3.707675	0.380998	3.640469
53301	0	-1.470539	0.653099	9.710754	-0.014709	0.006531	0.097107	3.693140	0.379735	3.638579
53302	0	-1.470075	0.610314	9.716911	-0.014702	0.006104	0.097169	3.677968	0.382276	3.632982
53303	0	-1.494949	0.646958	9.808413	-0.014954	0.006470	0.098083	3.662844	0.381091	3.628267
53304	0	-1.439543	0.714600	9.802317	-0.014397	0.007140	0.098023	3.654666	0.383418	3.622403
53305	0	-1.458896	0.646933	9.857157	-0.014587	0.006470	0.098572	3.639244	0.388989	3.620108
53306	0	-1.478051	0.635293	9.917979	-0.014774	0.006346	0.099181	3.632353	0.399605	3.620151
53307	0	-1.465336	0.647933	9.893663	-0.014648	0.006470	0.098938	3.628253	0.409058	3.615935
53308	0	-1.477893	0.668050	9.972832	-0.014781	0.006672	0.099729	3.622813	0.410642	3.608300
53309	0	-1.507513	0.708716	10.034138	-0.015076	0.007080	0.100342	3.615415	0.413616	3.610929
53310	0	-1.501557	0.715843	10.088960	-0.015014	0.007154	0.100890	3.604434	0.419404	3.610172
53311	0	-1.489360	0.672162	10.101252	-0.014893	0.006714	0.101013	3.597781	0.424705	3.601331
53312	0	-1.495562	0.709743	10.064490	-0.014956	0.007095	0.100645	3.584633	0.428771	3.597214
53313	0	-1.482942	0.763499	10.070790	-0.014832	0.007629	0.100708	3.575370	0.430456	3.590260
53314	0	-1.506369	0.813453	10.052466	-0.015072	0.008128	0.100524	3.566798	0.425182	3.582891
53315	0	-1.494764	0.824686	10.009796	-0.014954	0.008240	0.100098	3.559004	0.422230	3.580439
53316	0	-1.492851	0.788835	9.936717	-0.014942	0.007887	0.099365	3.544839	0.410803	3.571344
53317	0	-1.482327	0.775152	9.936646	-0.014832	0.007751	0.099365	3.528988	0.405380	3.566123
53318	0	-1.438198	0.781327	9.845245	-0.014388	0.007812	0.098452	3.513970	0.402481	3.560459
53319	0	-1.427472	0.762686	9.887823	-0.014282	0.007629	0.098877	3.495026	0.397869	3.558297
53320	0	-1.420256	0.744317	9.894032	-0.014207	0.007441	0.098940	3.481952	0.396986	3.553522
53321	0	-1.458526	0.720202	9.845003	-0.014587	0.007202	0.098450	3.465765	0.398752	3.548107
53322	0	-1.469857	0.708080	9.838961	-0.014706	0.007079	0.098389	3.451565	0.394889	3.540731
53323	0	-1.482792	0.702383	9.753439	-0.014832	0.007019	0.097534	3.441100	0.395278	3.527797
53324	0	-1.512908	0.702992	9.765623	-0.015130	0.007028	0.097656	3.427544	0.398472	3.521279
53325	0	-1.513799	0.671473	9.777806	-0.015137	0.006714	0.097778	3.412335	0.404363	3.516359
53326	0	-1.520172	0.616757	9.838742	-0.015201	0.006166	0.098388	3.398506	0.410266	3.508941
53327	0	-1.526004	0.592751	9.875426	-0.015259	0.005920	0.098755	3.390256	0.416137	3.500930
53328	0	-1.532419	0.648800	9.924070	-0.015323	0.006483	0.099241	3.379432	0.422335	3.495315
53329	0	-1.513840	0.684271	9.966969	-0.015137	0.006836	0.099670	3.370453	0.428389	3.493906
53330	0	-1.508206	0.673351	9.985080	-0.015079	0.006727	0.099852	3.361028	0.435816	3.491183
53331	0	-1.501276	0.605198	9.948701	-0.015015	0.006042	0.099487	3.354913	0.437606	3.491571
53332	0	-1.494687	0.655503	9.979156	-0.014950	0.006549	0.099792	3.345078	0.438723	3.486400
53333	0	-1.476775	0.727387	10.046350	-0.014771	0.007263	0.100464	3.340243	0.440037	3.482443
53334	0	-1.494228	0.765602	10.070746	-0.014948	0.007650	0.100707	3.329577	0.438099	3.477889
53335	0	-1.452010	0.702566	10.028121	-0.014526	0.007019	0.100281	3.319982	0.435342	3.476701
53336	0	-1.462956	0.721865	9.991520	-0.014636	0.007215	0.099915	3.307509	0.432383	3.474249
53337	0	-1.482357	0.738960	9.961024	-0.014832	0.007385	0.099609	3.295296	0.427889	3.464294
53338	0	-1.462307	0.751677	9.942857	-0.014633	0.007515	0.099427	3.280135	0.420945	3.455313
53339	0	-1.500832	0.781735	9.930477	-0.015015	0.007812	0.099304	3.268321	0.418087	3.457359
53340	0	-1.511389	0.788953	9.863485	-0.015124	0.007883	0.098634	3.258417	0.410722	3.451559
53341	0	-1.481998	0.830299	9.887850	-0.014832	0.008301	0.098877	3.243597	0.402158	3.443512
53342	0	-1.480023	0.812466	9.820943	-0.014809	0.008121	0.098208	3.229893	0.397144	3.437945
53343	0	-1.451549	0.762999	9.814609	-0.014526	0.007629	0.098145	3.213093	0.389192	3.433870
53344	0	-1.450310	0.762966	9.826971	-0.014504	0.007630	0.098269	3.194998	0.392598	3.425210
53345	0	-1.439986	0.751004	9.826704	-0.014404	0.007507	0.098267	3.180786	0.392525	3.414486
53346	0	-1.439343	0.745425	9.820566	-0.014396	0.007451	0.098206	3.167134	0.395019	3.404229
53347	0	-1.452040	0.695964	9.802323	-0.014526	0.006958	0.098022	3.151560	0.393150	3.397156
53348	0	-1.426894	0.720609	9.802360	-0.014271	0.007205	0.098023	3.135262	0.395966	3.389250
53349	0	-1.464752	0.713752	9.802286	-0.014648	0.007141	0.098022	3.113520	0.399872	3.379588
53350	0	-1.495405	0.664622	9.887653	-0.014952	0.006645	0.098877	3.097126	0.407649	3.371661
53351	0	-1.483534	0.665338	9.912049	-0.014832	0.006653	0.099121	3.080039	0.416865	3.367766
53352	0	-1.490036	0.714328	9.887494	-0.014900	0.007142	0.098875	3.063614	0.421880	3.365432
53353	0	-1.482910	0.696269	9.906010	-0.014832	0.006958	0.099060	3.051199	0.424197	3.355501
53354	0	-1.501166	0.642252	9.912049	-0.015010	0.006417	0.099121	3.039355	0.431257	3.349715
53355	0	-1.495506	0.635131	9.936478	-0.014954	0.006348	0.099365	3.025737	0.438244	3.336495
53356	0	-1.471677	0.715516	9.954539	-0.014713	0.007148	0.099546	3.016247	0.447294	3.335538
53357	0	-1.483067	0.720209	9.973158	-0.014832	0.007202	0.099731	2.998117	0.451249	3.334298
53358	0	-1.476368	0.720098	9.942716	-0.014770	0.007201	0.099426	2.979829	0.449790	3.324241
53359	0	-1.464467	0.665904	9.985365	-0.014648	0.006653	0.099854	2.968738	0.450602	3.318586
53360	0	-1.494211	0.703133	10.040335	-0.014946	0.007030	0.100403	2.951528	0.451374	3.313567
53361	0	-1.470767	0.781280	9.918237	-0.014709	0.007812	0.099182	2.933714	0.454533	3.305237
53362	0	-1.518408	0.751073	9.948870	-0.015195	0.007507	0.099487	2.919279	0.447364	3.299003
53363	0	-1.488624	0.690268	9.881647	-0.014893	0.006897	0.098816	2.907519	0.445268	3.293544
53364	0	-1.469277	0.721513	9.881733	-0.014697	0.007213	0.098817	2.892057	0.445563	3.287228
53365	0	-1.501605	0.750887	9.881559	-0.015015	0.007507	0.098816	2.875592	0.452539	3.279786
53366	0	-1.495091	0.787924	9.881558	-0.014956	0.007876	0.098815	2.860491	0.451465	3.272718
53367	0	-1.477075	0.738677	9.942612	-0.014771	0.007385	0.099426	2.843787	0.456905	3.272068
53368	0	-1.470933	0.684099	9.918119	-0.014710	0.006839	0.099181	2.827845	0.460913	3.268673
53369	0	-1.495506	0.701859	9.936505	-0.014954	0.007019	0.099365	2.808965	0.468052	3.261631
53370	0	-1.501389	0.756725	9.948684	-0.015018	0.007566	0.099486	2.791415	0.469392	3.252597
53371	0	-1.506942	0.714099	9.924412	-0.015076	0.007141	0.099243	2.772555	0.467339	3.253324
53372	0	-1.505516	0.664712	9.985601	-0.015063	0.006652	0.099854	2.748431	0.463319	3.251237
53373	0	-1.501442	0.653226	9.942621	-0.015015	0.006531	0.099426	2.731400	0.468183	3.252521
53374	0	-1.464364	0.714528	9.997524	-0.014648	0.007144	0.099975	2.714220	0.468179	3.248349
53375	0	-1.464401	0.744656	10.003725	-0.014648	0.007446	0.100037	2.695844	0.468681	3.238892
53376	0	-1.487731	0.708328	9.991627	-0.014884	0.007080	0.099916	2.680651	0.466411	3.235443
53377	0	-1.482521	0.659326	9.948815	-0.014832	0.006592	0.099487	2.663543	0.464716	3.227683
53378	0	-1.481755	0.690312	9.875585	-0.014819	0.006900	0.098756	2.648553	0.468425	3.221845
53379	0	-1.494916	0.695806	9.875555	-0.014954	0.006958	0.098755	2.629774	0.468793	3.218268
53380	0	-1.475609	0.750315	9.826868	-0.014762	0.007506	0.098268	2.607161	0.467498	3.217528
53381	0	-1.470372	0.720402	9.899974	-0.014709	0.007202	0.098999	2.590496	0.466614	3.207823
53382	0	-1.463210	0.671720	9.845136	-0.014637	0.006717	0.098451	2.572170	0.466630	3.200401
53383	0	-1.464140	0.696218	9.802322	-0.014648	0.006958	0.098022	2.558046	0.464130	3.190857
53384	0	-1.475931	0.745560	9.783986	-0.014757	0.007454	0.097840	2.541267	0.472487	3.181362
53385	0	-1.476780	0.750841	9.851107	-0.014771	0.007507	0.098511	2.523514	0.474904	3.179624
53386	0	-1.433464	0.739159	9.790062	-0.014338	0.007387	0.097900	2.509679	0.476122	3.173350
53387	0	-1.458932	0.701828	9.771705	-0.014587	0.007019	0.097717	2.489879	0.484079	3.167849
53388	0	-1.477087	0.707930	9.796091	-0.014774	0.007078	0.097960	2.472103	0.485648	3.166297
53389	0	-1.465130	0.714301	9.741154	-0.014648	0.007141	0.097412	2.455422	0.494849	3.157787
53390	0	-1.477841	0.696596	9.808090	-0.014776	0.006961	0.098082	2.442340	0.503129	3.155190
53391	0	-1.483340	0.732748	9.875436	-0.014832	0.007324	0.098755	2.427180	0.511182	3.147566
53392	0	-1.502004	0.708753	9.850847	-0.015018	0.007086	0.098509	2.410145	0.518770	3.144359
53393	0	-1.526120	0.695373	9.905999	-0.015259	0.006958	0.099060	2.386231	0.527375	3.139157
53394	0	-1.495761	0.706948	9.954758	-0.014958	0.007071	0.099547	2.366042	0.532504	3.129755
53395	0	-1.513669	0.720345	10.003653	-0.015137	0.007202	0.100037	2.348409	0.538280	3.127188
53396	0	-1.531602	0.702229	9.942581	-0.015320	0.007021	0.099425	2.330828	0.539824	3.122136
53397	0	-1.483055	0.695485	9.985388	-0.014832	0.006958	0.099854	2.308117	0.544633	3.114046
53398	0	-1.500657	0.658419	10.009864	-0.015013	0.006585	0.100098	2.287866	0.543567	3.105494
53399	0	-1.507456	0.708088	10.034191	-0.015076	0.007080	0.100342	2.269611	0.548210	3.101539
53400	0	-1.476293	0.738288	9.985460	-0.014769	0.007386	0.099854	2.246639	0.547743	3.093877
53401	0	-1.476013	0.689701	9.948884	-0.014771	0.006897	0.099487	2.227451	0.541910	3.085417
53402	0	-1.480292	0.707731	9.955268	-0.014812	0.007080	0.099551	2.205125	0.538214	3.074494
53403	0	-1.469736	0.720494	9.936682	-0.014709	0.007202	0.099365	2.189102	0.530527	3.060269
53404	0	-1.485908	0.751300	9.894223	-0.014869	0.007512	0.098941	2.170826	0.525381	3.055008
53405	0	-1.488088	0.720175	9.814633	-0.014893	0.007202	0.098145	2.151113	0.517926	3.044891
53406	0	-1.479859	0.702136	9.827075	-0.014809	0.007018	0.098269	2.135521	0.512221	3.040526
53407	0	-1.476449	0.707961	9.796237	-0.014771	0.007080	0.097961	2.115641	0.511160	3.038278
53408	0	-1.481497	0.744594	9.802407	-0.014820	0.007444	0.098023	2.098150	0.511263	3.031507
53409	0	-1.458468	0.720222	9.716837	-0.014587	0.007202	0.097168	2.078905	0.514019	3.030493
53410	0	-1.470034	0.695909	9.771786	-0.014705	0.006958	0.097717	2.060874	0.515006	3.024848
53411	0	-1.452323	0.665293	9.765671	-0.014526	0.006653	0.097656	2.041766	0.517487	3.020496
53412	0	-1.457899	0.677789	9.783955	-0.014582	0.006775	0.097839	2.025908	0.520362	3.018553
53413	0	-1.471282	0.708105	9.783878	-0.014709	0.007080	0.097839	2.007795	0.530326	3.016389
53414	0	-1.471526	0.701691	9.747159	-0.014716	0.007020	0.097471	1.985116	0.535637	3.004990
53415	0	-1.465063	0.683738	9.881549	-0.014648	0.006836	0.098816	1.967627	0.544408	2.999355
53416	0	-1.459701	0.702542	9.808150	-0.014592	0.007021	0.098083	1.953486	0.556055	2.998597
53417	0	-1.495307	0.720410	9.936517	-0.014954	0.007202	0.099365	1.936427	0.561588	2.993297
53418	0	-1.483261	0.696089	9.924191	-0.014831	0.006961	0.099242	1.917262	0.570174	2.985211
53419	0	-1.495982	0.646967	9.973052	-0.014954	0.006470	0.099731	1.898033	0.583503	2.980357
53420	0	-1.484182	0.659271	9.997292	-0.014844	0.006591	0.099973	1.880881	0.587300	2.975341
53421	0	-1.495628	0.720224	9.979207	-0.014954	0.007202	0.099792	1.861781	0.596604	2.969390
53422	0	-1.520300	0.726668	9.985238	-0.015203	0.007263	0.099853	1.846598	0.602404	2.962035
53423	0	-1.507107	0.720701	9.985386	-0.015076	0.007202	0.099854	1.832805	0.603378	2.956990
53424	0	-1.499900	0.709072	9.973243	-0.015006	0.007090	0.099731	1.814752	0.601548	2.953040
53425	0	-1.482665	0.756994	9.991516	-0.014832	0.007568	0.099915	1.797284	0.602279	2.946384
53426	0	-1.469028	0.738928	10.009994	-0.014700	0.007388	0.100099	1.779324	0.597546	2.943584
53427	0	-1.475942	0.726439	9.912266	-0.014771	0.007263	0.099121	1.761324	0.590983	2.942034
53428	0	-1.486363	0.690029	9.943008	-0.014871	0.006899	0.099429	1.743682	0.589290	2.935016
53429	0	-1.458117	0.732443	9.881682	-0.014587	0.007324	0.098816	1.724719	0.588495	2.926184
53430	0	-1.462247	0.738249	9.924632	-0.014636	0.007385	0.099244	1.702210	0.579152	2.923352
53431	0	-1.513073	0.689784	9.875574	-0.015137	0.006897	0.098755	1.683978	0.578573	2.918395
53432	0	-1.499423	0.702281	9.839079	-0.015003	0.007020	0.098390	1.668083	0.574623	2.910078
53433	0	-1.476812	0.732544	9.832791	-0.014771	0.007324	0.098328	1.650403	0.578317	2.900675
53434	0	-1.464245	0.702480	9.851065	-0.014644	0.007021	0.098511	1.635670	0.583256	2.896611
53435	0	-1.476893	0.671304	9.857207	-0.014771	0.006714	0.098572	1.615679	0.587916	2.888741
53436	0	-1.463920	0.665419	9.838940	-0.014646	0.006651	0.098389	1.600298	0.586921	2.884262
53437	0	-1.464572	0.695874	9.820592	-0.014648	0.006958	0.098206	1.582112	0.590287	2.874607
53438	0	-1.501036	0.696246	9.790007	-0.015010	0.006959	0.097900	1.566955	0.597095	2.877110
53439	0	-1.464624	0.695649	9.832807	-0.014648	0.006958	0.098328	1.546153	0.601022	2.870164
53440	0	-1.488929	0.653153	9.887657	-0.014889	0.006527	0.098877	1.532415	0.608110	2.864792
53441	0	-1.488942	0.702098	9.942661	-0.014893	0.007019	0.099426	1.515629	0.611012	2.857229
53442	0	-1.470538	0.659807	9.808302	-0.014704	0.006595	0.098083	1.500527	0.619281	2.856793
53443	0	-1.483169	0.702384	9.899866	-0.014832	0.007019	0.098999	1.487069	0.626006	2.848239
53444	0	-1.477137	0.709337	9.924196	-0.014771	0.007090	0.099242	1.472459	0.632463	2.840648
53445	0	-1.494998	0.714667	9.918228	-0.014954	0.007141	0.099182	1.459855	0.634788	2.835484
53446	0	-1.524870	0.752078	9.918243	-0.015252	0.007518	0.099182	1.444241	0.637340	2.831729
53447	0	-1.489152	0.720672	9.863264	-0.014893	0.007202	0.098633	1.430581	0.642628	2.827063
53448	0	-1.500868	0.696814	9.930375	-0.015013	0.006967	0.099303	1.413531	0.644603	2.817190
53449	0	-1.488956	0.714507	9.918230	-0.014893	0.007141	0.099182	1.399122	0.647575	2.817563
53450	0	-1.482273	0.733471	9.930445	-0.014826	0.007332	0.099304	1.383530	0.650540	2.814310
53451	0	-1.464464	0.750944	9.912150	-0.014648	0.007507	0.099121	1.367063	0.652664	2.811998
53452	0	-1.481828	0.715007	9.906053	-0.014824	0.007145	0.099060	1.354060	0.652677	2.809266
53453	0	-1.470908	0.702229	9.893782	-0.014709	0.007019	0.098938	1.338994	0.658839	2.801177
53454	0	-1.488770	0.708770	9.924266	-0.014892	0.007086	0.099242	1.322370	0.660906	2.795072
53455	0	-1.470475	0.744572	9.912184	-0.014709	0.007446	0.099121	1.302864	0.661969	2.793628
53456	0	-1.487664	0.689558	9.814656	-0.014884	0.006895	0.098145	1.284638	0.659981	2.788248
53457	0	-1.507519	0.634578	9.863301	-0.015076	0.006348	0.098633	1.263746	0.665954	2.784666
53458	0	-1.495063	0.646573	9.887721	-0.014953	0.006465	0.098877	1.245935	0.670183	2.781048
53459	0	-1.482857	0.684170	9.881597	-0.014832	0.006836	0.098816	1.233890	0.673392	2.773852
53460	0	-1.470062	0.715834	9.912114	-0.014704	0.007153	0.099121	1.221913	0.676450	2.766039
53461	0	-1.477081	0.659371	9.948713	-0.014771	0.006592	0.099487	1.205459	0.683365	2.762489
53462	0	-1.489337	0.635285	9.936416	-0.014894	0.006351	0.099364	1.189528	0.689752	2.760003
53463	0	-1.476701	0.696102	9.997589	-0.014771	0.006958	0.099976	1.174323	0.692374	2.755026
53464	0	-1.512839	0.702769	9.887700	-0.015130	0.007025	0.098877	1.159131	0.697057	2.752805
53465	0	-1.513608	0.714638	9.960909	-0.015137	0.007141	0.099609	1.146660	0.703051	2.743366
53466	0	-1.500985	0.672592	9.942579	-0.015014	0.006724	0.099425	1.129886	0.705233	2.740598
53467	0	-1.512925	0.672061	9.985419	-0.015137	0.006714	0.099854	1.119064	0.703409	2.731922
53468	0	-1.505485	0.727982	9.942797	-0.015061	0.007277	0.099427	1.104320	0.702583	2.726543
53469	0	-1.476599	0.745171	9.948757	-0.014771	0.007446	0.099487	1.092081	0.704061	2.721887
53470	0	-1.494001	0.740181	9.912140	-0.014945	0.007396	0.099121	1.080668	0.704941	2.717050
53471	0	-1.500869	0.708541	9.869437	-0.015015	0.007080	0.098694	1.068424	0.704732	2.711633
53472	0	-1.475152	0.733910	9.918293	-0.014759	0.007335	0.099182	1.055055	0.702697	2.708900
53473	0	-1.464093	0.757073	9.881685	-0.014648	0.007568	0.098816	1.039456	0.700692	2.704915
53474	0	-1.444642	0.757408	9.851223	-0.014451	0.007572	0.098512	1.023429	0.702033	2.699195
53475	0	-1.464238	0.757089	9.838938	-0.014648	0.007568	0.098389	1.008087	0.701623	2.698662
53476	0	-1.457223	0.702485	9.887838	-0.014576	0.007024	0.098878	0.991165	0.704029	2.691777
53477	0	-1.464136	0.702286	9.863359	-0.014648	0.007019	0.098633	0.977390	0.702478	2.688813
53478	0	-1.426638	0.757714	9.857293	-0.014269	0.007575	0.098573	0.961806	0.706351	2.677827
53479	0	-1.458603	0.757205	9.820549	-0.014587	0.007568	0.098206	0.948077	0.711484	2.669939
53480	0	-1.476593	0.714671	9.826598	-0.014768	0.007148	0.098266	0.928914	0.716176	2.664286
53481	0	-1.470639	0.720211	9.863327	-0.014709	0.007202	0.098633	0.910849	0.719224	2.664309
53482	0	-1.470128	0.702397	9.869380	-0.014704	0.007018	0.098694	0.899692	0.723064	2.659244
53483	0	-1.489381	0.683731	9.881564	-0.014893	0.006836	0.098816	0.883457	0.731192	2.654312
53484	0	-1.470797	0.708525	9.905952	-0.014712	0.007082	0.099059	0.869241	0.732808	2.653406
53485	0	-1.495124	0.683897	9.832779	-0.014954	0.006836	0.098328	0.854990	0.736799	2.645448
53486	0	-1.525483	0.703083	9.918158	-0.015254	0.007025	0.099182	0.844175	0.744461	2.639436
53487	0	-1.501697	0.690129	9.905941	-0.015015	0.006897	0.099060	0.831286	0.753763	2.640915
53488	0	-1.477262	0.727480	9.972971	-0.014775	0.007272	0.099730	0.816908	0.757368	2.642770
53489	0	-1.488996	0.726436	9.918244	-0.014893	0.007263	0.099182	0.800593	0.761082	2.636908
53490	0	-1.476263	0.739213	9.979257	-0.014766	0.007387	0.099792	0.788635	0.764264	2.630563
53491	0	-1.464772	0.708472	9.905983	-0.014648	0.007080	0.099060	0.776391	0.770201	2.623251
53492	0	-1.507212	0.708976	9.936460	-0.015075	0.007089	0.099364	0.759943	0.773820	2.626689
53493	0	-1.500967	0.763156	9.942686	-0.015015	0.007629	0.099426	0.744738	0.774802	2.627747
53494	0	-1.481723	0.751432	9.942769	-0.014822	0.007511	0.099427	0.730753	0.775987	2.630209
53495	0	-1.525337	0.732884	9.906055	-0.015259	0.007324	0.099060	0.718537	0.776483	2.625913
53496	0	-1.512845	0.721541	9.960870	-0.015126	0.007211	0.099609	0.706556	0.785754	2.621628
53497	0	-1.494977	0.762818	9.930487	-0.014954	0.007629	0.099304	0.687899	0.788116	2.611793
53498	0	-1.494109	0.756541	9.869555	-0.014946	0.007565	0.098695	0.670512	0.789171	2.606850
53499	0	-1.464460	0.714029	9.881655	-0.014648	0.007141	0.098816	0.652369	0.791491	2.599305
53500	0	-1.475886	0.695836	9.906145	-0.014763	0.006956	0.099061	0.637783	0.793631	2.591090
53501	0	-1.464520	0.708335	9.869409	-0.014648	0.007080	0.098694	0.624405	0.796633	2.584376
53502	0	-1.481820	0.763712	9.906090	-0.014825	0.007635	0.099060	0.609543	0.795721	2.576786
53503	0	-1.470296	0.720449	9.820637	-0.014709	0.007202	0.098206	0.595184	0.794896	2.568921
53504	0	-1.487284	0.665607	9.845181	-0.014880	0.006657	0.098451	0.577358	0.793037	2.569015
53505	0	-1.494283	0.647801	9.887804	-0.014954	0.006470	0.098877	0.569677	0.787218	2.569163
53506	0	-1.486726	0.703897	9.875718	-0.014872	0.007035	0.098757	0.556894	0.788920	2.567251
53507	0	-1.464560	0.726753	9.863291	-0.014648	0.007263	0.098633	0.545010	0.792368	2.561493
53508	0	-1.506407	0.703579	9.845003	-0.015070	0.007028	0.098450	0.537442	0.792252	2.558954
53509	0	-1.482258	0.683858	9.893915	-0.014832	0.006836	0.098938	0.523590	0.788679	2.550986
53510	0	-1.499171	0.678112	9.918467	-0.014997	0.006780	0.099184	0.508547	0.789956	2.538401
53511	0	-1.495131	0.733127	9.857160	-0.014954	0.007324	0.098572	0.499891	0.794013	2.535607
53512	0	-1.464546	0.740254	9.869233	-0.014644	0.007399	0.098693	0.487779	0.802828	2.530803
53513	0	-1.501118	0.733438	9.899880	-0.015015	0.007324	0.098999	0.482733	0.805558	2.527322
53514	0	-1.500797	0.704260	9.930300	-0.015008	0.007039	0.099303	0.470149	0.812233	2.526931
53515	0	-1.489197	0.714822	9.905964	-0.014893	0.007141	0.099060	0.461668	0.818280	2.524637
53516	0	-1.458286	0.752406	9.936360	-0.014586	0.007521	0.099363	0.448996	0.820867	2.521750
53517	0	-1.458145	0.781514	9.899969	-0.014587	0.007812	0.098999	0.435540	0.820748	2.515498
53518	0	-1.475786	0.745279	9.900003	-0.014759	0.007451	0.099000	0.421158	0.826144	2.507088
53519	0	-1.482927	0.720338	9.942652	-0.014832	0.007202	0.099426	0.406205	0.830251	2.502403
53520	0	-1.482086	0.732962	9.942704	-0.014828	0.007326	0.099426	0.393845	0.829081	2.496315
53521	0	-1.470742	0.713784	9.893853	-0.014709	0.007141	0.098938	0.373947	0.833442	2.484814
53522	0	-1.495340	0.731866	9.924342	-0.014950	0.007317	0.099244	0.360159	0.844318	2.479559
53523	0	-1.501354	0.671092	9.881629	-0.015015	0.006714	0.098816	0.340694	0.849760	2.472089
53524	0	-1.513216	0.689518	9.893805	-0.015135	0.006890	0.098938	0.330241	0.853414	2.463850
53525	0	-1.489068	0.702267	9.893802	-0.014893	0.007019	0.098938	0.318278	0.857933	2.460225
53526	0	-1.500964	0.684433	9.869391	-0.015011	0.006843	0.098694	0.304219	0.863268	2.455253
53527	0	-1.476897	0.707872	9.875521	-0.014771	0.007080	0.098755	0.286653	0.868222	2.450122
53528	0	-1.500925	0.695929	9.881594	-0.015012	0.006954	0.098816	0.276487	0.871989	2.447969
53529	0	-1.470797	0.738806	9.893800	-0.014709	0.007385	0.098938	0.263797	0.877016	2.441204
53530	0	-1.476313	0.684509	9.844913	-0.014768	0.006841	0.098449	0.252904	0.878498	2.436742
53531	0	-1.482511	0.659348	9.948815	-0.014832	0.006592	0.099487	0.238921	0.877762	2.435177
53532	0	-1.487493	0.708068	9.936714	-0.014880	0.007083	0.099366	0.220427	0.878392	2.436699
53533	0	-1.501264	0.714454	9.887701	-0.015015	0.007141	0.098877	0.208676	0.882771	2.429329
53534	0	-1.482799	0.703241	9.851023	-0.014828	0.007026	0.098511	0.200765	0.889736	2.423872
53535	0	-1.489065	0.739195	9.881571	-0.014893	0.007385	0.098816	0.192769	0.894165	2.422834
53536	0	-1.488710	0.734549	9.875352	-0.014889	0.007337	0.098754	0.187396	0.898912	2.418179
53537	0	-1.488929	0.738863	9.893823	-0.014893	0.007385	0.098938	0.175611	0.901763	2.421747
53538	0	-1.494267	0.757401	9.918278	-0.014947	0.007574	0.099182	0.159952	0.903510	2.422049
53539	0	-1.464631	0.738555	9.899932	-0.014648	0.007385	0.098999	0.144772	0.907742	2.422684
53540	0	-1.476774	0.726487	9.893771	-0.014767	0.007263	0.098938	0.131356	0.915639	2.417219
53541	0	-1.482620	0.720205	9.918293	-0.014832	0.007202	0.099182	0.115835	0.916159	2.414615
53542	0	-1.475662	0.726458	9.948859	-0.014760	0.007262	0.099488	0.103152	0.918931	2.413474
53543	0	-1.482691	0.739129	9.948755	-0.014832	0.007385	0.099487	0.094734	0.920293	2.409954
53544	0	-1.457572	0.733272	9.881659	-0.014579	0.007336	0.098816	0.076129	0.923358	2.407379
53545	0	-1.470147	0.702084	9.936629	-0.014709	0.007019	0.099365	0.062945	0.920805	2.404167
53546	0	-1.468936	0.751630	9.887912	-0.014694	0.007510	0.098879	0.054812	0.921837	2.401456
53547	0	-1.464637	0.738693	9.942645	-0.014648	0.007385	0.099426	0.041703	0.926066	2.396169
53548	0	-1.482433	0.726567	9.899956	-0.014828	0.007266	0.098999	0.026294	0.928760	2.390196
53549	0	-1.476489	0.708241	9.936590	-0.014771	0.007080	0.099365	0.013965	0.928901	2.386746
53550	0	-1.511825	0.702681	9.863471	-0.015126	0.007023	0.098634	0.003459	0.926250	2.387895
53551	0	-1.488689	0.677594	9.887774	-0.014893	0.006775	0.098877	-0.010281	0.926271	2.386146
53552	0	-1.469132	0.720571	9.863465	-0.014698	0.007204	0.098634	-0.023172	0.925057	2.379266
53553	0	-1.476363	0.726430	9.881686	-0.014771	0.007263	0.098816	-0.036652	0.923684	2.372302
53554	0	-1.499549	0.732934	9.900157	-0.015001	0.007326	0.099001	-0.047723	0.923569	2.369100
53555	0	-1.488795	0.708765	9.893814	-0.014893	0.007080	0.098938	-0.053775	0.924812	2.368246
53556	0	-1.488275	0.709837	9.857168	-0.014884	0.007094	0.098572	-0.063780	0.929974	2.363632
53557	0	-1.464394	0.701883	9.857246	-0.014648	0.007019	0.098572	-0.078629	0.931345	2.361021
53558	0	-1.463515	0.738855	9.845104	-0.014640	0.007384	0.098451	-0.088296	0.932461	2.358666
53559	0	-1.470481	0.726441	9.881652	-0.014709	0.007263	0.098816	-0.101342	0.933616	2.352732
53560	0	-1.475759	0.726959	9.912236	-0.014762	0.007265	0.099122	-0.110631	0.935206	2.348686
53561	0	-1.495216	0.708156	9.869396	-0.014954	0.007080	0.098694	-0.123266	0.940071	2.344881
53562	0	-1.470464	0.720338	9.899937	-0.014707	0.007204	0.098999	-0.138357	0.944334	2.342023
53563	0	-1.470804	0.738405	9.918243	-0.014709	0.007385	0.099182	-0.153971	0.949261	2.335147
53564	0	-1.476005	0.713611	9.875617	-0.014768	0.007138	0.098755	-0.170706	0.946992	2.332073
53565	0	-1.501423	0.708414	9.905983	-0.015015	0.007080	0.099060	-0.180235	0.953054	2.330683
53566	0	-1.482999	0.714701	9.905932	-0.014831	0.007149	0.099059	-0.196317	0.958873	2.327831
53567	0	-1.488838	0.702273	9.899939	-0.014893	0.007019	0.098999	-0.206225	0.960560	2.326571
53568	0	-1.500323	0.726980	9.863339	-0.015007	0.007270	0.098633	-0.220287	0.962688	2.320061
53569	0	-1.482831	0.756857	9.930467	-0.014832	0.007568	0.099304	-0.234009	0.965480	2.315226
53570	0	-1.476051	0.732833	9.912143	-0.014765	0.007324	0.099121	-0.243243	0.967083	2.310310
53571	0	-1.470134	0.738735	9.900007	-0.014709	0.007385	0.098999	-0.254750	0.964178	2.305658
53572	0	-1.462826	0.738960	9.930665	-0.014632	0.007389	0.099306	-0.267992	0.966125	2.303619
53573	0	-1.488313	0.738531	9.973285	-0.014893	0.007385	0.099731	-0.281771	0.961805	2.299483
53574	0	-1.462382	0.738384	9.869682	-0.014630	0.007385	0.098696	-0.297154	0.960766	2.296215
53575	0	-1.482581	0.726354	9.857261	-0.014832	0.007263	0.098572	-0.310392	0.960576	2.289487
53576	0	-1.450637	0.708120	9.814667	-0.014515	0.007080	0.098145	-0.322849	0.957121	2.290930
53577	0	-1.464516	0.726010	9.906077	-0.014648	0.007263	0.099060	-0.339948	0.959802	2.287584
53578	0	-1.482027	0.707367	9.857340	-0.014825	0.007073	0.098573	-0.353173	0.960938	2.283293
53579	0	-1.446138	0.713940	9.906076	-0.014465	0.007141	0.099060	-0.368681	0.962847	2.285679
53580	0	-1.469880	0.713811	9.851209	-0.014702	0.007137	0.098512	-0.381153	0.965757	2.281290
53581	0	-1.464501	0.744694	9.857224	-0.014648	0.007446	0.098572	-0.393805	0.968241	2.280256
53582	0	-1.439391	0.750735	9.857239	-0.014398	0.007508	0.098572	-0.408178	0.970338	2.274872
53583	0	-1.433843	0.701801	9.820635	-0.014343	0.007019	0.098206	-0.422597	0.971087	2.266348
53584	0	-1.451254	0.683437	9.845120	-0.014517	0.006833	0.098451	-0.434404	0.972536	2.267604
53585	0	-1.452549	0.708352	9.881580	-0.014526	0.007080	0.098816	-0.443577	0.977886	2.262305
53586	0	-1.440012	0.733444	9.832689	-0.014403	0.007331	0.098327	-0.452642	0.980527	2.262242
53587	0	-1.446261	0.714185	9.845005	-0.014465	0.007141	0.098450	-0.464819	0.983725	2.255416
53588	0	-1.482779	0.689929	9.869360	-0.014827	0.006898	0.098694	-0.476244	0.991293	2.251975
53589	0	-1.489137	0.701855	9.881614	-0.014893	0.007019	0.098816	-0.489794	0.996272	2.250982
53590	0	-1.477110	0.677584	9.893742	-0.014769	0.006773	0.098938	-0.499419	1.005529	2.248870
53591	0	-1.483011	0.689765	9.899919	-0.014832	0.006897	0.098999	-0.511495	1.010236	2.243866
53592	0	-1.519311	0.689947	9.838899	-0.015196	0.006898	0.098389	-0.522564	1.013420	2.240667
53593	0	-1.519859	0.714330	9.918184	-0.015198	0.007141	0.099182	-0.532792	1.020736	2.236067
53594	0	-1.531802	0.696726	9.899826	-0.015322	0.006962	0.098998	-0.539324	1.022808	2.233083
53595	0	-1.525517	0.683956	9.942658	-0.015259	0.006836	0.099426	-0.547886	1.024988	2.228487
53596	0	-1.524549	0.696985	9.967106	-0.015252	0.006965	0.099670	-0.554693	1.023732	2.224360
53597	0	-1.513367	0.738695	10.009799	-0.015137	0.007385	0.100098	-0.565401	1.026629	2.222443
53598	0	-1.518752	0.745219	9.967087	-0.015192	0.007449	0.099670	-0.574482	1.027769	2.216655
53599	0	-1.489060	0.720364	10.015888	-0.014893	0.007202	0.100159	-0.585341	1.031878	2.216976
53600	0	-1.494708	0.708348	9.948767	-0.014950	0.007083	0.099487	-0.597281	1.035157	2.220216
53601	0	-1.470530	0.726716	9.979281	-0.014709	0.007263	0.099792	-0.605209	1.036709	2.218830
53602	0	-1.463272	0.764354	9.942696	-0.014641	0.007637	0.099426	-0.610179	1.033703	2.213676
53603	0	-1.482379	0.751125	9.942713	-0.014832	0.007507	0.099426	-0.618118	1.031164	2.214226
53604	0	-1.438209	0.715462	9.900056	-0.014389	0.007149	0.099000	-0.623675	1.029430	2.209272
53605	0	-1.451935	0.714444	9.851154	-0.014526	0.007141	0.098511	-0.632095	1.027573	2.204890
53606	0	-1.438324	0.794529	9.906181	-0.014391	0.007941	0.099061	-0.639690	1.025023	2.202034
53607	0	-1.451515	0.756911	9.881751	-0.014526	0.007568	0.098816	-0.651022	1.018309	2.199210
53608	0	-1.461612	0.738904	9.845390	-0.014627	0.007386	0.098453	-0.659939	1.012571	2.199436
53609	0	-1.464119	0.726583	9.863369	-0.014648	0.007263	0.098633	-0.668985	1.010471	2.199110
53610	0	-1.425880	0.739313	9.802451	-0.014268	0.007390	0.098023	-0.677401	1.006054	2.195459
53611	0	-1.445985	0.732486	9.851150	-0.014465	0.007324	0.098511	-0.688585	1.005916	2.191178
53612	0	-1.439415	0.732636	9.784017	-0.014394	0.007325	0.097840	-0.699024	1.012536	2.187342
53613	0	-1.464293	0.750375	9.692494	-0.014648	0.007507	0.096924	-0.714970	1.012173	2.180331
53614	0	-1.426409	0.749862	9.753729	-0.014272	0.007500	0.097536	-0.728032	1.009428	2.178035
53615	0	-1.470766	0.702051	9.771745	-0.014709	0.007019	0.097717	-0.738004	1.013516	2.173945
53616	0	-1.452206	0.665929	9.771719	-0.014524	0.006655	0.097717	-0.744330	1.017999	2.168065
53617	0	-1.427962	0.684059	9.808355	-0.014282	0.006836	0.098083	-0.750578	1.021176	2.165804
53618	0	-1.427363	0.690621	9.777883	-0.014277	0.006906	0.097778	-0.761415	1.022890	2.163158
53619	0	-1.459291	0.635139	9.826554	-0.014587	0.006348	0.098267	-0.768517	1.035463	2.157147
53620	0	-1.466107	0.672244	9.808033	-0.014660	0.006721	0.098081	-0.777752	1.042983	2.152528
53621	0	-1.459228	0.714432	9.863186	-0.014587	0.007141	0.098633	-0.785387	1.054743	2.145175
53622	0	-1.465771	0.702882	9.850777	-0.014659	0.007025	0.098508	-0.792152	1.059533	2.144919
53623	0	-1.495023	0.701921	9.893849	-0.014954	0.007019	0.098938	-0.803355	1.061810	2.142869
53624	0	-1.494726	0.696181	9.954898	-0.014947	0.006958	0.099549	-0.810289	1.068306	2.137048
53625	0	-1.483032	0.732410	9.973164	-0.014832	0.007324	0.099731	-0.821706	1.073078	2.135462
53626	0	-1.507546	0.757110	9.991402	-0.015074	0.007567	0.099915	-0.828621	1.081033	2.127356
53627	0	-1.489095	0.757485	9.979223	-0.014893	0.007568	0.099792	-0.832454	1.085347	2.127626
53628	0	-1.506912	0.740382	10.003577	-0.015073	0.007398	0.100036	-0.836617	1.087258	2.125288
53629	0	-1.513597	0.708447	10.052471	-0.015137	0.007080	0.100525	-0.842750	1.092545	2.123425
53630	0	-1.513575	0.745960	10.070671	-0.015136	0.007455	0.100707	-0.848424	1.098627	2.118851
53631	0	-1.507237	0.738673	10.022012	-0.015076	0.007385	0.100220	-0.857762	1.100946	2.115827
53632	0	-1.500830	0.714776	10.064666	-0.015008	0.007144	0.100647	-0.864452	1.107464	2.115221
53633	0	-1.482553	0.696412	10.009812	-0.014832	0.006958	0.100098	-0.868474	1.106689	2.111151
53634	0	-1.493212	0.715718	10.022089	-0.014942	0.007153	0.100220	-0.874210	1.101334	2.109353
53635	0	-1.519206	0.720647	10.028131	-0.015198	0.007202	0.100281	-0.880193	1.100934	2.107113
53636	0	-1.511554	0.697019	9.955060	-0.015126	0.006966	0.099549	-0.885841	1.094703	2.100643
53637	0	-1.518586	0.647025	9.948909	-0.015198	0.006470	0.099487	-0.896167	1.087160	2.101387
53638	0	-1.510229	0.659882	9.930821	-0.015113	0.006592	0.099307	-0.898993	1.081078	2.099876
53639	0	-1.537270	0.683706	9.838987	-0.015381	0.006836	0.098389	-0.908437	1.077674	2.096880
53640	0	-1.511245	0.677854	9.857480	-0.015121	0.006777	0.098574	-0.917143	1.074401	2.093420
53641	0	-1.512417	0.696415	9.832913	-0.015137	0.006958	0.098328	-0.920720	1.065852	2.086651
53642	0	-1.510350	0.752104	9.796446	-0.015112	0.007519	0.097963	-0.928759	1.062179	2.086016
53643	0	-1.512493	0.690770	9.802353	-0.015137	0.006897	0.098022	-0.927029	1.054573	2.086146
53644	0	-1.468065	0.673905	9.735359	-0.014687	0.006735	0.097353	-0.932692	1.053729	2.085709
53645	0	-1.458225	0.726543	9.826720	-0.014587	0.007263	0.098267	-0.940555	1.053804	2.082935
53646	0	-1.396200	0.776349	9.826756	-0.013967	0.007755	0.098268	-0.941460	1.054504	2.076689
53647	0	-1.385165	0.751080	9.808370	-0.013855	0.007507	0.098083	-0.947789	1.056687	2.074356
53648	0	-1.372581	0.697066	9.808313	-0.013726	0.006965	0.098083	-0.951161	1.062290	2.074991
53649	0	-1.385623	0.689992	9.832725	-0.013855	0.006897	0.098328	-0.957975	1.069747	2.071729
53650	0	-1.398211	0.763946	9.838707	-0.013980	0.007635	0.098388	-0.963121	1.078284	2.068151
53651	0	-1.421539	0.787566	9.759589	-0.014221	0.007874	0.097595	-0.970837	1.077445	2.064392
53652	0	-1.488353	0.824108	9.863361	-0.014881	0.008244	0.098634	-0.983703	1.086122	2.058991
53653	0	-1.471113	0.775208	9.875459	-0.014709	0.007751	0.098755	-0.993069	1.094147	2.061510
53654	0	-1.483697	0.751116	9.869243	-0.014835	0.007508	0.098693	-0.999760	1.102061	2.061340
53655	0	-1.476649	0.757207	9.863313	-0.014771	0.007568	0.098633	-1.005471	1.103362	2.057494
53656	0	-1.506615	0.739195	9.906035	-0.015068	0.007392	0.099060	-1.015349	1.107117	2.053148
53657	0	-1.476642	0.732346	9.961004	-0.014771	0.007324	0.099609	-1.026113	1.108399	2.050012
53658	0	-1.469793	0.713877	9.948887	-0.014702	0.007139	0.099488	-1.036469	1.109872	2.047346
53659	0	-1.464521	0.689218	9.973225	-0.014648	0.006897	0.099731	-1.051721	1.112104	2.043793
53660	0	-1.476410	0.694849	9.924415	-0.014765	0.006948	0.099244	-1.060328	1.117203	2.038522
53661	0	-1.495249	0.702300	9.924305	-0.014954	0.007019	0.099243	-1.065539	1.121868	2.036672
53662	0	-1.500818	0.727750	9.954759	-0.015013	0.007271	0.099547	-1.067709	1.122679	2.038765
53663	0	-1.506993	0.684121	9.942678	-0.015076	0.006836	0.099426	-1.071417	1.122026	2.038284
53664	0	-1.518783	0.611564	9.918269	-0.015186	0.006113	0.099183	-1.078013	1.129684	2.033946
53665	0	-1.531559	0.622864	9.912156	-0.015320	0.006226	0.099121	-1.084190	1.130767	2.033603
53666	0	-1.488095	0.769745	9.875524	-0.014884	0.007696	0.098755	-1.092252	1.133138	2.029940
53667	0	-1.494645	0.781569	9.887778	-0.014954	0.007812	0.098877	-1.098173	1.130804	2.028310
53668	0	-1.511964	0.721000	9.948853	-0.015122	0.007208	0.099488	-1.105223	1.133543	2.025710
53669	0	-1.543809	0.665497	9.948775	-0.015442	0.006653	0.099487	-1.112278	1.135118	2.024880
53670	0	-1.537198	0.690529	9.948719	-0.015373	0.006901	0.099487	-1.116538	1.139605	2.021399
53671	0	-1.562156	0.775170	9.960990	-0.015625	0.007751	0.099609	-1.125674	1.141628	2.020742
53672	0	-1.549277	0.799801	9.985482	-0.015496	0.007996	0.099854	-1.132258	1.143543	2.017458
53673	0	-1.525883	0.751200	9.967005	-0.015259	0.007507	0.099670	-1.136280	1.149686	2.020640
53674	0	-1.488630	0.703204	9.930387	-0.014893	0.007028	0.099303	-1.140516	1.148376	2.017918
53675	0	-1.500805	0.653222	9.961027	-0.015015	0.006531	0.099609	-1.147981	1.146566	2.005289
53676	0	-1.506147	0.672233	9.961016	-0.015063	0.006716	0.099610	-1.149655	1.150356	2.000487
53677	0	-1.488791	0.690160	9.954872	-0.014893	0.006897	0.099548	-1.153580	1.150957	2.000317
53678	0	-1.487394	0.740111	10.058675	-0.014883	0.007394	0.100586	-1.154559	1.146524	1.997235
53679	0	-1.475944	0.726341	9.991617	-0.014771	0.007263	0.099915	-1.163476	1.139786	1.995509
53680	0	-1.480073	0.696029	9.985753	-0.014810	0.006958	0.099856	-1.170038	1.135595	1.997747
53681	0	-1.457645	0.725950	9.936711	-0.014587	0.007263	0.099365	-1.183334	1.128893	1.996079
53682	0	-1.498450	0.731876	9.961331	-0.014993	0.007317	0.099612	-1.189843	1.125276	1.990101
53683	0	-1.469822	0.738870	9.887837	-0.014709	0.007385	0.098877	-1.194894	1.118129	1.987087
53684	0	-1.473417	0.758237	9.912458	-0.014749	0.007575	0.099123	-1.195526	1.107442	1.985644
53685	0	-1.476031	0.720217	9.802400	-0.014771	0.007202	0.098022	-1.204465	1.101476	1.986348
53686	0	-1.498464	0.720073	9.924757	-0.014995	0.007201	0.099246	-1.213948	1.095960	1.988040
53687	0	-1.476196	0.762983	9.814578	-0.014771	0.007629	0.098145	-1.222276	1.091864	1.985342
53688	0	-1.444325	0.757035	9.802494	-0.014448	0.007568	0.098024	-1.228708	1.091952	1.981627
53689	0	-1.464384	0.732724	9.790085	-0.014648	0.007324	0.097900	-1.233861	1.092353	1.975104
53690	0	-1.445514	0.739540	9.777822	-0.014457	0.007391	0.097778	-1.237356	1.096310	1.972385
53691	0	-1.439900	0.714591	9.796185	-0.014404	0.007141	0.097961	-1.240396	1.095856	1.965566
53692	0	-1.451228	0.739374	9.790093	-0.014516	0.007394	0.097900	-1.249110	1.097542	1.965139
53693	0	-1.452674	0.756957	9.790024	-0.014526	0.007568	0.097900	-1.256194	1.103800	1.961848
53694	0	-1.434246	0.732068	9.790010	-0.014344	0.007326	0.097899	-1.270974	1.107532	1.957710
53695	0	-1.470974	0.683513	9.838869	-0.014709	0.006836	0.098389	-1.280356	1.113698	1.957283
53696	0	-1.452814	0.695691	9.869367	-0.014527	0.006956	0.098694	-1.287819	1.120460	1.955099
53697	0	-1.446468	0.726581	9.893789	-0.014465	0.007263	0.098938	-1.293120	1.125330	1.946603
53698	0	-1.476840	0.745725	9.948606	-0.014770	0.007451	0.099486	-1.294412	1.129821	1.945204
53699	0	-1.483222	0.732410	9.924307	-0.014832	0.007324	0.099243	-1.302841	1.136416	1.944484
53700	0	-1.495729	0.714057	9.930295	-0.014956	0.007140	0.099303	-1.310568	1.144173	1.939466
53701	0	-1.489652	0.732566	9.973075	-0.014893	0.007324	0.099731	-1.317167	1.154612	1.942483
53702	0	-1.508364	0.757046	10.021790	-0.015084	0.007570	0.100218	-1.325088	1.159569	1.936245
53703	0	-1.495435	0.732323	9.985348	-0.014954	0.007324	0.099854	-1.334357	1.166194	1.934151
53704	0	-1.476853	0.744055	9.973128	-0.014772	0.007443	0.099730	-1.345755	1.167416	1.928754
53705	0	-1.476271	0.744726	9.954942	-0.014771	0.007446	0.099548	-1.352786	1.164167	1.924103
53706	0	-1.499407	0.726324	9.991739	-0.014999	0.007265	0.099916	-1.362958	1.163781	1.919597
53707	0	-1.476515	0.689504	9.918306	-0.014771	0.006897	0.099182	-1.373262	1.163409	1.919383
53708	0	-1.512186	0.676774	9.936702	-0.015126	0.006770	0.099366	-1.383977	1.164058	1.913887
53709	0	-1.482301	0.683085	9.918375	-0.014832	0.006836	0.099182	-1.397825	1.159938	1.910002
53710	0	-1.487154	0.706268	9.900296	-0.014875	0.007070	0.099002	-1.413671	1.161138	1.905166
53711	0	-1.476452	0.683789	9.918289	-0.014771	0.006836	0.099182	-1.419395	1.159962	1.902612
53712	0	-1.493886	0.702573	9.845089	-0.014942	0.007022	0.098451	-1.422926	1.161921	1.902967
53713	0	-1.482854	0.714280	9.826693	-0.014832	0.007141	0.098267	-1.428776	1.164012	1.896061
53714	0	-1.463889	0.708108	9.869455	-0.014643	0.007083	0.098694	-1.438737	1.165284	1.892961
53715	0	-1.464764	0.683727	9.814456	-0.014648	0.006836	0.098145	-1.444979	1.170079	1.891415
53716	0	-1.470241	0.690109	9.899978	-0.014709	0.006899	0.098999	-1.450233	1.168700	1.888220
53717	0	-1.488677	0.714314	9.814526	-0.014893	0.007141	0.098145	-1.455538	1.167411	1.877600
53718	0	-1.481867	0.690562	9.845054	-0.014820	0.006901	0.098451	-1.457652	1.171443	1.874826
53719	0	-1.495350	0.683714	9.820550	-0.014954	0.006836	0.098206	-1.463948	1.177094	1.875802
53720	0	-1.458245	0.702514	9.832712	-0.014587	0.007021	0.098327	-1.466784	1.177044	1.873000
53721	0	-1.495489	0.738582	9.899879	-0.014954	0.007385	0.098999	-1.473665	1.184139	1.868180
53722	0	-1.501653	0.726316	9.838787	-0.015018	0.007263	0.098388	-1.481223	1.188666	1.864524
53723	0	-1.464792	0.714262	9.906003	-0.014648	0.007141	0.099060	-1.487026	1.193812	1.863623
53724	0	-1.477126	0.714247	9.966924	-0.014770	0.007143	0.099669	-1.495125	1.201493	1.863505
53725	0	-1.470769	0.690304	9.881576	-0.014709	0.006897	0.098816	-1.495687	1.205239	1.866228
53726	0	-1.463786	0.703209	9.936530	-0.014646	0.007030	0.099364	-1.501365	1.202068	1.864958
53727	0	-1.470002	0.750295	9.924490	-0.014709	0.007507	0.099243	-1.513860	1.196874	1.864169
53728	0	-1.468619	0.749785	9.967389	-0.014690	0.007498	0.099673	-1.521163	1.197651	1.860392
53729	0	-1.476381	0.719982	9.930536	-0.014771	0.007202	0.099304	-1.531202	1.195569	1.857782
53730	0	-1.481379	0.719969	9.894039	-0.014818	0.007197	0.098940	-1.535907	1.196178	1.857040
53731	0	-1.482445	0.732530	9.954932	-0.014832	0.007324	0.099548	-1.541985	1.193637	1.853737
53732	0	-1.462935	0.775294	9.893982	-0.014635	0.007753	0.098939	-1.549773	1.192717	1.853978
53733	0	-1.446011	0.750772	9.912183	-0.014465	0.007507	0.099121	-1.556593	1.192505	1.857102
53734	0	-1.487847	0.714049	9.887850	-0.014882	0.007141	0.098878	-1.564430	1.193815	1.850753
53735	0	-1.482677	0.720014	9.930506	-0.014832	0.007202	0.099304	-1.573872	1.193901	1.847433
53736	0	-1.482053	0.738249	9.881694	-0.014822	0.007380	0.098817	-1.578705	1.197919	1.848783
53737	0	-1.445620	0.762859	9.881732	-0.014465	0.007629	0.098816	-1.586775	1.193037	1.848048
53738	0	-1.462733	0.737964	9.863544	-0.014630	0.007383	0.098635	-1.598055	1.195112	1.844430
53739	0	-1.446538	0.713708	9.814482	-0.014465	0.007141	0.098145	-1.609641	1.200601	1.836952
53740	0	-1.458272	0.694876	9.924390	-0.014587	0.006949	0.099243	-1.617396	1.200798	1.835689
53741	0	-1.458260	0.745305	9.893819	-0.014587	0.007446	0.098938	-1.616646	1.200977	1.837726
53742	0	-1.470012	0.709845	9.893760	-0.014700	0.007093	0.098938	-1.617777	1.206783	1.836551
53743	0	-1.470952	0.683743	9.899891	-0.014709	0.006836	0.098999	-1.622909	1.212372	1.832951
53744	0	-1.489361	0.713775	9.912051	-0.014894	0.007143	0.099120	-1.635736	1.217951	1.828465
53745	0	-1.483178	0.738488	9.875488	-0.014832	0.007385	0.098755	-1.642982	1.223852	1.827823
53746	0	-1.507762	0.714096	9.912089	-0.015077	0.007140	0.099121	-1.648867	1.230659	1.829477
53747	0	-1.477077	0.689552	9.960944	-0.014771	0.006897	0.099609	-1.657284	1.236613	1.830708
53748	0	-1.470934	0.707995	9.936513	-0.014710	0.007076	0.099365	-1.659768	1.240810	1.825304
53749	0	-1.507357	0.720735	9.979242	-0.015076	0.007202	0.099792	-1.660606	1.244057	1.826986
53750	0	-1.482688	0.733781	9.930307	-0.014828	0.007334	0.099303	-1.662618	1.248593	1.823765
53751	0	-1.482606	0.683765	9.887766	-0.014832	0.006836	0.098877	-1.667308	1.247723	1.819707
53752	0	-1.475818	0.720452	9.918339	-0.014760	0.007205	0.099183	-1.674448	1.251045	1.814820
53753	0	-1.488822	0.726415	9.906064	-0.014893	0.007263	0.099060	-1.679932	1.251479	1.810380
53754	0	-1.457279	0.744705	9.961130	-0.014579	0.007448	0.099610	-1.687810	1.249986	1.805438
53755	0	-1.470232	0.751308	9.954896	-0.014709	0.007507	0.099548	-1.687819	1.247258	1.802596
53756	0	-1.456561	0.703529	9.961102	-0.014573	0.007030	0.099610	-1.687808	1.244165	1.800400
53757	0	-1.470469	0.701590	9.936616	-0.014709	0.007019	0.099365	-1.697880	1.244130	1.797123
53758	0	-1.475791	0.737987	9.930551	-0.014761	0.007379	0.099305	-1.702831	1.246043	1.793582
53759	0	-1.464648	0.732380	9.893831	-0.014648	0.007324	0.098938	-1.709732	1.249341	1.793562
53760	0	-1.457786	0.751094	9.887745	-0.014584	0.007506	0.098877	-1.710869	1.248095	1.787882
53761	0	-1.470108	0.726166	9.893935	-0.014709	0.007263	0.098938	-1.718990	1.243748	1.782156
53762	0	-1.462802	0.756774	9.912338	-0.014632	0.007565	0.099123	-1.721672	1.244415	1.781148
53763	0	-1.476723	0.732719	9.906033	-0.014771	0.007324	0.099060	-1.724552	1.246051	1.777487
53764	0	-1.451551	0.720799	9.845046	-0.014521	0.007208	0.098450	-1.730659	1.245409	1.771067
53765	0	-1.488615	0.708224	9.851156	-0.014893	0.007080	0.098511	-1.734455	1.243442	1.770078
53766	0	-1.475287	0.732809	9.845144	-0.014758	0.007328	0.098451	-1.740590	1.242726	1.765487
53767	0	-1.476611	0.696055	9.930468	-0.014771	0.006958	0.099304	-1.743864	1.243053	1.761588
53768	0	-1.476151	0.665728	9.906110	-0.014762	0.006658	0.099061	-1.750339	1.247979	1.758652
53769	0	-1.488971	0.732977	9.906008	-0.014893	0.007324	0.099060	-1.750082	1.250034	1.754564
53770	0	-1.463886	0.721217	9.857238	-0.014643	0.007213	0.098572	-1.756725	1.250981	1.751772
53771	0	-1.440105	0.738889	9.936543	-0.014404	0.007385	0.099365	-1.758663	1.252809	1.753770
53772	0	-1.445402	0.727119	9.930478	-0.014459	0.007270	0.099304	-1.763198	1.252858	1.750755
53773	0	-1.458556	0.714424	9.881596	-0.014587	0.007141	0.098816	-1.765609	1.256137	1.749044
53774	0	-1.482494	0.720636	9.899955	-0.014828	0.007208	0.098999	-1.773323	1.258343	1.747557
53775	0	-1.458591	0.726674	9.930416	-0.014587	0.007263	0.099304	-1.775159	1.261827	1.739689
53776	0	-1.470389	0.702643	9.930360	-0.014707	0.007026	0.099303	-1.780290	1.264158	1.739717
53777	0	-1.464885	0.751085	9.930387	-0.014648	0.007507	0.099304	-1.782134	1.270036	1.738450
53778	0	-1.482685	0.739739	9.869333	-0.014832	0.007392	0.098693	-1.781751	1.268835	1.734860
53779	0	-1.495175	0.756991	9.930436	-0.014954	0.007568	0.099304	-1.785797	1.272032	1.731397
53780	0	-1.452420	0.714769	9.912072	-0.014524	0.007144	0.099121	-1.787316	1.278165	1.727829
53781	0	-1.482567	0.696057	9.863351	-0.014832	0.006958	0.098633	-1.790245	1.276873	1.730293
53782	0	-1.494367	0.714936	9.863329	-0.014942	0.007146	0.098634	-1.791935	1.283910	1.725867
53783	0	-1.470490	0.696169	9.899944	-0.014709	0.006958	0.098999	-1.793492	1.284033	1.724937
53784	0	-1.476048	0.715126	9.930416	-0.014762	0.007148	0.099304	-1.795258	1.287818	1.725187
53785	0	-1.507465	0.708573	9.881567	-0.015076	0.007080	0.098816	-1.794433	1.291942	1.721843
53786	0	-1.489224	0.703259	9.887555	-0.014891	0.007030	0.098876	-1.796499	1.298958	1.715094
53787	0	-1.501199	0.732550	9.857209	-0.015015	0.007324	0.098572	-1.800669	1.301224	1.712864
53788	0	-1.494656	0.739231	9.869381	-0.014949	0.007387	0.098694	-1.800411	1.304069	1.714268
53789	0	-1.519434	0.701927	9.906057	-0.015198	0.007019	0.099060	-1.805763	1.305522	1.713284
53790	0	-1.524589	0.683744	9.961118	-0.015252	0.006836	0.099610	-1.809727	1.303877	1.715889
53791	0	-1.507071	0.720505	9.954888	-0.015076	0.007202	0.099548	-1.811940	1.303349	1.709119
53792	0	-1.506123	0.739674	9.924443	-0.015066	0.007391	0.099244	-1.810888	1.302991	1.705692
53793	0	-1.495038	0.708484	9.942642	-0.014954	0.007080	0.099426	-1.810938	1.304535	1.701247
53794	0	-1.494281	0.709395	9.887734	-0.014948	0.007089	0.098877	-1.810392	1.304060	1.701397
53795	0	-1.501179	0.708294	9.942650	-0.015015	0.007080	0.099426	-1.812557	1.306042	1.696618
53796	0	-1.475909	0.739580	9.973193	-0.014765	0.007391	0.099731	-1.812492	1.304698	1.690218
53797	0	-1.470497	0.744749	9.991512	-0.014709	0.007446	0.099915	-1.816544	1.304867	1.688364
53798	0	-1.475535	0.732764	9.924498	-0.014762	0.007326	0.099244	-1.820223	1.302613	1.686464
53799	0	-1.464133	0.702051	9.979342	-0.014648	0.007019	0.099792	-1.823943	1.299741	1.682908
53800	0	-1.457526	0.721013	9.893839	-0.014574	0.007205	0.098939	-1.823325	1.306324	1.676975
53801	0	-1.452058	0.726621	9.948793	-0.014526	0.007263	0.099487	-1.825183	1.304840	1.670736
53802	0	-1.481400	0.776182	9.912260	-0.014820	0.007757	0.099122	-1.825185	1.303091	1.667777
53803	0	-1.458522	0.745047	9.826661	-0.014587	0.007446	0.098267	-1.825600	1.305833	1.665463
53804	0	-1.469946	0.751982	9.875448	-0.014706	0.007515	0.098754	-1.825273	1.303948	1.663090
53805	0	-1.482789	0.750727	9.893854	-0.014832	0.007507	0.098938	-1.830534	1.304986	1.660457
53806	0	-1.506748	0.696392	9.893869	-0.015069	0.006957	0.098939	-1.827861	1.308580	1.660659
53807	0	-1.470367	0.695889	9.893879	-0.014709	0.006958	0.098938	-1.832065	1.307256	1.661487
53808	0	-1.487386	0.708226	9.900098	-0.014881	0.007081	0.099000	-1.835815	1.304054	1.656828
53809	0	-1.477124	0.708098	9.887678	-0.014771	0.007080	0.098877	-1.839853	1.310170	1.654296
53810	0	-1.458638	0.720757	9.832679	-0.014589	0.007203	0.098327	-1.839792	1.312011	1.651691
53811	0	-1.440010	0.720884	9.887708	-0.014404	0.007202	0.098877	-1.837207	1.312457	1.650262
53812	0	-1.445776	0.727996	9.881545	-0.014457	0.007276	0.098816	-1.837184	1.318872	1.647428
53813	0	-1.476820	0.708266	9.802262	-0.014771	0.007080	0.098022	-1.839238	1.321496	1.647360
53814	0	-1.470207	0.745113	9.875527	-0.014705	0.007451	0.098755	-1.844182	1.323847	1.649287
53815	0	-1.464877	0.690024	9.893771	-0.014648	0.006897	0.098938	-1.845345	1.329324	1.642686
53816	0	-1.465288	0.715046	9.930247	-0.014649	0.007147	0.099303	-1.846072	1.338461	1.637383
53817	0	-1.458187	0.745035	9.936574	-0.014587	0.007446	0.099365	-1.846394	1.337256	1.633576
53818	0	-1.481991	0.715263	9.936608	-0.014821	0.007149	0.099366	-1.846834	1.341089	1.628934
53819	0	-1.477192	0.750999	9.942586	-0.014771	0.007507	0.099426	-1.848656	1.348031	1.629160
53820	0	-1.471001	0.739381	9.960848	-0.014712	0.007390	0.099608	-1.849248	1.350797	1.633222
53821	0	-1.483158	0.714578	9.942593	-0.014832	0.007141	0.099426	-1.848748	1.356053	1.630735
53822	0	-1.489149	0.770279	9.887587	-0.014893	0.007699	0.098876	-1.849223	1.360005	1.628395
53823	0	-1.500989	0.757236	9.973186	-0.015015	0.007568	0.099731	-1.849533	1.359888	1.629569
53824	0	-1.493933	0.751993	9.875522	-0.014944	0.007515	0.098755	-1.848624	1.359630	1.628005
53825	0	-1.500875	0.732447	9.936611	-0.015015	0.007324	0.099365	-1.853169	1.358204	1.630817
53826	0	-1.481630	0.744764	9.924458	-0.014820	0.007446	0.099244	-1.856341	1.358896	1.624783
53827	0	-1.476592	0.744920	9.936570	-0.014771	0.007446	0.099365	-1.857801	1.359078	1.629675
53828	0	-1.488063	0.733097	9.942670	-0.014884	0.007330	0.099426	-1.861296	1.360296	1.624660
53829	0	-1.482544	0.726949	9.967086	-0.014832	0.007263	0.099670	-1.858823	1.358499	1.622956
53830	0	-1.481481	0.734719	9.893800	-0.014820	0.007337	0.098938	-1.851389	1.357618	1.621961
53831	0	-1.507336	0.750876	9.918237	-0.015076	0.007507	0.099182	-1.854328	1.359961	1.615490
53832	0	-1.513274	0.751415	9.875439	-0.015132	0.007509	0.098755	-1.853299	1.366233	1.617988
53833	0	-1.470722	0.738957	9.887697	-0.014709	0.007385	0.098877	-1.852924	1.368822	1.616629
53834	0	-1.488662	0.715124	9.918132	-0.014889	0.007149	0.099181	-1.854635	1.371585	1.616130
53835	0	-1.464548	0.744672	9.899943	-0.014648	0.007446	0.098999	-1.858680	1.373339	1.614033
53836	0	-1.494397	0.738932	9.899931	-0.014948	0.007385	0.098999	-1.858554	1.373971	1.611816
53837	0	-1.470408	0.756765	9.893884	-0.014709	0.007568	0.098938	-1.863875	1.372773	1.606170
53838	0	-1.469846	0.738533	9.881680	-0.014699	0.007383	0.098817	-1.866015	1.377167	1.599714
53839	0	-1.464131	0.732478	9.826762	-0.014648	0.007324	0.098267	-1.869826	1.373834	1.591815
53840	0	-1.450812	0.732697	9.839103	-0.014512	0.007325	0.098391	-1.872159	1.374152	1.583452
53841	0	-1.452317	0.744763	9.845008	-0.014526	0.007446	0.098450	-1.875027	1.375500	1.579341
53842	0	-1.470375	0.751236	9.912086	-0.014704	0.007509	0.099121	-1.875799	1.380555	1.575271
53843	0	-1.452026	0.769339	9.924383	-0.014526	0.007690	0.099243	-1.876794	1.378471	1.568683
53844	0	-1.469328	0.745395	9.924468	-0.014698	0.007452	0.099244	-1.878912	1.377939	1.562324
53845	0	-1.470589	0.750938	9.948768	-0.014709	0.007507	0.099487	-1.880893	1.378842	1.557809
53846	0	-1.476356	0.751452	9.875467	-0.014764	0.007511	0.098755	-1.881253	1.383435	1.549856
53847	0	-1.458485	0.738940	9.967048	-0.014587	0.007385	0.099670	-1.880843	1.385796	1.552831
53848	0	-1.488236	0.721235	9.930483	-0.014888	0.007210	0.099304	-1.882202	1.384622	1.550903
53849	0	-1.476712	0.738580	9.881638	-0.014771	0.007385	0.098816	-1.885840	1.385838	1.549542
53850	0	-1.494357	0.744916	9.924353	-0.014947	0.007447	0.099243	-1.887914	1.387175	1.550853
53851	0	-1.470631	0.750664	9.936576	-0.014709	0.007507	0.099365	-1.892936	1.388738	1.550933
53852	0	-1.494288	0.732472	9.985504	-0.014948	0.007322	0.099854	-1.894410	1.388039	1.547611
53853	0	-1.464564	0.756614	9.973202	-0.014648	0.007568	0.099731	-1.901120	1.390044	1.548915
53854	0	-1.494570	0.701574	9.936656	-0.014949	0.007014	0.099366	-1.903608	1.391486	1.546012
53855	0	-1.470431	0.757246	9.906051	-0.014709	0.007568	0.099060	-1.903065	1.390536	1.541800
53856	0	-1.469605	0.745385	9.906064	-0.014700	0.007454	0.099060	-1.907283	1.391173	1.541433
53857	0	-1.470795	0.744676	9.954853	-0.014709	0.007446	0.099548	-1.910823	1.394479	1.539147
53858	0	-1.488476	0.701813	9.936604	-0.014890	0.007019	0.099365	-1.915941	1.393735	1.534456
53859	0	-1.489301	0.702016	9.899888	-0.014893	0.007019	0.098999	-1.918686	1.399251	1.531600
53860	0	-1.452062	0.733028	9.893771	-0.014527	0.007326	0.098937	-1.918010	1.396525	1.528790
53861	0	-1.470589	0.769056	9.942679	-0.014709	0.007690	0.099426	-1.921923	1.397599	1.530439
53862	0	-1.488233	0.714080	9.912261	-0.014886	0.007141	0.099122	-1.926312	1.398551	1.529119
53863	0	-1.488739	0.701899	9.942705	-0.014893	0.007019	0.099426	-1.930392	1.397591	1.526074
53864	0	-1.481362	0.689589	9.900110	-0.014821	0.006896	0.099000	-1.934577	1.394058	1.524627
53865	0	-1.482730	0.739203	9.930433	-0.014832	0.007385	0.099304	-1.930824	1.394271	1.524708
53866	0	-1.499732	0.770594	9.912225	-0.015006	0.007704	0.099121	-1.932387	1.389331	1.525217
53867	0	-1.495137	0.738529	9.942660	-0.014954	0.007385	0.099426	-1.936257	1.391742	1.521882
53868	0	-1.488889	0.714238	9.930402	-0.014889	0.007140	0.099304	-1.937616	1.396986	1.521397
53869	0	-1.482727	0.714378	9.942671	-0.014832	0.007141	0.099426	-1.938495	1.397186	1.521917
53870	0	-1.476187	0.769579	9.924313	-0.014762	0.007695	0.099243	-1.941657	1.402099	1.518318
53871	0	-1.482933	0.732496	9.912137	-0.014832	0.007324	0.099121	-1.944652	1.404512	1.514649
53872	0	-1.482084	0.720532	9.942714	-0.014828	0.007203	0.099426	-1.946013	1.401669	1.514910
53873	0	-1.476604	0.714416	9.973189	-0.014771	0.007141	0.099731	-1.946390	1.401513	1.511023
53874	0	-1.469365	0.720958	9.997653	-0.014701	0.007208	0.099976	-1.948290	1.398085	1.504633
53875	0	-1.488846	0.726667	9.979284	-0.014893	0.007263	0.099792	-1.948136	1.398350	1.502176
53876	0	-1.506223	0.733120	9.912196	-0.015068	0.007331	0.099121	-1.951601	1.396647	1.500533
53877	0	-1.500959	0.726360	9.961011	-0.015015	0.007263	0.099609	-1.954883	1.395722	1.495405
53878	0	-1.493738	0.720277	9.906198	-0.014944	0.007202	0.099061	-1.957918	1.392851	1.490010
53879	0	-1.470938	0.732231	9.924332	-0.014709	0.007324	0.099243	-1.963777	1.397616	1.483977
53880	0	-1.488076	0.731930	9.936702	-0.014893	0.007319	0.099365	-1.967732	1.388894	1.478403
53881	0	-1.464211	0.744860	9.857254	-0.014648	0.007446	0.098572	-1.968799	1.386530	1.476124
53882	0	-1.456897	0.775625	9.912286	-0.014575	0.007755	0.099122	-1.971409	1.384695	1.477015
53883	0	-1.470823	0.720171	9.875510	-0.014709	0.007202	0.098755	-1.975559	1.388293	1.476286
53884	0	-1.451900	0.720402	9.863334	-0.014524	0.007200	0.098633	-1.974881	1.386962	1.475342
53885	0	-1.470695	0.732265	9.887744	-0.014709	0.007324	0.098877	-1.980292	1.389002	1.473257
53886	0	-1.481931	0.756415	9.863396	-0.014827	0.007565	0.098633	-1.984371	1.385197	1.468518
53887	0	-1.476760	0.744516	9.832816	-0.014771	0.007446	0.098328	-1.989257	1.386769	1.465673
53888	0	-1.488420	0.713971	9.796268	-0.014887	0.007138	0.097962	-1.991085	1.388410	1.457595
53889	0	-1.476825	0.695999	9.881612	-0.014771	0.006958	0.098816	-1.992362	1.390740	1.455535
53890	0	-1.464193	0.738736	9.893844	-0.014645	0.007388	0.098938	-1.996786	1.392667	1.455059
53891	0	-1.476396	0.775011	9.851183	-0.014771	0.007751	0.098511	-2.001887	1.389932	1.451240
53892	0	-1.481140	0.750343	9.887996	-0.014818	0.007504	0.098879	-2.006639	1.387138	1.451949
53893	0	-1.452497	0.726155	9.851107	-0.014526	0.007263	0.098511	-2.011978	1.390398	1.447777
53894	0	-1.458238	0.738284	9.936559	-0.014585	0.007381	0.099365	-2.013838	1.391608	1.441376
53895	0	-1.464663	0.732916	9.954824	-0.014648	0.007324	0.099548	-2.011652	1.394439	1.437989
53896	0	-1.507737	0.721093	9.948572	-0.015073	0.007212	0.099486	-2.015863	1.404558	1.434691
53897	0	-1.471131	0.738480	9.924293	-0.014709	0.007385	0.099243	-2.019728	1.411468	1.429370
53898	0	-1.476838	0.744290	10.009769	-0.014774	0.007444	0.100097	-2.024850	1.409618	1.427529
53899	0	-1.482754	0.738318	9.967116	-0.014832	0.007385	0.099670	-2.030600	1.409891	1.423508
53900	0	-1.488394	0.726157	9.948818	-0.014885	0.007258	0.099488	-2.030351	1.413617	1.420818
53901	0	-1.507005	0.732627	9.869456	-0.015076	0.007324	0.098694	-2.031389	1.412037	1.419237
53902	0	-1.457247	0.739396	9.954944	-0.014576	0.007389	0.099549	-2.029151	1.412854	1.415741
53903	0	-1.464562	0.732472	9.973182	-0.014648	0.007324	0.099731	-2.031926	1.414668	1.416246
53904	0	-1.457913	0.732697	9.881609	-0.014582	0.007324	0.098816	-2.032082	1.416659	1.414713
53905	0	-1.476492	0.744705	9.924394	-0.014771	0.007446	0.099243	-2.034536	1.415118	1.412783
53906	0	-1.487896	0.732389	9.875640	-0.014882	0.007325	0.098756	-2.039303	1.416469	1.412364
53907	0	-1.488589	0.689465	9.912226	-0.014893	0.006897	0.099121	-2.045272	1.413624	1.408250
53908	0	-1.475381	0.731940	9.814695	-0.014757	0.007319	0.098146	-2.048575	1.414536	1.403478
53909	0	-1.464518	0.732449	9.918259	-0.014648	0.007324	0.099182	-2.051504	1.415636	1.400520
53910	0	-1.475730	0.720704	9.881668	-0.014765	0.007202	0.098816	-2.049142	1.411740	1.395837
53911	0	-1.501351	0.683679	9.942638	-0.015015	0.006836	0.099426	-2.051362	1.415313	1.393293
53912	0	-1.470172	0.677495	9.930513	-0.014708	0.006776	0.099304	-2.055631	1.413442	1.390154
53913	0	-1.464569	0.701979	9.930455	-0.014648	0.007019	0.099304	-2.057951	1.415038	1.384896
53914	0	-1.457900	0.720423	9.924362	-0.014583	0.007203	0.099243	-2.059873	1.415905	1.386640
53915	0	-1.471014	0.701754	9.918214	-0.014709	0.007019	0.099182	-2.064736	1.421667	1.387888
53916	0	-1.501558	0.695425	9.863296	-0.015017	0.006954	0.098633	-2.067792	1.425366	1.384104
53917	0	-1.494853	0.744804	9.802310	-0.014954	0.007446	0.098022	-2.068909	1.424256	1.381003
53918	0	-1.487762	0.744753	9.906195	-0.014883	0.007449	0.099061	-2.073926	1.422959	1.381828
53919	0	-1.464881	0.720386	9.918195	-0.014648	0.007202	0.099182	-2.075018	1.428060	1.373741
53920	0	-1.525818	0.714431	9.851001	-0.015260	0.007144	0.098510	-2.077743	1.431210	1.374214
53921	0	-1.482740	0.732737	9.954872	-0.014832	0.007324	0.099548	-2.077247	1.431336	1.372196
53922	0	-1.463975	0.757139	9.893835	-0.014641	0.007574	0.098938	-2.083365	1.434874	1.367186
53923	0	-1.476836	0.720588	9.918218	-0.014771	0.007202	0.099182	-2.082137	1.437216	1.363680
53924	0	-1.476386	0.733515	9.912120	-0.014767	0.007331	0.099121	-2.080313	1.438906	1.364652
53925	0	-1.471013	0.714492	9.930383	-0.014709	0.007141	0.099304	-2.078968	1.444623	1.365081
53926	0	-1.470381	0.732957	9.918240	-0.014711	0.007331	0.099181	-2.083537	1.440739	1.362469
53927	0	-1.501188	0.726102	9.826718	-0.015015	0.007263	0.098267	-2.088999	1.442285	1.358090
53928	0	-1.457660	0.750370	9.832926	-0.014582	0.007503	0.098329	-2.090682	1.441285	1.357389
53929	0	-1.476439	0.732043	9.875608	-0.014771	0.007324	0.098755	-2.098001	1.438931	1.352403
53930	0	-1.475252	0.707373	9.894064	-0.014758	0.007072	0.098940	-2.099524	1.437432	1.353485
53931	0	-1.495238	0.714378	9.899902	-0.014954	0.007141	0.098999	-2.099412	1.440954	1.353670
53932	0	-1.476239	0.714614	9.906001	-0.014769	0.007146	0.099059	-2.102125	1.438947	1.359171
53933	0	-1.489099	0.714251	9.857192	-0.014893	0.007141	0.098572	-2.103428	1.441984	1.357822
53934	0	-1.476749	0.739060	9.893776	-0.014768	0.007387	0.098938	-2.102320	1.446402	1.349303
53935	0	-1.476548	0.714304	9.906067	-0.014771	0.007141	0.099060	-2.102993	1.445313	1.345105
53936	0	-1.463727	0.744920	9.936650	-0.014639	0.007450	0.099366	-2.106881	1.448278	1.343400
53937	0	-1.483279	0.726192	9.912100	-0.014832	0.007263	0.099121	-2.111127	1.454478	1.339812
53938	0	-1.452624	0.714186	9.942549	-0.014529	0.007138	0.099425	-2.109854	1.455870	1.337981
53939	0	-1.494495	0.702008	9.832888	-0.014954	0.007019	0.098328	-2.111570	1.450666	1.336760
53940	0	-1.493242	0.751126	9.881828	-0.014936	0.007509	0.098818	-2.112093	1.450906	1.335780
53941	0	-1.476830	0.745279	9.930404	-0.014771	0.007446	0.099304	-2.107461	1.453162	1.333034
53942	0	-1.488791	0.715455	9.930330	-0.014889	0.007154	0.099303	-2.109030	1.457004	1.332336
53943	0	-1.494908	0.751090	9.918254	-0.014954	0.007507	0.099182	-2.107737	1.456611	1.329680
53944	0	-1.475810	0.745543	9.869423	-0.014762	0.007453	0.098694	-2.107690	1.457124	1.329898
53945	0	-1.501326	0.701809	9.954862	-0.015015	0.007019	0.099548	-2.111483	1.460262	1.325706
53946	0	-1.482693	0.714283	9.875496	-0.014830	0.007138	0.098755	-2.108983	1.462156	1.330647
53947	0	-1.452038	0.708584	9.869432	-0.014526	0.007080	0.098694	-2.105120	1.460012	1.327501
53948	0	-1.475610	0.746374	9.936522	-0.014759	0.007458	0.099365	-2.100991	1.461577	1.329889
53949	0	-1.482942	0.763797	9.930386	-0.014832	0.007629	0.099304	-2.093901	1.464095	1.330914
53950	0	-1.463966	0.734094	9.973118	-0.014645	0.007340	0.099730	-2.096029	1.463246	1.329227
53951	0	-1.470581	0.714484	9.918240	-0.014709	0.007141	0.099182	-2.094436	1.463763	1.325184
53952	0	-1.476149	0.727502	9.899899	-0.014764	0.007270	0.098999	-2.091177	1.465863	1.323436
53953	0	-1.488962	0.750738	9.912153	-0.014893	0.007507	0.099121	-2.093753	1.467250	1.321910
53954	0	-1.482369	0.738603	9.851093	-0.014826	0.007384	0.098511	-2.094391	1.469645	1.321700
53955	0	-1.482585	0.720507	9.881656	-0.014832	0.007202	0.098816	-2.093695	1.467888	1.320319
53956	0	-1.481831	0.720901	9.881706	-0.014820	0.007208	0.098817	-2.095003	1.470704	1.320548
53957	0	-1.470641	0.720620	9.893815	-0.014709	0.007202	0.098938	-2.092956	1.472002	1.319847
53958	0	-1.470326	0.739472	9.930414	-0.014704	0.007393	0.099304	-2.093409	1.476194	1.316276
53959	0	-1.470644	0.726492	9.893831	-0.014709	0.007263	0.098938	-2.093994	1.477516	1.316097
53960	0	-1.470230	0.714790	9.905999	-0.014704	0.007144	0.099060	-2.092017	1.480440	1.310364
53961	0	-1.476522	0.726600	9.924374	-0.014771	0.007263	0.099243	-2.091371	1.479128	1.307836
53962	0	-1.469849	0.739186	9.899991	-0.014699	0.007390	0.099000	-2.091776	1.483311	1.304588
53963	0	-1.477098	0.738866	9.930388	-0.014771	0.007385	0.099304	-2.090364	1.488592	1.301415
53964	0	-1.531647	0.714793	10.003632	-0.015321	0.007148	0.100036	-2.092746	1.488486	1.300892
53965	0	-1.488546	0.738491	9.930529	-0.014893	0.007385	0.099304	-2.095712	1.485298	1.305740
53966	0	-1.493321	0.726783	9.900144	-0.014939	0.007262	0.099001	-2.091842	1.483124	1.306138
53967	0	-1.476479	0.720205	9.918299	-0.014771	0.007202	0.099182	-2.094461	1.481378	1.307851
53968	0	-1.469774	0.744741	9.869469	-0.014698	0.007445	0.098695	-2.094527	1.485907	1.308109
53969	0	-1.458096	0.738812	9.899976	-0.014587	0.007385	0.098999	-2.093729	1.483274	1.308378
53970	0	-1.457117	0.739221	9.924452	-0.014575	0.007390	0.099244	-2.093668	1.483488	1.303710
53971	0	-1.464384	0.732907	9.875520	-0.014648	0.007324	0.098755	-2.090540	1.482982	1.303503
53972	0	-1.487926	0.739445	9.887769	-0.014884	0.007395	0.098877	-2.093371	1.482308	1.302867
53973	0	-1.488801	0.744917	9.930467	-0.014893	0.007446	0.099304	-2.092507	1.481833	1.301611
53974	0	-1.494337	0.745523	9.924310	-0.014945	0.007451	0.099243	-2.090114	1.484668	1.300226
53975	0	-1.464255	0.738736	9.942698	-0.014648	0.007385	0.099426	-2.090103	1.482557	1.297236
53976	0	-1.481424	0.763406	9.893975	-0.014820	0.007633	0.098939	-2.091531	1.480630	1.297896
53977	0	-1.482939	0.720815	9.930408	-0.014832	0.007202	0.099304	-2.087010	1.482816	1.293272
53978	0	-1.488346	0.746091	9.863242	-0.014889	0.007458	0.098632	-2.085710	1.481311	1.287907
53979	0	-1.482705	0.738842	9.863325	-0.014832	0.007385	0.098633	-2.084464	1.481081	1.291180
53980	0	-1.457507	0.715009	9.912141	-0.014579	0.007147	0.099121	-2.083075	1.481547	1.290806
53981	0	-1.470360	0.732787	9.875549	-0.014709	0.007324	0.098755	-2.081204	1.479391	1.286881
53982	0	-1.482077	0.678411	9.881660	-0.014820	0.006782	0.098817	-2.080561	1.484849	1.282999
53983	0	-1.470453	0.720657	9.875530	-0.014709	0.007202	0.098755	-2.077797	1.483902	1.282843
53984	0	-1.463329	0.745770	9.893861	-0.014639	0.007455	0.098938	-2.076871	1.482179	1.281231
53985	0	-1.476681	0.744705	9.936573	-0.014771	0.007446	0.099365	-2.078278	1.482617	1.278366
53986	0	-1.506357	0.732720	9.875652	-0.015069	0.007325	0.098756	-2.078249	1.481124	1.279372
53987	0	-1.483184	0.775557	9.863245	-0.014832	0.007751	0.098633	-2.075753	1.486271	1.279556
53988	0	-1.452896	0.757984	9.881443	-0.014527	0.007576	0.098815	-2.073525	1.493066	1.281044
53989	0	-1.476703	0.763576	9.973147	-0.014771	0.007629	0.099731	-2.068502	1.493851	1.281586
53990	0	-1.481755	0.764527	9.918295	-0.014825	0.007642	0.099182	-2.066757	1.490042	1.278054
53991	0	-1.464647	0.757050	9.869398	-0.014648	0.007568	0.098694	-2.066474	1.492500	1.277246
53992	0	-1.470098	0.757895	9.936541	-0.014706	0.007572	0.099365	-2.060949	1.491971	1.278806
53993	0	-1.507176	0.726747	9.869413	-0.015076	0.007263	0.098694	-2.058245	1.492222	1.276860
53994	0	-1.481623	0.733372	9.906107	-0.014824	0.007332	0.099060	-2.058328	1.488160	1.278131
53995	0	-1.488964	0.732308	9.942679	-0.014893	0.007324	0.099426	-2.061771	1.489464	1.275784
53996	0	-1.476410	0.732085	9.863391	-0.014765	0.007321	0.098634	-2.064484	1.493493	1.277133
53997	0	-1.495483	0.732528	9.918187	-0.014954	0.007324	0.099182	-2.065346	1.499528	1.273743
53998	0	-1.507503	0.720742	9.869312	-0.015079	0.007203	0.098693	-2.062535	1.500252	1.274254
53999	0	-1.495229	0.738923	9.924307	-0.014954	0.007385	0.099243	-2.060109	1.503566	1.275537
54000	0	-1.494918	0.751698	9.893726	-0.014952	0.007515	0.098937	-2.059893	1.505432	1.276228
54001	0	-1.476944	0.738229	9.912147	-0.014771	0.007385	0.099121	-2.065360	1.508909	1.274646
54002	0	-1.470018	0.720253	9.857236	-0.014708	0.007195	0.098572	-2.059365	1.505013	1.272458
54003	0	-1.476733	0.738803	9.899929	-0.014771	0.007385	0.098999	-2.058280	1.506152	1.273001
54004	0	-1.482238	0.732910	9.857229	-0.014826	0.007329	0.098572	-2.060200	1.506813	1.271163
54005	0	-1.476729	0.744313	9.869457	-0.014771	0.007446	0.098694	-2.065840	1.507481	1.262772
54006	0	-1.445838	0.762266	9.900016	-0.014460	0.007623	0.099000	-2.067925	1.510588	1.256182
54007	0	-1.470512	0.739037	9.893825	-0.014709	0.007385	0.098938	-2.064095	1.510126	1.250295
54008	0	-1.475723	0.745775	9.899958	-0.014762	0.007456	0.098999	-2.063933	1.509444	1.249184
54009	0	-1.476543	0.732700	9.924371	-0.014771	0.007324	0.099243	-2.062805	1.508386	1.249824
54010	0	-1.506933	0.720700	9.851120	-0.015066	0.007207	0.098512	-2.064601	1.516585	1.243933
54011	0	-1.482632	0.720183	9.899983	-0.014832	0.007202	0.098999	-2.066983	1.515228	1.242274
54012	0	-1.469398	0.726533	9.924463	-0.014699	0.007262	0.099244	-2.065456	1.514268	1.243832
54013	0	-1.488847	0.744635	9.942688	-0.014893	0.007446	0.099426	-2.067378	1.514205	1.241162
54014	0	-1.482019	0.726674	9.936641	-0.014824	0.007262	0.099366	-2.064215	1.514676	1.240877
54015	0	-1.482846	0.738857	9.942648	-0.014832	0.007385	0.099426	-2.062390	1.515866	1.241862
54016	0	-1.476247	0.739034	9.875528	-0.014765	0.007391	0.098755	-2.065052	1.517813	1.239848
54017	0	-1.489540	0.750829	9.893749	-0.014893	0.007507	0.098938	-2.065817	1.525652	1.234600
54018	0	-1.495310	0.738569	9.942534	-0.014959	0.007386	0.099424	-2.068347	1.523046	1.230819
54019	0	-1.476315	0.726630	9.973231	-0.014771	0.007263	0.099731	-2.066777	1.519372	1.232056
54020	0	-1.487294	0.720568	9.918404	-0.014878	0.007208	0.099183	-2.071210	1.517841	1.230417
54021	0	-1.470270	0.757004	9.881680	-0.014709	0.007568	0.098816	-2.071233	1.514658	1.227237
54022	0	-1.463109	0.732836	9.912254	-0.014635	0.007327	0.099122	-2.071654	1.514494	1.219067
54023	0	-1.494928	0.750784	9.930481	-0.014954	0.007507	0.099304	-2.072984	1.514305	1.221115
54024	0	-1.506214	0.750701	9.942800	-0.015067	0.007507	0.099427	-2.075228	1.513183	1.217393
54025	0	-1.488879	0.750331	9.967128	-0.014893	0.007507	0.099670	-2.081674	1.513509	1.214148
54026	0	-1.475793	0.718843	9.918419	-0.014763	0.007194	0.099183	-2.089415	1.512421	1.212739
54027	0	-1.446217	0.744677	9.893841	-0.014465	0.007446	0.098938	-2.090700	1.513294	1.208159
54028	0	-1.470166	0.714149	9.942655	-0.014704	0.007141	0.099426	-2.092066	1.515368	1.205293
54029	0	-1.446061	0.732281	9.967120	-0.014465	0.007324	0.099670	-2.095514	1.514723	1.206237
54030	0	-1.444997	0.738387	9.893975	-0.014457	0.007381	0.098939	-2.094575	1.511332	1.198734
54031	0	-1.452721	0.726733	9.875445	-0.014526	0.007263	0.098755	-2.091579	1.516906	1.196141
54032	0	-1.464550	0.727219	9.899869	-0.014650	0.007271	0.098998	-2.091817	1.515923	1.194166
54033	0	-1.470572	0.732740	9.863314	-0.014709	0.007324	0.098633	-2.089956	1.516232	1.195333
54034	0	-1.470181	0.726679	9.912125	-0.014702	0.007269	0.099121	-2.094120	1.520761	1.191580
54035	0	-1.483316	0.720390	9.881555	-0.014832	0.007202	0.098816	-2.093820	1.527163	1.187991
54036	0	-1.471518	0.738887	9.930291	-0.014713	0.007388	0.099303	-2.094701	1.534263	1.194975
54037	0	-1.476537	0.732669	9.979306	-0.014771	0.007324	0.099792	-2.093691	1.533129	1.196285
54038	0	-1.457848	0.732993	9.893878	-0.014578	0.007329	0.098939	-2.094322	1.538440	1.193040
54039	0	-1.482955	0.720172	9.881625	-0.014832	0.007202	0.098816	-2.096564	1.540774	1.190759
54040	0	-1.470055	0.768705	9.875576	-0.014706	0.007689	0.098755	-2.100009	1.539529	1.191168
54041	0	-1.470719	0.744501	9.881635	-0.014709	0.007446	0.098816	-2.103196	1.541565	1.192625
54042	0	-1.482664	0.732058	9.942649	-0.014828	0.007321	0.099426	-2.105735	1.544705	1.187645
54043	0	-1.464459	0.714296	9.893842	-0.014648	0.007141	0.098938	-2.105339	1.544932	1.188076
54044	0	-1.457869	0.720491	9.930437	-0.014580	0.007205	0.099304	-2.107127	1.548158	1.182977
54045	0	-1.458528	0.713989	9.924356	-0.014587	0.007141	0.099243	-2.110219	1.550494	1.186817
54046	0	-1.476131	0.743994	9.973250	-0.014767	0.007443	0.099731	-2.115869	1.548690	1.180671
54047	0	-1.476824	0.750752	9.912142	-0.014771	0.007507	0.099121	-2.117292	1.550441	1.173155
54048	0	-1.506816	0.725896	9.936611	-0.015072	0.007263	0.099365	-2.123805	1.550792	1.169855
54049	0	-1.482626	0.726789	9.912154	-0.014832	0.007263	0.099121	-2.120099	1.549285	1.168432
54050	0	-1.499756	0.726951	9.942743	-0.015004	0.007272	0.099426	-2.124356	1.546307	1.168577
54051	0	-1.500926	0.719948	9.918314	-0.015015	0.007202	0.099182	-2.129060	1.544514	1.160651
54052	0	-1.494182	0.713270	9.857408	-0.014943	0.007135	0.098574	-2.133746	1.547371	1.151697
54053	0	-1.464581	0.720420	9.887719	-0.014648	0.007202	0.098877	-2.133009	1.548941	1.151789
54054	0	-1.482380	0.701967	9.875556	-0.014827	0.007023	0.098755	-2.138282	1.550117	1.152589
54055	0	-1.470553	0.714243	9.875538	-0.014709	0.007141	0.098755	-2.138417	1.550248	1.152105
54056	0	-1.469935	0.726555	9.887824	-0.014702	0.007265	0.098878	-2.139500	1.552002	1.151788
54057	0	-1.476678	0.744565	9.869445	-0.014771	0.007446	0.098694	-2.141843	1.552259	1.149074
54058	0	-1.470029	0.713984	9.924444	-0.014703	0.007139	0.099244	-2.142663	1.553726	1.144433
54059	0	-1.494546	0.732415	9.881716	-0.014954	0.007324	0.098816	-2.144411	1.549033	1.146050
54060	0	-1.481288	0.726333	9.948950	-0.014815	0.007262	0.099489	-2.144715	1.550814	1.145855
54061	0	-1.464678	0.738487	9.912137	-0.014648	0.007385	0.099121	-2.146705	1.553540	1.145555
54062	0	-1.495009	0.713951	9.985359	-0.014951	0.007139	0.099854	-2.147900	1.557442	1.147090
54063	0	-1.488652	0.732704	9.936593	-0.014893	0.007324	0.099365	-2.146266	1.555019	1.142280
54064	0	-1.487450	0.708549	9.881782	-0.014881	0.007085	0.098817	-2.147115	1.551939	1.140123
54065	0	-1.482508	0.720170	9.863382	-0.014832	0.007202	0.098633	-2.149174	1.548852	1.136082
54066	0	-1.493566	0.738635	9.906265	-0.014941	0.007384	0.099062	-2.148372	1.547037	1.138326
54067	0	-1.488829	0.720332	9.936579	-0.014893	0.007202	0.099365	-2.148543	1.546511	1.132127
54068	0	-1.457303	0.738533	9.900097	-0.014579	0.007387	0.099000	-2.152169	1.544396	1.132708
54069	0	-1.482828	0.720204	9.942676	-0.014832	0.007202	0.099426	-2.153784	1.545153	1.131913
54070	0	-1.476060	0.726443	9.924444	-0.014764	0.007262	0.099244	-2.152764	1.546026	1.132179
54071	0	-1.476440	0.719978	9.930528	-0.014771	0.007202	0.099304	-2.156988	1.543628	1.133952
54072	0	-1.512464	0.725931	9.930607	-0.015125	0.007257	0.099306	-2.156347	1.547516	1.133206
54073	0	-1.476576	0.738812	9.930469	-0.014771	0.007385	0.099304	-2.154557	1.546490	1.127763
54074	0	-1.457975	0.726636	9.918292	-0.014578	0.007268	0.099183	-2.157786	1.553254	1.126403
54075	0	-1.483227	0.732626	9.930394	-0.014832	0.007324	0.099304	-2.156852	1.558645	1.126822
54076	0	-1.458237	0.708463	9.906007	-0.014589	0.007084	0.099059	-2.157484	1.555107	1.123693
54077	0	-1.513178	0.714399	9.887750	-0.015137	0.007141	0.098877	-2.155604	1.553733	1.117296
54078	0	-1.499992	0.702711	9.912267	-0.015005	0.007025	0.099122	-2.154369	1.552229	1.113244
54079	0	-1.494960	0.726723	9.924347	-0.014954	0.007263	0.099243	-2.151159	1.552073	1.111142
54080	0	-1.476093	0.715171	9.906014	-0.014763	0.007149	0.099060	-2.149169	1.554431	1.112122
54081	0	-1.470633	0.714307	9.881624	-0.014709	0.007141	0.098816	-2.148349	1.555434	1.112297
54082	0	-1.445957	0.720405	9.967055	-0.014460	0.007206	0.099670	-2.151895	1.559994	1.112395
54083	0	-1.464524	0.726183	9.899960	-0.014648	0.007263	0.098999	-2.154838	1.560743	1.108697
54084	0	-1.469931	0.702052	9.912240	-0.014704	0.007016	0.099122	-2.151279	1.560096	1.105436
54085	0	-1.470462	0.750962	9.924371	-0.014709	0.007507	0.099243	-2.150070	1.559256	1.108430
54086	0	-1.493764	0.726708	9.942818	-0.014944	0.007267	0.099427	-2.151402	1.556536	1.112034
54087	0	-1.495129	0.702202	9.863295	-0.014954	0.007019	0.098633	-2.149359	1.558416	1.110409
54088	0	-1.494228	0.678432	9.893873	-0.014949	0.006781	0.098938	-2.146519	1.555339	1.108785
54089	0	-1.495329	0.720175	9.881600	-0.014954	0.007202	0.098816	-2.148297	1.559433	1.105399
54090	0	-1.488790	0.744931	9.912150	-0.014893	0.007445	0.099121	-2.145117	1.558532	1.102228
54091	0	-1.482662	0.714285	9.893860	-0.014832	0.007141	0.098938	-2.144495	1.557397	1.101138
54092	0	-1.494272	0.702538	9.893890	-0.014944	0.007022	0.098939	-2.141835	1.560396	1.100711
54093	0	-1.458584	0.714357	9.857183	-0.014587	0.007141	0.098572	-2.140322	1.563097	1.097645
54094	0	-1.476340	0.751466	9.820594	-0.014768	0.007511	0.098206	-2.137579	1.562667	1.097783
54095	0	-1.458477	0.738769	9.912130	-0.014587	0.007385	0.099121	-2.136097	1.564169	1.097830
54096	0	-1.482485	0.726801	9.912138	-0.014827	0.007268	0.099121	-2.137309	1.566409	1.095754
54097	0	-1.482816	0.720417	9.906042	-0.014832	0.007202	0.099060	-2.136265	1.566795	1.089460
54098	0	-1.469590	0.720386	9.863399	-0.014703	0.007206	0.098633	-2.140021	1.563309	1.087680
54099	0	-1.452405	0.726339	9.863314	-0.014526	0.007263	0.098633	-2.141062	1.565149	1.086640
54100	0	-1.451934	0.707872	9.960994	-0.014523	0.007080	0.099609	-2.143895	1.565968	1.082356
54101	0	-1.483005	0.690092	9.893794	-0.014832	0.006897	0.098938	-2.140646	1.568731	1.078148
54102	0	-1.488408	0.703012	9.918178	-0.014890	0.007027	0.099181	-2.138021	1.566850	1.080151
54103	0	-1.488732	0.744754	9.912179	-0.014893	0.007446	0.099121	-2.137868	1.565318	1.082603
54104	0	-1.481227	0.702462	9.924517	-0.014821	0.007021	0.099244	-2.134995	1.559827	1.085999
54105	0	-1.489001	0.714493	9.869396	-0.014893	0.007141	0.098694	-2.131844	1.561337	1.085447
54106	0	-1.482132	0.715128	9.954890	-0.014827	0.007148	0.099548	-2.129128	1.559484	1.080722
54107	0	-1.488744	0.696205	9.906055	-0.014893	0.006958	0.099060	-2.125751	1.557968	1.077762
54108	0	-1.463623	0.721268	9.857196	-0.014639	0.007210	0.098572	-2.123654	1.559412	1.076913
54109	0	-1.464327	0.708456	9.906050	-0.014648	0.007080	0.099060	-2.119781	1.557850	1.070595
54110	0	-1.481856	0.678403	9.899950	-0.014822	0.006783	0.098999	-2.120372	1.558323	1.069638
54111	0	-1.470510	0.738967	9.887727	-0.014709	0.007385	0.098877	-2.116530	1.557679	1.067463
54112	0	-1.487836	0.745859	9.893856	-0.014884	0.007455	0.098938	-2.113479	1.555549	1.065515
54113	0	-1.507589	0.726976	9.912058	-0.015076	0.007263	0.099121	-2.107118	1.560134	1.057445
54114	0	-1.495459	0.721801	9.917997	-0.014955	0.007215	0.099180	-2.104322	1.564665	1.056670
54115	0	-1.494981	0.726568	9.924355	-0.014954	0.007263	0.099243	-2.102668	1.564825	1.058027
54116	0	-1.475893	0.757574	9.893838	-0.014763	0.007573	0.098938	-2.100871	1.564773	1.057451
54117	0	-1.488740	0.738676	9.875555	-0.014893	0.007385	0.098755	-2.100337	1.563231	1.055062
54118	0	-1.512166	0.720907	9.875624	-0.015126	0.007205	0.098756	-2.096867	1.562419	1.053156
54119	0	-1.482924	0.708338	9.899913	-0.014832	0.007080	0.098999	-2.094249	1.564293	1.052640
54120	0	-1.463855	0.739479	9.906053	-0.014644	0.007391	0.099060	-2.091060	1.562912	1.053554
54121	0	-1.476481	0.751096	9.930477	-0.014771	0.007507	0.099304	-2.088090	1.560864	1.052750
54122	0	-1.499699	0.715015	9.918385	-0.015003	0.007148	0.099183	-2.086519	1.557910	1.045926
54123	0	-1.501106	0.708217	9.869424	-0.015015	0.007080	0.098694	-2.085248	1.558172	1.044503
54124	0	-1.488021	0.751339	9.881660	-0.014886	0.007511	0.098816	-2.083816	1.555934	1.039084
54125	0	-1.488691	0.750863	9.918288	-0.014893	0.007507	0.099182	-2.083467	1.553944	1.042646
54126	0	-1.487753	0.739295	9.912216	-0.014881	0.007387	0.099122	-2.077968	1.554298	1.042199
54127	0	-1.513209	0.732951	9.857209	-0.015137	0.007324	0.098572	-2.072969	1.553283	1.039548
54128	0	-1.475869	0.745606	9.930473	-0.014762	0.007457	0.099304	-2.074897	1.554117	1.042280
54129	0	-1.488755	0.708351	9.954885	-0.014893	0.007080	0.099548	-2.072121	1.552894	1.041546
54130	0	-1.475559	0.720953	9.869556	-0.014761	0.007209	0.098695	-2.072430	1.551137	1.041270
54131	0	-1.482650	0.726439	9.906072	-0.014832	0.007263	0.099060	-2.072178	1.549906	1.041034
54132	0	-1.499786	0.745021	9.924506	-0.015005	0.007448	0.099244	-2.070995	1.545989	1.039981
54133	0	-1.488891	0.751033	9.857210	-0.014893	0.007507	0.098572	-2.068613	1.546186	1.037287
54134	0	-1.488138	0.738876	9.912194	-0.014886	0.007391	0.099121	-2.072219	1.545372	1.033055
54135	0	-1.482652	0.738981	9.918254	-0.014832	0.007385	0.099182	-2.068102	1.544150	1.033448
54136	0	-1.482061	0.734060	9.893762	-0.014822	0.007333	0.098938	-2.060193	1.547036	1.034965
54137	0	-1.476705	0.726842	9.869398	-0.014771	0.007263	0.098694	-2.055238	1.547586	1.037228
54138	0	-1.488546	0.721454	9.832749	-0.014886	0.007212	0.098328	-2.052966	1.551649	1.040132
54139	0	-1.494886	0.732524	9.893863	-0.014954	0.007324	0.098938	-2.052846	1.550583	1.038229
54140	0	-1.481903	0.745036	9.918336	-0.014822	0.007448	0.099183	-2.051406	1.551487	1.028866
54141	0	-1.482958	0.775744	9.857160	-0.014832	0.007751	0.098572	-2.045546	1.553777	1.030359
54142	0	-1.458312	0.746520	9.808204	-0.014584	0.007458	0.098083	-2.037918	1.557850	1.031751
54143	0	-1.507330	0.696337	9.893797	-0.015076	0.006958	0.098938	-2.032795	1.559673	1.033746
54144	0	-1.512965	0.709290	9.863204	-0.015132	0.007091	0.098632	-2.031096	1.561465	1.035304
54145	0	-1.489176	0.677979	9.942606	-0.014893	0.006775	0.099426	-2.026502	1.565086	1.039425
54146	0	-1.477057	0.715116	9.869270	-0.014770	0.007151	0.098693	-2.026871	1.570762	1.040389
54147	0	-1.476580	0.726715	9.857219	-0.014771	0.007263	0.098572	-2.023319	1.569689	1.036193
54148	0	-1.475802	0.721189	9.936552	-0.014761	0.007210	0.099365	-2.021895	1.570638	1.031069
54149	0	-1.495121	0.714613	9.967041	-0.014954	0.007141	0.099670	-2.017193	1.572445	1.030628
54150	0	-1.494691	0.733811	9.918114	-0.014949	0.007334	0.099181	-2.013215	1.574863	1.033297
54151	0	-1.495251	0.744784	9.924321	-0.014954	0.007446	0.099243	-2.012391	1.578054	1.034848
54152	0	-1.470485	0.739070	9.906027	-0.014708	0.007388	0.099060	-2.010397	1.579499	1.039064
54153	0	-1.482664	0.726373	9.912179	-0.014832	0.007263	0.099121	-2.010767	1.578354	1.039320
54154	0	-1.457653	0.750953	9.918318	-0.014578	0.007508	0.099183	-2.010281	1.581359	1.042903
54155	0	-1.489031	0.757035	9.918232	-0.014893	0.007568	0.099182	-2.008968	1.583179	1.038732
54156	0	-1.470168	0.738585	9.936599	-0.014706	0.007388	0.099365	-2.012506	1.582892	1.033790
54157	0	-1.470286	0.732740	9.924391	-0.014709	0.007324	0.099243	-2.009847	1.579647	1.030424
54158	0	-1.481818	0.745431	9.954912	-0.014818	0.007452	0.099549	-2.008184	1.584294	1.029184
54159	0	-1.482859	0.726473	9.942660	-0.014832	0.007263	0.099426	-2.007385	1.585575	1.031899
54160	0	-1.476278	0.745354	9.918210	-0.014765	0.007449	0.099182	-2.003283	1.587710	1.030896
54161	0	-1.488222	0.732619	9.930561	-0.014893	0.007324	0.099304	-2.002062	1.580338	1.030467
54162	0	-1.480726	0.733020	9.924555	-0.014812	0.007328	0.099245	-2.000524	1.579876	1.029424
54163	0	-1.495211	0.732892	9.899890	-0.014954	0.007324	0.098999	-1.996046	1.582628	1.029251
54164	0	-1.458060	0.739224	9.924291	-0.014585	0.007394	0.099242	-1.998786	1.582592	1.031227
54165	0	-1.452481	0.756905	9.881609	-0.014526	0.007568	0.098816	-1.998869	1.585109	1.031160
54166	0	-1.458232	0.726106	9.845026	-0.014585	0.007264	0.098450	-2.003314	1.586819	1.020857
54167	0	-1.488917	0.732521	9.845015	-0.014893	0.007324	0.098450	-2.003067	1.587109	1.010366
54168	0	-1.482199	0.745310	9.814459	-0.014825	0.007448	0.098145	-1.998285	1.588088	1.003753
54169	0	-1.476713	0.732815	9.869406	-0.014771	0.007324	0.098694	-1.994656	1.588661	1.005318
54170	0	-1.463930	0.733498	9.887709	-0.014642	0.007332	0.098877	-1.991933	1.590327	1.009542
54171	0	-1.483034	0.738861	9.869378	-0.014832	0.007385	0.098694	-1.988964	1.593448	1.007660
54172	0	-1.488719	0.733087	9.893749	-0.014891	0.007330	0.098937	-1.988781	1.593846	1.005089
54173	0	-1.477139	0.751218	9.912059	-0.014771	0.007507	0.099121	-1.984048	1.599264	1.002816
54174	0	-1.482889	0.745702	9.905874	-0.014833	0.007456	0.099058	-1.983569	1.598441	1.001349
54175	0	-1.464751	0.751163	9.893780	-0.014648	0.007507	0.098938	-1.979477	1.601698	0.993681
54176	0	-1.482501	0.702617	9.851052	-0.014830	0.007027	0.098510	-1.980927	1.600792	0.996339
54177	0	-1.476730	0.744379	9.936590	-0.014771	0.007446	0.099365	-1.984617	1.601501	0.997871
54178	0	-1.476354	0.713647	9.906112	-0.014765	0.007135	0.099061	-1.984202	1.604518	1.000148
54179	0	-1.476713	0.720378	9.960976	-0.014771	0.007202	0.099609	-1.983203	1.605079	0.997084
54180	0	-1.457958	0.726569	9.954853	-0.014581	0.007266	0.099548	-1.984432	1.608136	0.994626
54181	0	-1.446242	0.732835	9.851086	-0.014465	0.007324	0.098511	-1.980507	1.609163	0.993828
54182	0	-1.500395	0.757737	9.875553	-0.015009	0.007576	0.098755	-1.979784	1.607938	0.997904
54183	0	-1.507162	0.732422	9.899964	-0.015076	0.007324	0.098999	-1.980625	1.607668	0.996248
54184	0	-1.463855	0.738797	9.912211	-0.014641	0.007384	0.099122	-1.977246	1.609316	0.986070
54185	0	-1.482904	0.720699	9.924319	-0.014832	0.007202	0.099243	-1.972548	1.611020	0.988768
54186	0	-1.470004	0.758126	9.918161	-0.014705	0.007578	0.099181	-1.969525	1.610070	0.989528
54187	0	-1.488888	0.702132	9.936563	-0.014893	0.007019	0.099365	-1.967752	1.610217	0.987003
54188	0	-1.476147	0.726223	9.851145	-0.014764	0.007267	0.098511	-1.974039	1.611880	0.987798
54189	0	-1.506921	0.713851	9.838985	-0.015076	0.007141	0.098389	-1.977917	1.608870	0.985922
54190	0	-1.481241	0.713161	9.881911	-0.014819	0.007135	0.098818	-1.983092	1.605420	0.983583
54191	0	-1.470286	0.756712	9.857286	-0.014709	0.007568	0.098572	-1.985363	1.602106	0.978215
54192	0	-1.505711	0.713913	9.863545	-0.015062	0.007138	0.098635	-1.985182	1.600629	0.986265
54193	0	-1.476530	0.757219	9.881640	-0.014771	0.007568	0.098816	-1.981612	1.598997	0.982355
54194	0	-1.469277	0.733021	9.887793	-0.014699	0.007331	0.098877	-1.983211	1.596281	0.983921
54195	0	-1.464451	0.707610	9.845058	-0.014648	0.007080	0.098450	-1.988598	1.596057	0.976483
54196	0	-1.494813	0.743568	9.906084	-0.014946	0.007438	0.099061	-1.991654	1.602957	0.971437
54197	0	-1.476673	0.732705	9.893834	-0.014771	0.007324	0.098938	-1.989171	1.602813	0.965034
54198	0	-1.475812	0.745348	9.906058	-0.014763	0.007451	0.099060	-1.987168	1.601697	0.965867
54199	0	-1.482972	0.750929	9.893811	-0.014832	0.007507	0.098938	-1.985637	1.603782	0.961180
54200	0	-1.470186	0.745311	9.887743	-0.014707	0.007450	0.098877	-1.982944	1.602473	0.955810
54201	0	-1.464575	0.750710	9.942668	-0.014648	0.007507	0.099426	-1.983969	1.603789	0.950290
54202	0	-1.482203	0.732231	9.863360	-0.014827	0.007323	0.098633	-1.985833	1.602667	0.948907
54203	0	-1.445975	0.744175	9.924432	-0.014465	0.007446	0.099243	-1.991774	1.600686	0.955914
54204	0	-1.481772	0.713700	9.967242	-0.014821	0.007132	0.099672	-1.986339	1.601183	0.952473
54205	0	-1.483119	0.732199	9.899924	-0.014832	0.007324	0.098999	-1.989605	1.605166	0.949241
54206	0	-1.494994	0.719975	9.887734	-0.014954	0.007197	0.098877	-1.987644	1.605424	0.952584
54207	0	-1.488612	0.738365	9.893908	-0.014893	0.007385	0.098938	-1.990243	1.602466	0.958972
54208	0	-1.481776	0.732262	9.893994	-0.014819	0.007320	0.098940	-1.988428	1.605347	0.959129
54209	0	-1.482738	0.726266	9.869451	-0.014832	0.007263	0.098694	-1.989765	1.605011	0.963554
54210	0	-1.493987	0.726160	9.906191	-0.014946	0.007261	0.099061	-1.990144	1.602251	0.956405
54211	0	-1.470597	0.732803	9.881616	-0.014709	0.007324	0.098816	-1.986479	1.602466	0.952172
54212	0	-1.494938	0.720998	9.869339	-0.014947	0.007209	0.098694	-1.985811	1.609761	0.954191
54213	0	-1.500854	0.720243	9.936614	-0.015015	0.007202	0.099365	-1.986227	1.607219	0.958231
54214	0	-1.494122	0.714406	9.869473	-0.014942	0.007141	0.098695	-1.983542	1.610560	0.956579
54215	0	-1.483133	0.707908	9.826671	-0.014832	0.007080	0.098267	-1.985353	1.614618	0.952188
54216	0	-1.495069	0.726087	9.899942	-0.014954	0.007260	0.098999	-1.985393	1.615673	0.959432
54217	0	-1.470575	0.750435	9.936601	-0.014709	0.007507	0.099365	-1.989480	1.615833	0.963855
54218	0	-1.475943	0.743937	9.881755	-0.014764	0.007440	0.098817	-1.990485	1.615413	0.971093
54219	0	-1.476350	0.726494	9.893891	-0.014771	0.007263	0.098938	-1.989231	1.611866	0.970992
54220	0	-1.487514	0.738421	9.900088	-0.014879	0.007388	0.099000	-1.994395	1.611582	0.973796
54221	0	-1.476767	0.732668	9.942651	-0.014771	0.007324	0.099426	-1.992274	1.612868	0.977654
54222	0	-1.451594	0.727338	9.930449	-0.014521	0.007268	0.099304	-1.986756	1.611807	0.978936
54223	0	-1.476604	0.689362	9.918303	-0.014771	0.006897	0.099182	-1.991268	1.611074	0.981312
54224	0	-1.470080	0.719697	9.924395	-0.014701	0.007195	0.099244	-1.989109	1.615217	0.974334
54225	0	-1.476851	0.732378	9.912142	-0.014771	0.007324	0.099121	-1.990261	1.617372	0.978001
54226	0	-1.464400	0.738413	9.918216	-0.014645	0.007383	0.099182	-1.990004	1.621003	0.975804
54227	0	-1.476512	0.701714	9.906100	-0.014771	0.007019	0.099060	-1.992866	1.619049	0.969903
54228	0	-1.475441	0.725710	9.869574	-0.014760	0.007258	0.098695	-1.995047	1.616782	0.963467
54229	0	-1.470720	0.708290	9.857191	-0.014709	0.007080	0.098572	-1.992426	1.618355	0.958507
54230	0	-1.488525	0.732914	9.869437	-0.014889	0.007329	0.098694	-1.992915	1.618672	0.955889
54231	0	-1.476836	0.744850	9.918228	-0.014771	0.007446	0.099182	-1.990999	1.620567	0.960044
54232	0	-1.494823	0.714768	9.863285	-0.014950	0.007145	0.098633	-1.988459	1.623097	0.958127
54233	0	-1.483036	0.708255	9.899902	-0.014832	0.007080	0.098999	-1.986233	1.626144	0.963038
54234	0	-1.488829	0.720513	9.893841	-0.014891	0.007206	0.098938	-1.987784	1.627567	0.959093
54235	0	-1.482850	0.732409	9.875535	-0.014832	0.007324	0.098755	-1.988557	1.628254	0.952129
54236	0	-1.476389	0.744788	9.881586	-0.014765	0.007445	0.098816	-1.986245	1.631603	0.949699
54237	0	-1.482952	0.720191	9.790071	-0.014832	0.007202	0.097900	-1.987148	1.633784	0.956036
54238	0	-1.518936	0.708122	9.881647	-0.015194	0.007079	0.098816	-1.985384	1.632813	0.951609
54239	0	-1.483079	0.732280	9.893821	-0.014832	0.007324	0.098938	-1.987604	1.636322	0.950091
54240	0	-1.477271	0.732344	9.893729	-0.014770	0.007320	0.098938	-1.984669	1.644376	0.951493
54241	0	-1.482845	0.732569	9.906041	-0.014832	0.007324	0.099060	-1.983609	1.645263	0.951197
54242	0	-1.482455	0.726886	9.875480	-0.014826	0.007265	0.098755	-1.979867	1.648177	0.950961
54243	0	-1.482509	0.732563	9.875575	-0.014832	0.007324	0.098755	-1.978876	1.645172	0.957165
54244	0	-1.451102	0.714157	9.893948	-0.014514	0.007143	0.098939	-1.981156	1.646135	0.952828
54245	0	-1.482972	0.719842	9.930474	-0.014832	0.007202	0.099304	-1.985989	1.648453	0.958543
54246	0	-1.470106	0.725513	9.912290	-0.014707	0.007256	0.099122	-1.987097	1.646333	0.955140
54247	0	-1.482569	0.732443	9.881678	-0.014832	0.007324	0.098816	-1.987473	1.643865	0.953183
54248	0	-1.463079	0.750958	9.936693	-0.014637	0.007507	0.099366	-1.985510	1.641168	0.957078
54249	0	-1.458387	0.750851	9.954877	-0.014587	0.007507	0.099548	-1.984723	1.641379	0.960221
54250	0	-1.457477	0.739039	9.887759	-0.014581	0.007387	0.098877	-1.981631	1.638892	0.959923
54251	0	-1.482560	0.719958	9.838976	-0.014832	0.007202	0.098389	-1.985211	1.636353	0.955818
54252	0	-1.450821	0.732038	9.912384	-0.014515	0.007318	0.099123	-1.983660	1.633061	0.957698
54253	0	-1.489066	0.701882	9.906036	-0.014893	0.007019	0.099060	-1.984460	1.635236	0.963209
54254	0	-1.439373	0.726306	9.924422	-0.014401	0.007262	0.099243	-1.984110	1.630888	0.968475
54255	0	-1.470016	0.732486	9.918346	-0.014709	0.007324	0.099182	-1.983997	1.624448	0.965769
54256	0	-1.499023	0.708645	9.863529	-0.014997	0.007081	0.098635	-1.978337	1.621346	0.960838
54257	0	-1.500875	0.689579	9.863379	-0.015015	0.006897	0.098633	-1.980295	1.618824	0.955812
54258	0	-1.506425	0.683967	9.863426	-0.015064	0.006833	0.098635	-1.973243	1.623274	0.961012
54259	0	-1.445947	0.708077	9.796224	-0.014465	0.007080	0.097961	-1.973028	1.620752	0.958512
54260	0	-1.481902	0.677799	9.808447	-0.014820	0.006776	0.098084	-1.971085	1.623747	0.953332
54261	0	-1.494916	0.690117	9.875526	-0.014954	0.006897	0.098755	-1.966833	1.622928	0.951287
54262	0	-1.506611	0.727175	9.967049	-0.015067	0.007271	0.099670	-1.966302	1.626225	0.953973
54263	0	-1.476578	0.720309	9.936587	-0.014771	0.007202	0.099365	-1.965799	1.625291	0.959230
54264	0	-1.457564	0.739216	9.887779	-0.014578	0.007386	0.098878	-1.959509	1.627182	0.961113
54265	0	-1.483049	0.720359	9.948736	-0.014832	0.007202	0.099487	-1.958375	1.630264	0.960713
54266	0	-1.482533	0.751289	9.942663	-0.014830	0.007509	0.099426	-1.954772	1.629955	0.968634
54267	0	-1.482531	0.750942	9.893876	-0.014832	0.007507	0.098938	-1.952915	1.627035	0.971299
54268	0	-1.493779	0.726953	9.869513	-0.014941	0.007267	0.098695	-1.950553	1.627471	0.971695
54269	0	-1.470715	0.744801	9.918234	-0.014709	0.007446	0.099182	-1.949102	1.629157	0.972223
54270	0	-1.482772	0.744889	9.875490	-0.014828	0.007449	0.098755	-1.949886	1.633439	0.970566
54271	0	-1.476373	0.750744	9.930520	-0.014771	0.007507	0.099304	-1.950307	1.630002	0.972850
54272	0	-1.518247	0.756635	9.918448	-0.015184	0.007568	0.099184	-1.953094	1.632093	0.971805
54273	0	-1.495054	0.720016	9.942688	-0.014954	0.007202	0.099426	-1.955893	1.632972	0.969633
54274	0	-1.494209	0.713711	9.893976	-0.014948	0.007136	0.098939	-1.955566	1.630616	0.966837
54275	0	-1.476497	0.701899	9.881675	-0.014771	0.007019	0.098816	-1.956162	1.628527	0.964216
54276	0	-1.468905	0.726276	9.887934	-0.014699	0.007262	0.098878	-1.956100	1.621344	0.969033
54277	0	-1.489132	0.720140	9.802271	-0.014893	0.007202	0.098022	-1.957455	1.624301	0.970117
54278	0	-1.476380	0.695447	9.857261	-0.014769	0.006956	0.098572	-1.959827	1.622859	0.963266
54279	0	-1.451808	0.714434	9.857276	-0.014526	0.007141	0.098572	-1.956667	1.617616	0.961904
54280	0	-1.450623	0.739282	9.845205	-0.014510	0.007391	0.098452	-1.955045	1.617426	0.962231
54281	0	-1.476421	0.708049	9.857269	-0.014771	0.007080	0.098572	-1.955125	1.614660	0.965484
54282	0	-1.451160	0.726472	9.881711	-0.014514	0.007263	0.098817	-1.953852	1.616410	0.966174
54283	0	-1.470464	0.733070	9.851098	-0.014709	0.007324	0.098511	-1.946932	1.615333	0.965275
54284	0	-1.500303	0.697198	9.759542	-0.015005	0.006970	0.097595	-1.945585	1.617299	0.967746
54285	0	-1.476889	0.726388	9.881611	-0.014771	0.007263	0.098816	-1.945267	1.619810	0.964294
54286	0	-1.458411	0.745405	9.912065	-0.014585	0.007447	0.099121	-1.937927	1.623813	0.966907
54287	0	-1.501849	0.738984	9.887603	-0.015015	0.007385	0.098877	-1.933068	1.632588	0.966026
54288	0	-1.508227	0.733942	9.869161	-0.015083	0.007333	0.098692	-1.925918	1.635814	0.972417
54289	0	-1.489112	0.701978	9.881608	-0.014893	0.007019	0.098816	-1.925537	1.638414	0.964275
54290	0	-1.464355	0.744821	9.838890	-0.014646	0.007447	0.098389	-1.924864	1.640187	0.956740
54291	0	-1.476771	0.739065	9.930421	-0.014771	0.007385	0.099304	-1.919149	1.641184	0.950900
54292	0	-1.488591	0.757697	9.936471	-0.014888	0.007579	0.099364	-1.921727	1.643280	0.949096
54293	0	-1.477149	0.738462	9.985342	-0.014771	0.007385	0.099854	-1.922860	1.648897	0.954196
54294	0	-1.470799	0.732500	9.997493	-0.014711	0.007322	0.099975	-1.920272	1.649469	0.955713
54295	0	-1.494992	0.738711	10.009807	-0.014954	0.007385	0.100098	-1.918627	1.649540	0.952118
54296	0	-1.500185	0.739215	9.912172	-0.015008	0.007388	0.099121	-1.914481	1.646825	0.955267
54297	0	-1.506939	0.775325	9.942708	-0.015076	0.007751	0.099426	-1.912903	1.643868	0.956371
54298	0	-1.505316	0.721044	9.973354	-0.015063	0.007205	0.099732	-1.907235	1.636574	0.957273
54299	0	-1.488098	0.739112	9.979378	-0.014893	0.007385	0.099792	-1.901082	1.627506	0.953192
54300	0	-1.492561	0.740058	9.924555	-0.014931	0.007397	0.099245	-1.897110	1.626024	0.951223
54301	0	-1.482201	0.744937	9.851194	-0.014832	0.007446	0.098511	-1.894066	1.619401	0.953219
54302	0	-1.486407	0.739416	9.912418	-0.014874	0.007391	0.099123	-1.890900	1.612689	0.947087
54303	0	-1.494692	0.714568	9.845039	-0.014954	0.007141	0.098450	-1.886103	1.609227	0.944531
54304	0	-1.487423	0.696678	9.881761	-0.014879	0.006967	0.098817	-1.886325	1.607768	0.943046
54305	0	-1.470457	0.726115	9.851162	-0.014709	0.007263	0.098511	-1.889090	1.606486	0.949288
54306	0	-1.487744	0.726268	9.814602	-0.014883	0.007258	0.098145	-1.884572	1.604147	0.945982
54307	0	-1.458472	0.696059	9.802268	-0.014587	0.006958	0.098022	-1.882003	1.605425	0.948476
54308	0	-1.482411	0.720964	9.753438	-0.014827	0.007207	0.097534	-1.879238	1.606603	0.948461
54309	0	-1.452089	0.720504	9.838927	-0.014526	0.007202	0.098389	-1.876343	1.604504	0.943434
54310	0	-1.444887	0.714775	9.808526	-0.014455	0.007147	0.098084	-1.875703	1.601754	0.946381
54311	0	-1.458689	0.757407	9.814417	-0.014587	0.007568	0.098145	-1.869478	1.605366	0.939109
54312	0	-1.470529	0.758270	9.796066	-0.014709	0.007579	0.097960	-1.865391	1.605777	0.939202
54313	0	-1.470676	0.757359	9.869385	-0.014709	0.007568	0.098694	-1.859771	1.607042	0.942281
54314	0	-1.452676	0.764066	9.899718	-0.014522	0.007639	0.098998	-1.858097	1.617523	0.946964
54315	0	-1.483057	0.769371	9.875477	-0.014832	0.007690	0.098755	-1.854701	1.620658	0.940689
54316	0	-1.470129	0.751476	9.875473	-0.014708	0.007513	0.098754	-1.853150	1.617737	0.940460
54317	0	-1.458477	0.757233	9.893807	-0.014587	0.007568	0.098938	-1.848951	1.618826	0.937517
54318	0	-1.476178	0.757913	9.857213	-0.014766	0.007576	0.098572	-1.845697	1.618372	0.931670
54319	0	-1.476890	0.726657	9.918212	-0.014771	0.007263	0.099182	-1.842174	1.620714	0.924092
54320	0	-1.519606	0.672156	9.887575	-0.015195	0.006721	0.098876	-1.841319	1.626324	0.921314
54321	0	-1.489211	0.732723	9.930405	-0.014893	0.007324	0.099304	-1.838203	1.629993	0.919480
54322	0	-1.494988	0.751661	9.924236	-0.014953	0.007513	0.099242	-1.834511	1.631229	0.921009
54323	0	-1.494854	0.732855	9.857223	-0.014954	0.007324	0.098572	-1.829947	1.629803	0.921752
54324	0	-1.511833	0.696979	9.930532	-0.015127	0.006967	0.099304	-1.826715	1.623887	0.919031
54325	0	-1.476824	0.720421	9.942646	-0.014771	0.007202	0.099426	-1.824714	1.625651	0.921803
54326	0	-1.464089	0.782044	9.918235	-0.014645	0.007816	0.099182	-1.820361	1.625802	0.928745
54327	0	-1.488675	0.713856	9.924422	-0.014893	0.007141	0.099243	-1.823675	1.623334	0.921084
54328	0	-1.493388	0.689416	9.881888	-0.014942	0.006891	0.098818	-1.820753	1.618045	0.920262
54329	0	-1.470396	0.714132	9.936603	-0.014709	0.007141	0.099365	-1.820892	1.615980	0.919594
54330	0	-1.469846	0.726189	9.851187	-0.014699	0.007263	0.098512	-1.822713	1.619739	0.923606
54331	0	-1.464556	0.762928	9.918256	-0.014648	0.007629	0.099182	-1.823195	1.620710	0.921502
54332	0	-1.463337	0.744029	9.918389	-0.014643	0.007445	0.099182	-1.829380	1.614314	0.926683
54333	0	-1.488778	0.769082	9.869454	-0.014893	0.007690	0.098694	-1.829260	1.612847	0.923184
54334	0	-1.475821	0.745021	9.875595	-0.014761	0.007446	0.098756	-1.825098	1.614085	0.930318
54335	0	-1.470478	0.720452	9.930472	-0.014709	0.007202	0.099304	-1.822755	1.612904	0.923195
54336	0	-1.475828	0.732687	9.845129	-0.014762	0.007328	0.098451	-1.824457	1.613203	0.931508
54337	0	-1.464476	0.763053	9.881638	-0.014648	0.007629	0.098816	-1.823497	1.613263	0.932864
54338	0	-1.469818	0.720622	9.875541	-0.014703	0.007204	0.098755	-1.821367	1.612331	0.936274
54339	0	-1.464511	0.732691	9.881621	-0.014648	0.007324	0.098816	-1.818611	1.612799	0.936130
54340	0	-1.464054	0.726549	9.887731	-0.014642	0.007268	0.098877	-1.821745	1.615716	0.939483
54341	0	-1.482589	0.738957	9.887748	-0.014832	0.007385	0.098877	-1.817160	1.613518	0.937555
54342	0	-1.475485	0.721252	9.839020	-0.014760	0.007210	0.098390	-1.814356	1.611926	0.944009
54343	0	-1.476732	0.720381	9.869420	-0.014771	0.007202	0.098694	-1.812784	1.612474	0.937769
54344	0	-1.446115	0.738635	9.832754	-0.014460	0.007388	0.098328	-1.815086	1.618627	0.944137
54345	0	-1.464319	0.726933	9.893831	-0.014648	0.007263	0.098938	-1.808390	1.616872	0.941543
54346	0	-1.469578	0.709356	9.875521	-0.014699	0.007092	0.098755	-1.806346	1.617261	0.937251
54347	0	-1.476855	0.708155	9.899921	-0.014771	0.007080	0.098999	-1.804993	1.619388	0.936020
54348	0	-1.494986	0.744637	9.869398	-0.014950	0.007448	0.098694	-1.807368	1.623810	0.942518
54349	0	-1.495264	0.751399	9.899866	-0.014954	0.007507	0.098999	-1.800039	1.627154	0.949938
54350	0	-1.507255	0.733691	9.899823	-0.015074	0.007337	0.098998	-1.800020	1.630155	0.952691
54351	0	-1.470795	0.738322	9.881630	-0.014709	0.007385	0.098816	-1.802671	1.632770	0.952202
54352	0	-1.488776	0.732071	9.930440	-0.014890	0.007319	0.099304	-1.801540	1.634805	0.950527
54353	0	-1.476493	0.732691	9.857241	-0.014771	0.007324	0.098572	-1.798771	1.632656	0.956559
54354	0	-1.487690	0.751578	9.887841	-0.014882	0.007512	0.098878	-1.794886	1.631057	0.960808
54355	0	-1.446406	0.751041	9.899897	-0.014465	0.007507	0.098999	-1.791632	1.634024	0.966742
54356	0	-1.488663	0.732572	9.930416	-0.014891	0.007330	0.099303	-1.796785	1.633666	0.961127
54357	0	-1.482986	0.720334	9.948747	-0.014832	0.007202	0.099487	-1.795723	1.636124	0.963283
54358	0	-1.500573	0.720176	9.961045	-0.015012	0.007204	0.099609	-1.798706	1.633672	0.967053
54359	0	-1.513282	0.738604	9.930474	-0.015137	0.007385	0.099304	-1.798086	1.633389	0.968290
54360	0	-1.488320	0.714253	9.967159	-0.014885	0.007142	0.099671	-1.797849	1.635766	0.973868
54361	0	-1.464332	0.726486	9.961000	-0.014648	0.007263	0.099609	-1.796271	1.634123	0.967764
54362	0	-1.493945	0.738840	9.900065	-0.014944	0.007388	0.099000	-1.796250	1.633085	0.972212
54363	0	-1.501192	0.720317	9.924350	-0.015015	0.007202	0.099243	-1.795382	1.634283	0.973320
54364	0	-1.481846	0.763289	9.924421	-0.014827	0.007630	0.099243	-1.792816	1.628872	0.971043
54365	0	-1.476868	0.720375	9.899918	-0.014771	0.007202	0.098999	-1.791268	1.631292	0.983883
54366	0	-1.464066	0.751143	9.863331	-0.014645	0.007510	0.098633	-1.790146	1.631053	0.983423
54367	0	-1.500860	0.744419	9.924424	-0.015015	0.007446	0.099243	-1.792881	1.628436	0.981456
54368	0	-1.462857	0.744178	9.930733	-0.014637	0.007442	0.099306	-1.792925	1.623190	0.988616
54369	0	-1.464163	0.720194	9.936625	-0.014648	0.007202	0.099365	-1.793501	1.619688	0.986485
54370	0	-1.487604	0.738361	9.869629	-0.014879	0.007384	0.098696	-1.794590	1.620344	0.985760
54371	0	-1.500911	0.720478	9.845036	-0.015015	0.007202	0.098450	-1.791868	1.618197	0.985603
54372	0	-1.481649	0.726723	9.924485	-0.014821	0.007268	0.099244	-1.792994	1.617306	0.987345
54373	0	-1.446287	0.738811	9.893814	-0.014465	0.007385	0.098938	-1.789993	1.618699	0.985607
54374	0	-1.445905	0.702354	9.887719	-0.014461	0.007024	0.098877	-1.790574	1.621197	0.981770
54375	0	-1.452015	0.732627	9.912185	-0.014526	0.007324	0.099121	-1.788538	1.618238	0.980767
54376	0	-1.457196	0.757225	9.869525	-0.014575	0.007572	0.098695	-1.788720	1.618965	0.980297
54377	0	-1.458644	0.732821	9.838852	-0.014587	0.007324	0.098389	-1.784379	1.622297	0.985858
54378	0	-1.470380	0.721285	9.924254	-0.014708	0.007210	0.099242	-1.781137	1.622173	0.983961
54379	0	-1.482940	0.732189	9.912159	-0.014832	0.007324	0.099121	-1.784068	1.623979	0.979455
54380	0	-1.476106	0.689058	9.924412	-0.014767	0.006892	0.099243	-1.786211	1.621707	0.978027
54381	0	-1.458161	0.720338	9.863358	-0.014587	0.007202	0.098633	-1.785101	1.619197	0.973055
54382	0	-1.457471	0.708193	9.936638	-0.014576	0.007082	0.099366	-1.785410	1.622057	0.975179
54383	0	-1.476720	0.713847	9.906074	-0.014771	0.007141	0.099060	-1.788711	1.622536	0.976324
54384	0	-1.500352	0.713673	9.942780	-0.015008	0.007135	0.099427	-1.787498	1.621792	0.975267
54385	0	-1.513741	0.702280	9.936486	-0.015137	0.007019	0.099365	-1.783465	1.626950	0.974731
54386	0	-1.488766	0.733107	9.942632	-0.014894	0.007331	0.099425	-1.783566	1.623279	0.971816
54387	0	-1.494864	0.726579	9.881648	-0.014954	0.007263	0.098816	-1.780867	1.621896	0.979315
54388	0	-1.506422	0.714784	9.942737	-0.015066	0.007146	0.099427	-1.778883	1.623929	0.979388
54389	0	-1.476961	0.732735	9.930410	-0.014771	0.007324	0.099304	-1.775548	1.627093	0.976641
54390	0	-1.458311	0.709066	9.905911	-0.014585	0.007086	0.099059	-1.770234	1.628626	0.980398
54391	0	-1.464092	0.750373	9.869524	-0.014648	0.007507	0.098694	-1.774685	1.624256	0.982119
54392	0	-1.444260	0.756013	9.894117	-0.014451	0.007561	0.098940	-1.775683	1.618758	0.981980
54393	0	-1.445738	0.738585	9.900014	-0.014465	0.007385	0.098999	-1.775314	1.613910	0.981200
54394	0	-1.481255	0.714018	9.894059	-0.014816	0.007142	0.098940	-1.777732	1.613812	0.979934
54395	0	-1.476592	0.726082	9.918298	-0.014771	0.007263	0.099182	-1.780722	1.612891	0.981943
54396	0	-1.481787	0.688902	9.869572	-0.014823	0.006891	0.098695	-1.783585	1.611336	0.981360
54397	0	-1.458544	0.714335	9.832777	-0.014587	0.007141	0.098328	-1.781236	1.613219	0.981028
54398	0	-1.481959	0.708221	9.802381	-0.014828	0.007084	0.098022	-1.783475	1.607853	0.977260
54399	0	-1.470300	0.701981	9.832855	-0.014709	0.007019	0.098328	-1.782892	1.604704	0.982424
54400	0	-1.481234	0.684063	9.887867	-0.014819	0.006837	0.098878	-1.778906	1.601204	0.989937
54401	0	-1.470590	0.713945	9.814519	-0.014709	0.007141	0.098145	-1.781093	1.601290	0.988028
54402	0	-1.488384	0.720029	9.912222	-0.014886	0.007198	0.099122	-1.779111	1.603231	0.989954
54403	0	-1.476681	0.708160	9.942671	-0.014771	0.007080	0.099426	-1.777647	1.603254	0.989075
54404	0	-1.451823	0.739104	9.899902	-0.014520	0.007388	0.098999	-1.774537	1.605860	0.986728
54405	0	-1.476140	0.714333	9.875608	-0.014771	0.007141	0.098755	-1.772317	1.599662	0.988561
54406	0	-1.481060	0.720792	9.936742	-0.014813	0.007206	0.099367	-1.770333	1.600728	0.993284
54407	0	-1.464740	0.720593	9.924304	-0.014648	0.007202	0.099243	-1.766241	1.603796	0.991993
54408	0	-1.476913	0.727033	9.930313	-0.014769	0.007270	0.099303	-1.765923	1.608864	1.002092
54409	0	-1.470640	0.750987	9.899929	-0.014709	0.007507	0.098999	-1.763275	1.609666	0.998608
54410	0	-1.482507	0.763502	9.899907	-0.014826	0.007634	0.098999	-1.762494	1.613020	1.004803
54411	0	-1.464961	0.738605	9.960914	-0.014648	0.007385	0.099609	-1.761782	1.618626	1.005266
54412	0	-1.495305	0.714381	9.930364	-0.014956	0.007142	0.099303	-1.760045	1.619012	1.008238
54413	0	-1.482620	0.750758	9.961015	-0.014832	0.007507	0.099609	-1.760021	1.617002	1.000772
54414	0	-1.457333	0.745070	9.918328	-0.014577	0.007446	0.099183	-1.755226	1.617178	1.000499
54415	0	-1.482918	0.732458	9.918245	-0.014832	0.007324	0.099182	-1.755025	1.618628	1.000724
54416	0	-1.476024	0.732596	9.899971	-0.014766	0.007324	0.098999	-1.753288	1.616397	0.990435
54417	0	-1.494713	0.726840	9.936583	-0.014954	0.007263	0.099365	-1.747621	1.613257	0.990861
54418	0	-1.493505	0.727500	9.857350	-0.014941	0.007273	0.098573	-1.745279	1.610399	0.989369
54419	0	-1.482699	0.720237	9.912176	-0.014832	0.007202	0.099121	-1.745276	1.609482	0.991742
54420	0	-1.469621	0.708074	9.912269	-0.014701	0.007080	0.099122	-1.744773	1.608382	0.990459
54421	0	-1.476839	0.714330	9.893815	-0.014771	0.007141	0.098938	-1.742511	1.610377	0.995649
54422	0	-1.476815	0.702535	9.948691	-0.014767	0.007023	0.099487	-1.739856	1.616309	0.995305
54423	0	-1.482941	0.696017	9.954851	-0.014832	0.006958	0.099548	-1.737617	1.618105	0.992328
54424	0	-1.482164	0.696564	9.948794	-0.014828	0.006962	0.099487	-1.733529	1.615325	0.991583
54425	0	-1.482495	0.714202	9.899995	-0.014832	0.007141	0.098999	-1.732753	1.611920	0.992319
54426	0	-1.475041	0.726966	9.948886	-0.014757	0.007264	0.099488	-1.726732	1.608471	0.994459
54427	0	-1.446054	0.738936	9.912149	-0.014465	0.007385	0.099121	-1.722281	1.607182	0.996828
54428	0	-1.487542	0.678331	9.961046	-0.014883	0.006783	0.099609	-1.721668	1.602666	0.997889
54429	0	-1.476983	0.708076	9.918218	-0.014771	0.007080	0.099182	-1.721106	1.606121	0.992691
54430	0	-1.458287	0.744673	9.912166	-0.014586	0.007447	0.099121	-1.721933	1.606314	0.994303
54431	0	-1.458361	0.738846	9.960969	-0.014587	0.007385	0.099609	-1.718523	1.606267	0.996456
54432	0	-1.475717	0.739488	9.954890	-0.014763	0.007391	0.099548	-1.714353	1.604175	1.000249
54433	0	-1.483207	0.756741	9.918212	-0.014832	0.007568	0.099182	-1.715610	1.608977	1.002243
54434	0	-1.482895	0.744921	9.936547	-0.014833	0.007443	0.099365	-1.709276	1.608222	1.005227
54435	0	-1.476299	0.744826	9.924413	-0.014771	0.007446	0.099243	-1.707267	1.603633	1.003513
54436	0	-1.493260	0.726959	9.955106	-0.014939	0.007267	0.099550	-1.704583	1.600169	1.001448
54437	0	-1.470375	0.726540	9.881661	-0.014709	0.007263	0.098816	-1.702313	1.597891	0.996518
54438	0	-1.493743	0.720835	9.918362	-0.014942	0.007206	0.099183	-1.699821	1.596742	1.002559
54439	0	-1.464602	0.732585	9.887719	-0.014648	0.007324	0.098877	-1.698181	1.598345	1.004036
54440	0	-1.464026	0.714741	9.893824	-0.014644	0.007144	0.098938	-1.694489	1.598817	1.007758
54441	0	-1.458250	0.696196	9.912154	-0.014587	0.006958	0.099121	-1.690214	1.597454	1.010645
54442	0	-1.439180	0.727814	9.912099	-0.014395	0.007271	0.099121	-1.682045	1.598394	1.017002
54443	0	-1.440535	0.756710	9.948725	-0.014404	0.007568	0.099487	-1.683659	1.603925	1.019016
54444	0	-1.495670	0.701932	9.911988	-0.014956	0.007016	0.099120	-1.680262	1.608474	1.019664
54445	0	-1.489209	0.738670	9.869381	-0.014893	0.007385	0.098694	-1.678798	1.612232	1.022443
54446	0	-1.495124	0.702828	9.954708	-0.014953	0.007021	0.099547	-1.670672	1.614933	1.022656
54447	0	-1.501236	0.726948	9.851063	-0.015015	0.007263	0.098511	-1.663705	1.616792	1.026018
54448	0	-1.494577	0.703299	9.893739	-0.014949	0.007031	0.098937	-1.662182	1.617627	1.026754
54449	0	-1.470624	0.696160	10.003685	-0.014709	0.006958	0.100037	-1.658334	1.618135	1.025745
54450	0	-1.476052	0.715016	9.960984	-0.014765	0.007148	0.099609	-1.655877	1.617583	1.029306
54451	0	-1.476517	0.732938	9.954875	-0.014771	0.007324	0.099548	-1.650257	1.615759	1.028336
54452	0	-1.487811	0.727784	9.979270	-0.014882	0.007273	0.099792	-1.644690	1.615580	1.031513
54453	0	-1.471307	0.738922	9.930337	-0.014709	0.007385	0.099304	-1.640325	1.624134	1.034578
54454	0	-1.477294	0.715133	9.979116	-0.014778	0.007149	0.099791	-1.637652	1.622465	1.028961
54455	0	-1.489156	0.726730	9.954819	-0.014893	0.007263	0.099548	-1.633160	1.625536	1.029548
54456	0	-1.482542	0.721061	9.948692	-0.014830	0.007210	0.099486	-1.632447	1.624925	1.028312
54457	0	-1.476419	0.732643	9.924394	-0.014771	0.007324	0.099243	-1.630182	1.621889	1.026067
54458	0	-1.481549	0.696505	9.918340	-0.014819	0.006962	0.099183	-1.626724	1.621819	1.020387
54459	0	-1.470362	0.738471	9.881683	-0.014709	0.007385	0.098816	-1.627611	1.619267	1.017846
54460	0	-1.487724	0.744540	9.857324	-0.014881	0.007444	0.098573	-1.626666	1.618933	1.015270
54461	0	-1.500629	0.732640	9.887806	-0.015015	0.007324	0.098877	-1.624430	1.613407	1.009983
54462	0	-1.462854	0.708852	9.924528	-0.014632	0.007084	0.099245	-1.619376	1.613407	1.012295
54463	0	-1.476491	0.702099	9.893869	-0.014771	0.007019	0.098938	-1.617408	1.611212	1.012938
54464	0	-1.493774	0.733017	9.930573	-0.014943	0.007327	0.099305	-1.614136	1.609215	1.008205
54465	0	-1.445915	0.720373	9.924395	-0.014465	0.007202	0.099243	-1.612604	1.606458	1.009952
54466	0	-1.462974	0.732931	9.893971	-0.014636	0.007327	0.098939	-1.610317	1.603464	1.010995
54467	0	-1.483188	0.708414	9.899868	-0.014832	0.007080	0.098999	-1.605867	1.608174	1.016151
54468	0	-1.452168	0.739727	9.924271	-0.014527	0.007393	0.099242	-1.601109	1.605801	1.014238
54469	0	-1.458138	0.738881	9.881654	-0.014587	0.007385	0.098816	-1.597292	1.603124	1.014079
54470	0	-1.481614	0.709321	9.887804	-0.014820	0.007087	0.098878	-1.590169	1.603060	1.023832
54471	0	-1.495242	0.713840	9.845008	-0.014954	0.007141	0.098450	-1.593488	1.605850	1.019275
54472	0	-1.488737	0.719849	9.906040	-0.014891	0.007196	0.099060	-1.591357	1.606295	1.021547
54473	0	-1.465060	0.732567	9.918170	-0.014648	0.007324	0.099182	-1.589878	1.613108	1.024635
54474	0	-1.489660	0.745335	9.863158	-0.014897	0.007448	0.098632	-1.584163	1.616541	1.026880
54475	0	-1.495124	0.763583	9.881578	-0.014954	0.007629	0.098816	-1.577031	1.618154	1.025637
54476	0	-1.494915	0.752638	9.893648	-0.014949	0.007520	0.098937	-1.569642	1.622992	1.028100
54477	0	-1.483147	0.751033	9.967020	-0.014832	0.007507	0.099670	-1.566447	1.627259	1.024034
54478	0	-1.482739	0.757724	9.973087	-0.014832	0.007574	0.099730	-1.563081	1.626738	1.026701
54479	0	-1.489107	0.726944	9.979225	-0.014893	0.007263	0.099792	-1.556185	1.629298	1.025711
54480	0	-1.482604	0.733715	9.960871	-0.014829	0.007336	0.099608	-1.554717	1.630475	1.023830
54481	0	-1.495171	0.751246	10.009755	-0.014954	0.007507	0.100098	-1.549122	1.632602	1.023000
54482	0	-1.470554	0.751908	9.930309	-0.014706	0.007517	0.099303	-1.546794	1.636747	1.018642
54483	0	-1.476785	0.745179	9.979246	-0.014771	0.007446	0.099792	-1.540768	1.637995	1.020843
54484	0	-1.494642	0.752077	9.979167	-0.014949	0.007518	0.099792	-1.537636	1.639496	1.020017
54485	0	-1.488747	0.720647	9.942672	-0.014893	0.007202	0.099426	-1.532941	1.637821	1.021007
54486	0	-1.493934	0.721384	9.979297	-0.014944	0.007211	0.099792	-1.529660	1.636681	1.022993
54487	0	-1.476738	0.739207	9.991451	-0.014771	0.007385	0.099915	-1.522157	1.637432	1.024718
54488	0	-1.475632	0.740142	9.936533	-0.014765	0.007399	0.099364	-1.519252	1.632183	1.033514
54489	0	-1.482684	0.726062	9.954923	-0.014832	0.007263	0.099548	-1.522414	1.630988	1.032110
54490	0	-1.493933	0.750172	9.924482	-0.014944	0.007502	0.099244	-1.522542	1.629842	1.030565
54491	0	-1.488506	0.714155	9.936633	-0.014893	0.007141	0.099365	-1.522319	1.625464	1.035357
54492	0	-1.481031	0.738733	9.955112	-0.014817	0.007385	0.099550	-1.520226	1.621761	1.036928
54493	0	-1.452096	0.721049	9.997577	-0.014526	0.007202	0.099976	-1.511027	1.619885	1.035436
54494	0	-1.457019	0.740220	9.942720	-0.014577	0.007401	0.099426	-1.510457	1.616447	1.040049
54495	0	-1.488921	0.757377	9.924326	-0.014893	0.007568	0.099243	-1.504507	1.616835	1.042075
54496	0	-1.469692	0.746048	9.942686	-0.014703	0.007457	0.099426	-1.500547	1.614317	1.044190
54497	0	-1.470807	0.720050	9.942660	-0.014709	0.007202	0.099426	-1.502646	1.616919	1.040423
54498	0	-1.477030	0.708168	9.857113	-0.014769	0.007076	0.098572	-1.496583	1.623051	1.036859
54499	0	-1.476849	0.763511	9.857164	-0.014771	0.007629	0.098572	-1.490253	1.625075	1.036537
54500	0	-1.470196	0.752066	9.899840	-0.014706	0.007518	0.098998	-1.487232	1.625154	1.044917
54501	0	-1.470535	0.745018	9.912141	-0.014709	0.007446	0.099121	-1.483029	1.624674	1.044293
54502	0	-1.476131	0.727603	9.973130	-0.014763	0.007271	0.099731	-1.477298	1.627052	1.046253
54503	0	-1.470753	0.757094	9.930429	-0.014709	0.007568	0.099304	-1.474564	1.628948	1.043889
54504	0	-1.458466	0.757101	9.930420	-0.014584	0.007573	0.099304	-1.477170	1.634254	1.039150
54505	0	-1.488478	0.757241	9.924403	-0.014893	0.007568	0.099243	-1.472823	1.629481	1.037629
54506	0	-1.451187	0.751885	9.948785	-0.014511	0.007515	0.099488	-1.468570	1.634555	1.036634
54507	0	-1.476368	0.629016	9.918292	-0.014771	0.006287	0.099182	-1.464788	1.630827	1.032011
54508	0	-1.512132	0.757593	9.881712	-0.015123	0.007575	0.098817	-1.464024	1.632843	1.034673
54509	0	-1.482850	0.793778	9.973164	-0.014832	0.007935	0.099731	-1.460619	1.633657	1.032623
54510	0	-1.445784	0.854804	9.918261	-0.014460	0.008551	0.099182	-1.463811	1.636031	1.036757
54511	0	-1.500975	0.695856	9.906076	-0.015015	0.006958	0.099060	-1.463449	1.634668	1.036473
54512	0	-1.421032	0.671560	9.997668	-0.014212	0.006715	0.099977	-1.462785	1.637430	1.039280
54513	0	-1.458321	0.781538	9.942666	-0.014587	0.007812	0.099426	-1.459753	1.636902	1.042373
54514	0	-1.457843	0.763200	9.936560	-0.014580	0.007634	0.099365	-1.462439	1.639670	1.045763
54515	0	-1.488665	0.702126	9.918286	-0.014893	0.007019	0.099182	-1.460180	1.637057	1.045024
54516	0	-1.487866	0.751246	10.009888	-0.014881	0.007511	0.100099	-1.458939	1.638610	1.046808
54517	0	-1.488727	0.720130	9.857264	-0.014893	0.007202	0.098572	-1.460194	1.636768	1.047639
54518	0	-1.481623	0.811918	9.869524	-0.014821	0.008116	0.098695	-1.456537	1.635480	1.048871
54519	0	-1.476290	0.738591	9.906114	-0.014771	0.007385	0.099060	-1.456076	1.631010	1.051889
54520	0	-1.481282	0.695979	9.997795	-0.014816	0.006959	0.099977	-1.455389	1.631267	1.048430
54521	0	-1.482358	0.720302	9.985463	-0.014832	0.007202	0.099854	-1.454698	1.626419	1.047400
54522	0	-1.462968	0.713991	9.900160	-0.014633	0.007142	0.099001	-1.457438	1.626728	1.047007
54523	0	-1.482794	0.763187	9.924351	-0.014832	0.007629	0.099243	-1.454852	1.626772	1.044498
54524	0	-1.494149	0.708495	9.863363	-0.014947	0.007085	0.098633	-1.455024	1.624780	1.049305
54525	0	-1.464640	0.714235	9.912131	-0.014648	0.007141	0.099121	-1.453851	1.626615	1.045888
54526	0	-1.482732	0.726449	9.960948	-0.014828	0.007265	0.099609	-1.454758	1.630367	1.045554
54527	0	-1.476508	0.726441	9.893871	-0.014771	0.007263	0.098938	-1.453630	1.628276	1.039459
54528	0	-1.475566	0.800214	9.887818	-0.014760	0.007998	0.098878	-1.448599	1.627579	1.042486
54529	0	-1.451704	0.763009	9.906137	-0.014526	0.007629	0.099060	-1.448116	1.621041	1.040190
54530	0	-1.450312	0.744541	9.906286	-0.014508	0.007447	0.099062	-1.450495	1.619387	1.037205
54531	0	-1.464557	0.714100	9.899946	-0.014648	0.007141	0.098999	-1.450876	1.620294	1.033480
54532	0	-1.451699	0.726444	9.893836	-0.014521	0.007262	0.098938	-1.448599	1.620376	1.041163
54533	0	-1.470501	0.756728	9.881666	-0.014709	0.007568	0.098816	-1.450101	1.619476	1.041919
54534	0	-1.487846	0.750357	9.875674	-0.014884	0.007504	0.098756	-1.451415	1.617388	1.048838
54535	0	-1.482558	0.726094	9.893905	-0.014832	0.007263	0.098938	-1.454250	1.614581	1.042867
54536	0	-1.475456	0.695064	9.814730	-0.014759	0.006953	0.098146	-1.457528	1.613551	1.039505
54537	0	-1.495119	0.732435	9.893834	-0.014954	0.007324	0.098938	-1.457639	1.615115	1.046013
54538	0	-1.457553	0.757136	9.954915	-0.014583	0.007568	0.099548	-1.454516	1.611220	1.048278
54539	0	-1.440128	0.720042	9.942683	-0.014404	0.007202	0.099426	-1.456744	1.612028	1.051643
54540	0	-1.488750	0.701773	9.912177	-0.014887	0.007015	0.099122	-1.454106	1.617019	1.050525
54541	0	-1.464419	0.714223	9.893854	-0.014648	0.007141	0.098938	-1.453088	1.616263	1.049334
54542	0	-1.494025	0.726442	9.863468	-0.014946	0.007265	0.098634	-1.454156	1.613862	1.047416
54543	0	-1.482731	0.744401	9.893880	-0.014832	0.007446	0.098938	-1.457031	1.613119	1.047418
54544	0	-1.481808	0.719808	9.893962	-0.014823	0.007197	0.098939	-1.456496	1.611659	1.048210
54545	0	-1.476610	0.708035	9.954897	-0.014771	0.007080	0.099548	-1.456473	1.610818	1.045801
54546	0	-1.475918	0.751007	9.918328	-0.014762	0.007507	0.099183	-1.453611	1.611985	1.045684
54547	0	-1.470182	0.744482	9.887820	-0.014709	0.007446	0.098877	-1.455600	1.607293	1.044284
54548	0	-1.480682	0.726134	9.930737	-0.014816	0.007259	0.099306	-1.453677	1.600623	1.044501
54549	0	-1.476182	0.708106	9.881715	-0.014771	0.007080	0.098816	-1.452886	1.594856	1.048179
54550	0	-1.462800	0.739188	9.955031	-0.014631	0.007386	0.099550	-1.446693	1.595394	1.048528
54551	0	-1.470569	0.756891	9.930472	-0.014709	0.007568	0.099304	-1.446351	1.595330	1.047364
54552	0	-1.469895	0.726261	9.851224	-0.014702	0.007264	0.098512	-1.448403	1.596391	1.050685
54553	0	-1.494798	0.696190	9.912167	-0.014954	0.006958	0.099121	-1.444259	1.594158	1.045320
54554	0	-1.470139	0.727099	9.857236	-0.014699	0.007271	0.098573	-1.444291	1.601272	1.042908
54555	0	-1.476642	0.744786	9.899952	-0.014771	0.007446	0.098999	-1.442774	1.600800	1.046899
54556	0	-1.470000	0.739143	9.814456	-0.014702	0.007388	0.098145	-1.439185	1.602829	1.047016
54557	0	-1.482279	0.750810	9.851200	-0.014832	0.007507	0.098511	-1.438648	1.597013	1.048313
54558	0	-1.474986	0.708092	9.894042	-0.014753	0.007081	0.098940	-1.439047	1.597231	1.050235
54559	0	-1.458388	0.714608	9.918229	-0.014587	0.007141	0.099182	-1.433649	1.597330	1.044928
54560	0	-1.476147	0.739502	9.838901	-0.014764	0.007395	0.098389	-1.433654	1.598841	1.045412
54561	0	-1.475938	0.714363	9.851223	-0.014771	0.007141	0.098511	-1.431115	1.590136	1.043828
54562	0	-1.474398	0.702475	9.900250	-0.014749	0.007024	0.099002	-1.430307	1.588896	1.040457
54563	0	-1.483074	0.732292	9.851096	-0.014832	0.007324	0.098511	-1.432064	1.592249	1.039968
54564	0	-1.488932	0.738227	9.887724	-0.014892	0.007381	0.098877	-1.431383	1.593819	1.037523
54565	0	-1.489258	0.714045	9.924321	-0.014893	0.007141	0.099243	-1.432393	1.598085	1.036576
54566	0	-1.482923	0.714103	9.918249	-0.014832	0.007139	0.099182	-1.430619	1.598681	1.038094
54567	0	-1.458765	0.738683	9.912094	-0.014587	0.007385	0.099121	-1.429071	1.603330	1.039586
54568	0	-1.458185	0.745073	9.905994	-0.014588	0.007449	0.099059	-1.427577	1.600098	1.043042
54569	0	-1.488771	0.726669	9.924364	-0.014893	0.007263	0.099243	-1.423909	1.598923	1.049763
54570	0	-1.469818	0.721053	9.899916	-0.014700	0.007209	0.098999	-1.422208	1.601042	1.048650
54571	0	-1.470497	0.744905	9.912155	-0.014709	0.007446	0.099121	-1.419357	1.600124	1.048261
54572	0	-1.481955	0.714539	9.936578	-0.014823	0.007146	0.099365	-1.420198	1.600376	1.045073
54573	0	-1.458635	0.732528	9.887703	-0.014587	0.007324	0.098877	-1.419250	1.603383	1.042716
54574	0	-1.476488	0.732857	9.893836	-0.014769	0.007326	0.098938	-1.416737	1.603259	1.042062
54575	0	-1.489179	0.720458	9.942621	-0.014893	0.007202	0.099426	-1.414231	1.606614	1.045833
54576	0	-1.488852	0.727112	9.960858	-0.014892	0.007267	0.099608	-1.409827	1.607280	1.044992
54577	0	-1.501149	0.738719	9.960971	-0.015015	0.007385	0.099609	-1.407905	1.607838	1.040266
54578	0	-1.488499	0.714686	9.906020	-0.014887	0.007145	0.099060	-1.405966	1.609886	1.039260
54579	0	-1.519016	0.713940	9.936652	-0.015198	0.007141	0.099365	-1.408246	1.605302	1.030735
54580	0	-1.487491	0.719936	9.918432	-0.014877	0.007198	0.099184	-1.407345	1.606715	1.034008
54581	0	-1.482662	0.726487	9.942688	-0.014832	0.007263	0.099426	-1.405738	1.605345	1.039818
54582	0	-1.481975	0.708814	9.948822	-0.014822	0.007083	0.099488	-1.400119	1.607114	1.042977
54583	0	-1.464318	0.708204	9.967104	-0.014648	0.007080	0.099670	-1.398222	1.605354	1.042359
54584	0	-1.487817	0.732850	9.906150	-0.014882	0.007327	0.099061	-1.396909	1.605105	1.045528
54585	0	-1.500905	0.714684	9.899946	-0.015015	0.007141	0.098999	-1.390691	1.602898	1.044901
54586	0	-1.475385	0.716262	9.899915	-0.014760	0.007152	0.098999	-1.378411	1.599976	1.041020
54587	0	-1.482740	0.714128	9.899963	-0.014832	0.007141	0.098999	-1.378548	1.599497	1.041357
54588	0	-1.463811	0.689709	9.887830	-0.014641	0.006897	0.098878	-1.378727	1.600634	1.038223
54589	0	-1.488522	0.696194	9.906089	-0.014893	0.006958	0.099060	-1.374591	1.596359	1.030902
54590	0	-1.475614	0.739535	9.857255	-0.014756	0.007393	0.098573	-1.372037	1.600543	1.029955
54591	0	-1.513484	0.720610	9.906006	-0.015137	0.007202	0.099060	-1.367831	1.602678	1.029580
54592	0	-1.476720	0.708822	9.930313	-0.014767	0.007088	0.099303	-1.367541	1.607607	1.030998
54593	0	-1.470423	0.744786	9.942693	-0.014709	0.007446	0.099426	-1.366095	1.605855	1.031580
54594	0	-1.475534	0.751219	9.887845	-0.014760	0.007510	0.098878	-1.364138	1.604697	1.028495
54595	0	-1.470630	0.738384	9.930477	-0.014709	0.007385	0.099304	-1.366076	1.605258	1.026923
54596	0	-1.464102	0.726296	9.857279	-0.014643	0.007260	0.098573	-1.363351	1.607523	1.022439
54597	0	-1.464804	0.726831	9.893767	-0.014648	0.007263	0.098938	-1.357767	1.611372	1.026361
54598	0	-1.482902	0.739425	9.893731	-0.014831	0.007395	0.098937	-1.358701	1.613824	1.024598
54599	0	-1.458578	0.744709	9.893817	-0.014587	0.007446	0.098938	-1.358091	1.616143	1.023357
54600	0	-1.488770	0.733441	9.899864	-0.014890	0.007325	0.098999	-1.347827	1.618109	1.026932
54601	0	-1.495287	0.745025	9.930401	-0.014954	0.007446	0.099304	-1.343609	1.621546	1.031235
54602	0	-1.476566	0.739477	9.844920	-0.014770	0.007393	0.098449	-1.341780	1.621307	1.033020
54603	0	-1.489288	0.695903	9.912098	-0.014893	0.006958	0.099121	-1.340912	1.625959	1.035794
54604	0	-1.495165	0.739016	9.857097	-0.014955	0.007386	0.098571	-1.336694	1.626838	1.039320
54605	0	-1.482938	0.750844	9.906030	-0.014832	0.007507	0.099060	-1.335759	1.628774	1.049100
54606	0	-1.488897	0.715102	9.905945	-0.014889	0.007143	0.099060	-1.326907	1.633305	1.049419
54607	0	-1.476758	0.690076	9.918230	-0.014771	0.006897	0.099182	-1.322911	1.634183	1.054128
54608	0	-1.469909	0.715399	9.881616	-0.014704	0.007148	0.098816	-1.316146	1.633026	1.054217
54609	0	-1.488957	0.745099	9.887705	-0.014893	0.007446	0.098877	-1.311103	1.633848	1.056955
54610	0	-1.476473	0.745963	9.930385	-0.014765	0.007455	0.099304	-1.305979	1.638038	1.053896
54611	0	-1.489059	0.708346	9.906012	-0.014893	0.007080	0.099060	-1.302429	1.639945	1.050067
54612	0	-1.494721	0.727265	9.912128	-0.014950	0.007270	0.099121	-1.299553	1.641130	1.047404
54613	0	-1.476679	0.751154	9.918236	-0.014771	0.007507	0.099182	-1.295085	1.641125	1.047400
54614	0	-1.470236	0.757696	9.948730	-0.014703	0.007576	0.099487	-1.294299	1.644893	1.043844
54615	0	-1.482481	0.751076	9.912184	-0.014832	0.007507	0.099121	-1.290777	1.641571	1.047719
54616	0	-1.469505	0.714575	9.924442	-0.014696	0.007148	0.099244	-1.293427	1.644557	1.049853
54617	0	-1.482287	0.744872	9.900014	-0.014832	0.007446	0.098999	-1.291055	1.638840	1.050079
54618	0	-1.475377	0.745603	9.887835	-0.014753	0.007450	0.098879	-1.284576	1.643661	1.053264
54619	0	-1.501085	0.738888	9.899933	-0.015015	0.007385	0.098999	-1.280788	1.643593	1.056156
54620	0	-1.487880	0.714823	9.948819	-0.014885	0.007148	0.099487	-1.280675	1.640758	1.053234
54621	0	-1.476558	0.720464	9.912165	-0.014771	0.007202	0.099121	-1.278204	1.639385	1.055779
54622	0	-1.482238	0.726767	9.936615	-0.014822	0.007268	0.099366	-1.278843	1.644068	1.053339
54623	0	-1.482577	0.750999	9.912176	-0.014832	0.007507	0.099121	-1.276194	1.641760	1.056713
54624	0	-1.499873	0.733001	9.900058	-0.015003	0.007329	0.099000	-1.275422	1.640973	1.056863
54625	0	-1.476565	0.714124	9.838939	-0.014771	0.007141	0.098389	-1.275638	1.639486	1.051002
54626	0	-1.476075	0.745059	9.881658	-0.014761	0.007446	0.098817	-1.271030	1.643479	1.050223
54627	0	-1.488537	0.738741	9.899995	-0.014893	0.007385	0.098999	-1.269009	1.639642	1.055951
54628	0	-1.481179	0.775525	9.875666	-0.014817	0.007755	0.098756	-1.269447	1.637657	1.054474
54629	0	-1.464133	0.744979	9.857257	-0.014648	0.007446	0.098572	-1.265834	1.633703	1.056304
54630	0	-1.475440	0.733246	9.863406	-0.014757	0.007331	0.098634	-1.264395	1.634763	1.053165
54631	0	-1.470690	0.763093	9.887722	-0.014709	0.007629	0.098877	-1.263007	1.636245	1.059470
54632	0	-1.458243	0.757463	9.881569	-0.014583	0.007571	0.098816	-1.259427	1.640335	1.060619
54633	0	-1.464558	0.726188	9.942679	-0.014648	0.007263	0.099426	-1.261275	1.641294	1.063824
54634	0	-1.470070	0.714066	9.893922	-0.014704	0.007138	0.098939	-1.258871	1.641937	1.063026
54635	0	-1.470689	0.738384	9.869434	-0.014709	0.007385	0.098694	-1.260887	1.643403	1.070078
54636	0	-1.476111	0.750598	9.869435	-0.014766	0.007504	0.098694	-1.258461	1.642482	1.075624
54637	0	-1.476625	0.757256	9.820588	-0.014771	0.007568	0.098206	-1.254017	1.641900	1.075748
54638	0	-1.494687	0.721189	9.966998	-0.014945	0.007210	0.099670	-1.251926	1.648275	1.077232
54639	0	-1.446852	0.763145	9.869322	-0.014465	0.007629	0.098694	-1.249871	1.656386	1.079592
54640	0	-1.483480	0.726931	9.930263	-0.014838	0.007267	0.099302	-1.247621	1.656832	1.086133
54641	0	-1.483143	0.738870	9.918189	-0.014832	0.007385	0.099182	-1.244018	1.660901	1.083781
54642	0	-1.476679	0.727245	9.942568	-0.014771	0.007270	0.099425	-1.241443	1.660824	1.083805
54643	0	-1.494780	0.738803	9.881659	-0.014954	0.007385	0.098816	-1.238686	1.658468	1.088776
54644	0	-1.481717	0.739020	9.936661	-0.014820	0.007390	0.099366	-1.238860	1.659294	1.085830
54645	0	-1.488496	0.751131	9.991539	-0.014893	0.007507	0.099915	-1.234775	1.654878	1.086631
54646	0	-1.475301	0.757923	9.924420	-0.014755	0.007576	0.099244	-1.231458	1.656675	1.089830
54647	0	-1.501465	0.744373	9.948750	-0.015015	0.007446	0.099487	-1.234732	1.660969	1.088378
54648	0	-1.482806	0.738339	9.918250	-0.014832	0.007380	0.099182	-1.230727	1.660231	1.093163
54649	0	-1.482657	0.745113	9.906044	-0.014832	0.007446	0.099060	-1.225586	1.658670	1.086130
54650	0	-1.499947	0.782452	9.918279	-0.015005	0.007822	0.099182	-1.223167	1.656464	1.086636
54651	0	-1.489150	0.750579	9.930448	-0.014893	0.007507	0.099304	-1.225278	1.659482	1.087267
54652	0	-1.500994	0.725909	9.954878	-0.015013	0.007259	0.099548	-1.225983	1.660564	1.088786
54653	0	-1.482831	0.732219	9.912173	-0.014832	0.007324	0.099121	-1.228707	1.661239	1.093961
54654	0	-1.475807	0.732435	9.942786	-0.014765	0.007319	0.099427	-1.223557	1.657814	1.092347
54655	0	-1.464581	0.750481	9.942685	-0.014648	0.007507	0.099426	-1.226802	1.658949	1.088920
54656	0	-1.433637	0.738633	9.912185	-0.014338	0.007380	0.099122	-1.219406	1.660703	1.083830
54657	0	-1.476346	0.738476	9.930528	-0.014771	0.007385	0.099304	-1.220398	1.656832	1.086289
54658	0	-1.475534	0.750914	9.893988	-0.014757	0.007505	0.098940	-1.216519	1.659020	1.081190
54659	0	-1.470787	0.756900	9.918232	-0.014709	0.007568	0.099182	-1.216167	1.661487	1.082180
54660	0	-1.488981	0.769252	9.893789	-0.014890	0.007691	0.098938	-1.215225	1.665866	1.084620
54661	0	-1.440386	0.787298	9.942638	-0.014404	0.007874	0.099426	-1.216219	1.669663	1.085936
54662	0	-1.483032	0.769104	9.893798	-0.014832	0.007689	0.098938	-1.213726	1.672679	1.091176
54663	0	-1.477112	0.738874	9.875453	-0.014771	0.007385	0.098755	-1.210069	1.677596	1.088309
54664	0	-1.495291	0.715157	9.875405	-0.014956	0.007148	0.098754	-1.206099	1.678756	1.083965
54665	0	-1.476397	0.750848	9.918302	-0.014771	0.007507	0.099182	-1.205221	1.675563	1.088343
54666	0	-1.475656	0.726942	9.930507	-0.014758	0.007265	0.099305	-1.200656	1.678009	1.091028
54667	0	-1.458249	0.720388	9.869445	-0.014587	0.007202	0.098694	-1.199093	1.676626	1.092069
54668	0	-1.481801	0.720697	9.875629	-0.014822	0.007205	0.098756	-1.197257	1.676316	1.094628
54669	0	-1.476839	0.744390	9.930469	-0.014771	0.007446	0.099304	-1.200376	1.678128	1.093388
54670	0	-1.494882	0.719906	9.918209	-0.014950	0.007196	0.099182	-1.197754	1.681310	1.095117
54671	0	-1.500970	0.713989	9.899986	-0.015015	0.007141	0.098999	-1.199600	1.679916	1.096550
54672	0	-1.475680	0.750641	9.869528	-0.014761	0.007504	0.098695	-1.197779	1.679310	1.100335
54673	0	-1.482886	0.738243	9.979309	-0.014832	0.007385	0.099792	-1.201397	1.680560	1.101198
54674	0	-1.469773	0.756621	9.893971	-0.014705	0.007563	0.098939	-1.197758	1.676752	1.099466
54675	0	-1.476668	0.738782	9.893837	-0.014771	0.007385	0.098938	-1.195226	1.676493	1.095364
54676	0	-1.469793	0.757091	9.942702	-0.014702	0.007573	0.099426	-1.198182	1.676274	1.095332
54677	0	-1.470831	0.732626	9.924319	-0.014709	0.007324	0.099243	-1.196240	1.679203	1.097188
54678	0	-1.464125	0.732470	9.912205	-0.014647	0.007327	0.099121	-1.199413	1.677412	1.097728
54679	0	-1.458256	0.720787	9.906036	-0.014587	0.007202	0.099060	-1.193298	1.676075	1.096662
54680	0	-1.481815	0.733790	9.881626	-0.014822	0.007335	0.098816	-1.190064	1.675860	1.097412
54681	0	-1.489052	0.714353	9.893812	-0.014893	0.007141	0.098938	-1.187701	1.677693	1.095925
54682	0	-1.482455	0.739184	9.918247	-0.014828	0.007390	0.099182	-1.186069	1.678494	1.106258
54683	0	-1.470783	0.726318	9.881616	-0.014709	0.007263	0.098816	-1.186488	1.680906	1.108496
54684	0	-1.470443	0.725978	9.924367	-0.014707	0.007262	0.099243	-1.189711	1.682738	1.110696
54685	0	-1.476438	0.726474	9.851155	-0.014771	0.007263	0.098511	-1.188413	1.680114	1.117497
54686	0	-1.475436	0.733478	9.912204	-0.014758	0.007327	0.099122	-1.180052	1.680088	1.117370
54687	0	-1.482978	0.714130	9.936548	-0.014832	0.007141	0.099365	-1.180253	1.682278	1.113423
54688	0	-1.482434	0.738810	9.881636	-0.014829	0.007385	0.098816	-1.177441	1.681549	1.110896
54689	0	-1.463994	0.744609	9.893926	-0.014648	0.007446	0.098938	-1.178170	1.676101	1.115071
54690	0	-1.469290	0.714360	9.900074	-0.014693	0.007140	0.099001	-1.174631	1.679895	1.113492
54691	0	-1.476886	0.763135	9.881601	-0.014771	0.007629	0.098816	-1.172821	1.682348	1.113738
54692	0	-1.470500	0.757540	9.979247	-0.014707	0.007572	0.099792	-1.169583	1.684747	1.113589
54693	0	-1.494744	0.744637	9.893891	-0.014954	0.007446	0.098938	-1.169984	1.681959	1.116701
54694	0	-1.475576	0.732260	9.906148	-0.014758	0.007324	0.099061	-1.172273	1.683497	1.117842
54695	0	-1.458851	0.769096	9.893778	-0.014587	0.007690	0.098938	-1.172063	1.689036	1.120368
54696	0	-1.440548	0.744568	9.936457	-0.014407	0.007446	0.099364	-1.173187	1.691228	1.118955
54697	0	-1.452412	0.762992	9.960966	-0.014526	0.007629	0.099609	-1.173020	1.692763	1.115578
54698	0	-1.488770	0.738192	9.857219	-0.014889	0.007385	0.098572	-1.177258	1.695685	1.113804
54699	0	-1.464471	0.707981	9.881649	-0.014648	0.007080	0.098816	-1.178018	1.695635	1.115556
54700	0	-1.457721	0.731972	9.900076	-0.014581	0.007323	0.099000	-1.182533	1.695768	1.112219
54701	0	-1.469926	0.732678	9.857311	-0.014709	0.007324	0.098572	-1.180107	1.688058	1.110898
54702	0	-1.455996	0.726876	9.869679	-0.014567	0.007268	0.098696	-1.179686	1.683773	1.111899
54703	0	-1.482500	0.714162	9.863376	-0.014832	0.007141	0.098633	-1.179608	1.680513	1.115670
54704	0	-1.475124	0.732586	9.893970	-0.014757	0.007324	0.098939	-1.178214	1.677971	1.119573
54705	0	-1.464595	0.732674	9.869403	-0.014648	0.007324	0.098694	-1.175762	1.679304	1.118814
54706	0	-1.470308	0.720762	9.906025	-0.014705	0.007207	0.099060	-1.175403	1.681678	1.118133
54707	0	-1.458262	0.720061	9.875570	-0.014587	0.007202	0.098755	-1.177657	1.680522	1.122279
54708	0	-1.487710	0.713859	9.900078	-0.014883	0.007137	0.099000	-1.176668	1.677826	1.117050
54709	0	-1.495297	0.732493	9.893803	-0.014954	0.007324	0.098938	-1.176263	1.681166	1.112019
54710	0	-1.452765	0.775333	9.905966	-0.014525	0.007752	0.099060	-1.175624	1.687969	1.109640
54711	0	-1.464694	0.738806	9.881593	-0.014648	0.007385	0.098816	-1.172856	1.690509	1.108046
54712	0	-1.482628	0.738840	9.918166	-0.014829	0.007390	0.099181	-1.175188	1.692142	1.117066
54713	0	-1.476738	0.744665	9.960981	-0.014771	0.007446	0.099609	-1.175236	1.692713	1.113563
54714	0	-1.482115	0.720760	9.942657	-0.014826	0.007202	0.099426	-1.169513	1.691583	1.109163
54715	0	-1.483145	0.732155	9.936544	-0.014832	0.007324	0.099365	-1.172994	1.695655	1.105857
54716	0	-1.470877	0.743970	9.936540	-0.014709	0.007441	0.099365	-1.174422	1.699024	1.104818
54717	0	-1.495277	0.732486	9.918221	-0.014954	0.007324	0.099182	-1.174139	1.702326	1.105853
54718	0	-1.494698	0.738615	9.893885	-0.014953	0.007386	0.098938	-1.174715	1.700047	1.104855
54719	0	-1.494753	0.720130	9.893897	-0.014954	0.007202	0.098938	-1.176207	1.697311	1.104948
54720	0	-1.469263	0.713568	9.887992	-0.014698	0.007139	0.098879	-1.180760	1.695321	1.104331
54721	0	-1.476454	0.720258	9.887781	-0.014771	0.007202	0.098877	-1.180780	1.692668	1.101681
54722	0	-1.475261	0.714317	9.887872	-0.014759	0.007141	0.098878	-1.178942	1.689420	1.097571
54723	0	-1.476187	0.726470	9.948848	-0.014771	0.007263	0.099487	-1.177758	1.683724	1.096052
54724	0	-1.487607	0.696030	9.869570	-0.014875	0.006961	0.098696	-1.178853	1.688728	1.097158
54725	0	-1.470486	0.726091	9.881677	-0.014709	0.007263	0.098816	-1.181969	1.687558	1.093179
54726	0	-1.482341	0.732242	9.899969	-0.014823	0.007319	0.099000	-1.179022	1.692322	1.091796
54727	0	-1.489128	0.726635	9.881588	-0.014893	0.007263	0.098816	-1.175852	1.694997	1.091807
54728	0	-1.476633	0.739060	9.887637	-0.014769	0.007391	0.098876	-1.176760	1.696580	1.089575
54729	0	-1.482861	0.726548	9.887722	-0.014832	0.007263	0.098877	-1.174632	1.697567	1.095367
54730	0	-1.463621	0.738789	9.851180	-0.014643	0.007389	0.098511	-1.176522	1.694260	1.096535
54731	0	-1.464771	0.744859	9.905999	-0.014648	0.007446	0.099060	-1.174347	1.697631	1.099247
54732	0	-1.464302	0.745423	9.838807	-0.014647	0.007450	0.098388	-1.170113	1.696811	1.099611
54733	0	-1.464798	0.738401	9.857194	-0.014648	0.007385	0.098572	-1.172011	1.700549	1.101092
54734	0	-1.470204	0.744254	9.887813	-0.014709	0.007443	0.098877	-1.173583	1.696260	1.100562
54735	0	-1.476921	0.732390	9.851096	-0.014771	0.007324	0.098511	-1.174438	1.699062	1.101189
54736	0	-1.470691	0.750675	9.851081	-0.014708	0.007506	0.098511	-1.174475	1.702531	1.101228
54737	0	-1.458062	0.732557	9.857268	-0.014587	0.007324	0.098572	-1.173462	1.698925	1.102171
54738	0	-1.475742	0.751334	9.906066	-0.014757	0.007509	0.099061	-1.169221	1.703454	1.103776
54739	0	-1.501200	0.732507	9.906040	-0.015015	0.007324	0.099060	-1.168740	1.704627	1.104270
54740	0	-1.476019	0.708475	9.954890	-0.014766	0.007081	0.099548	-1.165042	1.702586	1.109686
54741	0	-1.483108	0.720506	9.918199	-0.014832	0.007202	0.099182	-1.162187	1.706307	1.111608
54742	0	-1.470463	0.720708	9.893774	-0.014709	0.007207	0.098937	-1.162525	1.705014	1.116223
54743	0	-1.476491	0.744553	9.954923	-0.014771	0.007446	0.099548	-1.163920	1.702797	1.119673
54744	0	-1.463669	0.720313	9.942720	-0.014638	0.007200	0.099427	-1.161113	1.705581	1.120019
54745	0	-1.458238	0.726622	9.930471	-0.014587	0.007263	0.099304	-1.158171	1.704085	1.120693
54746	0	-1.481889	0.715089	9.912222	-0.014822	0.007147	0.099122	-1.154046	1.704701	1.120933
54747	0	-1.488883	0.733039	9.918224	-0.014893	0.007324	0.099182	-1.147517	1.704614	1.119472
54748	0	-1.500361	0.715941	9.936540	-0.015008	0.007153	0.099365	-1.140234	1.703827	1.120812
54749	0	-1.495278	0.738815	9.851065	-0.014954	0.007385	0.098511	-1.137398	1.707113	1.120352
54750	0	-1.482925	0.727507	9.899775	-0.014831	0.007268	0.098998	-1.129746	1.709819	1.119889
54751	0	-1.470344	0.745103	9.857232	-0.014709	0.007446	0.098572	-1.124849	1.707070	1.121353
54752	0	-1.451373	0.732879	9.887838	-0.014515	0.007333	0.098878	-1.129957	1.709914	1.119216
54753	0	-1.458961	0.726693	9.936464	-0.014587	0.007263	0.099365	-1.126144	1.716728	1.120373
54754	0	-1.477158	0.702755	9.869236	-0.014775	0.007026	0.098692	-1.124568	1.716598	1.118893
54755	0	-1.482949	0.720418	9.857194	-0.014832	0.007202	0.098572	-1.122742	1.718395	1.116352
54756	0	-1.464141	0.745360	9.906027	-0.014645	0.007450	0.099060	-1.119266	1.718959	1.122556
54757	0	-1.470329	0.738684	9.918293	-0.014709	0.007385	0.099182	-1.118022	1.716129	1.123752
54758	0	-1.487539	0.745129	9.893950	-0.014880	0.007449	0.098939	-1.116114	1.714726	1.116813
54759	0	-1.488773	0.738191	9.912207	-0.014893	0.007385	0.099121	-1.120493	1.713367	1.117687
54760	0	-1.481918	0.744019	9.845192	-0.014822	0.007439	0.098452	-1.119268	1.714340	1.117944
54761	0	-1.476699	0.720565	9.808377	-0.014771	0.007202	0.098083	-1.115771	1.714541	1.119272
54762	0	-1.470097	0.727022	9.844995	-0.014703	0.007270	0.098450	-1.115871	1.716591	1.113992
54763	0	-1.470539	0.738456	9.881658	-0.014709	0.007385	0.098816	-1.117219	1.716103	1.112582
54764	0	-1.463516	0.750873	9.851228	-0.014641	0.007505	0.098512	-1.113961	1.713685	1.108449
54765	0	-1.482814	0.732896	9.869401	-0.014832	0.007324	0.098694	-1.109052	1.713983	1.110611
54766	0	-1.470001	0.721641	9.893799	-0.014703	0.007211	0.098938	-1.103078	1.715047	1.114172
54767	0	-1.470529	0.720427	9.936570	-0.014709	0.007202	0.099365	-1.101209	1.714475	1.117273
54768	0	-1.500476	0.739265	9.899910	-0.015007	0.007389	0.098999	-1.097656	1.716177	1.121662
54769	0	-1.488949	0.708382	9.906026	-0.014893	0.007080	0.099060	-1.093924	1.716872	1.123165
54770	0	-1.482698	0.758223	9.869312	-0.014826	0.007575	0.098694	-1.086147	1.722371	1.118864
54771	0	-1.470617	0.763577	9.875488	-0.014709	0.007629	0.098755	-1.079371	1.722899	1.125096
54772	0	-1.482316	0.709779	9.905993	-0.014825	0.007092	0.099060	-1.073822	1.725167	1.125430
54773	0	-1.446077	0.738816	9.863326	-0.014465	0.007385	0.098633	-1.071034	1.724127	1.130359
54774	0	-1.487699	0.720954	9.936616	-0.014884	0.007208	0.099365	-1.069706	1.720134	1.125161
54775	0	-1.464476	0.713954	9.961003	-0.014648	0.007141	0.099609	-1.072060	1.720119	1.123986
54776	0	-1.458053	0.720174	9.893872	-0.014581	0.007198	0.098939	-1.068680	1.724068	1.122307
54777	0	-1.501434	0.739139	9.954793	-0.015015	0.007385	0.099548	-1.062218	1.727914	1.122895
54778	0	-1.476920	0.728225	9.918081	-0.014771	0.007275	0.099181	-1.054037	1.730629	1.122476
54779	0	-1.464853	0.757437	9.893751	-0.014648	0.007568	0.098938	-1.047672	1.735078	1.128374
54780	0	-1.482853	0.745885	9.905947	-0.014832	0.007458	0.099059	-1.046958	1.735836	1.129166
54781	0	-1.470596	0.732802	9.924340	-0.014709	0.007324	0.099243	-1.043184	1.736060	1.131619
54782	0	-1.500463	0.739380	9.899939	-0.015008	0.007392	0.098999	-1.041596	1.736339	1.131327
54783	0	-1.500907	0.732573	9.918286	-0.015015	0.007324	0.099182	-1.040459	1.734109	1.130193
54784	0	-1.487981	0.714853	9.936620	-0.014882	0.007144	0.099366	-1.035816	1.735651	1.129371
54785	0	-1.488534	0.738510	9.961047	-0.014893	0.007385	0.099609	-1.036610	1.731586	1.130897
54786	0	-1.475120	0.720704	9.924539	-0.014756	0.007201	0.099245	-1.030522	1.730100	1.136311
54787	0	-1.470480	0.738835	9.918259	-0.014709	0.007385	0.099182	-1.027574	1.728989	1.139920
54788	0	-1.463345	0.727401	9.967084	-0.014639	0.007269	0.099670	-1.022368	1.726897	1.140857
54789	0	-1.488814	0.708046	9.912173	-0.014893	0.007080	0.099121	-1.022533	1.725977	1.138906
54790	0	-1.487949	0.763405	9.948858	-0.014884	0.007629	0.099488	-1.017816	1.724904	1.133417
54791	0	-1.451837	0.750954	9.887796	-0.014526	0.007507	0.098877	-1.015907	1.719911	1.134435
54792	0	-1.487115	0.751228	9.942887	-0.014876	0.007511	0.099428	-1.015217	1.718174	1.137455
54793	0	-1.464448	0.720420	9.924360	-0.014648	0.007202	0.099243	-1.013471	1.717769	1.135191
54794	0	-1.469823	0.739459	9.912122	-0.014702	0.007389	0.099121	-1.007742	1.717795	1.134071
54795	0	-1.464649	0.750904	9.887711	-0.014648	0.007507	0.098877	-1.006351	1.719765	1.133980
54796	0	-1.506884	0.714991	9.924320	-0.015072	0.007144	0.099243	-1.000140	1.720399	1.130735
54797	0	-1.464676	0.745210	9.930401	-0.014648	0.007446	0.099304	-0.994083	1.722740	1.135749
54798	0	-1.476357	0.745881	9.887653	-0.014768	0.007458	0.098876	-0.993447	1.722160	1.134399
54799	0	-1.482931	0.756840	9.881625	-0.014832	0.007568	0.098816	-0.993988	1.723764	1.133616
54800	0	-1.470112	0.708234	9.906050	-0.014706	0.007079	0.099060	-0.990912	1.722674	1.135315
54801	0	-1.470588	0.751318	9.918222	-0.014709	0.007507	0.099182	-0.984822	1.722811	1.138639
54802	0	-1.507101	0.727676	9.912063	-0.015069	0.007275	0.099121	-0.982910	1.729248	1.133863
54803	0	-1.488825	0.745172	9.930444	-0.014893	0.007446	0.099304	-0.977330	1.728541	1.135267
54804	0	-1.451601	0.752021	9.899910	-0.014518	0.007518	0.098999	-0.975172	1.730744	1.138213
54805	0	-1.458415	0.757090	9.930448	-0.014587	0.007568	0.099304	-0.972880	1.731164	1.135164
54806	0	-1.494075	0.738885	9.936625	-0.014947	0.007390	0.099365	-0.974864	1.728246	1.135253
54807	0	-1.464833	0.744971	9.942603	-0.014648	0.007446	0.099426	-0.971530	1.732377	1.139493
54808	0	-1.483034	0.721086	9.966949	-0.014832	0.007209	0.099669	-0.969805	1.735229	1.143325
54809	0	-1.488756	0.726585	9.912165	-0.014893	0.007263	0.099121	-0.967397	1.733687	1.146871
54810	0	-1.487761	0.732895	9.948907	-0.014883	0.007329	0.099488	-0.968083	1.731631	1.149282
54811	0	-1.464656	0.738807	9.906013	-0.014648	0.007385	0.099060	-0.965467	1.733669	1.151748
54812	0	-1.488212	0.727174	9.875561	-0.014889	0.007268	0.098755	-0.961784	1.730170	1.150737
54813	0	-1.464334	0.757196	9.887743	-0.014648	0.007568	0.098877	-0.958295	1.728422	1.147256
54814	0	-1.481900	0.720925	9.912247	-0.014822	0.007209	0.099122	-0.958433	1.729108	1.145297
54815	0	-1.470488	0.757015	9.924371	-0.014709	0.007568	0.099243	-0.957023	1.728040	1.150760
54816	0	-1.469675	0.757609	9.924436	-0.014701	0.007571	0.099244	-0.952092	1.727404	1.148306
54817	0	-1.470602	0.744697	9.893845	-0.014709	0.007446	0.098938	-0.951937	1.727518	1.145157
54818	0	-1.457425	0.751196	9.924384	-0.014581	0.007508	0.099243	-0.948396	1.724179	1.141712
54819	0	-1.482706	0.719925	9.881680	-0.014832	0.007202	0.098816	-0.952378	1.723195	1.143268
54820	0	-1.469768	0.738047	9.893928	-0.014701	0.007379	0.098939	-0.950843	1.723632	1.140919
54821	0	-1.458608	0.750750	9.881610	-0.014587	0.007507	0.098816	-0.951254	1.726386	1.144511
54822	0	-1.489067	0.750647	9.869391	-0.014891	0.007507	0.098694	-0.952820	1.730478	1.139239
54823	0	-1.494876	0.701765	9.869468	-0.014954	0.007019	0.098694	-0.955084	1.729054	1.140181
54824	0	-1.481991	0.732232	9.924429	-0.014822	0.007320	0.099244	-0.953531	1.730858	1.140757
54825	0	-1.476816	0.738448	9.899943	-0.014771	0.007385	0.098999	-0.955048	1.732260	1.137356
54826	0	-1.476203	0.775151	9.906046	-0.014766	0.007750	0.099060	-0.953462	1.732122	1.138124
54827	0	-1.489013	0.763333	9.967047	-0.014893	0.007629	0.099670	-0.949631	1.733579	1.141147
54828	0	-1.482398	0.751600	9.924350	-0.014827	0.007515	0.099243	-0.949079	1.734552	1.142691
54829	0	-1.476604	0.720375	9.893854	-0.014771	0.007202	0.098938	-0.947918	1.733684	1.151942
54830	0	-1.457566	0.732859	9.887826	-0.014579	0.007327	0.098878	-0.946838	1.734226	1.149421
54831	0	-1.495136	0.732704	9.906019	-0.014954	0.007324	0.099060	-0.944263	1.735825	1.148879
54832	0	-1.470452	0.751174	9.912129	-0.014706	0.007512	0.099121	-0.945304	1.738658	1.147211
54833	0	-1.488909	0.726660	9.875516	-0.014893	0.007263	0.098755	-0.942057	1.738847	1.150456
54834	0	-1.487904	0.727014	9.918314	-0.014886	0.007270	0.099182	-0.942431	1.735074	1.145362
54835	0	-1.494857	0.732581	9.906070	-0.014954	0.007324	0.099060	-0.941309	1.733509	1.144453
54836	0	-1.488055	0.738895	9.887822	-0.014883	0.007388	0.098878	-0.941014	1.734851	1.146218
54837	0	-1.495122	0.738520	9.942663	-0.014954	0.007385	0.099426	-0.941740	1.736320	1.148468
54838	0	-1.500783	0.732411	9.875528	-0.015011	0.007323	0.098755	-0.941458	1.737107	1.153928
54839	0	-1.470539	0.720145	9.887761	-0.014709	0.007202	0.098877	-0.942940	1.736572	1.155212
54840	0	-1.488248	0.726282	9.930541	-0.014885	0.007261	0.099305	-0.941854	1.737939	1.155083
54841	0	-1.488760	0.732523	9.967108	-0.014893	0.007324	0.099670	-0.941394	1.736324	1.151222
54842	0	-1.494081	0.708159	9.967188	-0.014944	0.007082	0.099671	-0.942529	1.736795	1.153156
54843	0	-1.470612	0.744555	10.003717	-0.014709	0.007446	0.100037	-0.944045	1.737260	1.162838
54844	0	-1.494308	0.720340	9.948861	-0.014947	0.007200	0.099488	-0.941139	1.736985	1.162355
54845	0	-1.507015	0.696590	9.942656	-0.015076	0.006958	0.099426	-0.932870	1.734872	1.164137
54846	0	-1.457234	0.690906	9.924406	-0.014577	0.006912	0.099243	-0.937208	1.733741	1.161562
54847	0	-1.464573	0.732754	9.973160	-0.014648	0.007324	0.099731	-0.934118	1.734848	1.163179
54848	0	-1.482165	0.714605	9.973226	-0.014827	0.007147	0.099731	-0.935729	1.733169	1.165471
54849	0	-1.458337	0.701826	9.899967	-0.014587	0.007019	0.098999	-0.937344	1.732789	1.169911
54850	0	-1.475993	0.701974	9.900023	-0.014763	0.007017	0.099000	-0.935066	1.733612	1.172719
54851	0	-1.452210	0.750847	9.912163	-0.014526	0.007507	0.099121	-0.934476	1.732929	1.173387
54852	0	-1.488026	0.744921	9.961081	-0.014884	0.007448	0.099610	-0.934049	1.732880	1.176025
54853	0	-1.507213	0.750817	9.942674	-0.015076	0.007507	0.099426	-0.933785	1.732909	1.173930
54854	0	-1.469816	0.714385	9.930476	-0.014703	0.007142	0.099304	-0.932477	1.731738	1.171952
54855	0	-1.483262	0.720273	9.912089	-0.014832	0.007202	0.099121	-0.932475	1.737164	1.175409
54856	0	-1.489185	0.732763	9.905946	-0.014895	0.007325	0.099059	-0.930376	1.737086	1.171100
54857	0	-1.445905	0.732672	9.948803	-0.014465	0.007324	0.099487	-0.928267	1.734122	1.173167
54858	0	-1.463271	0.714695	9.918350	-0.014636	0.007146	0.099183	-0.927768	1.734389	1.172252
54859	0	-1.464607	0.732372	9.960976	-0.014648	0.007324	0.099609	-0.929048	1.735860	1.176125
54860	0	-1.476466	0.720469	9.924314	-0.014767	0.007200	0.099243	-0.924676	1.737680	1.176771
54861	0	-1.458285	0.726303	9.899970	-0.014587	0.007263	0.098999	-0.925601	1.736622	1.177342
54862	0	-1.494080	0.713961	9.930583	-0.014945	0.007140	0.099305	-0.926969	1.735909	1.174703
54863	0	-1.494674	0.719978	9.954954	-0.014954	0.007202	0.099548	-0.930456	1.732210	1.177832
54864	0	-1.487567	0.682823	9.948988	-0.014879	0.006830	0.099489	-0.933470	1.732300	1.177879
54865	0	-1.483277	0.702014	9.881566	-0.014832	0.007019	0.098816	-0.932897	1.737765	1.173406
54866	0	-1.489691	0.757384	9.893654	-0.014895	0.007570	0.098937	-0.929501	1.743663	1.176062
54867	0	-1.476782	0.726195	9.918262	-0.014771	0.007263	0.099182	-0.931655	1.744765	1.178110
54868	0	-1.476192	0.732032	9.906071	-0.014766	0.007321	0.099060	-0.933608	1.744620	1.182552
54869	0	-1.488600	0.708060	9.881687	-0.014893	0.007080	0.098816	-0.933790	1.741124	1.180755
54870	0	-1.505450	0.726545	9.912409	-0.015062	0.007264	0.099123	-0.933110	1.736332	1.182738
54871	0	-1.507440	0.689895	9.893805	-0.015076	0.006897	0.098938	-0.931573	1.738975	1.179014
54872	0	-1.501039	0.726642	9.893839	-0.015013	0.007267	0.098938	-0.932991	1.740423	1.177431
54873	0	-1.470560	0.714113	9.912167	-0.014709	0.007141	0.099121	-0.933747	1.740166	1.181735
54874	0	-1.469565	0.732411	9.912290	-0.014702	0.007323	0.099122	-0.933574	1.737044	1.174901
54875	0	-1.457944	0.726416	9.924426	-0.014587	0.007263	0.099243	-0.933274	1.732050	1.177621
54876	0	-1.475001	0.702140	9.887954	-0.014755	0.007020	0.098879	-0.932456	1.730111	1.174782
54877	0	-1.464673	0.726075	9.887738	-0.014648	0.007263	0.098877	-0.936001	1.732275	1.173401
54878	0	-1.495155	0.719490	9.863280	-0.014951	0.007196	0.098633	-0.938472	1.737325	1.172204
54879	0	-1.483122	0.738571	9.906007	-0.014832	0.007385	0.099060	-0.938686	1.741000	1.167271
54880	0	-1.501058	0.726662	9.881533	-0.015015	0.007263	0.098815	-0.935531	1.740444	1.168251
54881	0	-1.489363	0.738747	9.844938	-0.014893	0.007385	0.098450	-0.933716	1.745885	1.169758
54882	0	-1.489440	0.751521	9.924206	-0.014895	0.007511	0.099242	-0.929822	1.748844	1.167966
54883	0	-1.494827	0.720400	9.875556	-0.014954	0.007202	0.098755	-0.928512	1.746861	1.171109
54884	0	-1.469630	0.738969	9.912233	-0.014699	0.007388	0.099122	-0.927486	1.747908	1.170678
54885	0	-1.507045	0.744521	9.924404	-0.015076	0.007446	0.099243	-0.929527	1.746056	1.168955
54886	0	-1.475482	0.720237	9.845121	-0.014760	0.007199	0.098451	-0.926787	1.744212	1.170140
54887	0	-1.476830	0.744703	9.912137	-0.014771	0.007446	0.099121	-0.926718	1.745808	1.167075
54888	0	-1.488855	0.732957	9.930391	-0.014889	0.007325	0.099304	-0.922440	1.749634	1.162137
54889	0	-1.494969	0.720606	9.893830	-0.014954	0.007202	0.098938	-0.918770	1.749331	1.163117
54890	0	-1.506885	0.720676	9.832774	-0.015068	0.007210	0.098328	-0.922989	1.754388	1.163313
54891	0	-1.501408	0.714198	9.869387	-0.015015	0.007141	0.098694	-0.922766	1.757958	1.165321
54892	0	-1.476744	0.744222	9.906075	-0.014770	0.007447	0.099060	-0.929303	1.759679	1.162755
54893	0	-1.476419	0.702091	9.942708	-0.014771	0.007019	0.099426	-0.928007	1.756667	1.166589
54894	0	-1.481623	0.720564	9.906140	-0.014819	0.007205	0.099061	-0.928076	1.757392	1.166758
54895	0	-1.489068	0.720501	9.851082	-0.014893	0.007202	0.098511	-0.925581	1.759391	1.166235
54896	0	-1.507559	0.708667	9.924247	-0.015072	0.007085	0.099243	-0.924225	1.767836	1.167729
54897	0	-1.470352	0.738639	9.906086	-0.014709	0.007385	0.099060	-0.923767	1.765131	1.164787
54898	0	-1.463116	0.732815	9.918379	-0.014637	0.007326	0.099183	-0.922289	1.762611	1.166741
54899	0	-1.476477	0.732984	9.899946	-0.014771	0.007324	0.098999	-0.916685	1.760184	1.168721
54900	0	-1.481432	0.733938	9.899954	-0.014820	0.007335	0.098999	-0.912167	1.757509	1.161770
54901	0	-1.458140	0.745052	9.942683	-0.014587	0.007446	0.099426	-0.908187	1.754766	1.160590
54902	0	-1.463381	0.745624	9.869510	-0.014637	0.007454	0.098695	-0.906334	1.755254	1.162491
54903	0	-1.464122	0.720469	9.893887	-0.014648	0.007202	0.098938	-0.904276	1.751106	1.164709
54904	0	-1.468953	0.726716	9.887880	-0.014695	0.007268	0.098878	-0.906022	1.748696	1.166285
54905	0	-1.488856	0.708072	9.918269	-0.014893	0.007080	0.099182	-0.906113	1.748211	1.164263
54906	0	-1.500269	0.757138	9.887841	-0.015007	0.007569	0.098878	-0.904546	1.747221	1.158624
54907	0	-1.488690	0.739265	9.893829	-0.014893	0.007385	0.098938	-0.896917	1.744833	1.159829
54908	0	-1.481623	0.715561	9.893855	-0.014820	0.007155	0.098938	-0.897529	1.744518	1.160529
54909	0	-1.464684	0.738778	9.887700	-0.014648	0.007385	0.098877	-0.895437	1.746856	1.161416
54910	0	-1.464163	0.727065	9.887727	-0.014646	0.007267	0.098877	-0.892075	1.746459	1.163788
54911	0	-1.495303	0.713910	9.899926	-0.014954	0.007141	0.098999	-0.895198	1.750037	1.168261
54912	0	-1.488618	0.726060	9.924382	-0.014892	0.007258	0.099243	-0.893561	1.747930	1.168849
54913	0	-1.470380	0.726335	9.930503	-0.014709	0.007263	0.099304	-0.894226	1.745576	1.171036
54914	0	-1.475661	0.714462	9.863388	-0.014759	0.007141	0.098634	-0.891026	1.746910	1.172216
54915	0	-1.513207	0.683791	9.906063	-0.015137	0.006836	0.099060	-0.889639	1.745753	1.173302
[truncated: 618 more rows]
