# Supplementary material for: Properties of traditional bamboo carrying poles have implications for user interactions
Source: PLoS One. 2018 May 10;13(5):e0196208. doi: 10.1371/journal.pone.0196208 (PMC5945030; doi:10.1371/journal.pone.0196208)
Supplement: S1 Text — (ZIP) [file pone.0196208.s005.zip › ResTest_PoleL_MeLoad1.txt]

// Start Time: Unknown
// Update Rate: 100.0Hz
// Filter Profile: human (34.3)
// Firmware Version: 2.1.4
PacketCounter	SampleTimeFine	Acc_X	Acc_Y	Acc_Z	VelInc_X	VelInc_Y	VelInc_Z	Roll	Pitch	Yaw	Latitude	Longitude	Altitude	Vel_X	Vel_Y	Vel_Z
63102	0	-2.267569	0.839614	12.269994	-0.022542	0.008298	0.122731	0.052307	3.616978	-0.201178
63103	0	-2.396481	0.990918	12.656160	-0.023865	0.009827	0.126587	0.126988	3.707475	-0.194322
63104	0	-2.412466	1.021815	12.627632	-0.024065	0.010174	0.126291	0.167278	3.761552	-0.188921
63105	0	-2.376985	0.886201	12.713032	-0.023743	0.008850	0.127136	0.178160	3.785994	-0.187283
63106	0	-2.395858	0.814831	13.072879	-0.023982	0.008142	0.130725	0.183792	3.765419	-0.181910
63107	0	-2.337309	0.897721	13.056541	-0.023438	0.008972	0.130554	0.187518	3.709011	-0.176014
63108	0	-2.223287	1.290212	12.650256	-0.022336	0.012888	0.126486	0.199131	3.616254	-0.169832
63109	0	-2.238763	1.287588	12.191225	-0.022522	0.012878	0.121887	0.195222	3.490730	-0.165014
63110	0	-2.143420	1.284678	11.940184	-0.021587	0.012873	0.119371	0.168936	3.344564	-0.158427
63111	0	-2.027890	1.173417	11.307214	-0.020447	0.011780	0.113037	0.121304	3.175119	-0.154836
63112	0	-1.880328	1.182132	10.612025	-0.018972	0.011877	0.106084	0.059792	2.993058	-0.155643
63113	0	-1.711072	1.214059	9.909643	-0.017273	0.012207	0.099060	-0.018153	2.805684	-0.161730
63114	0	-1.614244	1.140935	9.379152	-0.016295	0.011470	0.093758	-0.093194	2.619222	-0.163530
63115	0	-1.524443	1.019646	8.853126	-0.015381	0.010254	0.088501	-0.168512	2.442794	-0.169602
63116	0	-1.439588	1.039289	8.394754	-0.014512	0.010449	0.083920	-0.246396	2.284436	-0.171748
63117	0	-1.400282	1.087052	7.894319	-0.014099	0.010925	0.078918	-0.326421	2.144893	-0.171365
63118	0	-1.371613	1.106921	7.618128	-0.013792	0.011125	0.076159	-0.409846	2.030514	-0.173746
63119	0	-1.349494	1.037981	7.496903	-0.013550	0.010437	0.074951	-0.496844	1.945892	-0.180854
63120	0	-1.346665	0.923498	7.304492	-0.013504	0.009287	0.073031	-0.577435	1.886268	-0.191535
63121	0	-1.310661	0.794524	7.251819	-0.013123	0.007996	0.072510	-0.656057	1.860537	-0.196038
63122	0	-1.266610	0.651594	7.142840	-0.012664	0.006553	0.071425	-0.713952	1.863661	-0.204922
63123	0	-1.284004	0.620695	7.183595	-0.012817	0.006226	0.071838	-0.742688	1.899392	-0.211995
63124	0	-1.345580	0.612877	7.438821	-0.013413	0.006125	0.074396	-0.736669	1.964207	-0.221581
63125	0	-1.465127	0.630777	7.731775	-0.014587	0.006287	0.077332	-0.704331	2.058339	-0.232629
63126	0	-1.541498	0.653992	8.106836	-0.015332	0.006514	0.081086	-0.666280	2.175002	-0.233929
63127	0	-1.633596	0.466945	8.445158	-0.016235	0.004639	0.084473	-0.623369	2.311232	-0.239321
63128	0	-1.712146	0.382438	9.038588	-0.017000	0.003789	0.090410	-0.577306	2.464707	-0.240153
63129	0	-1.795395	0.290787	9.604367	-0.017822	0.002869	0.096069	-0.529349	2.621632	-0.242150
63130	0	-1.829952	0.440238	10.166565	-0.018163	0.004354	0.101692	-0.474301	2.775614	-0.248993
63131	0	-1.911698	0.506668	10.586880	-0.018982	0.005005	0.105896	-0.406674	2.921486	-0.251348
63132	0	-1.988599	0.612800	11.020493	-0.019753	0.006048	0.110233	-0.323262	3.059963	-0.254522
63133	0	-2.104791	0.697984	11.496466	-0.020935	0.006897	0.114990	-0.240576	3.172164	-0.250264
63134	0	-2.217487	0.732706	11.930919	-0.022085	0.007252	0.119330	-0.168268	3.258081	-0.249804
63135	0	-2.240764	0.854641	12.187023	-0.022339	0.008484	0.121887	-0.109584	3.322646	-0.244078
63136	0	-2.233029	0.932585	12.226909	-0.022294	0.009280	0.122279	-0.067028	3.356622	-0.239465
63137	0	-2.179675	0.912358	12.347069	-0.021790	0.009094	0.123474	-0.040075	3.363340	-0.236561
63138	0	-2.140869	0.917425	12.420230	-0.021438	0.009152	0.124199	-0.020471	3.336741	-0.233807
63139	0	-2.093835	1.015536	12.274962	-0.020996	0.010132	0.122742	0.000632	3.283091	-0.231466
63140	0	-2.055759	1.196021	11.910686	-0.020640	0.011947	0.119094	0.012620	3.204091	-0.224133
63141	0	-2.015966	1.428088	11.494767	-0.020264	0.014282	0.114929	0.010114	3.101328	-0.218465
63142	0	-1.958229	1.474989	11.053173	-0.019697	0.014768	0.110509	-0.009425	2.983017	-0.215687
63143	0	-1.855552	1.334147	10.585949	-0.018677	0.013367	0.105835	-0.037872	2.852574	-0.212232
63144	0	-1.783877	1.034683	10.108431	-0.017958	0.010388	0.101059	-0.085899	2.718274	-0.209072
63145	0	-1.697251	0.874334	9.591128	-0.017090	0.008789	0.095886	-0.141359	2.578375	-0.211619
63146	0	-1.609050	0.927417	9.144060	-0.016195	0.009312	0.091418	-0.189174	2.447313	-0.214533
63147	0	-1.632716	0.972833	8.705750	-0.016418	0.009766	0.087036	-0.238843	2.327233	-0.219206
63148	0	-1.555767	1.020507	8.416572	-0.015632	0.010242	0.084147	-0.290048	2.226373	-0.224802
63149	0	-1.489477	1.222974	8.180360	-0.014954	0.012268	0.081787	-0.343723	2.143312	-0.232922
63150	0	-1.497380	1.142069	8.012511	-0.015021	0.011460	0.080111	-0.400218	2.075008	-0.236455
63151	0	-1.413559	0.777517	8.002507	-0.014160	0.007812	0.080017	-0.453283	2.039728	-0.238109
63152	0	-1.428521	0.844416	7.893937	-0.014296	0.008471	0.078935	-0.491002	2.024240	-0.245318
63153	0	-1.417183	0.767769	7.763585	-0.014160	0.007690	0.077637	-0.509136	2.041082	-0.251856
63154	0	-1.439360	0.650850	7.964287	-0.014367	0.006504	0.079648	-0.502116	2.078862	-0.262194
63155	0	-1.597358	0.770840	8.141070	-0.015930	0.007690	0.081421	-0.476194	2.139588	-0.268983
63156	0	-1.571078	0.842668	8.425535	-0.015655	0.008399	0.084269	-0.438086	2.215728	-0.272877
63157	0	-1.679392	0.544950	8.775407	-0.016724	0.005432	0.087769	-0.414544	2.307318	-0.275351
63158	0	-1.694968	0.603238	9.034730	-0.016869	0.006017	0.090364	-0.393716	2.409937	-0.276524
63159	0	-1.779253	0.452960	9.544122	-0.017700	0.004517	0.095459	-0.377041	2.520631	-0.274979
63160	0	-1.786786	0.444302	9.906626	-0.017770	0.004421	0.099085	-0.350869	2.633880	-0.275236
63161	0	-1.852933	0.455391	10.294732	-0.018433	0.004517	0.102966	-0.308677	2.741316	-0.273666
63162	0	-1.952259	0.495026	10.754552	-0.019428	0.004899	0.107565	-0.253679	2.841601	-0.272692
63163	0	-2.065194	0.543056	11.021106	-0.020569	0.005371	0.110229	-0.191765	2.927730	-0.269162
63164	0	-2.178909	0.670526	11.414018	-0.021718	0.006654	0.114157	-0.139985	2.998923	-0.268868
63165	0	-2.177899	0.804269	11.632033	-0.021729	0.007996	0.116333	-0.093752	3.048591	-0.261428
63166	0	-2.166724	0.836854	11.672820	-0.021646	0.008334	0.116735	-0.060287	3.068978	-0.255301
63167	0	-2.094465	0.856833	11.767237	-0.020935	0.008545	0.117676	-0.037680	3.078362	-0.252512
63168	0	-2.111397	0.825199	11.821978	-0.021137	0.008225	0.118217	-0.012562	3.055913	-0.246938
63169	0	-2.058796	0.917526	11.798673	-0.020630	0.009155	0.117981	0.006152	3.015456	-0.238127
63170	0	-2.060485	1.128854	11.525467	-0.020670	0.011270	0.115245	0.024004	2.951264	-0.233180
63171	0	-1.975899	1.239365	11.128048	-0.019836	0.012390	0.111267	0.026652	2.872190	-0.228341
63172	0	-1.910178	1.397417	10.813721	-0.019197	0.013984	0.108119	0.015498	2.771666	-0.223918
63173	0	-1.839145	1.420806	10.536636	-0.018494	0.014221	0.105347	0.000167	2.661336	-0.221431
63174	0	-1.733563	1.069637	10.210722	-0.017442	0.010716	0.102087	-0.023392	2.543152	-0.209582
63175	0	-1.650033	0.894989	9.694319	-0.016602	0.008972	0.096924	-0.050700	2.424017	-0.204566
63176	0	-1.582828	0.908975	9.307259	-0.015920	0.009112	0.093055	-0.079399	2.311956	-0.202200
63177	0	-1.505397	1.078344	8.992107	-0.015137	0.010803	0.089905	-0.105337	2.206650	-0.207458
63178	0	-1.472127	1.233095	8.683970	-0.014794	0.012351	0.086824	-0.132507	2.110712	-0.206944
63179	0	-1.428740	1.224639	8.436322	-0.014343	0.012268	0.084351	-0.162275	2.034744	-0.211729
63180	0	-1.381303	1.060043	8.246807	-0.013855	0.010620	0.082458	-0.189816	1.976467	-0.213952
63181	0	-1.401603	0.888556	8.112694	-0.014044	0.008909	0.081120	-0.223065	1.937030	-0.219278
63182	0	-1.433003	0.766714	8.056480	-0.014343	0.007686	0.080561	-0.249130	1.918155	-0.221846
63183	0	-1.446862	0.639170	8.062820	-0.014465	0.006409	0.080627	-0.272679	1.922728	-0.227014
63184	0	-1.515274	0.622143	8.013646	-0.015137	0.006226	0.080139	-0.277778	1.945421	-0.238363
63185	0	-1.578101	0.646760	8.220802	-0.015747	0.006470	0.082214	-0.279756	1.992494	-0.246661
63186	0	-1.647654	0.793575	8.402181	-0.016427	0.007930	0.084032	-0.270708	2.059692	-0.250332
63187	0	-1.697083	0.917446	8.683851	-0.016907	0.009155	0.086853	-0.244393	2.143735	-0.257572
63188	0	-1.778522	0.781084	8.930915	-0.017710	0.007791	0.089326	-0.217489	2.240361	-0.257713
63189	0	-1.803177	0.582119	9.208355	-0.017944	0.005798	0.092102	-0.188017	2.348980	-0.258897
63190	0	-1.803088	0.379932	9.613787	-0.017944	0.003771	0.096155	-0.153301	2.451950	-0.255653
63191	0	-1.803361	0.449800	10.050705	-0.017944	0.004456	0.100525	-0.104250	2.553673	-0.260480
63192	0	-1.846205	0.617872	10.400826	-0.018373	0.006130	0.104027	-0.050327	2.651082	-0.261980
63193	0	-1.906630	0.761770	10.740346	-0.018982	0.007568	0.107422	0.002760	2.740924	-0.266512
63194	0	-1.983968	0.723109	11.078544	-0.019767	0.007181	0.110802	0.054619	2.816178	-0.263797
63195	0	-2.051088	0.651779	11.314483	-0.020447	0.006470	0.113159	0.103423	2.880953	-0.259729
63196	0	-2.110880	0.746787	11.519298	-0.021066	0.007421	0.115204	0.149493	2.923775	-0.259230
63197	0	-2.144351	0.919651	11.559358	-0.021423	0.009155	0.115601	0.190048	2.943882	-0.254177
63198	0	-2.109760	1.030018	11.625457	-0.021098	0.010275	0.116257	0.214639	2.943629	-0.245966
63199	0	-2.115274	1.003283	11.627480	-0.021179	0.010010	0.116272	0.236774	2.917848	-0.240406
63200	0	-2.065453	1.019575	11.524553	-0.020700	0.010177	0.115239	0.254999	2.873518	-0.234401
63201	0	-2.014334	1.130364	11.292442	-0.020203	0.011292	0.112915	0.266471	2.813939	-0.228349
63202	0	-1.970758	1.216770	10.977287	-0.019782	0.012169	0.109759	0.264361	2.736897	-0.221796
63203	0	-1.926934	1.281064	10.719275	-0.019348	0.012817	0.107178	0.256275	2.653453	-0.216662
63204	0	-1.882764	1.219423	10.420542	-0.018921	0.012207	0.104187	0.241260	2.551492	-0.216282
63205	0	-1.803856	1.041456	10.017709	-0.018127	0.010437	0.100159	0.214773	2.450384	-0.213236
63206	0	-1.695192	1.079314	9.734362	-0.017039	0.010820	0.097325	0.182023	2.348045	-0.210996
63207	0	-1.658011	1.096084	9.413376	-0.016663	0.010986	0.094116	0.150415	2.247927	-0.214545
63208	0	-1.609866	1.071948	9.138567	-0.016174	0.010742	0.091370	0.121332	2.153535	-0.213741
63209	0	-1.604847	1.065849	8.900369	-0.016113	0.010681	0.088989	0.091579	2.070761	-0.208430
63210	0	-1.581223	1.037110	8.707580	-0.015864	0.010392	0.087064	0.063576	2.002374	-0.209970
63211	0	-1.540492	1.004584	8.478752	-0.015442	0.010071	0.084778	0.029996	1.952333	-0.214322
63212	0	-1.541818	0.913559	8.325851	-0.015442	0.009155	0.083252	0.003194	1.919630	-0.218482
63213	0	-1.542847	0.761128	8.270681	-0.015442	0.007629	0.082703	-0.021474	1.901024	-0.222870
63214	0	-1.578520	0.617643	8.332079	-0.015781	0.006188	0.083321	-0.037437	1.906317	-0.222790
63215	0	-1.575848	0.762396	8.379962	-0.015747	0.007629	0.083801	-0.044227	1.921824	-0.227399
63216	0	-1.613733	0.830615	8.477273	-0.016113	0.008301	0.084778	-0.036339	1.954178	-0.233048
63217	0	-1.621216	0.806644	8.702819	-0.016174	0.008057	0.087036	-0.022795	2.003920	-0.235018
63218	0	-1.703255	0.765804	8.926738	-0.016985	0.007648	0.089277	-0.009621	2.064890	-0.239462
63219	0	-1.684079	0.581640	9.154129	-0.016785	0.005798	0.091553	0.013710	2.135111	-0.240769
63220	0	-1.721001	0.561122	9.395704	-0.017144	0.005590	0.093970	0.039702	2.215292	-0.236025
63221	0	-1.746087	0.606700	9.721568	-0.017395	0.006042	0.097229	0.069298	2.292878	-0.236206
63222	0	-1.803184	0.667404	10.048205	-0.017959	0.006642	0.100497	0.106069	2.376286	-0.234112
63223	0	-1.892152	0.723661	10.295259	-0.018860	0.007202	0.102966	0.144840	2.444888	-0.232848
63224	0	-1.960004	0.748875	10.524274	-0.019536	0.007455	0.105257	0.182211	2.514571	-0.232814
63225	0	-1.976626	0.784383	10.741006	-0.019714	0.007812	0.107422	0.215951	2.569972	-0.229523
63226	0	-2.016584	0.803092	10.934031	-0.020125	0.007998	0.109350	0.251061	2.612436	-0.224512
63227	0	-2.028787	0.820675	11.071127	-0.020264	0.008179	0.110718	0.280084	2.637595	-0.221121
63228	0	-2.007884	0.918319	11.143128	-0.020068	0.009151	0.111436	0.313452	2.648820	-0.214007
63229	0	-1.995255	0.960865	11.102176	-0.019958	0.009583	0.111023	0.340123	2.642961	-0.211090
63230	0	-1.991939	1.081081	11.151070	-0.019947	0.010794	0.111507	0.357265	2.614998	-0.206132
63231	0	-1.955649	1.160732	11.023473	-0.019592	0.011597	0.110229	0.367913	2.578240	-0.205122
63232	0	-1.934564	1.197674	10.854037	-0.019400	0.011983	0.108530	0.360969	2.521746	-0.202135
63233	0	-1.868469	1.146906	10.615010	-0.018738	0.011475	0.106140	0.354563	2.464926	-0.200901
63234	0	-1.826170	1.095992	10.440251	-0.018329	0.010975	0.104389	0.337696	2.391926	-0.199459
63235	0	-1.763368	1.145624	10.151512	-0.017700	0.011475	0.101501	0.316575	2.317354	-0.199034
63236	0	-1.731855	1.154181	9.885689	-0.017387	0.011560	0.098843	0.294578	2.238015	-0.200168
63237	0	-1.684351	1.115230	9.589936	-0.016907	0.011169	0.095886	0.273653	2.163170	-0.194994
63238	0	-1.666301	1.037724	9.342304	-0.016723	0.010403	0.093410	0.242331	2.090240	-0.198286
63239	0	-1.648892	1.010991	9.150345	-0.016541	0.010132	0.091492	0.214755	2.025957	-0.200617
63240	0	-1.639443	1.097667	9.030612	-0.016438	0.011003	0.090295	0.180883	1.970159	-0.204704
63241	0	-1.620069	1.096001	8.790031	-0.016235	0.010986	0.087891	0.147006	1.924805	-0.212977
63242	0	-1.620344	0.944978	8.718293	-0.016228	0.009469	0.087176	0.122193	1.892845	-0.220111
63243	0	-1.640773	0.791610	8.752810	-0.016418	0.007935	0.087524	0.098529	1.878977	-0.220682
63244	0	-1.633861	0.635447	8.722675	-0.016336	0.006371	0.087226	0.077031	1.881993	-0.227992
63245	0	-1.618869	0.768225	8.642382	-0.016174	0.007690	0.086426	0.067014	1.901083	-0.232786
63246	0	-1.634370	0.974560	8.757864	-0.016326	0.009748	0.087582	0.064128	1.924115	-0.239488
63247	0	-1.657299	0.891443	9.002056	-0.016541	0.008911	0.090027	0.069179	1.965404	-0.242852
63248	0	-1.707144	0.837140	9.043326	-0.017034	0.008368	0.090441	0.074942	2.013426	-0.244703
63249	0	-1.707749	0.526211	9.319104	-0.017029	0.005249	0.093201	0.091922	2.073453	-0.248578
63250	0	-1.736483	0.504350	9.524557	-0.017312	0.005031	0.095256	0.108354	2.137152	-0.251974
63251	0	-1.806326	0.655039	9.782738	-0.018005	0.006531	0.097839	0.132258	2.205074	-0.256081
63252	0	-1.806163	0.744483	10.018285	-0.018003	0.007425	0.100195	0.155443	2.272780	-0.259361
63253	0	-1.891198	0.777437	10.240565	-0.018860	0.007751	0.102417	0.181732	2.331226	-0.259980
63254	0	-1.925940	0.714428	10.415372	-0.019210	0.007126	0.104164	0.202623	2.385872	-0.256756
63255	0	-1.981648	0.740803	10.674129	-0.019775	0.007385	0.106750	0.227528	2.430161	-0.254365
63256	0	-1.957919	0.860612	10.855673	-0.019554	0.008591	0.108562	0.244230	2.456836	-0.254578
63257	0	-1.985346	0.844095	10.967570	-0.019836	0.008423	0.109680	0.263385	2.474907	-0.252469
63258	0	-1.993703	0.829157	10.972948	-0.019932	0.008275	0.109732	0.280837	2.480664	-0.254332
63259	0	-2.007419	0.880293	10.980230	-0.020081	0.008789	0.109802	0.295342	2.474356	-0.254855
63260	0	-1.980047	0.986407	10.943838	-0.019824	0.009853	0.109435	0.306369	2.450190	-0.250472
63261	0	-1.943406	1.117995	10.883107	-0.019470	0.011169	0.108826	0.317152	2.412713	-0.249853
63262	0	-1.867730	1.155419	10.713530	-0.018728	0.011556	0.107126	0.315216	2.359050	-0.242935
63263	0	-1.856047	1.146963	10.517389	-0.018616	0.011475	0.105164	0.309517	2.299463	-0.243263
63264	0	-1.801987	1.157538	10.336422	-0.018080	0.011586	0.103353	0.297349	2.233543	-0.246516
63265	0	-1.770086	1.029867	10.096442	-0.017761	0.010315	0.100952	0.278688	2.165645	-0.244042
63266	0	-1.727751	0.977668	9.885206	-0.017338	0.009794	0.098840	0.258129	2.096427	-0.240611
63267	0	-1.703086	0.956343	9.614275	-0.017090	0.009583	0.096130	0.235206	2.026763	-0.238408
63268	0	-1.649109	1.068203	9.378641	-0.016548	0.010704	0.093774	0.208422	1.957297	-0.246831
63269	0	-1.612606	1.163942	9.192975	-0.016174	0.011658	0.091919	0.185689	1.897606	-0.250539
63270	0	-1.591450	1.184689	9.054620	-0.015958	0.011866	0.090536	0.162181	1.843136	-0.254271
63271	0	-1.565478	1.072569	8.881366	-0.015686	0.010742	0.088806	0.141212	1.803172	-0.258136
63272	0	-1.572173	0.922456	8.846061	-0.015746	0.009244	0.088454	0.116580	1.771920	-0.259674
63273	0	-1.579890	0.809731	8.728383	-0.015808	0.008118	0.087280	0.090635	1.760120	-0.263419
63274	0	-1.572362	0.726636	8.735035	-0.015729	0.007283	0.087348	0.069246	1.753492	-0.264410
63275	0	-1.624264	0.663983	8.715784	-0.016235	0.006653	0.087158	0.053255	1.763373	-0.272894
63276	0	-1.651234	0.704999	8.831390	-0.016495	0.007053	0.088317	0.049854	1.786467	-0.280005
63277	0	-1.699442	0.799204	8.971696	-0.016968	0.007996	0.089722	0.046484	1.820674	-0.286001
63278	0	-1.723694	0.908968	9.092654	-0.017205	0.009087	0.090933	0.051441	1.860772	-0.291015
63279	0	-1.792200	0.794426	9.264306	-0.017883	0.007935	0.092651	0.064343	1.908954	-0.290852
63280	0	-1.794437	0.704630	9.451754	-0.017901	0.007038	0.094526	0.075325	1.961337	-0.291799
63281	0	-1.818215	0.593067	9.648566	-0.018127	0.005920	0.096497	0.088642	2.026639	-0.291429
63282	0	-1.810877	0.546833	9.927198	-0.018057	0.005453	0.099282	0.107253	2.086942	-0.296597
63283	0	-1.829922	0.660776	10.112524	-0.018250	0.006592	0.101135	0.126328	2.143627	-0.300899
63284	0	-1.797453	0.817282	10.287357	-0.017923	0.008150	0.102884	0.152496	2.200969	-0.302005
63285	0	-1.823329	0.850234	10.509329	-0.018188	0.008484	0.105103	0.173397	2.250241	-0.298497
63286	0	-1.868140	0.756979	10.672348	-0.018646	0.007545	0.106731	0.201087	2.288416	-0.296957
63287	0	-1.930631	0.734094	10.790559	-0.019287	0.007324	0.107910	0.219311	2.309264	-0.293709
63288	0	-1.939722	0.791752	10.808116	-0.019387	0.007907	0.108084	0.230984	2.320350	-0.290649
63289	0	-1.928737	0.952819	10.815366	-0.019287	0.009521	0.108154	0.238500	2.321211	-0.288543
63290	0	-1.951769	1.130556	10.772760	-0.019532	0.011304	0.107725	0.240616	2.306395	-0.288240
63291	0	-1.962791	1.190528	10.712098	-0.019653	0.011902	0.107117	0.244394	2.280052	-0.285053
63292	0	-1.938808	1.105595	10.621438	-0.019420	0.011054	0.106209	0.246469	2.246879	-0.280530
63293	0	-1.955441	0.835999	10.474355	-0.019592	0.008362	0.104736	0.244494	2.206166	-0.276220
63294	0	-1.898568	0.798845	10.256100	-0.019031	0.007992	0.102552	0.240688	2.156757	-0.271981
63295	0	-1.862084	0.926948	10.139040	-0.018677	0.009277	0.101379	0.231737	2.094379	-0.272835
63296	0	-1.790423	1.145871	9.902965	-0.017958	0.011458	0.099020	0.231985	2.033441	-0.274990
63297	0	-1.752504	1.244071	9.730096	-0.017578	0.012451	0.097290	0.219686	1.971924	-0.274447
63298	0	-1.681240	1.174847	9.573347	-0.016864	0.011759	0.095723	0.207412	1.911279	-0.275579
63299	0	-1.649189	1.017995	9.491952	-0.016541	0.010193	0.094910	0.192092	1.853259	-0.281421
63300	0	-1.603895	0.942227	9.328894	-0.016079	0.009435	0.093281	0.177192	1.804861	-0.283336
63301	0	-1.577029	0.962990	9.168275	-0.015808	0.009644	0.091675	0.160594	1.758258	-0.287298
63302	0	-1.552535	0.923363	9.047534	-0.015551	0.009250	0.090469	0.140897	1.726942	-0.288946
63303	0	-1.541999	0.914283	9.021497	-0.015442	0.009155	0.090210	0.125709	1.699827	-0.290981
63304	0	-1.563293	0.844838	8.973391	-0.015643	0.008458	0.089731	0.114121	1.687366	-0.296788
63305	0	-1.623493	0.743052	8.935686	-0.016235	0.007446	0.089355	0.095095	1.687383	-0.303837
63306	0	-1.648550	0.679067	8.972328	-0.016479	0.006804	0.089724	0.079866	1.696909	-0.306536
63307	0	-1.728578	0.652324	9.008597	-0.017273	0.006531	0.090088	0.071594	1.713874	-0.311374
63308	0	-1.756390	0.675172	9.160566	-0.017544	0.006759	0.091609	0.064232	1.739656	-0.316244
63309	0	-1.785217	0.769362	9.258431	-0.017822	0.007690	0.092590	0.069364	1.777290	-0.318228
63310	0	-1.809863	0.813033	9.415806	-0.018066	0.008123	0.094165	0.079130	1.817065	-0.323290
63311	0	-1.791857	0.745610	9.545161	-0.017883	0.007446	0.095459	0.091910	1.860106	-0.319904
63312	0	-1.799689	0.619996	9.842615	-0.017957	0.006185	0.098434	0.110976	1.907556	-0.321255
63313	0	-1.810328	0.557020	10.009011	-0.018066	0.005554	0.100098	0.130385	1.950519	-0.322757
63314	0	-1.811712	0.664774	10.159930	-0.018081	0.006624	0.101607	0.157813	1.992303	-0.323658
63315	0	-1.773398	0.838367	10.259248	-0.017700	0.008362	0.102600	0.183138	2.030779	-0.324177
63316	0	-1.798069	0.861129	10.385879	-0.017952	0.008589	0.103866	0.208768	2.063271	-0.324115
63317	0	-1.815023	0.868637	10.540220	-0.018127	0.008667	0.105408	0.230627	2.088876	-0.321052
63318	0	-1.848853	0.872025	10.588154	-0.018478	0.008705	0.105885	0.247647	2.100735	-0.319077
63319	0	-1.873974	0.953316	10.619978	-0.018738	0.009521	0.106201	0.260819	2.103836	-0.314637
63320	0	-1.897528	1.053314	10.638112	-0.018986	0.010521	0.106380	0.274424	2.093638	-0.310139
63321	0	-1.945545	1.044459	10.534866	-0.019470	0.010437	0.105347	0.283141	2.078638	-0.308376
63322	0	-1.911609	0.978193	10.443851	-0.019136	0.009780	0.104435	0.285703	2.057499	-0.298285
63323	0	-1.882618	0.891045	10.346079	-0.018860	0.008911	0.103455	0.285370	2.021248	-0.299589
63324	0	-1.857358	0.897025	10.255711	-0.018610	0.008970	0.102551	0.285754	1.981642	-0.300593
63325	0	-1.845694	1.024987	10.126443	-0.018494	0.010254	0.101257	0.281680	1.941186	-0.302173
63326	0	-1.783469	1.152575	9.993470	-0.017872	0.011527	0.099928	0.280591	1.899800	-0.302795
63327	0	-1.723506	1.122890	9.748004	-0.017273	0.011230	0.097473	0.279156	1.856538	-0.300915
63328	0	-1.679735	1.055183	9.602816	-0.016832	0.010555	0.096022	0.275598	1.815950	-0.301737
63329	0	-1.638234	0.982303	9.564866	-0.016418	0.009827	0.095642	0.271745	1.773960	-0.297200
63330	0	-1.582763	0.914243	9.419553	-0.015860	0.009148	0.094190	0.266081	1.736164	-0.300263
63331	0	-1.541800	0.944914	9.314476	-0.015442	0.009460	0.093140	0.253070	1.707798	-0.302672
63332	0	-1.561826	0.936838	9.217702	-0.015639	0.009377	0.092173	0.243919	1.682579	-0.309783
63333	0	-1.591674	0.908340	9.204441	-0.015930	0.009094	0.092041	0.231498	1.666883	-0.311588
63334	0	-1.632307	0.851452	9.101226	-0.016331	0.008523	0.091010	0.221972	1.658288	-0.313717
63335	0	-1.672458	0.731236	9.112627	-0.016724	0.007324	0.091125	0.208387	1.660530	-0.315619
63336	0	-1.715699	0.613227	9.124829	-0.017153	0.006141	0.091249	0.199285	1.666914	-0.323151
63337	0	-1.771369	0.646507	9.130631	-0.017700	0.006470	0.091309	0.194886	1.684932	-0.324037
63338	0	-1.805023	0.780609	9.294809	-0.018033	0.007802	0.092952	0.201506	1.707127	-0.331993
63339	0	-1.820823	0.837029	9.441683	-0.018188	0.008362	0.094421	0.213350	1.732072	-0.341217
63340	0	-1.868531	0.862889	9.428332	-0.018656	0.008622	0.094290	0.222697	1.769162	-0.335578
63341	0	-1.846377	0.684631	9.618470	-0.018433	0.006836	0.096191	0.236570	1.807397	-0.339116
63342	0	-1.797765	0.613836	9.720892	-0.017946	0.006124	0.097216	0.255500	1.845607	-0.344793
63343	0	-1.778970	0.655297	9.917556	-0.017761	0.006531	0.099182	0.282151	1.879650	-0.340839
63344	0	-1.766081	0.726926	10.074979	-0.017636	0.007247	0.100756	0.308543	1.908743	-0.337077
63345	0	-1.735889	0.820352	10.210560	-0.017334	0.008179	0.102112	0.337465	1.937928	-0.337123
63346	0	-1.771174	0.818849	10.276437	-0.017690	0.008167	0.102770	0.362235	1.963751	-0.338002
63347	0	-1.801786	0.862394	10.363403	-0.018005	0.008606	0.103638	0.383017	1.978930	-0.331793
63348	0	-1.803607	0.993869	10.435902	-0.018030	0.009923	0.104362	0.401255	1.986803	-0.329254
63349	0	-1.830938	1.081306	10.443034	-0.018311	0.010803	0.104431	0.412910	1.987149	-0.320842
63350	0	-1.848557	1.089088	10.381920	-0.018492	0.010883	0.103819	0.422082	1.981982	-0.312579
63351	0	-1.872388	0.952527	10.412813	-0.018738	0.009521	0.104126	0.427102	1.968194	-0.307616
63352	0	-1.905416	0.855994	10.364490	-0.019076	0.008552	0.103642	0.436774	1.945235	-0.300630
63353	0	-1.901923	0.934232	10.242104	-0.019043	0.009338	0.102417	0.441794	1.920327	-0.294159
63354	0	-1.872104	1.093773	10.151431	-0.018752	0.010933	0.101509	0.447843	1.887031	-0.291733
63355	0	-1.815405	1.135382	10.004273	-0.018188	0.011353	0.100037	0.450010	1.849370	-0.291488
63356	0	-1.759790	1.141476	9.938289	-0.017632	0.011415	0.099377	0.450072	1.811108	-0.293157
63357	0	-1.711817	1.062110	9.815014	-0.017151	0.010620	0.098145	0.451994	1.774728	-0.290088
63358	0	-1.668672	1.012596	9.663575	-0.016721	0.010133	0.096629	0.444977	1.735882	-0.294378
63359	0	-1.608458	0.994449	9.528117	-0.016113	0.009949	0.095276	0.440935	1.702999	-0.297081
63360	0	-1.560182	0.981094	9.468026	-0.015629	0.009818	0.094675	0.433364	1.672096	-0.292680
63361	0	-1.523758	0.969600	9.448673	-0.015259	0.009705	0.094482	0.424196	1.647988	-0.293198
63362	0	-1.568652	0.931598	9.321292	-0.015705	0.009321	0.093209	0.419087	1.626672	-0.297889
63363	0	-1.591684	0.884349	9.253222	-0.015930	0.008850	0.092529	0.412366	1.611672	-0.303371
63364	0	-1.656594	0.809575	9.259840	-0.016575	0.008104	0.092596	0.403242	1.602242	-0.304647
63365	0	-1.715183	0.695057	9.228554	-0.017151	0.006958	0.092285	0.395675	1.605030	-0.306799
63366	0	-1.770396	0.662857	9.216338	-0.017702	0.006638	0.092163	0.386288	1.608982	-0.312178
63367	0	-1.789313	0.799248	9.338217	-0.017883	0.007996	0.093384	0.384164	1.622663	-0.313427
63368	0	-1.840845	0.872933	9.355902	-0.018392	0.008721	0.093563	0.395572	1.644932	-0.314304
63369	0	-1.899661	0.861224	9.453994	-0.018982	0.008606	0.094543	0.404401	1.664548	-0.307105
63370	0	-1.866627	0.856964	9.550719	-0.018645	0.008557	0.095512	0.420814	1.691429	-0.307672
63371	0	-1.840314	0.697416	9.630629	-0.018372	0.006958	0.096313	0.441636	1.730681	-0.304789
63372	0	-1.797630	0.670485	9.848997	-0.017948	0.006685	0.098496	0.466134	1.765195	-0.307833
63373	0	-1.735920	0.807482	9.966455	-0.017334	0.008057	0.099670	0.488649	1.795957	-0.312672
63374	0	-1.716699	0.903142	10.020087	-0.017141	0.009008	0.100207	0.516450	1.827155	-0.308957
63375	0	-1.705329	0.905457	10.216688	-0.017029	0.009033	0.102173	0.541969	1.856455	-0.308656
63376	0	-1.734171	0.799990	10.325414	-0.017323	0.007977	0.103259	0.568374	1.879572	-0.313663
63377	0	-1.765082	0.771097	10.381730	-0.017639	0.007690	0.103821	0.592421	1.894318	-0.311665
63378	0	-1.791360	0.932990	10.442043	-0.017907	0.009318	0.104423	0.606542	1.903365	-0.311703
63379	0	-1.818914	1.068682	10.394217	-0.018188	0.010681	0.103943	0.614368	1.905987	-0.317772
63380	0	-1.842929	1.149128	10.375810	-0.018435	0.011485	0.103758	0.622659	1.902222	-0.320371
63381	0	-1.866278	1.062181	10.370107	-0.018677	0.010620	0.103699	0.626044	1.888767	-0.323975
63382	0	-1.900043	0.897784	10.260738	-0.019015	0.008975	0.102605	0.630466	1.874256	-0.322146
63383	0	-1.926551	0.848876	10.217652	-0.019287	0.008484	0.102173	0.637166	1.852171	-0.322010
63384	0	-1.909696	0.922757	10.175685	-0.019122	0.009226	0.101752	0.640338	1.826049	-0.319748
63385	0	-1.871032	1.080558	10.089596	-0.018738	0.010803	0.100891	0.644278	1.797113	-0.319599
63386	0	-1.792434	1.166097	9.968386	-0.017951	0.011662	0.099679	0.644881	1.768900	-0.316936
63387	0	-1.743114	1.080237	9.918660	-0.017456	0.010803	0.099182	0.645265	1.742478	-0.316420
63388	0	-1.707200	0.944974	9.760995	-0.017102	0.009459	0.097604	0.636532	1.709156	-0.324353
63389	0	-1.657193	0.914915	9.650226	-0.016602	0.009155	0.096497	0.630696	1.676303	-0.323071
63390	0	-1.645575	0.926055	9.584068	-0.016482	0.009265	0.095836	0.626954	1.646816	-0.322576
63391	0	-1.621405	0.939125	9.564651	-0.016235	0.009399	0.095642	0.618971	1.623460	-0.330675
63392	0	-1.629766	0.943238	9.443423	-0.016315	0.009444	0.094430	0.606365	1.604147	-0.331866
63393	0	-1.683178	0.871303	9.399803	-0.016846	0.008728	0.093994	0.589946	1.589473	-0.331485
63394	0	-1.699146	0.819945	9.369921	-0.017001	0.008209	0.093697	0.580010	1.579891	-0.337910
63395	0	-1.732907	0.786554	9.259193	-0.017334	0.007874	0.092590	0.572002	1.576137	-0.340028
63396	0	-1.769095	0.755114	9.283736	-0.017691	0.007552	0.092837	0.572801	1.578842	-0.342994
63397	0	-1.801347	0.842457	9.313793	-0.018005	0.008423	0.093140	0.577016	1.591138	-0.345888
63398	0	-1.778313	0.873440	9.398910	-0.017778	0.008731	0.093990	0.583319	1.599282	-0.352663
63399	0	-1.801768	0.879213	9.490705	-0.018005	0.008789	0.094910	0.589214	1.616504	-0.357326
63400	0	-1.767959	0.819024	9.551091	-0.017664	0.008184	0.095514	0.598226	1.637715	-0.355927
63401	0	-1.753313	0.745310	9.667626	-0.017517	0.007446	0.096680	0.608396	1.659201	-0.355774
63402	0	-1.744837	0.734778	9.825467	-0.017428	0.007338	0.098259	0.622243	1.684965	-0.351866
63403	0	-1.722768	0.813194	9.875096	-0.017212	0.008118	0.098755	0.640718	1.705797	-0.351485
63404	0	-1.757008	0.895473	9.990101	-0.017550	0.008940	0.099906	0.660008	1.731921	-0.351326
63405	0	-1.747016	0.947410	10.027702	-0.017456	0.009460	0.100281	0.677563	1.750657	-0.350500
63406	0	-1.786034	0.906857	10.112518	-0.017851	0.009060	0.101128	0.689391	1.763992	-0.353594
63407	0	-1.789007	0.903739	10.217130	-0.017883	0.009033	0.102173	0.696029	1.774269	-0.351285
63408	0	-1.795733	0.971877	10.259573	-0.017958	0.009712	0.102596	0.705218	1.776616	-0.350786
63409	0	-1.824933	1.007761	10.223325	-0.018250	0.010071	0.102234	0.714856	1.779115	-0.355715
63410	0	-1.812516	1.008224	10.296499	-0.018127	0.010084	0.102964	0.714684	1.779411	-0.352131
63411	0	-1.879032	0.970934	10.211293	-0.018799	0.009705	0.102112	0.721931	1.772683	-0.353136
63412	0	-1.858699	0.940652	10.187201	-0.018600	0.009408	0.101870	0.722289	1.761428	-0.355681
63413	0	-1.854363	0.952027	10.101533	-0.018555	0.009521	0.101013	0.722769	1.751825	-0.352039
63414	0	-1.832994	1.006829	10.077641	-0.018350	0.010068	0.100773	0.724966	1.732409	-0.352682
63415	0	-1.792634	1.055256	10.010157	-0.017944	0.010559	0.100098	0.719607	1.714682	-0.359227
63416	0	-1.751952	1.072662	9.913309	-0.017543	0.010729	0.099129	0.718870	1.690877	-0.353054
63417	0	-1.706348	0.994245	9.808872	-0.017090	0.009949	0.098083	0.713433	1.663172	-0.352600
63418	0	-1.689085	0.925654	9.760970	-0.016915	0.009264	0.097605	0.706743	1.637476	-0.354669
63419	0	-1.688706	0.939077	9.662293	-0.016907	0.009399	0.096619	0.698771	1.617083	-0.361753
63420	0	-1.709472	0.949282	9.632613	-0.017112	0.009503	0.096322	0.688556	1.599774	-0.366071
63421	0	-1.694649	0.932563	9.576917	-0.016968	0.009338	0.095764	0.675555	1.577373	-0.369230
63422	0	-1.709536	0.887481	9.498367	-0.017109	0.008885	0.094980	0.665079	1.564127	-0.370492
63423	0	-1.738602	0.822735	9.430206	-0.017395	0.008240	0.094299	0.652329	1.556342	-0.366942
63424	0	-1.737076	0.789668	9.418434	-0.017378	0.007909	0.094182	0.639984	1.550844	-0.371109
63425	0	-1.757624	0.786595	9.411720	-0.017578	0.007874	0.094116	0.633258	1.551720	-0.372218
63426	0	-1.775998	0.834158	9.448429	-0.017757	0.008347	0.094484	0.629777	1.558000	-0.375961
63427	0	-1.782790	0.860956	9.399274	-0.017822	0.008606	0.093994	0.636644	1.568080	-0.378965
63428	0	-1.784087	0.837075	9.453904	-0.017834	0.008368	0.094541	0.641834	1.580036	-0.378424
63429	0	-1.777370	0.818133	9.570059	-0.017761	0.008179	0.095703	0.647456	1.598255	-0.379870
63430	0	-1.761935	0.800564	9.624345	-0.017604	0.008000	0.096247	0.656538	1.619958	-0.389528
63431	0	-1.747203	0.781629	9.728687	-0.017456	0.007812	0.097290	0.663672	1.642102	-0.396609
63432	0	-1.713442	0.831258	9.801323	-0.017122	0.008307	0.098016	0.672217	1.659692	-0.398110
63433	0	-1.734520	0.788126	9.930163	-0.017334	0.007874	0.099304	0.683494	1.676071	-0.393637
63434	0	-1.737039	0.850568	10.002800	-0.017357	0.008499	0.100031	0.693475	1.695013	-0.391798
63435	0	-1.765181	0.873025	10.088871	-0.017639	0.008728	0.100891	0.698629	1.712837	-0.390281
63436	0	-1.803688	0.891537	10.100640	-0.018031	0.008915	0.101007	0.701643	1.722881	-0.390933
63437	0	-1.813733	0.934264	10.088894	-0.018127	0.009338	0.100891	0.708931	1.737678	-0.390582
63438	0	-1.827209	0.977061	10.210694	-0.018270	0.009774	0.102107	0.707551	1.744065	-0.393215
63439	0	-1.843281	0.951933	10.192888	-0.018433	0.009521	0.101929	0.707539	1.747951	-0.391627
63440	0	-1.842650	0.951449	10.156399	-0.018434	0.009517	0.101562	0.707444	1.743673	-0.390950
63441	0	-1.854648	0.909484	10.223532	-0.018555	0.009094	0.102234	0.710652	1.738173	-0.394789
63442	0	-1.846587	0.933923	10.156747	-0.018477	0.009339	0.101565	0.713035	1.728844	-0.401207
63443	0	-1.847963	0.927668	10.101581	-0.018494	0.009277	0.101013	0.714734	1.716728	-0.405198
63444	0	-1.801685	0.987931	10.071733	-0.018039	0.009886	0.100713	0.709700	1.695719	-0.404294
63445	0	-1.761391	1.000524	9.991946	-0.017639	0.010010	0.099915	0.706921	1.670627	-0.407250
63446	0	-1.726015	0.993069	9.901364	-0.017284	0.009939	0.099009	0.699545	1.646465	-0.409144
63447	0	-1.688651	0.944653	9.808832	-0.016907	0.009460	0.098083	0.685919	1.626692	-0.414673
63448	0	-1.715278	0.917260	9.785366	-0.017172	0.009188	0.097849	0.670895	1.608262	-0.418015
63449	0	-1.719014	0.865726	9.668443	-0.017212	0.008667	0.096680	0.662138	1.586368	-0.425946
63450	0	-1.715052	0.882239	9.589978	-0.017169	0.008830	0.095896	0.655513	1.568330	-0.424680
63451	0	-1.744111	0.890066	9.491340	-0.017456	0.008911	0.094910	0.645598	1.554289	-0.428738
63452	0	-1.717026	0.869631	9.461435	-0.017182	0.008707	0.094611	0.635293	1.543725	-0.426468
63453	0	-1.762380	0.816640	9.436429	-0.017639	0.008179	0.094360	0.623059	1.529180	-0.428828
63454	0	-1.778297	0.802148	9.430948	-0.017792	0.008032	0.094307	0.613345	1.522629	-0.431098
63455	0	-1.739725	0.793344	9.472625	-0.017395	0.007935	0.094727	0.614800	1.529467	-0.432344
63456	0	-1.740135	0.738187	9.496950	-0.017400	0.007382	0.094970	0.616847	1.535556	-0.425988
63457	0	-1.745922	0.763449	9.466453	-0.017456	0.007629	0.094666	0.625646	1.543610	-0.427193
63458	0	-1.728958	0.794751	9.569818	-0.017280	0.007944	0.095700	0.632700	1.559738	-0.432816
63459	0	-1.734383	0.818300	9.594512	-0.017334	0.008179	0.095947	0.640604	1.575784	-0.431737
63460	0	-1.730379	0.800589	9.685595	-0.017293	0.008004	0.096858	0.645626	1.592851	-0.436692
63461	0	-1.740961	0.763625	9.783623	-0.017395	0.007629	0.097839	0.656496	1.614268	-0.435458
63462	0	-1.762559	0.746474	9.764596	-0.017608	0.007460	0.097650	0.665515	1.639640	-0.435303
63463	0	-1.783240	0.763396	9.917996	-0.017822	0.007629	0.099182	0.673565	1.655741	-0.435054
63464	0	-1.791557	0.843748	9.972414	-0.017904	0.008431	0.099727	0.683392	1.673149	-0.435084
63465	0	-1.813808	0.873327	10.009527	-0.018127	0.008728	0.100098	0.692358	1.689774	-0.438798
63466	0	-1.834053	0.874034	10.045643	-0.018332	0.008738	0.100458	0.698367	1.703472	-0.439898
63467	0	-1.795517	0.903643	10.113304	-0.017944	0.009033	0.101135	0.704911	1.720286	-0.439474
63468	0	-1.851650	0.897856	10.161854	-0.018516	0.008978	0.101619	0.708605	1.725907	-0.440999
63469	0	-1.825060	0.934457	10.205002	-0.018250	0.009338	0.102051	0.718284	1.731802	-0.439182
63470	0	-1.812768	0.941200	10.198820	-0.018130	0.009411	0.101988	0.722293	1.733578	-0.436929
63471	0	-1.781407	0.928375	10.217370	-0.017822	0.009277	0.102173	0.732048	1.729187	-0.433995
63472	0	-1.822072	0.965811	10.174861	-0.018233	0.009656	0.101747	0.737228	1.719785	-0.437563
63473	0	-1.799176	0.945888	10.138196	-0.018005	0.009460	0.101379	0.738300	1.709185	-0.439258
63474	0	-1.759716	0.945549	10.016626	-0.017612	0.009457	0.100163	0.739697	1.696558	-0.438739
63475	0	-1.762094	0.945687	9.955191	-0.017639	0.009460	0.099548	0.738458	1.680403	-0.444644
63476	0	-1.782740	0.938925	9.900948	-0.017847	0.009392	0.099006	0.738212	1.662616	-0.442929
63477	0	-1.743361	0.933235	9.918664	-0.017456	0.009338	0.099182	0.733963	1.641685	-0.440794
63478	0	-1.781849	0.907463	9.785242	-0.017839	0.009082	0.097848	0.728339	1.622166	-0.439286
63479	0	-1.749276	0.891079	9.766064	-0.017517	0.008911	0.097656	0.730584	1.598689	-0.440312
63480	0	-1.757491	0.896453	9.644777	-0.017591	0.008971	0.096444	0.725627	1.584024	-0.441097
63481	0	-1.737774	0.847689	9.601205	-0.017395	0.008484	0.096008	0.720128	1.568471	-0.443647
63482	0	-1.746721	0.827821	9.583542	-0.017483	0.008286	0.095832	0.713467	1.554941	-0.450041
63483	0	-1.719890	0.842176	9.540039	-0.017212	0.008423	0.095398	0.715065	1.544468	-0.449028
63484	0	-1.717757	0.805378	9.503806	-0.017186	0.008054	0.095037	0.718246	1.539232	-0.457014
63485	0	-1.708344	0.799367	9.503305	-0.017090	0.007996	0.095032	0.719118	1.536660	-0.466011
63486	0	-1.707827	0.817673	9.497222	-0.017077	0.008174	0.094973	0.725539	1.542858	-0.465914
63487	0	-1.727663	0.793391	9.497009	-0.017273	0.007935	0.094971	0.727860	1.552530	-0.464468
63488	0	-1.716016	0.750614	9.551776	-0.017159	0.007505	0.095518	0.731784	1.559778	-0.463063
63489	0	-1.721897	0.732789	9.612883	-0.017212	0.007324	0.096130	0.739269	1.573488	-0.460865
63490	0	-1.766436	0.764690	9.648992	-0.017653	0.007636	0.096493	0.755128	1.591747	-0.459472
63491	0	-1.752367	0.782063	9.728820	-0.017517	0.007812	0.097290	0.767849	1.604879	-0.459898
63492	0	-1.747976	0.820057	9.716173	-0.017469	0.008194	0.097164	0.778832	1.622470	-0.461870
63493	0	-1.771285	0.843125	9.875190	-0.017700	0.008423	0.098755	0.791763	1.642564	-0.462474
63494	0	-1.773758	0.844457	9.862357	-0.017726	0.008439	0.098626	0.801322	1.661519	-0.464560
63495	0	-1.795673	0.892253	9.930094	-0.017944	0.008911	0.099304	0.817507	1.681322	-0.463395
63496	0	-1.822422	0.882526	9.996566	-0.018213	0.008811	0.099969	0.836792	1.699437	-0.459048
63497	0	-1.807353	0.880181	10.040043	-0.018066	0.008789	0.100403	0.854445	1.713132	-0.462573
63498	0	-1.784037	0.906737	10.106699	-0.017837	0.009058	0.101068	0.868170	1.723050	-0.463744
63499	0	-1.801448	0.910526	10.149886	-0.018005	0.009094	0.101501	0.883764	1.738943	-0.466815
63500	0	-1.796367	0.991665	10.112853	-0.017962	0.009909	0.101130	0.895859	1.746021	-0.464874
63501	0	-1.794043	0.977323	10.113521	-0.017944	0.009766	0.101135	0.907457	1.747352	-0.462959
63502	0	-1.786502	0.960173	10.095261	-0.017876	0.009597	0.100951	0.915944	1.741075	-0.461239
63503	0	-1.780989	0.946724	10.089266	-0.017822	0.009460	0.100891	0.926450	1.732920	-0.454176
63504	0	-1.803032	0.978164	10.028539	-0.018042	0.009779	0.100284	0.932663	1.725788	-0.460122
63505	0	-1.786963	0.958175	10.022224	-0.017883	0.009583	0.100220	0.934857	1.716035	-0.460261
63506	0	-1.789999	0.927789	9.949502	-0.017918	0.009275	0.099492	0.940669	1.701659	-0.459135
63507	0	-1.768234	0.897264	9.875804	-0.017700	0.008972	0.098755	0.944153	1.686913	-0.459008
63508	0	-1.758406	0.927619	9.876424	-0.017604	0.009277	0.098761	0.945833	1.669905	-0.462061
63509	0	-1.774244	0.915402	9.741565	-0.017761	0.009155	0.097412	0.947434	1.653831	-0.461061
63510	0	-1.764762	0.853921	9.736079	-0.017663	0.008542	0.097358	0.947200	1.641775	-0.459901
63511	0	-1.763065	0.836245	9.655912	-0.017639	0.008362	0.096558	0.951047	1.637749	-0.456010
63512	0	-1.760665	0.823877	9.589225	-0.017623	0.008241	0.095889	0.952007	1.624376	-0.461679
63513	0	-1.762718	0.817871	9.588843	-0.017639	0.008179	0.095886	0.955128	1.616204	-0.461134
63514	0	-1.778932	0.805863	9.552528	-0.017798	0.008056	0.095524	0.961686	1.611449	-0.460213
63515	0	-1.751164	0.817958	9.576508	-0.017517	0.008179	0.095764	0.965879	1.611123	-0.457810
63516	0	-1.750093	0.800414	9.600966	-0.017507	0.007997	0.096009	0.978041	1.610593	-0.459210
63517	0	-1.709246	0.787579	9.582454	-0.017090	0.007874	0.095825	0.983998	1.619945	-0.458263
63518	0	-1.758838	0.824599	9.631053	-0.017584	0.008244	0.096312	0.990114	1.631584	-0.456640
63519	0	-1.733972	0.787995	9.643399	-0.017334	0.007874	0.096436	1.000875	1.644685	-0.451252
63520	0	-1.771750	0.813505	9.691852	-0.017712	0.008130	0.096920	1.010095	1.657935	-0.451783
63521	0	-1.734128	0.836853	9.722712	-0.017334	0.008362	0.097229	1.021341	1.672874	-0.454103
63522	0	-1.772613	0.832773	9.789254	-0.017715	0.008314	0.097896	1.040401	1.691749	-0.450533
63523	0	-1.795253	0.867775	9.814208	-0.017944	0.008667	0.098145	1.056129	1.707741	-0.448463
63524	0	-1.784980	0.882099	9.807473	-0.017838	0.008810	0.098078	1.072151	1.727388	-0.449686
63525	0	-1.758979	0.879586	9.936257	-0.017578	0.008789	0.099365	1.083373	1.747300	-0.448710
63526	0	-1.779157	0.905885	9.972345	-0.017785	0.009047	0.099726	1.100698	1.761299	-0.446150
63527	0	-1.782797	0.934430	9.991298	-0.017822	0.009338	0.099915	1.110725	1.774374	-0.445024
63528	0	-1.783372	0.972969	10.045873	-0.017834	0.009716	0.100460	1.129363	1.780998	-0.444006
63529	0	-1.806623	0.953004	9.985273	-0.018066	0.009521	0.099854	1.142405	1.787392	-0.446771
63530	0	-1.812292	0.954767	10.088917	-0.018127	0.009539	0.100889	1.155688	1.788935	-0.445068
63531	0	-1.781216	0.934455	10.070922	-0.017822	0.009338	0.100708	1.165744	1.784157	-0.442786
63532	0	-1.809873	0.953981	10.089393	-0.018107	0.009533	0.100893	1.176667	1.781026	-0.442382
63533	0	-1.787814	0.952662	10.022016	-0.017883	0.009521	0.100220	1.185622	1.781891	-0.437303
63534	0	-1.780652	0.965736	9.930490	-0.017813	0.009653	0.099304	1.193756	1.781495	-0.437409
63535	0	-1.756527	0.946513	9.930603	-0.017578	0.009460	0.099304	1.202244	1.773486	-0.437054
63536	0	-1.772211	0.935147	9.894282	-0.017735	0.009347	0.098941	1.210379	1.764911	-0.428418
63537	0	-1.780741	0.939959	9.869651	-0.017822	0.009399	0.098694	1.213767	1.754526	-0.429351
63538	0	-1.802039	0.946262	9.815211	-0.018037	0.009460	0.098149	1.219273	1.742266	-0.426346
63539	0	-1.756315	0.921307	9.826958	-0.017578	0.009216	0.098267	1.218671	1.731734	-0.425257
63540	0	-1.753525	0.853600	9.796973	-0.017549	0.008538	0.097967	1.219304	1.723100	-0.427568
63541	0	-1.738401	0.903758	9.723057	-0.017395	0.009033	0.097229	1.227482	1.717125	-0.423488
63542	0	-1.724004	0.922675	9.662330	-0.017251	0.009225	0.096622	1.232833	1.711111	-0.422221
63543	0	-1.738149	0.921900	9.601049	-0.017395	0.009216	0.096008	1.239163	1.702023	-0.419506
63544	0	-1.766680	0.867402	9.637935	-0.017673	0.008672	0.096378	1.245138	1.701101	-0.420534
63545	0	-1.727158	0.854371	9.625279	-0.017273	0.008545	0.096252	1.247078	1.706504	-0.419552
63546	0	-1.726611	0.841965	9.637542	-0.017271	0.008420	0.096375	1.249935	1.707709	-0.419401
63547	0	-1.727284	0.873210	9.649623	-0.017273	0.008728	0.096497	1.257986	1.714673	-0.416416
63548	0	-1.751876	0.910497	9.667814	-0.017517	0.009102	0.096679	1.264880	1.723768	-0.412788
63549	0	-1.757685	0.854730	9.649660	-0.017578	0.008545	0.096497	1.270872	1.729413	-0.406355
63550	0	-1.788694	0.831312	9.686104	-0.017881	0.008305	0.096863	1.284154	1.743133	-0.402530
63551	0	-1.758305	0.836544	9.686159	-0.017578	0.008362	0.096863	1.291805	1.756129	-0.404079
63552	0	-1.765391	0.892375	9.783518	-0.017650	0.008918	0.097836	1.302050	1.768335	-0.402437
63553	0	-1.759343	0.891380	9.747014	-0.017578	0.008911	0.097473	1.308654	1.793499	-0.400815
63554	0	-1.779958	0.849760	9.831894	-0.017793	0.008489	0.098321	1.322330	1.808784	-0.397222
63555	0	-1.788814	0.874048	9.918016	-0.017883	0.008728	0.099182	1.339996	1.821689	-0.399319
63556	0	-1.790228	0.833502	9.917504	-0.017894	0.008326	0.099177	1.354104	1.838777	-0.396437
63557	0	-1.807287	0.910016	9.985181	-0.018066	0.009094	0.099854	1.364142	1.853539	-0.392354
63558	0	-1.802390	0.942085	9.996990	-0.018019	0.009411	0.099972	1.378634	1.866875	-0.384576
63559	0	-1.794322	0.965052	10.064650	-0.017944	0.009644	0.100647	1.389618	1.873037	-0.380043
63560	0	-1.793880	0.954157	10.064603	-0.017942	0.009535	0.100646	1.400342	1.876346	-0.378848
63561	0	-1.775220	0.916239	10.040378	-0.017761	0.009155	0.100403	1.411460	1.873520	-0.377016
63562	0	-1.779581	0.917205	10.083315	-0.017804	0.009169	0.100832	1.418576	1.871538	-0.381211
63563	0	-1.781182	0.922245	10.028205	-0.017822	0.009216	0.100281	1.428594	1.867136	-0.378942
63564	0	-1.766846	0.947162	9.967425	-0.017679	0.009472	0.099672	1.431375	1.862314	-0.375994
63565	0	-1.780947	0.958441	9.936735	-0.017822	0.009583	0.099365	1.436646	1.855125	-0.376918
63566	0	-1.772276	0.946186	9.876129	-0.017736	0.009463	0.098759	1.438106	1.846818	-0.380172
63567	0	-1.774670	0.945520	9.826973	-0.017761	0.009460	0.098267	1.435136	1.837471	-0.380389
63568	0	-1.753305	0.926236	9.845870	-0.017550	0.009266	0.098455	1.434241	1.825937	-0.383774
63569	0	-1.737961	0.927403	9.784241	-0.017395	0.009277	0.097839	1.433524	1.815525	-0.387173
63570	0	-1.759485	0.908418	9.668824	-0.017609	0.009088	0.096685	1.432640	1.806842	-0.386164
63571	0	-1.780952	0.915019	9.710975	-0.017822	0.009155	0.097107	1.429703	1.799480	-0.382631
63572	0	-1.717643	0.901995	9.699178	-0.017187	0.009023	0.096990	1.429599	1.794543	-0.382888
63573	0	-1.744272	0.854231	9.649922	-0.017456	0.008545	0.096497	1.429679	1.786449	-0.385011
63574	0	-1.723907	0.871817	9.601473	-0.017246	0.008722	0.096013	1.428056	1.785601	-0.388457
63575	0	-1.714238	0.878493	9.637640	-0.017151	0.008789	0.096375	1.426379	1.783248	-0.388851
63576	0	-1.700302	0.859598	9.625695	-0.017012	0.008597	0.096255	1.427847	1.780745	-0.388876
63577	0	-1.727107	0.860843	9.637463	-0.017273	0.008606	0.096375	1.433874	1.786280	-0.384658
63578	0	-1.726708	0.873589	9.637460	-0.017269	0.008733	0.096375	1.440633	1.791627	-0.380966
63579	0	-1.764283	0.842526	9.637363	-0.017639	0.008423	0.096375	1.446649	1.803771	-0.376951
63580	0	-1.765160	0.849265	9.704277	-0.017647	0.008489	0.097044	1.454477	1.817236	-0.373526
63581	0	-1.752275	0.885418	9.722761	-0.017517	0.008850	0.097229	1.462472	1.831715	-0.372450
63582	0	-1.777970	0.861835	9.771177	-0.017773	0.008614	0.097713	1.471281	1.847805	-0.371349
63583	0	-1.783278	0.824709	9.844719	-0.017822	0.008240	0.098450	1.482959	1.867878	-0.368198
63584	0	-1.772968	0.844347	9.825880	-0.017721	0.008437	0.098261	1.493500	1.885670	-0.368450
63585	0	-1.782873	0.861469	9.875295	-0.017822	0.008606	0.098755	1.506700	1.901074	-0.367401
63586	0	-1.784078	0.948464	9.880954	-0.017836	0.009478	0.098811	1.517958	1.914972	-0.368840
63587	0	-1.782663	0.982986	9.918103	-0.017822	0.009827	0.099182	1.524796	1.927958	-0.366444
63588	0	-1.801794	0.977443	9.984981	-0.018015	0.009771	0.099851	1.531471	1.939382	-0.367813
63589	0	-1.789006	0.903172	10.015762	-0.017883	0.009033	0.100159	1.533006	1.955075	-0.365554
63590	0	-1.807728	0.859765	10.015666	-0.018080	0.008602	0.100156	1.530917	1.960237	-0.359116
63591	0	-1.788316	0.897406	9.960923	-0.017883	0.008972	0.099609	1.536085	1.968080	-0.356685
63592	0	-1.830193	0.970506	9.948817	-0.018311	0.009707	0.099486	1.536350	1.966210	-0.356874
63593	0	-1.842493	1.013021	10.003820	-0.018433	0.010132	0.100037	1.537427	1.965484	-0.354904
63594	0	-1.809916	0.958191	10.052980	-0.018112	0.009579	0.100528	1.543864	1.958800	-0.349903
63595	0	-1.787516	0.915317	9.942793	-0.017883	0.009155	0.099426	1.544455	1.957518	-0.351124
63596	0	-1.773339	0.877677	9.930980	-0.017745	0.008784	0.099307	1.538852	1.952239	-0.353306
63597	0	-1.756813	0.902925	9.894012	-0.017578	0.009033	0.098938	1.537346	1.948833	-0.356064
63598	0	-1.754425	0.889962	9.906659	-0.017558	0.008903	0.099064	1.536698	1.940969	-0.348118
63599	0	-1.732500	0.946021	9.839028	-0.017334	0.009460	0.098389	1.539283	1.938679	-0.344654
63600	0	-1.711500	0.933657	9.894400	-0.017133	0.009337	0.098941	1.541039	1.926325	-0.342203
63601	0	-1.744100	0.908705	9.729341	-0.017456	0.009094	0.097290	1.535471	1.916804	-0.338050
63602	0	-1.722884	0.894903	9.742113	-0.017243	0.008957	0.097418	1.529134	1.907902	-0.336996
63603	0	-1.750616	0.865938	9.717062	-0.017517	0.008667	0.097168	1.523115	1.903214	-0.335639
63604	0	-1.736426	0.864226	9.693094	-0.017373	0.008651	0.096929	1.515969	1.900954	-0.333517
63605	0	-1.732772	0.909039	9.668117	-0.017334	0.009094	0.096680	1.514423	1.901726	-0.335350
63606	0	-1.737818	0.901924	9.650075	-0.017383	0.009025	0.096499	1.511011	1.904664	-0.332506
63607	0	-1.763579	0.891036	9.607003	-0.017639	0.008911	0.096069	1.513077	1.908880	-0.333278
63608	0	-1.787439	0.909350	9.613163	-0.017877	0.009092	0.096131	1.517292	1.914487	-0.326672
63609	0	-1.757632	0.878725	9.643604	-0.017578	0.008789	0.096436	1.518076	1.920596	-0.325335
63610	0	-1.763548	0.884470	9.649783	-0.017636	0.008846	0.096498	1.519129	1.927888	-0.323573
63611	0	-1.745510	0.854431	9.722923	-0.017456	0.008545	0.097229	1.521367	1.935059	-0.324669
63612	0	-1.745663	0.854517	9.814390	-0.017454	0.008543	0.098145	1.526810	1.946253	-0.324231
63613	0	-1.721634	0.891959	9.759366	-0.017212	0.008911	0.097595	1.539519	1.959750	-0.320828
63614	0	-1.740825	0.899410	9.807850	-0.017405	0.008988	0.098080	1.549079	1.972378	-0.320295
63615	0	-1.764215	0.873199	9.832675	-0.017639	0.008728	0.098328	1.556611	1.984203	-0.319903
63616	0	-1.746531	0.867510	9.875248	-0.017463	0.008675	0.098753	1.560045	1.995514	-0.318226
63617	0	-1.727824	0.903336	9.857084	-0.017273	0.009033	0.098572	1.563230	2.009949	-0.324395
63618	0	-1.740661	0.915885	9.905684	-0.017406	0.009155	0.099057	1.570105	2.018446	-0.322224
63619	0	-1.739003	0.946493	9.887740	-0.017395	0.009460	0.098877	1.577947	2.021036	-0.319910
63620	0	-1.762608	0.910801	9.979263	-0.017630	0.009103	0.099792	1.586589	2.025334	-0.318876
63621	0	-1.812194	0.872668	9.961049	-0.018127	0.008728	0.099609	1.587797	2.027390	-0.317540
63622	0	-1.780658	0.908670	9.942954	-0.017812	0.009091	0.099428	1.585215	2.029795	-0.314645
63623	0	-1.775362	0.909564	9.912233	-0.017761	0.009094	0.099121	1.589445	2.029403	-0.312204
63624	0	-1.791355	0.952772	9.839299	-0.017929	0.009523	0.098391	1.596983	2.019798	-0.310965
63625	0	-1.781138	0.921720	9.857366	-0.017822	0.009216	0.098572	1.600575	2.015606	-0.306925
63626	0	-1.760846	0.890977	9.833245	-0.017618	0.008912	0.098330	1.600520	2.012719	-0.305612
63627	0	-1.763219	0.885709	9.838929	-0.017639	0.008850	0.098389	1.611232	2.013068	-0.306336
63628	0	-1.761826	0.886025	9.741472	-0.017626	0.008863	0.097413	1.610129	2.012638	-0.303487
63629	0	-1.738465	0.951902	9.723110	-0.017395	0.009521	0.097229	1.609804	2.008888	-0.300756
63630	0	-1.718327	0.932874	9.711265	-0.017192	0.009333	0.097111	1.607748	2.007162	-0.296778
63631	0	-1.738460	0.939969	9.729187	-0.017395	0.009399	0.097290	1.610698	2.003373	-0.298078
63632	0	-1.699963	0.902808	9.723394	-0.017009	0.009033	0.097232	1.607355	2.001065	-0.298382
63633	0	-1.696077	0.878808	9.692514	-0.016968	0.008789	0.096924	1.608767	2.001251	-0.295032
63634	0	-1.725139	0.872395	9.674420	-0.017260	0.008725	0.096743	1.609890	2.000012	-0.292574
63635	0	-1.726977	0.903309	9.753475	-0.017273	0.009033	0.097534	1.612493	2.004743	-0.296736
63636	0	-1.720468	0.915133	9.637602	-0.017206	0.009154	0.096375	1.611710	2.011392	-0.298421
63637	0	-1.727406	0.896535	9.704633	-0.017273	0.008972	0.097046	1.606460	2.021131	-0.296988
63638	0	-1.727633	0.871093	9.698502	-0.017276	0.008714	0.096985	1.605889	2.030202	-0.296380
63639	0	-1.763538	0.818128	9.753465	-0.017639	0.008179	0.097534	1.611364	2.034218	-0.292703
63640	0	-1.750803	0.867277	9.686296	-0.017509	0.008672	0.096863	1.615167	2.041002	-0.294847
63641	0	-1.788635	0.867005	9.789956	-0.017883	0.008667	0.097900	1.621315	2.053022	-0.295159
63642	0	-1.776928	0.898046	9.789800	-0.017768	0.008978	0.097898	1.626874	2.063098	-0.295894
63643	0	-1.794693	0.836397	9.832698	-0.017944	0.008362	0.098328	1.631871	2.074585	-0.291887
63644	0	-1.807395	0.830919	9.814190	-0.018072	0.008305	0.098143	1.639722	2.085226	-0.290203
63645	0	-1.788650	0.831307	9.875327	-0.017883	0.008301	0.098755	1.656258	2.097432	-0.284890
63646	0	-1.795768	0.827060	9.881031	-0.017951	0.008264	0.098812	1.666865	2.113687	-0.282978
63647	0	-1.788826	0.855143	9.918067	-0.017883	0.008545	0.099182	1.676914	2.127978	-0.286306
63648	0	-1.807616	0.862860	9.954377	-0.018077	0.008618	0.099545	1.691169	2.135785	-0.291860
63649	0	-1.787993	0.848964	9.930431	-0.017883	0.008484	0.099304	1.700167	2.140536	-0.290673
63650	0	-1.762746	0.880392	9.924367	-0.017632	0.008800	0.099243	1.707462	2.143284	-0.291103
63651	0	-1.775371	0.909765	9.979351	-0.017761	0.009094	0.099792	1.713504	2.143205	-0.284642
63652	0	-1.774161	0.947278	10.009980	-0.017746	0.009467	0.100100	1.722182	2.146795	-0.280604
63653	0	-1.787426	0.934452	9.942732	-0.017883	0.009338	0.099426	1.731416	2.144959	-0.282727
63654	0	-1.791571	0.990552	9.949047	-0.017926	0.009899	0.099489	1.740889	2.141468	-0.283635
63655	0	-1.787328	0.897797	9.954962	-0.017883	0.008972	0.099548	1.749735	2.138555	-0.285475
63656	0	-1.779330	0.868078	9.881940	-0.017803	0.008678	0.098818	1.754626	2.135702	-0.285282
63657	0	-1.756233	0.897720	9.875724	-0.017578	0.008972	0.098755	1.762481	2.126000	-0.286694
63658	0	-1.747491	0.947585	9.827176	-0.017486	0.009470	0.098270	1.771370	2.122134	-0.284773
63659	0	-1.744380	0.964735	9.778013	-0.017456	0.009644	0.097778	1.777874	2.116400	-0.282753
63660	0	-1.730071	0.953501	9.778218	-0.017310	0.009528	0.097781	1.787971	2.113969	-0.282339
63661	0	-1.732285	0.910135	9.808480	-0.017334	0.009094	0.098083	1.798285	2.109598	-0.279950
63662	0	-1.705835	0.899055	9.698799	-0.017068	0.008986	0.096987	1.806201	2.106886	-0.274922
63663	0	-1.714478	0.891608	9.753480	-0.017151	0.008911	0.097534	1.814124	2.108325	-0.273854
63664	0	-1.713073	0.916751	9.686503	-0.017139	0.009165	0.096864	1.819326	2.106604	-0.267779
63665	0	-1.689962	0.952652	9.704664	-0.016907	0.009521	0.097046	1.827223	2.106770	-0.260778
63666	0	-1.713210	0.972320	9.631431	-0.017137	0.009714	0.096314	1.839982	2.110038	-0.255189
63667	0	-1.690384	0.934140	9.674094	-0.016907	0.009338	0.096741	1.845670	2.115150	-0.251838
63668	0	-1.726566	0.880013	9.698466	-0.017267	0.008795	0.096985	1.854089	2.121843	-0.250331
63669	0	-1.727314	0.878922	9.680171	-0.017273	0.008789	0.096802	1.856357	2.130559	-0.240981
63670	0	-1.733539	0.915707	9.710573	-0.017335	0.009155	0.097106	1.860656	2.139626	-0.238411
63671	0	-1.721389	0.922252	9.686185	-0.017212	0.009216	0.096863	1.870111	2.150484	-0.236637
63672	0	-1.727837	0.917335	9.679894	-0.017277	0.009167	0.096800	1.879965	2.160899	-0.230981
63673	0	-1.739981	0.910318	9.814285	-0.017395	0.009094	0.098145	1.892428	2.174987	-0.225682
63674	0	-1.752528	0.887304	9.795733	-0.017527	0.008867	0.097958	1.901156	2.181924	-0.221126
63675	0	-1.746282	0.867584	9.856980	-0.017456	0.008667	0.098572	1.913475	2.198263	-0.217531
63676	0	-1.759447	0.899238	9.862723	-0.017591	0.008989	0.098628	1.919108	2.210230	-0.217301
63677	0	-1.758050	0.904139	9.850957	-0.017578	0.009033	0.098511	1.930518	2.221466	-0.211239
63678	0	-1.740454	0.899433	9.881168	-0.017400	0.008988	0.098813	1.939451	2.235457	-0.211152
63679	0	-1.751537	0.898256	9.875424	-0.017517	0.008972	0.098755	1.953299	2.241947	-0.207302
63680	0	-1.739366	0.912325	9.881292	-0.017392	0.009114	0.098814	1.965642	2.252213	-0.207156
63681	0	-1.745539	0.934894	9.887607	-0.017456	0.009338	0.098877	1.979713	2.259960	-0.206395
63682	0	-1.732939	0.942707	9.875298	-0.017333	0.009420	0.098753	1.989244	2.264216	-0.202296
63683	0	-1.757739	0.965047	9.869330	-0.017578	0.009644	0.098694	1.999099	2.271850	-0.198397
63684	0	-1.776015	0.990620	9.899662	-0.017760	0.009901	0.098997	2.006950	2.280163	-0.199196
63685	0	-1.775924	0.952529	9.887694	-0.017761	0.009521	0.098877	2.013254	2.286352	-0.197108
63686	0	-1.781149	0.928676	9.844975	-0.017818	0.009284	0.098449	2.018204	2.286732	-0.194322
63687	0	-1.750690	0.958536	9.875641	-0.017517	0.009583	0.098755	2.023203	2.283412	-0.191227
63688	0	-1.730890	0.953027	9.833100	-0.017314	0.009526	0.098330	2.029673	2.285984	-0.192261
63689	0	-1.727105	0.970855	9.851068	-0.017273	0.009705	0.098511	2.036061	2.292218	-0.188279
63690	0	-1.707980	0.978289	9.850991	-0.017086	0.009773	0.098510	2.048920	2.293459	-0.186559
63691	0	-1.720851	0.952055	9.869453	-0.017212	0.009521	0.098694	2.049659	2.297899	-0.183877
63692	0	-1.731981	0.945983	9.784142	-0.017327	0.009458	0.097840	2.054031	2.297567	-0.184183
63693	0	-1.720722	0.915669	9.722970	-0.017212	0.009155	0.097229	2.057454	2.300454	-0.180851
63694	0	-1.774909	0.928139	9.741333	-0.017752	0.009279	0.097413	2.061693	2.305783	-0.176027
63695	0	-1.739132	0.957939	9.796239	-0.017395	0.009583	0.097961	2.059985	2.309874	-0.182836
63696	0	-1.738557	0.938781	9.784206	-0.017387	0.009393	0.097841	2.056086	2.316101	-0.182264
63697	0	-1.739397	0.873022	9.771728	-0.017395	0.008728	0.097717	2.060416	2.323244	-0.181919
63698	0	-1.745062	0.861449	9.844992	-0.017454	0.008610	0.098450	2.067536	2.327507	-0.180231
63699	0	-1.776079	0.866909	9.790028	-0.017761	0.008667	0.097900	2.071677	2.335325	-0.179088
63700	0	-1.812489	0.910596	9.826539	-0.018127	0.009098	0.098266	2.082396	2.340726	-0.172883
63701	0	-1.806430	0.904059	9.771699	-0.018066	0.009033	0.097717	2.092627	2.346653	-0.171590
63702	0	-1.793864	0.935334	9.820489	-0.017941	0.009353	0.098205	2.095014	2.352807	-0.168871
63703	0	-1.800799	0.885667	9.808242	-0.018005	0.008850	0.098083	2.104157	2.364138	-0.159693
63704	0	-1.789063	0.898918	9.777474	-0.017889	0.008985	0.097775	2.111109	2.374357	-0.154031
63705	0	-1.806596	0.879506	9.869339	-0.018066	0.008789	0.098694	2.119438	2.382116	-0.142977
63706	0	-1.788473	0.899537	9.844725	-0.017882	0.008984	0.098449	2.134468	2.393202	-0.133093
63707	0	-1.782321	0.904203	9.869287	-0.017822	0.009033	0.098694	2.146109	2.402631	-0.126169
63708	0	-1.800634	0.918220	9.984993	-0.018007	0.009172	0.099851	2.158584	2.409847	-0.115206
63709	0	-1.775735	0.958559	9.918253	-0.017761	0.009583	0.099182	2.163600	2.413738	-0.114248
63710	0	-1.738241	0.953696	9.912103	-0.017387	0.009527	0.099121	2.176184	2.416365	-0.110950
63711	0	-1.775841	0.977028	9.954839	-0.017761	0.009766	0.099548	2.182893	2.421432	-0.104338
63712	0	-1.707578	0.965776	9.857267	-0.017084	0.009652	0.098572	2.190696	2.420077	-0.098148
63713	0	-1.714359	0.982818	9.869496	-0.017151	0.009827	0.098694	2.193791	2.419927	-0.091479
63714	0	-1.725325	0.953054	9.936749	-0.017259	0.009524	0.099367	2.202223	2.421974	-0.088362
63715	0	-1.745139	0.952424	9.893855	-0.017456	0.009521	0.098938	2.206800	2.424862	-0.089331
63716	0	-1.749966	0.971096	9.845208	-0.017509	0.009709	0.098451	2.209920	2.422838	-0.082721
63717	0	-1.781243	0.957964	9.784143	-0.017822	0.009583	0.097839	2.207908	2.419602	-0.081435
63718	0	-1.761481	0.994188	9.796621	-0.017620	0.009942	0.097965	2.209072	2.421675	-0.080512
63719	0	-1.738917	0.976360	9.802370	-0.017395	0.009766	0.098022	2.208025	2.423037	-0.075439
63720	0	-1.768120	0.970111	9.784250	-0.017689	0.009700	0.097841	2.210825	2.422448	-0.074253
63721	0	-1.763406	0.957985	9.741330	-0.017639	0.009583	0.097412	2.208952	2.424629	-0.064366
63722	0	-1.743942	0.945670	9.741510	-0.017447	0.009455	0.097414	2.212466	2.424488	-0.057987
63723	0	-1.750789	0.939792	9.716977	-0.017517	0.009399	0.097168	2.211886	2.421825	-0.050773
63724	0	-1.773621	0.939624	9.784341	-0.017743	0.009396	0.097842	2.213889	2.421967	-0.049796
63725	0	-1.733085	0.952092	9.722962	-0.017334	0.009521	0.097229	2.214558	2.426454	-0.050713
63726	0	-1.744791	0.933731	9.747445	-0.017450	0.009336	0.097474	2.216815	2.431763	-0.049174
63727	0	-1.720826	0.927852	9.735161	-0.017212	0.009277	0.097351	2.219426	2.435637	-0.042352
63728	0	-1.738918	0.922334	9.710725	-0.017388	0.009218	0.097108	2.226600	2.444699	-0.033541
63729	0	-1.763882	0.885050	9.753420	-0.017639	0.008850	0.097534	2.228345	2.452440	-0.031484
63730	0	-1.745351	0.928229	9.710692	-0.017456	0.009277	0.097107	2.235251	2.457547	-0.022614
63731	0	-1.776085	0.897571	9.735082	-0.017761	0.008972	0.097351	2.240589	2.465216	-0.018828
63732	0	-1.770291	0.910332	9.753233	-0.017699	0.009101	0.097533	2.244624	2.477583	-0.014991
63733	0	-1.745966	0.903556	9.814367	-0.017456	0.009033	0.098145	2.248628	2.489898	-0.014765
63734	0	-1.788632	0.916085	9.771606	-0.017891	0.009159	0.097715	2.251756	2.492602	-0.009933
63735	0	-1.800516	0.921830	9.771714	-0.018005	0.009216	0.097717	2.255184	2.500427	-0.004182
63736	0	-1.782026	0.946661	9.820475	-0.017822	0.009464	0.098205	2.259059	2.506208	-0.004992
63737	0	-1.782273	0.916015	9.832710	-0.017822	0.009155	0.098328	2.265757	2.514766	-0.002732
63738	0	-1.801124	0.941409	9.856848	-0.018006	0.009409	0.098570	2.272879	2.528560	-0.001930
63739	0	-1.769769	0.970641	9.887722	-0.017700	0.009705	0.098877	2.276048	2.533742	-0.001139
63740	0	-1.775696	0.922058	9.844948	-0.017756	0.009219	0.098450	2.278704	2.542328	0.006607
63741	0	-1.807030	0.915822	9.875390	-0.018066	0.009155	0.098755	2.283232	2.554888	0.006373
63742	0	-1.782763	0.947039	9.924048	-0.017831	0.009466	0.099240	2.289009	2.559218	0.011289
63743	0	-1.775904	0.952144	9.899942	-0.017761	0.009521	0.098999	2.289993	2.564729	0.012016
63744	0	-1.769106	0.964698	9.832816	-0.017696	0.009643	0.098328	2.296013	2.566617	0.010715
63745	0	-1.793884	0.945731	9.851204	-0.017944	0.009460	0.098511	2.293272	2.568215	0.018063
63746	0	-1.774721	0.975711	9.887968	-0.017751	0.009759	0.098879	2.292193	2.572167	0.014612
63747	0	-1.757148	0.958501	9.881686	-0.017578	0.009583	0.098816	2.295891	2.572467	0.020449
63748	0	-1.780393	0.934221	9.857467	-0.017809	0.009343	0.098574	2.295722	2.574680	0.021773
63749	0	-1.812034	0.933204	9.875678	-0.018127	0.009338	0.098755	2.289317	2.574420	0.023844
63750	0	-1.792128	0.926628	9.863722	-0.017931	0.009264	0.098636	2.292760	2.571205	0.025487
63751	0	-1.769458	0.939400	9.820710	-0.017700	0.009399	0.098206	2.287431	2.572658	0.023220
63752	0	-1.761792	0.932613	9.790526	-0.017629	0.009327	0.097903	2.287283	2.568095	0.021300
63753	0	-1.775239	0.945524	9.753629	-0.017761	0.009460	0.097534	2.282010	2.565684	0.023908
63754	0	-1.779759	0.932320	9.821110	-0.017805	0.009327	0.098209	2.278459	2.564847	0.026043
63755	0	-1.762791	0.927619	9.759736	-0.017639	0.009277	0.097595	2.277786	2.559604	0.032420
63756	0	-1.767327	0.945440	9.827162	-0.017678	0.009458	0.098270	2.274946	2.561742	0.031565
63757	0	-1.750778	0.921607	9.790208	-0.017517	0.009216	0.097900	2.275377	2.558787	0.030884
63758	0	-1.779427	0.933722	9.778300	-0.017804	0.009337	0.097781	2.275828	2.555176	0.032619
63759	0	-1.763425	0.915524	9.765714	-0.017639	0.009155	0.097656	2.276579	2.557367	0.031447
63760	0	-1.774982	0.921762	9.759630	-0.017752	0.009215	0.097596	2.279998	2.563084	0.032659
63761	0	-1.757174	0.976714	9.704690	-0.017578	0.009766	0.097046	2.282492	2.563488	0.033909
63762	0	-1.768555	0.988745	9.765888	-0.017688	0.009891	0.097658	2.279588	2.568694	0.040833
63763	0	-1.750910	0.915462	9.784085	-0.017517	0.009155	0.097839	2.279445	2.567201	0.046447
63764	0	-1.730899	0.903196	9.808802	-0.017319	0.009031	0.098086	2.280778	2.563698	0.053902
63765	0	-1.702020	0.909549	9.845108	-0.017029	0.009094	0.098450	2.282834	2.561543	0.054803
63766	0	-1.718869	0.958413	9.784236	-0.017195	0.009584	0.097841	2.283202	2.562347	0.049053
63767	0	-1.745542	0.934318	9.857144	-0.017456	0.009338	0.098572	2.289365	2.569377	0.056688
63768	0	-1.714492	0.965502	9.838831	-0.017150	0.009652	0.098388	2.293316	2.571361	0.056080
63769	0	-1.696352	1.006557	9.814580	-0.016968	0.010071	0.098145	2.287913	2.574136	0.059713
63770	0	-1.737958	0.932957	9.729318	-0.017387	0.009328	0.097292	2.290402	2.572718	0.065477
63771	0	-1.732689	0.909402	9.826787	-0.017334	0.009094	0.098267	2.290770	2.572285	0.060764
63772	0	-1.761636	0.927565	9.741580	-0.017626	0.009276	0.097414	2.290363	2.568904	0.067327
63773	0	-1.745294	0.994838	9.765684	-0.017456	0.009949	0.097656	2.290544	2.572968	0.070342
63774	0	-1.781313	0.927659	9.808505	-0.017817	0.009276	0.098084	2.291369	2.576719	0.072554
63775	0	-1.775585	0.897271	9.741304	-0.017761	0.008972	0.097412	2.292480	2.578078	0.079181
63776	0	-1.744106	0.927617	9.820743	-0.017446	0.009277	0.098207	2.291685	2.580569	0.082741
63777	0	-1.751448	0.885141	9.741246	-0.017517	0.008850	0.097412	2.293753	2.585185	0.084946
63778	0	-1.757513	0.903652	9.771684	-0.017573	0.009035	0.097717	2.296050	2.595014	0.083614
63779	0	-1.733023	0.927792	9.808411	-0.017334	0.009277	0.098083	2.297204	2.598300	0.086739
63780	0	-1.738259	0.945860	9.820764	-0.017387	0.009461	0.098207	2.294479	2.600396	0.088339
63781	0	-1.732771	0.915377	9.820681	-0.017334	0.009155	0.098206	2.293195	2.600743	0.090852
63782	0	-1.719956	0.921510	9.857343	-0.017200	0.009212	0.098574	2.296681	2.608387	0.096926
63783	0	-1.733548	0.909181	9.838863	-0.017334	0.009094	0.098389	2.294400	2.617687	0.102174
63784	0	-1.751817	0.933589	9.808272	-0.017521	0.009333	0.098083	2.298577	2.622113	0.104821
63785	0	-1.757643	0.933816	9.851106	-0.017578	0.009338	0.098511	2.298747	2.627690	0.110017
63786	0	-1.757381	0.908951	9.838928	-0.017575	0.009093	0.098389	2.294816	2.633514	0.116991
63787	0	-1.776411	0.903286	9.808301	-0.017761	0.009033	0.098083	2.294883	2.644381	0.120718
63788	0	-1.776364	0.908977	9.844872	-0.017767	0.009093	0.098448	2.291217	2.648080	0.125478
63789	0	-1.788054	0.970049	9.851165	-0.017883	0.009705	0.098511	2.286865	2.652390	0.127763
63790	0	-1.781445	0.908585	9.814602	-0.017817	0.009086	0.098145	2.287467	2.656405	0.129449
63791	0	-1.775539	0.933892	9.875588	-0.017761	0.009338	0.098755	2.288369	2.657153	0.130808
63792	0	-1.774698	0.946019	9.887948	-0.017750	0.009461	0.098879	2.287381	2.661489	0.130099
63793	0	-1.775380	0.915446	9.912250	-0.017761	0.009155	0.099121	2.286781	2.660537	0.127204
63794	0	-1.731675	0.951989	9.900141	-0.017320	0.009520	0.099001	2.287473	2.664695	0.129647
63795	0	-1.745173	0.952460	9.930466	-0.017456	0.009521	0.099304	2.291288	2.667193	0.135528
63796	0	-1.731839	0.953094	9.893886	-0.017325	0.009527	0.098938	2.295790	2.666601	0.138041
63797	0	-1.757419	0.951940	9.857268	-0.017578	0.009521	0.098572	2.293690	2.669510	0.140515
63798	0	-1.774715	0.945513	9.875705	-0.017754	0.009456	0.098756	2.293296	2.669510	0.140045
63799	0	-1.732823	0.969899	9.826817	-0.017334	0.009705	0.098267	2.287058	2.670217	0.144649
63800	0	-1.743914	0.944548	9.869801	-0.017445	0.009449	0.098697	2.283207	2.671243	0.151040
63801	0	-1.744838	0.915574	9.863413	-0.017456	0.009155	0.098633	2.283899	2.669736	0.154091
63802	0	-1.737093	0.970439	9.857526	-0.017380	0.009705	0.098574	2.283834	2.666921	0.151890
63803	0	-1.732559	0.897303	9.826800	-0.017334	0.008972	0.098267	2.284993	2.664599	0.150742
63804	0	-1.749287	0.940566	9.772012	-0.017501	0.009400	0.097719	2.291267	2.662660	0.154161
63805	0	-1.750756	0.928381	9.826769	-0.017517	0.009277	0.098267	2.298797	2.658965	0.154998
63806	0	-1.742953	0.935100	9.759843	-0.017437	0.009351	0.097597	2.299222	2.657634	0.152807
63807	0	-1.738527	0.921777	9.765785	-0.017395	0.009216	0.097656	2.301034	2.653629	0.152219
63808	0	-1.742861	0.872882	9.717252	-0.017437	0.008731	0.097171	2.298718	2.651115	0.152807
63809	0	-1.696140	0.896953	9.704726	-0.016968	0.008972	0.097046	2.295731	2.650896	0.157012
63810	0	-1.707304	0.908703	9.735389	-0.017077	0.009089	0.097353	2.294149	2.653057	0.156275
63811	0	-1.726812	0.934228	9.710742	-0.017273	0.009338	0.097107	2.298783	2.654681	0.163074
63812	0	-1.725542	0.910627	9.716993	-0.017263	0.009102	0.097169	2.303962	2.652599	0.163128
63813	0	-1.739843	0.921668	9.667904	-0.017395	0.009216	0.096680	2.304609	2.663887	0.164977
63814	0	-1.733805	0.903557	9.698320	-0.017341	0.009033	0.096983	2.307484	2.668098	0.167817
63815	0	-1.745669	0.915668	9.759497	-0.017456	0.009155	0.097595	2.309253	2.676081	0.170212
63816	0	-1.703093	0.940289	9.747200	-0.017031	0.009401	0.097472	2.311187	2.683536	0.175268
63817	0	-1.727538	0.879554	9.741110	-0.017273	0.008789	0.097412	2.318824	2.693567	0.179510
63818	0	-1.727848	0.923442	9.771375	-0.017278	0.009229	0.097714	2.325540	2.701669	0.183954
63819	0	-1.739710	0.916058	9.759435	-0.017395	0.009155	0.097595	2.331787	2.711283	0.185917
63820	0	-1.770733	0.892513	9.814188	-0.017705	0.008922	0.098143	2.335985	2.721286	0.182133
63821	0	-1.752301	0.909496	9.820444	-0.017517	0.009094	0.098206	2.336994	2.735377	0.184216
63822	0	-1.747180	0.934219	9.875116	-0.017468	0.009339	0.098752	2.340322	2.746349	0.192716
63823	0	-1.751886	0.928189	9.832689	-0.017517	0.009277	0.098328	2.345640	2.755611	0.191391
63824	0	-1.764507	0.916790	9.808083	-0.017643	0.009164	0.098082	2.350361	2.765193	0.194161
63825	0	-1.776561	0.885208	9.875392	-0.017761	0.008850	0.098755	2.352674	2.777331	0.200132
63826	0	-1.758346	0.953029	9.887419	-0.017587	0.009525	0.098874	2.358287	2.780668	0.208970
63827	0	-1.776060	0.922417	9.899840	-0.017761	0.009216	0.098999	2.367259	2.787109	0.210441
63828	0	-1.751843	0.948080	9.911829	-0.017516	0.009476	0.099119	2.373059	2.796816	0.216353
63829	0	-1.781903	0.916345	9.905988	-0.017822	0.009155	0.099060	2.382329	2.800242	0.214777
63830	0	-1.780925	0.911449	9.875487	-0.017817	0.009110	0.098754	2.386779	2.798896	0.217370
63831	0	-1.799864	0.928349	9.857243	-0.018005	0.009277	0.098572	2.393728	2.798281	0.215199
63832	0	-1.786254	0.941782	9.887858	-0.017870	0.009411	0.098878	2.401480	2.796804	0.221266
63833	0	-1.811834	0.915980	9.820682	-0.018127	0.009155	0.098206	2.406499	2.793369	0.223504
63834	0	-1.809860	0.910426	9.894173	-0.018109	0.009103	0.098940	2.407892	2.788092	0.224332
63835	0	-1.799444	0.921696	9.839061	-0.018005	0.009216	0.098389	2.408341	2.782460	0.226236
63836	0	-1.785135	0.922292	9.851584	-0.017861	0.009217	0.098515	2.414561	2.777934	0.226568
63837	0	-1.781329	0.946551	9.784050	-0.017822	0.009460	0.097839	2.420123	2.774534	0.227897
63838	0	-1.755123	0.953648	9.802558	-0.017561	0.009531	0.098024	2.426160	2.770312	0.227393
63839	0	-1.744866	0.970975	9.826741	-0.017456	0.009705	0.098267	2.431810	2.768728	0.232911
63840	0	-1.730987	0.971834	9.741439	-0.017320	0.009714	0.097413	2.436372	2.764241	0.238682
63841	0	-1.744907	0.958215	9.771857	-0.017456	0.009583	0.097717	2.435678	2.763080	0.240782
63842	0	-1.731518	0.964359	9.802523	-0.017321	0.009643	0.098024	2.436567	2.763728	0.241783
63843	0	-1.744846	0.964851	9.777919	-0.017456	0.009644	0.097778	2.442034	2.761899	0.240771
63844	0	-1.700554	0.959396	9.765841	-0.017014	0.009592	0.097657	2.443931	2.759494	0.247141
63845	0	-1.702182	0.934512	9.722958	-0.017029	0.009338	0.097229	2.451479	2.758275	0.249506
63846	0	-1.743980	0.941845	9.747407	-0.017443	0.009413	0.097474	2.457810	2.761809	0.254038
63847	0	-1.744731	0.928166	9.729120	-0.017456	0.009277	0.097290	2.462505	2.758530	0.254545
63848	0	-1.731261	0.946907	9.717053	-0.017317	0.009468	0.097170	2.463382	2.760510	0.255733
63849	0	-1.714658	0.921878	9.753470	-0.017151	0.009216	0.097534	2.465970	2.762413	0.254739
63850	0	-1.720169	0.934635	9.747408	-0.017203	0.009343	0.097474	2.469376	2.767302	0.263202
63851	0	-1.720738	0.915927	9.796185	-0.017212	0.009155	0.097961	2.473668	2.768899	0.266360
63852	0	-1.750731	0.910760	9.722868	-0.017509	0.009102	0.097229	2.480066	2.774399	0.265608
63853	0	-1.745272	0.928269	9.765634	-0.017456	0.009277	0.097656	2.485936	2.777390	0.265097
63854	0	-1.751040	0.929542	9.735035	-0.017510	0.009288	0.097351	2.494424	2.784196	0.272426
63855	0	-1.758192	0.922151	9.747197	-0.017578	0.009216	0.097473	2.500174	2.795422	0.279781
63856	0	-1.770778	0.910931	9.667631	-0.017708	0.009104	0.096677	2.506376	2.802265	0.280544
63857	0	-1.751430	0.898051	9.753391	-0.017517	0.008972	0.097534	2.515602	2.805720	0.292206
63858	0	-1.727018	0.979080	9.783698	-0.017267	0.009782	0.097838	2.525674	2.816004	0.294393
63859	0	-1.775874	0.928288	9.924309	-0.017761	0.009277	0.099243	2.531569	2.819904	0.301141
63860	0	-1.750811	0.996824	9.869273	-0.017512	0.009959	0.098693	2.541476	2.821859	0.306845
63861	0	-1.763884	0.959233	9.820467	-0.017639	0.009583	0.098206	2.552419	2.828331	0.305533
63862	0	-1.776006	0.966706	9.856965	-0.017761	0.009663	0.098570	2.557147	2.833809	0.304524
63863	0	-1.782273	0.958637	9.905960	-0.017822	0.009583	0.099060	2.561234	2.841199	0.300039
63864	0	-1.745421	0.959438	9.918126	-0.017457	0.009590	0.099181	2.565625	2.844716	0.304274
63865	0	-1.776050	0.971001	9.887655	-0.017761	0.009705	0.098877	2.571416	2.850633	0.309377
63866	0	-1.757355	0.989994	9.851026	-0.017577	0.009898	0.098510	2.573011	2.853219	0.307590
63867	0	-1.745410	0.995507	9.942598	-0.017456	0.009949	0.099426	2.579784	2.857717	0.311900
63868	0	-1.757397	0.966109	9.918073	-0.017574	0.009656	0.099181	2.585199	2.863987	0.321142
63869	0	-1.751826	0.958406	9.912074	-0.017517	0.009583	0.099121	2.586562	2.872043	0.323637
63870	0	-1.770131	0.952641	9.814360	-0.017703	0.009523	0.098144	2.589597	2.876737	0.323664
63871	0	-1.769532	0.958459	9.790107	-0.017700	0.009583	0.097900	2.591467	2.877746	0.324745
63872	0	-1.774820	0.971239	9.814572	-0.017752	0.009708	0.098145	2.595557	2.880387	0.327120
63873	0	-1.793620	0.940097	9.784070	-0.017944	0.009399	0.097839	2.596831	2.877674	0.323254
63874	0	-1.798404	0.915911	9.820832	-0.017989	0.009158	0.098207	2.597441	2.878456	0.324785
63875	0	-1.781885	0.958872	9.820558	-0.017822	0.009583	0.098206	2.603985	2.881099	0.330729
63876	0	-1.762900	0.954057	9.838856	-0.017632	0.009533	0.098389	2.612234	2.883781	0.328207
63877	0	-1.763571	0.927997	9.710731	-0.017639	0.009277	0.097107	2.614714	2.886344	0.330963
63878	0	-1.775080	0.898043	9.790075	-0.017755	0.008977	0.097900	2.618184	2.888660	0.329918
63879	0	-1.793871	0.909557	9.814544	-0.017944	0.009094	0.098145	2.619083	2.888745	0.331194
63880	0	-1.768523	0.909548	9.832928	-0.017689	0.009096	0.098329	2.617688	2.891227	0.336683
63881	0	-1.751523	0.934227	9.851070	-0.017517	0.009338	0.098511	2.621565	2.895698	0.339742
63882	0	-1.756619	0.941153	9.771736	-0.017574	0.009407	0.097716	2.626054	2.892843	0.340159
63883	0	-1.769439	0.958574	9.784009	-0.017700	0.009583	0.097839	2.629124	2.892710	0.343245
63884	0	-1.768728	0.935116	9.790094	-0.017689	0.009344	0.097901	2.636689	2.897653	0.343809
63885	0	-1.738595	0.964804	9.845087	-0.017395	0.009644	0.098450	2.641119	2.893804	0.339887
63886	0	-1.743585	0.922747	9.771932	-0.017438	0.009225	0.097719	2.643452	2.897919	0.342734
63887	0	-1.732514	0.964877	9.765731	-0.017334	0.009644	0.097656	2.648737	2.894186	0.344881
63888	0	-1.755493	0.941270	9.778095	-0.017561	0.009409	0.097780	2.652353	2.893718	0.346128
63889	0	-1.720658	0.988961	9.808424	-0.017212	0.009888	0.098083	2.653858	2.894098	0.347290
63890	0	-1.738007	0.965038	9.851209	-0.017385	0.009646	0.098512	2.657678	2.895430	0.351810
63891	0	-1.751214	0.970941	9.796183	-0.017517	0.009705	0.097961	2.662501	2.896185	0.354472
63892	0	-1.744487	0.971793	9.771720	-0.017447	0.009714	0.097717	2.666203	2.900745	0.359300
63893	0	-1.726990	0.964644	9.808375	-0.017273	0.009644	0.098083	2.668810	2.903690	0.360300
63894	0	-1.744736	0.971255	9.777853	-0.017450	0.009709	0.097778	2.671806	2.906757	0.359438
63895	0	-1.745412	0.982722	9.826689	-0.017456	0.009827	0.098267	2.671706	2.910901	0.368826
63896	0	-1.739015	0.958592	9.851069	-0.017391	0.009583	0.098511	2.673805	2.916106	0.375138
63897	0	-1.745469	0.964528	9.820564	-0.017456	0.009644	0.098206	2.675053	2.920919	0.381591
63898	0	-1.757719	0.976859	9.777796	-0.017575	0.009768	0.097778	2.674489	2.929569	0.386379
63899	0	-1.757520	0.958035	9.777906	-0.017578	0.009583	0.097778	2.671224	2.932565	0.391214
63900	0	-1.714020	0.939444	9.820740	-0.017145	0.009395	0.098207	2.670195	2.933237	0.391731
63901	0	-1.757338	0.909492	9.826739	-0.017578	0.009094	0.098267	2.670178	2.934156	0.394501
63902	0	-1.738334	0.921682	9.777970	-0.017385	0.009217	0.097779	2.668903	2.938099	0.391789
63903	0	-1.763398	0.952043	9.814557	-0.017639	0.009521	0.098145	2.666848	2.938457	0.394193
63904	0	-1.762870	0.933918	9.802419	-0.017630	0.009336	0.098024	2.670251	2.943682	0.402818
63905	0	-1.751702	0.933461	9.814490	-0.017517	0.009338	0.098145	2.665147	2.950003	0.401569
63906	0	-1.775924	0.914610	9.808400	-0.017761	0.009148	0.098083	2.662548	2.954043	0.401962
63907	0	-1.757703	0.945535	9.796212	-0.017578	0.009460	0.097961	2.655841	2.959071	0.406941
63908	0	-1.769077	0.956895	9.826921	-0.017698	0.009572	0.098268	2.651353	2.956644	0.411582
63909	0	-1.763736	0.952081	9.881630	-0.017639	0.009521	0.098816	2.649766	2.960979	0.407292
63910	0	-1.732980	0.976418	9.875507	-0.017331	0.009764	0.098755	2.649451	2.965764	0.408816
63911	0	-1.769823	0.970643	9.826677	-0.017700	0.009705	0.098267	2.650690	2.969784	0.412287
63912	0	-1.781481	0.952636	9.838914	-0.017818	0.009524	0.098389	2.652090	2.971858	0.414535
63913	0	-1.769501	0.940241	9.851139	-0.017700	0.009399	0.098511	2.654569	2.972096	0.421497
63914	0	-1.774439	0.970919	9.875709	-0.017751	0.009710	0.098756	2.652347	2.971094	0.419846
63915	0	-1.751403	0.976327	9.832842	-0.017517	0.009766	0.098328	2.648717	2.973805	0.421529
63916	0	-1.768944	0.975939	9.869576	-0.017694	0.009760	0.098695	2.647203	2.974303	0.423059
63917	0	-1.744714	0.982387	9.881777	-0.017456	0.009827	0.098816	2.642981	2.970222	0.430152
63918	0	-1.761611	0.969873	9.900294	-0.017622	0.009699	0.099002	2.641851	2.969714	0.429237
63919	0	-1.751373	0.945569	9.863387	-0.017517	0.009460	0.098633	2.635453	2.972033	0.431872
63920	0	-1.743883	0.950496	9.888130	-0.017449	0.009511	0.098879	2.627528	2.966250	0.423377
63921	0	-1.769664	0.970251	9.851159	-0.017700	0.009705	0.098511	2.624193	2.968378	0.424038
63922	0	-1.762367	0.957202	9.851383	-0.017632	0.009578	0.098512	2.616541	2.964300	0.434247
63923	0	-1.751091	0.939995	9.808455	-0.017517	0.009399	0.098083	2.616122	2.963285	0.436538
63924	0	-1.749723	0.927690	9.784264	-0.017505	0.009277	0.097841	2.614579	2.960846	0.432418
63925	0	-1.745035	0.951770	9.814591	-0.017456	0.009521	0.098145	2.609183	2.960365	0.436266
63926	0	-1.737598	0.920396	9.766012	-0.017385	0.009209	0.097658	2.602636	2.956514	0.440496
63927	0	-1.744797	0.951582	9.790238	-0.017456	0.009521	0.097900	2.595013	2.953264	0.438893
63928	0	-1.767799	0.895702	9.790563	-0.017684	0.008961	0.097904	2.589694	2.952462	0.440994
63929	0	-1.726536	0.909433	9.753552	-0.017273	0.009094	0.097534	2.588691	2.949706	0.444098
63930	0	-1.743193	0.909467	9.741556	-0.017441	0.009094	0.097414	2.588063	2.945476	0.445304
63931	0	-1.732949	0.927680	9.790124	-0.017334	0.009277	0.097900	2.586362	2.946370	0.447159
63932	0	-1.726487	0.938976	9.808510	-0.017264	0.009398	0.098084	2.576459	2.953153	0.440613
63933	0	-1.751211	0.891309	9.741283	-0.017517	0.008911	0.097412	2.577617	2.953415	0.444419
63934	0	-1.738533	0.910218	9.777892	-0.017385	0.009098	0.097779	2.581366	2.959367	0.447456
63935	0	-1.751356	0.909404	9.777897	-0.017517	0.009094	0.097778	2.580057	2.961400	0.444742
63936	0	-1.763002	0.945900	9.784080	-0.017632	0.009459	0.097840	2.578402	2.964606	0.449343
63937	0	-1.739306	0.952444	9.814459	-0.017395	0.009521	0.098145	2.580725	2.968417	0.452837
63938	0	-1.757148	0.958581	9.820631	-0.017574	0.009588	0.098206	2.576852	2.971255	0.451619
63939	0	-1.745368	0.952495	9.790048	-0.017456	0.009521	0.097900	2.579784	2.974625	0.451309
63940	0	-1.757302	0.940833	9.851059	-0.017573	0.009406	0.098511	2.581335	2.980429	0.450123
63941	0	-1.757619	0.939452	9.802328	-0.017578	0.009399	0.098022	2.574622	2.984261	0.451917
63942	0	-1.775695	0.944613	9.802387	-0.017757	0.009450	0.098023	2.569126	2.989760	0.454427
63943	0	-1.775877	0.958155	9.906059	-0.017761	0.009583	0.099060	2.566885	2.992927	0.459179
63944	0	-1.775552	0.945947	9.863376	-0.017756	0.009458	0.098634	2.567939	2.997881	0.461939
63945	0	-1.782086	0.958553	9.857174	-0.017822	0.009583	0.098572	2.570281	3.002327	0.460253
63946	0	-1.757549	0.940369	9.875403	-0.017575	0.009405	0.098754	2.567555	3.008686	0.459896
63947	0	-1.757648	0.945717	9.881653	-0.017578	0.009460	0.098816	2.562686	3.012826	0.461740
63948	0	-1.757274	0.951306	9.942784	-0.017575	0.009515	0.099427	2.559571	3.015986	0.463531
63949	0	-1.751154	0.939791	9.869498	-0.017517	0.009399	0.098694	2.556650	3.015580	0.465564
63950	0	-1.756544	0.908777	9.887949	-0.017568	0.009090	0.098879	2.552488	3.019116	0.465795
63951	0	-1.757098	0.915201	9.887852	-0.017578	0.009155	0.098877	2.547513	3.016848	0.468145
63952	0	-1.755894	0.914598	9.881989	-0.017564	0.009149	0.098819	2.543270	3.017055	0.477531
63953	0	-1.769667	0.951887	9.899990	-0.017700	0.009521	0.098999	2.539067	3.018930	0.480334
63954	0	-1.775007	0.915105	9.893961	-0.017755	0.009150	0.098939	2.539532	3.019702	0.482292
63955	0	-1.763379	0.939183	9.887863	-0.017639	0.009399	0.098877	2.529603	3.019407	0.486460
63956	0	-1.768346	0.907608	9.845396	-0.017690	0.009079	0.098453	2.525009	3.018132	0.487584
63957	0	-1.763154	0.908715	9.851276	-0.017639	0.009094	0.098511	2.515618	3.015364	0.484335
63958	0	-1.749524	0.944619	9.827158	-0.017502	0.009446	0.098270	2.514389	3.013671	0.485393
63959	0	-1.726445	0.909373	9.875642	-0.017273	0.009094	0.098755	2.512486	3.009813	0.486150
63960	0	-1.749415	0.939487	9.814884	-0.017501	0.009398	0.098147	2.508159	3.007938	0.486945
63961	0	-1.726637	0.945807	9.826799	-0.017273	0.009460	0.098267	2.504123	3.006222	0.488941
63962	0	-1.762447	0.927257	9.796366	-0.017627	0.009272	0.097963	2.503977	3.009483	0.490237
63963	0	-1.732818	0.909411	9.784040	-0.017334	0.009094	0.097839	2.502523	3.008644	0.488524
63964	0	-1.719269	0.927732	9.796461	-0.017200	0.009276	0.097963	2.502261	3.005552	0.486139
63965	0	-1.744985	0.915552	9.826768	-0.017456	0.009155	0.098267	2.501224	3.004254	0.487520
63966	0	-1.738035	0.884931	9.802484	-0.017383	0.008850	0.098024	2.499048	3.007515	0.486065
63967	0	-1.708717	0.952400	9.832786	-0.017090	0.009521	0.098328	2.500655	3.010274	0.487102
63968	0	-1.745242	0.928357	9.832730	-0.017451	0.009282	0.098328	2.501089	3.017397	0.491902
63969	0	-1.757985	0.909621	9.783886	-0.017578	0.009094	0.097839	2.502161	3.025298	0.493254
63970	0	-1.733407	0.927913	9.838761	-0.017338	0.009281	0.098387	2.498514	3.026803	0.493421
63971	0	-1.739629	0.946140	9.808318	-0.017395	0.009460	0.098083	2.498376	3.034151	0.489979
63972	0	-1.751688	0.909889	9.796068	-0.017520	0.009095	0.097960	2.501317	3.036400	0.490895
63973	0	-1.733562	0.909332	9.826640	-0.017334	0.009094	0.098267	2.499015	3.044154	0.488496
63974	0	-1.740398	0.915234	9.814267	-0.017399	0.009152	0.098144	2.497752	3.055974	0.489427
63975	0	-1.764208	0.934210	9.850987	-0.017639	0.009338	0.098511	2.500777	3.065141	0.494466
63976	0	-1.727609	0.910534	9.838681	-0.017279	0.009101	0.098387	2.504546	3.067996	0.497134
63977	0	-1.733356	0.946862	9.863210	-0.017334	0.009460	0.098633	2.512604	3.073314	0.498032
63978	0	-1.757501	0.935912	9.789835	-0.017577	0.009354	0.097898	2.517578	3.076548	0.501319
63979	0	-1.763792	0.934215	9.814440	-0.017639	0.009338	0.098145	2.520590	3.080861	0.504304
63980	0	-1.739468	0.928833	9.844807	-0.017393	0.009284	0.098449	2.524268	3.088516	0.504557
63981	0	-1.751318	0.946354	9.820597	-0.017517	0.009460	0.098206	2.526444	3.089714	0.508951
63982	0	-1.762899	0.934705	9.881609	-0.017632	0.009344	0.098816	2.528471	3.092583	0.508639
63983	0	-1.751485	0.934153	9.887705	-0.017517	0.009338	0.098877	2.530719	3.095745	0.511225
63984	0	-1.745345	0.953006	9.838818	-0.017452	0.009527	0.098389	2.532706	3.102931	0.510659
63985	0	-1.745300	0.927801	9.906054	-0.017456	0.009277	0.099060	2.532097	3.105194	0.509267
63986	0	-1.732353	0.934582	9.851096	-0.017328	0.009339	0.098511	2.538132	3.105501	0.508165
63987	0	-1.738720	0.922234	9.881673	-0.017395	0.009216	0.098816	2.543564	3.102229	0.506362
63988	0	-1.780961	0.911128	9.851071	-0.017807	0.009106	0.098512	2.548675	3.110966	0.507475
63989	0	-1.769354	0.921888	9.875584	-0.017700	0.009216	0.098755	2.550155	3.109012	0.506452
63990	0	-1.749507	0.922824	9.832946	-0.017504	0.009221	0.098329	2.556867	3.104615	0.508794
63991	0	-1.782096	0.915920	9.851061	-0.017822	0.009155	0.098511	2.559995	3.108835	0.508568
63992	0	-1.769347	0.916437	9.747293	-0.017698	0.009163	0.097472	2.560262	3.108899	0.511058
63993	0	-1.726630	0.970858	9.887772	-0.017273	0.009705	0.098877	2.563336	3.106876	0.513767
63994	0	-1.755987	0.916987	9.863399	-0.017565	0.009163	0.098634	2.569852	3.106867	0.515085
63995	0	-1.726761	0.946791	9.838889	-0.017273	0.009460	0.098389	2.576946	3.106345	0.515963
63996	0	-1.750514	0.923519	9.820540	-0.017507	0.009231	0.098206	2.580778	3.110276	0.517908
63997	0	-1.745474	0.940518	9.802214	-0.017456	0.009399	0.098022	2.585998	3.114359	0.521554
63998	0	-1.769292	0.947717	9.783886	-0.017698	0.009472	0.097838	2.590578	3.113715	0.525358
63999	0	-1.739460	0.952840	9.808290	-0.017395	0.009521	0.098083	2.597122	3.118802	0.531290
64000	0	-1.726632	0.929073	9.789948	-0.017272	0.009291	0.097898	2.595661	3.117802	0.532119
64001	0	-1.739542	0.910077	9.869317	-0.017395	0.009094	0.098694	2.601731	3.123889	0.533829
64002	0	-1.738952	0.935563	9.820434	-0.017396	0.009351	0.098204	2.605803	3.122050	0.535233
64003	0	-1.745052	0.934545	9.869416	-0.017456	0.009338	0.098694	2.612372	3.121210	0.541068
64004	0	-1.744039	0.923278	9.790102	-0.017446	0.009230	0.097900	2.614440	3.120719	0.544984
64005	0	-1.757265	0.946817	9.820580	-0.017578	0.009460	0.098206	2.621784	3.119923	0.549034
64006	0	-1.763079	0.929834	9.783843	-0.017629	0.009293	0.097839	2.627010	3.127982	0.552249
64007	0	-1.769585	0.904208	9.851071	-0.017700	0.009033	0.098511	2.635649	3.128489	0.555582
64008	0	-1.774639	0.918111	9.832700	-0.017753	0.009172	0.098327	2.644049	3.126830	0.557868
64009	0	-1.769896	0.904109	9.802196	-0.017700	0.009033	0.098022	2.651633	3.130944	0.560353
64010	0	-1.763314	0.930179	9.856974	-0.017637	0.009293	0.098570	2.660632	3.131849	0.558485
64011	0	-1.745526	0.922444	9.814391	-0.017456	0.009216	0.098145	2.668489	3.136484	0.560483
64012	0	-1.733384	0.948718	9.875182	-0.017333	0.009477	0.098753	2.679048	3.142975	0.564292
64013	0	-1.739452	0.935227	9.826537	-0.017395	0.009338	0.098267	2.693517	3.147965	0.565751
64014	0	-1.739026	0.931555	9.808022	-0.017394	0.009304	0.098081	2.705195	3.149086	0.566221
64015	0	-1.757562	0.977345	9.857145	-0.017578	0.009766	0.098572	2.712621	3.151768	0.564369
64016	0	-1.738681	0.961068	9.857017	-0.017390	0.009598	0.098571	2.725851	3.153284	0.570279
64017	0	-1.739274	1.001711	9.863247	-0.017395	0.010010	0.098633	2.732719	3.156175	0.571566
64018	0	-1.757150	0.991196	9.869240	-0.017574	0.009902	0.098693	2.742563	3.158482	0.570145
64019	0	-1.775578	0.996014	9.820540	-0.017761	0.009949	0.098206	2.754064	3.157667	0.571295
64020	0	-1.725938	0.997903	9.881466	-0.017262	0.009971	0.098815	2.762062	3.159657	0.571414
64021	0	-1.739466	1.001700	9.796075	-0.017395	0.010010	0.097961	2.768876	3.164748	0.570115
64022	0	-1.757375	0.990980	9.802055	-0.017578	0.009902	0.098021	2.776273	3.165162	0.570058
64023	0	-1.738661	0.989440	9.857259	-0.017395	0.009888	0.098572	2.782293	3.160833	0.576926
64024	0	-1.731538	1.009623	9.814457	-0.017318	0.010083	0.098145	2.795738	3.163518	0.582915
64025	0	-1.727196	1.007899	9.838801	-0.017273	0.010071	0.098389	2.803610	3.167857	0.583074
64026	0	-1.751009	1.015368	9.802088	-0.017515	0.010148	0.098021	2.808489	3.167373	0.584039
64027	0	-1.744856	0.989347	9.851149	-0.017456	0.009888	0.098511	2.813463	3.164143	0.586404
64028	0	-1.731999	1.014897	9.826691	-0.017320	0.010143	0.098268	2.818495	3.169956	0.589770
64029	0	-1.775994	0.989162	9.832748	-0.017761	0.009888	0.098328	2.821455	3.173912	0.587860
64030	0	-1.727247	0.972014	9.814254	-0.017271	0.009712	0.098144	2.829071	3.181117	0.582555
64031	0	-1.745524	0.971133	9.851022	-0.017456	0.009705	0.098511	2.835258	3.185653	0.582199
64032	0	-1.757681	0.990782	9.783673	-0.017577	0.009900	0.097837	2.842637	3.190662	0.582816
64033	0	-1.763933	0.946591	9.783880	-0.017639	0.009460	0.097839	2.847403	3.196287	0.582158
64034	0	-1.769565	0.953738	9.802102	-0.017701	0.009532	0.098021	2.851992	3.195335	0.580678
64035	0	-1.739051	0.989762	9.808329	-0.017395	0.009888	0.098083	2.861798	3.195506	0.582923
64036	0	-1.756420	0.948496	9.771676	-0.017570	0.009480	0.097716	2.866415	3.194626	0.584973
64037	0	-1.776079	0.940649	9.802186	-0.017761	0.009399	0.098022	2.872990	3.199585	0.579944
64038	0	-1.763291	0.948570	9.789829	-0.017638	0.009474	0.097898	2.885057	3.198827	0.582972
64039	0	-1.763415	0.946913	9.777838	-0.017639	0.009460	0.097778	2.893399	3.198336	0.586334
64040	0	-1.762508	0.960973	9.802229	-0.017630	0.009600	0.098022	2.903289	3.198365	0.591381
64041	0	-1.776055	0.959377	9.838770	-0.017761	0.009583	0.098389	2.914577	3.202891	0.595043
64042	0	-1.769970	0.936985	9.801956	-0.017699	0.009360	0.098021	2.923955	3.208800	0.596462
64043	0	-1.763631	0.971528	9.789984	-0.017639	0.009705	0.097900	2.934619	3.210796	0.603707
64044	0	-1.769195	0.997613	9.753207	-0.017694	0.009970	0.097532	2.940383	3.213200	0.605988
64045	0	-1.757162	0.977721	9.838868	-0.017578	0.009766	0.098389	2.951934	3.210932	0.612568
64046	0	-1.774379	0.986174	9.808318	-0.017749	0.009850	0.098083	2.964218	3.210318	0.620117
64047	0	-1.739332	0.971336	9.814397	-0.017395	0.009705	0.098145	2.972643	3.213640	0.625044
64048	0	-1.757561	0.991638	9.808036	-0.017575	0.009905	0.098082	2.984270	3.219369	0.629760
64049	0	-1.751348	0.977790	9.802188	-0.017517	0.009766	0.098022	2.996701	3.220576	0.627369
64050	0	-1.775351	0.986463	9.905693	-0.017755	0.009851	0.099058	3.011139	3.224687	0.632557
64051	0	-1.776028	0.965314	9.796066	-0.017761	0.009644	0.097961	3.020504	3.228958	0.630102
64052	0	-1.781558	0.973252	9.875297	-0.017820	0.009724	0.098753	3.028879	3.228718	0.636370
64053	0	-1.757694	1.001867	9.838798	-0.017578	0.010010	0.098389	3.037401	3.232648	0.640434
64054	0	-1.769423	0.984937	9.795969	-0.017698	0.009844	0.097960	3.042028	3.233194	0.643917
64055	0	-1.769901	0.995915	9.857094	-0.017700	0.009949	0.098572	3.052254	3.237135	0.644820
64056	0	-1.769781	1.009313	9.802040	-0.017698	0.010091	0.098021	3.053178	3.241748	0.652040
64057	0	-1.769837	1.013969	9.814405	-0.017700	0.010132	0.098145	3.060482	3.244847	0.660117
64058	0	-1.763102	1.021536	9.820368	-0.017635	0.010208	0.098204	3.067005	3.245073	0.663141
64059	0	-1.775552	1.020303	9.832761	-0.017761	0.010193	0.098328	3.076892	3.243817	0.662660
64060	0	-1.768439	1.052456	9.832677	-0.017689	0.010518	0.098327	3.082551	3.244029	0.665665
64061	0	-1.769634	1.050563	9.881580	-0.017700	0.010498	0.098816	3.089447	3.244916	0.664942
64062	0	-1.786879	1.063900	9.857158	-0.017876	0.010634	0.098571	3.092849	3.242168	0.671505
64063	0	-1.739395	1.074623	9.851049	-0.017395	0.010742	0.098511	3.095759	3.246140	0.675098
64064	0	-1.756992	1.039018	9.851022	-0.017576	0.010384	0.098510	3.101492	3.244176	0.674458
64065	0	-1.763640	1.031448	9.912163	-0.017639	0.010315	0.099121	3.099204	3.246185	0.678011
64066	0	-1.732266	1.031270	9.839081	-0.017329	0.010313	0.098390	3.096984	3.243795	0.679651
64067	0	-1.707961	1.073935	9.832972	-0.017090	0.010742	0.098328	3.091845	3.237055	0.685374
64068	0	-1.724328	1.091231	9.851694	-0.017253	0.010919	0.098515	3.082720	3.231075	0.682457
64069	0	-1.739397	1.043547	9.845006	-0.017395	0.010437	0.098450	3.079213	3.235045	0.682923
64070	0	-1.769447	1.031064	9.796217	-0.017698	0.010311	0.097961	3.076865	3.235783	0.682831
64071	0	-1.763255	1.055639	9.826808	-0.017639	0.010559	0.098267	3.071941	3.233277	0.684956
64072	0	-1.786168	1.061356	9.747779	-0.017871	0.010614	0.097476	3.069086	3.227663	0.685989
64073	0	-1.763404	1.037129	9.735250	-0.017639	0.010376	0.097351	3.061842	3.226873	0.681272
64074	0	-1.756115	0.987373	9.704960	-0.017569	0.009878	0.097048	3.054822	3.223237	0.685203
64075	0	-1.757196	0.951800	9.759666	-0.017578	0.009521	0.097595	3.048953	3.221201	0.687179
64076	0	-1.737993	0.963767	9.759743	-0.017383	0.009636	0.097597	3.049186	3.223325	0.684137
64077	0	-1.732959	0.983154	9.716826	-0.017334	0.009827	0.097168	3.053046	3.223354	0.685866
64078	0	-1.744314	0.965438	9.741276	-0.017447	0.009653	0.097412	3.052707	3.223414	0.688897
64079	0	-1.739191	0.988438	9.747404	-0.017395	0.009888	0.097473	3.047035	3.224853	0.692094
64080	0	-1.726139	0.969988	9.765795	-0.017267	0.009697	0.097657	3.048540	3.223097	0.697244
64081	0	-1.758120	0.933465	9.777812	-0.017578	0.009338	0.097778	3.042497	3.231783	0.698648
64082	0	-1.758235	0.951363	9.814404	-0.017585	0.009514	0.098144	3.040400	3.234085	0.697607
64083	0	-1.776163	0.988536	9.790055	-0.017761	0.009888	0.097900	3.035939	3.239813	0.690546
64084	0	-1.800405	0.994626	9.735126	-0.018006	0.009944	0.097351	3.036765	3.242254	0.695657
64085	0	-1.770141	1.013745	9.814373	-0.017700	0.010132	0.098145	3.041449	3.248827	0.696223
64086	0	-1.776536	0.965454	9.820338	-0.017764	0.009654	0.098204	3.040222	3.255333	0.701995
64087	0	-1.776453	1.001483	9.814342	-0.017761	0.010010	0.098145	3.044272	3.264204	0.707463
64088	0	-1.758185	1.033031	9.808055	-0.017585	0.010324	0.098081	3.049120	3.265891	0.711888
64089	0	-1.752042	1.049840	9.832701	-0.017517	0.010498	0.098328	3.047766	3.274892	0.712019
64090	0	-1.770514	1.037659	9.857012	-0.017707	0.010376	0.098570	3.046630	3.278041	0.712230
64091	0	-1.758431	0.988869	9.850954	-0.017578	0.009888	0.098511	3.046050	3.290302	0.712759
64092	0	-1.740390	1.031580	9.930206	-0.017407	0.010317	0.099301	3.042979	3.291323	0.717006
64093	0	-1.757416	1.074356	9.863337	-0.017578	0.010742	0.098633	3.042654	3.291856	0.715250
64094	0	-1.781094	1.056121	9.912269	-0.017815	0.010561	0.099122	3.041037	3.292784	0.712330
64095	0	-1.788190	1.013173	9.948757	-0.017883	0.010132	0.099487	3.039062	3.296275	0.712030
64096	0	-1.775601	1.012979	9.924387	-0.017759	0.010131	0.099243	3.035922	3.297583	0.709428
64097	0	-1.782117	1.013111	9.899930	-0.017822	0.010132	0.098999	3.033240	3.301384	0.712016
64098	0	-1.781538	1.037110	9.832885	-0.017820	0.010374	0.098328	3.027907	3.300723	0.707852
64099	0	-1.763774	1.049540	9.893852	-0.017639	0.010498	0.098938	3.023030	3.304125	0.710236
64100	0	-1.799611	1.012593	9.936737	-0.018003	0.010126	0.099366	3.020879	3.301855	0.711469
64101	0	-1.775227	0.957761	9.894007	-0.017761	0.009583	0.098938	3.013269	3.296556	0.711795
64102	0	-1.786061	0.987230	9.857709	-0.017866	0.009877	0.098576	3.005693	3.295212	0.710122
64103	0	-1.775026	0.970005	9.833007	-0.017761	0.009705	0.098328	2.998417	3.287481	0.711427
64104	0	-1.779263	0.969336	9.906638	-0.017800	0.009695	0.099065	2.994490	3.283665	0.712859
64105	0	-1.750885	0.976059	9.839064	-0.017517	0.009766	0.098389	2.986680	3.279203	0.708645
64106	0	-1.767429	0.944676	9.863867	-0.017684	0.009450	0.098637	2.980966	3.272984	0.713131
64107	0	-1.756969	0.969922	9.802450	-0.017578	0.009705	0.098022	2.972744	3.268189	0.715211
64108	0	-1.767693	0.981249	9.821092	-0.017684	0.009815	0.098209	2.967597	3.265050	0.714134
64109	0	-1.726454	1.037249	9.784121	-0.017273	0.010376	0.097839	2.961518	3.260268	0.712402
64110	0	-1.761497	0.975407	9.778301	-0.017623	0.009758	0.097781	2.954954	3.256063	0.708496
64111	0	-1.726445	0.994619	9.747491	-0.017273	0.009949	0.097473	2.949960	3.251120	0.708705
64112	0	-1.743566	0.969755	9.759895	-0.017440	0.009699	0.097598	2.946441	3.251246	0.706348
64113	0	-1.745331	0.994484	9.680265	-0.017456	0.009949	0.096802	2.939947	3.252998	0.708457
64114	0	-1.719994	1.024578	9.796343	-0.017206	0.010245	0.097962	2.938452	3.250767	0.705549
64115	0	-1.720739	0.982291	9.771846	-0.017212	0.009827	0.097717	2.932130	3.250486	0.707471
64116	0	-1.744402	0.975805	9.710946	-0.017447	0.009758	0.097109	2.930211	3.251409	0.708825
64117	0	-1.720380	0.970020	9.778018	-0.017212	0.009705	0.097778	2.923075	3.246989	0.705398
64118	0	-1.743724	1.005995	9.747661	-0.017440	0.010061	0.097476	2.919583	3.248955	0.703488
64119	0	-1.745394	0.982730	9.741242	-0.017456	0.009827	0.097412	2.918357	3.251477	0.701813
64120	0	-1.739153	0.964413	9.771726	-0.017391	0.009645	0.097717	2.916004	3.256903	0.698988
64121	0	-1.751274	0.958208	9.777914	-0.017517	0.009583	0.097778	2.913503	3.256789	0.704929
64122	0	-1.738624	0.994695	9.771826	-0.017386	0.009947	0.097718	2.911712	3.261532	0.705074
64123	0	-1.745475	1.000982	9.753441	-0.017456	0.010010	0.097534	2.909801	3.264928	0.705181
64124	0	-1.757706	0.951941	9.820552	-0.017576	0.009521	0.098206	2.906585	3.270832	0.709801
64125	0	-1.769488	0.958249	9.845067	-0.017700	0.009583	0.098450	2.904516	3.269676	0.708218
64126	0	-1.756479	0.958144	9.857325	-0.017568	0.009582	0.098573	2.902368	3.271488	0.699752
64127	0	-1.781657	0.952220	9.838963	-0.017822	0.009521	0.098389	2.901146	3.269893	0.699158
64128	0	-1.793079	0.946110	9.820789	-0.017933	0.009461	0.098207	2.898780	3.272352	0.701806
64129	0	-1.763292	0.964455	9.875590	-0.017639	0.009644	0.098755	2.897839	3.270119	0.701699
64130	0	-1.762215	0.952195	9.881869	-0.017627	0.009522	0.098818	2.895232	3.269723	0.706520
64131	0	-1.763431	0.976683	9.899977	-0.017639	0.009766	0.098999	2.894535	3.269063	0.708461
64132	0	-1.762508	0.982975	9.887860	-0.017630	0.009829	0.098878	2.893814	3.268781	0.705151
64133	0	-1.757427	0.989338	9.857189	-0.017578	0.009888	0.098572	2.898282	3.269309	0.707381
64134	0	-1.763092	0.977967	9.887671	-0.017632	0.009776	0.098877	2.900326	3.273513	0.707663
64135	0	-1.763516	0.994822	9.942703	-0.017639	0.009949	0.099426	2.897668	3.273853	0.706198
64136	0	-1.750556	0.988423	9.900082	-0.017509	0.009886	0.099000	2.893804	3.274336	0.701021
64137	0	-1.745391	0.994825	9.887738	-0.017456	0.009949	0.098877	2.891193	3.276786	0.696496
64138	0	-1.762586	0.976373	9.869554	-0.017635	0.009764	0.098694	2.889043	3.270803	0.695178
64139	0	-1.794223	0.964337	9.851114	-0.017944	0.009644	0.098511	2.886805	3.273275	0.699327
64140	0	-1.775624	1.001023	9.857184	-0.017757	0.010009	0.098572	2.886399	3.276819	0.700832
64141	0	-1.757812	0.982863	9.838848	-0.017578	0.009827	0.098389	2.886638	3.281717	0.700978
64142	0	-1.757660	0.995612	9.844874	-0.017579	0.009952	0.098449	2.889774	3.283714	0.703418
64143	0	-1.763362	0.964168	9.851192	-0.017639	0.009644	0.098511	2.885511	3.282158	0.708716
64144	0	-1.756266	0.970281	9.808609	-0.017568	0.009701	0.098085	2.885745	3.281340	0.704586
64145	0	-1.726674	0.995032	9.887788	-0.017273	0.009949	0.098877	2.885433	3.279021	0.706679
64146	0	-1.744033	0.970896	9.881731	-0.017444	0.009707	0.098817	2.885056	3.280094	0.704204
64147	0	-1.769524	0.964359	9.802335	-0.017700	0.009644	0.098022	2.882968	3.279246	0.699462
64148	0	-1.744005	0.976495	9.765843	-0.017447	0.009766	0.097657	2.880026	3.276552	0.700361
64149	0	-1.738903	0.982955	9.784013	-0.017395	0.009827	0.097839	2.881221	3.274506	0.697609
64150	0	-1.786586	0.977241	9.796327	-0.017872	0.009770	0.097962	2.881391	3.272418	0.695755
64151	0	-1.745247	0.964717	9.832792	-0.017456	0.009644	0.098328	2.883437	3.273152	0.696057
64152	0	-1.775188	0.959343	9.844978	-0.017755	0.009589	0.098450	2.886193	3.274939	0.695693
64153	0	-1.751212	0.958631	9.820608	-0.017517	0.009583	0.098206	2.888409	3.274084	0.695316
64154	0	-1.749981	0.983903	9.814630	-0.017508	0.009833	0.098145	2.892778	3.269914	0.702377
64155	0	-1.762985	0.971286	9.784021	-0.017639	0.009705	0.097839	2.900099	3.263867	0.709313
64156	0	-1.749827	0.990937	9.783988	-0.017499	0.009904	0.097840	2.904322	3.267975	0.705303
64157	0	-1.702345	1.007727	9.802273	-0.017029	0.010071	0.098022	2.909608	3.266647	0.701759
64158	0	-1.738019	0.966110	9.783962	-0.017385	0.009656	0.097839	2.913417	3.266374	0.708337
64159	0	-1.720392	1.007484	9.790138	-0.017212	0.010071	0.097900	2.915892	3.261803	0.719085
64160	0	-1.737770	0.989905	9.784125	-0.017380	0.009895	0.097841	2.918091	3.264208	0.723011
64161	0	-1.758159	0.982711	9.808283	-0.017578	0.009827	0.098083	2.916605	3.273103	0.723579
64162	0	-1.752472	1.007700	9.850820	-0.017525	0.010071	0.098509	2.921629	3.277954	0.721647
64163	0	-1.757855	0.989375	9.802177	-0.017578	0.009888	0.098022	2.926527	3.283285	0.722655
64164	0	-1.745768	1.002783	9.801976	-0.017457	0.010021	0.098021	2.932086	3.288935	0.720407
64165	0	-1.751587	0.996182	9.832653	-0.017517	0.009949	0.098328	2.945028	3.292356	0.724744
64166	0	-1.769813	0.992016	9.795791	-0.017698	0.009913	0.097959	2.950674	3.296953	0.727396
64167	0	-1.757363	0.989470	9.790049	-0.017578	0.009888	0.097900	2.956582	3.296622	0.721930
64168	0	-1.750769	0.991006	9.814377	-0.017509	0.009901	0.098145	2.964845	3.300510	0.722087
64169	0	-1.745400	0.995485	9.887670	-0.017456	0.009949	0.098877	2.969719	3.302901	0.726306
64170	0	-1.751293	0.978230	9.826519	-0.017513	0.009777	0.098266	2.973640	3.307237	0.734700
64171	0	-1.763610	0.995687	9.826633	-0.017639	0.009949	0.098267	2.980845	3.308491	0.736800
64172	0	-1.799628	0.984420	9.765569	-0.018000	0.009842	0.097655	2.981335	3.309359	0.739318
64173	0	-1.751815	0.995797	9.796030	-0.017517	0.009949	0.097961	2.989889	3.315402	0.738964
64174	0	-1.739468	1.009403	9.832465	-0.017397	0.010089	0.098325	2.993605	3.317638	0.737690
64175	0	-1.769905	0.995164	9.857169	-0.017700	0.009949	0.098572	2.994804	3.321161	0.733450
64176	0	-1.751748	0.996106	9.820353	-0.017515	0.009954	0.098205	3.000332	3.328670	0.733931
64177	0	-1.757501	0.995915	9.869335	-0.017578	0.009949	0.098694	3.010089	3.329783	0.739731
64178	0	-1.775341	0.997222	9.881404	-0.017756	0.009969	0.098814	3.011886	3.332075	0.744308
64179	0	-1.776488	1.001963	9.911944	-0.017761	0.010010	0.099121	3.021051	3.341031	0.745399
64180	0	-1.758225	1.003795	9.875077	-0.017586	0.010029	0.098751	3.029279	3.341732	0.747694
64181	0	-1.794192	1.007397	9.826672	-0.017944	0.010071	0.098267	3.030756	3.343716	0.749013
64182	0	-1.781412	1.020825	9.820518	-0.017817	0.010199	0.098206	3.039667	3.344534	0.755485
64183	0	-1.794261	1.020324	9.899827	-0.017944	0.010193	0.098999	3.049325	3.347297	0.759112
64184	0	-1.781704	1.021747	9.850879	-0.017819	0.010213	0.098509	3.052369	3.349238	0.762886
64185	0	-1.769768	1.019912	9.863262	-0.017700	0.010193	0.098633	3.057339	3.351052	0.765329
64186	0	-1.750933	1.002676	9.905917	-0.017512	0.010022	0.099059	3.060394	3.352394	0.767102
64187	0	-1.787714	1.019629	9.863358	-0.017883	0.010193	0.098633	3.062047	3.349995	0.768921
64188	0	-1.762120	1.001879	9.857349	-0.017627	0.010016	0.098573	3.062493	3.348292	0.771777
64189	0	-1.751470	1.007317	9.869403	-0.017517	0.010071	0.098694	3.063006	3.350304	0.771579
64190	0	-1.762941	1.001700	9.863335	-0.017634	0.010014	0.098633	3.064698	3.349243	0.778954
64191	0	-1.781745	0.995434	9.802277	-0.017822	0.009949	0.098022	3.068898	3.348323	0.781775
64192	0	-1.731945	1.008640	9.826696	-0.017324	0.010081	0.098267	3.072516	3.347281	0.780554
64193	0	-1.750736	0.995487	9.832875	-0.017517	0.009949	0.098328	3.077230	3.340745	0.781366
64194	0	-1.737242	1.026738	9.771961	-0.017376	0.010265	0.097719	3.077348	3.341305	0.784551
64195	0	-1.744984	0.995604	9.771765	-0.017456	0.009949	0.097717	3.083520	3.338740	0.788755
64196	0	-1.743679	0.996735	9.784014	-0.017444	0.009963	0.097839	3.086209	3.335486	0.788213
64197	0	-1.756574	1.001457	9.759695	-0.017578	0.010010	0.097595	3.089365	3.325736	0.788268
64198	0	-1.760901	1.026788	9.796478	-0.017614	0.010263	0.097964	3.092211	3.324230	0.788705
64199	0	-1.721052	1.038265	9.716750	-0.017212	0.010376	0.097168	3.097770	3.327326	0.791650
64200	0	-1.720561	1.020508	9.747282	-0.017209	0.010205	0.097472	3.095314	3.327982	0.794063
64201	0	-1.751203	1.014020	9.771733	-0.017517	0.010132	0.097717	3.102716	3.326753	0.799736
64202	0	-1.726070	1.027259	9.783957	-0.017263	0.010270	0.097839	3.103341	3.328249	0.801124
64203	0	-1.720931	1.038584	9.808291	-0.017212	0.010376	0.098083	3.112468	3.329950	0.801423
64204	0	-1.757142	1.003458	9.740996	-0.017573	0.010029	0.097410	3.116902	3.332391	0.800493
64205	0	-1.751758	1.007587	9.753357	-0.017517	0.010071	0.097534	3.120581	3.337588	0.804529
64206	0	-1.758089	1.002248	9.759265	-0.017579	0.010019	0.097593	3.122090	3.344395	0.805334
64207	0	-1.751359	1.026103	9.790027	-0.017517	0.010254	0.097900	3.128051	3.344986	0.807558
64208	0	-1.769619	1.008887	9.795950	-0.017694	0.010084	0.097960	3.131336	3.352827	0.805292
64209	0	-1.788324	1.007820	9.838792	-0.017883	0.010071	0.098389	3.137626	3.357430	0.806860
64210	0	-1.776197	1.058176	9.869091	-0.017761	0.010573	0.098692	3.145014	3.363021	0.804387
64211	0	-1.757936	1.044157	9.783865	-0.017578	0.010437	0.097839	3.148095	3.369203	0.803142
64212	0	-1.776748	1.021111	9.850722	-0.017764	0.010201	0.098509	3.157030	3.377831	0.805600
64213	0	-1.745503	1.032055	9.796102	-0.017456	0.010315	0.097961	3.161265	3.381319	0.805934
64214	0	-1.788158	1.015146	9.826467	-0.017881	0.010142	0.098266	3.169552	3.386204	0.808640
64215	0	-1.775784	1.013944	9.887678	-0.017761	0.010132	0.098877	3.175957	3.386895	0.812449
64216	0	-1.726460	1.033596	9.887559	-0.017266	0.010329	0.098876	3.181392	3.389627	0.816119
64217	0	-1.769433	1.013803	9.875530	-0.017700	0.010132	0.098755	3.186150	3.387467	0.820298
64218	0	-1.756220	1.026868	9.899947	-0.017567	0.010265	0.098999	3.187642	3.386912	0.821735
64219	0	-1.745036	1.031779	9.918284	-0.017456	0.010315	0.099182	3.188555	3.384987	0.822516
64220	0	-1.774433	1.026125	9.906172	-0.017750	0.010259	0.099061	3.189172	3.383325	0.828307
64221	0	-1.769384	1.026102	9.924356	-0.017700	0.010254	0.099243	3.194916	3.380619	0.830475
64222	0	-1.786840	1.039039	9.832798	-0.017871	0.010389	0.098328	3.193845	3.382312	0.834098
64223	0	-1.757036	1.043845	9.857301	-0.017578	0.010437	0.098572	3.193112	3.377970	0.835080
64224	0	-1.774138	1.037659	9.869672	-0.017746	0.010378	0.098696	3.189298	3.377261	0.835673
64225	0	-1.781407	1.019406	9.832900	-0.017822	0.010193	0.098328	3.188275	3.372373	0.837375
64226	0	-1.737321	1.018873	9.820909	-0.017379	0.010195	0.098207	3.178945	3.370558	0.834414
64227	0	-1.745115	1.019068	9.826770	-0.017456	0.010193	0.098267	3.174062	3.369589	0.827075
64228	0	-1.737998	1.006783	9.857447	-0.017385	0.010066	0.098574	3.173745	3.367864	0.822414
64229	0	-1.757469	1.001003	9.826719	-0.017578	0.010010	0.098267	3.171728	3.368430	0.826584
64230	0	-1.719747	1.043668	9.802481	-0.017205	0.010437	0.098023	3.168946	3.363907	0.828979
64231	0	-1.751107	1.019075	9.796272	-0.017517	0.010193	0.097961	3.164121	3.361369	0.834647
64232	0	-1.762558	1.024816	9.747554	-0.017628	0.010249	0.097475	3.160666	3.363399	0.838189
64233	0	-1.757188	1.043880	9.735201	-0.017578	0.010437	0.097351	3.160347	3.360613	0.843081
64234	0	-1.768364	1.043892	9.765806	-0.017688	0.010440	0.097657	3.156885	3.360311	0.844941
64235	0	-1.745256	1.006896	9.784017	-0.017456	0.010071	0.097839	3.152414	3.360751	0.846540
64236	0	-1.750894	1.018946	9.863399	-0.017510	0.010189	0.098634	3.150566	3.363679	0.844871
64237	0	-1.751170	1.007495	9.832817	-0.017517	0.010071	0.098328	3.152963	3.361978	0.848839
64238	0	-1.762228	1.008266	9.857344	-0.017629	0.010078	0.098573	3.155411	3.359100	0.853778
64239	0	-1.769793	1.013106	9.716846	-0.017700	0.010132	0.097168	3.152183	3.361038	0.853119
64240	0	-1.751000	0.988298	9.765695	-0.017512	0.009886	0.097656	3.146589	3.362873	0.853927
64241	0	-1.751306	1.013484	9.838908	-0.017517	0.010132	0.098389	3.147668	3.362776	0.855809
64242	0	-1.762476	1.013785	9.808468	-0.017632	0.010138	0.098083	3.145584	3.359509	0.855508
64243	0	-1.739322	1.019527	9.820564	-0.017395	0.010193	0.098206	3.145993	3.362058	0.851419
64244	0	-1.757368	1.031930	9.851097	-0.017575	0.010319	0.098511	3.144278	3.364775	0.851101
64245	0	-1.763767	1.031020	9.838944	-0.017639	0.010315	0.098389	3.136492	3.367543	0.854159
64246	0	-1.738945	1.030397	9.839016	-0.017392	0.010304	0.098390	3.133574	3.368938	0.855724
64247	0	-1.757087	1.043652	9.918347	-0.017578	0.010437	0.099182	3.130580	3.365115	0.857895
64248	0	-1.743643	1.012734	9.839179	-0.017442	0.010130	0.098391	3.125202	3.363393	0.862998
64249	0	-1.757374	1.019054	9.875590	-0.017578	0.010193	0.098755	3.120134	3.362858	0.861741
64250	0	-1.738480	1.030694	9.881845	-0.017386	0.010310	0.098818	3.114096	3.365447	0.866480
64251	0	-1.763452	1.019740	9.826696	-0.017639	0.010193	0.098267	3.116886	3.364587	0.866225
64252	0	-1.756734	0.995607	9.802298	-0.017570	0.009957	0.098022	3.113084	3.366589	0.865181
64253	0	-1.763263	1.018716	9.912284	-0.017639	0.010193	0.099121	3.104125	3.363526	0.867483
64254	0	-1.744186	1.018184	9.839181	-0.017444	0.010181	0.098392	3.102214	3.366044	0.859678
64255	0	-1.781697	1.006808	9.802370	-0.017822	0.010071	0.098022	3.096644	3.364352	0.862365
64256	0	-1.768176	1.018533	9.839219	-0.017690	0.010187	0.098391	3.092078	3.359688	0.860327
64257	0	-1.781955	0.994390	9.814551	-0.017822	0.009949	0.098145	3.084125	3.361060	0.859253
64258	0	-1.757036	1.018064	9.808517	-0.017573	0.010182	0.098084	3.079720	3.362090	0.859163
64259	0	-1.757489	1.006303	9.900039	-0.017578	0.010071	0.098999	3.068441	3.362756	0.861747
64260	0	-1.756799	0.999180	9.863568	-0.017572	0.009994	0.098635	3.064004	3.362112	0.863520
64261	0	-1.769475	1.000738	9.814576	-0.017700	0.010010	0.098145	3.058817	3.360290	0.865248
64262	0	-1.756537	1.006223	9.802507	-0.017568	0.010065	0.098024	3.053145	3.362151	0.867964
64263	0	-1.738910	1.012921	9.845102	-0.017395	0.010132	0.098450	3.047657	3.359794	0.866267
64264	0	-1.743728	1.006235	9.857526	-0.017445	0.010065	0.098574	3.042049	3.355791	0.869363
64265	0	-1.744767	1.024792	9.881802	-0.017456	0.010254	0.098816	3.032677	3.350630	0.864162
64266	0	-1.743690	1.017523	9.851562	-0.017440	0.010180	0.098515	3.024231	3.351708	0.861212
64267	0	-1.739046	1.012918	9.845078	-0.017395	0.010132	0.098450	3.018730	3.350950	0.857767
64268	0	-1.744132	1.000183	9.869707	-0.017447	0.010004	0.098696	3.013728	3.348311	0.859821
64269	0	-1.757408	0.994723	9.857265	-0.017578	0.009949	0.098572	3.009564	3.348100	0.861984
64270	0	-1.756835	1.037397	9.875603	-0.017570	0.010372	0.098756	3.009231	3.350100	0.863935
64271	0	-1.751031	1.037333	9.808499	-0.017517	0.010376	0.098083	3.003685	3.346728	0.859387
64272	0	-1.743827	1.024555	9.759914	-0.017443	0.010248	0.097598	2.998176	3.346032	0.855968
64273	0	-1.751271	0.969974	9.771855	-0.017517	0.009705	0.097717	2.990117	3.345362	0.856044
64274	0	-1.756289	0.993300	9.814816	-0.017570	0.009938	0.098146	2.981594	3.342039	0.860623
64275	0	-1.744904	1.000108	9.802460	-0.017456	0.010010	0.098022	2.969076	3.338223	0.861893
64276	0	-1.749979	0.998939	9.827135	-0.017504	0.009992	0.098270	2.964038	3.338070	0.864287
64277	0	-1.763261	1.007060	9.845090	-0.017639	0.010071	0.098450	2.961306	3.334980	0.861087
64278	0	-1.768521	1.001048	9.771949	-0.017688	0.010009	0.097719	2.960806	3.336379	0.866593
64279	0	-1.739122	1.006508	9.808476	-0.017395	0.010071	0.098083	2.951763	3.336357	0.867723
64280	0	-1.744949	1.017686	9.784145	-0.017448	0.010180	0.097841	2.945228	3.342025	0.869801
64281	0	-1.750971	0.982096	9.839055	-0.017517	0.009827	0.098389	2.936171	3.337914	0.869575
64282	0	-1.768280	0.987432	9.802598	-0.017686	0.009875	0.098025	2.932615	3.338905	0.863100
64283	0	-1.745274	0.976532	9.814515	-0.017456	0.009766	0.098145	2.929814	3.339498	0.864408
64284	0	-1.750221	1.013141	9.820793	-0.017510	0.010131	0.098207	2.927904	3.334411	0.868886
64285	0	-1.757454	1.006850	9.753506	-0.017578	0.010071	0.097534	2.922784	3.334662	0.867689
64286	0	-1.744687	1.006484	9.814605	-0.017449	0.010066	0.098145	2.918970	3.336223	0.864324
64287	0	-1.757509	1.000712	9.784017	-0.017578	0.010010	0.097839	2.913484	3.337149	0.865285
64288	0	-1.781571	0.981703	9.765775	-0.017817	0.009821	0.097657	2.906555	3.340583	0.868250
64289	0	-1.763678	0.994809	9.826709	-0.017639	0.009949	0.098267	2.903381	3.342295	0.867333
64290	0	-1.757171	1.006896	9.796172	-0.017573	0.010069	0.097961	2.901034	3.344838	0.867670
64291	0	-1.739163	1.019082	9.814535	-0.017395	0.010193	0.098145	2.896236	3.345303	0.872092
64292	0	-1.732640	1.000455	9.790155	-0.017327	0.010005	0.097901	2.893320	3.348664	0.875173
64293	0	-1.733412	0.982462	9.851092	-0.017334	0.009827	0.098511	2.888607	3.353160	0.880731
64294	0	-1.751964	0.982019	9.875477	-0.017518	0.009822	0.098755	2.884271	3.359507	0.875199
64295	0	-1.763596	0.976699	9.814497	-0.017639	0.009766	0.098145	2.883382	3.360251	0.873031
64296	0	-1.750815	0.988937	9.790099	-0.017511	0.009890	0.097900	2.880658	3.360980	0.870406
64297	0	-1.763745	0.970362	9.851114	-0.017639	0.009705	0.098511	2.877118	3.363361	0.874009
64298	0	-1.745251	0.994563	9.808364	-0.017453	0.009946	0.098083	2.874416	3.367127	0.866099
64299	0	-1.751396	1.019103	9.814528	-0.017517	0.010193	0.098145	2.869840	3.367859	0.869971
64300	0	-1.763101	1.007175	9.826750	-0.017633	0.010067	0.098268	2.872868	3.369506	0.867837
64301	0	-1.775802	0.989049	9.826690	-0.017761	0.009888	0.098267	2.873615	3.370168	0.871447
64302	0	-1.769272	0.983125	9.869401	-0.017694	0.009831	0.098694	2.870984	3.373678	0.868711
64303	0	-1.757733	1.031359	9.887723	-0.017578	0.010315	0.098877	2.867020	3.377170	0.867173
64304	0	-1.732415	1.031195	9.832911	-0.017333	0.010311	0.098328	2.865426	3.371284	0.869119
64305	0	-1.745481	1.031373	9.845005	-0.017456	0.010315	0.098450	2.861621	3.374227	0.870693
64306	0	-1.762768	1.019095	9.839029	-0.017637	0.010190	0.098389	2.860135	3.367570	0.869049
64307	0	-1.770095	0.982488	9.844975	-0.017700	0.009827	0.098450	2.855703	3.372828	0.870660
64308	0	-1.763861	0.976203	9.857219	-0.017641	0.009762	0.098572	2.853518	3.374415	0.870562
64309	0	-1.757427	0.982444	9.863372	-0.017578	0.009827	0.098633	2.848498	3.374396	0.865676
64310	0	-1.774709	0.976145	9.832971	-0.017754	0.009761	0.098329	2.846654	3.371194	0.867584
64311	0	-1.781716	0.989092	9.790099	-0.017822	0.009888	0.097900	2.847883	3.369614	0.874114
64312	0	-1.768396	0.977133	9.778049	-0.017691	0.009771	0.097779	2.845346	3.366242	0.873237
64313	0	-1.775544	0.976760	9.826745	-0.017761	0.009766	0.098267	2.845105	3.363894	0.876451
64314	0	-1.762228	0.977070	9.887875	-0.017628	0.009769	0.098878	2.844044	3.361954	0.879584
64315	0	-1.781810	0.970928	9.802275	-0.017822	0.009705	0.098022	2.846949	3.361442	0.884178
64316	0	-1.744097	0.971863	9.777911	-0.017448	0.009713	0.097778	2.850722	3.357154	0.886186
64317	0	-1.751283	1.007383	9.832809	-0.017517	0.010071	0.098328	2.851723	3.356590	0.891279
64318	0	-1.768665	0.989407	9.808432	-0.017692	0.009893	0.098083	2.849978	3.355236	0.891646
64319	0	-1.745273	1.013528	9.838891	-0.017456	0.010132	0.098389	2.851458	3.355808	0.889886
64320	0	-1.750803	0.996263	9.802215	-0.017510	0.009955	0.098022	2.857327	3.357418	0.892005
64321	0	-1.738569	0.995233	9.723030	-0.017395	0.009949	0.097229	2.858939	3.350884	0.892013
64322	0	-1.755449	0.996074	9.735343	-0.017560	0.009955	0.097353	2.862623	3.348907	0.886376
64323	0	-1.739313	1.037878	9.771732	-0.017395	0.010376	0.097717	2.863431	3.351097	0.888201
64324	0	-1.732525	1.032658	9.777847	-0.017330	0.010320	0.097778	2.868895	3.349699	0.893995
64325	0	-1.733046	1.001246	9.759556	-0.017334	0.010010	0.097595	2.869557	3.349941	0.897824
64326	0	-1.726548	1.026073	9.765617	-0.017266	0.010259	0.097656	2.869516	3.353428	0.895357
64327	0	-1.745250	0.976881	9.845002	-0.017456	0.009766	0.098450	2.870692	3.353752	0.892123
64328	0	-1.756607	0.996041	9.802282	-0.017571	0.009954	0.098022	2.875062	3.351893	0.895021
64329	0	-1.763881	0.989416	9.759462	-0.017639	0.009888	0.097595	2.880133	3.355884	0.896646
64330	0	-1.770047	0.978603	9.808074	-0.017700	0.009778	0.098082	2.886945	3.360572	0.898467
64331	0	-1.763705	0.989211	9.790032	-0.017639	0.009888	0.097900	2.889585	3.362541	0.895197
64332	0	-1.775211	0.990060	9.802203	-0.017757	0.009896	0.098022	2.892065	3.360781	0.894822
64333	0	-1.763850	1.001426	9.826626	-0.017639	0.010010	0.098267	2.894809	3.364432	0.893220
64334	0	-1.751383	1.008609	9.783812	-0.017516	0.010079	0.097838	2.900105	3.366178	0.893680
64335	0	-1.745880	0.995569	9.814334	-0.017456	0.009949	0.098145	2.905762	3.373718	0.897400
64336	0	-1.764163	1.021121	9.826381	-0.017645	0.010206	0.098264	2.909026	3.374416	0.891192
64337	0	-1.745241	1.044185	9.899915	-0.017456	0.010437	0.098999	2.912073	3.374641	0.887980
64338	0	-1.757180	0.990547	9.857089	-0.017571	0.009897	0.098572	2.919125	3.379371	0.894576
64339	0	-1.763888	1.026255	9.850989	-0.017639	0.010254	0.098511	2.926618	3.383472	0.892427
64340	0	-1.721144	1.052340	9.844701	-0.017212	0.010515	0.098448	2.933633	3.387273	0.900063
64341	0	-1.757252	1.025816	9.814509	-0.017578	0.010254	0.098145	2.936023	3.385153	0.899740
64342	0	-1.768452	1.020416	9.814604	-0.017690	0.010201	0.098145	2.937744	3.383485	0.901824
64343	0	-1.775798	1.025948	9.863282	-0.017761	0.010254	0.098633	2.941668	3.384133	0.900602
64344	0	-1.768690	1.039053	9.814434	-0.017694	0.010386	0.098144	2.943838	3.380842	0.902131
64345	0	-1.751555	1.025632	9.857180	-0.017517	0.010254	0.098572	2.944183	3.383416	0.904960
64346	0	-1.757109	1.013666	9.881656	-0.017575	0.010136	0.098816	2.942869	3.382904	0.910205
64347	0	-1.739168	1.019860	9.777832	-0.017395	0.010193	0.097778	2.947026	3.383389	0.910827
64348	0	-1.774824	0.984344	9.851135	-0.017755	0.009838	0.098511	2.950623	3.380414	0.912859
64349	0	-1.775755	0.970840	9.808379	-0.017761	0.009705	0.098083	2.952538	3.380499	0.914652
64350	0	-1.762607	0.996227	9.814499	-0.017632	0.009955	0.098145	2.957914	3.377381	0.919111
64351	0	-1.781734	0.964795	9.826706	-0.017822	0.009644	0.098267	2.960452	3.376024	0.917170
64352	0	-1.731771	1.014411	9.814534	-0.017324	0.010140	0.098145	2.962168	3.372614	0.916992
64353	0	-1.763317	0.995300	9.851138	-0.017639	0.009949	0.098511	2.964535	3.370048	0.916224
64354	0	-1.780628	0.971816	9.784055	-0.017811	0.009712	0.097840	2.968893	3.369172	0.915374
64355	0	-1.769485	0.971089	9.777866	-0.017700	0.009705	0.097778	2.973641	3.367195	0.920985
64356	0	-1.768561	0.990045	9.796213	-0.017690	0.009900	0.097961	2.971547	3.366817	0.918369
64357	0	-1.745289	1.007473	9.832780	-0.017456	0.010071	0.098328	2.973571	3.367537	0.918928
64358	0	-1.750294	1.039070	9.771804	-0.017511	0.010384	0.097717	2.979192	3.362082	0.918692
64359	0	-1.757006	1.019579	9.771843	-0.017578	0.010193	0.097717	2.979987	3.357055	0.916555
64360	0	-1.756141	1.044438	9.735279	-0.017562	0.010442	0.097353	2.980576	3.360862	0.914600
64361	0	-1.745098	1.056594	9.851091	-0.017456	0.010559	0.098511	2.985928	3.359350	0.915931
64362	0	-1.750094	1.045702	9.802293	-0.017508	0.010450	0.098022	2.991062	3.356048	0.914164
64363	0	-1.775802	1.020126	9.796113	-0.017761	0.010193	0.097961	2.998252	3.356661	0.917531
64364	0	-1.744859	1.021364	9.820445	-0.017450	0.010209	0.098205	3.001041	3.358986	0.919357
64365	0	-1.757629	1.026212	9.802193	-0.017578	0.010254	0.098022	3.008047	3.361182	0.920780
64366	0	-1.763128	1.015382	9.808172	-0.017635	0.010148	0.098082	3.012192	3.360881	0.916176
64367	0	-1.757728	1.014075	9.777755	-0.017578	0.010132	0.097778	3.020054	3.364250	0.920105
64368	0	-1.757737	1.039553	9.771492	-0.017576	0.010393	0.097715	3.020414	3.369958	0.920571
64369	0	-1.733362	1.068690	9.808293	-0.017334	0.010681	0.098083	3.024599	3.373901	0.919978
64370	0	-1.745098	1.038934	9.881470	-0.017456	0.010387	0.098814	3.024292	3.372379	0.922273
64371	0	-1.751124	1.056499	9.796183	-0.017517	0.010559	0.097961	3.028588	3.369959	0.921980
64372	0	-1.780675	1.014660	9.783975	-0.017811	0.010143	0.097839	3.029932	3.369597	0.919303
64373	0	-1.775874	0.995391	9.826653	-0.017761	0.009949	0.098267	3.033414	3.371085	0.916942
64374	0	-1.738764	1.032770	9.863198	-0.017390	0.010324	0.098632	3.034635	3.372403	0.919431
64375	0	-1.750997	1.013535	9.851165	-0.017517	0.010132	0.098511	3.036112	3.368507	0.918747
64376	0	-1.743679	1.032068	9.814646	-0.017442	0.010322	0.098145	3.032513	3.367069	0.917316
64377	0	-1.745115	1.019807	9.790072	-0.017456	0.010193	0.097900	3.035997	3.365767	0.914676
64378	0	-1.756526	1.026481	9.802291	-0.017569	0.010263	0.098022	3.035091	3.366241	0.915567
64379	0	-1.769552	1.031518	9.771811	-0.017700	0.010315	0.097717	3.032849	3.365131	0.913408
64380	0	-1.780989	1.037292	9.790236	-0.017814	0.010376	0.097901	3.026824	3.365028	0.913575
64381	0	-1.763787	1.037952	9.820542	-0.017639	0.010376	0.098206	3.028443	3.367902	0.911106
64382	0	-1.757539	1.044880	9.783800	-0.017576	0.010444	0.097838	3.031899	3.371295	0.908756
64383	0	-1.751249	1.043982	9.826712	-0.017517	0.010437	0.098267	3.032616	3.370393	0.902733
64384	0	-1.750641	1.050371	9.863404	-0.017509	0.010503	0.098634	3.031174	3.372324	0.900522
64385	0	-1.756995	1.044068	9.826767	-0.017578	0.010437	0.098267	3.032827	3.367127	0.904864
64386	0	-1.755724	1.032311	9.808608	-0.017562	0.010322	0.098085	3.032039	3.365983	0.906127
64387	0	-1.769812	1.038035	9.838859	-0.017700	0.010376	0.098389	3.034585	3.367937	0.902899
64388	0	-1.757075	1.032581	9.838811	-0.017574	0.010324	0.098388	3.034729	3.368097	0.907703
64389	0	-1.763244	1.037948	9.802330	-0.017639	0.010376	0.098022	3.036214	3.364622	0.906925
64390	0	-1.792747	1.013972	9.839014	-0.017931	0.010139	0.098390	3.035089	3.364796	0.911113
64391	0	-1.757280	1.007263	9.790116	-0.017578	0.010071	0.097900	3.034672	3.362887	0.912668
64392	0	-1.756441	1.013700	9.796272	-0.017568	0.010135	0.097962	3.034841	3.363431	0.915077
64393	0	-1.751480	1.068338	9.826677	-0.017517	0.010681	0.098267	3.034914	3.365143	0.910276
64394	0	-1.763161	1.038557	9.808355	-0.017635	0.010380	0.098083	3.039077	3.365163	0.909258
64395	0	-1.757291	1.031547	9.893886	-0.017578	0.010315	0.098938	3.037143	3.363545	0.903051
64396	0	-1.750567	1.043818	9.851191	-0.017508	0.010437	0.098512	3.036008	3.365693	0.902117
64397	0	-1.756897	1.019291	9.900064	-0.017578	0.010193	0.098999	3.033450	3.359519	0.896181
64398	0	-1.749607	1.025254	9.827012	-0.017499	0.010254	0.098269	3.029391	3.360484	0.895697
64399	0	-1.751254	1.031446	9.808436	-0.017517	0.010315	0.098083	3.026315	3.359472	0.895278
64400	0	-1.774959	1.037536	9.759659	-0.017753	0.010374	0.097596	3.025311	3.360212	0.894843
64401	0	-1.757774	1.031709	9.820541	-0.017578	0.010315	0.098206	3.025342	3.364129	0.892753
64402	0	-1.751239	1.037883	9.735107	-0.017517	0.010380	0.097350	3.021718	3.362898	0.897337
64403	0	-1.769804	1.037668	9.777864	-0.017700	0.010376	0.097778	3.020057	3.364701	0.896220
64404	0	-1.768862	1.007221	9.771864	-0.017696	0.010072	0.097717	3.018011	3.360005	0.892026
64405	0	-1.751256	1.037221	9.802367	-0.017517	0.010376	0.098022	3.011149	3.359055	0.889514
64406	0	-1.744497	1.054764	9.808626	-0.017447	0.010551	0.098085	3.004282	3.360442	0.891262
64407	0	-1.763589	1.043813	9.783982	-0.017639	0.010437	0.097839	3.003079	3.360949	0.890337
64408	0	-1.744936	1.031610	9.777936	-0.017449	0.010317	0.097779	2.999791	3.365189	0.897908
64409	0	-1.769471	1.055729	9.796261	-0.017700	0.010559	0.097961	2.995193	3.363158	0.892591
64410	0	-1.750280	1.024750	9.808635	-0.017507	0.010250	0.098085	2.989709	3.363032	0.894306
64411	0	-1.745493	1.025138	9.796189	-0.017456	0.010254	0.097961	2.984344	3.366004	0.894533
64412	0	-1.745109	1.043185	9.716941	-0.017454	0.010431	0.097169	2.982502	3.366720	0.893652
64413	0	-1.769904	1.043866	9.777835	-0.017700	0.010437	0.097778	2.981959	3.369671	0.893818
64414	0	-1.744775	1.013795	9.820637	-0.017454	0.010135	0.098206	2.983168	3.366507	0.899726
64415	0	-1.769829	1.013125	9.802287	-0.017700	0.010132	0.098022	2.980025	3.368570	0.900809
64416	0	-1.775290	1.024985	9.777954	-0.017758	0.010252	0.097778	2.975009	3.366448	0.904946
64417	0	-1.757639	1.018869	9.814528	-0.017578	0.010193	0.098145	2.967724	3.368701	0.904756
64418	0	-1.751011	1.005898	9.802448	-0.017514	0.010062	0.098023	2.961482	3.368205	0.902660
64419	0	-1.763823	1.019113	9.796177	-0.017639	0.010193	0.097961	2.957025	3.371440	0.900815
64420	0	-1.775549	1.019073	9.863350	-0.017760	0.010189	0.098633	2.956425	3.370220	0.900429
64421	0	-1.775621	1.013375	9.851145	-0.017761	0.010132	0.098511	2.956086	3.368681	0.901624
64422	0	-1.744180	1.025298	9.845189	-0.017447	0.010257	0.098451	2.949203	3.367549	0.897469
64423	0	-1.763083	1.025704	9.881708	-0.017639	0.010254	0.098816	2.950211	3.362179	0.901134
64424	0	-1.756128	1.037968	9.820780	-0.017562	0.010382	0.098207	2.945445	3.365654	0.908235
64425	0	-1.781941	1.000603	9.802336	-0.017822	0.010010	0.098022	2.938657	3.366683	0.904983
64426	0	-1.756869	0.999703	9.832977	-0.017572	0.010002	0.098329	2.930277	3.366733	0.900516
64427	0	-1.781753	0.994529	9.814574	-0.017822	0.009949	0.098145	2.923798	3.365510	0.902233
64428	0	-1.768397	1.024580	9.839183	-0.017691	0.010246	0.098391	2.920689	3.362094	0.898184
64429	0	-1.775905	1.024992	9.838948	-0.017761	0.010254	0.098389	2.913629	3.363890	0.894230
64430	0	-1.768742	1.030407	9.784217	-0.017696	0.010306	0.097840	2.908382	3.357715	0.896192
64431	0	-1.763570	1.018954	9.814550	-0.017639	0.010193	0.098145	2.902041	3.358007	0.893368
64432	0	-1.775016	1.000265	9.845235	-0.017755	0.010002	0.098452	2.900104	3.357139	0.897357
64433	0	-1.745275	0.994731	9.777905	-0.017456	0.009949	0.097778	2.895952	3.357568	0.897575
64434	0	-1.738192	1.024264	9.808637	-0.017388	0.010250	0.098084	2.884799	3.354402	0.893086
64435	0	-1.739229	1.043270	9.851168	-0.017395	0.010437	0.098511	2.877347	3.355573	0.888187
64436	0	-1.750918	0.999923	9.777994	-0.017512	0.010000	0.097779	2.873694	3.356175	0.890717
64437	0	-1.745177	0.994658	9.802344	-0.017456	0.009949	0.098022	2.868696	3.355418	0.892885
64438	0	-1.737894	0.994005	9.784299	-0.017386	0.009944	0.097841	2.861605	3.350914	0.894212
64439	0	-1.726679	1.012677	9.826821	-0.017273	0.010132	0.098267	2.853221	3.348033	0.895094
64440	0	-1.750144	1.036089	9.814846	-0.017505	0.010365	0.098147	2.845419	3.348558	0.890055
64441	0	-1.757445	0.994738	9.790119	-0.017578	0.009949	0.097900	2.841349	3.348620	0.884414
64442	0	-1.732092	1.000296	9.826908	-0.017327	0.010007	0.098268	2.834240	3.345565	0.876146
64443	0	-1.763250	0.994477	9.784096	-0.017639	0.009949	0.097839	2.827104	3.342129	0.872084
64444	0	-1.792685	1.000131	9.753779	-0.017931	0.010001	0.097537	2.824751	3.341622	0.869765
64445	0	-1.769539	0.994917	9.808432	-0.017700	0.009949	0.098083	2.822731	3.340314	0.870589
64446	0	-1.750270	0.995148	9.759676	-0.017508	0.009949	0.097596	2.823389	3.338957	0.870041
64447	0	-1.751427	0.994927	9.790084	-0.017517	0.009949	0.097900	2.821517	3.339894	0.876755
64448	0	-1.738717	1.001072	9.783964	-0.017389	0.010010	0.097839	2.820137	3.341728	0.875250
64449	0	-1.775807	0.976318	9.796224	-0.017761	0.009766	0.097961	2.814816	3.342342	0.874831
64450	0	-1.738780	0.981742	9.771886	-0.017389	0.009821	0.097718	2.808272	3.344931	0.872492
64451	0	-1.745147	0.988774	9.820638	-0.017456	0.009888	0.098206	2.805789	3.343921	0.871163
64452	0	-1.726156	1.019445	9.820685	-0.017264	0.010193	0.098207	2.805098	3.344992	0.866494
64453	0	-1.776170	1.001277	9.857139	-0.017761	0.010010	0.098572	2.806105	3.349826	0.867455
64454	0	-1.769747	0.983161	9.796121	-0.017701	0.009832	0.097960	2.802696	3.349810	0.867766
64455	0	-1.763368	1.031375	9.814564	-0.017639	0.010315	0.098145	2.798781	3.347723	0.866625
64456	0	-1.744096	1.013075	9.808604	-0.017446	0.010129	0.098085	2.798297	3.346684	0.864932
64457	0	-1.757583	0.982700	9.783973	-0.017578	0.009827	0.097839	2.796209	3.348328	0.864050
64458	0	-1.769416	0.970390	9.820603	-0.017696	0.009705	0.098206	2.792930	3.350045	0.863694
64459	0	-1.782014	0.994859	9.857218	-0.017822	0.009949	0.098572	2.790278	3.351795	0.869849
64460	0	-1.763433	1.013561	9.857147	-0.017635	0.010131	0.098572	2.793226	3.354949	0.869611
64461	0	-1.763678	0.988847	9.814488	-0.017639	0.009888	0.098145	2.791627	3.356427	0.872474
64462	0	-1.805773	0.970894	9.826698	-0.018062	0.009706	0.098267	2.793009	3.356189	0.871397
64463	0	-1.745085	1.007199	9.851154	-0.017456	0.010071	0.098511	2.791830	3.354455	0.869032
64464	0	-1.762470	0.989052	9.765800	-0.017630	0.009890	0.097657	2.790351	3.352993	0.869946
64465	0	-1.769587	0.982765	9.808418	-0.017700	0.009827	0.098083	2.788955	3.352277	0.867499
64466	0	-1.768819	0.994927	9.753580	-0.017692	0.009950	0.097535	2.785970	3.352618	0.863087
64467	0	-1.751453	0.983242	9.814441	-0.017517	0.009827	0.098145	2.790104	3.354018	0.860151
64468	0	-1.781301	0.971579	9.844959	-0.017817	0.009716	0.098449	2.787294	3.353086	0.862933
64469	0	-1.775609	0.994880	9.808442	-0.017761	0.009949	0.098083	2.784834	3.351464	0.858364
64470	0	-1.743912	0.988573	9.741459	-0.017447	0.009888	0.097413	2.779973	3.347054	0.862021
64471	0	-1.751568	1.025424	9.765647	-0.017517	0.010254	0.097656	2.777875	3.349696	0.861899
64472	0	-1.781078	1.006864	9.845166	-0.017820	0.010071	0.098450	2.772780	3.342882	0.863528
64473	0	-1.751215	0.994937	9.851156	-0.017517	0.009949	0.098511	2.770974	3.341428	0.863625
64474	0	-1.744076	1.007337	9.753600	-0.017447	0.010072	0.097535	2.770298	3.338932	0.869814
64475	0	-1.763436	0.970578	9.802321	-0.017639	0.009705	0.098022	2.769125	3.337632	0.868901
64476	0	-1.780900	1.001457	9.832897	-0.017813	0.010012	0.098329	2.769924	3.337574	0.870753
64477	0	-1.745505	1.043840	9.796146	-0.017456	0.010437	0.097961	2.769049	3.340712	0.868408
64478	0	-1.775635	0.988899	9.814513	-0.017759	0.009890	0.098145	2.765829	3.341468	0.871593
64479	0	-1.751327	1.007337	9.747357	-0.017517	0.010071	0.097473	2.766288	3.341271	0.876683
64480	0	-1.756746	1.026420	9.808346	-0.017570	0.010259	0.098083	2.770152	3.342044	0.876740
64481	0	-1.739142	1.019626	9.814482	-0.017395	0.010193	0.098145	2.771531	3.342231	0.870691
64482	0	-1.756871	0.995940	9.771727	-0.017571	0.009954	0.097717	2.774764	3.343315	0.875256
64483	0	-1.757551	0.982675	9.790085	-0.017578	0.009827	0.097900	2.772378	3.344550	0.876564
64484	0	-1.763043	1.019780	9.759542	-0.017634	0.010193	0.097595	2.775563	3.344179	0.881890
64485	0	-1.757563	1.007402	9.777844	-0.017578	0.010071	0.097778	2.776781	3.345531	0.883778
64486	0	-1.757264	1.020324	9.765589	-0.017573	0.010199	0.097656	2.779697	3.348929	0.889813
64487	0	-1.745297	1.001056	9.820603	-0.017456	0.010010	0.098206	2.778106	3.349663	0.888133
64488	0	-1.738878	0.995701	9.838898	-0.017389	0.009950	0.098390	2.784068	3.353399	0.887024
64489	0	-1.757545	0.994751	9.783996	-0.017578	0.009949	0.097839	2.780164	3.354528	0.891030
64490	0	-1.751470	1.019131	9.838907	-0.017512	0.010190	0.098390	2.779254	3.361539	0.893751
64491	0	-1.751341	0.989187	9.796166	-0.017517	0.009888	0.097961	2.781569	3.361551	0.896104
64492	0	-1.756899	0.990024	9.832758	-0.017571	0.009895	0.098328	2.784725	3.363064	0.892644
64493	0	-1.769558	1.025688	9.857230	-0.017700	0.010254	0.098572	2.785600	3.362006	0.891506
64494	0	-1.774774	0.989698	9.808498	-0.017753	0.009893	0.098084	2.787182	3.360605	0.893434
64495	0	-1.757686	0.970421	9.765652	-0.017578	0.009705	0.097656	2.784260	3.363377	0.892336
64496	0	-1.750900	0.939752	9.802356	-0.017515	0.009398	0.098022	2.781723	3.360436	0.896115
64497	0	-1.745369	1.068036	9.838918	-0.017456	0.010681	0.098389	2.778332	3.361947	0.900575
64498	0	-1.781675	0.946923	9.814364	-0.017817	0.009459	0.098145	2.788179	3.365468	0.898220
64499	0	-1.769938	0.952818	9.802196	-0.017700	0.009521	0.098022	2.793437	3.368891	0.896507
64500	0	-1.794240	1.039652	9.801997	-0.017943	0.010389	0.098021	2.799270	3.372113	0.891282
64501	0	-1.781750	1.025652	9.790098	-0.017822	0.010254	0.097900	2.799756	3.370868	0.891537
64502	0	-1.769221	1.044136	9.777904	-0.017691	0.010442	0.097779	2.796857	3.376946	0.894219
64503	0	-1.745500	0.934098	9.881586	-0.017456	0.009338	0.098816	2.797356	3.380033	0.894150
64504	0	-1.733053	0.989651	9.850965	-0.017332	0.009892	0.098510	2.799520	3.382547	0.894112
64505	0	-1.745529	1.020312	9.759428	-0.017456	0.010193	0.097595	2.808926	3.385972	0.895263
64506	0	-1.763198	0.979115	9.826526	-0.017638	0.009786	0.098265	2.812696	3.383056	0.897608
64507	0	-1.781611	1.062179	9.826754	-0.017822	0.010620	0.098267	2.812064	3.380213	0.896727
64508	0	-1.755995	1.007855	9.777981	-0.017566	0.010074	0.097779	2.815161	3.377761	0.897654
64509	0	-1.788202	1.013108	9.802277	-0.017883	0.010132	0.098022	2.811817	3.380515	0.902502
64510	0	-1.781572	0.964653	9.796179	-0.017820	0.009642	0.097961	2.814916	3.379411	0.902991
64511	0	-1.751348	0.940271	9.790072	-0.017517	0.009399	0.097900	2.816200	3.379518	0.903953
64512	0	-1.769204	1.075291	9.844943	-0.017694	0.010748	0.098450	2.819463	3.382102	0.906234
64513	0	-1.775617	1.013720	9.851110	-0.017761	0.010132	0.098511	2.823070	3.380515	0.909153
64514	0	-1.792621	1.020870	9.826762	-0.017935	0.010203	0.098267	2.826592	3.374857	0.906087
64515	0	-1.769438	0.964709	9.808420	-0.017700	0.009644	0.098083	2.828102	3.372344	0.907988
64516	0	-1.768738	0.965675	9.851130	-0.017689	0.009650	0.098512	2.833098	3.374981	0.910867
64517	0	-1.745186	1.037624	9.845042	-0.017456	0.010376	0.098450	2.830879	3.374378	0.914097
64518	0	-1.750506	1.013743	9.790155	-0.017509	0.010132	0.097901	2.834807	3.373554	0.913563
64519	0	-1.751292	1.001368	9.771763	-0.017517	0.010010	0.097717	2.836814	3.372897	0.922485
64520	0	-1.787062	0.941298	9.796178	-0.017876	0.009407	0.097961	2.841116	3.371440	0.914478
64521	0	-1.787932	0.988875	9.796205	-0.017883	0.009888	0.097961	2.839799	3.371101	0.915132
64522	0	-1.780802	1.056630	9.777991	-0.017815	0.010561	0.097779	2.843347	3.367688	0.915639
64523	0	-1.769837	1.074277	9.826687	-0.017700	0.010742	0.098267	2.841530	3.369879	0.911646
64524	0	-1.751006	1.001717	9.851083	-0.017514	0.010011	0.098511	2.846410	3.369300	0.918089
64525	0	-1.763924	1.001084	9.783923	-0.017639	0.010010	0.097839	2.845192	3.373688	0.914616
64526	0	-1.745585	0.995218	9.765535	-0.017457	0.009951	0.097655	2.844492	3.376658	0.913613
64527	0	-1.726968	1.074592	9.783952	-0.017273	0.010742	0.097839	2.846290	3.377154	0.912790
64528	0	-1.750886	1.068907	9.826674	-0.017510	0.010688	0.098267	2.845246	3.379631	0.914414
64529	0	-1.757093	1.007263	9.790149	-0.017578	0.010071	0.097900	2.844779	3.375517	0.914589
64530	0	-1.755716	0.976984	9.857474	-0.017564	0.009768	0.098574	2.843765	3.372058	0.916908
64531	0	-1.775926	1.025383	9.741248	-0.017761	0.010254	0.097412	2.841187	3.373999	0.919742
64532	0	-1.732652	1.044030	9.808369	-0.017330	0.010436	0.098083	2.843568	3.374034	0.921742
64533	0	-1.757761	1.032059	9.814403	-0.017578	0.010315	0.098145	2.847612	3.377701	0.926079
64534	0	-1.763227	0.996477	9.808305	-0.017638	0.009959	0.098083	2.851449	3.375077	0.927079
64535	0	-1.776141	0.995128	9.808321	-0.017761	0.009949	0.098083	2.851945	3.379648	0.920612
64536	0	-1.751306	1.019914	9.783914	-0.017518	0.010198	0.097838	2.851146	3.378093	0.922914
64537	0	-1.751082	1.032170	9.747356	-0.017517	0.010315	0.097473	2.856427	3.375074	0.925010
64538	0	-1.768435	0.990467	9.796168	-0.017688	0.009901	0.097961	2.858097	3.375361	0.923618
64539	0	-1.769812	0.995644	9.796102	-0.017700	0.009949	0.097961	2.864505	3.377282	0.922734
64540	0	-1.745140	0.978934	9.869220	-0.017452	0.009781	0.098693	2.871714	3.380635	0.923289
64541	0	-1.775557	1.001228	9.784013	-0.017761	0.010010	0.097839	2.872053	3.378306	0.924287
64542	0	-1.768559	1.020141	9.832877	-0.017689	0.010198	0.098329	2.873880	3.378920	0.926632
64543	0	-1.757567	1.001329	9.802254	-0.017578	0.010010	0.098022	2.875441	3.380304	0.927608
64544	0	-1.750692	1.014215	9.771788	-0.017512	0.010139	0.097717	2.877091	3.378293	0.927748
64545	0	-1.769812	1.007366	9.796151	-0.017700	0.010071	0.097961	2.877890	3.380177	0.928827
64546	0	-1.751085	1.050566	9.869397	-0.017513	0.010503	0.098694	2.878652	3.381649	0.931837
64547	0	-1.787849	1.043965	9.881651	-0.017883	0.010437	0.098816	2.879129	3.380391	0.931574
64548	0	-1.762400	1.050879	9.802379	-0.017630	0.010503	0.098023	2.883462	3.378184	0.926795
64549	0	-1.769724	1.019895	9.857168	-0.017700	0.010193	0.098572	2.887926	3.379072	0.924814
64550	0	-1.738455	1.032401	9.857191	-0.017389	0.010326	0.098571	2.882656	3.377870	0.920893
64551	0	-1.750928	1.044068	9.832864	-0.017517	0.010437	0.098328	2.884293	3.373060	0.926044
64552	0	-1.749703	1.020015	9.875758	-0.017502	0.010200	0.098757	2.882444	3.371822	0.923315
64553	0	-1.763710	1.007353	9.863290	-0.017639	0.010071	0.098633	2.883078	3.373672	0.925609
64554	0	-1.751247	0.982879	9.814494	-0.017513	0.009831	0.098145	2.877578	3.376933	0.932681
64555	0	-1.757450	1.013026	9.857259	-0.017578	0.010132	0.098572	2.873251	3.376991	0.931960
64556	0	-1.774919	1.012254	9.839116	-0.017755	0.010128	0.098390	2.864400	3.375009	0.932853
64557	0	-1.781956	0.994951	9.802287	-0.017822	0.009949	0.098022	2.862798	3.376153	0.933401
64558	0	-1.775057	0.982843	9.759620	-0.017756	0.009828	0.097595	2.861171	3.373457	0.938747
64559	0	-1.751408	0.989267	9.790043	-0.017517	0.009888	0.097900	2.864398	3.374148	0.944091
64560	0	-1.769153	1.014267	9.783880	-0.017694	0.010141	0.097838	2.863377	3.374916	0.950000
64561	0	-1.750980	1.025676	9.784036	-0.017517	0.010254	0.097839	2.864074	3.370718	0.947182
64562	0	-1.725042	0.995708	9.808649	-0.017259	0.009953	0.098085	2.865584	3.365491	0.944847
64563	0	-1.757407	1.025360	9.790115	-0.017578	0.010254	0.097900	2.862688	3.365022	0.944284
64564	0	-1.781235	1.013173	9.802374	-0.017815	0.010131	0.098023	2.861160	3.366628	0.944852
64565	0	-1.763589	1.012773	9.784037	-0.017639	0.010132	0.097839	2.853891	3.367053	0.945170
64566	0	-1.762839	1.030326	9.802543	-0.017632	0.010306	0.098024	2.847772	3.366586	0.940036
64567	0	-1.751345	1.013258	9.790096	-0.017517	0.010132	0.097900	2.846100	3.366611	0.938911
64568	0	-1.756265	1.000931	9.820824	-0.017571	0.010011	0.098207	2.841860	3.360650	0.937639
64569	0	-1.781745	1.006825	9.814567	-0.017822	0.010071	0.098145	2.836368	3.359296	0.939770
64570	0	-1.750523	1.024845	9.765855	-0.017508	0.010248	0.097658	2.834162	3.360847	0.940810
64571	0	-1.751526	1.031867	9.796136	-0.017517	0.010315	0.097961	2.835960	3.362936	0.945200
64572	0	-1.751117	1.007604	9.808307	-0.017513	0.010077	0.098083	2.831807	3.364703	0.949121
64573	0	-1.744888	1.019322	9.838991	-0.017456	0.010193	0.098389	2.829611	3.360686	0.945310
64574	0	-1.737378	1.019202	9.820879	-0.017381	0.010193	0.098207	2.826053	3.356832	0.949473
64575	0	-1.757466	0.988886	9.826710	-0.017578	0.009888	0.098267	2.824860	3.357107	0.947580
64576	0	-1.744392	1.013341	9.845166	-0.017449	0.010134	0.098451	2.821906	3.355086	0.945211
64577	0	-1.739327	0.995008	9.814470	-0.017395	0.009949	0.098145	2.820960	3.357253	0.949266
64578	0	-1.769344	1.000868	9.857278	-0.017697	0.010012	0.098572	2.814985	3.357011	0.948501
64579	0	-1.752029	1.018707	9.796146	-0.017517	0.010193	0.097961	2.805870	3.364945	0.951035
64580	0	-1.770549	1.011968	9.808277	-0.017707	0.010119	0.098083	2.803660	3.367644	0.949211
64581	0	-1.776006	1.031791	9.826650	-0.017761	0.010315	0.098267	2.804580	3.370586	0.945184
64582	0	-1.751233	1.038372	9.771663	-0.017515	0.010382	0.097716	2.804400	3.371503	0.947569
64583	0	-1.751103	1.012760	9.826812	-0.017517	0.010132	0.098267	2.796963	3.368678	0.948589
64584	0	-1.787187	0.994572	9.863511	-0.017872	0.009940	0.098636	2.800874	3.373007	0.946371
64585	0	-1.757335	0.976675	9.814527	-0.017578	0.009766	0.098145	2.799614	3.371719	0.947535
64586	0	-1.762198	0.964466	9.790280	-0.017630	0.009645	0.097901	2.796077	3.367034	0.947486
64587	0	-1.763486	0.981940	9.845120	-0.017639	0.009827	0.098450	2.785190	3.366350	0.942440
64588	0	-1.762773	1.011310	9.784309	-0.017631	0.010117	0.097842	2.778637	3.367238	0.941642
64589	0	-1.757291	1.012786	9.790174	-0.017578	0.010132	0.097900	2.771480	3.365386	0.941275
64590	0	-1.756468	0.993519	9.851368	-0.017568	0.009940	0.098513	2.763274	3.366143	0.946066
64591	0	-1.751556	0.982533	9.790080	-0.017517	0.009827	0.097900	2.759229	3.368587	0.948287
64592	0	-1.763176	1.006714	9.808430	-0.017636	0.010067	0.098083	2.756850	3.367599	0.943365
64593	0	-1.763504	1.025119	9.796245	-0.017639	0.010254	0.097961	2.751169	3.367077	0.938205
64594	0	-1.775057	1.012420	9.753684	-0.017754	0.010126	0.097536	2.746409	3.367697	0.944048
64595	0	-1.769819	1.000905	9.826704	-0.017700	0.010010	0.098267	2.743065	3.369575	0.945195
64596	0	-1.775282	0.994669	9.784020	-0.017757	0.009947	0.097839	2.740353	3.368461	0.946712
64597	0	-1.757373	0.976817	9.820610	-0.017578	0.009766	0.098206	2.740729	3.367552	0.951411
64598	0	-1.786989	0.964950	9.796314	-0.017875	0.009648	0.097962	2.739531	3.366216	0.950637
64599	0	-1.745216	1.006707	9.851181	-0.017456	0.010071	0.098511	2.732707	3.365900	0.955122
64600	0	-1.775054	1.005992	9.808629	-0.017754	0.010063	0.098085	2.726429	3.366618	0.952151
64601	0	-1.757498	0.994612	9.863364	-0.017578	0.009949	0.098633	2.720910	3.367181	0.955812
64602	0	-1.756897	0.975747	9.863462	-0.017572	0.009760	0.098634	2.715581	3.367451	0.958716
64603	0	-1.769490	0.970299	9.808461	-0.017700	0.009705	0.098083	2.711161	3.365513	0.961527
64604	0	-1.774542	0.975601	9.827005	-0.017751	0.009762	0.098269	2.701904	3.363510	0.965041
64605	0	-1.788001	1.000751	9.863364	-0.017883	0.010010	0.098633	2.696776	3.363942	0.966275
64606	0	-1.763088	1.006126	9.808523	-0.017632	0.010066	0.098084	2.688759	3.366341	0.961269
64607	0	-1.757443	0.982380	9.838962	-0.017578	0.009827	0.098389	2.682925	3.366351	0.956519
64608	0	-1.750760	0.975708	9.863445	-0.017510	0.009759	0.098634	2.678239	3.367434	0.950753
64609	0	-1.751150	0.970098	9.802382	-0.017517	0.009705	0.098022	2.671498	3.365151	0.951730
64610	0	-1.756353	1.006215	9.863556	-0.017568	0.010063	0.098635	2.667761	3.364695	0.947717
64611	0	-1.769594	0.970395	9.820640	-0.017700	0.009705	0.098206	2.664457	3.364032	0.945102
64612	0	-1.744370	0.957551	9.808562	-0.017447	0.009581	0.098084	2.656017	3.363948	0.942429
64613	0	-1.775740	0.939412	9.863401	-0.017761	0.009399	0.098633	2.647387	3.363787	0.940033
64614	0	-1.780625	0.975365	9.869732	-0.017815	0.009754	0.098696	2.644142	3.358367	0.937608
64615	0	-1.733136	0.964365	9.814498	-0.017334	0.009644	0.098145	2.641708	3.359568	0.938966
64616	0	-1.744318	0.957705	9.845168	-0.017451	0.009583	0.098450	2.632787	3.354387	0.938481
64617	0	-1.757357	1.000704	9.820666	-0.017578	0.010010	0.098206	2.627070	3.353311	0.939517
64618	0	-1.762647	0.969490	9.772033	-0.017631	0.009699	0.097719	2.619904	3.352755	0.937017
64619	0	-1.769414	0.952040	9.796262	-0.017700	0.009521	0.097961	2.616061	3.350070	0.928451
64620	0	-1.768571	0.963577	9.784230	-0.017689	0.009641	0.097841	2.607825	3.350748	0.928811
64621	0	-1.762696	0.958103	9.765860	-0.017639	0.009583	0.097656	2.603395	3.340752	0.931012
64622	0	-1.749114	0.970149	9.827072	-0.017493	0.009701	0.098270	2.601681	3.342536	0.932176
64623	0	-1.775785	0.939812	9.802320	-0.017761	0.009399	0.098022	2.597622	3.342827	0.932657
64624	0	-1.763235	0.957771	9.790156	-0.017632	0.009580	0.097901	2.592862	3.346931	0.931641
64625	0	-1.757848	0.964608	9.826629	-0.017578	0.009644	0.098267	2.593268	3.351642	0.930521
64626	0	-1.757471	1.001868	9.857118	-0.017579	0.010015	0.098571	2.595440	3.350869	0.929827
64627	0	-1.745052	0.958437	9.784016	-0.017456	0.009583	0.097839	2.594978	3.348614	0.932444
64628	0	-1.762840	0.964961	9.796211	-0.017629	0.009646	0.097962	2.596150	3.352597	0.927688
64629	0	-1.757618	0.945955	9.838911	-0.017578	0.009460	0.098389	2.592574	3.354565	0.928957
64630	0	-1.757457	0.970724	9.857119	-0.017574	0.009702	0.098572	2.596391	3.359077	0.932405
64631	0	-1.770202	0.970899	9.838791	-0.017700	0.009705	0.098389	2.598960	3.365432	0.934901
64632	0	-1.752060	0.971300	9.808166	-0.017521	0.009713	0.098082	2.596243	3.369279	0.940538
64633	0	-1.751095	0.983081	9.838935	-0.017517	0.009827	0.098389	2.598400	3.366413	0.940291
64634	0	-1.755910	0.959304	9.845156	-0.017566	0.009590	0.098451	2.599097	3.362957	0.941684
64635	0	-1.794151	0.964492	9.820595	-0.017944	0.009644	0.098206	2.598103	3.363940	0.940728
64636	0	-1.763312	0.958283	9.826681	-0.017633	0.009584	0.098267	2.593743	3.367839	0.939550
64637	0	-1.751193	0.970759	9.838929	-0.017517	0.009705	0.098389	2.594591	3.366123	0.941948
64638	0	-1.725494	0.959036	9.851281	-0.017262	0.009588	0.098512	2.594365	3.361710	0.942033
64639	0	-1.751095	0.952564	9.851143	-0.017517	0.009521	0.098511	2.596514	3.358838	0.942928
64640	0	-1.738070	0.959662	9.814519	-0.017383	0.009590	0.098145	2.601407	3.360895	0.942228
64641	0	-1.745048	0.988814	9.832858	-0.017456	0.009888	0.098328	2.599297	3.358680	0.939321
64642	0	-1.750382	0.988707	9.777983	-0.017507	0.009888	0.097779	2.596004	3.359718	0.936552
64643	0	-1.732799	0.989117	9.790110	-0.017334	0.009888	0.097900	2.597406	3.356927	0.941003
64644	0	-1.768209	0.947216	9.814620	-0.017689	0.009467	0.098145	2.600572	3.353510	0.937796
64645	0	-1.739001	0.952149	9.802335	-0.017395	0.009521	0.098022	2.597983	3.351805	0.943569
64646	0	-1.750358	0.958359	9.802393	-0.017508	0.009582	0.098023	2.597729	3.351412	0.944960
64647	0	-1.794081	0.934375	9.863295	-0.017944	0.009338	0.098633	2.601294	3.351645	0.938731
64648	0	-1.750614	0.965847	9.814486	-0.017510	0.009654	0.098145	2.603789	3.350929	0.940685
64649	0	-1.757456	0.989010	9.783975	-0.017578	0.009888	0.097839	2.603975	3.350982	0.944457
64650	0	-1.762784	0.977266	9.765677	-0.017632	0.009769	0.097656	2.605103	3.349876	0.938799
64651	0	-1.745495	0.995176	9.728993	-0.017456	0.009949	0.097290	2.606073	3.352778	0.944116
64652	0	-1.757169	0.971473	9.832706	-0.017576	0.009710	0.098327	2.608552	3.351759	0.947515
64653	0	-1.739433	0.977100	9.783894	-0.017395	0.009766	0.097839	2.612216	3.355272	0.943463
64654	0	-1.757215	1.014249	9.851067	-0.017577	0.010142	0.098510	2.609793	3.353701	0.942995
64655	0	-1.745317	0.977076	9.765625	-0.017456	0.009766	0.097656	2.613162	3.354546	0.942592
64656	0	-1.726899	1.008518	9.850898	-0.017267	0.010080	0.098510	2.616205	3.360888	0.938422
64657	0	-1.751651	0.970922	9.771693	-0.017517	0.009705	0.097717	2.619032	3.364428	0.939702
64658	0	-1.745318	1.008594	9.808221	-0.017455	0.010079	0.098083	2.624032	3.366480	0.936168
64659	0	-1.776089	1.025729	9.881563	-0.017761	0.010254	0.098816	2.625376	3.370297	0.938733
64660	0	-1.782109	0.965335	9.802132	-0.017822	0.009649	0.098022	2.627517	3.373106	0.941496
64661	0	-1.775717	0.989158	9.814487	-0.017761	0.009888	0.098145	2.629406	3.372701	0.936026
64662	0	-1.768518	0.965885	9.838925	-0.017693	0.009651	0.098389	2.635562	3.368453	0.931637
64663	0	-1.751367	0.977373	9.790019	-0.017517	0.009766	0.097900	2.642347	3.368734	0.932272
64664	0	-1.757079	0.997089	9.802092	-0.017571	0.009964	0.098022	2.647769	3.372280	0.927782
64665	0	-1.794120	0.933998	9.820599	-0.017944	0.009338	0.098206	2.647037	3.372920	0.923719
64666	0	-1.768902	0.983612	9.802278	-0.017694	0.009830	0.098022	2.652024	3.370858	0.922306
64667	0	-1.745273	0.965038	9.844963	-0.017456	0.009644	0.098450	2.657279	3.371280	0.921300
64668	0	-1.768767	0.990375	9.796126	-0.017694	0.009901	0.097960	2.657768	3.368705	0.922256
64669	0	-1.757542	0.952219	9.808391	-0.017578	0.009521	0.098083	2.656014	3.369758	0.924902
64670	0	-1.732872	0.989273	9.838835	-0.017329	0.009889	0.098389	2.658171	3.373431	0.924644
64671	0	-1.769980	1.013769	9.875435	-0.017700	0.010132	0.098755	2.662338	3.377220	0.926158
64672	0	-1.763156	0.996693	9.832624	-0.017638	0.009960	0.098326	2.667463	3.373758	0.927383
64673	0	-1.757260	1.001613	9.814487	-0.017578	0.010010	0.098145	2.672174	3.371617	0.926408
64674	0	-1.768479	0.996213	9.826738	-0.017690	0.009961	0.098267	2.670721	3.370154	0.925991
64675	0	-1.745347	0.970888	9.869388	-0.017456	0.009705	0.098694	2.673062	3.371483	0.923582
64676	0	-1.732200	1.002259	9.808329	-0.017329	0.010017	0.098083	2.676406	3.367364	0.924515
64677	0	-1.733245	0.982906	9.808353	-0.017334	0.009827	0.098083	2.676629	3.369808	0.927447
64678	0	-1.769521	0.977770	9.851030	-0.017697	0.009769	0.098511	2.683534	3.371602	0.927221
64679	0	-1.763461	1.013481	9.832815	-0.017639	0.010132	0.098328	2.684343	3.370605	0.920834
64680	0	-1.738019	1.014109	9.784105	-0.017386	0.010138	0.097840	2.685785	3.367607	0.916083
64681	0	-1.757656	1.007103	9.771754	-0.017578	0.010071	0.097717	2.683500	3.369987	0.918337
64682	0	-1.781543	0.953130	9.826637	-0.017819	0.009521	0.098267	2.692190	3.369662	0.915463
64683	0	-1.763427	1.007450	9.771779	-0.017639	0.010071	0.097717	2.693858	3.368234	0.910513
64684	0	-1.768298	0.971723	9.826835	-0.017691	0.009711	0.098268	2.698057	3.363668	0.902091
64685	0	-1.751192	0.983352	9.783959	-0.017517	0.009827	0.097839	2.703370	3.361972	0.899133
64686	0	-1.762756	0.966152	9.790031	-0.017630	0.009657	0.097900	2.706127	3.363837	0.896560
64687	0	-1.732781	0.982756	9.777932	-0.017334	0.009827	0.097778	2.704544	3.360819	0.901551
64688	0	-1.749739	1.001486	9.784214	-0.017505	0.010011	0.097841	2.706673	3.356620	0.897489
64689	0	-1.758126	0.995017	9.844900	-0.017578	0.009949	0.098450	2.705844	3.364477	0.898884
64690	0	-1.745716	1.020492	9.765428	-0.017463	0.010195	0.097654	2.714946	3.362313	0.890685
64691	0	-1.800489	1.025950	9.826611	-0.018005	0.010254	0.098267	2.718836	3.365990	0.894088
64692	0	-1.745269	1.008197	9.814298	-0.017455	0.010081	0.098143	2.717050	3.367412	0.893494
64693	0	-1.769860	0.989328	9.832736	-0.017700	0.009888	0.098328	2.720920	3.369785	0.896715
64694	0	-1.769587	0.990056	9.741118	-0.017697	0.009898	0.097411	2.721134	3.372390	0.890644
64695	0	-1.727285	1.013591	9.826620	-0.017273	0.010132	0.098267	2.723306	3.376490	0.893909
64696	0	-1.775661	0.977617	9.814412	-0.017761	0.009773	0.098144	2.724054	3.375389	0.892091
64697	0	-1.770235	1.013637	9.814367	-0.017700	0.010132	0.098145	2.726779	3.382168	0.888821
64698	0	-1.769983	1.008190	9.838743	-0.017705	0.010079	0.098387	2.727062	3.380416	0.892928
64699	0	-1.769809	0.995202	9.765630	-0.017700	0.009949	0.097656	2.728303	3.382208	0.893131
64700	0	-1.756866	0.977930	9.759544	-0.017574	0.009771	0.097595	2.734886	3.379811	0.896077
64701	0	-1.727267	1.044001	9.820530	-0.017273	0.010437	0.098206	2.735806	3.383719	0.896969
64702	0	-1.775745	0.995946	9.771651	-0.017761	0.009954	0.097716	2.739000	3.383550	0.895497
64703	0	-1.757643	1.007273	9.826671	-0.017578	0.010071	0.098267	2.738670	3.385787	0.901356
64704	0	-1.769314	0.958907	9.857217	-0.017697	0.009585	0.098572	2.740305	3.385191	0.901227
64705	0	-1.751119	1.013483	9.826734	-0.017517	0.010132	0.098267	2.741124	3.382587	0.900037
64706	0	-1.749979	1.014301	9.839010	-0.017506	0.010138	0.098390	2.744764	3.380031	0.903446
64707	0	-1.769835	0.988772	9.851107	-0.017700	0.009888	0.098511	2.742234	3.382124	0.903520
64708	0	-1.793952	1.001217	9.826662	-0.017941	0.010009	0.098267	2.743528	3.384098	0.900287
64709	0	-1.775919	0.989229	9.808340	-0.017761	0.009888	0.098083	2.746250	3.385927	0.905484
64710	0	-1.757069	0.989967	9.802181	-0.017574	0.009896	0.098022	2.747562	3.386008	0.901741
64711	0	-1.794064	0.994649	9.808440	-0.017944	0.009949	0.098083	2.742372	3.385857	0.908288
64712	0	-1.781423	1.006947	9.802331	-0.017816	0.010066	0.098023	2.743775	3.388496	0.913752
64713	0	-1.769741	0.995302	9.814460	-0.017700	0.009949	0.098145	2.746136	3.389527	0.913746
64714	0	-1.793636	0.989667	9.759567	-0.017940	0.009895	0.097595	2.745112	3.390054	0.913065
64715	0	-1.769486	1.013592	9.808404	-0.017700	0.010132	0.098083	2.747187	3.388081	0.914952
64716	0	-1.750383	1.014238	9.771843	-0.017507	0.010139	0.097718	2.747975	3.389086	0.915587
64717	0	-1.788422	1.001262	9.802200	-0.017883	0.010010	0.098022	2.748752	3.394406	0.915353
64718	0	-1.788377	0.995815	9.808138	-0.017885	0.009953	0.098082	2.751554	3.396981	0.917971
64719	0	-1.782111	1.007133	9.759537	-0.017822	0.010071	0.097595	2.749620	3.399856	0.921462
64720	0	-1.751094	1.025499	9.832828	-0.017515	0.010254	0.098328	2.748256	3.399223	0.916342
64721	0	-1.763527	1.007045	9.826733	-0.017639	0.010071	0.098267	2.745260	3.398913	0.917440
64722	0	-1.792733	1.007418	9.845192	-0.017937	0.010070	0.098451	2.747550	3.392356	0.915265
64723	0	-1.745329	1.031834	9.820570	-0.017456	0.010315	0.098206	2.748890	3.393368	0.920778
64724	0	-1.732490	1.020104	9.863325	-0.017328	0.010200	0.098633	2.748009	3.393734	0.918687
64725	0	-1.763276	0.994497	9.790193	-0.017639	0.009949	0.097900	2.741022	3.390527	0.913711
64726	0	-1.750069	1.024696	9.808700	-0.017505	0.010246	0.098086	2.739202	3.390130	0.911788
64727	0	-1.745182	1.013643	9.802274	-0.017456	0.010132	0.098022	2.741896	3.389477	0.910816
64728	0	-1.756124	1.001570	9.765802	-0.017570	0.010018	0.097656	2.736160	3.384008	0.909352
64729	0	-1.769733	0.982142	9.820661	-0.017700	0.009827	0.098206	2.727554	3.384947	0.903970
64730	0	-1.769252	0.981626	9.784151	-0.017694	0.009815	0.097841	2.726200	3.386938	0.903923
64731	0	-1.744855	1.001348	9.838962	-0.017456	0.010010	0.098389	2.727834	3.382369	0.914385
64732	0	-1.780402	0.965210	9.808593	-0.017808	0.009650	0.098085	2.727385	3.382012	0.915471
64733	0	-1.732929	1.001338	9.814499	-0.017334	0.010010	0.098145	2.728926	3.380817	0.914169
64734	0	-1.738602	0.976594	9.826731	-0.017386	0.009772	0.098267	2.719045	3.384607	0.908281
64735	0	-1.757775	1.001023	9.802248	-0.017578	0.010010	0.098022	2.717042	3.388389	0.911300
64736	0	-1.757425	1.001092	9.802304	-0.017578	0.010010	0.098022	2.715768	3.388076	0.915679
64737	0	-1.757689	1.000932	9.759548	-0.017578	0.010010	0.097595	2.712688	3.390836	0.917478
64738	0	-1.763385	1.012757	9.771814	-0.017637	0.010130	0.097717	2.707367	3.391100	0.917006
64739	0	-1.757294	0.988664	9.814557	-0.017578	0.009888	0.098145	2.703527	3.389288	0.917119
64740	0	-1.762502	1.037480	9.753674	-0.017630	0.010373	0.097536	2.702866	3.388147	0.918001
64741	0	-1.757427	1.006755	9.771831	-0.017578	0.010071	0.097717	2.696510	3.387871	0.918132
64742	0	-1.769409	1.006381	9.808516	-0.017693	0.010064	0.098085	2.693645	3.393876	0.918128
64743	0	-1.782092	0.982499	9.771770	-0.017822	0.009827	0.097717	2.689162	3.396545	0.916759
64744	0	-1.763054	1.000592	9.820678	-0.017637	0.010006	0.098206	2.686477	3.393000	0.913099
64745	0	-1.745476	1.043920	9.796142	-0.017456	0.010437	0.097961	2.686463	3.395672	0.922976
64746	0	-1.733252	1.013603	9.832752	-0.017332	0.010136	0.098328	2.684366	3.400426	0.921253
64747	0	-1.757471	1.019284	9.814515	-0.017578	0.010193	0.098145	2.681747	3.400703	0.919573
64748	0	-1.744988	0.970077	9.814568	-0.017449	0.009704	0.098145	2.675936	3.405399	0.925094
64749	0	-1.751754	1.007151	9.814438	-0.017517	0.010071	0.098145	2.674230	3.410148	0.924312
64750	0	-1.745281	0.982451	9.802274	-0.017458	0.009828	0.098022	2.668033	3.408400	0.921428
64751	0	-1.721060	0.988662	9.796176	-0.017212	0.009888	0.097961	2.664254	3.411048	0.924986
64752	0	-1.757128	0.975989	9.777950	-0.017576	0.009763	0.097778	2.658322	3.409420	0.928993
64753	0	-1.739167	0.994961	9.802297	-0.017395	0.009949	0.098022	2.656750	3.409733	0.926692
64754	0	-1.768720	0.976374	9.796380	-0.017694	0.009767	0.097962	2.650844	3.406616	0.924388
64755	0	-1.763258	0.970408	9.777956	-0.017639	0.009705	0.097778	2.647603	3.403099	0.924977
64756	0	-1.780648	0.994351	9.808635	-0.017810	0.009947	0.098085	2.641195	3.403364	0.925893
64757	0	-1.781354	0.994285	9.796361	-0.017822	0.009949	0.097961	2.631738	3.397417	0.923465
64758	0	-1.755569	0.975272	9.772210	-0.017561	0.009753	0.097721	2.628525	3.395521	0.922656
64759	0	-1.750991	0.964202	9.784079	-0.017517	0.009644	0.097839	2.624100	3.391329	0.922075
64760	0	-1.767819	0.964001	9.857599	-0.017686	0.009640	0.098575	2.621739	3.386644	0.922056
64761	0	-1.775205	0.988824	9.796303	-0.017761	0.009888	0.097961	2.619666	3.380147	0.922539
64762	0	-1.736763	0.994517	9.766112	-0.017377	0.009949	0.097659	2.612846	3.373548	0.921000
64763	0	-1.739332	1.012908	9.814512	-0.017395	0.010132	0.098145	2.607112	3.375771	0.921054
64764	0	-1.744974	0.993832	9.802450	-0.017453	0.009943	0.098023	2.599114	3.375939	0.922666
64765	0	-1.738644	1.007093	9.802397	-0.017395	0.010071	0.098022	2.596596	3.370160	0.925143
64766	0	-1.737575	1.025155	9.790387	-0.017378	0.010254	0.097903	2.591304	3.371926	0.922924
64767	0	-1.757746	1.019054	9.820593	-0.017578	0.010193	0.098206	2.586096	3.375296	0.929738
64768	0	-1.775508	1.000340	9.771839	-0.017760	0.010005	0.097717	2.581637	3.373401	0.933352
64769	0	-1.763723	1.000518	9.784017	-0.017639	0.010010	0.097839	2.573788	3.375318	0.935804
64770	0	-1.744582	0.981701	9.778043	-0.017452	0.009817	0.097779	2.571033	3.372037	0.936839
64771	0	-1.738888	0.981926	9.845153	-0.017395	0.009827	0.098450	2.559909	3.369110	0.937145
64772	0	-1.756143	0.974992	9.814821	-0.017566	0.009750	0.098147	2.556802	3.368351	0.935473
64773	0	-1.757348	0.964216	9.796240	-0.017578	0.009644	0.097961	2.552584	3.367101	0.934622
64774	0	-1.756812	0.975707	9.820820	-0.017570	0.009762	0.098207	2.544584	3.369684	0.932191
64775	0	-1.757364	1.001290	9.838915	-0.017578	0.010010	0.098389	2.545592	3.368700	0.933945
64776	0	-1.756841	0.971289	9.814448	-0.017570	0.009710	0.098145	2.546022	3.371561	0.937957
64777	0	-1.764024	0.970288	9.802243	-0.017639	0.009705	0.098022	2.541548	3.377006	0.938907
64778	0	-1.739525	0.994388	9.802303	-0.017398	0.009945	0.098022	2.537796	3.378132	0.941066
64779	0	-1.769846	0.995352	9.796125	-0.017700	0.009949	0.097961	2.540774	3.380347	0.940076
64780	0	-1.775754	0.965305	9.735018	-0.017758	0.009652	0.097350	2.539300	3.383588	0.941120
64781	0	-1.751555	0.982869	9.814460	-0.017517	0.009827	0.098145	2.539097	3.386015	0.941948
64782	0	-1.763259	0.989196	9.771791	-0.017636	0.009892	0.097717	2.537040	3.385911	0.941752
64783	0	-1.763669	0.952436	9.857194	-0.017639	0.009521	0.098572	2.537773	3.387294	0.941014
64784	0	-1.726342	0.983163	9.893880	-0.017268	0.009831	0.098938	2.535423	3.385962	0.946011
64785	0	-1.751781	0.940195	9.851037	-0.017517	0.009399	0.098511	2.535819	3.391057	0.942767
64786	0	-1.764195	0.952649	9.881478	-0.017641	0.009526	0.098815	2.533579	3.396319	0.940440
64787	0	-1.769725	0.952118	9.845027	-0.017700	0.009521	0.098450	2.530650	3.397097	0.940098
64788	0	-1.732370	0.976442	9.832942	-0.017328	0.009765	0.098329	2.527754	3.396016	0.938921
64789	0	-1.775546	0.976244	9.784072	-0.017761	0.009766	0.097839	2.521450	3.393494	0.936930
64790	0	-1.780692	0.975823	9.802515	-0.017811	0.009759	0.098024	2.518025	3.393148	0.936419
64791	0	-1.763323	0.964400	9.814555	-0.017639	0.009644	0.098145	2.515908	3.390456	0.934890
64792	0	-1.756288	0.964007	9.833057	-0.017567	0.009644	0.098330	2.509318	3.390200	0.937346
64793	0	-1.769923	0.976500	9.783959	-0.017700	0.009766	0.097839	2.506056	3.393233	0.940542
64794	0	-1.738718	0.952254	9.851167	-0.017394	0.009520	0.098511	2.506815	3.389477	0.942308
64795	0	-1.739014	0.976698	9.875561	-0.017395	0.009766	0.098755	2.505740	3.388092	0.935732
64796	0	-1.726033	0.976601	9.839032	-0.017263	0.009768	0.098390	2.501419	3.388697	0.937223
64797	0	-1.763149	0.989036	9.875599	-0.017639	0.009888	0.098755	2.501816	3.384030	0.937990
64798	0	-1.768155	0.965120	9.863505	-0.017685	0.009648	0.098635	2.502527	3.384277	0.939632
64799	0	-1.763771	0.971142	9.851033	-0.017639	0.009705	0.098511	2.507810	3.386830	0.936369
64800	0	-1.787937	0.978077	9.857084	-0.017880	0.009779	0.098571	2.507325	3.389811	0.933335
64801	0	-1.757300	0.982734	9.838952	-0.017578	0.009827	0.098389	2.505498	3.388077	0.932531
64802	0	-1.756066	0.964597	9.808572	-0.017569	0.009645	0.098084	2.504527	3.383089	0.930250
64803	0	-1.745138	0.958720	9.838905	-0.017456	0.009583	0.098389	2.507290	3.381911	0.924934
64804	0	-1.768741	0.964836	9.802359	-0.017692	0.009652	0.098022	2.500337	3.381163	0.925896
64805	0	-1.763955	0.977175	9.814385	-0.017639	0.009766	0.098145	2.504869	3.385832	0.926974
64806	0	-1.763909	0.965863	9.753210	-0.017640	0.009655	0.097532	2.506526	3.388848	0.925170
64807	0	-1.733024	0.952471	9.851109	-0.017334	0.009521	0.098511	2.507625	3.388769	0.920261
64808	0	-1.750531	0.953485	9.826660	-0.017509	0.009527	0.098267	2.513812	3.388184	0.918410
64809	0	-1.763892	0.946411	9.777801	-0.017639	0.009460	0.097778	2.515509	3.392113	0.917662
64810	0	-1.739231	1.008300	9.844867	-0.017395	0.010077	0.098449	2.519272	3.393191	0.915199
64811	0	-1.757488	0.982547	9.826730	-0.017578	0.009827	0.098267	2.515317	3.393613	0.913540
64812	0	-1.738599	0.988751	9.832874	-0.017388	0.009885	0.098329	2.515833	3.395041	0.919449
64813	0	-1.781982	0.983094	9.802248	-0.017822	0.009827	0.098022	2.518195	3.396363	0.921209
64814	0	-1.744787	0.971758	9.826572	-0.017451	0.009712	0.098266	2.521787	3.396565	0.925599
64815	0	-1.739126	0.989454	9.802244	-0.017395	0.009888	0.098022	2.527105	3.396350	0.932074
64816	0	-1.720024	0.990246	9.777793	-0.017204	0.009901	0.097777	2.526143	3.395840	0.931482
64817	0	-1.732982	0.970776	9.814495	-0.017334	0.009705	0.098145	2.527222	3.395117	0.937062
64818	0	-1.744693	0.959388	9.765596	-0.017448	0.009588	0.097656	2.531202	3.397533	0.943519
64819	0	-1.738811	0.970739	9.814548	-0.017395	0.009705	0.098145	2.531775	3.393721	0.939922
64820	0	-1.750204	0.971330	9.845153	-0.017504	0.009709	0.098452	2.533744	3.395935	0.939960
64821	0	-1.769162	0.946761	9.875573	-0.017700	0.009460	0.098755	2.539262	3.390263	0.938955
64822	0	-1.768155	0.960328	9.826710	-0.017683	0.009596	0.098268	2.545221	3.392701	0.941549
64823	0	-1.769610	0.982975	9.893841	-0.017700	0.009827	0.098938	2.546148	3.392170	0.940955
64824	0	-1.744721	1.002007	9.814428	-0.017448	0.010015	0.098145	2.548882	3.394913	0.945361
64825	0	-1.751000	0.958823	9.863352	-0.017517	0.009583	0.098633	2.552777	3.390919	0.945461
64826	0	-1.786580	0.977902	9.808492	-0.017870	0.009776	0.098084	2.553531	3.390303	0.944130
64827	0	-1.751279	0.995378	9.838893	-0.017517	0.009949	0.098389	2.556731	3.389542	0.942155
64828	0	-1.762828	0.977939	9.820556	-0.017631	0.009775	0.098206	2.559023	3.391080	0.941767
64829	0	-1.757533	0.964785	9.814461	-0.017578	0.009644	0.098145	2.561385	3.392052	0.940354
64830	0	-1.738837	0.990086	9.771689	-0.017389	0.009895	0.097717	2.565242	3.395151	0.942264
64831	0	-1.751434	0.995846	9.783886	-0.017517	0.009949	0.097839	2.573908	3.396150	0.943945
64832	0	-1.763061	0.991452	9.808149	-0.017634	0.009907	0.098082	2.580253	3.395913	0.949432
64833	0	-1.763618	0.995044	9.832800	-0.017639	0.009949	0.098328	2.579639	3.396680	0.944006
64834	0	-1.780866	0.976990	9.851203	-0.017817	0.009768	0.098511	2.578598	3.391687	0.948840
64835	0	-1.769722	0.983390	9.796124	-0.017700	0.009827	0.097961	2.584365	3.392433	0.949796
64836	0	-1.762832	0.996387	9.826648	-0.017633	0.009963	0.098266	2.582706	3.390653	0.949542
64837	0	-1.775949	0.983033	9.802241	-0.017761	0.009827	0.098022	2.584380	3.392830	0.947120
64838	0	-1.744964	1.014295	9.814375	-0.017453	0.010139	0.098144	2.586901	3.392883	0.944518
64839	0	-1.769839	1.001476	9.796124	-0.017700	0.010010	0.097961	2.590114	3.395023	0.941829
64840	0	-1.769252	0.996246	9.820506	-0.017697	0.009958	0.098205	2.592326	3.393629	0.939286
64841	0	-1.763384	1.013412	9.802318	-0.017639	0.010132	0.098022	2.592342	3.391648	0.935405
64842	0	-1.750504	1.008051	9.851137	-0.017507	0.010075	0.098512	2.596573	3.393981	0.941455
64843	0	-1.751614	1.007476	9.759498	-0.017517	0.010071	0.097595	2.598624	3.397073	0.942231
64844	0	-1.769559	0.989714	9.789974	-0.017698	0.009895	0.097899	2.598150	3.398086	0.942406
64845	0	-1.775588	0.995463	9.838904	-0.017761	0.009949	0.098389	2.602308	3.396014	0.947217
64846	0	-1.762678	0.996566	9.765603	-0.017629	0.009960	0.097656	2.606109	3.398035	0.945226
64847	0	-1.739238	0.995454	9.808337	-0.017395	0.009949	0.098083	2.610244	3.399158	0.945375
64848	0	-1.769239	0.971838	9.808286	-0.017695	0.009716	0.098083	2.610378	3.399816	0.944834
64849	0	-1.751527	0.982973	9.832765	-0.017517	0.009827	0.098328	2.611350	3.401889	0.941502
64850	0	-1.751234	1.020099	9.826574	-0.017514	0.010199	0.098266	2.611553	3.403886	0.939413
64851	0	-1.751513	1.001430	9.826649	-0.017517	0.010010	0.098267	2.614217	3.405826	0.936421
64852	0	-1.757530	1.008313	9.795991	-0.017574	0.010079	0.097960	2.616044	3.411139	0.941171
64853	0	-1.776162	1.013760	9.832697	-0.017761	0.010132	0.098328	2.620156	3.415782	0.941463
64854	0	-1.757300	1.014903	9.838716	-0.017579	0.010142	0.098387	2.625238	3.412936	0.942767
64855	0	-1.751898	1.037949	9.851004	-0.017517	0.010376	0.098511	2.626795	3.419298	0.946244
64856	0	-1.739934	0.995875	9.820323	-0.017399	0.009955	0.098204	2.628136	3.424099	0.945076
64857	0	-1.739479	1.007317	9.844951	-0.017395	0.010071	0.098450	2.628353	3.427972	0.950500
64858	0	-1.744927	1.020345	9.808305	-0.017456	0.010197	0.098083	2.633524	3.424271	0.952175
64859	0	-1.782008	0.988783	9.820595	-0.017822	0.009888	0.098206	2.631138	3.425939	0.948205
64860	0	-1.744938	1.019518	9.796169	-0.017452	0.010193	0.097961	2.631244	3.426773	0.950051
64861	0	-1.750923	1.013581	9.729104	-0.017517	0.010132	0.097290	2.633225	3.421741	0.950513
64862	0	-1.756184	1.002156	9.826827	-0.017563	0.010017	0.098269	2.635488	3.424708	0.951504
64863	0	-1.763641	0.982826	9.802279	-0.017639	0.009827	0.098022	2.634777	3.425703	0.947661
64864	0	-1.775251	0.983553	9.851086	-0.017756	0.009830	0.098511	2.639096	3.425306	0.946403
64865	0	-1.757943	1.001019	9.814425	-0.017578	0.010010	0.098145	2.637107	3.430951	0.949385
64866	0	-1.751862	1.014095	9.795977	-0.017520	0.010132	0.097960	2.645083	3.433649	0.945501
64867	0	-1.757649	0.995401	9.838843	-0.017578	0.009949	0.098389	2.648619	3.435906	0.949265
64868	0	-1.738917	1.014615	9.820465	-0.017392	0.010141	0.098205	2.651566	3.436587	0.954327
64869	0	-1.745394	0.982988	9.808355	-0.017456	0.009827	0.098083	2.652740	3.438245	0.957004
64870	0	-1.756803	1.026661	9.820596	-0.017574	0.010260	0.098206	2.658176	3.435106	0.963464
64871	0	-1.745198	1.019444	9.851130	-0.017456	0.010193	0.098511	2.657403	3.434541	0.962370
64872	0	-1.762881	0.989299	9.875608	-0.017632	0.009891	0.098756	2.657632	3.435561	0.961922
64873	0	-1.739303	1.032028	9.796122	-0.017395	0.010315	0.097961	2.661246	3.437437	0.958167
64874	0	-1.781067	0.996043	9.808383	-0.017818	0.009959	0.098083	2.660004	3.432592	0.957071
64875	0	-1.763380	0.989066	9.851140	-0.017639	0.009888	0.098511	2.660815	3.430531	0.959635
64876	0	-1.768986	0.977438	9.845033	-0.017690	0.009771	0.098451	2.661790	3.434931	0.954864
64877	0	-1.769658	1.013289	9.826714	-0.017700	0.010132	0.098267	2.660437	3.434892	0.955248
64878	0	-1.775181	1.007581	9.820670	-0.017755	0.010073	0.098207	2.661457	3.435834	0.958477
64879	0	-1.751261	1.019422	9.857243	-0.017517	0.010193	0.098572	2.660406	3.434839	0.954555
64880	0	-1.780541	1.013730	9.832972	-0.017814	0.010134	0.098329	2.661846	3.429438	0.952557
64881	0	-1.751283	1.007383	9.832809	-0.017517	0.010071	0.098328	2.662752	3.428628	0.954510
64882	0	-1.750490	0.983077	9.796223	-0.017509	0.009832	0.097961	2.658316	3.428599	0.952798
64883	0	-1.745308	1.000579	9.802340	-0.017456	0.010010	0.098022	2.651172	3.429244	0.953509
64884	0	-1.744902	0.993977	9.765748	-0.017450	0.009940	0.097657	2.648211	3.431828	0.955520
64885	0	-1.727045	1.019159	9.814510	-0.017273	0.010193	0.098145	2.644209	3.433008	0.961659
64886	0	-1.769407	1.000751	9.820670	-0.017695	0.010007	0.098207	2.642379	3.435606	0.959932
64887	0	-1.763632	0.995135	9.771753	-0.017639	0.009949	0.097717	2.642846	3.436497	0.955939
64888	0	-1.780917	0.989269	9.814585	-0.017817	0.009892	0.098145	2.640478	3.432062	0.958137
64889	0	-1.781933	1.000753	9.765701	-0.017822	0.010010	0.097656	2.635332	3.432706	0.965002
64890	0	-1.775707	1.018772	9.759592	-0.017756	0.010188	0.097596	2.632415	3.438677	0.964677
64891	0	-1.763441	1.013378	9.784001	-0.017639	0.010132	0.097839	2.632068	3.437346	0.960603
64892	0	-1.762984	0.983076	9.820636	-0.017630	0.009830	0.098207	2.630997	3.441728	0.963039
64893	0	-1.763677	0.995214	9.851083	-0.017639	0.009949	0.098511	2.632367	3.443090	0.965055
64894	0	-1.762988	0.958859	9.814540	-0.017634	0.009589	0.098145	2.629086	3.441999	0.962234
64895	0	-1.763646	0.988717	9.845024	-0.017639	0.009888	0.098450	2.625933	3.442990	0.962660
64896	0	-1.769175	0.963890	9.869573	-0.017695	0.009642	0.098695	2.620208	3.442929	0.956941
64897	0	-1.757113	0.988650	9.826797	-0.017578	0.009888	0.098267	2.616205	3.438959	0.953917
64898	0	-1.743678	0.976378	9.869670	-0.017443	0.009763	0.098696	2.614755	3.436266	0.950421
64899	0	-1.745156	1.007319	9.851129	-0.017456	0.010071	0.098511	2.614906	3.435206	0.949879
64900	0	-1.756738	1.038155	9.753533	-0.017570	0.010380	0.097535	2.614398	3.436839	0.948338
64901	0	-1.770049	1.013020	9.790051	-0.017700	0.010132	0.097900	2.610004	3.441292	0.951116
64902	0	-1.757475	1.030938	9.863377	-0.017579	0.010311	0.098633	2.605416	3.440414	0.948936
64903	0	-1.769524	0.989098	9.887751	-0.017700	0.009888	0.098877	2.606584	3.438825	0.950179
64904	0	-1.762300	0.977105	9.839084	-0.017630	0.009771	0.098390	2.603627	3.435259	0.949910
64905	0	-1.733324	0.994845	9.802262	-0.017334	0.009949	0.098022	2.600782	3.438510	0.951807
64906	0	-1.769192	0.963941	9.839030	-0.017699	0.009643	0.098389	2.594484	3.434142	0.952663
64907	0	-1.763227	0.994688	9.832906	-0.017639	0.009949	0.098328	2.589737	3.430249	0.953452
64908	0	-1.755912	0.976402	9.875758	-0.017565	0.009762	0.098757	2.589671	3.427813	0.955348
64909	0	-1.769449	1.006776	9.875622	-0.017700	0.010071	0.098755	2.583579	3.425367	0.954745
64910	0	-1.762303	0.993963	9.881890	-0.017628	0.009942	0.098818	2.578216	3.424063	0.959755
64911	0	-1.751122	1.019160	9.802364	-0.017517	0.010193	0.098022	2.574150	3.421326	0.961809
64912	0	-1.774513	1.000807	9.796406	-0.017750	0.010007	0.097963	2.572908	3.419991	0.968296
64913	0	-1.781906	1.000769	9.826740	-0.017822	0.010010	0.098267	2.567949	3.420342	0.971936
64914	0	-1.781493	1.037117	9.796268	-0.017817	0.010371	0.097962	2.565365	3.422582	0.970815
64915	0	-1.751461	1.012990	9.790103	-0.017517	0.010132	0.097900	2.560587	3.423808	0.971703
64916	0	-1.732382	1.031066	9.802432	-0.017329	0.010310	0.098023	2.558562	3.421655	0.973744
64917	0	-1.745203	0.994798	9.808429	-0.017456	0.009949	0.098083	2.555133	3.421098	0.975636
64918	0	-1.774445	0.982083	9.790340	-0.017754	0.009825	0.097901	2.547952	3.414550	0.976931
64919	0	-1.738722	1.018658	9.808553	-0.017395	0.010193	0.098083	2.538072	3.409567	0.977920
64920	0	-1.768073	0.968685	9.845471	-0.017685	0.009691	0.098454	2.530462	3.408834	0.974628
64921	0	-1.757289	0.988350	9.777969	-0.017578	0.009888	0.097778	2.523018	3.406860	0.969621
64922	0	-1.781058	0.944915	9.747553	-0.017812	0.009452	0.097475	2.517352	3.409565	0.970588
64923	0	-1.793786	0.970575	9.832870	-0.017944	0.009705	0.098328	2.516076	3.406226	0.965599
64924	0	-1.774334	0.988603	9.784262	-0.017749	0.009890	0.097841	2.509349	3.403882	0.969639
64925	0	-1.775918	1.000499	9.826746	-0.017761	0.010010	0.098267	2.501322	3.405577	0.970948
64926	0	-1.750759	0.993480	9.826892	-0.017513	0.009938	0.098268	2.494769	3.403079	0.971599
64927	0	-1.763790	0.982113	9.845048	-0.017639	0.009827	0.098450	2.485904	3.405734	0.972980
64928	0	-1.787952	0.950794	9.839017	-0.017881	0.009510	0.098390	2.480956	3.407627	0.976490
64929	0	-1.745174	1.000618	9.875601	-0.017456	0.010010	0.098755	2.474271	3.406770	0.973697
64930	0	-1.750415	0.999994	9.814744	-0.017509	0.010002	0.098146	2.469162	3.405869	0.969509
64931	0	-1.757555	0.988822	9.851115	-0.017578	0.009888	0.098511	2.467215	3.407061	0.964926
64932	0	-1.756909	0.969879	9.802380	-0.017573	0.009705	0.098022	2.457948	3.406293	0.953063
64933	0	-1.757495	0.982654	9.838925	-0.017578	0.009827	0.098389	2.455250	3.406802	0.946840
64934	0	-1.763256	0.988135	9.832929	-0.017633	0.009887	0.098329	2.446545	3.409911	0.943882
64935	0	-1.757102	0.988003	9.832968	-0.017578	0.009888	0.098328	2.435120	3.405788	0.941355
64936	0	-1.762368	0.987125	9.857583	-0.017625	0.009871	0.098576	2.432336	3.408577	0.937925
64937	0	-1.769650	0.969978	9.845085	-0.017700	0.009705	0.098450	2.424255	3.408386	0.937595
64938	0	-1.762855	0.968825	9.857496	-0.017632	0.009694	0.098574	2.414995	3.407921	0.938145
64939	0	-1.775878	0.975942	9.826766	-0.017761	0.009766	0.098267	2.405325	3.409127	0.943296
64940	0	-1.756993	1.005647	9.845233	-0.017573	0.010057	0.098452	2.401645	3.409302	0.941531
64941	0	-1.739355	0.994633	9.808400	-0.017395	0.009949	0.098083	2.396356	3.411724	0.938894
64942	0	-1.769958	0.951516	9.887756	-0.017697	0.009516	0.098878	2.393208	3.418434	0.937467
64943	0	-1.787603	0.933593	9.790195	-0.017883	0.009338	0.097900	2.387776	3.414101	0.934228
64944	0	-1.774008	0.976015	9.839274	-0.017747	0.009760	0.098392	2.385453	3.410344	0.929866
64945	0	-1.769849	0.963930	9.814526	-0.017700	0.009644	0.098145	2.378036	3.412473	0.927477
64946	0	-1.787407	0.957030	9.845208	-0.017880	0.009573	0.098451	2.372360	3.409186	0.926370
64947	0	-1.769738	0.964864	9.783936	-0.017700	0.009644	0.097839	2.375701	3.410066	0.923318
64948	0	-1.793640	0.953584	9.783929	-0.017939	0.009531	0.097839	2.378741	3.411658	0.921381
64949	0	-1.745160	0.976613	9.777907	-0.017456	0.009766	0.097778	2.376764	3.410585	0.920850
64950	0	-1.726105	1.025257	9.820724	-0.017264	0.010254	0.098207	2.372687	3.410851	0.922860
64951	0	-1.763582	1.006870	9.777914	-0.017639	0.010071	0.097778	2.367720	3.411065	0.924733
64952	0	-1.732547	0.988393	9.777950	-0.017327	0.009883	0.097779	2.366383	3.413026	0.927506
64953	0	-1.763314	0.983016	9.838940	-0.017639	0.009827	0.098389	2.367834	3.410143	0.931907
64954	0	-1.719159	1.020099	9.820793	-0.017200	0.010200	0.098207	2.366878	3.403962	0.931154
64955	0	-1.738987	1.000939	9.820652	-0.017395	0.010010	0.098206	2.363892	3.402102	0.932115
64956	0	-1.775069	0.994643	9.863391	-0.017751	0.009948	0.098634	2.359880	3.406170	0.928929
64957	0	-1.763422	0.970306	9.777936	-0.017639	0.009705	0.097778	2.355564	3.404503	0.930733
64958	0	-1.756452	0.988318	9.839138	-0.017569	0.009884	0.098391	2.352225	3.403935	0.925367
64959	0	-1.781884	0.976671	9.802297	-0.017822	0.009766	0.098022	2.350963	3.404107	0.923799
64960	0	-1.744501	0.964862	9.808492	-0.017449	0.009645	0.098084	2.352077	3.403144	0.924894
64961	0	-1.745153	0.988514	9.784042	-0.017456	0.009888	0.097839	2.346574	3.402026	0.916660
64962	0	-1.762211	0.970238	9.784244	-0.017631	0.009699	0.097841	2.348032	3.396322	0.913338
64963	0	-1.757090	0.964545	9.790150	-0.017578	0.009644	0.097900	2.347642	3.392019	0.912328
64964	0	-1.749968	0.983050	9.790276	-0.017503	0.009830	0.097902	2.346270	3.392521	0.913932
64965	0	-1.745100	0.982802	9.784012	-0.017456	0.009827	0.097839	2.345301	3.390765	0.912553
64966	0	-1.732100	0.970803	9.808491	-0.017324	0.009706	0.098084	2.344559	3.390862	0.912460
64967	0	-1.775755	0.952419	9.851114	-0.017761	0.009521	0.098511	2.345148	3.390794	0.906646
64968	0	-1.756668	0.983276	9.832836	-0.017571	0.009831	0.098328	2.344150	3.389405	0.905635
64969	0	-1.739341	1.001118	9.826674	-0.017395	0.010010	0.098267	2.343307	3.391648	0.906970
64970	0	-1.732759	0.982763	9.808422	-0.017331	0.009829	0.098083	2.339728	3.391623	0.910133
64971	0	-1.763597	0.983213	9.796145	-0.017639	0.009827	0.097961	2.343539	3.392059	0.906614
64972	0	-1.744551	0.995839	9.851168	-0.017450	0.009959	0.098511	2.340059	3.390596	0.903810
64973	0	-1.757141	0.976755	9.802347	-0.017578	0.009766	0.098022	2.339729	3.386874	0.907630
64974	0	-1.787263	0.964952	9.790150	-0.017870	0.009646	0.097902	2.340903	3.394103	0.909422
64975	0	-1.775856	0.958510	9.771752	-0.017761	0.009583	0.097717	2.341401	3.395148	0.906991
64976	0	-1.763041	0.983301	9.808405	-0.017634	0.009831	0.098083	2.340716	3.394629	0.909252
64977	0	-1.775889	0.977090	9.802236	-0.017761	0.009766	0.098022	2.344317	3.396078	0.907467
64978	0	-1.757114	0.984280	9.826548	-0.017573	0.009837	0.098266	2.348338	3.397646	0.906438
64979	0	-1.745131	0.971232	9.838875	-0.017456	0.009705	0.098389	2.354713	3.396273	0.910537
64980	0	-1.744402	0.977984	9.832818	-0.017447	0.009781	0.098328	2.351040	3.397476	0.914480
64981	0	-1.763514	0.952597	9.796171	-0.017639	0.009521	0.097961	2.353711	3.396945	0.913252
64982	0	-1.756436	0.959754	9.832811	-0.017570	0.009591	0.098328	2.358579	3.393965	0.914701
64983	0	-1.744741	0.952394	9.838997	-0.017456	0.009521	0.098389	2.358819	3.388063	0.915508
64984	0	-1.737176	0.989527	9.851344	-0.017378	0.009892	0.098513	2.359498	3.385140	0.914192
64985	0	-1.745136	1.001400	9.887735	-0.017456	0.010010	0.098877	2.361842	3.383836	0.914401
64986	0	-1.756624	1.008380	9.790026	-0.017569	0.010078	0.097900	2.365579	3.385220	0.917034
64987	0	-1.757311	0.983194	9.838904	-0.017578	0.009827	0.098389	2.369137	3.383535	0.918816
64988	0	-1.743867	0.996257	9.838963	-0.017447	0.009958	0.098389	2.371527	3.378569	0.922006
64989	0	-1.757690	1.007377	9.863273	-0.017578	0.010071	0.098633	2.372489	3.381262	0.924700
64990	0	-1.745263	1.007865	9.881502	-0.017454	0.010077	0.098815	2.372454	3.383667	0.919516
64991	0	-1.775336	1.001291	9.845081	-0.017761	0.010010	0.098450	2.373510	3.378679	0.920394
64992	0	-1.749661	0.977826	9.942842	-0.017502	0.009771	0.099428	2.378871	3.376826	0.920665
64993	0	-1.764045	0.983140	9.826590	-0.017639	0.009827	0.098267	2.381924	3.382466	0.921084
64994	0	-1.751177	0.983892	9.881509	-0.017520	0.009835	0.098814	2.383580	3.377132	0.924987
64995	0	-1.763335	0.983654	9.863287	-0.017639	0.009827	0.098633	2.392387	3.374551	0.927132
64996	0	-1.743845	0.972722	9.845045	-0.017445	0.009724	0.098450	2.393950	3.371531	0.927336
64997	0	-1.762877	0.976773	9.857343	-0.017639	0.009766	0.098572	2.393784	3.363594	0.929390
64998	0	-1.749466	0.983423	9.790330	-0.017497	0.009830	0.097903	2.395667	3.364920	0.929136
64999	0	-1.738945	0.970578	9.826747	-0.017395	0.009705	0.098267	2.394530	3.362572	0.928160
65000	0	-1.762410	0.971127	9.814583	-0.017629	0.009706	0.098145	2.397536	3.361349	0.930918
65001	0	-1.788249	0.983075	9.832737	-0.017883	0.009827	0.098328	2.399817	3.364568	0.929615
65002	0	-1.744958	0.977437	9.826652	-0.017455	0.009773	0.098266	2.398605	3.362240	0.932196
65003	0	-1.794105	0.983066	9.838887	-0.017944	0.009827	0.098389	2.400703	3.362485	0.942088
65004	0	-1.768872	0.965740	9.735133	-0.017694	0.009651	0.097351	2.405414	3.360985	0.943853
65005	0	-1.745529	0.995788	9.777753	-0.017456	0.009949	0.097778	2.413568	3.364244	0.944845
65006	0	-1.781684	1.009571	9.820377	-0.017821	0.010089	0.098204	2.418894	3.363184	0.946966
65007	0	-1.750883	1.007921	9.857239	-0.017517	0.010071	0.098572	2.425989	3.357796	0.945731
65008	0	-1.761854	0.978829	9.808460	-0.017623	0.009782	0.098084	2.430942	3.356815	0.944225
65009	0	-1.738961	1.013524	9.863342	-0.017395	0.010132	0.098633	2.432359	3.354682	0.942354
65010	0	-1.726075	1.020302	9.869474	-0.017262	0.010200	0.098695	2.433914	3.356830	0.944282
65011	0	-1.739077	1.001923	9.814432	-0.017395	0.010010	0.098145	2.442341	3.356077	0.940487
65012	0	-1.774674	0.972970	9.820499	-0.017753	0.009723	0.098205	2.447877	3.353335	0.940290
65013	0	-1.781614	0.970612	9.820653	-0.017822	0.009705	0.098206	2.447131	3.350321	0.944312
65014	0	-1.762555	0.995430	9.747517	-0.017628	0.009952	0.097475	2.447834	3.351890	0.947352
65015	0	-1.757597	0.995097	9.802262	-0.017578	0.009949	0.098022	2.447986	3.353515	0.949488
65016	0	-1.750559	0.977717	9.838927	-0.017513	0.009769	0.098389	2.454340	3.348753	0.949943
65017	0	-1.775909	0.958698	9.753413	-0.017761	0.009583	0.097534	2.457077	3.350393	0.951748
65018	0	-1.745260	0.996301	9.802086	-0.017452	0.009957	0.098022	2.461255	3.354950	0.952671
65019	0	-1.763454	1.007569	9.796176	-0.017639	0.010071	0.097961	2.464417	3.353698	0.955576
65020	0	-1.744481	1.002691	9.832733	-0.017447	0.010019	0.098328	2.470719	3.354755	0.957874
65021	0	-1.751434	1.001614	9.790023	-0.017517	0.010010	0.097900	2.475638	3.355683	0.957454
65022	0	-1.732502	0.990786	9.814354	-0.017329	0.009900	0.098144	2.482119	3.354941	0.957670
65023	0	-1.775847	1.000874	9.863341	-0.017761	0.010010	0.098633	2.478507	3.355873	0.955830
65024	0	-1.757106	0.995306	9.777896	-0.017573	0.009946	0.097779	2.484382	3.357384	0.951828
65025	0	-1.763701	1.001500	9.802231	-0.017639	0.010010	0.098022	2.487988	3.359031	0.951375
65026	0	-1.757442	1.021093	9.844785	-0.017574	0.010202	0.098449	2.495390	3.363303	0.955720
65027	0	-1.745106	1.013522	9.796197	-0.017456	0.010132	0.097961	2.496829	3.361607	0.954496
65028	0	-1.756497	1.038759	9.826768	-0.017569	0.010383	0.098268	2.500061	3.361549	0.954426
65029	0	-1.757651	1.006997	9.832801	-0.017578	0.010071	0.098328	2.496696	3.363773	0.957652
65030	0	-1.781597	1.013119	9.796192	-0.017819	0.010130	0.097961	2.495706	3.363876	0.959742
65031	0	-1.775563	0.995179	9.814524	-0.017761	0.009949	0.098145	2.496743	3.361457	0.962597
65032	0	-1.738107	1.020129	9.777961	-0.017385	0.010199	0.097779	2.497430	3.361533	0.966378
65033	0	-1.751273	1.001195	9.814509	-0.017517	0.010010	0.098145	2.497486	3.360605	0.966062
65034	0	-1.780755	0.995547	9.759699	-0.017814	0.009953	0.097596	2.498386	3.357559	0.963232
65035	0	-1.769673	1.007413	9.796171	-0.017700	0.010071	0.097961	2.499785	3.357655	0.964576
65036	0	-1.750962	0.989352	9.783949	-0.017510	0.009893	0.097839	2.497512	3.360858	0.965422
65037	0	-1.745094	0.989354	9.826692	-0.017456	0.009888	0.098267	2.501780	3.359037	0.970120
65038	0	-1.743984	0.978016	9.826748	-0.017447	0.009777	0.098267	2.502842	3.355474	0.964511
65039	0	-1.775541	0.989310	9.814504	-0.017761	0.009888	0.098145	2.506586	3.352829	0.964739
65040	0	-1.744160	1.020416	9.814498	-0.017445	0.010203	0.098145	2.505081	3.353465	0.963902
65041	0	-1.757663	1.019521	9.826663	-0.017578	0.010193	0.098267	2.505373	3.355860	0.962958
65042	0	-1.788078	1.020067	9.832716	-0.017880	0.010197	0.098328	2.507565	3.360353	0.968592
65043	0	-1.757639	1.031935	9.771713	-0.017578	0.010315	0.097717	2.510259	3.362486	0.966450
65044	0	-1.769503	1.002453	9.783819	-0.017697	0.010018	0.097838	2.514988	3.363955	0.965541
65045	0	-1.757514	1.031798	9.777854	-0.017578	0.010315	0.097778	2.516085	3.364582	0.971699
65046	0	-1.744650	1.014446	9.790036	-0.017450	0.010138	0.097900	2.521628	3.364255	0.973619
65047	0	-1.739517	1.019676	9.777789	-0.017395	0.010193	0.097778	2.523763	3.368556	0.975831
65048	0	-1.757478	1.001475	9.838875	-0.017579	0.010017	0.098388	2.518292	3.367703	0.975370
65049	0	-1.757501	1.007415	9.887717	-0.017578	0.010071	0.098877	2.519710	3.368235	0.978075
65050	0	-1.774994	1.001961	9.845029	-0.017756	0.010015	0.098450	2.521988	3.365963	0.975506
65051	0	-1.745002	1.013391	9.851160	-0.017456	0.010132	0.098511	2.521912	3.363108	0.980534
65052	0	-1.749921	1.007857	9.753588	-0.017506	0.010075	0.097535	2.524027	3.359709	0.982395
65053	0	-1.751414	0.988663	9.851137	-0.017517	0.009888	0.098511	2.520397	3.360408	0.981930
65054	0	-1.738509	1.007120	9.820693	-0.017389	0.010068	0.098207	2.521715	3.359672	0.981152
65055	0	-1.732929	0.970430	9.887780	-0.017334	0.009705	0.098877	2.518949	3.358343	0.982067
65056	0	-1.793152	0.976559	9.808513	-0.017936	0.009765	0.098084	2.517558	3.357495	0.986070
65057	0	-1.769508	1.000456	9.753564	-0.017700	0.010010	0.097534	2.509069	3.355611	0.985771
65058	0	-1.780879	0.987672	9.808607	-0.017813	0.009876	0.098085	2.507172	3.355152	0.985920
65059	0	-1.769809	0.976586	9.777868	-0.017700	0.009766	0.097778	2.505032	3.356780	0.987513
65060	0	-1.738735	0.982391	9.790135	-0.017391	0.009827	0.097900	2.499423	3.356398	0.987482
65061	0	-1.794114	0.970813	9.814477	-0.017944	0.009705	0.098145	2.501066	3.356794	0.989831
65062	0	-1.799636	1.002165	9.777839	-0.018000	0.010016	0.097778	2.504670	3.357143	0.984458
65063	0	-1.751434	1.013709	9.783930	-0.017517	0.010132	0.097839	2.508323	3.358083	0.986538
65064	0	-1.744405	1.020451	9.838861	-0.017450	0.010202	0.098388	2.508267	3.354973	0.983984
65065	0	-1.720323	1.019184	9.857340	-0.017212	0.010193	0.098572	2.504606	3.349015	0.987130
65066	0	-1.737731	1.000559	9.820866	-0.017378	0.010007	0.098208	2.500725	3.352469	0.989708
65067	0	-1.751705	1.031510	9.838866	-0.017517	0.010315	0.098389	2.498546	3.356548	0.990042
65068	0	-1.757503	1.007343	9.844999	-0.017578	0.010071	0.098450	2.499149	3.357106	0.989250
65069	0	-1.739171	1.019144	9.802320	-0.017395	0.010193	0.098022	2.495086	3.357373	0.990619
65070	0	-1.756986	0.976132	9.857306	-0.017571	0.009762	0.098573	2.492139	3.359660	0.989310
65071	0	-1.744896	1.025209	9.869529	-0.017456	0.010254	0.098694	2.487583	3.355579	0.989499
65072	0	-1.768608	1.006670	9.814756	-0.017687	0.010067	0.098147	2.484884	3.358845	0.986091
65073	0	-1.751254	1.000704	9.802355	-0.017517	0.010010	0.098022	2.479310	3.357655	0.986245
65074	0	-1.768468	0.969889	9.857493	-0.017692	0.009699	0.098574	2.476862	3.353767	0.986528
65075	0	-1.763722	0.994419	9.869465	-0.017639	0.009949	0.098694	2.469263	3.355656	0.985982
65076	0	-1.787486	0.993528	9.796362	-0.017879	0.009939	0.097962	2.462310	3.354389	0.984850
65077	0	-1.794220	0.963942	9.851154	-0.017944	0.009644	0.098511	2.455182	3.356090	0.979025
65078	0	-1.757197	0.975599	9.845118	-0.017574	0.009757	0.098451	2.451575	3.357511	0.978211
65079	0	-1.751237	1.013162	9.845057	-0.017517	0.010132	0.098450	2.448891	3.356149	0.978788
65080	0	-1.774784	0.976382	9.814644	-0.017753	0.009765	0.098145	2.445473	3.354721	0.976371
65081	0	-1.739421	0.994645	9.851111	-0.017395	0.009949	0.098511	2.440478	3.357930	0.973860
65082	0	-1.763340	1.000473	9.814542	-0.017638	0.010005	0.098145	2.437727	3.356460	0.974915
65083	0	-1.775853	1.000569	9.790130	-0.017761	0.010010	0.097900	2.430624	3.357440	0.973756
65084	0	-1.756957	0.993838	9.808531	-0.017573	0.009940	0.098084	2.426165	3.357168	0.971743
65085	0	-1.751013	0.982510	9.784076	-0.017517	0.009827	0.097839	2.421888	3.353191	0.969636
65086	0	-1.762438	1.006623	9.808574	-0.017626	0.010067	0.098085	2.418640	3.355675	0.967228
65087	0	-1.745027	1.006910	9.814573	-0.017456	0.010071	0.098145	2.414232	3.353097	0.968054
65088	0	-1.726067	1.006238	9.851327	-0.017262	0.010067	0.098513	2.406564	3.356265	0.963553
65089	0	-1.757452	1.018801	9.826775	-0.017578	0.010193	0.098267	2.398560	3.356220	0.959571
65090	0	-1.750767	0.975603	9.814684	-0.017510	0.009755	0.098146	2.397191	3.357169	0.958637
65091	0	-1.750964	1.019106	9.832915	-0.017517	0.010193	0.098328	2.392639	3.352657	0.956899
65092	0	-1.731340	1.006376	9.820987	-0.017320	0.010067	0.098208	2.386479	3.349468	0.958852
65093	0	-1.763775	0.976225	9.832822	-0.017639	0.009766	0.098328	2.380228	3.351948	0.959221
65094	0	-1.787844	0.969504	9.851225	-0.017880	0.009697	0.098512	2.375641	3.353750	0.958035
65095	0	-1.769285	0.982209	9.851252	-0.017700	0.009827	0.098511	2.367934	3.349407	0.954037
65096	0	-1.774159	0.969279	9.833168	-0.017747	0.009695	0.098330	2.362892	3.347346	0.955202
[truncated: 617 more rows]
