# Supplementary material for: Properties of traditional bamboo carrying poles have implications for user interactions
Source: PLoS One. 2018 May 10;13(5):e0196208. doi: 10.1371/journal.pone.0196208 (PMC5945030; doi:10.1371/journal.pone.0196208)
Supplement: S1 Text — (ZIP) [file pone.0196208.s005.zip › ResTest_PoleL_MeLoad2.txt]

// Start Time: Unknown
// Update Rate: 100.0Hz
// Filter Profile: human (34.3)
// Firmware Version: 2.1.4
PacketCounter	SampleTimeFine	Acc_X	Acc_Y	Acc_Z	VelInc_X	VelInc_Y	VelInc_Z	Roll	Pitch	Yaw	Latitude	Longitude	Altitude	Vel_X	Vel_Y	Vel_Z
63102	0	2.183116	-0.907602	12.948293	0.021638	-0.009152	0.129510	-1.742826	-2.572536	0.631254
63103	0	2.193303	-0.987634	13.383206	0.021790	-0.009949	0.133850	-1.682582	-2.694826	0.639079
63104	0	2.283857	-0.902803	13.727875	0.022755	-0.009068	0.137290	-1.649830	-2.764558	0.653506
63105	0	2.346657	-0.664942	13.848401	0.023438	-0.006653	0.138489	-1.647245	-2.788410	0.661857
63106	0	2.395120	-0.242968	13.860610	0.023984	-0.002435	0.138600	-1.642878	-2.760800	0.671798
63107	0	2.431206	-0.266821	13.667625	0.024414	-0.002686	0.136658	-1.627763	-2.674969	0.677112
63108	0	2.382465	-0.257739	13.238745	0.023973	-0.002591	0.132360	-1.614911	-2.546861	0.677309
63109	0	2.263994	-0.225396	12.540028	0.022827	-0.002258	0.125366	-1.609512	-2.375635	0.676408
63110	0	2.111019	-0.073271	11.893548	0.021313	-0.000725	0.118899	-1.615335	-2.180002	0.677675
63111	0	1.998848	0.217103	11.112331	0.020203	0.002197	0.111084	-1.640139	-1.958399	0.674464
63112	0	1.862917	0.352004	10.246844	0.018831	0.003551	0.102430	-1.673013	-1.731842	0.666181
63113	0	1.720878	0.423178	9.427437	0.017395	0.004272	0.094238	-1.720004	-1.504727	0.656990
63114	0	1.566382	0.409593	8.756063	0.015828	0.004135	0.087529	-1.769013	-1.289035	0.647165
63115	0	1.456558	0.508783	8.151028	0.014709	0.005127	0.081482	-1.821666	-1.085426	0.641219
63116	0	1.249695	0.556051	7.624313	0.012609	0.005603	0.076221	-1.883324	-0.914987	0.634952
63117	0	1.114204	0.447781	7.228175	0.011230	0.004517	0.072266	-1.943254	-0.773974	0.627906
63118	0	1.020959	0.299725	6.864174	0.010268	0.003038	0.068631	-2.010631	-0.675369	0.623296
63119	0	0.960915	0.129676	6.799894	0.009644	0.001343	0.067993	-2.087047	-0.616594	0.623254
63120	0	0.925746	0.010792	6.605153	0.009271	0.000154	0.066050	-2.166900	-0.592969	0.626204
63121	0	0.892430	-0.077304	6.573262	0.008911	-0.000732	0.065735	-2.237186	-0.615532	0.629193
63122	0	0.891662	-0.078789	6.627355	0.008876	-0.000753	0.066279	-2.296678	-0.685436	0.637162
63123	0	0.994862	-0.118091	6.987626	0.009888	-0.001160	0.069885	-2.331739	-0.784859	0.646213
63124	0	1.077307	-0.254977	7.394122	0.010688	-0.002548	0.073954	-2.334912	-0.916647	0.654182
63125	0	1.104316	-0.530114	7.804802	0.010925	-0.005310	0.078064	-2.323012	-1.089120	0.664282
63126	0	1.204456	-0.735043	8.289418	0.011908	-0.007367	0.082912	-2.301369	-1.277669	0.672706
63127	0	1.322474	-0.743075	8.963806	0.013062	-0.007446	0.089661	-2.283090	-1.485517	0.685000
63128	0	1.493412	-0.672033	9.599150	0.014753	-0.006742	0.096018	-2.258467	-1.700568	0.696672
63129	0	1.691963	-0.645267	10.305753	0.016724	-0.006470	0.103088	-2.241305	-1.917739	0.712941
63130	0	1.874428	-0.756447	11.006922	0.018546	-0.007593	0.110101	-2.213373	-2.123287	0.728491
63131	0	1.990297	-0.947314	11.624384	0.019714	-0.009521	0.116272	-2.167830	-2.308379	0.736190
63132	0	2.094977	-0.996633	12.253748	0.020783	-0.010031	0.122561	-2.109626	-2.463146	0.744143
63133	0	2.167838	-0.914685	12.724076	0.021545	-0.009216	0.127258	-2.048862	-2.582328	0.747289
63134	0	2.190585	-0.839700	13.075177	0.021818	-0.008464	0.130762	-1.991622	-2.658771	0.754690
63135	0	2.256455	-0.800288	13.170986	0.022522	-0.008057	0.131714	-1.945740	-2.695528	0.762979
63136	0	2.309081	-0.668860	13.317209	0.023096	-0.006728	0.133169	-1.912057	-2.690784	0.770073
63137	0	2.343566	-0.418316	13.245833	0.023499	-0.004211	0.132446	-1.887436	-2.636329	0.771764
63138	0	2.339147	-0.198660	13.029136	0.023497	-0.002020	0.130272	-1.857741	-2.543823	0.771181
63139	0	2.243704	-0.070343	12.539261	0.022583	-0.000732	0.125366	-1.830560	-2.410920	0.760779
63140	0	2.183157	-0.115098	11.916232	0.022000	-0.001166	0.119131	-1.814657	-2.248879	0.752588
63141	0	2.038796	-0.188937	11.258183	0.020569	-0.001892	0.112549	-1.810366	-2.064807	0.746915
63142	0	1.900388	-0.097652	10.666234	0.019188	-0.000972	0.106629	-1.813742	-1.867054	0.740471
63143	0	1.739927	0.133119	9.988505	0.017578	0.001343	0.099854	-1.825050	-1.660989	0.741029
63144	0	1.616838	0.429331	9.292289	0.016331	0.004312	0.092894	-1.845652	-1.460034	0.735306
63145	0	1.462679	0.607961	8.706212	0.014771	0.006104	0.087036	-1.875212	-1.269524	0.731548
63146	0	1.327642	0.572928	8.222273	0.013400	0.005753	0.082201	-1.905983	-1.096018	0.727428
63147	0	1.192541	0.491967	7.795858	0.012024	0.004944	0.077942	-1.940168	-0.950840	0.719113
63148	0	1.102785	0.413646	7.475021	0.011103	0.004165	0.074738	-1.982239	-0.835549	0.713617
63149	0	1.032413	0.137610	7.263976	0.010376	0.001404	0.072632	-2.025014	-0.753889	0.705308
63150	0	0.945125	0.065176	7.039120	0.009481	0.000678	0.070387	-2.067116	-0.704689	0.701152
63151	0	1.005818	0.167931	6.915540	0.010071	0.001709	0.069153	-2.115587	-0.683316	0.701165
63152	0	0.932476	-0.020632	6.909296	0.009313	-0.000182	0.069095	-2.155374	-0.703699	0.695838
63153	0	0.955890	-0.373921	7.018449	0.009521	-0.003723	0.070190	-2.181664	-0.764736	0.697338
63154	0	1.037480	-0.073553	7.292850	0.010315	-0.000732	0.072937	-2.187025	-0.858914	0.698380
63155	0	1.025752	-0.513426	7.654533	0.010173	-0.005140	0.076556	-2.178768	-0.985253	0.709622
63156	0	1.180061	-0.527175	8.116341	0.011691	-0.005280	0.081179	-2.167459	-1.139402	0.718327
63157	0	1.221144	-0.579257	8.561480	0.012085	-0.005798	0.085632	-2.160829	-1.308145	0.730601
63158	0	1.378284	-0.730238	9.112615	0.013636	-0.007313	0.091147	-2.149088	-1.492612	0.739838
63159	0	1.517954	-0.756460	9.647112	0.015015	-0.007568	0.096497	-2.145918	-1.687853	0.761164
63160	0	1.706522	-0.712546	10.324765	0.016893	-0.007133	0.103275	-2.138404	-1.877935	0.776994
63161	0	1.786905	-0.773290	10.843315	0.017700	-0.007751	0.108459	-2.120319	-2.055791	0.785865
63162	0	1.913825	-0.749188	11.490911	0.018973	-0.007529	0.114934	-2.084724	-2.219694	0.793315
63163	0	1.948750	-0.752370	11.912077	0.019348	-0.007568	0.119141	-2.043260	-2.353259	0.802351
63164	0	2.012108	-0.792275	12.274493	0.020001	-0.007965	0.122762	-2.005036	-2.464580	0.808074
63165	0	2.046523	-0.832014	12.535604	0.020386	-0.008362	0.125366	-1.967922	-2.536920	0.814551
63166	0	2.131879	-0.708607	12.771901	0.021280	-0.007117	0.127724	-1.940486	-2.571268	0.820188
63167	0	2.209002	-0.503678	12.848096	0.022095	-0.005066	0.128479	-1.914698	-2.566855	0.826760
63168	0	2.234109	-0.284288	12.751366	0.022390	-0.002872	0.127504	-1.887951	-2.522290	0.832672
63169	0	2.188752	-0.211002	12.440512	0.021973	-0.002136	0.124390	-1.863355	-2.443742	0.834408
63170	0	2.120464	-0.200394	12.102160	0.021318	-0.002025	0.121001	-1.843055	-2.336185	0.829343
63171	0	2.049362	-0.212461	11.586915	0.020630	-0.002136	0.115845	-1.830557	-2.201633	0.822775
63172	0	1.930839	-0.211713	11.030100	0.019455	-0.002114	0.110275	-1.832092	-2.049309	0.820136
63173	0	1.846289	-0.103628	10.482445	0.018616	-0.001038	0.104797	-1.829106	-1.881885	0.820938
63174	0	1.751067	0.286314	9.925951	0.017655	0.002871	0.099234	-1.835915	-1.713712	0.823927
63175	0	1.659126	0.572326	9.377441	0.016724	0.005737	0.093750	-1.851299	-1.550627	0.823754
63176	0	1.562581	0.569271	8.838527	0.015741	0.005710	0.088364	-1.871663	-1.400129	0.818856
63177	0	1.454775	0.438158	8.461279	0.014648	0.004395	0.084595	-1.887730	-1.262888	0.817423
63178	0	1.363924	0.215752	8.116351	0.013722	0.002172	0.081149	-1.906397	-1.145738	0.807749
63179	0	1.293637	0.138435	7.850216	0.013000	0.001404	0.078491	-1.933754	-1.052285	0.800127
63180	0	1.222806	0.175183	7.666697	0.012268	0.001770	0.076660	-1.960093	-0.992411	0.796630
63181	0	1.179624	0.170276	7.598457	0.011816	0.001719	0.075981	-1.983235	-0.962338	0.795921
63182	0	1.099100	0.030626	7.474226	0.010990	0.000323	0.074742	-2.008960	-0.963731	0.793910
63183	0	1.033520	-0.025935	7.507041	0.010315	-0.000244	0.075073	-2.031985	-0.994440	0.796974
63184	0	1.039789	-0.101867	7.646453	0.010356	-0.001007	0.076470	-2.049405	-1.057274	0.798405
63185	0	1.116833	-0.129066	7.945924	0.011108	-0.001282	0.079468	-2.062511	-1.143460	0.804598
63186	0	1.143617	-0.337670	8.316172	0.011355	-0.003376	0.083173	-2.063989	-1.254505	0.811799
63187	0	1.224134	-0.615865	8.671799	0.012146	-0.006165	0.086731	-2.056902	-1.380130	0.819537
63188	0	1.294779	-0.717690	9.096069	0.012834	-0.007191	0.090976	-2.040461	-1.523519	0.829193
63189	0	1.403698	-0.609003	9.544216	0.013916	-0.006104	0.095459	-2.025257	-1.668325	0.838585
63190	0	1.527831	-0.532518	10.010243	0.015146	-0.005343	0.100121	-2.005475	-1.819050	0.850117
63191	0	1.697461	-0.614308	10.459471	0.016846	-0.006165	0.104614	-1.983069	-1.959844	0.860611
63192	0	1.809172	-0.767515	10.913295	0.017969	-0.007708	0.109151	-1.950201	-2.088118	0.867636
63193	0	1.927325	-0.906200	11.344862	0.019165	-0.009094	0.113464	-1.918625	-2.197049	0.883532
63194	0	1.978263	-0.850547	11.695849	0.019693	-0.008540	0.116971	-1.885559	-2.284160	0.890499
63195	0	2.021101	-0.667604	11.968036	0.020142	-0.006714	0.119690	-1.850120	-2.350378	0.896734
63196	0	2.037657	-0.538434	12.131270	0.020343	-0.005417	0.121317	-1.819836	-2.382202	0.898111
63197	0	2.020450	-0.540520	12.170499	0.020203	-0.005432	0.121704	-1.794619	-2.383968	0.898568
63198	0	2.030528	-0.486601	12.189301	0.020329	-0.004890	0.121888	-1.771564	-2.362129	0.898872
63199	0	2.027080	-0.303559	12.055392	0.020325	-0.003052	0.120544	-1.755782	-2.311017	0.896748
63200	0	2.001220	-0.141394	11.783061	0.020097	-0.001433	0.117816	-1.736216	-2.228556	0.899884
63201	0	1.942639	-0.053376	11.299424	0.019531	-0.000549	0.112976	-1.719549	-2.122131	0.899039
63202	0	1.880580	-0.048016	10.970003	0.018921	-0.000488	0.109680	-1.709960	-2.001767	0.897946
63203	0	1.800956	-0.036947	10.500077	0.018127	-0.000366	0.104980	-1.712147	-1.872777	0.898594
63204	0	1.703016	0.091054	10.054549	0.017151	0.000916	0.100525	-1.716377	-1.734718	0.899700
63205	0	1.624436	0.267957	9.566155	0.016357	0.002686	0.095642	-1.722164	-1.599074	0.895703
63206	0	1.515578	0.309695	9.236371	0.015259	0.003113	0.092346	-1.740367	-1.470878	0.892410
63207	0	1.456212	0.278830	8.753945	0.014648	0.002808	0.087524	-1.764169	-1.357268	0.891008
63208	0	1.359975	0.297217	8.448496	0.013672	0.002991	0.084473	-1.788127	-1.259590	0.883029
63209	0	1.263933	0.223901	8.216249	0.012695	0.002258	0.082153	-1.813859	-1.180873	0.884352
63210	0	1.179753	0.114082	7.953552	0.011841	0.001160	0.079529	-1.839989	-1.118026	0.885496
63211	0	1.139007	0.029233	7.879984	0.011414	0.000305	0.078796	-1.857935	-1.083440	0.889047
63212	0	1.116441	-0.038248	7.727116	0.011169	-0.000366	0.077271	-1.881445	-1.075866	0.889771
63213	0	1.118654	0.016927	7.763429	0.011169	0.000183	0.077637	-1.901488	-1.101027	0.890637
63214	0	1.107910	-0.001226	7.921920	0.011047	0.000000	0.079224	-1.919000	-1.147033	0.890302
63215	0	1.182870	-0.208242	8.031489	0.011780	-0.002075	0.080322	-1.929294	-1.216653	0.895444
63216	0	1.174572	-0.395641	8.351857	0.011676	-0.003953	0.083529	-1.934207	-1.312377	0.900796
63217	0	1.265926	-0.475885	8.684065	0.012573	-0.004761	0.086853	-1.932120	-1.425605	0.910172
63218	0	1.358436	-0.566587	9.096250	0.013486	-0.005672	0.090977	-1.924378	-1.549335	0.918700
63219	0	1.487858	-0.450920	9.519839	0.014771	-0.004517	0.095215	-1.916078	-1.679043	0.930563
63220	0	1.572072	-0.528616	9.864067	0.015605	-0.005295	0.098659	-1.906730	-1.813170	0.940116
63221	0	1.720240	-0.559989	10.313156	0.017090	-0.005615	0.103149	-1.890423	-1.937943	0.948130
63222	0	1.780353	-0.678742	10.712279	0.017690	-0.006804	0.107141	-1.872877	-2.059334	0.962159
63223	0	1.871853	-0.718211	11.094593	0.018616	-0.007202	0.110962	-1.852841	-2.165226	0.970791
63224	0	1.885858	-0.688954	11.372338	0.018765	-0.006917	0.113737	-1.825810	-2.258753	0.983975
63225	0	1.941535	-0.601893	11.717760	0.019348	-0.006042	0.117188	-1.803158	-2.324219	0.994401
63226	0	1.977443	-0.499554	11.838043	0.019728	-0.005019	0.118387	-1.780491	-2.369314	1.000261
63227	0	2.039728	-0.406342	11.938368	0.020386	-0.004089	0.119385	-1.755541	-2.380155	1.009262
63228	0	2.039331	-0.321729	11.987352	0.020409	-0.003244	0.119870	-1.729413	-2.365538	1.010762
63229	0	2.034422	-0.199285	11.927015	0.020386	-0.002014	0.119263	-1.708459	-2.325722	1.010592
63230	0	2.011307	-0.189810	11.605445	0.020183	-0.001912	0.116042	-1.693801	-2.257145	1.009574
63231	0	1.938945	-0.170326	11.347828	0.019470	-0.001709	0.113464	-1.686927	-2.175318	1.014566
63232	0	1.927719	-0.102705	11.015206	0.019374	-0.001027	0.110135	-1.685544	-2.074565	1.014097
63233	0	1.857446	0.030058	10.634119	0.018677	0.000305	0.106323	-1.689022	-1.964092	1.013613
63234	0	1.757808	0.108155	10.191997	0.017687	0.001089	0.101901	-1.695906	-1.841510	1.013007
63235	0	1.698340	0.157786	9.859034	0.017090	0.001587	0.098572	-1.704850	-1.717758	1.008376
63236	0	1.587708	0.210478	9.416677	0.015971	0.002118	0.094151	-1.719413	-1.602752	1.006636
63237	0	1.480509	0.224066	9.132327	0.014893	0.002258	0.091309	-1.740034	-1.493250	0.996986
63238	0	1.404052	0.257402	8.762546	0.014114	0.002590	0.087613	-1.759662	-1.396298	0.995823
63239	0	1.342885	0.254396	8.491000	0.013489	0.002563	0.084900	-1.784609	-1.315478	0.989693
63240	0	1.295682	0.177322	8.346192	0.013004	0.001792	0.083454	-1.808998	-1.249975	0.989051
63241	0	1.236142	0.016565	8.160840	0.012390	0.000183	0.081604	-1.832390	-1.209737	0.986196
63242	0	1.195137	-0.054353	8.112548	0.011967	-0.000524	0.081123	-1.859552	-1.188164	0.982723
63243	0	1.129420	-0.031785	8.074909	0.011292	-0.000305	0.080750	-1.876768	-1.192131	0.980723
63244	0	1.131562	0.063236	8.111218	0.011296	0.000646	0.081115	-1.894889	-1.219416	0.981648
63245	0	1.132487	-0.165800	8.269788	0.011292	-0.001648	0.082703	-1.908328	-1.265721	0.982549
63246	0	1.220159	-0.399501	8.347706	0.012152	-0.003988	0.083485	-1.917282	-1.334174	0.984607
63247	0	1.281888	-0.482643	8.702669	0.012756	-0.004822	0.087036	-1.923228	-1.416378	0.991700
63248	0	1.363602	-0.556345	8.968969	0.013556	-0.005565	0.089702	-1.921665	-1.517825	0.999069
63249	0	1.418105	-0.439082	9.300531	0.014099	-0.004395	0.093018	-1.917158	-1.618620	1.005241
63250	0	1.509417	-0.431584	9.627262	0.015000	-0.004327	0.096287	-1.904324	-1.730055	1.013658
63251	0	1.602072	-0.591268	9.977846	0.015930	-0.005920	0.099792	-1.895590	-1.833859	1.020554
63252	0	1.682309	-0.668770	10.304397	0.016727	-0.006699	0.103059	-1.883709	-1.940051	1.024465
63253	0	1.754659	-0.706723	10.691964	0.017456	-0.007080	0.106934	-1.870117	-2.036899	1.031417
63254	0	1.784469	-0.618969	10.982219	0.017764	-0.006200	0.109835	-1.859550	-2.120784	1.043186
63255	0	1.843528	-0.559817	11.229511	0.018372	-0.005615	0.112305	-1.842110	-2.185670	1.049545
63256	0	1.885290	-0.514126	11.349807	0.018806	-0.005154	0.113505	-1.829380	-2.233474	1.053263
63257	0	1.913741	-0.456675	11.486304	0.019104	-0.004578	0.114868	-1.818140	-2.266623	1.060711
63258	0	1.941771	-0.362679	11.613860	0.019416	-0.003641	0.116138	-1.803400	-2.268362	1.065469
63259	0	1.963321	-0.242332	11.615368	0.019653	-0.002441	0.116150	-1.784833	-2.248485	1.068095
63260	0	1.969316	-0.190825	11.384471	0.019735	-0.001918	0.113837	-1.774160	-2.206085	1.069003
63261	0	1.947660	-0.200718	11.243637	0.019531	-0.002014	0.112427	-1.765862	-2.150407	1.070021
63262	0	1.880596	-0.206060	10.971020	0.018875	-0.002062	0.109698	-1.763152	-2.078146	1.071212
63263	0	1.866001	-0.110095	10.706924	0.018738	-0.001099	0.107056	-1.764007	-1.994701	1.072549
63264	0	1.783428	0.023489	10.367751	0.017916	0.000239	0.103663	-1.767256	-1.904408	1.073580
63265	0	1.676155	0.145918	9.986777	0.016846	0.001465	0.099854	-1.771986	-1.807406	1.075310
63266	0	1.580479	0.236165	9.665938	0.015889	0.002369	0.096645	-1.778789	-1.706732	1.077542
63267	0	1.579102	0.297969	9.364150	0.015869	0.002991	0.093628	-1.790429	-1.610822	1.074916
63268	0	1.528343	0.179857	9.097962	0.015350	0.001809	0.090968	-1.801983	-1.526589	1.069396
63269	0	1.496423	0.102419	8.808247	0.015015	0.001038	0.088074	-1.817674	-1.460790	1.069393
63270	0	1.401937	0.008097	8.656988	0.014061	0.000095	0.086563	-1.835172	-1.405991	1.063720
63271	0	1.327657	-0.001545	8.545374	0.013306	0.000000	0.085449	-1.854387	-1.367059	1.062608
63272	0	1.304905	0.032259	8.375141	0.013065	0.000336	0.083749	-1.870964	-1.345027	1.060081
63273	0	1.287930	0.010426	8.374012	0.012878	0.000122	0.083740	-1.894045	-1.346355	1.059076
63274	0	1.283159	-0.041648	8.373718	0.012818	-0.000402	0.083739	-1.912098	-1.364630	1.059837
63275	0	1.259838	-0.117322	8.483495	0.012573	-0.001160	0.084839	-1.929361	-1.398604	1.062038
63276	0	1.272355	-0.205381	8.677748	0.012685	-0.002043	0.086783	-1.943037	-1.449844	1.063510
63277	0	1.268281	-0.372957	8.867689	0.012634	-0.003723	0.088684	-1.950582	-1.512519	1.068415
63278	0	1.352680	-0.508370	9.103897	0.013466	-0.005079	0.091048	-1.955502	-1.589193	1.073020
63279	0	1.374080	-0.519124	9.441121	0.013672	-0.005188	0.094421	-1.958862	-1.672775	1.080493
63280	0	1.455931	-0.525352	9.615820	0.014483	-0.005257	0.096169	-1.954658	-1.763154	1.084111
63281	0	1.564119	-0.451203	9.984166	0.015564	-0.004517	0.099854	-1.948946	-1.851723	1.091239
63282	0	1.628918	-0.487085	10.225780	0.016211	-0.004874	0.102270	-1.944673	-1.939790	1.096681
63283	0	1.740816	-0.566869	10.545695	0.017334	-0.005676	0.105469	-1.935913	-2.020281	1.106020
63284	0	1.827888	-0.626530	10.763110	0.018217	-0.006271	0.107641	-1.928784	-2.086016	1.114582
63285	0	1.872967	-0.615110	10.967191	0.018677	-0.006165	0.109680	-1.914081	-2.141275	1.121504
63286	0	1.863828	-0.538757	11.087823	0.018600	-0.005405	0.110884	-1.894921	-2.180387	1.126369
63287	0	1.888197	-0.431928	11.181323	0.018860	-0.004333	0.111816	-1.879467	-2.203180	1.128189
63288	0	1.903133	-0.338705	11.241829	0.019026	-0.003390	0.112419	-1.874955	-2.208946	1.128490
63289	0	1.890741	-0.335474	11.194082	0.018921	-0.003357	0.111938	-1.871319	-2.195196	1.130938
63290	0	1.837111	-0.432344	11.121571	0.018405	-0.004330	0.111210	-1.863393	-2.160499	1.132268
63291	0	1.814295	-0.377888	10.956584	0.018188	-0.003784	0.109558	-1.856195	-2.112886	1.136586
63292	0	1.767516	-0.193120	10.781206	0.017733	-0.001944	0.107802	-1.841370	-2.051844	1.138380
63293	0	1.708722	0.086123	10.554006	0.017151	0.000854	0.105530	-1.832246	-1.982622	1.138291
63294	0	1.659274	0.147747	10.244710	0.016661	0.001477	0.102436	-1.830034	-1.906728	1.134937
63295	0	1.622435	0.133534	9.937713	0.016296	0.001343	0.099365	-1.836437	-1.823558	1.133380
63296	0	1.572307	0.004127	9.665246	0.015790	0.000046	0.096642	-1.839677	-1.744416	1.129419
63297	0	1.562155	-0.000336	9.431003	0.015686	0.000000	0.094299	-1.841644	-1.666285	1.126658
63298	0	1.507964	0.059887	9.145968	0.015134	0.000604	0.091451	-1.845544	-1.598342	1.125915
63299	0	1.460087	0.127480	8.972954	0.014648	0.001282	0.089722	-1.852241	-1.537302	1.128309
63300	0	1.439494	0.119534	8.827829	0.014432	0.001206	0.088272	-1.864524	-1.489459	1.127110
63301	0	1.407324	0.071869	8.679631	0.014099	0.000732	0.086792	-1.880584	-1.455411	1.124698
63302	0	1.367135	-0.083395	8.655680	0.013680	-0.000821	0.086555	-1.895669	-1.443497	1.124184
63303	0	1.397987	-0.129341	8.587583	0.013977	-0.001282	0.085876	-1.909399	-1.447347	1.124882
63304	0	1.381446	-0.174296	8.611597	0.013799	-0.001733	0.086119	-1.921202	-1.468504	1.126050
63305	0	1.333002	-0.196391	8.666594	0.013306	-0.001953	0.086670	-1.933831	-1.500885	1.127961
63306	0	1.302957	-0.229386	8.836403	0.012989	-0.002281	0.088370	-1.948740	-1.553440	1.133140
63307	0	1.304748	-0.355305	9.038579	0.013000	-0.003540	0.090393	-1.963765	-1.613038	1.139186
63308	0	1.370121	-0.303095	9.244431	0.013645	-0.003018	0.092453	-1.977921	-1.682631	1.142381
63309	0	1.416367	-0.427580	9.575449	0.014099	-0.004272	0.095764	-1.980653	-1.759971	1.146760
63310	0	1.466601	-0.531784	9.768691	0.014597	-0.005318	0.097697	-1.979629	-1.841052	1.153521
63311	0	1.514394	-0.542613	10.014873	0.015076	-0.005432	0.100159	-1.971612	-1.919187	1.160272
63312	0	1.601338	-0.492310	10.208000	0.015947	-0.004932	0.102090	-1.960014	-1.993277	1.170443
63313	0	1.715181	-0.426199	10.423830	0.017090	-0.004272	0.104248	-1.947309	-2.061507	1.173438
63314	0	1.794045	-0.478990	10.623273	0.017887	-0.004801	0.106241	-1.934279	-2.119179	1.176265
63315	0	1.877812	-0.559566	10.796520	0.018738	-0.005615	0.107971	-1.912215	-2.162133	1.178203
63316	0	1.872370	-0.532135	10.899229	0.018697	-0.005332	0.108996	-1.899499	-2.190699	1.178373
63317	0	1.894059	-0.450312	10.973837	0.018921	-0.004517	0.109741	-1.883866	-2.211587	1.176654
63318	0	1.878194	-0.331975	11.046641	0.018777	-0.003330	0.110467	-1.871219	-2.217095	1.176822
63319	0	1.860676	-0.273107	11.041449	0.018616	-0.002747	0.110413	-1.853269	-2.208083	1.176153
63320	0	1.821065	-0.306675	11.011415	0.018231	-0.003082	0.110110	-1.835160	-2.186923	1.173197
63321	0	1.784549	-0.286170	10.822176	0.017883	-0.002869	0.108215	-1.825527	-2.147054	1.175034
63322	0	1.751569	-0.101298	10.670908	0.017565	-0.001024	0.106701	-1.811101	-2.094574	1.175110
63323	0	1.703181	0.079941	10.480677	0.017090	0.000793	0.104797	-1.802080	-2.031171	1.176035
63324	0	1.636471	0.117470	10.250513	0.016427	0.001171	0.102495	-1.795466	-1.961763	1.173723
63325	0	1.629850	0.042650	10.016830	0.016357	0.000427	0.100159	-1.793613	-1.894501	1.174569
63326	0	1.581715	0.006179	9.737890	0.015877	0.000059	0.097369	-1.787816	-1.824910	1.168732
63327	0	1.581297	0.030384	9.546831	0.015869	0.000305	0.095459	-1.786661	-1.757912	1.164631
63328	0	1.522230	0.011685	9.255452	0.015271	0.000119	0.092546	-1.786765	-1.697458	1.165599
63329	0	1.527674	0.054526	9.094966	0.015320	0.000549	0.090942	-1.789050	-1.643381	1.164761
63330	0	1.532087	0.034830	8.943705	0.015357	0.000358	0.089431	-1.798106	-1.597276	1.162294
63331	0	1.523814	-0.025427	8.832141	0.015259	-0.000244	0.088318	-1.808419	-1.570656	1.162569
63332	0	1.490225	-0.082423	8.783777	0.014912	-0.000814	0.087836	-1.818504	-1.558737	1.162115
63333	0	1.421695	-0.190344	8.819624	0.014221	-0.001892	0.088196	-1.830517	-1.553346	1.166238
63334	0	1.404089	-0.223127	8.807163	0.014030	-0.002220	0.088074	-1.842437	-1.568543	1.165421
63335	0	1.344650	-0.171778	8.843692	0.013428	-0.001709	0.088440	-1.851357	-1.593113	1.165715
63336	0	1.319198	-0.155438	8.952698	0.013160	-0.001544	0.089532	-1.862247	-1.634560	1.169994
63337	0	1.309820	-0.269061	9.203566	0.013062	-0.002686	0.092041	-1.866264	-1.680377	1.174807
63338	0	1.336647	-0.373563	9.318223	0.013318	-0.003734	0.093189	-1.866535	-1.740092	1.180076
63339	0	1.354106	-0.500213	9.520757	0.013489	-0.005005	0.095215	-1.861072	-1.803318	1.180942
63340	0	1.408141	-0.511534	9.683926	0.014022	-0.005122	0.096848	-1.850881	-1.874089	1.177504
63341	0	1.501021	-0.420472	9.892971	0.014954	-0.004211	0.098938	-1.841008	-1.939944	1.179718
63342	0	1.573126	-0.364423	10.098716	0.015679	-0.003649	0.100995	-1.833668	-1.998971	1.186026
63343	0	1.641573	-0.438348	10.344583	0.016357	-0.004395	0.103455	-1.819328	-2.063787	1.188968
63344	0	1.767654	-0.490558	10.458884	0.017634	-0.004922	0.104595	-1.799207	-2.110144	1.195026
63345	0	1.835116	-0.462327	10.588964	0.018311	-0.004639	0.105896	-1.780265	-2.154310	1.201447
63346	0	1.829500	-0.434593	10.655040	0.018270	-0.004364	0.106554	-1.758412	-2.181900	1.208418
63347	0	1.820504	-0.382940	10.729756	0.018188	-0.003845	0.107300	-1.739000	-2.199831	1.213145
63348	0	1.823105	-0.404811	10.778197	0.018221	-0.004058	0.107783	-1.725935	-2.210903	1.216333
63349	0	1.824543	-0.365394	10.821630	0.018250	-0.003662	0.108215	-1.714409	-2.206741	1.222453
63350	0	1.804409	-0.254363	10.760832	0.018058	-0.002547	0.107606	-1.707502	-2.192250	1.229610
63351	0	1.754794	-0.066414	10.645034	0.017578	-0.000671	0.106445	-1.696565	-2.159940	1.231472
63352	0	1.705308	0.063212	10.578951	0.017091	0.000625	0.105783	-1.685272	-2.119488	1.230976
63353	0	1.686345	0.092250	10.401088	0.016907	0.000916	0.104004	-1.674256	-2.071865	1.232533
63354	0	1.640694	0.007922	10.219388	0.016455	0.000074	0.102186	-1.665408	-2.018812	1.230624
63355	0	1.612774	0.012466	10.071548	0.016174	0.000122	0.100708	-1.658941	-1.966010	1.231765
63356	0	1.597570	0.061313	9.780033	0.016023	0.000615	0.097793	-1.657634	-1.911286	1.231435
63357	0	1.594293	0.085726	9.650455	0.015991	0.000854	0.096497	-1.650703	-1.854287	1.229266
63358	0	1.622348	0.066972	9.456634	0.016262	0.000676	0.094560	-1.654737	-1.807947	1.226982
63359	0	1.595660	-0.000467	9.235218	0.015991	0.000000	0.092346	-1.656724	-1.765272	1.226390
63360	0	1.614331	-0.032132	9.144622	0.016167	-0.000315	0.091442	-1.661266	-1.736429	1.226652
63361	0	1.591074	-0.079825	9.051851	0.015930	-0.000793	0.090515	-1.663633	-1.712337	1.224313
63362	0	1.545097	-0.124107	8.966843	0.015464	-0.001230	0.089666	-1.673698	-1.696407	1.222856
63363	0	1.488830	-0.165928	9.002736	0.014893	-0.001648	0.090027	-1.684360	-1.691338	1.225088
63364	0	1.440036	-0.198989	8.917131	0.014396	-0.001976	0.089172	-1.698446	-1.697625	1.227265
63365	0	1.398930	-0.178290	9.026885	0.013977	-0.001770	0.090271	-1.711146	-1.713599	1.228550
63366	0	1.328926	-0.193205	9.136170	0.013269	-0.001919	0.091365	-1.724178	-1.738996	1.230139
63367	0	1.296601	-0.312142	9.319671	0.012939	-0.003113	0.093201	-1.731281	-1.772163	1.230852
63368	0	1.357582	-0.386732	9.428573	0.013542	-0.003863	0.094291	-1.732686	-1.813583	1.231799
63369	0	1.365092	-0.438709	9.624711	0.013611	-0.004395	0.096252	-1.720522	-1.861840	1.230628
63370	0	1.403821	-0.388759	9.745596	0.013997	-0.003892	0.097462	-1.712129	-1.910538	1.236535
63371	0	1.499046	-0.273818	9.874953	0.014954	-0.002747	0.098755	-1.699037	-1.953782	1.236604
63372	0	1.580003	-0.321117	9.995813	0.015760	-0.003219	0.099964	-1.687091	-1.999572	1.241710
63373	0	1.700667	-0.426210	10.180059	0.016968	-0.004272	0.101807	-1.672107	-2.043934	1.239822
63374	0	1.792964	-0.472471	10.325376	0.017900	-0.004740	0.103258	-1.651990	-2.076792	1.242815
63375	0	1.821324	-0.443941	10.442753	0.018188	-0.004456	0.104431	-1.630690	-2.104298	1.251053
63376	0	1.801886	-0.318570	10.472400	0.017994	-0.003203	0.104728	-1.607830	-2.132036	1.256107
63377	0	1.820441	-0.206383	10.528311	0.018188	-0.002075	0.105286	-1.591748	-2.149854	1.258708
63378	0	1.780024	-0.228884	10.515676	0.017793	-0.002297	0.105158	-1.578547	-2.158473	1.261638
63379	0	1.781802	-0.298545	10.528651	0.017822	-0.002991	0.105286	-1.568757	-2.154317	1.264903
63380	0	1.743929	-0.298172	10.547101	0.017447	-0.002980	0.105470	-1.566184	-2.145916	1.267985
63381	0	1.688846	-0.225271	10.553283	0.016907	-0.002258	0.105530	-1.555926	-2.126620	1.269214
63382	0	1.611257	-0.047121	10.437886	0.016138	-0.000478	0.104375	-1.544439	-2.098979	1.270703
63383	0	1.583376	0.098094	10.291068	0.015869	0.000977	0.102905	-1.535131	-2.059914	1.272902
63384	0	1.569753	0.055797	10.188433	0.015738	0.000557	0.101878	-1.529411	-2.015257	1.272295
63385	0	1.601285	-0.055151	9.998189	0.016052	-0.000549	0.099976	-1.527231	-1.970582	1.271922
63386	0	1.599998	-0.122861	9.779659	0.016036	-0.001225	0.097791	-1.526157	-1.928842	1.271144
63387	0	1.607567	-0.085823	9.638076	0.016113	-0.000854	0.096375	-1.525779	-1.884742	1.268899
63388	0	1.563914	-0.007254	9.504871	0.015673	-0.000069	0.095043	-1.525603	-1.844854	1.267198
63389	0	1.566054	0.017768	9.381531	0.015686	0.000183	0.093811	-1.527374	-1.814300	1.265617
63390	0	1.561081	-0.075054	9.302930	0.015635	-0.000744	0.093025	-1.530664	-1.784500	1.265481
63391	0	1.524183	-0.159868	9.204362	0.015259	-0.001587	0.092041	-1.540368	-1.764149	1.258569
63392	0	1.485204	-0.192473	9.174143	0.014858	-0.001916	0.091741	-1.546480	-1.756947	1.258232
63393	0	1.458384	-0.171907	9.112587	0.014587	-0.001709	0.091125	-1.554284	-1.753255	1.255478
63394	0	1.403653	-0.167890	9.161266	0.014030	-0.001669	0.091614	-1.561923	-1.761477	1.254666
63395	0	1.423507	-0.177986	9.209972	0.014221	-0.001770	0.092102	-1.569350	-1.779225	1.255864
63396	0	1.347600	-0.240325	9.258249	0.013455	-0.002400	0.092586	-1.568210	-1.805333	1.256320
63397	0	1.363712	-0.287116	9.368507	0.013611	-0.002869	0.093689	-1.566621	-1.838045	1.259976
63398	0	1.436160	-0.354637	9.508011	0.014335	-0.003546	0.095084	-1.562676	-1.871058	1.263454
63399	0	1.425104	-0.396421	9.624815	0.014221	-0.003967	0.096252	-1.554404	-1.907125	1.268200
63400	0	1.498547	-0.383824	9.758070	0.014953	-0.003839	0.097586	-1.548258	-1.946200	1.273361
63401	0	1.590778	-0.286212	9.905405	0.015869	-0.002869	0.099060	-1.536069	-1.991244	1.283028
63402	0	1.628897	-0.284871	10.020163	0.016253	-0.002856	0.100207	-1.522781	-2.033493	1.285413
63403	0	1.700120	-0.322310	10.113002	0.016968	-0.003235	0.101135	-1.504773	-2.071963	1.290632
63404	0	1.712880	-0.332823	10.227827	0.017097	-0.003334	0.102283	-1.493433	-2.108690	1.295412
63405	0	1.748106	-0.347691	10.302318	0.017456	-0.003479	0.103027	-1.486155	-2.137164	1.295609
63406	0	1.746805	-0.286289	10.466301	0.017446	-0.002865	0.104667	-1.479000	-2.162401	1.297949
63407	0	1.752891	-0.219447	10.461234	0.017517	-0.002197	0.104614	-1.470802	-2.176003	1.297708
63408	0	1.779078	-0.194553	10.534100	0.017785	-0.001948	0.105342	-1.462496	-2.182938	1.298058
63409	0	1.763974	-0.213924	10.479720	0.017639	-0.002136	0.104797	-1.460349	-2.184104	1.300738
63410	0	1.732975	-0.153720	10.534651	0.017335	-0.001533	0.105346	-1.459879	-2.179066	1.302720
63411	0	1.707733	-0.128159	10.431113	0.017090	-0.001282	0.104309	-1.454135	-2.165810	1.305186
63412	0	1.704483	-0.049165	10.376689	0.017065	-0.000488	0.103764	-1.452096	-2.143922	1.311299
63413	0	1.651155	-0.006705	10.229960	0.016541	-0.000061	0.102295	-1.452938	-2.111972	1.310721
63414	0	1.657217	-0.056106	10.121016	0.016604	-0.000562	0.101205	-1.446300	-2.076165	1.309099
63415	0	1.644844	-0.128776	9.991959	0.016479	-0.001282	0.099915	-1.447141	-2.041115	1.310442
63416	0	1.619770	-0.080895	9.858733	0.016234	-0.000806	0.098581	-1.444631	-1.999193	1.310594
63417	0	1.650435	-0.049163	9.747926	0.016541	-0.000488	0.097473	-1.442402	-1.957478	1.309500
63418	0	1.613606	-0.056310	9.571921	0.016164	-0.000556	0.095715	-1.444707	-1.925071	1.306321
63419	0	1.614136	-0.092281	9.467108	0.016174	-0.000916	0.094666	-1.447242	-1.886157	1.301909
63420	0	1.541460	-0.173219	9.382413	0.015437	-0.001724	0.093821	-1.450725	-1.859702	1.295017
63421	0	1.524506	-0.220697	9.369097	0.015259	-0.002197	0.093689	-1.456325	-1.843762	1.294154
63422	0	1.515813	-0.222449	9.290110	0.015170	-0.002217	0.092899	-1.458916	-1.829770	1.298230
63423	0	1.458297	-0.220567	9.289600	0.014587	-0.002197	0.092896	-1.463046	-1.825075	1.297318
63424	0	1.451608	-0.204263	9.216391	0.014517	-0.002031	0.092164	-1.470810	-1.825011	1.296074
63425	0	1.404403	-0.202244	9.319961	0.014038	-0.002014	0.093201	-1.474771	-1.833224	1.293287
63426	0	1.418419	-0.258873	9.307361	0.014172	-0.002581	0.093076	-1.478515	-1.849628	1.289880
63427	0	1.418025	-0.317563	9.447935	0.014160	-0.003174	0.094482	-1.474601	-1.874885	1.288381
63428	0	1.421846	-0.336044	9.490027	0.014200	-0.003361	0.094903	-1.468116	-1.897766	1.287812
63429	0	1.467388	-0.311552	9.576018	0.014648	-0.003113	0.095764	-1.465235	-1.929049	1.287566
63430	0	1.515459	-0.293640	9.684990	0.015127	-0.002935	0.096854	-1.460255	-1.962177	1.291588
63431	0	1.602051	-0.311105	9.759047	0.015991	-0.003113	0.097595	-1.452070	-1.997406	1.292520
63432	0	1.632808	-0.347686	9.867778	0.016294	-0.003476	0.098683	-1.446705	-2.037200	1.295568
63433	0	1.668603	-0.317147	10.003279	0.016663	-0.003174	0.100037	-1.437710	-2.064784	1.297637
63434	0	1.691987	-0.304395	10.087805	0.016892	-0.003048	0.100883	-1.426902	-2.096738	1.300728
63435	0	1.680912	-0.280547	10.229097	0.016785	-0.002808	0.102295	-1.418145	-2.124994	1.301963
63436	0	1.685515	-0.255760	10.301524	0.016833	-0.002560	0.103019	-1.409446	-2.150256	1.302148
63437	0	1.673618	-0.281341	10.345240	0.016724	-0.002808	0.103455	-1.409232	-2.165167	1.298903
63438	0	1.676126	-0.239585	10.387493	0.016748	-0.002393	0.103877	-1.405978	-2.180201	1.301062
63439	0	1.696834	-0.177403	10.400375	0.016968	-0.001770	0.104004	-1.403559	-2.181439	1.305780
63440	0	1.653687	-0.190339	10.394260	0.016541	-0.001901	0.103942	-1.399680	-2.177235	1.304359
63441	0	1.689667	-0.116390	10.431067	0.016907	-0.001160	0.104309	-1.397327	-2.167119	1.302542
63442	0	1.668498	-0.123111	10.266700	0.016704	-0.001229	0.102664	-1.392258	-2.147303	1.298248
63443	0	1.682487	-0.128232	10.248144	0.016846	-0.001282	0.102478	-1.385747	-2.124997	1.296287
63444	0	1.665597	-0.147012	10.132826	0.016682	-0.001467	0.101324	-1.382268	-2.097022	1.291179
63445	0	1.675351	-0.147174	10.040794	0.016785	-0.001465	0.100403	-1.382681	-2.062457	1.287956
63446	0	1.657481	-0.160797	9.950104	0.016601	-0.001601	0.099497	-1.383024	-2.033888	1.280951
63447	0	1.651167	-0.123066	9.778307	0.016541	-0.001221	0.097778	-1.387070	-2.000981	1.280582
63448	0	1.609464	-0.119135	9.693600	0.016117	-0.001180	0.096932	-1.393176	-1.975131	1.282883
63449	0	1.572338	-0.159698	9.613408	0.015747	-0.001587	0.096130	-1.397468	-1.947621	1.283644
63450	0	1.549654	-0.143415	9.565181	0.015516	-0.001424	0.095649	-1.402140	-1.924952	1.281578
63451	0	1.512204	-0.189953	9.485083	0.015137	-0.001892	0.094849	-1.403466	-1.908037	1.285731
63452	0	1.485438	-0.191965	9.460941	0.014863	-0.001907	0.094608	-1.410681	-1.898810	1.278919
63453	0	1.439976	-0.263383	9.454389	0.014404	-0.002625	0.094543	-1.414329	-1.894240	1.279641
63454	0	1.457415	-0.258838	9.429973	0.014578	-0.002583	0.094299	-1.413772	-1.890781	1.278076
63455	0	1.477821	-0.287585	9.380960	0.014771	-0.002869	0.093811	-1.414947	-1.901186	1.276894
63456	0	1.455011	-0.307182	9.374471	0.014542	-0.003067	0.093746	-1.413215	-1.912312	1.283482
63457	0	1.472193	-0.317789	9.472449	0.014709	-0.003174	0.094727	-1.410531	-1.928348	1.284577
63458	0	1.493564	-0.354877	9.520721	0.014917	-0.003549	0.095210	-1.403173	-1.951306	1.286111
63459	0	1.552428	-0.408916	9.588279	0.015503	-0.004089	0.095886	-1.395384	-1.977786	1.287223
63460	0	1.587314	-0.360132	9.691257	0.015851	-0.003601	0.096916	-1.388048	-2.004781	1.295374
63461	0	1.619718	-0.378206	9.789669	0.016174	-0.003784	0.097900	-1.377952	-2.032443	1.298814
63462	0	1.563723	-0.322975	9.910918	0.015610	-0.003231	0.099113	-1.368869	-2.065346	1.296822
63463	0	1.614064	-0.268035	9.978820	0.016113	-0.002686	0.099792	-1.355338	-2.097851	1.297735
63464	0	1.607056	-0.316117	10.100085	0.016047	-0.003163	0.101005	-1.345204	-2.126123	1.298510
63465	0	1.631631	-0.323361	10.162038	0.016296	-0.003235	0.101624	-1.336020	-2.149518	1.301988
63466	0	1.623037	-0.255414	10.179760	0.016214	-0.002562	0.101800	-1.319901	-2.168406	1.306075
63467	0	1.649295	-0.219229	10.241493	0.016479	-0.002197	0.102417	-1.306459	-2.184293	1.311896
63468	0	1.645673	-0.236357	10.241053	0.016445	-0.002371	0.102412	-1.290441	-2.198418	1.308440
63469	0	1.678461	-0.219762	10.266113	0.016785	-0.002197	0.102661	-1.282689	-2.199368	1.307967
63470	0	1.696417	-0.183027	10.308885	0.016967	-0.001832	0.103088	-1.272580	-2.197577	1.306811
63471	0	1.714488	-0.122084	10.254006	0.017151	-0.001221	0.102539	-1.264416	-2.191857	1.306866
63472	0	1.675958	-0.164625	10.223792	0.016772	-0.001649	0.102236	-1.253085	-2.178754	1.303766
63473	0	1.695490	-0.152788	10.119842	0.016968	-0.001526	0.101196	-1.246849	-2.165220	1.304237
63474	0	1.674208	-0.153302	10.089769	0.016759	-0.001531	0.100895	-1.240930	-2.146980	1.308099
63475	0	1.639888	-0.104153	9.997876	0.016418	-0.001038	0.099976	-1.236762	-2.125602	1.304706
63476	0	1.611462	-0.129084	9.876396	0.016135	-0.001290	0.098761	-1.228655	-2.102649	1.307622
63477	0	1.578589	-0.171187	9.778186	0.015808	-0.001709	0.097778	-1.223241	-2.077526	1.312316
63478	0	1.568247	-0.172090	9.760498	0.015702	-0.001716	0.097602	-1.220558	-2.055427	1.309951
63479	0	1.554610	-0.116458	9.686560	0.015564	-0.001160	0.096863	-1.217487	-2.035361	1.310185
63480	0	1.533134	-0.154455	9.534384	0.015346	-0.001536	0.095342	-1.218381	-2.019374	1.305652
63481	0	1.494146	-0.190060	9.527762	0.014954	-0.001892	0.095276	-1.219652	-2.005848	1.304846
63482	0	1.492089	-0.215807	9.454746	0.014929	-0.002153	0.094546	-1.216400	-1.997468	1.300953
63483	0	1.488887	-0.256678	9.460499	0.014893	-0.002563	0.094604	-1.211502	-1.994177	1.298376
63484	0	1.463723	-0.275040	9.509341	0.014641	-0.002753	0.095093	-1.199210	-1.991002	1.298155
63485	0	1.501671	-0.299330	9.454305	0.015015	-0.002991	0.094543	-1.193428	-1.994692	1.295918
63486	0	1.514750	-0.300273	9.460222	0.015141	-0.002996	0.094604	-1.192078	-2.004259	1.297587
63487	0	1.496357	-0.299329	9.478595	0.014954	-0.002991	0.094788	-1.186273	-2.017409	1.295789
63488	0	1.535248	-0.311921	9.575830	0.015340	-0.003119	0.095760	-1.178208	-2.033736	1.292391
63489	0	1.527889	-0.305001	9.667657	0.015259	-0.003052	0.096680	-1.167300	-2.058609	1.296796
63490	0	1.574427	-0.292457	9.697531	0.015726	-0.002927	0.096978	-1.155734	-2.081098	1.302849
63491	0	1.570661	-0.335594	9.826335	0.015686	-0.003357	0.098267	-1.145678	-2.106314	1.298683
63492	0	1.575224	-0.280489	9.886629	0.015727	-0.002806	0.098870	-1.135817	-2.136583	1.301958
63493	0	1.595392	-0.261942	9.960571	0.015930	-0.002625	0.099609	-1.121054	-2.164906	1.306804
63494	0	1.612342	-0.273410	10.033048	0.016100	-0.002737	0.100334	-1.108716	-2.192816	1.310063
63495	0	1.631671	-0.286177	10.107113	0.016296	-0.002869	0.101074	-1.091939	-2.217013	1.310272
63496	0	1.659430	-0.266525	10.210325	0.016582	-0.002672	0.102105	-1.075064	-2.232407	1.311040
63497	0	1.685304	-0.219044	10.229386	0.016846	-0.002197	0.102295	-1.058259	-2.241880	1.308049
63498	0	1.680435	-0.144569	10.204712	0.016799	-0.001451	0.102048	-1.042483	-2.248882	1.312374
63499	0	1.709081	-0.176632	10.217275	0.017090	-0.001770	0.102173	-1.028945	-2.250939	1.315612
63500	0	1.678552	-0.224525	10.241635	0.016787	-0.002252	0.102416	-1.012433	-2.250862	1.316351
63501	0	1.677677	-0.176035	10.211328	0.016785	-0.001770	0.102112	-0.992149	-2.243218	1.315849
63502	0	1.651688	-0.180205	10.199303	0.016524	-0.001812	0.101992	-0.971524	-2.235988	1.318989
63503	0	1.676953	-0.116057	10.107672	0.016785	-0.001160	0.101074	-0.962824	-2.220069	1.315046
63504	0	1.655826	-0.158497	10.028770	0.016571	-0.001589	0.100286	-0.948755	-2.206828	1.308482
63505	0	1.628216	-0.177394	9.973370	0.016296	-0.001770	0.099731	-0.943413	-2.191641	1.308050
63506	0	1.618413	-0.178231	9.931164	0.016207	-0.001779	0.099308	-0.937738	-2.166674	1.308188
63507	0	1.609142	-0.109887	9.820915	0.016113	-0.001099	0.098206	-0.928063	-2.142280	1.307385
63508	0	1.580449	-0.165208	9.730004	0.015825	-0.001649	0.097297	-0.921793	-2.119140	1.303538
63509	0	1.561120	-0.213944	9.613254	0.015625	-0.002136	0.096130	-0.915606	-2.103745	1.307635
63510	0	1.539763	-0.184369	9.577053	0.015414	-0.001838	0.095768	-0.912626	-2.084807	1.314971
63511	0	1.524729	-0.213912	9.564386	0.015259	-0.002136	0.095642	-0.906047	-2.072169	1.315199
63512	0	1.486179	-0.208115	9.546307	0.014870	-0.002081	0.095462	-0.896340	-2.063846	1.315360
63513	0	1.519435	-0.219865	9.521535	0.015198	-0.002197	0.095215	-0.887985	-2.060966	1.315044
63514	0	1.482353	-0.256673	9.478765	0.014824	-0.002566	0.094788	-0.878467	-2.061631	1.317594
63515	0	1.483260	-0.299327	9.448218	0.014832	-0.002991	0.094482	-0.871515	-2.064168	1.316386
63516	0	1.484269	-0.293161	9.515153	0.014833	-0.002935	0.095153	-0.857026	-2.076503	1.318529
63517	0	1.502339	-0.317233	9.551870	0.015015	-0.003174	0.095520	-0.845272	-2.088324	1.310080
63518	0	1.517115	-0.335314	9.545341	0.015154	-0.003354	0.095456	-0.834234	-2.110267	1.308549
63519	0	1.539771	-0.298863	9.667707	0.015381	-0.002991	0.096680	-0.821821	-2.131454	1.308145
63520	0	1.531017	-0.329143	9.728151	0.015292	-0.003292	0.097284	-0.811093	-2.153870	1.309932
63521	0	1.589245	-0.298744	9.740841	0.015869	-0.002991	0.097412	-0.797329	-2.182508	1.308168
63522	0	1.599816	-0.249200	9.862186	0.015977	-0.002497	0.098625	-0.781918	-2.208431	1.308678
63523	0	1.600840	-0.249553	9.869124	0.015991	-0.002502	0.098694	-0.763936	-2.229561	1.310794
63524	0	1.586168	-0.242197	9.947867	0.015842	-0.002428	0.099482	-0.746945	-2.253046	1.307011
63525	0	1.649915	-0.237471	9.991144	0.016479	-0.002380	0.099915	-0.730433	-2.276729	1.310647
63526	0	1.647309	-0.218067	10.075996	0.016458	-0.002187	0.100762	-0.713414	-2.295575	1.313223
63527	0	1.666972	-0.194608	10.064593	0.016663	-0.001953	0.100647	-0.695225	-2.304788	1.317949
63528	0	1.680604	-0.199110	10.125348	0.016799	-0.002001	0.101254	-0.674068	-2.313878	1.326413
63529	0	1.678676	-0.170441	10.119602	0.016785	-0.001709	0.101196	-0.658568	-2.317239	1.332817
63530	0	1.672556	-0.175634	10.168402	0.016727	-0.001761	0.101684	-0.642471	-2.316292	1.334033
63531	0	1.666287	-0.103487	10.180662	0.016663	-0.001038	0.101807	-0.628997	-2.317774	1.333680
63532	0	1.678093	-0.164139	10.144012	0.016785	-0.001643	0.101439	-0.616476	-2.314694	1.335954
63533	0	1.677865	-0.183221	10.131934	0.016785	-0.001831	0.101318	-0.607184	-2.308931	1.341350
63534	0	1.652055	-0.177165	10.095437	0.016528	-0.001773	0.100953	-0.595199	-2.301462	1.344230
63535	0	1.652587	-0.134277	10.003904	0.016541	-0.001343	0.100037	-0.584489	-2.285789	1.347376
63536	0	1.643690	-0.182718	9.900603	0.016450	-0.001831	0.099004	-0.569367	-2.272031	1.343277
63537	0	1.615728	-0.146371	9.851356	0.016174	-0.001465	0.098511	-0.557296	-2.253443	1.343078
63538	0	1.575432	-0.189052	9.870172	0.015774	-0.001890	0.098699	-0.546885	-2.232071	1.342838
63539	0	1.567174	-0.207724	9.784160	0.015686	-0.002075	0.097839	-0.538469	-2.216611	1.339715
63540	0	1.582779	-0.152981	9.638043	0.015841	-0.001531	0.096378	-0.526670	-2.202657	1.340030
63541	0	1.561278	-0.165008	9.607129	0.015625	-0.001648	0.096069	-0.518351	-2.189331	1.339591
63542	0	1.535057	-0.214100	9.601204	0.015356	-0.002141	0.096011	-0.507569	-2.183971	1.339217
63543	0	1.519356	-0.195522	9.570375	0.015198	-0.001953	0.095703	-0.499253	-2.180113	1.342998
63544	0	1.506109	-0.256633	9.546094	0.015067	-0.002568	0.095460	-0.486161	-2.174208	1.338961
63545	0	1.537921	-0.207668	9.527611	0.015381	-0.002075	0.095276	-0.477109	-2.173368	1.342674
63546	0	1.556532	-0.207595	9.533614	0.015560	-0.002079	0.095337	-0.462680	-2.180735	1.344813
63547	0	1.520598	-0.262698	9.533553	0.015198	-0.002625	0.095337	-0.454857	-2.191862	1.344286
63548	0	1.522287	-0.299602	9.575894	0.015214	-0.002996	0.095760	-0.443597	-2.203769	1.344458
63549	0	1.539214	-0.280260	9.698322	0.015381	-0.002808	0.096985	-0.426985	-2.218279	1.349201
63550	0	1.517781	-0.231296	9.716109	0.015159	-0.002310	0.097164	-0.419985	-2.241988	1.354832
63551	0	1.563970	-0.207444	9.728769	0.015625	-0.002075	0.097290	-0.408350	-2.260511	1.354066
63552	0	1.567375	-0.244047	9.789160	0.015655	-0.002440	0.097895	-0.397635	-2.284159	1.356831
63553	0	1.563776	-0.335926	9.924108	0.015625	-0.003357	0.099243	-0.389505	-2.300137	1.356590
63554	0	1.621782	-0.238328	9.954059	0.016199	-0.002386	0.099544	-0.375543	-2.322823	1.359118
63555	0	1.612412	-0.225001	9.991299	0.016113	-0.002258	0.099915	-0.355329	-2.336357	1.363581
63556	0	1.626792	-0.174973	10.033633	0.016257	-0.001754	0.100338	-0.339879	-2.349576	1.368997
63557	0	1.624482	-0.237557	10.052349	0.016235	-0.002380	0.100525	-0.323599	-2.361573	1.369838
63558	0	1.650726	-0.249149	10.113006	0.016499	-0.002493	0.101131	-0.311124	-2.372670	1.368050
63559	0	1.660381	-0.237438	10.137917	0.016602	-0.002380	0.101379	-0.293480	-2.376477	1.367298
63560	0	1.642400	-0.230075	10.143936	0.016422	-0.002308	0.101439	-0.274535	-2.379633	1.369774
63561	0	1.684938	-0.164603	10.082950	0.016846	-0.001648	0.100830	-0.261386	-2.384910	1.373040
63562	0	1.666606	-0.158564	10.088970	0.016669	-0.001583	0.100889	-0.253172	-2.382259	1.378586
63563	0	1.671415	-0.171046	10.131990	0.016724	-0.001709	0.101318	-0.243699	-2.372618	1.379611
63564	0	1.632720	-0.183789	10.052950	0.016338	-0.001834	0.100528	-0.237040	-2.361146	1.376039
63565	0	1.652625	-0.152804	10.003895	0.016541	-0.001526	0.100037	-0.228295	-2.345947	1.375896
63566	0	1.637328	-0.153121	9.949384	0.016390	-0.001531	0.099491	-0.217715	-2.328033	1.376151
63567	0	1.616064	-0.171161	9.863501	0.016174	-0.001709	0.098633	-0.209524	-2.313353	1.373417
63568	0	1.588595	-0.153838	9.857816	0.015903	-0.001532	0.098576	-0.206065	-2.295305	1.370227
63569	0	1.604095	-0.152768	9.765808	0.016052	-0.001526	0.097656	-0.196919	-2.283226	1.372680
63570	0	1.540691	-0.164895	9.668453	0.015419	-0.001652	0.096683	-0.182399	-2.269922	1.380253
63571	0	1.536959	-0.165386	9.662034	0.015381	-0.001648	0.096619	-0.178094	-2.257601	1.384069
63572	0	1.528841	-0.190921	9.656173	0.015297	-0.001904	0.096560	-0.172406	-2.248650	1.386056
63573	0	1.531454	-0.201966	9.637524	0.015320	-0.002014	0.096375	-0.167657	-2.243542	1.385962
63574	0	1.542853	-0.208844	9.625382	0.015431	-0.002087	0.096253	-0.158571	-2.241306	1.385567
63575	0	1.556361	-0.250376	9.606936	0.015564	-0.002502	0.096069	-0.148940	-2.242101	1.384366
63576	0	1.519874	-0.251222	9.576370	0.015197	-0.002506	0.095764	-0.144837	-2.245614	1.382140
63577	0	1.532595	-0.207703	9.594625	0.015320	-0.002075	0.095947	-0.135865	-2.254150	1.379073
63578	0	1.540181	-0.238507	9.630923	0.015393	-0.002384	0.096311	-0.125790	-2.265461	1.381190
63579	0	1.563856	-0.213936	9.722676	0.015625	-0.002136	0.097229	-0.118359	-2.282555	1.383028
63580	0	1.548354	-0.251195	9.746593	0.015469	-0.002509	0.097468	-0.110594	-2.301236	1.385491
63581	0	1.545486	-0.274918	9.826449	0.015442	-0.002747	0.098267	-0.102523	-2.317494	1.386654
63582	0	1.579101	-0.262507	9.911357	0.015773	-0.002630	0.099116	-0.085605	-2.339588	1.393636
63583	0	1.582072	-0.280878	9.905801	0.015808	-0.002808	0.099060	-0.075874	-2.355272	1.398111
63584	0	1.596882	-0.207534	9.966348	0.015955	-0.002078	0.099666	-0.061717	-2.372311	1.399989
63585	0	1.612945	-0.207011	9.960687	0.016113	-0.002075	0.099609	-0.044886	-2.391965	1.405179
63586	0	1.615710	-0.261175	10.039536	0.016146	-0.002615	0.100397	-0.030170	-2.406079	1.405330
63587	0	1.649267	-0.274375	10.064489	0.016479	-0.002747	0.100647	-0.015916	-2.422149	1.409361
63588	0	1.614074	-0.280203	10.100817	0.016139	-0.002803	0.101008	-0.003874	-2.425177	1.411818
63589	0	1.636270	-0.176937	10.095130	0.016357	-0.001770	0.100952	0.007975	-2.432299	1.410368
63590	0	1.648772	-0.152576	10.095060	0.016490	-0.001525	0.100950	0.018222	-2.430790	1.410277
63591	0	1.660297	-0.140354	10.131813	0.016602	-0.001404	0.101318	0.029692	-2.433440	1.410320
63592	0	1.629449	-0.201330	10.125700	0.016298	-0.002014	0.101256	0.041866	-2.430231	1.410539
63593	0	1.641066	-0.225375	10.083145	0.016418	-0.002258	0.100830	0.058214	-2.422512	1.406845
63594	0	1.620600	-0.212422	10.028487	0.016219	-0.002128	0.100283	0.073343	-2.408516	1.411848
63595	0	1.610546	-0.146423	9.967168	0.016113	-0.001465	0.099670	0.085261	-2.400450	1.416530
63596	0	1.626762	-0.098319	9.930809	0.016280	-0.000976	0.099306	0.087920	-2.386913	1.419971
63597	0	1.609690	-0.140492	9.887961	0.016113	-0.001404	0.098877	0.097972	-2.368920	1.424353
63598	0	1.618690	-0.165611	9.851790	0.016202	-0.001651	0.098516	0.103205	-2.352430	1.426449
63599	0	1.592025	-0.202025	9.802395	0.015930	-0.002014	0.098022	0.107453	-2.341837	1.429660
63600	0	1.577629	-0.190671	9.705063	0.015788	-0.001904	0.097049	0.116145	-2.328907	1.433561
63601	0	1.598552	-0.220076	9.649745	0.015991	-0.002197	0.096497	0.123296	-2.323200	1.435615
63602	0	1.560938	-0.233070	9.613191	0.015614	-0.002327	0.096131	0.130115	-2.319294	1.435825
63603	0	1.549980	-0.177238	9.625290	0.015503	-0.001770	0.096252	0.138540	-2.316557	1.438273
63604	0	1.531249	-0.147527	9.631350	0.015313	-0.001470	0.096313	0.143055	-2.316675	1.443953
63605	0	1.520014	-0.183584	9.606887	0.015198	-0.001831	0.096069	0.148558	-2.320490	1.448539
63606	0	1.514708	-0.215206	9.643264	0.015141	-0.002147	0.096434	0.153397	-2.328126	1.452667
63607	0	1.483732	-0.201783	9.692287	0.014832	-0.002014	0.096924	0.160211	-2.335983	1.451369
63608	0	1.509393	-0.214539	9.710298	0.015087	-0.002144	0.097104	0.169508	-2.345039	1.449302
63609	0	1.526785	-0.238212	9.698340	0.015259	-0.002380	0.096985	0.178518	-2.356721	1.451397
63610	0	1.565571	-0.220534	9.783343	0.015643	-0.002201	0.097836	0.184616	-2.372410	1.455769
63611	0	1.588482	-0.182949	9.838617	0.015869	-0.001831	0.098389	0.197432	-2.391697	1.453896
63612	0	1.603606	-0.213323	9.844181	0.016023	-0.002133	0.098444	0.208609	-2.408166	1.461071
63613	0	1.594695	-0.244365	9.856901	0.015930	-0.002441	0.098572	0.217014	-2.428644	1.461769
63614	0	1.622073	-0.256424	9.947956	0.016208	-0.002568	0.099482	0.232571	-2.444662	1.460491
63615	0	1.649126	-0.219226	9.979065	0.016479	-0.002197	0.099792	0.249252	-2.459222	1.456465
63616	0	1.657278	-0.212724	10.003124	0.016563	-0.002127	0.100033	0.259647	-2.470985	1.451064
63617	0	1.661026	-0.207449	10.034037	0.016602	-0.002075	0.100342	0.271448	-2.481908	1.451967
63618	0	1.687133	-0.249944	10.033661	0.016863	-0.002501	0.100338	0.284769	-2.492529	1.454394
63619	0	1.667168	-0.244275	10.113373	0.016663	-0.002441	0.101135	0.294239	-2.503770	1.457623
63620	0	1.637748	-0.256605	10.076492	0.016376	-0.002566	0.100765	0.305558	-2.506947	1.459533
63621	0	1.672623	-0.213431	10.089072	0.016724	-0.002136	0.100891	0.318712	-2.510883	1.460168
63622	0	1.611432	-0.183084	10.070760	0.016118	-0.001828	0.100707	0.326747	-2.507534	1.464867
63623	0	1.610698	-0.171119	10.052587	0.016113	-0.001709	0.100525	0.335275	-2.501259	1.465349
63624	0	1.646276	-0.208250	10.040429	0.016466	-0.002080	0.100404	0.343430	-2.498341	1.466830
63625	0	1.622445	-0.207765	10.009937	0.016235	-0.002075	0.100098	0.351681	-2.486764	1.467266
63626	0	1.625938	-0.171381	9.961471	0.016274	-0.001715	0.099612	0.363770	-2.470321	1.469705
63627	0	1.621896	-0.165121	9.900166	0.016235	-0.001648	0.098999	0.371111	-2.452245	1.469560
63628	0	1.570217	-0.153093	9.857841	0.015714	-0.001533	0.098577	0.383985	-2.439766	1.466537
63629	0	1.579489	-0.225917	9.814664	0.015808	-0.002258	0.098145	0.394007	-2.425291	1.462135
63630	0	1.583217	-0.195868	9.772269	0.015842	-0.001955	0.097721	0.400778	-2.414170	1.462485
63631	0	1.622514	-0.195449	9.747482	0.016235	-0.001953	0.097473	0.410188	-2.403062	1.463459
63632	0	1.608753	-0.165159	9.686643	0.016092	-0.001651	0.096866	0.420216	-2.398281	1.467255
63633	0	1.580210	-0.176922	9.631448	0.015808	-0.001770	0.096313	0.432087	-2.392046	1.467536
63634	0	1.591855	-0.158296	9.704773	0.015918	-0.001586	0.097048	0.446457	-2.393850	1.465969
63635	0	1.550500	-0.225755	9.680144	0.015503	-0.002258	0.096802	0.458166	-2.397226	1.462986
63636	0	1.556988	-0.225918	9.692249	0.015568	-0.002257	0.096923	0.466829	-2.400574	1.466850
63637	0	1.557043	-0.213848	9.625135	0.015564	-0.002136	0.096252	0.474944	-2.409154	1.466056
63638	0	1.558392	-0.214295	9.716385	0.015576	-0.002141	0.097165	0.483410	-2.418955	1.464945
63639	0	1.551460	-0.177233	9.716606	0.015503	-0.001770	0.097168	0.491393	-2.433534	1.468826
63640	0	1.529033	-0.226221	9.801636	0.015282	-0.002263	0.098018	0.503031	-2.444475	1.474021
63641	0	1.557504	-0.280708	9.850901	0.015564	-0.002808	0.098511	0.514276	-2.458208	1.477950
63642	0	1.547211	-0.292798	9.813943	0.015464	-0.002929	0.098141	0.525773	-2.468737	1.476665
63643	0	1.539465	-0.274662	9.887481	0.015381	-0.002747	0.098877	0.536292	-2.485533	1.480922
63644	0	1.554214	-0.231844	9.972492	0.015531	-0.002320	0.099727	0.548941	-2.499624	1.480578
63645	0	1.593840	-0.280584	9.936397	0.015930	-0.002808	0.099365	0.561531	-2.509921	1.480604
63646	0	1.589303	-0.286395	10.009363	0.015885	-0.002866	0.100095	0.574118	-2.519498	1.487758
63647	0	1.593773	-0.262063	10.015759	0.015930	-0.002625	0.100159	0.589029	-2.528942	1.486379
63648	0	1.619013	-0.261043	9.972851	0.016189	-0.002617	0.099729	0.606887	-2.531470	1.485261
63649	0	1.617564	-0.268160	9.973134	0.016174	-0.002686	0.099731	0.621860	-2.533767	1.488852
63650	0	1.647853	-0.242924	10.021936	0.016481	-0.002434	0.100219	0.637501	-2.531258	1.489187
63651	0	1.623399	-0.261452	10.052538	0.016235	-0.002625	0.100525	0.659203	-2.530476	1.493435
63652	0	1.629135	-0.259952	10.022023	0.016294	-0.002605	0.100220	0.676330	-2.528753	1.494929
63653	0	1.623331	-0.249629	9.967090	0.016235	-0.002502	0.099670	0.693732	-2.527181	1.492385
63654	0	1.591811	-0.242961	9.948848	0.015925	-0.002430	0.099487	0.704545	-2.519512	1.493460
63655	0	1.592210	-0.182669	9.930557	0.015930	-0.001831	0.099304	0.719931	-2.510926	1.494825
63656	0	1.578692	-0.175382	9.900186	0.015792	-0.001761	0.099001	0.738986	-2.505864	1.498642
63657	0	1.586530	-0.145841	9.826732	0.015869	-0.001465	0.098267	0.756755	-2.502113	1.500004
63658	0	1.585807	-0.181844	9.777984	0.015862	-0.001819	0.097779	0.767328	-2.498760	1.502499
63659	0	1.592551	-0.182787	9.753500	0.015930	-0.001831	0.097534	0.781327	-2.493944	1.508443
63660	0	1.591477	-0.188413	9.753613	0.015921	-0.001886	0.097535	0.794215	-2.487720	1.513472
63661	0	1.629478	-0.158463	9.735138	0.016296	-0.001587	0.097351	0.807140	-2.486516	1.513869
63662	0	1.592461	-0.121357	9.710726	0.015926	-0.001217	0.097107	0.821252	-2.485168	1.509930
63663	0	1.593081	-0.110208	9.680161	0.015930	-0.001099	0.096802	0.827442	-2.486603	1.508126
63664	0	1.611507	-0.171234	9.710592	0.016114	-0.001717	0.097106	0.842621	-2.488294	1.506474
63665	0	1.611608	-0.170787	9.728960	0.016113	-0.001709	0.097290	0.854085	-2.492242	1.511751
63666	0	1.593877	-0.182559	9.698239	0.015935	-0.001829	0.096983	0.868369	-2.497470	1.509581
63667	0	1.612180	-0.164782	9.844831	0.016113	-0.001648	0.098450	0.878594	-2.508056	1.509798
63668	0	1.589826	-0.139822	9.801759	0.015885	-0.001404	0.098020	0.895084	-2.523833	1.509864
63669	0	1.581655	-0.164905	9.820419	0.015808	-0.001648	0.098206	0.903835	-2.534314	1.514845
63670	0	1.613557	-0.177510	9.844486	0.016129	-0.001773	0.098446	0.911317	-2.542040	1.513589
63671	0	1.600083	-0.165138	9.911948	0.015991	-0.001648	0.099121	0.917353	-2.553757	1.517827
63672	0	1.608551	-0.171409	9.948124	0.016071	-0.001717	0.099483	0.930151	-2.570736	1.518575
63673	0	1.624574	-0.207301	9.960773	0.016235	-0.002075	0.099609	0.942531	-2.583318	1.523836
63674	0	1.620210	-0.219007	9.960437	0.016194	-0.002193	0.099606	0.956288	-2.592871	1.527516
63675	0	1.630427	-0.225912	10.034050	0.016296	-0.002258	0.100342	0.965246	-2.602493	1.529532
63676	0	1.637274	-0.214054	10.021681	0.016373	-0.002138	0.100217	0.972447	-2.603169	1.530099
63677	0	1.642410	-0.244076	10.070710	0.016418	-0.002441	0.100708	0.983013	-2.610208	1.530030
63678	0	1.648890	-0.219550	10.009594	0.016490	-0.002196	0.100096	0.993791	-2.609575	1.531267
63679	0	1.654073	-0.213379	10.052492	0.016541	-0.002136	0.100525	1.006344	-2.610423	1.532161
63680	0	1.653921	-0.175929	9.997496	0.016541	-0.001765	0.099975	1.022897	-2.609531	1.529282
63681	0	1.653620	-0.182679	10.003741	0.016541	-0.001831	0.100037	1.037518	-2.605175	1.529054
63682	0	1.621723	-0.182062	9.948986	0.016227	-0.001823	0.099488	1.050512	-2.594772	1.532812
63683	0	1.616578	-0.219383	9.942773	0.016174	-0.002197	0.099426	1.064166	-2.585533	1.534251
63684	0	1.608763	-0.194351	9.918547	0.016096	-0.001946	0.099184	1.077273	-2.576309	1.530846
63685	0	1.616014	-0.164850	9.912340	0.016174	-0.001648	0.099121	1.086384	-2.560449	1.537867
63686	0	1.607371	-0.128462	9.863840	0.016085	-0.001284	0.098637	1.094967	-2.548249	1.538428
63687	0	1.598213	-0.109783	9.851223	0.015991	-0.001099	0.098511	1.105588	-2.538262	1.534851
63688	0	1.608968	-0.116489	9.802615	0.016095	-0.001159	0.098025	1.108096	-2.532337	1.537647
63689	0	1.598364	-0.152581	9.716922	0.015991	-0.001526	0.097168	1.117806	-2.523935	1.540831
63690	0	1.615712	-0.189405	9.729223	0.016159	-0.001892	0.097292	1.125092	-2.522205	1.540344
63691	0	1.562078	-0.159115	9.704651	0.015625	-0.001587	0.097046	1.129689	-2.517741	1.539873
63692	0	1.567235	-0.147464	9.704766	0.015677	-0.001473	0.097047	1.137809	-2.512248	1.536742
63693	0	1.574364	-0.158721	9.649714	0.015747	-0.001587	0.096497	1.146956	-2.508681	1.539055
63694	0	1.561934	-0.220490	9.680224	0.015617	-0.002198	0.096803	1.148569	-2.511529	1.538632
63695	0	1.556530	-0.238288	9.680148	0.015564	-0.002380	0.096802	1.155023	-2.513632	1.537509
63696	0	1.557266	-0.232270	9.722702	0.015566	-0.002325	0.097228	1.167073	-2.522148	1.541521
63697	0	1.575397	-0.219892	9.753303	0.015747	-0.002197	0.097534	1.174429	-2.530753	1.545151
63698	0	1.570705	-0.201997	9.789626	0.015699	-0.002018	0.097898	1.181387	-2.540199	1.544115
63699	0	1.544843	-0.213458	9.765525	0.015442	-0.002136	0.097656	1.192494	-2.548359	1.544966
63700	0	1.527742	-0.231838	9.820169	0.015271	-0.002316	0.098203	1.199431	-2.556125	1.548127
63701	0	1.526626	-0.231684	9.869275	0.015259	-0.002319	0.098694	1.211466	-2.565235	1.545932
63702	0	1.527791	-0.231046	9.838516	0.015273	-0.002315	0.098386	1.225300	-2.571305	1.545821
63703	0	1.568851	-0.237367	9.899879	0.015686	-0.002380	0.098999	1.242043	-2.574626	1.548224
63704	0	1.569171	-0.230088	9.924221	0.015691	-0.002307	0.099242	1.258024	-2.576104	1.547337
63705	0	1.587088	-0.219351	9.948711	0.015869	-0.002197	0.099487	1.271321	-2.578524	1.550532
63706	0	1.606092	-0.200209	9.924138	0.016055	-0.002007	0.099242	1.286448	-2.585638	1.553090
63707	0	1.611502	-0.188890	9.967019	0.016113	-0.001892	0.099670	1.299035	-2.588026	1.555371
63708	0	1.581253	-0.218492	9.960832	0.015811	-0.002192	0.099608	1.315491	-2.590219	1.556530
63709	0	1.635579	-0.212991	9.936564	0.016357	-0.002136	0.099365	1.331627	-2.588731	1.553937
63710	0	1.628961	-0.175478	9.967094	0.016293	-0.001758	0.099670	1.343768	-2.585692	1.553092
63711	0	1.647402	-0.206984	9.906108	0.016479	-0.002075	0.099060	1.358786	-2.579752	1.558867
63712	0	1.659403	-0.151109	9.869421	0.016590	-0.001515	0.098695	1.372532	-2.584651	1.563218
63713	0	1.641452	-0.153148	9.906062	0.016418	-0.001526	0.099060	1.374971	-2.580427	1.566797
63714	0	1.646797	-0.165855	9.875634	0.016471	-0.001659	0.098756	1.384749	-2.577373	1.567432
63715	0	1.641944	-0.133974	9.918201	0.016418	-0.001343	0.099182	1.396959	-2.578854	1.571966
63716	0	1.629571	-0.133971	9.789983	0.016298	-0.001337	0.097899	1.402640	-2.576159	1.576635
63717	0	1.611015	-0.165282	9.826703	0.016113	-0.001648	0.098267	1.405760	-2.572842	1.577772
63718	0	1.622574	-0.117211	9.838913	0.016229	-0.001170	0.098389	1.412220	-2.569752	1.579794
63719	0	1.586902	-0.116410	9.844967	0.015869	-0.001160	0.098450	1.415781	-2.569936	1.577558
63720	0	1.610757	-0.098730	9.857159	0.016112	-0.000986	0.098571	1.423057	-2.564700	1.584677
63721	0	1.599187	-0.122407	9.820542	0.015991	-0.001221	0.098206	1.427794	-2.565779	1.583005
63722	0	1.574700	-0.165735	9.802164	0.015748	-0.001656	0.098022	1.434311	-2.564910	1.587931
63723	0	1.587007	-0.182929	9.790027	0.015869	-0.001831	0.097900	1.444885	-2.566343	1.593703
63724	0	1.592946	-0.201182	9.735054	0.015932	-0.002011	0.097350	1.452803	-2.563610	1.597803
63725	0	1.605538	-0.177149	9.753364	0.016052	-0.001770	0.097534	1.459557	-2.567627	1.603989
63726	0	1.630459	-0.153370	9.820319	0.016302	-0.001530	0.098204	1.463393	-2.570817	1.605370
63727	0	1.617716	-0.195393	9.808301	0.016174	-0.001953	0.098083	1.470879	-2.574471	1.602421
63728	0	1.600468	-0.207662	9.869070	0.015997	-0.002077	0.098692	1.479793	-2.583750	1.600118
63729	0	1.599776	-0.225915	9.850966	0.015991	-0.002258	0.098511	1.487110	-2.591711	1.607224
63730	0	1.594649	-0.238459	9.869030	0.015943	-0.002382	0.098691	1.492751	-2.596552	1.608852
63731	0	1.587238	-0.219575	9.851025	0.015869	-0.002197	0.098511	1.502747	-2.600623	1.610945
63732	0	1.612739	-0.188948	9.942315	0.016120	-0.001889	0.099424	1.510631	-2.609512	1.620773
63733	0	1.599932	-0.225552	9.875363	0.015991	-0.002258	0.098755	1.521964	-2.619233	1.626649
63734	0	1.595227	-0.231030	9.972774	0.015946	-0.002315	0.099729	1.534948	-2.626266	1.628782
63735	0	1.593151	-0.207511	9.936502	0.015930	-0.002075	0.099365	1.543156	-2.628087	1.633989
63736	0	1.593216	-0.195386	9.899804	0.015932	-0.001953	0.098998	1.550424	-2.628413	1.634820
63737	0	1.593120	-0.200976	9.881584	0.015930	-0.002014	0.098816	1.563534	-2.629849	1.634589
63738	0	1.629988	-0.169872	9.869266	0.016298	-0.001700	0.098693	1.573499	-2.631926	1.636742
63739	0	1.598651	-0.213539	9.967118	0.015991	-0.002136	0.099670	1.582476	-2.626763	1.638005
63740	0	1.592026	-0.182961	9.942729	0.015921	-0.001830	0.099427	1.590977	-2.626572	1.642226
63741	0	1.611102	-0.183002	9.808389	0.016113	-0.001831	0.098083	1.600129	-2.624139	1.642774
63742	0	1.598324	-0.232131	9.820602	0.015986	-0.002318	0.098206	1.604658	-2.620654	1.646628
63743	0	1.610967	-0.201521	9.863338	0.016113	-0.002014	0.098633	1.611329	-2.616713	1.652973
63744	0	1.585507	-0.208166	9.796335	0.015862	-0.002078	0.097962	1.615018	-2.609394	1.656604
63745	0	1.580496	-0.195161	9.845024	0.015808	-0.001953	0.098450	1.624571	-2.605941	1.658474
63746	0	1.598238	-0.170316	9.784071	0.015985	-0.001706	0.097840	1.635758	-2.603644	1.666938
63747	0	1.562146	-0.201637	9.783988	0.015625	-0.002014	0.097839	1.640932	-2.599699	1.670228
63748	0	1.598403	-0.189531	9.741302	0.015984	-0.001897	0.097413	1.650439	-2.600402	1.669462
63749	0	1.604837	-0.158722	9.741274	0.016052	-0.001587	0.097412	1.657785	-2.596029	1.670701
63750	0	1.586207	-0.195140	9.777908	0.015861	-0.001954	0.097779	1.668499	-2.598005	1.675249
63751	0	1.617825	-0.164850	9.728938	0.016174	-0.001648	0.097290	1.675446	-2.602813	1.677237
63752	0	1.569600	-0.189947	9.765386	0.015694	-0.001894	0.097654	1.676650	-2.605723	1.683459
63753	0	1.575509	-0.183656	9.759382	0.015747	-0.001831	0.097595	1.677752	-2.615297	1.684349
63754	0	1.552345	-0.202643	9.667596	0.015518	-0.002026	0.096677	1.684249	-2.621714	1.687606
63755	0	1.544548	-0.189480	9.783874	0.015442	-0.001892	0.097839	1.688549	-2.626047	1.688822
63756	0	1.563730	-0.202059	9.783653	0.015632	-0.002020	0.097837	1.695122	-2.632781	1.690081
63757	0	1.594009	-0.189506	9.802079	0.015930	-0.001892	0.098022	1.699027	-2.644513	1.693590
63758	0	1.601640	-0.152885	9.807874	0.016010	-0.001533	0.098080	1.710643	-2.651797	1.696973
63759	0	1.600123	-0.176671	9.820400	0.015991	-0.001770	0.098206	1.721761	-2.663592	1.696964
63760	0	1.614128	-0.176592	9.905492	0.016133	-0.001764	0.099056	1.727174	-2.672927	1.699528
63761	0	1.624647	-0.231745	9.844792	0.016235	-0.002319	0.098450	1.736559	-2.685999	1.701642
63762	0	1.620320	-0.219458	9.948236	0.016196	-0.002194	0.099483	1.743557	-2.694125	1.703300
63763	0	1.630142	-0.189415	9.960851	0.016296	-0.001892	0.099609	1.748360	-2.700091	1.710833
63764	0	1.643718	-0.128293	9.905667	0.016428	-0.001287	0.099058	1.759581	-2.710831	1.715059
63765	0	1.666782	-0.098028	9.912018	0.016663	-0.000977	0.099121	1.762504	-2.716921	1.711760
63766	0	1.643363	-0.171672	9.930056	0.016429	-0.001717	0.099301	1.769502	-2.722420	1.714896
63767	0	1.648612	-0.213774	9.936410	0.016479	-0.002136	0.099365	1.774848	-2.730189	1.715963
63768	0	1.667866	-0.183847	10.027738	0.016676	-0.001835	0.100278	1.777837	-2.733430	1.723557
63769	0	1.672757	-0.159231	9.973070	0.016724	-0.001587	0.099731	1.778737	-2.738074	1.732936
63770	0	1.666803	-0.129429	9.991300	0.016670	-0.001293	0.099913	1.784536	-2.735607	1.729065
63771	0	1.659835	-0.164663	9.912165	0.016602	-0.001648	0.099121	1.793062	-2.732010	1.736432
63772	0	1.628844	-0.158883	9.900012	0.016290	-0.001585	0.099000	1.795683	-2.730598	1.735859
63773	0	1.641942	-0.134681	9.942606	0.016418	-0.001343	0.099426	1.798021	-2.731772	1.740273
63774	0	1.598902	-0.184169	9.960904	0.015993	-0.001840	0.099608	1.802589	-2.727158	1.745637
63775	0	1.604959	-0.177112	9.912150	0.016052	-0.001770	0.099121	1.808252	-2.724117	1.744205
63776	0	1.592147	-0.189412	9.887745	0.015924	-0.001895	0.098877	1.816016	-2.720788	1.755423
63777	0	1.616890	-0.165145	9.869468	0.016174	-0.001648	0.098694	1.818858	-2.714532	1.759232
63778	0	1.621842	-0.208068	9.802437	0.016224	-0.002083	0.098023	1.828188	-2.708114	1.756463
63779	0	1.586835	-0.219860	9.826670	0.015869	-0.002197	0.098267	1.833419	-2.707217	1.755284
63780	0	1.616761	-0.201252	9.820645	0.016172	-0.002017	0.098206	1.845368	-2.701649	1.753216
63781	0	1.610925	-0.195659	9.802305	0.016113	-0.001953	0.098022	1.848053	-2.697063	1.760405
63782	0	1.628011	-0.177473	9.778061	0.016288	-0.001778	0.097779	1.858155	-2.688088	1.763780
63783	0	1.629695	-0.176746	9.796138	0.016296	-0.001770	0.097961	1.867742	-2.688816	1.767808
63784	0	1.611393	-0.206861	9.759435	0.016114	-0.002070	0.097594	1.876465	-2.688475	1.768775
63785	0	1.580600	-0.201450	9.802279	0.015808	-0.002014	0.098022	1.882616	-2.686109	1.776592
63786	0	1.567941	-0.183312	9.832791	0.015681	-0.001832	0.098328	1.887865	-2.683963	1.776300
63787	0	1.568886	-0.171114	9.796094	0.015686	-0.001709	0.097961	1.891852	-2.687265	1.775548
63788	0	1.581595	-0.177850	9.777600	0.015814	-0.001775	0.097776	1.894041	-2.689706	1.773926
63789	0	1.551028	-0.189331	9.832645	0.015503	-0.001892	0.098328	1.899023	-2.698249	1.773251
63790	0	1.564089	-0.183298	9.850765	0.015639	-0.001834	0.098508	1.906464	-2.700108	1.779232
63791	0	1.587353	-0.183523	9.814374	0.015869	-0.001831	0.098145	1.908031	-2.705141	1.775422
63792	0	1.588503	-0.196397	9.869072	0.015878	-0.001962	0.098692	1.911756	-2.713559	1.777942
63793	0	1.611422	-0.171104	9.887676	0.016113	-0.001709	0.098877	1.915713	-2.714623	1.783523
63794	0	1.624064	-0.207934	9.869235	0.016237	-0.002080	0.098693	1.922702	-2.718537	1.785845
63795	0	1.605848	-0.201615	9.918108	0.016052	-0.002014	0.099182	1.926636	-2.725716	1.792363
63796	0	1.631376	-0.165354	9.917844	0.016309	-0.001653	0.099179	1.931892	-2.731457	1.800655
63797	0	1.617869	-0.177177	9.912035	0.016174	-0.001770	0.099121	1.936076	-2.736445	1.801837
63798	0	1.594520	-0.196217	9.893494	0.015939	-0.001957	0.098936	1.936281	-2.743739	1.796914
63799	0	1.593271	-0.183668	9.960887	0.015930	-0.001831	0.099609	1.936037	-2.746518	1.796126
63800	0	1.618363	-0.184644	9.911837	0.016179	-0.001842	0.099119	1.937629	-2.751694	1.801574
63801	0	1.635613	-0.164971	9.924335	0.016357	-0.001648	0.099243	1.941734	-2.750091	1.799891
63802	0	1.635746	-0.147038	9.954784	0.016355	-0.001469	0.099548	1.945847	-2.753308	1.802107
63803	0	1.623590	-0.183583	9.924299	0.016235	-0.001831	0.099243	1.946428	-2.753861	1.806756
63804	0	1.605380	-0.178425	9.887583	0.016053	-0.001781	0.098876	1.948160	-2.754429	1.808341
63805	0	1.629506	-0.189290	9.954854	0.016296	-0.001892	0.099548	1.953231	-2.752815	1.813803
63806	0	1.611200	-0.232154	9.918187	0.016110	-0.002321	0.099182	1.958824	-2.754579	1.818487
63807	0	1.623148	-0.177423	9.881648	0.016235	-0.001770	0.098816	1.959983	-2.749901	1.816316
63808	0	1.597886	-0.190159	9.906160	0.015983	-0.001901	0.099061	1.964837	-2.745428	1.821296
63809	0	1.623565	-0.177632	9.905990	0.016235	-0.001770	0.099060	1.963548	-2.745539	1.816477
63810	0	1.623245	-0.184758	9.857124	0.016235	-0.001844	0.098571	1.965775	-2.742023	1.817105
63811	0	1.605593	-0.182771	9.930366	0.016052	-0.001831	0.099304	1.975412	-2.746094	1.814295
63812	0	1.611922	-0.194290	9.911939	0.016120	-0.001947	0.099119	1.986347	-2.745119	1.815179
63813	0	1.611250	-0.201393	9.893812	0.016113	-0.002014	0.098938	1.992388	-2.744023	1.813870
63814	0	1.629060	-0.189168	9.899967	0.016294	-0.001892	0.098999	1.998638	-2.739329	1.813368
63815	0	1.611722	-0.201427	9.857113	0.016113	-0.002014	0.098572	2.004185	-2.743781	1.817989
63816	0	1.618053	-0.164638	9.844808	0.016182	-0.001649	0.098448	2.012791	-2.741936	1.820381
63817	0	1.599111	-0.170229	9.838880	0.015991	-0.001709	0.098389	2.026168	-2.741629	1.820227
63818	0	1.586759	-0.206345	9.851080	0.015868	-0.002062	0.098511	2.029915	-2.740814	1.826485
63819	0	1.629888	-0.176669	9.857143	0.016296	-0.001770	0.098572	2.039330	-2.743527	1.827627
63820	0	1.618454	-0.200818	9.844786	0.016179	-0.002008	0.098449	2.045170	-2.749711	1.829472
63821	0	1.623344	-0.164282	9.845011	0.016235	-0.001648	0.098450	2.056663	-2.747219	1.826959
63822	0	1.598671	-0.194541	9.814461	0.015987	-0.001944	0.098145	2.060101	-2.746199	1.830267
63823	0	1.605107	-0.195308	9.851094	0.016052	-0.001953	0.098511	2.065652	-2.744617	1.830546
63824	0	1.623463	-0.177109	9.918178	0.016232	-0.001771	0.099182	2.070980	-2.746862	1.831213
63825	0	1.611797	-0.164411	9.851004	0.016113	-0.001648	0.098511	2.080785	-2.752162	1.836408
63826	0	1.630209	-0.182018	9.820422	0.016305	-0.001824	0.098204	2.091061	-2.748633	1.842682
63827	0	1.599109	-0.194767	9.851087	0.015991	-0.001953	0.098511	2.102728	-2.748265	1.840132
63828	0	1.593368	-0.206276	9.899835	0.015929	-0.002065	0.098999	2.110266	-2.753222	1.841681
63829	0	1.617674	-0.189189	9.814414	0.016174	-0.001892	0.098145	2.115803	-2.755872	1.846298
63830	0	1.611735	-0.164639	9.844889	0.016118	-0.001648	0.098449	2.122907	-2.754822	1.848757
63831	0	1.580571	-0.207437	9.863321	0.015808	-0.002075	0.098633	2.129153	-2.751781	1.846296
63832	0	1.598613	-0.189080	9.820562	0.015986	-0.001891	0.098206	2.134801	-2.751147	1.846164
63833	0	1.561986	-0.213384	9.899989	0.015625	-0.002136	0.098999	2.142711	-2.745037	1.852433
63834	0	1.592061	-0.183198	9.838939	0.015920	-0.001827	0.098390	2.142420	-2.745880	1.856323
63835	0	1.617605	-0.183042	9.875461	0.016174	-0.001831	0.098755	2.148312	-2.747620	1.856192
63836	0	1.611470	-0.170632	9.844902	0.016116	-0.001708	0.098449	2.155436	-2.745669	1.860968
63837	0	1.592703	-0.164513	9.808405	0.015930	-0.001648	0.098083	2.163822	-2.741732	1.862423
63838	0	1.610237	-0.176039	9.832937	0.016107	-0.001765	0.098329	2.174589	-2.736396	1.855226
63839	0	1.599230	-0.170808	9.790023	0.015991	-0.001709	0.097900	2.180713	-2.737362	1.854696
63840	0	1.623506	-0.152534	9.826600	0.016237	-0.001525	0.098266	2.185305	-2.734487	1.852898
63841	0	1.617825	-0.158467	9.771667	0.016174	-0.001587	0.097717	2.192904	-2.738849	1.857472
63842	0	1.612525	-0.158349	9.832501	0.016121	-0.001583	0.098326	2.197425	-2.743627	1.859772
63843	0	1.605398	-0.134065	9.777807	0.016052	-0.001343	0.097778	2.204854	-2.745368	1.863846
63844	0	1.600095	-0.158144	9.808145	0.015994	-0.001583	0.098083	2.211693	-2.753107	1.866462
63845	0	1.617978	-0.139668	9.820477	0.016174	-0.001404	0.098206	2.224807	-2.759232	1.871260
63846	0	1.570346	-0.181544	9.850777	0.015697	-0.001818	0.098509	2.232291	-2.766959	1.870328
63847	0	1.635801	-0.177102	9.826649	0.016357	-0.001770	0.098267	2.236036	-2.767341	1.871284
63848	0	1.605585	-0.177454	9.863140	0.016053	-0.001773	0.098632	2.238964	-2.770142	1.878306
63849	0	1.611806	-0.183400	9.887612	0.016113	-0.001831	0.098877	2.240414	-2.775312	1.876508
63850	0	1.600381	-0.189846	9.893559	0.016001	-0.001899	0.098936	2.245506	-2.778642	1.883483
63851	0	1.617532	-0.195117	9.899890	0.016174	-0.001953	0.098999	2.252529	-2.779468	1.885130
63852	0	1.624186	-0.243746	9.936353	0.016237	-0.002438	0.099364	2.257380	-2.784537	1.889833
63853	0	1.654307	-0.213030	9.930390	0.016541	-0.002136	0.099304	2.268868	-2.787120	1.888859
63854	0	1.618334	-0.200256	9.942463	0.016179	-0.002003	0.099425	2.273739	-2.791637	1.887824
63855	0	1.592963	-0.213634	9.979256	0.015930	-0.002136	0.099792	2.278273	-2.790678	1.889243
63856	0	1.623581	-0.189292	9.948708	0.016234	-0.001893	0.099487	2.283072	-2.791891	1.885626
63857	0	1.623064	-0.170726	9.954914	0.016235	-0.001709	0.099548	2.289664	-2.786123	1.887295
63858	0	1.597794	-0.176924	9.912261	0.015982	-0.001767	0.099122	2.291892	-2.781436	1.891598
63859	0	1.629474	-0.140324	9.875516	0.016296	-0.001404	0.098755	2.297129	-2.779152	1.893642
63860	0	1.592302	-0.188929	9.899960	0.015926	-0.001891	0.098999	2.303753	-2.775022	1.901636
63861	0	1.605110	-0.176867	9.820578	0.016052	-0.001770	0.098206	2.309842	-2.773288	1.904199
63862	0	1.592946	-0.200599	9.802224	0.015927	-0.002012	0.098022	2.321573	-2.775395	1.904475
63863	0	1.623033	-0.164476	9.820645	0.016235	-0.001648	0.098206	2.329749	-2.769177	1.907210
63864	0	1.591755	-0.127120	9.863417	0.015920	-0.001276	0.098634	2.339779	-2.766246	1.906915
63865	0	1.605297	-0.152496	9.875478	0.016052	-0.001526	0.098755	2.345267	-2.766664	1.906547
63866	0	1.599480	-0.128031	9.741073	0.015992	-0.001281	0.097411	2.350209	-2.769393	1.912578
63867	0	1.604986	-0.146180	9.753462	0.016052	-0.001465	0.097534	2.358148	-2.766213	1.914274
63868	0	1.598249	-0.163994	9.771797	0.015986	-0.001642	0.097717	2.365197	-2.761175	1.916375
63869	0	1.580831	-0.140422	9.735103	0.015808	-0.001404	0.097351	2.369046	-2.761057	1.924006
63870	0	1.568419	-0.183002	9.728942	0.015686	-0.001832	0.097289	2.375674	-2.758517	1.926412
63871	0	1.587098	-0.177085	9.735076	0.015869	-0.001770	0.097351	2.379016	-2.760213	1.925126
63872	0	1.587391	-0.189443	9.765500	0.015872	-0.001895	0.097655	2.383889	-2.762034	1.927409
63873	0	1.593041	-0.176672	9.759524	0.015930	-0.001770	0.097595	2.391968	-2.761889	1.927730
63874	0	1.550274	-0.158153	9.704592	0.015503	-0.001581	0.097046	2.395750	-2.761300	1.933965
63875	0	1.550572	-0.189397	9.753370	0.015503	-0.001892	0.097534	2.397714	-2.764200	1.940959
63876	0	1.575638	-0.195624	9.826400	0.015752	-0.001958	0.098265	2.403771	-2.769060	1.942985
63877	0	1.587453	-0.188970	9.783853	0.015869	-0.001892	0.097839	2.410630	-2.775012	1.947048
63878	0	1.606727	-0.158235	9.850811	0.016063	-0.001583	0.098509	2.415597	-2.779838	1.945874
63879	0	1.563156	-0.177354	9.893689	0.015625	-0.001770	0.098938	2.415564	-2.787065	1.952513
63880	0	1.595063	-0.195939	9.826246	0.015943	-0.001961	0.098264	2.421193	-2.795931	1.951052
63881	0	1.611760	-0.213566	9.802176	0.016113	-0.002136	0.098022	2.425884	-2.800537	1.952772
63882	0	1.588145	-0.201332	9.844720	0.015878	-0.002013	0.098448	2.429728	-2.804497	1.959416
63883	0	1.599408	-0.201081	9.899863	0.015991	-0.002014	0.098999	2.437541	-2.807356	1.960808
63884	0	1.612175	-0.212450	9.826533	0.016119	-0.002131	0.098266	2.448453	-2.810007	1.960155
63885	0	1.605702	-0.189188	9.942550	0.016052	-0.001892	0.099426	2.452607	-2.815016	1.959950
63886	0	1.605880	-0.158660	9.905864	0.016062	-0.001587	0.099058	2.456904	-2.811080	1.963447
63887	0	1.623667	-0.171407	9.899872	0.016235	-0.001709	0.098999	2.454979	-2.812140	1.968013
63888	0	1.648227	-0.172172	9.893685	0.016481	-0.001719	0.098937	2.456322	-2.812534	1.964997
63889	0	1.653996	-0.158530	9.826672	0.016541	-0.001587	0.098267	2.462058	-2.811449	1.970293
63890	0	1.611142	-0.158085	9.881596	0.016111	-0.001584	0.098816	2.469562	-2.811023	1.974097
63891	0	1.611479	-0.164592	9.826639	0.016113	-0.001648	0.098267	2.475744	-2.812205	1.972586
63892	0	1.605316	-0.145826	9.875429	0.016055	-0.001461	0.098754	2.482713	-2.809461	1.974573
63893	0	1.611241	-0.127722	9.863301	0.016113	-0.001282	0.098633	2.491699	-2.807928	1.976266
63894	0	1.629133	-0.145797	9.863331	0.016294	-0.001456	0.098633	2.493544	-2.803718	1.974825
63895	0	1.636061	-0.115998	9.851021	0.016357	-0.001160	0.098511	2.496908	-2.806995	1.983354
63896	0	1.617783	-0.115960	9.783783	0.016180	-0.001161	0.097837	2.501831	-2.803923	1.988142
63897	0	1.611517	-0.146500	9.863250	0.016113	-0.001465	0.098633	2.505396	-2.805500	1.984179
63898	0	1.617463	-0.159233	9.814393	0.016177	-0.001588	0.098144	2.503991	-2.801932	1.983426
63899	0	1.629470	-0.158741	9.851101	0.016296	-0.001587	0.098511	2.507111	-2.799491	1.986392
63900	0	1.629343	-0.177122	9.832751	0.016293	-0.001772	0.098328	2.511606	-2.799876	1.983924
63901	0	1.611554	-0.189337	9.826621	0.016113	-0.001892	0.098267	2.513786	-2.801891	1.982077
63902	0	1.586818	-0.207576	9.863268	0.015873	-0.002078	0.098632	2.520043	-2.795835	1.982116
63903	0	1.568703	-0.195033	9.735097	0.015686	-0.001953	0.097351	2.526881	-2.796451	1.982904
63904	0	1.574716	-0.201418	9.826584	0.015749	-0.002009	0.098266	2.524955	-2.793721	1.980608
63905	0	1.568622	-0.238471	9.808336	0.015686	-0.002380	0.098083	2.523462	-2.793417	1.983199
63906	0	1.568839	-0.214504	9.814322	0.015686	-0.002146	0.098144	2.527832	-2.795507	1.979721
63907	0	1.574854	-0.195408	9.869359	0.015747	-0.001953	0.098694	2.530206	-2.796643	1.984323
63908	0	1.587239	-0.177234	9.863181	0.015872	-0.001773	0.098632	2.534262	-2.796582	1.990136
63909	0	1.611552	-0.201269	9.826627	0.016113	-0.002014	0.098267	2.539400	-2.798569	1.990051
63910	0	1.605986	-0.164615	9.789881	0.016056	-0.001646	0.097899	2.542648	-2.802539	1.995723
63911	0	1.598952	-0.165043	9.838891	0.015991	-0.001648	0.098389	2.543179	-2.800041	2.000385
63912	0	1.635723	-0.147130	9.875427	0.016354	-0.001471	0.098755	2.545705	-2.803676	2.005079
63913	0	1.623400	-0.153030	9.820572	0.016235	-0.001526	0.098206	2.543957	-2.801626	2.013802
63914	0	1.617433	-0.153699	9.826610	0.016171	-0.001535	0.098267	2.545487	-2.804369	2.016577
63915	0	1.605514	-0.170648	9.826617	0.016052	-0.001709	0.098267	2.551695	-2.807129	2.018621
63916	0	1.648674	-0.164636	9.850853	0.016485	-0.001643	0.098509	2.551354	-2.808322	2.020222
63917	0	1.623748	-0.128116	9.899868	0.016235	-0.001282	0.098999	2.555298	-2.810180	2.020373
63918	0	1.599621	-0.170772	9.893685	0.015995	-0.001708	0.098937	2.558926	-2.810935	2.019819
63919	0	1.611727	-0.152844	9.881523	0.016113	-0.001526	0.098816	2.559222	-2.814966	2.022049
63920	0	1.600151	-0.135047	9.863044	0.015999	-0.001348	0.098631	2.560172	-2.817486	2.027298
63921	0	1.636139	-0.140838	9.851002	0.016357	-0.001404	0.098511	2.558131	-2.821512	2.031306
63922	0	1.605874	-0.166287	9.850893	0.016060	-0.001657	0.098509	2.555185	-2.819497	2.030854
63923	0	1.611430	-0.176719	9.881580	0.016113	-0.001770	0.098816	2.561626	-2.820035	2.030642
63924	0	1.611487	-0.194777	9.814364	0.016115	-0.001948	0.098144	2.565480	-2.819018	2.028944
63925	0	1.605391	-0.171077	9.802216	0.016052	-0.001709	0.098022	2.566532	-2.820418	2.032427
63926	0	1.611689	-0.159349	9.875376	0.016116	-0.001591	0.098754	2.566474	-2.820734	2.038230
63927	0	1.629889	-0.158848	9.893755	0.016296	-0.001587	0.098938	2.567797	-2.822965	2.035056
63928	0	1.587511	-0.196254	9.832542	0.015874	-0.001957	0.098326	2.564449	-2.823677	2.036995
63929	0	1.617489	-0.183398	9.814438	0.016174	-0.001831	0.098145	2.564142	-2.823766	2.042727
63930	0	1.611462	-0.196355	9.814344	0.016114	-0.001960	0.098144	2.562866	-2.823613	2.045821
63931	0	1.599329	-0.232138	9.826622	0.015991	-0.002319	0.098267	2.563523	-2.825411	2.045749
63932	0	1.630054	-0.208169	9.826555	0.016300	-0.002080	0.098266	2.564523	-2.825293	2.053463
63933	0	1.611645	-0.213684	9.875435	0.016113	-0.002136	0.098755	2.566767	-2.828431	2.057574
63934	0	1.624306	-0.183304	9.905782	0.016241	-0.001833	0.099058	2.569658	-2.830011	2.056262
63935	0	1.611091	-0.170779	9.814494	0.016113	-0.001709	0.098145	2.574000	-2.826581	2.057048
63936	0	1.604825	-0.195275	9.844955	0.016047	-0.001951	0.098450	2.575148	-2.826866	2.060840
63937	0	1.605282	-0.207362	9.832758	0.016052	-0.002075	0.098328	2.579853	-2.826941	2.063945
63938	0	1.611287	-0.164819	9.832685	0.016114	-0.001645	0.098327	2.579184	-2.824678	2.064622
63939	0	1.611161	-0.165099	9.814475	0.016113	-0.001648	0.098145	2.578542	-2.822110	2.069264
63940	0	1.629636	-0.134893	9.844909	0.016293	-0.001349	0.098450	2.581977	-2.825898	2.073716
63941	0	1.630006	-0.140155	9.887638	0.016296	-0.001404	0.098877	2.587421	-2.829434	2.071301
63942	0	1.642235	-0.158336	9.881447	0.016425	-0.001583	0.098814	2.589972	-2.825545	2.072270
63943	0	1.593041	-0.158290	9.826663	0.015930	-0.001587	0.098267	2.597403	-2.825162	2.071960
63944	0	1.598844	-0.176350	9.887643	0.015991	-0.001762	0.098876	2.598894	-2.821395	2.077499
63945	0	1.617580	-0.134336	9.875463	0.016174	-0.001343	0.098755	2.601005	-2.822417	2.079093
63946	0	1.641877	-0.189058	9.875442	0.016421	-0.001894	0.098754	2.607731	-2.818730	2.076237
63947	0	1.611177	-0.158781	9.777856	0.016113	-0.001587	0.097778	2.609468	-2.816241	2.076205
63948	0	1.598851	-0.207571	9.857165	0.015987	-0.002078	0.098572	2.614851	-2.816978	2.082622
63949	0	1.611161	-0.165313	9.851093	0.016113	-0.001648	0.098511	2.611617	-2.814342	2.082050
63950	0	1.617213	-0.190186	9.881567	0.016171	-0.001903	0.098816	2.615121	-2.815594	2.085880
63951	0	1.623817	-0.189371	9.863232	0.016235	-0.001892	0.098633	2.615916	-2.818247	2.089178
63952	0	1.612045	-0.171955	9.893573	0.016119	-0.001713	0.098936	2.610849	-2.819217	2.090495
63953	0	1.605095	-0.189765	9.844981	0.016052	-0.001892	0.098450	2.607109	-2.817012	2.090716
63954	0	1.610895	-0.154103	9.887714	0.016110	-0.001537	0.098877	2.605494	-2.814611	2.092946
63955	0	1.599022	-0.177356	9.875498	0.015991	-0.001770	0.098755	2.604003	-2.812885	2.099210
63956	0	1.586724	-0.190425	9.838843	0.015866	-0.001900	0.098389	2.601371	-2.813308	2.101091
63957	0	1.605376	-0.189219	9.808325	0.016052	-0.001892	0.098083	2.603863	-2.814285	2.099917
63958	0	1.605767	-0.195360	9.857042	0.016055	-0.001954	0.098571	2.607000	-2.816444	2.096246
63959	0	1.587087	-0.159053	9.863248	0.015869	-0.001587	0.098633	2.605375	-2.817741	2.098692
63960	0	1.587395	-0.171455	9.796019	0.015872	-0.001717	0.097960	2.610248	-2.819399	2.102799
63961	0	1.598953	-0.189282	9.863307	0.015991	-0.001892	0.098633	2.611909	-2.816790	2.108204
63962	0	1.598740	-0.208036	9.875481	0.015987	-0.002077	0.098755	2.610649	-2.816120	2.112156
63963	0	1.599244	-0.189475	9.887670	0.015991	-0.001892	0.098877	2.610008	-2.817007	2.120910
63964	0	1.611902	-0.165318	9.808192	0.016115	-0.001654	0.098083	2.613012	-2.820815	2.123150
63965	0	1.605470	-0.189464	9.857133	0.016052	-0.001892	0.098572	2.612504	-2.822970	2.125619
63966	0	1.612050	-0.158888	9.820332	0.016118	-0.001593	0.098204	2.619291	-2.825013	2.122523
63967	0	1.622960	-0.146403	9.832860	0.016235	-0.001465	0.098328	2.622696	-2.817551	2.122595
63968	0	1.598024	-0.201338	9.845058	0.015980	-0.002013	0.098451	2.624922	-2.817306	2.123760
63969	0	1.587051	-0.177332	9.838839	0.015869	-0.001770	0.098389	2.623513	-2.818107	2.122204
63970	0	1.575202	-0.190122	9.911963	0.015749	-0.001900	0.099120	2.624136	-2.820889	2.122625
63971	0	1.611353	-0.195036	9.881593	0.016113	-0.001953	0.098816	2.629672	-2.820421	2.123440
63972	0	1.605682	-0.188635	9.881424	0.016052	-0.001887	0.098815	2.633100	-2.824960	2.123604
63973	0	1.617982	-0.195179	9.893712	0.016174	-0.001953	0.098938	2.636917	-2.830584	2.123063
63974	0	1.612156	-0.170483	9.863131	0.016124	-0.001707	0.098631	2.641818	-2.827269	2.124899
63975	0	1.629751	-0.152471	9.893782	0.016296	-0.001526	0.098938	2.645471	-2.827711	2.118630
63976	0	1.617848	-0.170203	9.881468	0.016176	-0.001707	0.098815	2.653491	-2.829667	2.122582
63977	0	1.611547	-0.188819	9.912081	0.016113	-0.001892	0.099121	2.660231	-2.831368	2.122125
63978	0	1.593699	-0.182441	9.905860	0.015934	-0.001823	0.099059	2.661355	-2.834009	2.120475
63979	0	1.611390	-0.158589	9.930412	0.016113	-0.001587	0.099304	2.664749	-2.833959	2.123255
63980	0	1.623907	-0.170625	9.881452	0.016236	-0.001707	0.098815	2.667945	-2.836268	2.120183
63981	0	1.623823	-0.170710	9.857134	0.016235	-0.001709	0.098572	2.672311	-2.838830	2.121109
63982	0	1.630064	-0.182658	9.844807	0.016302	-0.001828	0.098448	2.676377	-2.836347	2.120301
63983	0	1.629209	-0.158503	9.845045	0.016296	-0.001587	0.098450	2.680747	-2.830587	2.119546
63984	0	1.628325	-0.182814	9.845141	0.016288	-0.001828	0.098451	2.683000	-2.824522	2.122638
63985	0	1.622959	-0.182810	9.887795	0.016235	-0.001831	0.098877	2.688587	-2.817002	2.119565
63986	0	1.615949	-0.201033	9.887938	0.016163	-0.002008	0.098879	2.688567	-2.812348	2.123101
63987	0	1.623174	-0.158212	9.881659	0.016235	-0.001587	0.098816	2.696156	-2.807558	2.132769
63988	0	1.598328	-0.206375	9.918317	0.015984	-0.002066	0.099183	2.700456	-2.806387	2.132614
63989	0	1.604682	-0.200860	9.802346	0.016052	-0.002014	0.098022	2.708972	-2.799371	2.137232
63990	0	1.610079	-0.187955	9.839079	0.016102	-0.001882	0.098391	2.713428	-2.797295	2.133620
63991	0	1.579963	-0.194863	9.875633	0.015808	-0.001953	0.098755	2.720631	-2.786781	2.139519
63992	0	1.567238	-0.188184	9.826798	0.015669	-0.001884	0.098269	2.724625	-2.789940	2.136199
63993	0	1.611438	-0.176905	9.832747	0.016113	-0.001770	0.098328	2.727774	-2.790397	2.137001
63994	0	1.574724	-0.194736	9.753360	0.015749	-0.001952	0.097533	2.735414	-2.787438	2.132360
63995	0	1.623596	-0.146127	9.844966	0.016235	-0.001465	0.098450	2.741514	-2.787382	2.135820
63996	0	1.581154	-0.169182	9.789922	0.015809	-0.001702	0.097899	2.755658	-2.789359	2.130057
63997	0	1.568851	-0.195167	9.826623	0.015686	-0.001953	0.098267	2.759274	-2.791465	2.133003
63998	0	1.630041	-0.176812	9.820474	0.016301	-0.001768	0.098205	2.761213	-2.789848	2.135760
63999	0	1.605555	-0.164358	9.826613	0.016052	-0.001648	0.098267	2.768198	-2.792791	2.132684
64000	0	1.593755	-0.193945	9.777625	0.015936	-0.001945	0.097776	2.776009	-2.793897	2.131505
64001	0	1.623747	-0.164452	9.802217	0.016235	-0.001648	0.098022	2.781875	-2.795563	2.132879
64002	0	1.618053	-0.194135	9.857053	0.016178	-0.001946	0.098571	2.789611	-2.797556	2.133038
64003	0	1.587430	-0.164801	9.850991	0.015869	-0.001648	0.098511	2.791412	-2.802675	2.132266
64004	0	1.630787	-0.189115	9.832544	0.016306	-0.001893	0.098326	2.795457	-2.804097	2.132074
64005	0	1.581166	-0.176879	9.857123	0.015808	-0.001770	0.098572	2.798640	-2.807558	2.140529
64006	0	1.618420	-0.200496	9.948502	0.016181	-0.002012	0.099485	2.808755	-2.810453	2.143921
64007	0	1.586937	-0.212909	9.838879	0.015869	-0.002136	0.098389	2.818774	-2.809940	2.145199
64008	0	1.593190	-0.206143	9.869358	0.015930	-0.002062	0.098694	2.821018	-2.811124	2.145107
64009	0	1.605440	-0.188844	9.893771	0.016052	-0.001892	0.098938	2.826973	-2.812752	2.144592
64010	0	1.611829	-0.163902	9.899791	0.016117	-0.001641	0.098998	2.831321	-2.813256	2.141378
64011	0	1.611432	-0.158013	9.881586	0.016113	-0.001587	0.098816	2.840853	-2.813590	2.141439
64012	0	1.630392	-0.156250	9.857007	0.016298	-0.001574	0.098571	2.855274	-2.819299	2.140763
64013	0	1.635954	-0.170235	9.930396	0.016357	-0.001709	0.099304	2.864539	-2.820990	2.145154
64014	0	1.599361	-0.175211	9.881529	0.015995	-0.001758	0.098815	2.872585	-2.818466	2.144530
64015	0	1.617121	-0.139792	9.851134	0.016174	-0.001404	0.098511	2.881077	-2.813972	2.143108
64016	0	1.598336	-0.138353	9.869512	0.015985	-0.001392	0.098695	2.892880	-2.811820	2.144949
64017	0	1.623684	-0.140164	9.857156	0.016235	-0.001404	0.098572	2.897047	-2.812656	2.143458
64018	0	1.642480	-0.078295	9.881444	0.016421	-0.000790	0.098815	2.906373	-2.815839	2.144776
64019	0	1.599376	-0.115249	9.905973	0.015991	-0.001160	0.099060	2.916242	-2.817901	2.143285
64020	0	1.642622	-0.095628	9.838729	0.016423	-0.000963	0.098388	2.925862	-2.820529	2.143813
64021	0	1.599257	-0.121349	9.844958	0.015991	-0.001221	0.098450	2.935776	-2.821309	2.144102
64022	0	1.623948	-0.101638	9.850965	0.016238	-0.001023	0.098510	2.945334	-2.822010	2.147695
64023	0	1.635652	-0.097570	9.771744	0.016357	-0.000977	0.097717	2.947966	-2.820186	2.153123
64024	0	1.617334	-0.072396	9.869375	0.016172	-0.000731	0.098694	2.958191	-2.820432	2.155426
64025	0	1.617570	-0.091203	9.802226	0.016174	-0.000916	0.098022	2.963849	-2.821149	2.151992
64026	0	1.611440	-0.102852	9.814389	0.016116	-0.001031	0.098144	2.968217	-2.818316	2.153606
64027	0	1.605475	-0.127960	9.857140	0.016052	-0.001282	0.098572	2.972261	-2.820362	2.152764
64028	0	1.618146	-0.133108	9.844847	0.016179	-0.001339	0.098449	2.982876	-2.822384	2.156583
64029	0	1.636141	-0.109562	9.857115	0.016357	-0.001099	0.098572	2.987889	-2.826217	2.158542
64030	0	1.618578	-0.139541	9.850824	0.016182	-0.001398	0.098509	2.992527	-2.829792	2.158043
64031	0	1.586825	-0.134055	9.924334	0.015869	-0.001343	0.099243	2.996612	-2.827911	2.158769
64032	0	1.610743	-0.164089	9.899972	0.016111	-0.001644	0.098999	3.001851	-2.822593	2.164713
64033	0	1.617789	-0.164957	9.857116	0.016174	-0.001648	0.098572	3.001486	-2.825962	2.167444
64034	0	1.600023	-0.134189	9.881369	0.015998	-0.001347	0.098814	3.008378	-2.827799	2.168585
64035	0	1.593041	-0.176743	9.863282	0.015930	-0.001770	0.098633	3.012839	-2.827172	2.163825
64036	0	1.599090	-0.133395	9.893714	0.015991	-0.001338	0.098937	3.018959	-2.825925	2.162975
64037	0	1.611469	-0.127663	9.918197	0.016113	-0.001282	0.099182	3.026269	-2.826637	2.161090
64038	0	1.617632	-0.133003	9.936446	0.016177	-0.001333	0.099364	3.031331	-2.824937	2.168500
64039	0	1.617147	-0.146154	9.906057	0.016174	-0.001465	0.099060	3.036512	-2.820961	2.177878
64040	0	1.610848	-0.145230	9.875579	0.016108	-0.001459	0.098756	3.045752	-2.821188	2.182146
64041	0	1.610789	-0.139707	9.906103	0.016113	-0.001404	0.099060	3.054914	-2.814034	2.180928
64042	0	1.579486	-0.144536	9.875622	0.015797	-0.001451	0.098756	3.063358	-2.811036	2.180542
64043	0	1.592740	-0.127528	9.930473	0.015930	-0.001282	0.099304	3.072111	-2.806982	2.183685
64044	0	1.616840	-0.137913	9.875604	0.016169	-0.001391	0.098756	3.087573	-2.805871	2.183381
64045	0	1.611392	-0.145569	9.857181	0.016113	-0.001465	0.098572	3.099450	-2.805754	2.185698
64046	0	1.599159	-0.107298	9.850996	0.015992	-0.001081	0.098510	3.109475	-2.804194	2.187100
64047	0	1.605404	-0.133141	9.826646	0.016052	-0.001343	0.098267	3.123927	-2.805344	2.184950
64048	0	1.580977	-0.112863	9.789974	0.015811	-0.001138	0.097899	3.135736	-2.803247	2.194267
64049	0	1.605215	-0.139666	9.869396	0.016052	-0.001404	0.098694	3.145280	-2.802181	2.191801
64050	0	1.605164	-0.143770	9.844985	0.016051	-0.001451	0.098450	3.162437	-2.801761	2.194141
64051	0	1.599257	-0.145861	9.796130	0.015991	-0.001465	0.097961	3.170923	-2.802502	2.196248
64052	0	1.569393	-0.144679	9.820389	0.015689	-0.001452	0.098205	3.178696	-2.807496	2.199785
64053	0	1.599223	-0.121379	9.875480	0.015991	-0.001221	0.098755	3.187885	-2.807759	2.199080
64054	0	1.593178	-0.113987	9.863198	0.015932	-0.001146	0.098632	3.196545	-2.806497	2.199777
64055	0	1.593639	-0.127438	9.789948	0.015930	-0.001282	0.097900	3.206255	-2.812896	2.199556
64056	0	1.594627	-0.131927	9.838534	0.015943	-0.001328	0.098386	3.218027	-2.816361	2.199043
64057	0	1.587273	-0.121625	9.820504	0.015869	-0.001221	0.098206	3.224333	-2.819716	2.201321
64058	0	1.582160	-0.121027	9.826362	0.015815	-0.001212	0.098265	3.227641	-2.826710	2.200609
64059	0	1.599120	-0.091330	9.863283	0.015991	-0.000916	0.098633	3.231404	-2.825734	2.201871
64060	0	1.599398	-0.060149	9.832706	0.015990	-0.000607	0.098328	3.238367	-2.829182	2.203562
64061	0	1.629900	-0.073239	9.808306	0.016296	-0.000732	0.098083	3.239595	-2.831209	2.200625
64062	0	1.618031	-0.042573	9.844856	0.016179	-0.000428	0.098449	3.243641	-2.831566	2.194998
64063	0	1.630156	-0.060752	9.875405	0.016296	-0.000610	0.098755	3.248040	-2.836592	2.194508
64064	0	1.643033	-0.042121	9.863052	0.016428	-0.000422	0.098631	3.250653	-2.838388	2.197534
64065	0	1.672878	-0.060968	9.869298	0.016724	-0.000610	0.098694	3.252574	-2.843494	2.202743
64066	0	1.630467	-0.067581	9.911936	0.016306	-0.000670	0.099119	3.247591	-2.841069	2.203031
64067	0	1.660407	-0.067754	9.869338	0.016602	-0.000671	0.098694	3.241671	-2.843072	2.207699
64068	0	1.618452	-0.050495	9.893517	0.016179	-0.000501	0.098936	3.237868	-2.848473	2.210605
64069	0	1.654610	-0.042661	9.948638	0.016541	-0.000427	0.099487	3.239693	-2.854004	2.213896
64070	0	1.612497	-0.066923	9.930211	0.016124	-0.000670	0.099302	3.242162	-2.854499	2.216757
64071	0	1.568934	-0.079616	9.960883	0.015686	-0.000793	0.099609	3.240186	-2.857320	2.216969
64072	0	1.612117	-0.092198	9.899691	0.016120	-0.000921	0.098997	3.240469	-2.857701	2.213843
64073	0	1.605288	-0.116421	9.948715	0.016052	-0.001160	0.099487	3.236403	-2.857421	2.212027
64074	0	1.599182	-0.141713	9.948635	0.015992	-0.001413	0.099486	3.233161	-2.856088	2.212665
64075	0	1.659729	-0.079516	9.857248	0.016602	-0.000793	0.098572	3.232310	-2.850222	2.216021
64076	0	1.616506	-0.079444	9.869494	0.016166	-0.000797	0.098695	3.236630	-2.848480	2.216676
64077	0	1.647980	-0.110210	9.905997	0.016479	-0.001099	0.099060	3.233772	-2.847678	2.209312
64078	0	1.611260	-0.141329	9.899815	0.016113	-0.001411	0.098998	3.232717	-2.845873	2.207357
64079	0	1.623709	-0.152907	9.875455	0.016235	-0.001526	0.098755	3.230072	-2.846983	2.212508
64080	0	1.587240	-0.153383	9.863177	0.015872	-0.001533	0.098632	3.229586	-2.846600	2.219778
64081	0	1.598772	-0.091471	9.832821	0.015991	-0.000916	0.098328	3.231561	-2.841525	2.217181
64082	0	1.598289	-0.109331	9.857289	0.015984	-0.001098	0.098573	3.237567	-2.839792	2.218515
64083	0	1.592696	-0.134235	9.918265	0.015930	-0.001343	0.099182	3.238980	-2.835286	2.226443
64084	0	1.574164	-0.158235	9.814536	0.015740	-0.001587	0.098145	3.245244	-2.835634	2.221609
64085	0	1.574842	-0.134355	9.899880	0.015747	-0.001343	0.098999	3.245261	-2.836266	2.221568
64086	0	1.605227	-0.091735	9.869336	0.016055	-0.000917	0.098693	3.246330	-2.831929	2.218837
64087	0	1.581129	-0.121714	9.753371	0.015808	-0.001221	0.097534	3.251343	-2.834822	2.223566
64088	0	1.617870	-0.114577	9.814293	0.016180	-0.001153	0.098143	3.260605	-2.832341	2.227303
64089	0	1.617422	-0.127875	9.790045	0.016174	-0.001282	0.097900	3.264994	-2.831177	2.224939
64090	0	1.611532	-0.072244	9.808304	0.016112	-0.000727	0.098083	3.270814	-2.833652	2.225039
64091	0	1.624237	-0.048747	9.826545	0.016235	-0.000488	0.098267	3.272640	-2.840779	2.220587
64092	0	1.618813	-0.078924	9.808059	0.016188	-0.000793	0.098081	3.277314	-2.840265	2.216722
64093	0	1.623709	-0.097899	9.796111	0.016235	-0.000977	0.097961	3.275395	-2.841315	2.217561
64094	0	1.630384	-0.092014	9.820386	0.016299	-0.000921	0.098205	3.277553	-2.845604	2.215677
64095	0	1.605398	-0.097623	9.851046	0.016052	-0.000977	0.098511	3.278772	-2.846701	2.217972
64096	0	1.612100	-0.055460	9.850896	0.016116	-0.000549	0.098510	3.273544	-2.851328	2.217092
64097	0	1.580911	-0.110288	9.863260	0.015808	-0.001099	0.098633	3.269511	-2.851486	2.218500
64098	0	1.587409	-0.129144	9.820411	0.015871	-0.001290	0.098205	3.269026	-2.854094	2.221814
64099	0	1.617759	-0.134157	9.881540	0.016174	-0.001343	0.098816	3.271228	-2.856834	2.216653
64100	0	1.605653	-0.122219	9.918057	0.016059	-0.001219	0.099180	3.268187	-2.853031	2.216145
64101	0	1.593227	-0.080405	9.912067	0.015930	-0.000793	0.099121	3.256811	-2.854546	2.221527
64102	0	1.605865	-0.137108	9.863040	0.016056	-0.001365	0.098631	3.250287	-2.856535	2.222995
64103	0	1.618056	-0.122464	9.881485	0.016174	-0.001221	0.098816	3.246505	-2.862871	2.229564
64104	0	1.600630	-0.159704	9.808017	0.016004	-0.001595	0.098081	3.245504	-2.864953	2.228125
64105	0	1.642016	-0.153209	9.875450	0.016418	-0.001526	0.098755	3.239126	-2.866022	2.234099
64106	0	1.605746	-0.135458	9.826528	0.016055	-0.001356	0.098266	3.241670	-2.867671	2.233344
64107	0	1.623826	-0.128406	9.863230	0.016235	-0.001282	0.098633	3.239754	-2.869966	2.233055
64108	0	1.630328	-0.153219	9.869172	0.016302	-0.001531	0.098692	3.238700	-2.870328	2.232403
64109	0	1.593114	-0.140872	9.832741	0.015930	-0.001404	0.098328	3.233720	-2.870508	2.237472
64110	0	1.648220	-0.110914	9.820448	0.016481	-0.001109	0.098205	3.234403	-2.870464	2.238897
64111	0	1.611765	-0.092140	9.863204	0.016113	-0.000916	0.098633	3.228314	-2.874556	2.240960
64112	0	1.624345	-0.099396	9.832576	0.016244	-0.000989	0.098326	3.223266	-2.872916	2.241256
64113	0	1.611088	-0.092343	9.881624	0.016113	-0.000916	0.098816	3.214903	-2.869085	2.240696
64114	0	1.635158	-0.081501	9.857191	0.016353	-0.000810	0.098572	3.209453	-2.866839	2.244424
64115	0	1.630003	-0.079471	9.857117	0.016296	-0.000793	0.098572	3.208683	-2.870017	2.242077
64116	0	1.643044	-0.104207	9.838586	0.016425	-0.001040	0.098387	3.207470	-2.875229	2.246296
64117	0	1.635956	-0.073411	9.863245	0.016357	-0.000732	0.098633	3.206192	-2.876654	2.243294
64118	0	1.648756	-0.085889	9.869218	0.016483	-0.000858	0.098693	3.206198	-2.880437	2.239017
64119	0	1.648100	-0.103794	9.912084	0.016479	-0.001038	0.099121	3.206474	-2.881049	2.232494
64120	0	1.605554	-0.091981	9.918108	0.016055	-0.000917	0.099181	3.204382	-2.880556	2.234664
64121	0	1.629854	-0.085625	9.869348	0.016296	-0.000854	0.098694	3.203020	-2.881932	2.228334
64122	0	1.624187	-0.116098	9.881455	0.016239	-0.001163	0.098815	3.206497	-2.884107	2.233778
64123	0	1.630001	-0.097573	9.899844	0.016296	-0.000977	0.098999	3.208021	-2.887400	2.239528
64124	0	1.642614	-0.097956	9.875277	0.016425	-0.000976	0.098753	3.204106	-2.887534	2.240658
64125	0	1.641793	-0.116162	9.918219	0.016418	-0.001160	0.099182	3.202483	-2.885950	2.242328
64126	0	1.592936	-0.141430	9.863254	0.015928	-0.001408	0.098633	3.195409	-2.886150	2.241670
64127	0	1.635534	-0.133859	9.930460	0.016357	-0.001343	0.099304	3.200732	-2.882910	2.247848
64128	0	1.604698	-0.157567	9.954848	0.016047	-0.001579	0.099548	3.205350	-2.881516	2.253039
64129	0	1.647485	-0.103955	9.930495	0.016479	-0.001038	0.099304	3.203735	-2.875027	2.249461
64130	0	1.616296	-0.122699	9.900025	0.016165	-0.001225	0.099000	3.202572	-2.871859	2.249186
64131	0	1.629248	-0.115670	9.918281	0.016296	-0.001160	0.099182	3.206531	-2.866321	2.248782
64132	0	1.598103	-0.115732	9.869502	0.015983	-0.001154	0.098695	3.203242	-2.863320	2.246402
64133	0	1.605024	-0.116117	9.887726	0.016052	-0.001160	0.098877	3.202069	-2.859952	2.248419
64134	0	1.592135	-0.134549	9.832831	0.015925	-0.001347	0.098328	3.203888	-2.854156	2.246706
64135	0	1.629702	-0.091715	9.863269	0.016296	-0.000916	0.098633	3.202546	-2.853821	2.245378
64136	0	1.605479	-0.115959	9.832647	0.016053	-0.001163	0.098327	3.207548	-2.854592	2.244405
64137	0	1.598922	-0.103883	9.802277	0.015991	-0.001038	0.098022	3.206636	-2.851198	2.243241
64138	0	1.598821	-0.097968	9.802217	0.015986	-0.000979	0.098022	3.206839	-2.852173	2.243243
64139	0	1.599487	-0.122183	9.826599	0.015991	-0.001221	0.098267	3.206049	-2.855261	2.237146
64140	0	1.581482	-0.134865	9.789843	0.015815	-0.001346	0.097898	3.203029	-2.854285	2.238943
64141	0	1.605410	-0.097467	9.753389	0.016052	-0.000977	0.097534	3.205713	-2.855352	2.236763
64142	0	1.575489	-0.127872	9.808175	0.015750	-0.001279	0.098083	3.206366	-2.859988	2.232871
64143	0	1.617645	-0.115585	9.844940	0.016174	-0.001160	0.098450	3.211218	-2.861412	2.231468
64144	0	1.636691	-0.090848	9.771538	0.016361	-0.000909	0.097716	3.212101	-2.866936	2.227192
64145	0	1.630152	-0.103772	9.802161	0.016296	-0.001038	0.098022	3.212399	-2.871852	2.228897
64146	0	1.612701	-0.091538	9.753159	0.016123	-0.000916	0.097532	3.214123	-2.875660	2.229311
64147	0	1.593635	-0.122130	9.777731	0.015930	-0.001221	0.097778	3.213798	-2.881966	2.234841
64148	0	1.618882	-0.122429	9.795820	0.016187	-0.001223	0.097959	3.212284	-2.883360	2.232511
64149	0	1.605738	-0.122263	9.850988	0.016052	-0.001221	0.098511	3.210460	-2.888265	2.232851
64150	0	1.624569	-0.110316	9.844767	0.016245	-0.001103	0.098448	3.211141	-2.888179	2.234723
64151	0	1.629967	-0.128230	9.887640	0.016296	-0.001282	0.098877	3.210899	-2.890895	2.235399
64152	0	1.618626	-0.121828	9.893512	0.016180	-0.001223	0.098936	3.216232	-2.897005	2.233843
64153	0	1.660372	-0.091319	9.924282	0.016602	-0.000916	0.099243	3.219287	-2.898424	2.233314
64154	0	1.655008	-0.115595	9.905815	0.016544	-0.001156	0.099059	3.219549	-2.903984	2.232736
64155	0	1.629892	-0.103500	9.936485	0.016296	-0.001038	0.099365	3.222872	-2.905854	2.232787
64156	0	1.624368	-0.103022	9.887544	0.016240	-0.001033	0.098876	3.226223	-2.908922	2.233315
64157	0	1.636034	-0.128199	9.930372	0.016357	-0.001282	0.099304	3.226303	-2.911175	2.230854
64158	0	1.642654	-0.097457	9.911882	0.016424	-0.000978	0.099119	3.230040	-2.912761	2.226549
64159	0	1.647249	-0.097338	9.979367	0.016479	-0.000977	0.099792	3.234002	-2.903777	2.231195
64160	0	1.622147	-0.121200	9.924504	0.016221	-0.001215	0.099245	3.237723	-2.903266	2.232996
64161	0	1.647821	-0.121464	9.930449	0.016479	-0.001221	0.099304	3.244957	-2.900855	2.239157
64162	0	1.641205	-0.096362	9.893859	0.016416	-0.000965	0.098938	3.247004	-2.895759	2.240990
64163	0	1.623523	-0.115733	9.918218	0.016235	-0.001160	0.099182	3.249999	-2.894553	2.241088
64164	0	1.647377	-0.121212	9.899988	0.016479	-0.001217	0.098999	3.255782	-2.888047	2.243482
64165	0	1.616852	-0.115463	9.887796	0.016174	-0.001160	0.098877	3.261868	-2.880330	2.244620
64166	0	1.591522	-0.139221	9.900137	0.015918	-0.001394	0.099001	3.264547	-2.876275	2.246146
64167	0	1.605257	-0.103811	9.832758	0.016052	-0.001038	0.098328	3.264313	-2.875332	2.236214
64168	0	1.598797	-0.115812	9.875450	0.015991	-0.001162	0.098754	3.268547	-2.870560	2.239149
64169	0	1.587020	-0.145596	9.851070	0.015869	-0.001465	0.098511	3.279054	-2.870646	2.237658
64170	0	1.599133	-0.169133	9.796077	0.015993	-0.001692	0.097960	3.279895	-2.867429	2.236988
64171	0	1.629361	-0.109653	9.741260	0.016296	-0.001099	0.097412	3.282584	-2.863256	2.242417
64172	0	1.604707	-0.121076	9.783934	0.016047	-0.001217	0.097839	3.289927	-2.862808	2.241729
64173	0	1.604988	-0.097169	9.814497	0.016052	-0.000977	0.098145	3.295792	-2.858998	2.243335
64174	0	1.610830	-0.095872	9.814465	0.016109	-0.000967	0.098145	3.305587	-2.857779	2.250181
64175	0	1.568439	-0.133693	9.845005	0.015686	-0.001343	0.098450	3.312504	-2.854875	2.253872
64176	0	1.598484	-0.090155	9.863325	0.015987	-0.000904	0.098633	3.315642	-2.850788	2.252182
64177	0	1.623522	-0.115685	9.844976	0.016235	-0.001160	0.098450	3.319088	-2.849608	2.255551
64178	0	1.617915	-0.114741	9.814366	0.016173	-0.001155	0.098145	3.327909	-2.855269	2.253339
64179	0	1.617947	-0.090892	9.881514	0.016174	-0.000916	0.098816	3.335638	-2.860196	2.252358
64180	0	1.600349	-0.120432	9.899672	0.016001	-0.001208	0.098997	3.340380	-2.862225	2.252145
64181	0	1.580947	-0.115501	9.844954	0.015808	-0.001160	0.098450	3.345877	-2.862763	2.250879
64182	0	1.599640	-0.084305	9.857047	0.015994	-0.000846	0.098571	3.349322	-2.864354	2.248325
64183	0	1.629701	-0.085018	9.820550	0.016296	-0.000854	0.098206	3.354453	-2.864016	2.247743
64184	0	1.611489	-0.102969	9.869278	0.016114	-0.001029	0.098693	3.353852	-2.863620	2.248578
64185	0	1.611502	-0.110056	9.899872	0.016113	-0.001099	0.098999	3.351762	-2.864587	2.250673
64186	0	1.618141	-0.085677	9.863119	0.016177	-0.000859	0.098632	3.354764	-2.868366	2.252437
64187	0	1.623573	-0.085252	9.863277	0.016235	-0.000854	0.098633	3.357190	-2.867624	2.250416
64188	0	1.617520	-0.121647	9.869277	0.016174	-0.001218	0.098693	3.358937	-2.867360	2.244963
64189	0	1.623785	-0.085693	9.893756	0.016235	-0.000854	0.098938	3.356237	-2.869219	2.248605
64190	0	1.624557	-0.116225	9.954558	0.016240	-0.001165	0.099546	3.359859	-2.874514	2.254360
64191	0	1.617794	-0.097496	9.924259	0.016174	-0.000977	0.099243	3.361737	-2.877715	2.257629
64192	0	1.636573	-0.097091	9.936309	0.016364	-0.000974	0.099363	3.365048	-2.878355	2.254146
64193	0	1.629740	-0.103916	9.887677	0.016296	-0.001038	0.098877	3.363349	-2.878399	2.254357
64194	0	1.629356	-0.092153	9.857159	0.016298	-0.000919	0.098571	3.360945	-2.871782	2.253456
64195	0	1.635891	-0.103775	9.844946	0.016357	-0.001038	0.098450	3.360858	-2.872344	2.250730
64196	0	1.617610	-0.097436	9.893724	0.016177	-0.000978	0.098937	3.364532	-2.870059	2.254168
64197	0	1.605513	-0.103815	9.887648	0.016052	-0.001038	0.098877	3.363937	-2.872352	2.260272
64198	0	1.612105	-0.103623	9.838646	0.016119	-0.001040	0.098387	3.367759	-2.873614	2.260098
64199	0	1.599160	-0.115870	9.857173	0.015991	-0.001160	0.098572	3.368957	-2.872799	2.253139
64200	0	1.641819	-0.072796	9.814365	0.016418	-0.000731	0.098144	3.373087	-2.871239	2.247928
64201	0	1.617506	-0.060894	9.851063	0.016174	-0.000610	0.098511	3.374768	-2.870914	2.243670
64202	0	1.641836	-0.109362	9.814379	0.016419	-0.001097	0.098144	3.378391	-2.868622	2.249122
64203	0	1.623411	-0.103272	9.832789	0.016235	-0.001038	0.098328	3.384048	-2.866058	2.246490
64204	0	1.623387	-0.090431	9.783914	0.016232	-0.000906	0.097839	3.386015	-2.866574	2.248917
64205	0	1.623185	-0.072816	9.832825	0.016235	-0.000732	0.098328	3.390945	-2.861417	2.247768
64206	0	1.604656	-0.071859	9.790107	0.016045	-0.000725	0.097901	3.398113	-2.862618	2.249273
64207	0	1.623297	-0.091164	9.851117	0.016235	-0.000916	0.098511	3.402593	-2.858791	2.250792
64208	0	1.611746	-0.072481	9.808203	0.016109	-0.000725	0.098083	3.402519	-2.868185	2.254793
64209	0	1.599148	-0.072865	9.863280	0.015991	-0.000732	0.098633	3.406840	-2.867397	2.256915
64210	0	1.611300	-0.078579	9.850984	0.016113	-0.000787	0.098510	3.407992	-2.865865	2.254041
64211	0	1.611810	-0.060659	9.869308	0.016113	-0.000610	0.098694	3.412315	-2.870191	2.248243
64212	0	1.599859	-0.096743	9.844817	0.016001	-0.000970	0.098448	3.415157	-2.866461	2.243713
64213	0	1.623611	-0.109627	9.905996	0.016235	-0.001099	0.099060	3.417849	-2.866144	2.242450
64214	0	1.623400	-0.078755	9.863225	0.016236	-0.000790	0.098632	3.420210	-2.862459	2.247282
64215	0	1.617870	-0.079081	9.863211	0.016174	-0.000793	0.098633	3.423172	-2.866509	2.250739
64216	0	1.606184	-0.103301	9.887488	0.016061	-0.001033	0.098875	3.422921	-2.866534	2.249828
64217	0	1.635693	-0.091251	9.881603	0.016357	-0.000916	0.098816	3.426343	-2.864795	2.244268
64218	0	1.599397	-0.072304	9.851017	0.015990	-0.000727	0.098511	3.430429	-2.868120	2.248790
64219	0	1.617343	-0.067200	9.820571	0.016174	-0.000671	0.098206	3.429645	-2.866047	2.252630
64220	0	1.598880	-0.110170	9.869392	0.015989	-0.001101	0.098694	3.428240	-2.864334	2.254014
64221	0	1.599185	-0.073221	9.936513	0.015991	-0.000732	0.099365	3.428389	-2.863931	2.252944
64222	0	1.617023	-0.073279	9.826648	0.016175	-0.000732	0.098266	3.427960	-2.856733	2.246885
64223	0	1.593231	-0.079532	9.814417	0.015930	-0.000793	0.098145	3.425725	-2.858040	2.245242
64224	0	1.599433	-0.073847	9.881507	0.015995	-0.000737	0.098815	3.424147	-2.856147	2.249168
64225	0	1.586713	-0.085484	9.832796	0.015869	-0.000854	0.098328	3.423630	-2.852722	2.252213
64226	0	1.604661	-0.055315	9.851087	0.016047	-0.000550	0.098511	3.420211	-2.850599	2.256738
64227	0	1.617308	-0.067013	9.802267	0.016174	-0.000671	0.098022	3.421559	-2.848035	2.258382
64228	0	1.605236	-0.091170	9.851028	0.016049	-0.000914	0.098511	3.423636	-2.850400	2.260931
64229	0	1.611539	-0.067693	9.826622	0.016113	-0.000671	0.098267	3.417111	-2.851749	2.261565
64230	0	1.587565	-0.068252	9.808211	0.015873	-0.000683	0.098083	3.417340	-2.853723	2.261070
64231	0	1.611277	-0.049184	9.912116	0.016113	-0.000488	0.099121	3.413110	-2.852078	2.265957
64232	0	1.605178	-0.080470	9.832737	0.016050	-0.000801	0.098328	3.408776	-2.852731	2.271729
64233	0	1.580759	-0.104025	9.820562	0.015808	-0.001038	0.098206	3.405559	-2.851010	2.272490
64234	0	1.605648	-0.080594	9.808259	0.016051	-0.000799	0.098083	3.397578	-2.855942	2.273687
64235	0	1.630152	-0.079508	9.863195	0.016296	-0.000793	0.098633	3.395552	-2.860756	2.270192
64236	0	1.618669	-0.080229	9.759280	0.016184	-0.000797	0.097593	3.389561	-2.863023	2.278654
64237	0	1.623710	-0.073423	9.808319	0.016235	-0.000732	0.098083	3.387320	-2.863953	2.283570
64238	0	1.587624	-0.104131	9.850911	0.015872	-0.001041	0.098510	3.387312	-2.867566	2.276683
64239	0	1.611652	-0.086054	9.826602	0.016113	-0.000854	0.098267	3.380167	-2.870173	2.275615
64240	0	1.612318	-0.092802	9.832504	0.016119	-0.000928	0.098326	3.379859	-2.873937	2.278974
64241	0	1.642059	-0.067870	9.832723	0.016418	-0.000671	0.098328	3.371277	-2.875221	2.280259
64242	0	1.624602	-0.081080	9.856968	0.016239	-0.000809	0.098571	3.368707	-2.881955	2.279704
64243	0	1.642249	-0.054913	9.844904	0.016418	-0.000549	0.098450	3.368758	-2.885385	2.272875
64244	0	1.624533	-0.078826	9.930195	0.016243	-0.000793	0.099302	3.374505	-2.886909	2.268284
64245	0	1.605439	-0.079722	9.918175	0.016052	-0.000793	0.099182	3.369997	-2.888253	2.272396
64246	0	1.617934	-0.079991	9.869270	0.016178	-0.000801	0.098693	3.371170	-2.888474	2.273668
64247	0	1.653965	-0.073274	9.918227	0.016541	-0.000732	0.099182	3.370624	-2.886338	2.277531
64248	0	1.629058	-0.073655	9.857240	0.016294	-0.000733	0.098572	3.366792	-2.880704	2.281222
64249	0	1.622846	-0.036476	9.893912	0.016235	-0.000366	0.098938	3.368315	-2.871446	2.273733
64250	0	1.615518	-0.079254	9.857446	0.016160	-0.000791	0.098574	3.365892	-2.864708	2.277245
64251	0	1.623752	-0.067258	9.826624	0.016235	-0.000671	0.098267	3.364355	-2.865912	2.272440
64252	0	1.611674	-0.085982	9.832672	0.016117	-0.000857	0.098327	3.361271	-2.864504	2.280803
64253	0	1.629403	-0.073530	9.845008	0.016296	-0.000732	0.098450	3.357782	-2.860544	2.282132
64254	0	1.592255	-0.104780	9.826703	0.015925	-0.001044	0.098267	3.353501	-2.856087	2.285707
64255	0	1.611277	-0.115947	9.838876	0.016113	-0.001160	0.098389	3.353512	-2.854311	2.281068
64256	0	1.610811	-0.109943	9.820625	0.016112	-0.001099	0.098206	3.352411	-2.848139	2.279826
64257	0	1.635841	-0.092002	9.808329	0.016357	-0.000916	0.098083	3.346997	-2.848167	2.284668
64258	0	1.575348	-0.099241	9.893626	0.015749	-0.000986	0.098937	3.339509	-2.852143	2.282250
64259	0	1.611504	-0.073391	9.796113	0.016113	-0.000732	0.097961	3.337550	-2.852991	2.281823
64260	0	1.611509	-0.074140	9.820475	0.016116	-0.000736	0.098205	3.331373	-2.850553	2.282820
64261	0	1.617158	-0.122288	9.820599	0.016174	-0.001221	0.098206	3.328642	-2.846095	2.275850
64262	0	1.598709	-0.098353	9.814425	0.015985	-0.000981	0.098145	3.325876	-2.846655	2.272614
64263	0	1.599262	-0.110351	9.838839	0.015991	-0.001099	0.098389	3.320027	-2.847000	2.270938
64264	0	1.599437	-0.092783	9.796041	0.015994	-0.000926	0.097960	3.317709	-2.846026	2.268230
64265	0	1.611580	-0.110288	9.826614	0.016113	-0.001099	0.098267	3.312563	-2.847671	2.263353
64266	0	1.612337	-0.080356	9.826382	0.016118	-0.000803	0.098265	3.311611	-2.852685	2.263537
64267	0	1.624120	-0.097861	9.796044	0.016235	-0.000977	0.097961	3.308937	-2.858393	2.269073
64268	0	1.600571	-0.128894	9.856839	0.016003	-0.001287	0.098569	3.305847	-2.860739	2.264290
64269	0	1.605586	-0.085773	9.814391	0.016052	-0.000854	0.098145	3.301810	-2.863778	2.264665
64270	0	1.594565	-0.123155	9.869047	0.015937	-0.001227	0.098692	3.296685	-2.872793	2.261824
64271	0	1.624013	-0.079877	9.832680	0.016235	-0.000793	0.098328	3.290281	-2.877058	2.258885
64272	0	1.606911	-0.074890	9.887382	0.016062	-0.000744	0.098875	3.284186	-2.884327	2.257555
64273	0	1.618057	-0.110301	9.850967	0.016174	-0.001099	0.098511	3.278824	-2.890418	2.258945
64274	0	1.612723	-0.129103	9.881281	0.016126	-0.001291	0.098813	3.278784	-2.891038	2.255286
64275	0	1.617832	-0.091651	9.893732	0.016174	-0.000916	0.098938	3.277293	-2.894549	2.255952
64276	0	1.630510	-0.098466	9.875274	0.016304	-0.000979	0.098753	3.270961	-2.894652	2.259719
64277	0	1.599488	-0.122108	9.875428	0.015991	-0.001221	0.098755	3.270215	-2.897638	2.258478
64278	0	1.618215	-0.122247	9.918002	0.016181	-0.001222	0.099180	3.268920	-2.897866	2.259886
64279	0	1.611276	-0.122100	9.875496	0.016113	-0.001221	0.098755	3.268229	-2.896095	2.259156
64280	0	1.623165	-0.079697	9.893842	0.016234	-0.000794	0.098938	3.264991	-2.891646	2.257195
64281	0	1.629451	-0.097773	9.899932	0.016296	-0.000977	0.098999	3.263362	-2.888153	2.255563
64282	0	1.604696	-0.092317	9.924336	0.016048	-0.000918	0.099243	3.257536	-2.885275	2.255461
64283	0	1.605184	-0.115806	9.851083	0.016052	-0.001160	0.098511	3.259033	-2.883611	2.256716
64284	0	1.617520	-0.116361	9.887657	0.016173	-0.001157	0.098877	3.250876	-2.884487	2.251617
64285	0	1.642058	-0.073586	9.838829	0.016418	-0.000732	0.098389	3.246556	-2.885754	2.250566
64286	0	1.641942	-0.073685	9.820511	0.016422	-0.000740	0.098205	3.249890	-2.881304	2.252275
64287	0	1.611015	-0.091376	9.863334	0.016113	-0.000916	0.098633	3.251566	-2.876472	2.252288
64288	0	1.622938	-0.079474	9.863362	0.016229	-0.000791	0.098634	3.246428	-2.876137	2.254815
64289	0	1.629481	-0.085717	9.796166	0.016296	-0.000854	0.097961	3.243021	-2.872903	2.246121
64290	0	1.617025	-0.085898	9.869390	0.016171	-0.000860	0.098694	3.244127	-2.871201	2.236815
64291	0	1.605555	-0.079378	9.838813	0.016052	-0.000793	0.098389	3.243430	-2.873654	2.227973
64292	0	1.606584	-0.103981	9.862976	0.016059	-0.001039	0.098631	3.241577	-2.880496	2.227520
64293	0	1.605136	-0.103859	9.832777	0.016052	-0.001038	0.098328	3.240058	-2.878287	2.229590
64294	0	1.623310	-0.116385	9.802250	0.016233	-0.001163	0.098022	3.238143	-2.876779	2.236006
64295	0	1.604950	-0.097936	9.820599	0.016052	-0.000977	0.098206	3.234541	-2.872372	2.238925
64296	0	1.592603	-0.122759	9.802219	0.015924	-0.001226	0.098022	3.232816	-2.872950	2.237994
64297	0	1.623533	-0.097790	9.832763	0.016235	-0.000977	0.098328	3.230894	-2.871673	2.236729
64298	0	1.605490	-0.116397	9.814297	0.016051	-0.001163	0.098144	3.228812	-2.874715	2.240931
64299	0	1.617837	-0.097525	9.863216	0.016174	-0.000977	0.098633	3.229938	-2.878098	2.237009
64300	0	1.606088	-0.109257	9.844768	0.016060	-0.001097	0.098448	3.234309	-2.878053	2.234564
64301	0	1.624010	-0.121837	9.875413	0.016235	-0.001221	0.098755	3.236539	-2.882434	2.238542
64302	0	1.612456	-0.097520	9.826438	0.016123	-0.000973	0.098265	3.233281	-2.883271	2.240822
64303	0	1.636143	-0.073675	9.875419	0.016357	-0.000732	0.098755	3.227885	-2.886715	2.239920
64304	0	1.648940	-0.098665	9.808120	0.016487	-0.000986	0.098082	3.226820	-2.888270	2.246357
64305	0	1.617839	-0.115886	9.857112	0.016174	-0.001160	0.098572	3.227360	-2.891620	2.240951
64306	0	1.642445	-0.122128	9.857012	0.016426	-0.001220	0.098570	3.225193	-2.888482	2.237676
64307	0	1.587279	-0.115846	9.881535	0.015869	-0.001160	0.098816	3.226131	-2.891465	2.234600
64308	0	1.587098	-0.115823	9.869271	0.015876	-0.001158	0.098692	3.225171	-2.884640	2.235791
64309	0	1.587356	-0.146685	9.887621	0.015869	-0.001465	0.098877	3.222436	-2.888428	2.228861
64310	0	1.624576	-0.110350	9.930199	0.016244	-0.001103	0.099302	3.221919	-2.889130	2.221678
64311	0	1.605176	-0.109399	9.863294	0.016052	-0.001099	0.098633	3.226812	-2.887320	2.219405
64312	0	1.617474	-0.115202	9.979225	0.016173	-0.001151	0.099792	3.225271	-2.887735	2.223871
64313	0	1.629512	-0.134402	9.851093	0.016296	-0.001343	0.098511	3.223388	-2.885043	2.224250
64314	0	1.598765	-0.116129	9.875501	0.015988	-0.001163	0.098755	3.224335	-2.883033	2.225778
64315	0	1.611052	-0.122145	9.899946	0.016113	-0.001221	0.098999	3.223031	-2.878571	2.224526
64316	0	1.610798	-0.098088	9.838858	0.016108	-0.000978	0.098389	3.219772	-2.877854	2.225781
64317	0	1.604945	-0.109793	9.808396	0.016052	-0.001099	0.098083	3.220085	-2.873497	2.230246
64318	0	1.586576	-0.140074	9.826625	0.015863	-0.001403	0.098267	3.221973	-2.875130	2.231633
64319	0	1.629523	-0.097609	9.881611	0.016296	-0.000977	0.098816	3.222047	-2.872541	2.232270
64320	0	1.605077	-0.109838	9.844948	0.016049	-0.001099	0.098450	3.221857	-2.872883	2.231234
64321	0	1.574845	-0.085202	9.869365	0.015747	-0.000854	0.098694	3.224172	-2.873268	2.232216
64322	0	1.605299	-0.108617	9.881539	0.016055	-0.001094	0.098815	3.232481	-2.869674	2.237233
64323	0	1.623339	-0.085267	9.881626	0.016235	-0.000854	0.098816	3.234121	-2.865999	2.230066
64324	0	1.605253	-0.103112	9.826597	0.016048	-0.001035	0.098267	3.237767	-2.869555	2.232071
64325	0	1.617946	-0.055006	9.838782	0.016174	-0.000549	0.098389	3.236397	-2.874273	2.233334
64326	0	1.600383	-0.085491	9.838628	0.016001	-0.000856	0.098387	3.237607	-2.876591	2.234075
64327	0	1.617307	-0.085073	9.857201	0.016174	-0.000854	0.098572	3.241435	-2.873940	2.240315
64328	0	1.629647	-0.114994	9.863236	0.016294	-0.001153	0.098633	3.244392	-2.876245	2.245948
64329	0	1.623673	-0.109844	9.875466	0.016235	-0.001099	0.098755	3.244100	-2.876606	2.246704
64330	0	1.629792	-0.109168	9.918147	0.016299	-0.001099	0.099181	3.251544	-2.873800	2.246685
64331	0	1.605667	-0.121253	9.887634	0.016052	-0.001221	0.098877	3.260380	-2.877625	2.239156
64332	0	1.600004	-0.144433	9.893610	0.016000	-0.001449	0.098936	3.264768	-2.876714	2.244036
64333	0	1.605253	-0.115317	9.918216	0.016052	-0.001160	0.099182	3.271672	-2.875728	2.241194
64334	0	1.593065	-0.108060	9.887598	0.015930	-0.001086	0.098876	3.277617	-2.874957	2.239328
64335	0	1.605098	-0.115463	9.875515	0.016052	-0.001160	0.098755	3.282843	-2.872258	2.235523
64336	0	1.598937	-0.096714	9.936507	0.015988	-0.000967	0.099365	3.282169	-2.872126	2.233395
64337	0	1.623189	-0.097064	9.808413	0.016235	-0.000977	0.098083	3.288492	-2.866786	2.233321
64338	0	1.629052	-0.084437	9.838932	0.016289	-0.000843	0.098390	3.286421	-2.867521	2.228850
64339	0	1.635540	-0.079320	9.869418	0.016357	-0.000793	0.098694	3.286166	-2.863958	2.228726
64340	0	1.592209	-0.103644	9.875543	0.015925	-0.001038	0.098755	3.286952	-2.858824	2.228533
64341	0	1.611768	-0.073336	9.832691	0.016113	-0.000732	0.098328	3.285319	-2.862604	2.225503
64342	0	1.599875	-0.085353	9.869214	0.016000	-0.000857	0.098692	3.289147	-2.860134	2.230841
64343	0	1.586711	-0.109623	9.814489	0.015869	-0.001099	0.098145	3.291317	-2.856615	2.234968
64344	0	1.598201	-0.084807	9.863355	0.015986	-0.000850	0.098633	3.292679	-2.850143	2.232527
64345	0	1.598958	-0.103671	9.832791	0.015991	-0.001038	0.098328	3.293130	-2.846992	2.232999
64346	0	1.598708	-0.097624	9.924321	0.015987	-0.000976	0.099243	3.291830	-2.845354	2.233835
64347	0	1.605188	-0.122055	9.838873	0.016052	-0.001221	0.098389	3.291463	-2.843527	2.229354
64348	0	1.587228	-0.109570	9.844908	0.015868	-0.001099	0.098450	3.294211	-2.847060	2.232182
64349	0	1.611278	-0.097712	9.863289	0.016113	-0.000977	0.098633	3.292987	-2.845203	2.233374
64350	0	1.569054	-0.128292	9.789953	0.015685	-0.001284	0.097900	3.293277	-2.850101	2.228098
64351	0	1.592965	-0.109680	9.826671	0.015930	-0.001099	0.098267	3.294766	-2.848286	2.230532
64352	0	1.593137	-0.121678	9.826611	0.015928	-0.001218	0.098267	3.295402	-2.850504	2.227994
64353	0	1.586952	-0.097458	9.875484	0.015869	-0.000977	0.098755	3.297086	-2.849564	2.224764
64354	0	1.617571	-0.103189	9.820441	0.016174	-0.001035	0.098205	3.299759	-2.849866	2.223430
64355	0	1.598884	-0.091146	9.826702	0.015991	-0.000916	0.098267	3.303843	-2.845826	2.222850
64356	0	1.568113	-0.115162	9.887698	0.015681	-0.001152	0.098877	3.303684	-2.844388	2.222519
64357	0	1.617912	-0.103653	9.875411	0.016174	-0.001038	0.098755	3.304284	-2.848599	2.223043
64358	0	1.594242	-0.090987	9.856947	0.015940	-0.000914	0.098570	3.307956	-2.850463	2.226744
64359	0	1.599830	-0.066856	9.893686	0.015991	-0.000671	0.098938	3.310566	-2.857258	2.223006
64360	0	1.618596	-0.102312	9.869137	0.016188	-0.001033	0.098691	3.321091	-2.853974	2.219689
64361	0	1.611659	-0.066604	9.899852	0.016113	-0.000671	0.098999	3.326586	-2.856417	2.214591
64362	0	1.642749	-0.060033	9.887465	0.016425	-0.000600	0.098875	3.325430	-2.857751	2.212652
64363	0	1.611206	-0.072797	9.863305	0.016113	-0.000732	0.098633	3.329927	-2.854994	2.214147
64364	0	1.635539	-0.054253	9.832749	0.016355	-0.000541	0.098328	3.327232	-2.854626	2.213955
64365	0	1.623636	-0.079364	9.893782	0.016235	-0.000793	0.098938	3.326384	-2.854488	2.212589
64366	0	1.642214	-0.055137	9.899777	0.016420	-0.000550	0.098998	3.324491	-2.855218	2.213067
64367	0	1.623674	-0.079351	9.887672	0.016235	-0.000793	0.098877	3.323786	-2.855509	2.211895
64368	0	1.581104	-0.079419	9.857081	0.015811	-0.000794	0.098571	3.323388	-2.854289	2.215545
64369	0	1.598957	-0.091394	9.857206	0.015991	-0.000916	0.098572	3.324551	-2.851123	2.216092
64370	0	1.604444	-0.103143	9.899971	0.016048	-0.001035	0.098999	3.327684	-2.845231	2.219107
64371	0	1.604906	-0.097672	9.875540	0.016052	-0.000977	0.098755	3.326809	-2.840408	2.228393
64372	0	1.592149	-0.110243	9.832888	0.015924	-0.001100	0.098329	3.322877	-2.836762	2.229436
64373	0	1.586638	-0.097705	9.869429	0.015869	-0.000977	0.098694	3.321664	-2.832220	2.225839
64374	0	1.604511	-0.091565	9.863306	0.016047	-0.000917	0.098633	3.323077	-2.829207	2.227342
64375	0	1.623296	-0.091734	9.869422	0.016235	-0.000916	0.098694	3.320339	-2.825128	2.227113
64376	0	1.610904	-0.115815	9.899900	0.016109	-0.001163	0.098999	3.325742	-2.824508	2.231262
64377	0	1.592756	-0.109829	9.765668	0.015930	-0.001099	0.097656	3.325493	-2.820044	2.227544
64378	0	1.592431	-0.079494	9.857179	0.015924	-0.000793	0.098572	3.323065	-2.818627	2.228509
64379	0	1.574620	-0.085535	9.851087	0.015747	-0.000854	0.098511	3.321391	-2.816263	2.225222
64380	0	1.605238	-0.079057	9.802217	0.016050	-0.000795	0.098022	3.326229	-2.817333	2.225123
64381	0	1.599235	-0.079231	9.790021	0.015991	-0.000793	0.097900	3.326900	-2.817195	2.220384
64382	0	1.581026	-0.091450	9.838767	0.015810	-0.000914	0.098388	3.325171	-2.816179	2.222069
64383	0	1.599183	-0.067106	9.783926	0.015991	-0.000671	0.097839	3.324839	-2.815608	2.220361
64384	0	1.623845	-0.043018	9.814321	0.016236	-0.000427	0.098144	3.320774	-2.816727	2.220647
64385	0	1.593078	-0.085471	9.826650	0.015930	-0.000854	0.098267	3.319782	-2.816221	2.228195
64386	0	1.617681	-0.067253	9.826539	0.016175	-0.000672	0.098266	3.318836	-2.816809	2.232111
64387	0	1.580796	-0.091799	9.826660	0.015808	-0.000916	0.098267	3.315255	-2.815402	2.238350
64388	0	1.587142	-0.104304	9.808202	0.015868	-0.001043	0.098083	3.314850	-2.817888	2.239276
64389	0	1.587387	-0.103825	9.863204	0.015869	-0.001038	0.098633	3.313324	-2.822168	2.243627
64390	0	1.618879	-0.085647	9.838595	0.016184	-0.000856	0.098387	3.312507	-2.826613	2.242993
64391	0	1.580985	-0.097482	9.912083	0.015808	-0.000977	0.099121	3.313725	-2.827389	2.245634
64392	0	1.599307	-0.115886	9.820475	0.015994	-0.001157	0.098205	3.310696	-2.824675	2.237108
64393	0	1.599108	-0.085510	9.875490	0.015991	-0.000854	0.098755	3.309264	-2.823203	2.237077
64394	0	1.587028	-0.103653	9.924191	0.015868	-0.001040	0.099242	3.311955	-2.824193	2.236532
64395	0	1.611502	-0.097398	9.851048	0.016113	-0.000977	0.098511	3.314170	-2.824940	2.235690
64396	0	1.605689	-0.115896	9.869256	0.016055	-0.001155	0.098693	3.308720	-2.825837	2.242291
64397	0	1.617611	-0.073569	9.881560	0.016174	-0.000732	0.098816	3.304266	-2.826451	2.241119
64398	0	1.611735	-0.080529	9.875369	0.016116	-0.000800	0.098754	3.297623	-2.826449	2.241716
64399	0	1.599081	-0.122016	9.881599	0.015991	-0.001221	0.098816	3.297511	-2.824607	2.238919
64400	0	1.617359	-0.091513	9.924313	0.016173	-0.000916	0.099243	3.297194	-2.823609	2.240471
64401	0	1.629626	-0.073657	9.918212	0.016296	-0.000732	0.099182	3.291705	-2.822130	2.243277
64402	0	1.605118	-0.098783	9.796046	0.016051	-0.000985	0.097960	3.287859	-2.820616	2.244200
64403	0	1.654013	-0.073233	9.881598	0.016541	-0.000732	0.098816	3.287235	-2.818764	2.238430
64404	0	1.598862	-0.104229	9.899924	0.015990	-0.001038	0.098999	3.281122	-2.815506	2.239358
64405	0	1.629173	-0.085999	9.845043	0.016296	-0.000854	0.098450	3.274055	-2.808796	2.242022
64406	0	1.610223	-0.087380	9.838980	0.016104	-0.000866	0.098390	3.264282	-2.805573	2.239334
64407	0	1.611050	-0.091494	9.881638	0.016113	-0.000916	0.098816	3.264181	-2.801075	2.239922
64408	0	1.604455	-0.073296	9.845002	0.016047	-0.000731	0.098450	3.261745	-2.797342	2.238690
64409	0	1.593339	-0.104302	9.869327	0.015930	-0.001038	0.098694	3.254701	-2.799817	2.237754
64410	0	1.605943	-0.093246	9.875269	0.016058	-0.000927	0.098753	3.247622	-2.800168	2.236700
64411	0	1.605363	-0.097941	9.759496	0.016052	-0.000977	0.097595	3.243555	-2.800389	2.237037
64412	0	1.599046	-0.086093	9.814417	0.015994	-0.000861	0.098144	3.243049	-2.794928	2.241762
64413	0	1.574620	-0.092083	9.838876	0.015747	-0.000916	0.098389	3.236182	-2.792507	2.239103
64414	0	1.592457	-0.105333	9.869440	0.015928	-0.001049	0.098694	3.230508	-2.786838	2.241335
64415	0	1.617318	-0.091724	9.814470	0.016174	-0.000916	0.098145	3.227775	-2.784109	2.239621
64416	0	1.629417	-0.061667	9.844959	0.016294	-0.000614	0.098450	3.224132	-2.783466	2.238368
64417	0	1.623898	-0.104097	9.820493	0.016235	-0.001038	0.098206	3.219466	-2.786316	2.238485
64418	0	1.600410	-0.098763	9.899608	0.015998	-0.000984	0.098997	3.214736	-2.792101	2.238109
64419	0	1.587465	-0.116636	9.875392	0.015869	-0.001160	0.098755	3.206239	-2.797124	2.235866
64420	0	1.587786	-0.105341	9.814194	0.015880	-0.001052	0.098142	3.203763	-2.793566	2.229242
64421	0	1.574858	-0.091500	9.838844	0.015747	-0.000916	0.098389	3.203604	-2.793871	2.225955
64422	0	1.574924	-0.128469	9.832676	0.015750	-0.001282	0.098327	3.199410	-2.791686	2.224580
64423	0	1.605099	-0.103771	9.838887	0.016052	-0.001038	0.098389	3.198487	-2.788874	2.223827
64424	0	1.611598	-0.110078	9.802153	0.016110	-0.001100	0.098022	3.196282	-2.794063	2.225329
64425	0	1.623670	-0.110264	9.869358	0.016235	-0.001099	0.098694	3.190869	-2.794342	2.227802
64426	0	1.599224	-0.117327	9.869298	0.015993	-0.001168	0.098693	3.184310	-2.791927	2.227133
64427	0	1.605251	-0.110151	9.851067	0.016052	-0.001099	0.098511	3.180211	-2.790811	2.223816
64428	0	1.611184	-0.116746	9.857105	0.016113	-0.001166	0.098571	3.178124	-2.787784	2.227189
64429	0	1.592815	-0.116248	9.893828	0.015930	-0.001160	0.098938	3.174095	-2.784066	2.223148
64430	0	1.617365	-0.105099	9.832688	0.016170	-0.001043	0.098328	3.164447	-2.787420	2.222822
64431	0	1.579859	-0.122419	9.845119	0.015808	-0.001221	0.098450	3.159656	-2.774970	2.223093
64432	0	1.596722	-0.117075	9.857539	0.015972	-0.001167	0.098575	3.154898	-2.767856	2.221784
64433	0	1.592739	-0.104232	9.826700	0.015930	-0.001038	0.098267	3.148622	-2.763302	2.222010
64434	0	1.616697	-0.098929	9.826684	0.016169	-0.000986	0.098267	3.144130	-2.760040	2.223885
64435	0	1.605249	-0.091814	9.826654	0.016052	-0.000916	0.098267	3.140287	-2.759001	2.228749
64436	0	1.599162	-0.104672	9.826555	0.015991	-0.001043	0.098266	3.135519	-2.758212	2.237526
64437	0	1.629513	-0.079905	9.899919	0.016296	-0.000793	0.098999	3.128306	-2.755374	2.236734
64438	0	1.605342	-0.080861	9.863213	0.016049	-0.000805	0.098633	3.123217	-2.758639	2.236964
64439	0	1.629776	-0.080083	9.826631	0.016296	-0.000793	0.098267	3.113909	-2.758848	2.236466
64440	0	1.630196	-0.099513	9.869226	0.016298	-0.000992	0.098693	3.109294	-2.761646	2.230653
64441	0	1.617420	-0.097988	9.844969	0.016174	-0.000977	0.098450	3.104673	-2.760101	2.227263
64442	0	1.586570	-0.129019	9.826603	0.015868	-0.001288	0.098266	3.101796	-2.755868	2.225557
64443	0	1.568668	-0.110318	9.796127	0.015686	-0.001099	0.097961	3.095734	-2.755161	2.220862
64444	0	1.611433	-0.123074	9.838770	0.016114	-0.001230	0.098388	3.094348	-2.753818	2.215827
64445	0	1.605772	-0.103801	9.857088	0.016052	-0.001038	0.098572	3.092980	-2.758945	2.219801
64446	0	1.588045	-0.097820	9.783731	0.015880	-0.000978	0.097837	3.091346	-2.758517	2.216471
64447	0	1.623933	-0.109888	9.814387	0.016235	-0.001099	0.098145	3.090210	-2.761854	2.219822
64448	0	1.624557	-0.098210	9.808111	0.016243	-0.000978	0.098082	3.084085	-2.763508	2.220354
64449	0	1.624086	-0.116079	9.844878	0.016235	-0.001160	0.098450	3.081940	-2.768558	2.220317
64450	0	1.600483	-0.122572	9.887356	0.016002	-0.001224	0.098874	3.078649	-2.770690	2.214097
64451	0	1.599308	-0.128070	9.857149	0.015991	-0.001282	0.098572	3.079000	-2.771486	2.215771
64452	0	1.605464	-0.110069	9.875397	0.016055	-0.001098	0.098754	3.074729	-2.769480	2.210763
64453	0	1.635629	-0.097835	9.869402	0.016357	-0.000977	0.098694	3.071862	-2.766729	2.207907
64454	0	1.605156	-0.111114	9.869341	0.016049	-0.001103	0.098694	3.062102	-2.767968	2.208476
64455	0	1.647758	-0.109810	9.906038	0.016479	-0.001099	0.099060	3.061890	-2.764395	2.208389
64456	0	1.617493	-0.122296	9.850999	0.016171	-0.001221	0.098511	3.058458	-2.768067	2.202905
64457	0	1.629750	-0.103662	9.857160	0.016296	-0.001038	0.098572	3.058734	-2.767979	2.199655
64458	0	1.623768	-0.091421	9.899800	0.016237	-0.000915	0.098998	3.058279	-2.767196	2.203302
64459	0	1.636068	-0.073260	9.875434	0.016357	-0.000732	0.098755	3.057199	-2.769698	2.208161
64460	0	1.624037	-0.103966	9.850894	0.016241	-0.001039	0.098509	3.055084	-2.767568	2.207401
64461	0	1.617419	-0.115941	9.881594	0.016174	-0.001160	0.098816	3.054535	-2.766064	2.201300
64462	0	1.586273	-0.128059	9.814543	0.015868	-0.001282	0.098145	3.055036	-2.758341	2.198571
64463	0	1.587053	-0.122477	9.857150	0.015869	-0.001221	0.098572	3.049516	-2.758563	2.197973
64464	0	1.611394	-0.092127	9.887638	0.016116	-0.000924	0.098876	3.051919	-2.754692	2.195829
64465	0	1.617384	-0.110214	9.863285	0.016174	-0.001099	0.098633	3.047061	-2.752694	2.188827
64466	0	1.610458	-0.098465	9.759649	0.016112	-0.000984	0.097595	3.045720	-2.742210	2.181227
64467	0	1.611348	-0.134376	9.851070	0.016113	-0.001343	0.098511	3.043712	-2.741214	2.185379
64468	0	1.604940	-0.134628	9.844921	0.016052	-0.001346	0.098449	3.042124	-2.736550	2.184646
64469	0	1.617507	-0.140403	9.790026	0.016174	-0.001404	0.097900	3.041028	-2.735998	2.180015
64470	0	1.611503	-0.122291	9.802136	0.016114	-0.001222	0.098022	3.038711	-2.735629	2.183539
64471	0	1.599187	-0.103260	9.826655	0.015991	-0.001038	0.098267	3.043619	-2.735006	2.180296
64472	0	1.629721	-0.121397	9.875392	0.016297	-0.001211	0.098754	3.039544	-2.733524	2.181885
64473	0	1.605326	-0.092009	9.851054	0.016052	-0.000916	0.098511	3.033437	-2.733308	2.177150
64474	0	1.593439	-0.104901	9.875354	0.015932	-0.001047	0.098754	3.030391	-2.734684	2.179698
64475	0	1.599259	-0.067337	9.869361	0.015991	-0.000671	0.098694	3.027222	-2.734991	2.184897
64476	0	1.593978	-0.134925	9.856956	0.015932	-0.001348	0.098571	3.024378	-2.742537	2.182103
64477	0	1.598617	-0.122338	9.857256	0.015991	-0.001221	0.098572	3.020445	-2.735402	2.187474
64478	0	1.598420	-0.134707	9.869426	0.015981	-0.001348	0.098695	3.021215	-2.738040	2.184026
64479	0	1.593128	-0.146537	9.881573	0.015930	-0.001465	0.098816	3.019739	-2.737964	2.184495
64480	0	1.599771	-0.097487	9.869219	0.015993	-0.000978	0.098693	3.022975	-2.741951	2.180968
64481	0	1.623558	-0.109912	9.863277	0.016235	-0.001099	0.098633	3.021527	-2.740939	2.182273
64482	0	1.593291	-0.110030	9.899763	0.015930	-0.001101	0.098998	3.020928	-2.742699	2.179435
64483	0	1.623714	-0.103502	9.881565	0.016235	-0.001038	0.098816	3.023013	-2.743377	2.174597
64484	0	1.617761	-0.115632	9.869281	0.016177	-0.001155	0.098693	3.020509	-2.742543	2.173854
64485	0	1.635392	-0.085299	9.857237	0.016357	-0.000854	0.098572	3.021390	-2.737132	2.172290
64486	0	1.629034	-0.091431	9.887763	0.016289	-0.000913	0.098878	3.018633	-2.737600	2.169510
64487	0	1.605136	-0.091777	9.857190	0.016052	-0.000916	0.098572	3.015181	-2.735257	2.169879
64488	0	1.623200	-0.079789	9.875512	0.016233	-0.000798	0.098755	3.014702	-2.732267	2.169836
64489	0	1.599071	-0.103318	9.893812	0.015991	-0.001038	0.098938	3.018878	-2.730378	2.167215
64490	0	1.629458	-0.072379	9.875502	0.016295	-0.000724	0.098755	3.018083	-2.728007	2.164591
64491	0	1.654127	-0.073252	9.887683	0.016541	-0.000732	0.098877	3.017120	-2.727501	2.164130
64492	0	1.617311	-0.055002	9.844911	0.016175	-0.000550	0.098449	3.016572	-2.723603	2.162484
64493	0	1.605284	-0.134432	9.851062	0.016052	-0.001343	0.098511	3.013910	-2.723030	2.164073
64494	0	1.599000	-0.103923	9.863223	0.015992	-0.001041	0.098632	3.015574	-2.719120	2.158238
64495	0	1.568590	-0.121667	9.857185	0.015686	-0.001221	0.098572	3.019319	-2.717682	2.158680
64496	0	1.629118	-0.121549	9.814521	0.016295	-0.001213	0.098145	3.015693	-2.711402	2.160149
64497	0	1.635841	-0.055088	9.826643	0.016357	-0.000549	0.098267	3.013023	-2.711309	2.165477
64498	0	1.575160	-0.170587	9.887555	0.015748	-0.001713	0.098876	3.020082	-2.714111	2.162058
64499	0	1.586487	-0.096821	9.851151	0.015869	-0.000977	0.098511	3.028804	-2.707911	2.162773
64500	0	1.579923	-0.108171	9.832865	0.015800	-0.001082	0.098329	3.028758	-2.706207	2.160988
64501	0	1.550469	-0.073534	9.814423	0.015503	-0.000732	0.098145	3.024513	-2.706879	2.157943
64502	0	1.587166	-0.128442	9.789954	0.015872	-0.001288	0.097899	3.028233	-2.705251	2.160967
64503	0	1.629330	-0.127918	9.796197	0.016296	-0.001282	0.097961	3.030339	-2.700272	2.159829
64504	0	1.629018	-0.054147	9.820646	0.016290	-0.000545	0.098207	3.033025	-2.699451	2.157894
64505	0	1.599298	-0.078546	9.820534	0.015991	-0.000793	0.098206	3.041366	-2.700220	2.159987
64506	0	1.569335	-0.089850	9.802081	0.015689	-0.000900	0.098022	3.042496	-2.704161	2.167023
64507	0	1.599483	-0.158822	9.887635	0.015991	-0.001587	0.098877	3.040103	-2.707061	2.166093
64508	0	1.588044	-0.122129	9.850812	0.015876	-0.001224	0.098509	3.041777	-2.711243	2.171510
64509	0	1.599034	-0.152882	9.857187	0.015991	-0.001526	0.098572	3.037534	-2.708855	2.167319
64510	0	1.592956	-0.067552	9.844952	0.015928	-0.000678	0.098450	3.039551	-2.709064	2.168810
64511	0	1.611404	-0.079087	9.838857	0.016113	-0.000793	0.098389	3.041678	-2.708525	2.162847
64512	0	1.611823	-0.139758	9.820398	0.016114	-0.001399	0.098205	3.042461	-2.711880	2.164360
64513	0	1.624049	-0.145860	9.826584	0.016235	-0.001465	0.098267	3.048759	-2.716560	2.166080
64514	0	1.618525	-0.084218	9.881378	0.016184	-0.000842	0.098814	3.047772	-2.716842	2.167008
64515	0	1.574480	-0.061113	9.887731	0.015747	-0.000610	0.098877	3.046019	-2.712824	2.164219
64516	0	1.653791	-0.073490	9.893762	0.016536	-0.000734	0.098938	3.044493	-2.713979	2.165757
64517	0	1.629695	-0.121787	9.857172	0.016296	-0.001221	0.098572	3.046840	-2.713498	2.172034
64518	0	1.648315	-0.145691	9.820421	0.016480	-0.001460	0.098205	3.049606	-2.715316	2.171891
64519	0	1.605133	-0.116134	9.906019	0.016052	-0.001160	0.099060	3.046783	-2.713009	2.171613
64520	0	1.593101	-0.042980	9.875445	0.015928	-0.000431	0.098755	3.047366	-2.714755	2.164226
64521	0	1.574281	-0.121786	9.906077	0.015747	-0.001221	0.099060	3.049751	-2.708489	2.164824
64522	0	1.628636	-0.140120	9.954950	0.016288	-0.001399	0.099549	3.046420	-2.705454	2.161946
64523	0	1.599291	-0.152572	9.875461	0.015991	-0.001526	0.098755	3.045661	-2.706239	2.167345
64524	0	1.599495	-0.078894	9.838761	0.015994	-0.000793	0.098388	3.049920	-2.706110	2.179178
64525	0	1.611390	-0.054923	9.857168	0.016113	-0.000549	0.098572	3.049099	-2.705589	2.184428
64526	0	1.611318	-0.085356	9.887618	0.016114	-0.000854	0.098876	3.049287	-2.703035	2.185771
64527	0	1.617609	-0.127929	9.857152	0.016174	-0.001282	0.098572	3.051205	-2.703760	2.185944
64528	0	1.605366	-0.090910	9.832694	0.016055	-0.000911	0.098327	3.052211	-2.700830	2.191838
64529	0	1.629364	-0.042172	9.857226	0.016296	-0.000427	0.098572	3.057668	-2.696392	2.193856
64530	0	1.616795	-0.090487	9.838878	0.016169	-0.000905	0.098389	3.057002	-2.694204	2.186105
64531	0	1.629472	-0.109762	9.893827	0.016296	-0.001099	0.098938	3.057274	-2.691052	2.188714
64532	0	1.623350	-0.115570	9.814423	0.016232	-0.001158	0.098145	3.058763	-2.691970	2.183695
64533	0	1.642321	-0.097750	9.850994	0.016418	-0.000977	0.098511	3.056777	-2.696210	2.183963
64534	0	1.624608	-0.067971	9.838653	0.016245	-0.000674	0.098387	3.049593	-2.696293	2.189654
64535	0	1.623371	-0.085586	9.826686	0.016235	-0.000854	0.098267	3.047130	-2.693150	2.194357
64536	0	1.617709	-0.109812	9.863177	0.016171	-0.001101	0.098633	3.050089	-2.699455	2.195878
64537	0	1.598577	-0.127832	9.893891	0.015991	-0.001282	0.098938	3.053110	-2.691936	2.194434
64538	0	1.604300	-0.115184	9.887756	0.016041	-0.001153	0.098878	3.053500	-2.693277	2.196181
64539	0	1.599007	-0.134544	9.863296	0.015991	-0.001343	0.098633	3.049563	-2.690578	2.192591
64540	0	1.605202	-0.122975	9.814406	0.016049	-0.001226	0.098145	3.044837	-2.692222	2.187454
64541	0	1.635503	-0.116073	9.838906	0.016357	-0.001160	0.098389	3.042727	-2.688169	2.186546
64542	0	1.598723	-0.152681	9.857168	0.015986	-0.001529	0.098572	3.044015	-2.687849	2.185898
64543	0	1.641995	-0.122149	9.869359	0.016418	-0.001221	0.098694	3.042212	-2.688227	2.181129
64544	0	1.623712	-0.104088	9.912030	0.016238	-0.001040	0.099120	3.039727	-2.685722	2.182442
64545	0	1.587166	-0.091872	9.918170	0.015869	-0.000916	0.099182	3.035143	-2.687327	2.180878
64546	0	1.593810	-0.092815	9.893552	0.015935	-0.000922	0.098936	3.027386	-2.689723	2.186713
64547	0	1.575147	-0.091508	9.863211	0.015747	-0.000916	0.098633	3.026968	-2.693513	2.184001
64548	0	1.581601	-0.085521	9.832583	0.015817	-0.000854	0.098326	3.025226	-2.691403	2.183413
64549	0	1.605326	-0.049208	9.851056	0.016052	-0.000488	0.098511	3.019930	-2.691276	2.183780
64550	0	1.611862	-0.104882	9.857023	0.016115	-0.001046	0.098571	3.015973	-2.693986	2.183134
64551	0	1.618207	-0.073798	9.838735	0.016174	-0.000732	0.098389	3.008634	-2.701698	2.180579
64552	0	1.606667	-0.074342	9.814181	0.016068	-0.000744	0.098142	3.008275	-2.699332	2.178726
64553	0	1.599258	-0.097692	9.851052	0.015991	-0.000977	0.098511	3.006936	-2.699667	2.180570
64554	0	1.642345	-0.079946	9.875353	0.016421	-0.000794	0.098754	3.000239	-2.700828	2.178546
64555	0	1.623710	-0.116323	9.844938	0.016235	-0.001160	0.098450	2.995234	-2.701558	2.176525
64556	0	1.623789	-0.092251	9.820467	0.016238	-0.000923	0.098205	2.995073	-2.699938	2.179779
64557	0	1.568512	-0.109922	9.826674	0.015686	-0.001099	0.098267	2.993454	-2.697684	2.186742
64558	0	1.574429	-0.098072	9.875500	0.015745	-0.000978	0.098755	2.989954	-2.695364	2.188152
64559	0	1.605175	-0.098106	9.832767	0.016052	-0.000977	0.098328	2.983884	-2.693452	2.186909
64560	0	1.610980	-0.123552	9.893833	0.016112	-0.001230	0.098938	2.976930	-2.689308	2.193517
64561	0	1.611467	-0.103565	9.851054	0.016113	-0.001038	0.098511	2.978257	-2.689623	2.192902
64562	0	1.611328	-0.103742	9.893747	0.016116	-0.001035	0.098937	2.974299	-2.684999	2.193072
64563	0	1.604914	-0.098087	9.832810	0.016052	-0.000977	0.098328	2.968457	-2.680007	2.188192
64564	0	1.623427	-0.105133	9.814356	0.016229	-0.001047	0.098145	2.962696	-2.685204	2.187590
64565	0	1.604836	-0.048820	9.893862	0.016052	-0.000488	0.098938	2.961890	-2.679423	2.189466
64566	0	1.622573	-0.097450	9.875603	0.016227	-0.000977	0.098756	2.963362	-2.676888	2.188976
64567	0	1.598881	-0.097993	9.869420	0.015991	-0.000977	0.098694	2.958593	-2.672837	2.190569
64568	0	1.617357	-0.098305	9.844906	0.016170	-0.000984	0.098450	2.958997	-2.676198	2.188277
64569	0	1.629550	-0.085536	9.838881	0.016296	-0.000854	0.098389	2.957098	-2.673924	2.189715
64570	0	1.623164	-0.098049	9.863309	0.016233	-0.000978	0.098633	2.953899	-2.670506	2.190778
64571	0	1.593077	-0.122494	9.869370	0.015930	-0.001221	0.098694	2.948109	-2.669953	2.190403
64572	0	1.611540	-0.092797	9.875370	0.016114	-0.000924	0.098754	2.942763	-2.670094	2.199378
64573	0	1.629550	-0.109769	9.863297	0.016296	-0.001099	0.098633	2.942954	-2.667810	2.199234
64574	0	1.617531	-0.091509	9.851025	0.016172	-0.000914	0.098511	2.940361	-2.669856	2.196974
64575	0	1.635801	-0.097850	9.905994	0.016357	-0.000977	0.099060	2.937230	-2.669367	2.205080
64576	0	1.617573	-0.104430	9.905901	0.016175	-0.001042	0.099059	2.934129	-2.668580	2.207087
64577	0	1.642136	-0.128356	9.899852	0.016418	-0.001282	0.098999	2.931139	-2.670636	2.206156
64578	0	1.618201	-0.073863	9.832539	0.016180	-0.000736	0.098326	2.927494	-2.671577	2.204198
64579	0	1.599446	-0.097830	9.838813	0.015991	-0.000977	0.098389	2.924574	-2.674097	2.204649
64580	0	1.605503	-0.092288	9.826514	0.016058	-0.000919	0.098265	2.919618	-2.669386	2.204391
64581	0	1.580886	-0.122250	9.899888	0.015808	-0.001221	0.098999	2.916682	-2.668909	2.203396
64582	0	1.593267	-0.141207	9.814326	0.015931	-0.001408	0.098144	2.910638	-2.669435	2.200907
64583	0	1.605474	-0.103946	9.887653	0.016052	-0.001038	0.098877	2.907574	-2.671085	2.200871
64584	0	1.587282	-0.116619	9.838691	0.015874	-0.001163	0.098387	2.903537	-2.668586	2.202579
64585	0	1.623423	-0.109804	9.838886	0.016235	-0.001099	0.098389	2.903342	-2.665931	2.200555
64586	0	1.629225	-0.122139	9.844990	0.016294	-0.001220	0.098450	2.900564	-2.663221	2.201754
64587	0	1.623522	-0.109882	9.790041	0.016235	-0.001099	0.097900	2.899456	-2.661815	2.201231
64588	0	1.629573	-0.103810	9.802242	0.016295	-0.001039	0.098022	2.899093	-2.660785	2.193472
64589	0	1.599373	-0.116129	9.826617	0.015991	-0.001160	0.098267	2.896322	-2.662403	2.192221
64590	0	1.630384	-0.098176	9.814216	0.016301	-0.000980	0.098143	2.893817	-2.664281	2.195369
64591	0	1.599234	-0.085422	9.808331	0.015991	-0.000854	0.098083	2.893254	-2.664247	2.189379
64592	0	1.575094	-0.116260	9.796012	0.015749	-0.001160	0.097960	2.888980	-2.665185	2.185143
64593	0	1.593079	-0.110037	9.826648	0.015930	-0.001099	0.098267	2.886072	-2.664642	2.179602
64594	0	1.605797	-0.116737	9.820379	0.016053	-0.001163	0.098205	2.880686	-2.668858	2.174482
64595	0	1.605545	-0.140535	9.802191	0.016052	-0.001404	0.098022	2.877976	-2.671400	2.173621
64596	0	1.618291	-0.122842	9.802003	0.016180	-0.001225	0.098021	2.872557	-2.673459	2.171225
64597	0	1.617451	-0.122572	9.905997	0.016174	-0.001221	0.099060	2.865900	-2.672515	2.172773
64598	0	1.624072	-0.116907	9.826477	0.016235	-0.001170	0.098266	2.866213	-2.677610	2.175317
64599	0	1.617488	-0.146401	9.857170	0.016174	-0.001465	0.098572	2.866242	-2.677136	2.178382
64600	0	1.611997	-0.122074	9.869194	0.016114	-0.001220	0.098693	2.864190	-2.682473	2.173610
64601	0	1.611696	-0.104277	9.924251	0.016113	-0.001038	0.099243	2.857382	-2.685391	2.169549
64602	0	1.599983	-0.110856	9.869163	0.015998	-0.001109	0.098692	2.857106	-2.686404	2.169721
64603	0	1.611692	-0.122182	9.851013	0.016113	-0.001221	0.098511	2.854899	-2.689363	2.168350
64604	0	1.587591	-0.103956	9.918022	0.015876	-0.001040	0.099180	2.855034	-2.688152	2.162692
64605	0	1.587276	-0.134182	9.851017	0.015869	-0.001343	0.098511	2.855197	-2.691145	2.167584
64606	0	1.593997	-0.115784	9.942387	0.015937	-0.001159	0.099424	2.855279	-2.693437	2.162507
64607	0	1.592740	-0.097987	9.893840	0.015930	-0.000977	0.098938	2.850583	-2.688969	2.164626
64608	0	1.622538	-0.129128	9.863347	0.016230	-0.001288	0.098633	2.846421	-2.682721	2.162135
64609	0	1.617571	-0.110451	9.844941	0.016174	-0.001099	0.098450	2.838762	-2.683018	2.162412
64610	0	1.624204	-0.111323	9.832603	0.016238	-0.001111	0.098327	2.835316	-2.686180	2.162353
64611	0	1.629966	-0.109957	9.912055	0.016296	-0.001099	0.099121	2.833326	-2.688719	2.163981
64612	0	1.629951	-0.092189	9.899751	0.016302	-0.000918	0.098997	2.828431	-2.684481	2.164208
64613	0	1.623483	-0.079527	9.918220	0.016235	-0.000793	0.099182	2.825452	-2.682682	2.170684
64614	0	1.611071	-0.110447	9.887704	0.016111	-0.001102	0.098877	2.822253	-2.680587	2.167801
64615	0	1.605099	-0.110062	9.838885	0.016052	-0.001099	0.098389	2.819070	-2.677869	2.168134
64616	0	1.598970	-0.122650	9.893776	0.015988	-0.001225	0.098938	2.816967	-2.678250	2.175945
64617	0	1.598916	-0.158909	9.887725	0.015991	-0.001587	0.098877	2.813566	-2.674659	2.172902
64618	0	1.616950	-0.086570	9.893794	0.016170	-0.000859	0.098938	2.805283	-2.673363	2.175974
64619	0	1.599005	-0.109972	9.844988	0.015991	-0.001099	0.098450	2.803144	-2.670755	2.176636
64620	0	1.610990	-0.116711	9.912112	0.016110	-0.001163	0.099121	2.797009	-2.668903	2.179229
64621	0	1.617527	-0.140442	9.899886	0.016174	-0.001404	0.098999	2.795391	-2.668852	2.184757
64622	0	1.593100	-0.122336	9.887617	0.015932	-0.001223	0.098876	2.793626	-2.666362	2.182911
64623	0	1.629772	-0.098193	9.832736	0.016296	-0.000977	0.098328	2.786540	-2.666729	2.187270
64624	0	1.623993	-0.111156	9.893658	0.016237	-0.001110	0.098937	2.783929	-2.668629	2.189262
64625	0	1.599258	-0.128410	9.832738	0.015991	-0.001282	0.098328	2.780305	-2.668967	2.188933
64626	0	1.611824	-0.110523	9.857032	0.016115	-0.001104	0.098571	2.778378	-2.671302	2.190938
64627	0	1.586900	-0.140617	9.826659	0.015869	-0.001404	0.098267	2.774760	-2.669883	2.186092
64628	0	1.605285	-0.110187	9.857059	0.016051	-0.001103	0.098571	2.775613	-2.670472	2.189014
64629	0	1.592979	-0.097703	9.863287	0.015930	-0.000977	0.098633	2.774199	-2.668732	2.190518
64630	0	1.605155	-0.116349	9.893792	0.016051	-0.001162	0.098938	2.771126	-2.667748	2.189426
64631	0	1.623294	-0.116242	9.863318	0.016235	-0.001160	0.098633	2.767090	-2.663734	2.190152
64632	0	1.617197	-0.104054	9.814416	0.016170	-0.001043	0.098145	2.769405	-2.665284	2.186437
64633	0	1.611992	-0.127960	9.863176	0.016113	-0.001282	0.098633	2.770939	-2.671771	2.185135
64634	0	1.606849	-0.097528	9.923981	0.016066	-0.000973	0.099240	2.767133	-2.673876	2.187684
64635	0	1.636183	-0.104243	9.875410	0.016357	-0.001038	0.098755	2.760701	-2.677691	2.189115
64636	0	1.618259	-0.123168	9.942441	0.016183	-0.001231	0.099424	2.759274	-2.676067	2.188448
64637	0	1.611477	-0.140289	9.899879	0.016113	-0.001404	0.098999	2.759437	-2.676526	2.186605
64638	0	1.623709	-0.115936	9.912032	0.016238	-0.001159	0.099120	2.757806	-2.674078	2.190792
64639	0	1.611402	-0.079303	9.973133	0.016113	-0.000793	0.099731	2.757399	-2.673661	2.186035
64640	0	1.617609	-0.115704	9.832658	0.016175	-0.001160	0.098327	2.759548	-2.673379	2.188541
64641	0	1.586949	-0.152640	9.863275	0.015869	-0.001526	0.098633	2.758066	-2.672508	2.183162
64642	0	1.605381	-0.158550	9.881476	0.016052	-0.001589	0.098815	2.760980	-2.673099	2.183700
64643	0	1.599069	-0.158671	9.869394	0.015991	-0.001587	0.098694	2.760320	-2.671269	2.180888
64644	0	1.605492	-0.128185	9.899843	0.016051	-0.001282	0.098999	2.759280	-2.674262	2.184035
64645	0	1.587063	-0.128001	9.857156	0.015869	-0.001282	0.098572	2.760377	-2.674721	2.182246
64646	0	1.623751	-0.090737	9.850995	0.016238	-0.000913	0.098510	2.765580	-2.672731	2.187561
64647	0	1.611015	-0.109434	9.906062	0.016113	-0.001099	0.099060	2.769617	-2.667851	2.183749
64648	0	1.610560	-0.121269	9.820669	0.016107	-0.001213	0.098207	2.769209	-2.665311	2.177224
64649	0	1.604948	-0.134408	9.845014	0.016052	-0.001343	0.098450	2.766839	-2.660857	2.178754
64650	0	1.598840	-0.122321	9.838820	0.015985	-0.001224	0.098389	2.766371	-2.662928	2.174074
64651	0	1.617394	-0.115695	9.838877	0.016174	-0.001160	0.098389	2.768636	-2.661201	2.173664
64652	0	1.605207	-0.096821	9.838858	0.016051	-0.000972	0.098389	2.771909	-2.660760	2.170636
64653	0	1.617680	-0.109289	9.814419	0.016174	-0.001099	0.098145	2.777642	-2.662480	2.171767
64654	0	1.599622	-0.139295	9.869285	0.015996	-0.001392	0.098693	2.776087	-2.661522	2.169444
64655	0	1.635916	-0.103853	9.893769	0.016357	-0.001038	0.098938	2.774124	-2.662340	2.169169
64656	0	1.611508	-0.116136	9.893721	0.016116	-0.001162	0.098937	2.773496	-2.659854	2.168018
64657	0	1.611760	-0.109898	9.869314	0.016113	-0.001099	0.098694	2.772164	-2.663778	2.176280
64658	0	1.605748	-0.097562	9.887561	0.016061	-0.000978	0.098875	2.773451	-2.658712	2.178871
64659	0	1.611051	-0.109687	9.808397	0.016113	-0.001099	0.098083	2.774610	-2.654301	2.179317
64660	0	1.592273	-0.103236	9.838898	0.015924	-0.001035	0.098389	2.776470	-2.651077	2.179531
64661	0	1.617641	-0.121905	9.905974	0.016174	-0.001221	0.099060	2.777461	-2.652360	2.184106
64662	0	1.611995	-0.121854	9.802103	0.016117	-0.001218	0.098022	2.775772	-2.654472	2.182213
64663	0	1.623675	-0.115464	9.875471	0.016235	-0.001160	0.098755	2.780658	-2.654854	2.179124
64664	0	1.593291	-0.114809	9.881501	0.015933	-0.001150	0.098815	2.782116	-2.653477	2.176758
64665	0	1.623334	-0.085311	9.808384	0.016235	-0.000854	0.098083	2.782843	-2.649939	2.175073
64666	0	1.611133	-0.127573	9.789998	0.016109	-0.001280	0.097900	2.786722	-2.651931	2.171232
64667	0	1.611201	-0.127860	9.826685	0.016113	-0.001282	0.098267	2.789462	-2.649273	2.173303
64668	0	1.605039	-0.109052	9.844957	0.016049	-0.001093	0.098450	2.791330	-2.649219	2.173410
64669	0	1.629741	-0.096840	9.802237	0.016296	-0.000977	0.098022	2.799892	-2.649181	2.170219
64670	0	1.593068	-0.114361	9.789967	0.015932	-0.001144	0.097899	2.799962	-2.646254	2.169035
64671	0	1.599232	-0.103931	9.863261	0.015991	-0.001038	0.098633	2.797122	-2.646276	2.167756
64672	0	1.611264	-0.091740	9.826608	0.016115	-0.000919	0.098266	2.798509	-2.642062	2.166393
64673	0	1.623979	-0.097518	9.875417	0.016235	-0.000977	0.098755	2.799220	-2.645891	2.158658
64674	0	1.600364	-0.109048	9.850828	0.016000	-0.001097	0.098509	2.805524	-2.649119	2.154086
64675	0	1.611289	-0.073402	9.912114	0.016113	-0.000732	0.099121	2.802842	-2.647386	2.150257
64676	0	1.611318	-0.140550	9.820546	0.016112	-0.001408	0.098206	2.804435	-2.647086	2.146904
64677	0	1.586638	-0.091594	9.820601	0.015869	-0.000916	0.098206	2.803091	-2.642675	2.149643
64678	0	1.604842	-0.134285	9.851045	0.016047	-0.001344	0.098511	2.803213	-2.643746	2.155323
64679	0	1.593153	-0.121881	9.838848	0.015930	-0.001221	0.098389	2.804508	-2.644157	2.160100
64680	0	1.587135	-0.121570	9.838785	0.015872	-0.001218	0.098388	2.806125	-2.642104	2.155816
64681	0	1.580659	-0.122035	9.875513	0.015808	-0.001221	0.098755	2.805676	-2.639067	2.151782
64682	0	1.611311	-0.103399	9.857122	0.016109	-0.001038	0.098572	2.808940	-2.642090	2.155067
64683	0	1.593003	-0.103764	9.808352	0.015930	-0.001038	0.098083	2.808011	-2.640737	2.155860
64684	0	1.605238	-0.098071	9.863260	0.016051	-0.000978	0.098633	2.803465	-2.640775	2.156871
64685	0	1.593455	-0.097585	9.857108	0.015930	-0.000977	0.098572	2.803379	-2.644671	2.156176
64686	0	1.606431	-0.097198	9.881348	0.016061	-0.000976	0.098814	2.806669	-2.647445	2.154428
64687	0	1.611695	-0.128136	9.869325	0.016113	-0.001282	0.098694	2.806233	-2.650410	2.148737
64688	0	1.605853	-0.121503	9.826483	0.016059	-0.001221	0.098265	2.811913	-2.648736	2.152388
64689	0	1.593494	-0.121936	9.887620	0.015930	-0.001221	0.098877	2.812545	-2.653057	2.150572
64690	0	1.624145	-0.097853	9.869247	0.016245	-0.000975	0.098692	2.807246	-2.647859	2.151802
64691	0	1.604948	-0.109982	9.912153	0.016052	-0.001099	0.099121	2.805041	-2.643416	2.151553
64692	0	1.604772	-0.110361	9.893777	0.016047	-0.001101	0.098938	2.801757	-2.643559	2.155864
64693	0	1.611844	-0.079283	9.844887	0.016113	-0.000793	0.098450	2.801604	-2.648284	2.152026
64694	0	1.594015	-0.115645	9.875293	0.015940	-0.001159	0.098753	2.803322	-2.647582	2.152224
64695	0	1.635629	-0.103575	9.857199	0.016357	-0.001038	0.098572	2.804603	-2.644997	2.150124
64696	0	1.598856	-0.121800	9.863278	0.015988	-0.001218	0.098633	2.803532	-2.644094	2.154079
64697	0	1.605436	-0.085159	9.844939	0.016052	-0.000854	0.098450	2.805978	-2.645391	2.154958
64698	0	1.587565	-0.103138	9.875350	0.015873	-0.001032	0.098754	2.805656	-2.647309	2.160040
64699	0	1.604991	-0.091334	9.875528	0.016052	-0.000916	0.098755	2.807346	-2.643275	2.155078
64700	0	1.610651	-0.091345	9.869416	0.016109	-0.000912	0.098694	2.804516	-2.639702	2.155268
64701	0	1.587238	-0.109823	9.857126	0.015869	-0.001099	0.098572	2.804084	-2.642287	2.159471
64702	0	1.611742	-0.085961	9.881422	0.016119	-0.000854	0.098814	2.797345	-2.639303	2.167499
64703	0	1.586937	-0.103763	9.918209	0.015869	-0.001038	0.099182	2.796426	-2.638386	2.168507
64704	0	1.617854	-0.060810	9.832601	0.016174	-0.000611	0.098327	2.799255	-2.642025	2.162470
64705	0	1.580944	-0.109885	9.771707	0.015808	-0.001099	0.097717	2.798117	-2.642433	2.165287
64706	0	1.599655	-0.128150	9.863132	0.015993	-0.001283	0.098632	2.798606	-2.645225	2.163155
64707	0	1.611421	-0.115807	9.857164	0.016113	-0.001160	0.098572	2.799551	-2.645239	2.171018
64708	0	1.605149	-0.079290	9.802192	0.016054	-0.000791	0.098022	2.796043	-2.640929	2.173034
64709	0	1.580692	-0.103824	9.802265	0.015808	-0.001038	0.098022	2.794500	-2.638172	2.164769
64710	0	1.574424	-0.128681	9.802242	0.015744	-0.001284	0.098022	2.789971	-2.637019	2.166517
64711	0	1.593191	-0.109974	9.844941	0.015930	-0.001099	0.098450	2.787827	-2.637839	2.167450
64712	0	1.605674	-0.091838	9.875366	0.016055	-0.000918	0.098754	2.786959	-2.638577	2.172015
64713	0	1.586789	-0.085179	9.820579	0.015869	-0.000854	0.098206	2.789223	-2.635925	2.178578
64714	0	1.586618	-0.072985	9.844971	0.015866	-0.000728	0.098450	2.785858	-2.634514	2.174477
64715	0	1.581063	-0.116035	9.875447	0.015808	-0.001160	0.098755	2.784223	-2.636181	2.175536
64716	0	1.574950	-0.134654	9.826504	0.015752	-0.001345	0.098265	2.781265	-2.632132	2.170974
64717	0	1.599257	-0.116651	9.912079	0.015991	-0.001160	0.099121	2.772580	-2.632474	2.171748
64718	0	1.580558	-0.123233	9.887674	0.015810	-0.001235	0.098876	2.774827	-2.626053	2.167461
64719	0	1.574995	-0.133858	9.820516	0.015747	-0.001343	0.098206	2.778796	-2.628184	2.167783
64720	0	1.612171	-0.097186	9.814215	0.016119	-0.000969	0.098143	2.774569	-2.630037	2.165418
64721	0	1.605441	-0.091215	9.844939	0.016052	-0.000916	0.098450	2.777610	-2.631267	2.159058
64722	0	1.599877	-0.066865	9.863123	0.015995	-0.000665	0.098632	2.772229	-2.634344	2.160421
64723	0	1.599449	-0.085379	9.899850	0.015991	-0.000854	0.098999	2.772176	-2.636899	2.162608
64724	0	1.642831	-0.091938	9.875224	0.016424	-0.000915	0.098753	2.765827	-2.640384	2.157361
64725	0	1.623976	-0.073430	9.912036	0.016235	-0.000732	0.099121	2.762820	-2.644254	2.158384
64726	0	1.618646	-0.092178	9.911859	0.016183	-0.000920	0.099119	2.760269	-2.647130	2.157824
64727	0	1.623708	-0.109981	9.838837	0.016235	-0.001099	0.098389	2.758068	-2.647952	2.160174
64728	0	1.599263	-0.116501	9.875413	0.015994	-0.001163	0.098754	2.754393	-2.645023	2.158575
64729	0	1.635466	-0.097719	9.845016	0.016357	-0.000977	0.098450	2.752864	-2.640592	2.157930
64730	0	1.599274	-0.122208	9.869268	0.015985	-0.001223	0.098694	2.752575	-2.647898	2.165878
64731	0	1.629288	-0.110069	9.826716	0.016296	-0.001099	0.098267	2.749396	-2.642579	2.163412
64732	0	1.604615	-0.140992	9.881660	0.016045	-0.001409	0.098817	2.746997	-2.643182	2.165736
64733	0	1.635666	-0.091562	9.832776	0.016357	-0.000916	0.098328	2.746073	-2.641026	2.161788
64734	0	1.623538	-0.109992	9.887663	0.016233	-0.001100	0.098877	2.744844	-2.642066	2.162567
64735	0	1.623374	-0.098036	9.954857	0.016235	-0.000977	0.099548	2.739720	-2.638893	2.158770
64736	0	1.623200	-0.117016	9.857167	0.016232	-0.001167	0.098572	2.735610	-2.638133	2.153281
64737	0	1.605172	-0.103726	9.863290	0.016052	-0.001038	0.098633	2.735149	-2.636348	2.152795
64738	0	1.580222	-0.116387	9.826735	0.015807	-0.001160	0.098267	2.729479	-2.629400	2.155694
64739	0	1.605438	-0.079413	9.893764	0.016052	-0.000793	0.098938	2.727857	-2.630657	2.151533
64740	0	1.611679	-0.140784	9.857084	0.016117	-0.001406	0.098571	2.724596	-2.629041	2.147482
64741	0	1.611441	-0.061251	9.838847	0.016113	-0.000610	0.098389	2.721297	-2.629049	2.141694
64742	0	1.611603	-0.092309	9.869273	0.016115	-0.000920	0.098693	2.717282	-2.628731	2.136115
64743	0	1.599071	-0.073384	9.851081	0.015991	-0.000732	0.098511	2.714820	-2.626929	2.139022
64744	0	1.623410	-0.024867	9.857182	0.016234	-0.000247	0.098572	2.712094	-2.625347	2.139490
64745	0	1.617795	-0.098207	9.863216	0.016174	-0.000977	0.098633	2.704946	-2.628326	2.142821
64746	0	1.618144	-0.105112	9.850874	0.016181	-0.001049	0.098509	2.701753	-2.627593	2.140061
64747	0	1.593154	-0.104209	9.875462	0.015930	-0.001038	0.098755	2.695768	-2.627962	2.142697
64748	0	1.611790	-0.068586	9.881449	0.016115	-0.000681	0.098815	2.689294	-2.629850	2.141696
64749	0	1.586788	-0.104088	9.808367	0.015869	-0.001038	0.098083	2.684693	-2.627162	2.140375
64750	0	1.610739	-0.111309	9.814494	0.016110	-0.001105	0.098145	2.674944	-2.622359	2.139870
64751	0	1.611544	-0.116350	9.881552	0.016113	-0.001160	0.098816	2.669756	-2.623571	2.135683
64752	0	1.611759	-0.135623	9.826549	0.016117	-0.001350	0.098266	2.662234	-2.622956	2.140278
64753	0	1.599332	-0.140561	9.899866	0.015991	-0.001404	0.098999	2.659343	-2.624214	2.141378
64754	0	1.593704	-0.134771	9.869239	0.015934	-0.001347	0.098693	2.657220	-2.626567	2.144297
64755	0	1.581062	-0.116148	9.869342	0.015808	-0.001160	0.098694	2.654329	-2.628240	2.141995
64756	0	1.599832	-0.146664	9.844745	0.015996	-0.001469	0.098448	2.655846	-2.629708	2.142329
64757	0	1.593116	-0.115845	9.881577	0.015930	-0.001160	0.098816	2.656411	-2.629669	2.141462
64758	0	1.593237	-0.140698	9.783828	0.015932	-0.001402	0.097838	2.649713	-2.628841	2.143957
64759	0	1.586983	-0.116226	9.887681	0.015869	-0.001160	0.098877	2.645972	-2.628284	2.135039
64760	0	1.599297	-0.122758	9.783826	0.015992	-0.001226	0.097838	2.643826	-2.627999	2.134100
64761	0	1.599263	-0.133738	9.863266	0.015991	-0.001343	0.098633	2.649214	-2.628384	2.128145
64762	0	1.593828	-0.096818	9.844788	0.015933	-0.000966	0.098449	2.645969	-2.633219	2.125050
64763	0	1.593083	-0.092088	9.912094	0.015930	-0.000916	0.099121	2.639065	-2.632669	2.120153
64764	0	1.623636	-0.098736	9.857082	0.016236	-0.000988	0.098571	2.639014	-2.631533	2.122915
64765	0	1.623786	-0.085549	9.875446	0.016235	-0.000854	0.098755	2.637067	-2.633228	2.127682
64766	0	1.605862	-0.092179	9.869165	0.016057	-0.000918	0.098692	2.632379	-2.633779	2.122622
64767	0	1.611466	-0.109875	9.863259	0.016113	-0.001099	0.098633	2.631448	-2.634162	2.123240
64768	0	1.599111	-0.103683	9.832718	0.015994	-0.001039	0.098327	2.632642	-2.629549	2.125319
64769	0	1.623709	-0.104286	9.863247	0.016235	-0.001038	0.098633	2.625812	-2.630348	2.125153
64770	0	1.599451	-0.098870	9.875385	0.015994	-0.000988	0.098754	2.624225	-2.629640	2.125103
64771	0	1.617916	-0.121938	9.930343	0.016174	-0.001221	0.099304	2.624940	-2.633934	2.115623
64772	0	1.600311	-0.140076	9.850847	0.016001	-0.001402	0.098509	2.625472	-2.635386	2.111879
64773	0	1.599110	-0.170502	9.893808	0.015991	-0.001709	0.098938	2.629228	-2.634032	2.109207
64774	0	1.623208	-0.121886	9.826691	0.016234	-0.001213	0.098267	2.621789	-2.630138	2.112900
64775	0	1.611844	-0.127996	9.918131	0.016113	-0.001282	0.099182	2.623000	-2.634906	2.115090
64776	0	1.588213	-0.121732	9.875243	0.015879	-0.001218	0.098753	2.622781	-2.637694	2.113421
64777	0	1.611159	-0.140679	9.826684	0.016113	-0.001404	0.098267	2.618555	-2.634591	2.116560
64778	0	1.598960	-0.098616	9.869346	0.015987	-0.000983	0.098694	2.614451	-2.635782	2.110075
64779	0	1.623598	-0.097368	9.838860	0.016235	-0.000977	0.098389	2.616983	-2.635312	2.109881
64780	0	1.581143	-0.115545	9.899767	0.015809	-0.001154	0.098998	2.614495	-2.636747	2.102551
64781	0	1.635731	-0.085977	9.881589	0.016357	-0.000854	0.098816	2.607687	-2.635345	2.101330
64782	0	1.587086	-0.117021	9.838729	0.015868	-0.001170	0.098388	2.606813	-2.637270	2.102874
64783	0	1.604915	-0.128236	9.771779	0.016052	-0.001282	0.097717	2.605345	-2.632395	2.100957
64784	0	1.635438	-0.085776	9.869323	0.016351	-0.000856	0.098694	2.602996	-2.635410	2.103684
64785	0	1.629663	-0.097655	9.899898	0.016296	-0.000977	0.098999	2.602231	-2.634499	2.106258
64786	0	1.629703	-0.110425	9.857067	0.016296	-0.001100	0.098571	2.596111	-2.633975	2.103704
64787	0	1.617606	-0.128154	9.838839	0.016174	-0.001282	0.098389	2.595558	-2.634808	2.104482
64788	0	1.605843	-0.110085	9.942475	0.016055	-0.001099	0.099425	2.592269	-2.637346	2.100003
64789	0	1.593078	-0.109904	9.918203	0.015930	-0.001099	0.099182	2.591003	-2.636872	2.103170
64790	0	1.593215	-0.116152	9.863168	0.015931	-0.001161	0.098632	2.589201	-2.636807	2.100644
64791	0	1.605187	-0.115919	9.930427	0.016052	-0.001160	0.099304	2.588992	-2.635100	2.096107
64792	0	1.629569	-0.109769	9.887692	0.016295	-0.001099	0.098877	2.589317	-2.634179	2.095242
64793	0	1.593078	-0.122030	9.930411	0.015930	-0.001221	0.099304	2.588991	-2.633705	2.094718
64794	0	1.617519	-0.091676	9.899807	0.016175	-0.000916	0.098998	2.586845	-2.632308	2.090500
64795	0	1.629622	-0.122201	9.851075	0.016296	-0.001221	0.098511	2.584582	-2.630960	2.091567
64796	0	1.635843	-0.122248	9.881465	0.016356	-0.001224	0.098815	2.585068	-2.632003	2.092756
64797	0	1.641769	-0.115750	9.881607	0.016418	-0.001160	0.098816	2.586809	-2.629884	2.091067
64798	0	1.611503	-0.115890	9.887632	0.016111	-0.001156	0.098877	2.582558	-2.632874	2.089489
64799	0	1.617795	-0.122126	9.875428	0.016174	-0.001221	0.098755	2.581145	-2.635891	2.087478
64800	0	1.630123	-0.110052	9.838707	0.016303	-0.001101	0.098387	2.580428	-2.632582	2.091032
64801	0	1.599374	-0.134308	9.930379	0.015991	-0.001343	0.099304	2.579312	-2.634280	2.088252
64802	0	1.599413	-0.152779	9.875421	0.015996	-0.001527	0.098754	2.577462	-2.630961	2.091175
64803	0	1.605449	-0.121998	9.863246	0.016052	-0.001221	0.098633	2.577534	-2.632329	2.086061
64804	0	1.605593	-0.128278	9.844875	0.016056	-0.001281	0.098449	2.574490	-2.630963	2.086681
64805	0	1.605136	-0.164501	9.802266	0.016052	-0.001648	0.098022	2.577130	-2.628752	2.087572
64806	0	1.599211	-0.133377	9.893758	0.015989	-0.001337	0.098938	2.580110	-2.630799	2.084394
64807	0	1.605302	-0.140535	9.863266	0.016052	-0.001404	0.098633	2.577602	-2.630389	2.079129
64808	0	1.604915	-0.110219	9.826631	0.016053	-0.001102	0.098266	2.577167	-2.624441	2.077302
64809	0	1.605284	-0.103713	9.918204	0.016052	-0.001038	0.099182	2.576922	-2.623987	2.083175
64810	0	1.624029	-0.122355	9.875324	0.016236	-0.001221	0.098754	2.572884	-2.627440	2.087388
64811	0	1.611402	-0.134103	9.924307	0.016113	-0.001343	0.099243	2.574117	-2.627071	2.086293
64812	0	1.642079	-0.122055	9.899781	0.016419	-0.001218	0.098998	2.570275	-2.627450	2.084114
64813	0	1.599271	-0.116032	9.838842	0.015991	-0.001160	0.098389	2.568775	-2.627933	2.081635
64814	0	1.605668	-0.085570	9.918093	0.016055	-0.000856	0.099181	2.568804	-2.628561	2.087928
64815	0	1.605209	-0.109842	9.869388	0.016052	-0.001099	0.098694	2.568282	-2.627228	2.091628
64816	0	1.605402	-0.097309	9.881551	0.016051	-0.000977	0.098816	2.571510	-2.629161	2.088286
64817	0	1.599144	-0.128165	9.893795	0.015991	-0.001282	0.098938	2.570846	-2.628254	2.087503
64818	0	1.611977	-0.097657	9.887494	0.016113	-0.000977	0.098876	2.570064	-2.634543	2.085285
64819	0	1.611464	-0.134301	9.857155	0.016113	-0.001343	0.098572	2.569037	-2.634943	2.086053
64820	0	1.617908	-0.127917	9.820434	0.016177	-0.001283	0.098205	2.572340	-2.636030	2.088754
64821	0	1.629737	-0.128049	9.826646	0.016296	-0.001282	0.098267	2.573042	-2.636005	2.090545
64822	0	1.611334	-0.128071	9.924250	0.016115	-0.001280	0.099242	2.571297	-2.632687	2.093544
64823	0	1.598996	-0.133849	9.893825	0.015991	-0.001343	0.098938	2.575466	-2.630042	2.092246
64824	0	1.604497	-0.120874	9.851151	0.016049	-0.001213	0.098511	2.579746	-2.623670	2.094465
64825	0	1.623752	-0.121613	9.857148	0.016235	-0.001221	0.098572	2.584262	-2.624949	2.094529
64826	0	1.605541	-0.133197	9.783854	0.016056	-0.001334	0.097838	2.586111	-2.622936	2.092249
64827	0	1.648465	-0.109443	9.869303	0.016479	-0.001099	0.098694	2.590177	-2.627729	2.093264
64828	0	1.593665	-0.108956	9.826521	0.015940	-0.001091	0.098265	2.591101	-2.623023	2.098915
64829	0	1.617346	-0.067438	9.832776	0.016174	-0.000671	0.098328	2.586930	-2.620781	2.096137
64830	0	1.598676	-0.110589	9.857218	0.015989	-0.001105	0.098572	2.585558	-2.616576	2.091888
64831	0	1.623223	-0.066938	9.832817	0.016235	-0.000671	0.098328	2.587157	-2.611756	2.090354
64832	0	1.616916	-0.109150	9.802320	0.016168	-0.001095	0.098023	2.590244	-2.612423	2.096920
64833	0	1.605213	-0.116253	9.802245	0.016052	-0.001160	0.098022	2.586223	-2.611054	2.097247
64834	0	1.623464	-0.086017	9.857079	0.016234	-0.000861	0.098571	2.586641	-2.610171	2.099627
64835	0	1.611651	-0.121731	9.832715	0.016113	-0.001221	0.098328	2.589796	-2.612799	2.102872
64836	0	1.629899	-0.097406	9.838724	0.016302	-0.000970	0.098387	2.584303	-2.607935	2.105272
64837	0	1.623638	-0.078993	9.893785	0.016235	-0.000793	0.098938	2.587620	-2.607924	2.104071
64838	0	1.599449	-0.097101	9.838748	0.015993	-0.000970	0.098388	2.585595	-2.608337	2.106830
64839	0	1.605141	-0.122469	9.936532	0.016052	-0.001221	0.099365	2.580367	-2.606074	2.101503
64840	0	1.599356	-0.110797	9.796072	0.015989	-0.001107	0.097961	2.578758	-2.609878	2.100152
64841	0	1.611429	-0.103231	9.887684	0.016113	-0.001038	0.098877	2.584093	-2.609883	2.100999
64842	0	1.611602	-0.077926	9.905900	0.016115	-0.000783	0.099059	2.587617	-2.609658	2.100900
64843	0	1.587090	-0.079100	9.851048	0.015869	-0.000793	0.098511	2.589716	-2.610528	2.098190
64844	0	1.605858	-0.103294	9.832611	0.016055	-0.001033	0.098327	2.588880	-2.613321	2.093060
64845	0	1.611278	-0.085142	9.838878	0.016113	-0.000854	0.098389	2.591715	-2.611577	2.094786
64846	0	1.593233	-0.127454	9.875440	0.015929	-0.001276	0.098755	2.592699	-2.613944	2.089205
64847	0	1.598771	-0.109925	9.881648	0.015991	-0.001099	0.098816	2.591309	-2.608658	2.090567
64848	0	1.604204	-0.122309	9.930556	0.016045	-0.001223	0.099305	2.590074	-2.604470	2.086206
64849	0	1.592739	-0.115989	9.832809	0.015930	-0.001160	0.098328	2.589109	-2.600093	2.090244
64850	0	1.604620	-0.109622	9.802255	0.016047	-0.001100	0.098022	2.592286	-2.598568	2.089806
64851	0	1.599082	-0.091342	9.875497	0.015991	-0.000916	0.098755	2.594011	-2.596908	2.087542
64852	0	1.623161	-0.097405	9.875533	0.016234	-0.000973	0.098755	2.591828	-2.592523	2.090845
64853	0	1.604985	-0.109786	9.851114	0.016052	-0.001099	0.098511	2.592020	-2.588581	2.093685
64854	0	1.610244	-0.091800	9.881688	0.016109	-0.000915	0.098816	2.587431	-2.580352	2.097146
64855	0	1.623148	-0.079383	9.851138	0.016235	-0.000793	0.098511	2.586340	-2.574642	2.094145
64856	0	1.629018	-0.109758	9.887754	0.016288	-0.001100	0.098878	2.587953	-2.576131	2.090945
64857	0	1.623383	-0.079443	9.899927	0.016235	-0.000793	0.098999	2.586170	-2.573149	2.088764
64858	0	1.623144	-0.122309	9.893801	0.016232	-0.001224	0.098938	2.586035	-2.571803	2.085532
64859	0	1.629663	-0.109505	9.863281	0.016296	-0.001099	0.098633	2.589458	-2.570942	2.083155
64860	0	1.586940	-0.091096	9.875387	0.015869	-0.000909	0.098754	2.586356	-2.570036	2.082574
64861	0	1.611660	-0.097269	9.857127	0.016113	-0.000977	0.098572	2.590128	-2.572628	2.076552
64862	0	1.612456	-0.103000	9.856912	0.016120	-0.001030	0.098570	2.589396	-2.576754	2.070514
64863	0	1.593571	-0.122364	9.875395	0.015930	-0.001221	0.098755	2.585316	-2.581960	2.067727
64864	0	1.612495	-0.110755	9.875181	0.016124	-0.001105	0.098752	2.582050	-2.582164	2.067738
64865	0	1.605175	-0.103653	9.832773	0.016052	-0.001038	0.098328	2.582608	-2.580406	2.069915
64866	0	1.605180	-0.127718	9.838862	0.016051	-0.001280	0.098389	2.584996	-2.579715	2.063812
64867	0	1.629524	-0.079336	9.863300	0.016296	-0.000793	0.098633	2.584443	-2.577189	2.061583
64868	0	1.611481	-0.115896	9.893728	0.016110	-0.001160	0.098938	2.584546	-2.581124	2.062947
64869	0	1.605745	-0.097423	9.918131	0.016052	-0.000977	0.099182	2.586517	-2.585915	2.058775
64870	0	1.618981	-0.091281	9.905732	0.016185	-0.000912	0.099058	2.584572	-2.590470	2.058844
64871	0	1.647872	-0.091581	9.887708	0.016479	-0.000916	0.098877	2.583591	-2.588383	2.056380
64872	0	1.611317	-0.091705	9.887666	0.016111	-0.000916	0.098877	2.582277	-2.589229	2.052498
64873	0	1.599195	-0.103731	9.905994	0.015991	-0.001038	0.099060	2.581940	-2.588885	2.050335
64874	0	1.617610	-0.103662	9.893691	0.016175	-0.001038	0.098937	2.582394	-2.588659	2.048498
64875	0	1.623899	-0.104230	9.881527	0.016235	-0.001038	0.098816	2.576325	-2.591688	2.048715
64876	0	1.605672	-0.111205	9.869225	0.016059	-0.001108	0.098692	2.571221	-2.587946	2.046887
64877	0	1.592866	-0.091756	9.863304	0.015930	-0.000916	0.098633	2.568239	-2.584970	2.044412
64878	0	1.592021	-0.073815	9.881690	0.015926	-0.000737	0.098816	2.566509	-2.576652	2.047210
64879	0	1.587049	-0.085521	9.838845	0.015869	-0.000854	0.098389	2.564993	-2.577102	2.054679
64880	0	1.618099	-0.079516	9.802088	0.016177	-0.000795	0.098022	2.564564	-2.580372	2.055190
64881	0	1.635956	-0.073342	9.869349	0.016357	-0.000732	0.098694	2.562763	-2.581679	2.058335
64882	0	1.606257	-0.079739	9.930219	0.016056	-0.000796	0.099303	2.560850	-2.588013	2.058975
64883	0	1.623821	-0.073460	9.838818	0.016235	-0.000732	0.098389	2.557681	-2.590207	2.061537
64884	0	1.606108	-0.086394	9.850829	0.016058	-0.000859	0.098509	2.551618	-2.592733	2.068879
64885	0	1.623522	-0.104154	9.863279	0.016235	-0.001038	0.098633	2.546455	-2.591402	2.066510
64886	0	1.592704	-0.104756	9.857116	0.015929	-0.001046	0.098571	2.544237	-2.587672	2.066405
64887	0	1.605149	-0.097835	9.863292	0.016052	-0.000977	0.098633	2.541563	-2.585569	2.060206
64888	0	1.598732	-0.097863	9.881627	0.015989	-0.000981	0.098816	2.544041	-2.582076	2.056673
64889	0	1.592670	-0.079314	9.838924	0.015930	-0.000793	0.098389	2.543796	-2.576817	2.051802
64890	0	1.592305	-0.134188	9.857266	0.015923	-0.001343	0.098573	2.544213	-2.576133	2.044429
64891	0	1.580794	-0.104098	9.790038	0.015808	-0.001038	0.097900	2.539636	-2.574824	2.049463
64892	0	1.599018	-0.092565	9.850978	0.015990	-0.000923	0.098510	2.536157	-2.573467	2.042779
64893	0	1.623407	-0.104029	9.906024	0.016235	-0.001038	0.099060	2.532453	-2.570838	2.047111
64894	0	1.617186	-0.122819	9.942618	0.016171	-0.001226	0.099426	2.529799	-2.570187	2.048041
64895	0	1.623972	-0.122276	9.832689	0.016235	-0.001221	0.098328	2.526784	-2.574113	2.048099
64896	0	1.593978	-0.123177	9.808134	0.015939	-0.001225	0.098082	2.518894	-2.574064	2.043863
64897	0	1.623523	-0.109681	9.869389	0.016235	-0.001099	0.098694	2.520366	-2.572764	2.046537
64898	0	1.617019	-0.103517	9.912161	0.016173	-0.001035	0.099121	2.519247	-2.567969	2.052096
64899	0	1.623787	-0.097901	9.905962	0.016235	-0.000977	0.099060	2.515814	-2.569711	2.050522
64900	0	1.617728	-0.073958	9.911947	0.016179	-0.000738	0.099119	2.513578	-2.566415	2.049377
64901	0	1.635843	-0.098046	9.893778	0.016357	-0.000977	0.098938	2.508504	-2.566400	2.047614
64902	0	1.617779	-0.086509	9.911987	0.016176	-0.000863	0.099120	2.505571	-2.567061	2.049695
64903	0	1.605171	-0.091777	9.942634	0.016052	-0.000916	0.099426	2.502381	-2.565327	2.053409
64904	0	1.592927	-0.128868	9.899883	0.015928	-0.001287	0.098999	2.499273	-2.565320	2.052810
64905	0	1.599194	-0.128346	9.899888	0.015991	-0.001282	0.098999	2.496688	-2.564983	2.050827
64906	0	1.611657	-0.110737	9.881453	0.016114	-0.001102	0.098815	2.490427	-2.566484	2.048396
64907	0	1.635921	-0.085892	9.954801	0.016357	-0.000854	0.099548	2.484783	-2.567332	2.046266
64908	0	1.587359	-0.123141	9.911987	0.015872	-0.001230	0.099120	2.482828	-2.567979	2.045086
64909	0	1.604993	-0.134260	9.887733	0.016052	-0.001343	0.098877	2.482457	-2.564022	2.038109
64910	0	1.610934	-0.116343	9.826642	0.016109	-0.001160	0.098267	2.477521	-2.563782	2.037251
64911	0	1.592928	-0.122433	9.881602	0.015930	-0.001221	0.098816	2.472757	-2.561585	2.038120
64912	0	1.605079	-0.135076	9.802238	0.016050	-0.001350	0.098022	2.471745	-2.560923	2.040195
64913	0	1.617507	-0.097798	9.893785	0.016174	-0.000977	0.098938	2.469527	-2.560582	2.037143
64914	0	1.611241	-0.092099	9.838800	0.016114	-0.000919	0.098388	2.467039	-2.557313	2.038703
64915	0	1.611770	-0.097926	9.863206	0.016113	-0.000977	0.098633	2.463331	-2.561232	2.033698
64916	0	1.606461	-0.098294	9.832511	0.016061	-0.000982	0.098326	2.461951	-2.564531	2.038780
64917	0	1.599217	-0.116309	9.905986	0.015991	-0.001160	0.099060	2.457404	-2.564539	2.044606
64918	0	1.587182	-0.116841	9.838758	0.015871	-0.001167	0.098388	2.455504	-2.564336	2.050653
64919	0	1.611088	-0.115871	9.887735	0.016113	-0.001160	0.098877	2.456013	-2.560417	2.053764
64920	0	1.604774	-0.091654	9.832757	0.016047	-0.000914	0.098328	2.452067	-2.559532	2.052190
64921	0	1.611730	-0.104022	9.851006	0.016113	-0.001038	0.098511	2.448445	-2.563023	2.049898
64922	0	1.594052	-0.122675	9.869150	0.015938	-0.001226	0.098692	2.447474	-2.564993	2.048433
64923	0	1.605100	-0.104167	9.869401	0.016052	-0.001038	0.098694	2.442229	-2.562351	2.048679
64924	0	1.586732	-0.135454	9.869364	0.015866	-0.001351	0.098694	2.437996	-2.562331	2.044574
64925	0	1.605509	-0.153006	9.863229	0.016052	-0.001526	0.098633	2.432583	-2.564510	2.046615
64926	0	1.600231	-0.117272	9.838584	0.015997	-0.001168	0.098387	2.426817	-2.569641	2.048885
64927	0	1.599109	-0.073573	9.875488	0.015991	-0.000732	0.098755	2.422433	-2.568324	2.050374
64928	0	1.599174	-0.110777	9.930298	0.015990	-0.001105	0.099303	2.419032	-2.568864	2.051381
64929	0	1.611578	-0.122496	9.857132	0.016113	-0.001221	0.098572	2.413558	-2.570597	2.051714
64930	0	1.611775	-0.135030	9.942444	0.016118	-0.001352	0.099424	2.415274	-2.569084	2.047638
64931	0	1.635651	-0.110365	9.881601	0.016357	-0.001099	0.098816	2.408956	-2.566890	2.049038
64932	0	1.616867	-0.104957	9.869445	0.016172	-0.001048	0.098694	2.406686	-2.561442	2.053565
64933	0	1.617268	-0.104117	9.899925	0.016174	-0.001038	0.098999	2.402034	-2.558374	2.056020
64934	0	1.598960	-0.111037	9.905966	0.015987	-0.001106	0.099060	2.396734	-2.559789	2.060867
64935	0	1.599124	-0.128315	9.832761	0.015991	-0.001282	0.098328	2.394553	-2.558579	2.051490
64936	0	1.611396	-0.122620	9.875380	0.016113	-0.001225	0.098754	2.392064	-2.558136	2.043993
64937	0	1.629436	-0.122417	9.942656	0.016296	-0.001221	0.099426	2.387562	-2.554632	2.044038
64938	0	1.628912	-0.104849	9.954871	0.016292	-0.001045	0.099548	2.383297	-2.550586	2.041461
64939	0	1.624014	-0.127947	9.899827	0.016235	-0.001282	0.098999	2.385309	-2.554984	2.042453
64940	0	1.587445	-0.140533	9.881461	0.015879	-0.001400	0.098814	2.378626	-2.548970	2.041001
64941	0	1.581060	-0.128523	9.857133	0.015808	-0.001282	0.098572	2.374033	-2.550712	2.041880
64942	0	1.593282	-0.129647	9.826494	0.015935	-0.001289	0.098265	2.365295	-2.547080	2.046216
64943	0	1.623645	-0.109741	9.838850	0.016235	-0.001099	0.098389	2.366142	-2.547212	2.045111
64944	0	1.617665	-0.115876	9.912006	0.016176	-0.001158	0.099120	2.364443	-2.546568	2.047147
64945	0	1.641947	-0.121806	9.887682	0.016418	-0.001221	0.098877	2.366913	-2.546603	2.046005
64946	0	1.611527	-0.133557	9.881498	0.016115	-0.001338	0.098815	2.369155	-2.545539	2.043649
64947	0	1.599119	-0.109959	9.826659	0.015991	-0.001099	0.098267	2.367498	-2.544348	2.044152
64948	0	1.574935	-0.098156	9.826511	0.015746	-0.000979	0.098266	2.364441	-2.546985	2.044800
64949	0	1.611143	-0.103720	9.808380	0.016113	-0.001038	0.098083	2.364380	-2.543609	2.040451
64950	0	1.604866	-0.121778	9.826660	0.016048	-0.001221	0.098267	2.367190	-2.542777	2.042915
64951	0	1.611164	-0.097768	9.875514	0.016113	-0.000977	0.098755	2.365373	-2.539739	2.043788
64952	0	1.580554	-0.104077	9.808329	0.015804	-0.001040	0.098083	2.364491	-2.539965	2.036706
64953	0	1.611216	-0.097528	9.838887	0.016113	-0.000977	0.098389	2.365444	-2.537475	2.033799
64954	0	1.616929	-0.122094	9.863314	0.016171	-0.001219	0.098633	2.362465	-2.533763	2.031837
64955	0	1.605298	-0.103631	9.844960	0.016052	-0.001038	0.098450	2.363413	-2.533468	2.029803
64956	0	1.629968	-0.072881	9.911977	0.016297	-0.000731	0.099120	2.364824	-2.535039	2.027984
64957	0	1.629814	-0.116054	9.851044	0.016296	-0.001160	0.098511	2.363292	-2.535938	2.029454
64958	0	1.605290	-0.128315	9.844912	0.016055	-0.001284	0.098449	2.363348	-2.532254	2.032605
64959	0	1.617762	-0.134631	9.936465	0.016174	-0.001343	0.099365	2.358785	-2.534883	2.029628
64960	0	1.618030	-0.129377	9.918028	0.016181	-0.001289	0.099180	2.353239	-2.532923	2.028526
64961	0	1.617947	-0.128318	9.869298	0.016174	-0.001282	0.098694	2.351043	-2.537753	2.027994
64962	0	1.612445	-0.140854	9.899684	0.016123	-0.001408	0.098997	2.349473	-2.538431	2.019340
64963	0	1.611276	-0.134257	9.875497	0.016113	-0.001343	0.098755	2.349181	-2.536719	2.020684
64964	0	1.617551	-0.152518	9.912075	0.016173	-0.001526	0.099121	2.349447	-2.538066	2.019886
64965	0	1.575338	-0.127881	9.838770	0.015747	-0.001282	0.098389	2.352279	-2.544227	2.014977
64966	0	1.606759	-0.133391	9.808020	0.016065	-0.001337	0.098081	2.355366	-2.546578	2.015553
64967	0	1.598898	-0.121937	9.802284	0.015991	-0.001221	0.098022	2.356414	-2.542787	2.014026
64968	0	1.598373	-0.139787	9.881641	0.015986	-0.001402	0.098816	2.360539	-2.538464	2.010070
64969	0	1.605286	-0.109748	9.893790	0.016052	-0.001099	0.098938	2.361327	-2.538067	2.018247
64970	0	1.593532	-0.103569	9.863118	0.015931	-0.001036	0.098632	2.360783	-2.541818	2.022280
64971	0	1.599031	-0.091688	9.887709	0.015991	-0.000916	0.098877	2.358705	-2.539670	2.023899
64972	0	1.611125	-0.116608	9.875486	0.016111	-0.001163	0.098755	2.354122	-2.538372	2.023205
64973	0	1.622996	-0.091445	9.869474	0.016235	-0.000916	0.098694	2.354875	-2.530989	2.018539
64974	0	1.610076	-0.128090	9.845082	0.016102	-0.001280	0.098451	2.353143	-2.528622	2.016900
64975	0	1.629813	-0.109674	9.899876	0.016296	-0.001099	0.098999	2.354799	-2.529552	2.018592
64976	0	1.612092	-0.109562	9.875315	0.016116	-0.001096	0.098754	2.354442	-2.533964	2.018329
64977	0	1.623337	-0.091434	9.826694	0.016235	-0.000916	0.098267	2.355329	-2.530519	2.014298
64978	0	1.605114	-0.128235	9.875426	0.016047	-0.001280	0.098755	2.351924	-2.533604	2.011734
64979	0	1.623488	-0.115552	9.875501	0.016235	-0.001160	0.098755	2.356187	-2.531917	2.010353
64980	0	1.586428	-0.158306	9.832821	0.015868	-0.001579	0.098328	2.351351	-2.526258	2.011600
64981	0	1.605286	-0.122018	9.918204	0.016052	-0.001221	0.099182	2.351439	-2.525868	2.015294
64982	0	1.586982	-0.121878	9.850986	0.015870	-0.001221	0.098510	2.353164	-2.524386	2.010741
64983	0	1.587498	-0.152455	9.814361	0.015869	-0.001526	0.098145	2.354156	-2.530123	2.010821
64984	0	1.594508	-0.127766	9.899563	0.015942	-0.001280	0.098996	2.356118	-2.533017	2.013724
64985	0	1.617761	-0.097624	9.936470	0.016174	-0.000977	0.099365	2.355977	-2.535685	2.014088
64986	0	1.612117	-0.091623	9.905795	0.016120	-0.000916	0.099058	2.354680	-2.535941	2.012176
64987	0	1.605297	-0.109859	9.838855	0.016052	-0.001099	0.098389	2.354234	-2.535658	2.011778
64988	0	1.605437	-0.121863	9.850964	0.016053	-0.001222	0.098510	2.357207	-2.535940	2.016933
64989	0	1.587279	-0.079670	9.936463	0.015869	-0.000793	0.099365	2.352977	-2.539030	2.021762
64990	0	1.611974	-0.097968	9.911926	0.016120	-0.000983	0.099119	2.356555	-2.537672	2.023088
64991	0	1.629473	-0.091244	9.875519	0.016296	-0.000916	0.098755	2.359624	-2.534686	2.025355
64992	0	1.604901	-0.090259	9.893796	0.016048	-0.000910	0.098938	2.367409	-2.534219	2.021631
64993	0	1.611466	-0.109730	9.899881	0.016113	-0.001099	0.098999	2.368450	-2.534712	2.022513
64994	0	1.623787	-0.121741	9.899814	0.016238	-0.001219	0.098998	2.369557	-2.533243	2.024383
64995	0	1.623452	-0.103464	9.930437	0.016235	-0.001038	0.099304	2.372478	-2.531114	2.016381
64996	0	1.598825	-0.102748	9.826682	0.015989	-0.001032	0.098267	2.377080	-2.528780	2.017477
64997	0	1.623448	-0.122296	9.869396	0.016235	-0.001221	0.098694	2.374038	-2.526631	2.016847
64998	0	1.605078	-0.104250	9.899895	0.016050	-0.001042	0.098999	2.373419	-2.526023	2.017831
64999	0	1.611441	-0.140485	9.887675	0.016113	-0.001404	0.098877	2.371767	-2.526173	2.012414
65000	0	1.623754	-0.134299	9.826564	0.016237	-0.001346	0.098266	2.374345	-2.525364	2.006644
65001	0	1.586340	-0.152231	9.838965	0.015869	-0.001526	0.098389	2.378020	-2.517562	2.007834
65002	0	1.610481	-0.108711	9.881644	0.016102	-0.001092	0.098817	2.383090	-2.519940	2.010856
65003	0	1.629436	-0.085461	9.875522	0.016296	-0.000854	0.098755	2.382509	-2.516504	2.014800
65004	0	1.616958	-0.109848	9.881593	0.016170	-0.001100	0.098816	2.383302	-2.515485	2.017957
65005	0	1.636070	-0.085297	9.936471	0.016357	-0.000854	0.099365	2.384564	-2.518182	2.018654
65006	0	1.606279	-0.091205	9.911856	0.016059	-0.000913	0.099119	2.384796	-2.521516	2.015284
65007	0	1.611315	-0.110025	9.875489	0.016113	-0.001099	0.098755	2.382482	-2.520257	2.014415
65008	0	1.605448	-0.109744	9.869243	0.016051	-0.001102	0.098693	2.387758	-2.522854	2.013251
65009	0	1.612109	-0.091577	9.887568	0.016113	-0.000916	0.098877	2.386986	-2.530778	2.011612
65010	0	1.637466	-0.073087	9.917896	0.016373	-0.000733	0.099179	2.389398	-2.531938	2.011924
65011	0	1.599484	-0.091426	9.857120	0.015991	-0.000916	0.098572	2.390382	-2.535074	2.010472
65012	0	1.606322	-0.091211	9.936265	0.016059	-0.000914	0.099363	2.391667	-2.538842	2.003691
65013	0	1.623826	-0.085254	9.881546	0.016235	-0.000854	0.098816	2.393452	-2.541099	2.004113
65014	0	1.599779	-0.097207	9.924113	0.015997	-0.000973	0.099241	2.393789	-2.540943	1.997898
65015	0	1.642285	-0.121908	9.844899	0.016418	-0.001221	0.098450	2.395207	-2.544949	1.996007
65016	0	1.636613	-0.121375	9.918025	0.016366	-0.001218	0.099180	2.399438	-2.544068	1.998617
65017	0	1.605214	-0.133873	9.924324	0.016052	-0.001343	0.099243	2.403615	-2.542839	1.997868
65018	0	1.604724	-0.151846	9.906071	0.016051	-0.001518	0.099060	2.402971	-2.536992	1.995189
65019	0	1.611351	-0.146464	9.893795	0.016113	-0.001465	0.098938	2.402753	-2.536193	1.992646
65020	0	1.605080	-0.122257	9.918139	0.016052	-0.001221	0.099181	2.400190	-2.533404	1.993354
65021	0	1.605780	-0.103131	9.887612	0.016052	-0.001038	0.098877	2.406922	-2.538749	1.989871
65022	0	1.606357	-0.108549	9.893595	0.016063	-0.001086	0.098936	2.407335	-2.538596	1.991206
65023	0	1.586824	-0.115558	9.832783	0.015869	-0.001160	0.098328	2.411589	-2.536509	1.993762
65024	0	1.580842	-0.133372	9.838833	0.015806	-0.001335	0.098389	2.412768	-2.537997	1.997048
65025	0	1.592889	-0.103119	9.936551	0.015930	-0.001038	0.099365	2.419615	-2.535484	1.999884
65026	0	1.605022	-0.083972	9.863270	0.016049	-0.000842	0.098633	2.421898	-2.535342	1.994755
65027	0	1.629700	-0.079514	9.887684	0.016296	-0.000793	0.098877	2.419532	-2.534970	1.998459
65028	0	1.599184	-0.104044	9.826571	0.015992	-0.001041	0.098266	2.420211	-2.533517	2.001080
65029	0	1.599184	-0.091375	9.887687	0.015991	-0.000916	0.098877	2.421801	-2.533161	1.999059
65030	0	1.587354	-0.097221	9.820407	0.015870	-0.000974	0.098205	2.423072	-2.536073	1.997805
65031	0	1.623221	-0.097649	9.918264	0.016235	-0.000977	0.099182	2.422745	-2.531325	1.999525
65032	0	1.580191	-0.140279	9.893888	0.015801	-0.001404	0.098939	2.423492	-2.530727	1.997115
65033	0	1.611202	-0.116178	9.838885	0.016113	-0.001160	0.098389	2.420634	-2.528165	1.995105
65034	0	1.605499	-0.098425	9.887601	0.016049	-0.000981	0.098877	2.416825	-2.533579	1.995799
65035	0	1.587126	-0.109607	9.924285	0.015869	-0.001099	0.099243	2.419276	-2.534980	1.997159
65036	0	1.581104	-0.128261	9.887607	0.015812	-0.001277	0.098876	2.412390	-2.532821	1.996123
65037	0	1.569082	-0.122174	9.936447	0.015686	-0.001221	0.099365	2.410724	-2.537255	1.994386
65038	0	1.594360	-0.128203	9.899652	0.015940	-0.001285	0.098997	2.413182	-2.540731	1.996121
65039	0	1.617459	-0.085097	9.887694	0.016174	-0.000854	0.098877	2.416792	-2.539938	1.991459
65040	0	1.586922	-0.115567	9.899803	0.015869	-0.001153	0.098998	2.413300	-2.538884	1.988460
65041	0	1.617419	-0.073165	9.936526	0.016174	-0.000732	0.099365	2.413755	-2.537638	1.992879
65042	0	1.623853	-0.121808	9.930354	0.016234	-0.001220	0.099304	2.415209	-2.541314	1.991614
65043	0	1.605099	-0.091331	9.912132	0.016052	-0.000916	0.099121	2.417323	-2.538763	1.991378
65044	0	1.623390	-0.109966	9.930391	0.016232	-0.001095	0.099304	2.411383	-2.539225	1.987608
65045	0	1.629514	-0.067308	9.887715	0.016296	-0.000671	0.098877	2.409043	-2.536654	1.988758
65046	0	1.610898	-0.085812	9.918237	0.016110	-0.000858	0.099182	2.408844	-2.533878	1.987367
65047	0	1.660409	-0.079624	9.924272	0.016602	-0.000793	0.099243	2.405265	-2.535672	1.989102
65048	0	1.624086	-0.080494	9.911902	0.016240	-0.000799	0.099119	2.398278	-2.535379	1.984345
65049	0	1.629327	-0.091936	9.887743	0.016296	-0.000916	0.098877	2.393507	-2.530610	1.979232
65050	0	1.616581	-0.092407	9.893829	0.016168	-0.000924	0.098938	2.393161	-2.527400	1.981779
65051	0	1.617307	-0.098212	9.936538	0.016174	-0.000977	0.099365	2.386443	-2.524808	1.980591
65052	0	1.623636	-0.086806	9.948666	0.016232	-0.000866	0.099487	2.383604	-2.528142	1.980289
65053	0	1.642285	-0.091828	9.857102	0.016418	-0.000916	0.098572	2.380026	-2.532131	1.980813
65054	0	1.612626	-0.123088	9.838599	0.016122	-0.001226	0.098387	2.374486	-2.536110	1.976755
65055	0	1.641569	-0.097964	9.893842	0.016418	-0.000977	0.098938	2.370587	-2.531800	1.972238
65056	0	1.610880	-0.122705	9.899883	0.016108	-0.001227	0.098999	2.370568	-2.532085	1.968314
65057	0	1.605058	-0.122087	9.851101	0.016052	-0.001221	0.098511	2.369977	-2.529107	1.971570
65058	0	1.604437	-0.140427	9.912176	0.016048	-0.001405	0.099121	2.370168	-2.523274	1.969712
65059	0	1.611128	-0.134945	9.912133	0.016113	-0.001343	0.099121	2.362163	-2.519810	1.967611
65060	0	1.623387	-0.093074	9.875433	0.016231	-0.000929	0.098755	2.359616	-2.522497	1.963379
65061	0	1.611012	-0.085271	9.899955	0.016113	-0.000854	0.098999	2.361267	-2.517781	1.966295
65062	0	1.616674	-0.085264	9.954943	0.016168	-0.000852	0.099549	2.359725	-2.515675	1.967751
65063	0	1.641535	-0.098173	9.912156	0.016418	-0.000977	0.099121	2.353458	-2.510911	1.960416
65064	0	1.622839	-0.104645	9.838874	0.016229	-0.001048	0.098389	2.354968	-2.509465	1.958370
65065	0	1.581139	-0.122441	9.918156	0.015808	-0.001221	0.099182	2.350327	-2.512143	1.957019
65066	0	1.600061	-0.080311	9.911873	0.015998	-0.000801	0.099119	2.347619	-2.514174	1.958390
65067	0	1.624090	-0.055365	9.912016	0.016235	-0.000549	0.099121	2.342257	-2.519483	1.959240
65068	0	1.600292	-0.080625	9.887387	0.016002	-0.000803	0.098874	2.338160	-2.519754	1.958432
65069	0	1.611616	-0.085856	9.869334	0.016113	-0.000854	0.098694	2.333104	-2.522003	1.956540
65070	0	1.605577	-0.086327	9.936368	0.016058	-0.000863	0.099363	2.332521	-2.518364	1.955304
65071	0	1.623824	-0.067251	9.832715	0.016235	-0.000671	0.098328	2.330852	-2.520626	1.953274
65072	0	1.617857	-0.110611	9.869213	0.016180	-0.001101	0.098692	2.325203	-2.517841	1.958343
65073	0	1.611279	-0.104022	9.863287	0.016113	-0.001038	0.098633	2.321828	-2.516162	1.955620
65074	0	1.593065	-0.141113	9.942602	0.015929	-0.001410	0.099426	2.319646	-2.516668	1.951729
65075	0	1.623596	-0.110096	9.948718	0.016235	-0.001099	0.099487	2.316631	-2.516300	1.955803
65076	0	1.599150	-0.104401	9.942540	0.015992	-0.001042	0.099425	2.314410	-2.514397	1.954947
65077	0	1.635885	-0.085058	9.930400	0.016357	-0.000854	0.099304	2.318510	-2.514936	1.950045
65078	0	1.623844	-0.127814	9.887591	0.016238	-0.001274	0.098876	2.313541	-2.514121	1.954760
65079	0	1.617453	-0.109962	9.869380	0.016174	-0.001099	0.098694	2.312045	-2.513332	1.957829
65080	0	1.605411	-0.116892	9.924183	0.016052	-0.001163	0.099242	2.304388	-2.514361	1.958768
65081	0	1.641531	-0.085702	9.942677	0.016418	-0.000854	0.099426	2.301184	-2.509621	1.959269
65082	0	1.610744	-0.116994	9.918194	0.016107	-0.001165	0.099182	2.295638	-2.509463	1.957835
65083	0	1.629776	-0.097907	9.893774	0.016296	-0.000977	0.098938	2.292413	-2.509977	1.957576
65084	0	1.605802	-0.098415	9.905846	0.016054	-0.000982	0.099059	2.289912	-2.513330	1.956425
65085	0	1.605204	-0.116195	9.851075	0.016052	-0.001160	0.098511	2.286924	-2.512098	1.965573
65086	0	1.605158	-0.086003	9.875388	0.016051	-0.000859	0.098754	2.285706	-2.511300	1.965465
65087	0	1.611351	-0.092215	9.863271	0.016113	-0.000916	0.098633	2.277751	-2.510484	1.966300
65088	0	1.629647	-0.098612	9.893706	0.016296	-0.000990	0.098937	2.281755	-2.509502	1.964825
65089	0	1.611430	-0.091785	9.924298	0.016113	-0.000916	0.099243	2.278762	-2.509579	1.965754
65090	0	1.641826	-0.068120	9.918149	0.016420	-0.000676	0.099181	2.272698	-2.506037	1.966107
65091	0	1.617321	-0.103801	9.844989	0.016174	-0.001038	0.098450	2.271911	-2.503615	1.960605
65092	0	1.611122	-0.110189	9.948716	0.016110	-0.001101	0.099487	2.270028	-2.503484	1.963443
65093	0	1.623457	-0.122313	9.936533	0.016235	-0.001221	0.099365	2.266943	-2.501490	1.961011
65094	0	1.580269	-0.128635	9.869442	0.015806	-0.001287	0.098694	2.267905	-2.496342	1.961686
65095	0	1.629697	-0.092348	9.967024	0.016296	-0.000916	0.099670	2.258534	-2.495957	1.968927
65096	0	1.605364	-0.142251	9.912003	0.016053	-0.001420	0.099120	2.255359	-2.495381	1.969642
[truncated: 617 more rows]
