# Supplementary material for: Properties of traditional bamboo carrying poles have implications for user interactions
Source: PLoS One. 2018 May 10;13(5):e0196208. doi: 10.1371/journal.pone.0196208 (PMC5945030; doi:10.1371/journal.pone.0196208)
Supplement: S1 Text — (ZIP) [file pone.0196208.s005.zip › ResTest_PoleM_HiLoad1.txt]

// Start Time: Unknown
// Update Rate: 100.0Hz
// Filter Profile: human (34.3)
// Firmware Version: 2.1.4
PacketCounter	SampleTimeFine	Acc_X	Acc_Y	Acc_Z	VelInc_X	VelInc_Y	VelInc_Z	Roll	Pitch	Yaw	Latitude	Longitude	Altitude	Vel_X	Vel_Y	Vel_Z
50263	0	2.349797	-0.384108	8.015745	0.023560	-0.003845	0.080139	0.089738	-10.244077	1.242273
50264	0	2.302710	-0.401761	7.884503	0.023072	-0.004021	0.078832	0.095008	-10.178550	1.243683
50265	0	2.279932	-0.396532	7.831631	0.022827	-0.003967	0.078308	0.098377	-10.137877	1.241020
50266	0	2.233489	-0.439562	7.789868	0.022345	-0.004392	0.077896	0.092902	-10.123628	1.241128
50267	0	2.246180	-0.433449	7.836884	0.022461	-0.004333	0.078369	0.091464	-10.124895	1.241905
50268	0	2.254471	-0.439857	7.689690	0.022523	-0.004397	0.076903	0.089307	-10.157295	1.241343
50269	0	2.298939	-0.415262	7.866247	0.022949	-0.004150	0.078674	0.085336	-10.215735	1.242951
50270	0	2.320780	-0.397702	7.881580	0.023151	-0.003972	0.078833	0.077153	-10.297644	1.254688
50271	0	2.320626	-0.409400	7.993440	0.023132	-0.004089	0.079956	0.069209	-10.403471	1.253215
50272	0	2.379202	-0.434951	8.122949	0.023709	-0.004343	0.081254	0.058627	-10.520038	1.262833
50273	0	2.420767	-0.489351	8.267316	0.024109	-0.004883	0.082703	0.042182	-10.656812	1.272525
50274	0	2.454823	-0.479140	8.486724	0.024433	-0.004784	0.084901	0.029697	-10.811988	1.279865
50275	0	2.527128	-0.464212	8.651134	0.025146	-0.004639	0.086548	0.022826	-10.977046	1.287126
50276	0	2.609040	-0.471109	8.862881	0.025951	-0.004707	0.088670	0.015540	-11.156484	1.288704
50277	0	2.700380	-0.440543	8.998198	0.026855	-0.004395	0.090027	-0.000809	-11.345094	1.296636
50278	0	2.804774	-0.430673	9.263376	0.027893	-0.004295	0.092681	-0.017518	-11.536110	1.311500
50279	0	2.866347	-0.452565	9.504427	0.028503	-0.004517	0.095093	-0.031062	-11.728776	1.317336
50280	0	2.936430	-0.454525	9.787334	0.029199	-0.004536	0.097923	-0.044936	-11.922427	1.323144
50281	0	3.044568	-0.452984	9.986165	0.030273	-0.004517	0.099915	-0.062850	-12.119760	1.331629
50282	0	3.109507	-0.498638	10.164742	0.030929	-0.004972	0.101699	-0.082200	-12.307113	1.340433
50283	0	3.177805	-0.507694	10.352663	0.031616	-0.005066	0.103577	-0.097070	-12.485947	1.351632
50284	0	3.283491	-0.516293	10.690540	0.032682	-0.005151	0.106953	-0.112542	-12.649126	1.362875
50285	0	3.321903	-0.507216	10.792856	0.033081	-0.005066	0.107971	-0.121351	-12.795395	1.367093
50286	0	3.367512	-0.527025	10.961405	0.033545	-0.005262	0.109654	-0.131760	-12.931678	1.376189
50287	0	3.429030	-0.471161	11.141573	0.034180	-0.004700	0.111450	-0.145800	-13.045210	1.386908
50288	0	3.449415	-0.479813	11.257282	0.034403	-0.004786	0.112601	-0.160015	-13.137962	1.395071
50289	0	3.455545	-0.495577	11.393074	0.034485	-0.004944	0.113953	-0.173036	-13.208822	1.401273
50290	0	3.497997	-0.528053	11.462535	0.034932	-0.005274	0.114640	-0.180429	-13.256553	1.404404
50291	0	3.517645	-0.537661	11.498380	0.035156	-0.005371	0.114990	-0.186411	-13.276608	1.411793
50292	0	3.544068	-0.513733	11.461065	0.035440	-0.005138	0.114611	-0.185269	-13.276852	1.409063
50293	0	3.556172	-0.469540	11.554643	0.035583	-0.004700	0.115540	-0.180823	-13.255250	1.410214
50294	0	3.481944	-0.523906	11.489638	0.034868	-0.005240	0.114882	-0.178789	-13.206605	1.411309
50295	0	3.459542	-0.530492	11.428005	0.034668	-0.005310	0.114258	-0.172598	-13.133925	1.409780
50296	0	3.424486	-0.541654	11.323243	0.034341	-0.005423	0.113203	-0.165079	-13.036868	1.407797
50297	0	3.369979	-0.554159	11.179035	0.033813	-0.005554	0.111755	-0.150675	-12.920439	1.406708
50298	0	3.321637	-0.520975	10.954491	0.033346	-0.005225	0.109505	-0.132946	-12.784749	1.408141
50299	0	3.312251	-0.462222	10.807648	0.033264	-0.004639	0.108032	-0.113619	-12.634656	1.406678
50300	0	3.240483	-0.489730	10.603059	0.032558	-0.004912	0.105983	-0.095218	-12.468762	1.406070
50301	0	3.188346	-0.462075	10.319983	0.032043	-0.004639	0.103149	-0.073101	-12.291227	1.404627
50302	0	3.089544	-0.520640	10.122248	0.031057	-0.005215	0.101172	-0.061268	-12.108084	1.407096
50303	0	3.022836	-0.456452	9.935586	0.030396	-0.004578	0.099304	-0.043725	-11.915417	1.410290
50304	0	2.947571	-0.435619	9.689325	0.029642	-0.004370	0.096842	-0.025238	-11.718734	1.413119
50305	0	2.840181	-0.480904	9.502016	0.028564	-0.004822	0.094971	-0.007233	-11.522748	1.403379
50306	0	2.778507	-0.436038	9.255220	0.027942	-0.004371	0.092505	0.008070	-11.328950	1.400424
50307	0	2.707464	-0.407911	9.001069	0.027222	-0.004089	0.089966	0.023538	-11.141890	1.396282
50308	0	2.618920	-0.467083	8.795698	0.026323	-0.004681	0.087916	0.038508	-10.967317	1.393998
50309	0	2.562985	-0.420327	8.658597	0.025757	-0.004211	0.086548	0.051427	-10.799379	1.392277
50310	0	2.496825	-0.430582	8.452025	0.025082	-0.004318	0.084486	0.070033	-10.645780	1.388819
50311	0	2.425453	-0.432548	8.285405	0.024353	-0.004333	0.082825	0.082750	-10.509668	1.387418
50312	0	2.401389	-0.412738	8.162618	0.024097	-0.004135	0.081601	0.095022	-10.392458	1.381844
50313	0	2.318398	-0.438886	8.070906	0.023254	-0.004395	0.080688	0.104233	-10.292585	1.381965
50314	0	2.269586	-0.407515	7.964524	0.022749	-0.004079	0.079630	0.110446	-10.216275	1.385786
50315	0	2.235993	-0.402336	7.850287	0.022400	-0.004028	0.078491	0.118300	-10.157965	1.385933
50316	0	2.235656	-0.413719	7.870430	0.022381	-0.004141	0.078697	0.123936	-10.122677	1.392098
50317	0	2.251528	-0.396623	7.794388	0.022522	-0.003967	0.077942	0.125583	-10.112833	1.393932
50318	0	2.257489	-0.427316	7.806612	0.022570	-0.004271	0.078068	0.121745	-10.120505	1.397353
50319	0	2.248298	-0.420991	7.787458	0.022461	-0.004211	0.077881	0.123468	-10.152911	1.403717
50320	0	2.291414	-0.421145	7.919794	0.022872	-0.004209	0.079210	0.118541	-10.213847	1.409649
50321	0	2.324674	-0.366514	7.865842	0.023193	-0.003662	0.078674	0.113156	-10.291494	1.411350
50322	0	2.336788	-0.379788	8.045354	0.023302	-0.003791	0.080473	0.102100	-10.385061	1.416084
50323	0	2.406712	-0.372889	8.231274	0.023987	-0.003723	0.082336	0.092737	-10.496680	1.420917
50324	0	2.430566	-0.399117	8.372466	0.024211	-0.003980	0.083753	0.075586	-10.626130	1.425111
50325	0	2.476428	-0.409672	8.554032	0.024658	-0.004089	0.085571	0.063973	-10.767998	1.428616
50326	0	2.566833	-0.417420	8.724020	0.025546	-0.004166	0.087276	0.050713	-10.928321	1.435127
50327	0	2.613279	-0.440609	8.949966	0.026001	-0.004395	0.089539	0.033664	-11.096811	1.451177
50328	0	2.708385	-0.449090	9.191815	0.026943	-0.004480	0.091960	0.018312	-11.271856	1.456097
50329	0	2.773152	-0.465109	9.309641	0.027588	-0.004639	0.093140	0.000813	-11.448339	1.460387
50330	0	2.851904	-0.492119	9.514172	0.028369	-0.004909	0.095187	-0.016719	-11.628799	1.466389
50331	0	2.896380	-0.483519	9.754865	0.028809	-0.004822	0.097595	-0.034888	-11.810800	1.474033
50332	0	2.971137	-0.480331	9.989378	0.029553	-0.004789	0.099941	-0.053267	-11.991684	1.479936
50333	0	3.030288	-0.483617	10.182207	0.030151	-0.004822	0.101868	-0.071747	-12.161888	1.487493
50334	0	3.115415	-0.455792	10.380573	0.031010	-0.004547	0.103849	-0.086077	-12.321044	1.499673
50335	0	3.169447	-0.483706	10.597584	0.031555	-0.004822	0.106018	-0.104686	-12.471373	1.508377
50336	0	3.226198	-0.516778	10.766643	0.032144	-0.005158	0.107702	-0.116552	-12.597123	1.516839
50337	0	3.288659	-0.507787	10.866963	0.032776	-0.005066	0.108704	-0.131001	-12.713602	1.528755
50338	0	3.327879	-0.485869	10.982589	0.033182	-0.004847	0.109856	-0.145108	-12.814214	1.536045
50339	0	3.364618	-0.464148	11.148796	0.033569	-0.004639	0.111511	-0.149289	-12.893019	1.540728
50340	0	3.390171	-0.476619	11.101871	0.033844	-0.004766	0.111036	-0.149921	-12.952474	1.540895
50341	0	3.410095	-0.470212	11.284082	0.034058	-0.004700	0.112854	-0.153085	-12.996350	1.543866
50342	0	3.398037	-0.464527	11.306568	0.033961	-0.004644	0.113071	-0.154403	-13.015557	1.547765
50343	0	3.405553	-0.500339	11.322091	0.034058	-0.005005	0.113220	-0.152815	-13.013397	1.545934
50344	0	3.408823	-0.537025	11.200823	0.034114	-0.005369	0.112000	-0.153417	-12.987117	1.544334
50345	0	3.431712	-0.549359	11.201350	0.034363	-0.005493	0.112000	-0.153239	-12.940362	1.547942
50346	0	3.408258	-0.548882	11.174259	0.034149	-0.005494	0.111722	-0.147045	-12.872058	1.551531
50347	0	3.367207	-0.511437	11.025466	0.033752	-0.005127	0.110229	-0.132876	-12.788552	1.546998
50348	0	3.319454	-0.491485	10.872100	0.033288	-0.004920	0.108692	-0.125888	-12.690076	1.541362
50349	0	3.236228	-0.444842	10.708881	0.032471	-0.004456	0.107056	-0.116588	-12.574078	1.538365
50350	0	3.201389	-0.449794	10.569239	0.032134	-0.004503	0.105656	-0.108860	-12.443830	1.533555
50351	0	3.124255	-0.487416	10.367725	0.031372	-0.004883	0.103638	-0.097296	-12.300713	1.530153
50352	0	3.092232	-0.516140	10.156041	0.031057	-0.005172	0.101519	-0.083577	-12.148399	1.529781
50353	0	3.019524	-0.517920	9.965216	0.030334	-0.005188	0.099609	-0.071240	-11.988359	1.526078
50354	0	2.974517	-0.461309	9.772004	0.029878	-0.004622	0.097679	-0.058170	-11.833029	1.524319
50355	0	2.897490	-0.456787	9.647786	0.029114	-0.004578	0.096436	-0.044369	-11.668135	1.521165
50356	0	2.822594	-0.436762	9.350549	0.028356	-0.004376	0.093466	-0.031465	-11.509269	1.517907
50357	0	2.740539	-0.432302	9.189474	0.027527	-0.004333	0.091858	-0.016465	-11.357839	1.514485
50358	0	2.662193	-0.424321	8.970675	0.026740	-0.004252	0.089671	-0.002672	-11.206956	1.506926
50359	0	2.595566	-0.444188	8.816686	0.026062	-0.004456	0.088135	0.016722	-11.068749	1.502570
50360	0	2.551276	-0.460838	8.657839	0.025609	-0.004612	0.086550	0.023192	-10.941374	1.500953
50361	0	2.506490	-0.463316	8.553452	0.025146	-0.004639	0.085510	0.032010	-10.832062	1.495034
50362	0	2.491398	-0.443968	8.362668	0.024986	-0.004445	0.083605	0.040637	-10.733015	1.495786
50363	0	2.435554	-0.426964	8.265902	0.024414	-0.004272	0.082642	0.045604	-10.651866	1.495544
50364	0	2.388527	-0.414432	8.165099	0.023932	-0.004146	0.081637	0.048301	-10.586942	1.496231
50365	0	2.358955	-0.396932	8.112466	0.023621	-0.003967	0.081116	0.046131	-10.543008	1.494220
50366	0	2.354263	-0.409373	8.052723	0.023559	-0.004094	0.080523	0.046982	-10.520166	1.497986
50367	0	2.306586	-0.439646	8.050682	0.023071	-0.004395	0.080505	0.044381	-10.512341	1.500980
50368	0	2.319297	-0.421906	8.001559	0.023182	-0.004215	0.080019	0.038772	-10.528055	1.507362
50369	0	2.334088	-0.421449	8.000951	0.023315	-0.004211	0.080017	0.033960	-10.564345	1.511250
50370	0	2.371097	-0.421790	8.102712	0.023672	-0.004218	0.081038	0.033516	-10.619098	1.507252
50371	0	2.421924	-0.403047	8.201660	0.024170	-0.004028	0.082031	0.029592	-10.687780	1.511284
50372	0	2.451900	-0.434185	8.271321	0.024452	-0.004338	0.082733	0.023431	-10.780055	1.513556
50373	0	2.455434	-0.452061	8.426630	0.024475	-0.004517	0.084290	0.016532	-10.887547	1.520367
50374	0	2.508979	-0.428387	8.488681	0.025001	-0.004281	0.084913	0.011050	-11.007681	1.525786
50375	0	2.555206	-0.440362	8.670099	0.025452	-0.004395	0.086731	-0.002638	-11.140053	1.533294
50376	0	2.625899	-0.454315	8.883226	0.026145	-0.004536	0.088866	-0.014248	-11.286768	1.540294
50377	0	2.685112	-0.458183	8.993057	0.026733	-0.004578	0.089966	-0.021671	-11.436399	1.543998
50378	0	2.783568	-0.465864	9.217250	0.027707	-0.004648	0.092212	-0.036830	-11.595871	1.556343
50379	0	2.857674	-0.452800	9.401393	0.028442	-0.004517	0.094055	-0.052960	-11.759223	1.567460
50380	0	2.915887	-0.473387	9.618776	0.029022	-0.004724	0.096230	-0.067460	-11.921617	1.573274
50381	0	2.986235	-0.476700	9.804123	0.029724	-0.004761	0.098083	-0.077030	-12.082781	1.575890
50382	0	3.050994	-0.447781	9.978523	0.030372	-0.004469	0.099828	-0.089529	-12.241164	1.583092
50383	0	3.095332	-0.452300	10.219418	0.030823	-0.004517	0.102234	-0.098846	-12.387187	1.588917
50384	0	3.158651	-0.411186	10.449350	0.031456	-0.004103	0.104533	-0.110999	-12.529905	1.596408
50385	0	3.216280	-0.397498	10.549321	0.032043	-0.003967	0.105530	-0.121367	-12.659124	1.605437
50386	0	3.251411	-0.447718	10.682640	0.032407	-0.004472	0.106859	-0.129000	-12.773848	1.613257
50387	0	3.311602	-0.464790	10.806351	0.033020	-0.004639	0.108093	-0.140171	-12.875318	1.616457
50388	0	3.323339	-0.514784	10.941269	0.033154	-0.005146	0.109437	-0.143315	-12.958650	1.617250
50389	0	3.406168	-0.513221	10.972078	0.033997	-0.005127	0.109741	-0.149860	-13.026332	1.622426
50390	0	3.405294	-0.526039	11.023478	0.034005	-0.005260	0.110250	-0.150574	-13.075728	1.623740
50391	0	3.371631	-0.506806	11.199192	0.033691	-0.005066	0.112000	-0.153315	-13.100935	1.629161
50392	0	3.393135	-0.531731	11.204202	0.033924	-0.005315	0.112044	-0.155999	-13.108110	1.631389
50393	0	3.379491	-0.531002	11.218822	0.033813	-0.005310	0.112183	-0.155660	-13.088934	1.631474
50394	0	3.405107	-0.488354	11.171406	0.034081	-0.004883	0.111705	-0.155733	-13.057583	1.627379
50395	0	3.357716	-0.518263	11.091726	0.033630	-0.005188	0.110901	-0.149590	-13.002410	1.629371
50396	0	3.357092	-0.505738	11.046797	0.033647	-0.005055	0.110445	-0.150396	-12.923728	1.630229
50397	0	3.336369	-0.456897	10.933988	0.033447	-0.004578	0.109314	-0.140119	-12.835958	1.628008
50398	0	3.305641	-0.467263	10.780997	0.033160	-0.004683	0.107778	-0.127153	-12.725453	1.627551
50399	0	3.211252	-0.487003	10.617530	0.032227	-0.004883	0.106140	-0.111780	-12.602216	1.625529
50400	0	3.175657	-0.497038	10.490445	0.031878	-0.004980	0.104867	-0.099443	-12.468890	1.626230
50401	0	3.093601	-0.493492	10.312819	0.031067	-0.004944	0.103088	-0.087542	-12.323307	1.623966
50402	0	3.036792	-0.479331	10.119428	0.030505	-0.004805	0.101152	-0.072726	-12.167719	1.623918
50403	0	2.995277	-0.462574	9.959045	0.030090	-0.004639	0.099548	-0.055732	-12.009290	1.619223
50404	0	2.938266	-0.435788	9.674219	0.029517	-0.004370	0.096701	-0.039582	-11.849789	1.615868
50405	0	2.885758	-0.401900	9.543903	0.028992	-0.004028	0.095398	-0.026236	-11.688553	1.614366
50406	0	2.798602	-0.400111	9.332127	0.028119	-0.004011	0.093281	-0.011785	-11.524954	1.613958
50407	0	2.722000	-0.401666	9.128510	0.027344	-0.004028	0.091248	0.004838	-11.369426	1.609167
50408	0	2.686082	-0.423639	8.964900	0.026978	-0.004251	0.089613	0.024778	-11.218845	1.600087
50409	0	2.601412	-0.420064	8.804549	0.026123	-0.004211	0.088013	0.040573	-11.076884	1.595368
50410	0	2.550918	-0.405758	8.578640	0.025605	-0.004068	0.085757	0.056548	-10.948408	1.590915
50411	0	2.481369	-0.438794	8.492621	0.024902	-0.004395	0.084900	0.066949	-10.828578	1.589491
50412	0	2.440791	-0.400346	8.478992	0.024481	-0.004016	0.084768	0.084827	-10.729803	1.585699
50413	0	2.404740	-0.426556	8.290397	0.024109	-0.004272	0.082886	0.095363	-10.644563	1.583923
50414	0	2.357449	-0.400968	8.110394	0.023622	-0.004015	0.081090	0.103668	-10.577783	1.577478
50415	0	2.371016	-0.414653	8.118646	0.023743	-0.004150	0.081177	0.109682	-10.531583	1.572075
50416	0	2.347414	-0.407920	8.083578	0.023495	-0.004083	0.080830	0.114928	-10.502091	1.572953
50417	0	2.361320	-0.433188	8.026350	0.023621	-0.004333	0.080261	0.117376	-10.491168	1.572232
50418	0	2.367561	-0.457727	8.038426	0.023666	-0.004575	0.080387	0.113735	-10.504018	1.579098
50419	0	2.358038	-0.458083	8.104846	0.023560	-0.004578	0.081055	0.108933	-10.533072	1.583614
50420	0	2.393911	-0.379338	8.060407	0.023906	-0.003791	0.080614	0.104780	-10.580066	1.594818
50421	0	2.403211	-0.360858	8.226185	0.023987	-0.003601	0.082275	0.093700	-10.642690	1.600004
50422	0	2.456401	-0.319607	8.271815	0.024505	-0.003189	0.082736	0.083148	-10.724431	1.602241
50423	0	2.461225	-0.336164	8.390087	0.024536	-0.003357	0.083923	0.075440	-10.827885	1.605471
50424	0	2.489699	-0.392780	8.574501	0.024814	-0.003917	0.085770	0.059515	-10.938730	1.606302
50425	0	2.512266	-0.441133	8.700700	0.025024	-0.004395	0.087036	0.035983	-11.067569	1.617226
50426	0	2.594590	-0.462731	8.852950	0.025834	-0.004612	0.088563	0.014549	-11.211700	1.620816
50427	0	2.672877	-0.501685	9.029671	0.026611	-0.005005	0.090332	-0.002551	-11.360167	1.632849
50428	0	2.740030	-0.486217	9.223666	0.027278	-0.004847	0.092274	-0.023737	-11.511548	1.641227
50429	0	2.832874	-0.453021	9.371003	0.028198	-0.004517	0.093750	-0.042346	-11.670474	1.647981
50430	0	2.883358	-0.468175	9.576691	0.028708	-0.004667	0.095805	-0.061497	-11.819546	1.653622
50431	0	2.931038	-0.459562	9.767589	0.029175	-0.004578	0.097717	-0.084532	-11.977929	1.661319
50432	0	2.958307	-0.457144	9.954639	0.029450	-0.004554	0.099586	-0.106754	-12.129953	1.668663
50433	0	3.034106	-0.471306	10.085190	0.030212	-0.004700	0.100891	-0.123946	-12.275451	1.678635
50434	0	3.060169	-0.474331	10.272662	0.030475	-0.004727	0.102765	-0.143644	-12.416462	1.687591
50435	0	3.149031	-0.514342	10.421161	0.031372	-0.005127	0.104248	-0.163461	-12.545805	1.696108
50436	0	3.202841	-0.511303	10.566512	0.031917	-0.005100	0.105700	-0.178975	-12.666368	1.702945
50437	0	3.292874	-0.477622	10.720994	0.032837	-0.004761	0.107239	-0.196733	-12.763864	1.708540
50438	0	3.340633	-0.474635	10.825320	0.033327	-0.004731	0.108278	-0.213755	-12.847098	1.713198
50439	0	3.338720	-0.482710	10.996632	0.033325	-0.004822	0.109985	-0.220178	-12.911114	1.714720
50440	0	3.368549	-0.477788	11.047912	0.033632	-0.004772	0.110496	-0.226897	-12.965685	1.718202
50441	0	3.335384	-0.482831	11.028158	0.033325	-0.004822	0.110291	-0.234213	-12.994815	1.724405
50442	0	3.376155	-0.471290	11.161033	0.033749	-0.004713	0.111614	-0.234285	-13.007496	1.726123
50443	0	3.338280	-0.488650	11.108485	0.033386	-0.004883	0.111084	-0.238210	-13.003327	1.732814
50444	0	3.348349	-0.475898	11.041946	0.033502	-0.004768	0.110414	-0.228579	-12.983893	1.738963
50445	0	3.340963	-0.487947	11.072929	0.033447	-0.004883	0.110718	-0.224401	-12.944415	1.735107
50446	0	3.344056	-0.505546	10.941475	0.033495	-0.005060	0.109398	-0.218619	-12.886900	1.734462
50447	0	3.313230	-0.548664	10.903067	0.033203	-0.005493	0.109009	-0.210597	-12.811942	1.731770
50448	0	3.291718	-0.522850	10.706433	0.033003	-0.005237	0.107038	-0.200570	-12.719720	1.730427
50449	0	3.237752	-0.469158	10.604694	0.032471	-0.004700	0.106018	-0.190278	-12.618497	1.726035
50450	0	3.162481	-0.467388	10.439999	0.031737	-0.004684	0.104365	-0.177014	-12.494439	1.724263
50451	0	3.089135	-0.493422	10.300120	0.031006	-0.004944	0.102966	-0.164456	-12.366514	1.718934
50452	0	3.048081	-0.479405	10.062982	0.030599	-0.004804	0.100594	-0.151514	-12.231798	1.712362
50453	0	2.996804	-0.475229	9.989072	0.030090	-0.004761	0.099854	-0.139888	-12.090939	1.712799
50454	0	2.948206	-0.467255	9.746318	0.029608	-0.004683	0.097425	-0.125032	-11.942561	1.712610
50455	0	2.881124	-0.462785	9.500756	0.028931	-0.004639	0.094971	-0.109986	-11.797956	1.708902
50456	0	2.875914	-0.411783	9.404328	0.028877	-0.004129	0.094007	-0.093925	-11.653429	1.704880
50457	0	2.802695	-0.407761	9.140406	0.028137	-0.004089	0.091370	-0.077334	-11.514616	1.698375
50458	0	2.732297	-0.399879	9.055370	0.027431	-0.004005	0.090521	-0.066994	-11.377871	1.697002
50459	0	2.645517	-0.450499	8.926225	0.026550	-0.004517	0.089233	-0.050527	-11.255149	1.692838
50460	0	2.566101	-0.430599	8.766804	0.025753	-0.004312	0.087641	-0.041539	-11.134257	1.687800
50461	0	2.549346	-0.432374	8.614490	0.025574	-0.004333	0.086121	-0.027190	-11.026841	1.683623
50462	0	2.504653	-0.400528	8.539346	0.025109	-0.004009	0.085375	-0.020734	-10.941930	1.685730
50463	0	2.465955	-0.402457	8.430722	0.024719	-0.004028	0.084290	-0.014505	-10.860105	1.685348
50464	0	2.504477	-0.420516	8.311754	0.025089	-0.004205	0.083104	-0.014046	-10.798059	1.684775
50465	0	2.468823	-0.426981	8.265101	0.024719	-0.004272	0.082642	-0.009730	-10.754337	1.682833
50466	0	2.445691	-0.432662	8.242081	0.024474	-0.004329	0.082416	-0.006424	-10.729625	1.684475
50467	0	2.386237	-0.414165	8.197135	0.023865	-0.004150	0.081970	0.005606	-10.725512	1.687712
50468	0	2.374638	-0.400822	8.245811	0.023738	-0.004011	0.082460	0.009583	-10.736473	1.682280
50469	0	2.376351	-0.384192	8.275785	0.023743	-0.003845	0.082764	0.013754	-10.764476	1.681225
50470	0	2.369533	-0.396378	8.298569	0.023662	-0.003962	0.082995	0.010207	-10.810153	1.680485
50471	0	2.433735	-0.433589	8.439844	0.024292	-0.004333	0.084412	0.006272	-10.870819	1.681792
50472	0	2.517199	-0.391090	8.461123	0.025115	-0.003912	0.084628	0.006667	-10.947048	1.684030
50473	0	2.570186	-0.409470	8.542882	0.025635	-0.004089	0.085449	-0.001522	-11.036080	1.685611
50474	0	2.603597	-0.428630	8.690859	0.025954	-0.004284	0.086933	-0.006090	-11.142835	1.689678
50475	0	2.608956	-0.439919	8.829153	0.026001	-0.004395	0.088318	-0.013551	-11.256779	1.690953
50476	0	2.682676	-0.429114	8.957687	0.026730	-0.004283	0.089606	-0.025529	-11.380035	1.696388
50477	0	2.708193	-0.428395	9.127717	0.026978	-0.004272	0.091309	-0.041450	-11.510025	1.700696
50478	0	2.754721	-0.418549	9.322510	0.027434	-0.004174	0.093259	-0.056870	-11.647670	1.702282
50479	0	2.825543	-0.428246	9.432459	0.028137	-0.004272	0.094360	-0.070868	-11.790162	1.710921
50480	0	2.886094	-0.436646	9.589916	0.028744	-0.004354	0.095935	-0.086928	-11.929061	1.717610
50481	0	2.996411	-0.458975	9.780276	0.029846	-0.004578	0.097839	-0.102760	-12.066096	1.720208
50482	0	3.044307	-0.504593	9.925535	0.030330	-0.005030	0.099291	-0.123007	-12.195845	1.725165
50483	0	3.081879	-0.507661	10.122093	0.030701	-0.005066	0.101257	-0.136813	-12.328395	1.729129
50484	0	3.129399	-0.534405	10.285798	0.031184	-0.005332	0.102892	-0.151683	-12.449561	1.731653
50485	0	3.135524	-0.550186	10.403284	0.031250	-0.005493	0.104065	-0.162668	-12.564314	1.731256
50486	0	3.173987	-0.515934	10.598601	0.031648	-0.005145	0.106014	-0.179371	-12.662812	1.738417
50487	0	3.212603	-0.501271	10.684741	0.032043	-0.005005	0.106873	-0.188949	-12.750206	1.742545
50488	0	3.270832	-0.465851	10.814232	0.032638	-0.004655	0.108164	-0.193836	-12.823988	1.746432
50489	0	3.276535	-0.482651	10.856611	0.032715	-0.004822	0.108582	-0.199768	-12.876092	1.755481
50490	0	3.297908	-0.478260	10.908644	0.032938	-0.004770	0.109099	-0.213035	-12.918065	1.759649
50491	0	3.340635	-0.489267	10.967361	0.033386	-0.004883	0.109680	-0.223485	-12.937892	1.765520
50492	0	3.319253	-0.496379	11.002991	0.033182	-0.004964	0.110033	-0.223729	-12.947502	1.774385
50493	0	3.300415	-0.507007	10.992889	0.033020	-0.005066	0.109924	-0.227710	-12.929787	1.777623
50494	0	3.302141	-0.495118	10.988011	0.033049	-0.004952	0.109872	-0.225952	-12.900221	1.777811
50495	0	3.260396	-0.463850	10.951193	0.032654	-0.004639	0.109497	-0.224721	-12.846919	1.775164
50496	0	3.286073	-0.463233	10.905676	0.032921	-0.004639	0.109038	-0.216964	-12.782616	1.769899
50497	0	3.258112	-0.475401	10.781039	0.032654	-0.004761	0.107788	-0.208689	-12.704152	1.771866
50498	0	3.199808	-0.492475	10.627084	0.032083	-0.004931	0.106245	-0.200233	-12.611845	1.774088
50499	0	3.158231	-0.493515	10.513153	0.031677	-0.004944	0.105103	-0.189241	-12.507169	1.773331
50500	0	3.119679	-0.522406	10.415514	0.031305	-0.005232	0.104122	-0.178904	-12.386585	1.773963
50501	0	3.059583	-0.499256	10.165578	0.030701	-0.005005	0.101624	-0.163280	-12.267188	1.771577
50502	0	3.019458	-0.490518	10.117204	0.030309	-0.004920	0.101137	-0.144860	-12.136666	1.771842
50503	0	2.955001	-0.481066	9.824022	0.029663	-0.004822	0.098206	-0.130016	-12.003538	1.771511
50504	0	2.908167	-0.460499	9.641660	0.029197	-0.004618	0.096381	-0.113019	-11.865527	1.768015
50505	0	2.875576	-0.457044	9.506663	0.028870	-0.004578	0.095032	-0.102329	-11.726995	1.767252
50506	0	2.822845	-0.443121	9.348686	0.028340	-0.004442	0.093452	-0.086877	-11.588564	1.763655
50507	0	2.742293	-0.450875	9.195041	0.027527	-0.004517	0.091919	-0.075131	-11.457760	1.755807
50508	0	2.673283	-0.455478	9.048432	0.026834	-0.004562	0.090454	-0.063716	-11.328923	1.756623
50509	0	2.633885	-0.444848	8.834494	0.026428	-0.004456	0.088318	-0.052907	-11.211664	1.761301
50510	0	2.580083	-0.419444	8.717494	0.025886	-0.004198	0.087150	-0.046461	-11.098897	1.764123
50511	0	2.549865	-0.402443	8.681427	0.025574	-0.004028	0.086792	-0.039813	-10.998402	1.763020
50512	0	2.511819	-0.401570	8.520693	0.025182	-0.004021	0.085188	-0.031789	-10.911497	1.759086
50513	0	2.479221	-0.390369	8.436515	0.024841	-0.003906	0.084351	-0.027229	-10.843376	1.757017
50514	0	2.427625	-0.384083	8.396244	0.024316	-0.003840	0.083951	-0.026794	-10.787887	1.758633
50515	0	2.395842	-0.390503	8.356533	0.023987	-0.003906	0.083557	-0.024488	-10.747442	1.763192
50516	0	2.409411	-0.414996	8.321244	0.024113	-0.004148	0.083207	-0.025931	-10.720329	1.765345
50517	0	2.367949	-0.384346	8.282540	0.023682	-0.003845	0.082825	-0.023370	-10.715790	1.768573
50518	0	2.417468	-0.433574	8.282261	0.024165	-0.004331	0.082826	-0.030292	-10.727416	1.772983
50519	0	2.400844	-0.433831	8.312339	0.023987	-0.004333	0.083130	-0.037028	-10.755621	1.777152
50520	0	2.424730	-0.386354	8.292299	0.024213	-0.003856	0.082933	-0.048097	-10.801582	1.781917
50521	0	2.433699	-0.403167	8.433746	0.024292	-0.004028	0.084351	-0.053192	-10.861044	1.784045
50522	0	2.498907	-0.404106	8.534358	0.024932	-0.004036	0.085361	-0.060779	-10.936080	1.786819
50523	0	2.520870	-0.421789	8.591896	0.025146	-0.004211	0.085938	-0.070164	-11.017324	1.788013
50524	0	2.534992	-0.435334	8.709721	0.025272	-0.004347	0.087120	-0.079808	-11.117570	1.793689
50525	0	2.578645	-0.464775	8.896257	0.025696	-0.004639	0.088989	-0.092856	-11.232523	1.802914
50526	0	2.621435	-0.485209	8.970086	0.026122	-0.004841	0.089728	-0.108471	-11.348552	1.810282
50527	0	2.696014	-0.452607	9.127729	0.026855	-0.004517	0.091309	-0.121866	-11.478077	1.816868
50528	0	2.754102	-0.442640	9.286053	0.027434	-0.004415	0.092893	-0.137982	-11.607799	1.825050
50529	0	2.855389	-0.428696	9.475343	0.028442	-0.004272	0.094788	-0.156979	-11.740713	1.830443
50530	0	2.896180	-0.431167	9.517178	0.028850	-0.004302	0.095206	-0.170285	-11.873825	1.840563
50531	0	2.940948	-0.458771	9.780512	0.029297	-0.004578	0.097839	-0.183634	-12.003803	1.842337
50532	0	3.000850	-0.491441	9.986986	0.029893	-0.004904	0.099905	-0.197431	-12.134437	1.848820
50533	0	3.031795	-0.501791	10.073671	0.030212	-0.005005	0.100769	-0.213583	-12.252515	1.851122
50534	0	3.071344	-0.497995	10.207528	0.030609	-0.004971	0.102107	-0.225704	-12.367587	1.858565
50535	0	3.141033	-0.465084	10.348501	0.031311	-0.004639	0.103516	-0.240443	-12.475504	1.864161
50536	0	3.208770	-0.455257	10.476833	0.032001	-0.004541	0.104795	-0.253621	-12.568829	1.866220
50537	0	3.231261	-0.458881	10.605245	0.032227	-0.004578	0.106079	-0.266661	-12.659764	1.868883
50538	0	3.252520	-0.491502	10.673696	0.032460	-0.004906	0.106757	-0.277238	-12.727522	1.869015
50539	0	3.264704	-0.488937	10.807659	0.032593	-0.004883	0.108093	-0.284718	-12.783017	1.871169
50540	0	3.304495	-0.478064	10.804665	0.033006	-0.004774	0.108059	-0.291966	-12.822564	1.873107
50541	0	3.304430	-0.506878	10.857402	0.033020	-0.005066	0.108582	-0.295059	-12.846135	1.872001
50542	0	3.308093	-0.525409	10.880677	0.033069	-0.005256	0.108810	-0.293275	-12.857007	1.869745
50543	0	3.301586	-0.506960	10.900988	0.033020	-0.005066	0.109009	-0.296876	-12.850524	1.874403
50544	0	3.280533	-0.519424	10.834634	0.032828	-0.005196	0.108339	-0.294724	-12.824130	1.872616
50545	0	3.279701	-0.481581	10.859387	0.032837	-0.004822	0.108582	-0.287546	-12.779939	1.868770
50546	0	3.245870	-0.505589	10.788944	0.032514	-0.005054	0.107873	-0.287778	-12.719496	1.869171
50547	0	3.209898	-0.518546	10.701474	0.032166	-0.005188	0.106995	-0.283804	-12.646100	1.869793
50548	0	3.213951	-0.457266	10.583757	0.032217	-0.004573	0.105814	-0.282090	-12.559945	1.874431
50549	0	3.146737	-0.469149	10.403089	0.031555	-0.004700	0.104004	-0.271262	-12.461095	1.867627
50550	0	3.116445	-0.431417	10.298740	0.031259	-0.004318	0.102959	-0.264721	-12.354189	1.862390
50551	0	3.090573	-0.456863	10.128836	0.031006	-0.004578	0.101257	-0.252487	-12.238747	1.854868
50552	0	3.033519	-0.455330	10.049601	0.030440	-0.004560	0.100464	-0.242197	-12.116659	1.850059
50553	0	2.979887	-0.450429	9.830010	0.029907	-0.004517	0.098267	-0.225912	-11.988084	1.849459
50554	0	2.933657	-0.460790	9.738998	0.029449	-0.004615	0.097356	-0.215475	-11.854141	1.845901
50555	0	2.888507	-0.457039	9.518660	0.028992	-0.004578	0.095154	-0.204559	-11.723509	1.841141
50556	0	2.824705	-0.461753	9.360270	0.028355	-0.004625	0.093570	-0.192792	-11.589521	1.835571
50557	0	2.766569	-0.463116	9.243921	0.027771	-0.004639	0.092407	-0.181295	-11.456690	1.828771
50558	0	2.704089	-0.449524	9.097198	0.027136	-0.004502	0.090943	-0.170438	-11.334750	1.827614
50559	0	2.664739	-0.444914	8.950352	0.026733	-0.004456	0.089478	-0.160368	-11.222288	1.826690
50560	0	2.611407	-0.425514	8.863713	0.026196	-0.004260	0.088613	-0.152130	-11.113381	1.822284
50561	0	2.580764	-0.457379	8.730159	0.025879	-0.004578	0.087280	-0.145425	-11.017453	1.822681
50562	0	2.537554	-0.438843	8.599629	0.025433	-0.004388	0.085979	-0.144664	-10.939021	1.823845
50563	0	2.528288	-0.420359	8.509729	0.025330	-0.004211	0.085083	-0.133050	-10.873668	1.825843
50564	0	2.483107	-0.419057	8.500023	0.024870	-0.004196	0.084989	-0.124502	-10.818812	1.823912
50565	0	2.450424	-0.420616	8.442115	0.024536	-0.004211	0.084412	-0.116543	-10.773008	1.827070
50566	0	2.476317	-0.389432	8.376363	0.024777	-0.003897	0.083759	-0.112632	-10.750980	1.827944
50567	0	2.459311	-0.378224	8.380255	0.024597	-0.003784	0.083801	-0.109562	-10.742832	1.831642
50568	0	2.471609	-0.402871	8.367930	0.024711	-0.004025	0.083681	-0.114836	-10.747675	1.831821
50569	0	2.431096	-0.433584	8.379565	0.024292	-0.004333	0.083801	-0.117938	-10.770978	1.834984
50570	0	2.472391	-0.415924	8.402443	0.024695	-0.004155	0.084033	-0.123538	-10.807187	1.839742
50571	0	2.500600	-0.403217	8.488718	0.024963	-0.004028	0.084900	-0.129020	-10.862008	1.841459
50572	0	2.522367	-0.380092	8.626231	0.025171	-0.003793	0.086278	-0.140206	-10.928838	1.844351
50573	0	2.575630	-0.415516	8.695698	0.025696	-0.004150	0.086975	-0.147110	-11.005779	1.850110
50574	0	2.601170	-0.410759	8.758738	0.025939	-0.004100	0.087609	-0.158008	-11.098071	1.856906
50575	0	2.632384	-0.421897	8.884356	0.026245	-0.004211	0.088867	-0.168647	-11.196738	1.866781
50576	0	2.655309	-0.448196	9.044155	0.026466	-0.004472	0.090467	-0.182378	-11.303744	1.868333
50577	0	2.737611	-0.464694	9.140234	0.027283	-0.004639	0.091431	-0.193811	-11.417927	1.871338
50578	0	2.762756	-0.503190	9.293194	0.027534	-0.005022	0.092960	-0.207038	-11.530946	1.879357
50579	0	2.805529	-0.489562	9.494022	0.027954	-0.004883	0.094971	-0.223625	-11.650114	1.885888
50580	0	2.863031	-0.461376	9.609778	0.028525	-0.004604	0.096129	-0.236023	-11.772295	1.887407
50581	0	2.915246	-0.482933	9.787039	0.029053	-0.004822	0.097900	-0.245959	-11.886065	1.890777
50582	0	2.966268	-0.460443	9.945629	0.029560	-0.004594	0.099487	-0.259285	-12.001233	1.893884
50583	0	3.019315	-0.471569	10.067650	0.030090	-0.004700	0.100708	-0.278411	-12.115198	1.897017
50584	0	3.075776	-0.492487	10.183527	0.030664	-0.004915	0.101864	-0.290260	-12.217123	1.902189
50585	0	3.103433	-0.494873	10.318335	0.030945	-0.004944	0.103210	-0.296787	-12.313419	1.907952
50586	0	3.139027	-0.483718	10.465650	0.031309	-0.004832	0.104681	-0.303070	-12.399145	1.913869
50587	0	3.180830	-0.494759	10.532539	0.031738	-0.004944	0.105347	-0.307939	-12.472169	1.920932
50588	0	3.187342	-0.489739	10.632457	0.031818	-0.004890	0.106341	-0.315958	-12.528294	1.929791
50589	0	3.233708	-0.482521	10.685744	0.032288	-0.004822	0.106873	-0.319993	-12.578185	1.933938
50590	0	3.266430	-0.501905	10.750203	0.032631	-0.005013	0.107512	-0.326982	-12.610572	1.938257
50591	0	3.249082	-0.482277	10.772094	0.032471	-0.004822	0.107727	-0.328072	-12.628722	1.945290
50592	0	3.263575	-0.488679	10.820105	0.032633	-0.004886	0.108202	-0.328719	-12.628623	1.943124
50593	0	3.282906	-0.457565	10.833987	0.032837	-0.004578	0.108337	-0.325806	-12.617163	1.937812
50594	0	3.236795	-0.500696	10.767723	0.032393	-0.005001	0.107670	-0.330981	-12.586775	1.938911
50595	0	3.231428	-0.513142	10.737097	0.032349	-0.005127	0.107361	-0.334530	-12.546850	1.940810
50596	0	3.216817	-0.501077	10.684702	0.032219	-0.005014	0.106832	-0.329141	-12.489170	1.935650
50597	0	3.179741	-0.512292	10.518283	0.031860	-0.005127	0.105164	-0.323203	-12.417308	1.936455
50598	0	3.154360	-0.512198	10.522225	0.031612	-0.005119	0.105202	-0.324183	-12.339081	1.935672
50599	0	3.128395	-0.474818	10.397001	0.031372	-0.004761	0.103943	-0.308674	-12.238582	1.937508
50600	0	3.116872	-0.442406	10.219331	0.031260	-0.004432	0.102165	-0.298032	-12.133372	1.934884
50601	0	3.036049	-0.444734	10.128654	0.030457	-0.004456	0.101257	-0.286566	-12.021323	1.931049
50602	0	3.017128	-0.448858	9.933128	0.030268	-0.004501	0.099301	-0.269699	-11.906709	1.924069
50603	0	2.932111	-0.462947	9.805222	0.029419	-0.004639	0.098022	-0.256733	-11.788958	1.921865
50604	0	2.869815	-0.467346	9.664623	0.028799	-0.004682	0.096616	-0.244851	-11.665870	1.922678
50605	0	2.827897	-0.438452	9.536781	0.028381	-0.004395	0.095337	-0.230486	-11.539406	1.914709
50606	0	2.789990	-0.460910	9.384021	0.027996	-0.004620	0.093811	-0.215523	-11.418493	1.911053
50607	0	2.749572	-0.475434	9.261809	0.027588	-0.004761	0.092590	-0.205374	-11.300969	1.908387
50608	0	2.720047	-0.444078	9.047319	0.027286	-0.004443	0.090447	-0.200082	-11.189659	1.909396
50609	0	2.659081	-0.438393	8.956336	0.026672	-0.004395	0.089539	-0.184583	-11.081774	1.907870
50610	0	2.644239	-0.448862	8.814345	0.026511	-0.004497	0.088122	-0.172444	-10.988765	1.906998
50611	0	2.575494	-0.432994	8.723803	0.025818	-0.004333	0.087219	-0.165994	-10.902499	1.911294
50612	0	2.533317	-0.444466	8.635621	0.025388	-0.004449	0.086340	-0.158712	-10.826453	1.908987
50613	0	2.553072	-0.433102	8.607247	0.025574	-0.004333	0.086060	-0.153945	-10.765549	1.910438
50614	0	2.508750	-0.439209	8.487394	0.025123	-0.004390	0.084864	-0.155589	-10.714445	1.911127
50615	0	2.482141	-0.445623	8.466156	0.024841	-0.004456	0.084656	-0.155353	-10.683823	1.910990
50616	0	2.460822	-0.409317	8.454698	0.024618	-0.004091	0.084544	-0.156965	-10.666639	1.910880
50617	0	2.465683	-0.402838	8.508340	0.024658	-0.004028	0.085083	-0.156312	-10.661026	1.912884
50618	0	2.503070	-0.421636	8.459182	0.025022	-0.004212	0.084595	-0.161045	-10.669627	1.916351
50619	0	2.529005	-0.409064	8.440512	0.025269	-0.004089	0.084412	-0.162440	-10.694997	1.915533
50620	0	2.510182	-0.421685	8.450998	0.025067	-0.004214	0.084520	-0.165802	-10.737900	1.919793
50621	0	2.500425	-0.409367	8.555915	0.024963	-0.004089	0.085571	-0.171559	-10.788750	1.925446
50622	0	2.558761	-0.428851	8.656690	0.025534	-0.004282	0.086583	-0.180259	-10.856241	1.923069
50623	0	2.618679	-0.427882	8.677248	0.026123	-0.004272	0.086792	-0.188965	-10.936479	1.925105
50624	0	2.607633	-0.441059	8.764789	0.026008	-0.004408	0.087668	-0.192986	-11.022309	1.921779
50625	0	2.638385	-0.458357	8.957647	0.026306	-0.004578	0.089600	-0.201200	-11.117702	1.929111
50626	0	2.673325	-0.435730	9.099083	0.026647	-0.004346	0.091017	-0.216271	-11.222729	1.940962
50627	0	2.755407	-0.446058	9.268599	0.027466	-0.004456	0.092712	-0.223275	-11.327778	1.946457
50628	0	2.792833	-0.471795	9.409381	0.027828	-0.004710	0.094124	-0.233720	-11.445584	1.955557
50629	0	2.860217	-0.458368	9.487968	0.028503	-0.004578	0.094910	-0.241935	-11.560751	1.959734
50630	0	2.880864	-0.472104	9.677049	0.028705	-0.004713	0.096802	-0.252283	-11.679761	1.961946
50631	0	2.927629	-0.476975	9.817494	0.029175	-0.004761	0.098206	-0.263811	-11.794017	1.972525
50632	0	2.984356	-0.454958	9.890581	0.029745	-0.004536	0.098936	-0.280543	-11.903912	1.974465
50633	0	3.024646	-0.483219	10.147269	0.030151	-0.004822	0.101501	-0.292969	-12.007094	1.980552
50634	0	3.073918	-0.503380	10.184151	0.030647	-0.005026	0.101870	-0.302421	-12.106307	1.980164
50635	0	3.127219	-0.470871	10.281856	0.031189	-0.004700	0.102844	-0.313031	-12.194786	1.988369
50636	0	3.143269	-0.484662	10.447800	0.031358	-0.004841	0.104501	-0.319727	-12.272720	1.991996
50637	0	3.180356	-0.458107	10.489952	0.031738	-0.004578	0.104919	-0.323594	-12.339810	1.986552
50638	0	3.198485	-0.477774	10.541164	0.031930	-0.004768	0.105429	-0.333629	-12.395196	1.986500
50639	0	3.232897	-0.476506	10.667673	0.032288	-0.004761	0.106689	-0.338022	-12.435351	1.988667
50640	0	3.197418	-0.495669	10.763095	0.031943	-0.004953	0.107640	-0.341214	-12.463866	1.990696
50641	0	3.242547	-0.500978	10.692857	0.032410	-0.005005	0.106934	-0.345665	-12.476495	1.988446
50642	0	3.219914	-0.501269	10.759397	0.032197	-0.005015	0.107594	-0.341998	-12.474438	1.986117
50643	0	3.251961	-0.518491	10.779189	0.032532	-0.005188	0.107788	-0.337715	-12.457181	1.986582
50644	0	3.230303	-0.445103	10.725167	0.032324	-0.004450	0.107245	-0.337713	-12.430524	1.987641
50645	0	3.224912	-0.475291	10.657939	0.032288	-0.004761	0.106567	-0.327955	-12.384723	1.987998
50646	0	3.210326	-0.492459	10.550614	0.032150	-0.004929	0.105492	-0.321947	-12.329236	1.987091
50647	0	3.155982	-0.481957	10.524164	0.031616	-0.004822	0.105225	-0.317629	-12.263390	1.985581
50648	0	3.137557	-0.511866	10.375293	0.031444	-0.005123	0.103732	-0.310629	-12.183798	1.984817
50649	0	3.099293	-0.499795	10.335507	0.031067	-0.005005	0.103333	-0.300858	-12.097298	1.985279
50650	0	3.071778	-0.498539	10.144818	0.030799	-0.004992	0.101423	-0.291593	-12.001161	1.979280
50651	0	3.043050	-0.456823	10.055174	0.030518	-0.004578	0.100525	-0.278660	-11.897344	1.981526
50652	0	3.006823	-0.466625	9.895893	0.030163	-0.004682	0.098929	-0.258563	-11.783298	1.976732
50653	0	2.950868	-0.401741	9.768497	0.029602	-0.004028	0.097656	-0.243357	-11.669176	1.974376
50654	0	2.914633	-0.449291	9.603060	0.029235	-0.004496	0.096004	-0.237561	-11.558896	1.975968
50655	0	2.871725	-0.408228	9.481563	0.028809	-0.004089	0.094788	-0.226453	-11.443894	1.972916
50656	0	2.805236	-0.424912	9.370877	0.028139	-0.004259	0.093682	-0.211920	-11.333159	1.974760
50657	0	2.774721	-0.457239	9.243300	0.027832	-0.004578	0.092407	-0.202892	-11.223388	1.970115
50658	0	2.709702	-0.431245	9.150421	0.027176	-0.004324	0.091480	-0.186189	-11.119993	1.960932
50659	0	2.647616	-0.432657	9.023209	0.026550	-0.004333	0.090210	-0.175120	-11.021194	1.957691
50660	0	2.633816	-0.419453	8.886985	0.026404	-0.004198	0.088850	-0.168309	-10.931115	1.952224
50661	0	2.594206	-0.414596	8.857950	0.026001	-0.004150	0.088562	-0.160501	-10.850189	1.949848
50662	0	2.595683	-0.395193	8.690263	0.026007	-0.003960	0.086887	-0.148497	-10.779716	1.945178
50663	0	2.541227	-0.390236	8.564420	0.025452	-0.003906	0.085632	-0.141561	-10.722259	1.945532
50664	0	2.540243	-0.413847	8.590877	0.025434	-0.004143	0.085899	-0.134292	-10.675992	1.944223
50665	0	2.494216	-0.445150	8.557769	0.024963	-0.004456	0.085571	-0.127456	-10.642802	1.941110
50666	0	2.497298	-0.426457	8.497585	0.024981	-0.004265	0.084973	-0.125874	-10.626498	1.942835
50667	0	2.502666	-0.426957	8.526560	0.025024	-0.004272	0.085266	-0.121035	-10.624681	1.940225
50668	0	2.528618	-0.402306	8.501594	0.025272	-0.004023	0.085020	-0.120837	-10.638416	1.942791
50669	0	2.505103	-0.408889	8.544144	0.025024	-0.004089	0.085449	-0.119668	-10.669219	1.942075
50670	0	2.547302	-0.378463	8.621788	0.025444	-0.003784	0.086226	-0.119737	-10.702827	1.944942
50671	0	2.555625	-0.408787	8.702343	0.025513	-0.004089	0.087036	-0.117634	-10.755217	1.953360
50672	0	2.595624	-0.403024	8.742116	0.025905	-0.004025	0.087437	-0.123656	-10.817866	1.957811
50673	0	2.630350	-0.434308	8.787270	0.026245	-0.004333	0.087891	-0.135878	-10.889020	1.961453
50674	0	2.648999	-0.472854	8.893305	0.026424	-0.004720	0.088953	-0.147064	-10.968524	1.960708
50675	0	2.693229	-0.446270	9.036987	0.026855	-0.004456	0.090393	-0.156252	-11.060908	1.965146
50676	0	2.721566	-0.416864	9.166353	0.027133	-0.004166	0.091688	-0.160367	-11.159196	1.967648
50677	0	2.761291	-0.385113	9.317499	0.027527	-0.003845	0.093201	-0.167882	-11.260009	1.965660
50678	0	2.815299	-0.405132	9.391540	0.028067	-0.004041	0.093942	-0.181036	-11.360241	1.972551
50679	0	2.865109	-0.433869	9.579911	0.028564	-0.004333	0.095825	-0.187503	-11.458796	1.972243
50680	0	2.888929	-0.465738	9.592738	0.028799	-0.004649	0.095955	-0.197590	-11.561476	1.975819
50681	0	2.926506	-0.464887	9.787298	0.029175	-0.004639	0.097900	-0.209717	-11.662018	1.977883
50682	0	2.993234	-0.515935	9.940456	0.029846	-0.005148	0.099431	-0.222994	-11.756178	1.981858
50683	0	3.017476	-0.482658	10.080463	0.030090	-0.004822	0.100830	-0.228739	-11.846974	1.988639
50684	0	3.064988	-0.478197	10.178929	0.030565	-0.004771	0.101815	-0.240985	-11.937014	1.995005
50685	0	3.114572	-0.452544	10.245372	0.031067	-0.004517	0.102478	-0.250842	-12.019977	1.995061
50686	0	3.135397	-0.472368	10.326213	0.031286	-0.004718	0.103283	-0.257322	-12.089891	2.002964
50687	0	3.155341	-0.482677	10.459617	0.031494	-0.004822	0.104614	-0.262545	-12.149591	2.006646
50688	0	3.178214	-0.508513	10.498947	0.031734	-0.005076	0.105004	-0.271547	-12.196376	2.012421
50689	0	3.212943	-0.512172	10.643804	0.032104	-0.005127	0.106445	-0.265364	-12.217987	2.016591
50690	0	3.218114	-0.475673	10.636059	0.032154	-0.004751	0.106369	-0.270441	-12.241866	2.014884
50691	0	3.229674	-0.476649	10.680850	0.032288	-0.004761	0.106812	-0.275404	-12.246397	2.015266
50692	0	3.236113	-0.447210	10.662328	0.032367	-0.004468	0.106622	-0.278421	-12.235051	2.015764
50693	0	3.233510	-0.463932	10.644940	0.032349	-0.004639	0.106445	-0.277565	-12.215197	2.012432
50694	0	3.229128	-0.439443	10.646204	0.032321	-0.004396	0.106453	-0.273767	-12.177870	2.014010
50695	0	3.200410	-0.445440	10.578589	0.032043	-0.004456	0.105774	-0.270573	-12.129901	2.014549
50696	0	3.167513	-0.463460	10.483425	0.031721	-0.004637	0.104820	-0.266198	-12.074281	2.014101
50697	0	3.131873	-0.494488	10.450814	0.031372	-0.004944	0.104492	-0.265108	-12.010426	2.013806
50698	0	3.101415	-0.518354	10.307997	0.031083	-0.005191	0.103059	-0.254556	-11.928429	2.009359
50699	0	3.068815	-0.469026	10.231746	0.030762	-0.004700	0.102295	-0.241624	-11.840652	2.009909
50700	0	3.041158	-0.455628	10.095992	0.030494	-0.004560	0.100935	-0.235221	-11.742013	2.007639
50701	0	3.030940	-0.481344	9.957501	0.030396	-0.004822	0.099548	-0.222979	-11.637520	2.007094
50702	0	2.989307	-0.467449	9.883402	0.029980	-0.004683	0.098807	-0.209882	-11.531665	2.005155
50703	0	2.926958	-0.457027	9.707294	0.029358	-0.004578	0.097046	-0.198425	-11.421979	2.002058
50704	0	2.872920	-0.456132	9.572110	0.028817	-0.004563	0.095695	-0.193148	-11.311203	2.001804
50705	0	2.817191	-0.433291	9.463059	0.028259	-0.004333	0.094604	-0.189518	-11.199933	2.003287
50706	0	2.800401	-0.457195	9.285044	0.028088	-0.004577	0.092825	-0.180880	-11.091307	2.003410
50707	0	2.744605	-0.438946	9.218744	0.027527	-0.004395	0.092163	-0.171863	-10.985402	2.004854
50708	0	2.735330	-0.419673	9.107372	0.027428	-0.004202	0.091051	-0.162745	-10.886351	2.003094
50709	0	2.684446	-0.420746	8.968244	0.026917	-0.004211	0.089661	-0.155028	-10.788833	2.000885
50710	0	2.634377	-0.425916	8.959922	0.026406	-0.004265	0.089581	-0.145431	-10.703370	2.005942
50711	0	2.631056	-0.384534	8.857885	0.026367	-0.003845	0.088562	-0.143109	-10.624624	2.005003
50712	0	2.560200	-0.402534	8.726455	0.025645	-0.004029	0.087252	-0.135848	-10.562310	2.004505
50713	0	2.547524	-0.384286	8.680310	0.025513	-0.003845	0.086792	-0.130712	-10.507303	2.008902
50714	0	2.547103	-0.402371	8.651685	0.025498	-0.004025	0.086509	-0.127755	-10.465540	2.011677
50715	0	2.531381	-0.415613	8.685735	0.025330	-0.004150	0.086853	-0.133429	-10.439188	2.009931
50716	0	2.516947	-0.434622	8.637423	0.025176	-0.004345	0.086372	-0.133566	-10.424925	2.013055
50717	0	2.532662	-0.433504	8.587726	0.025330	-0.004333	0.085876	-0.134114	-10.415422	2.016782
50718	0	2.527592	-0.427646	8.532393	0.025262	-0.004276	0.085328	-0.133223	-10.428721	2.018622
50719	0	2.529157	-0.421150	8.611385	0.025269	-0.004211	0.086121	-0.132351	-10.453777	2.015881
50720	0	2.559176	-0.409400	8.615728	0.025558	-0.004090	0.086167	-0.136368	-10.492454	2.016250
50721	0	2.567401	-0.391468	8.678002	0.025635	-0.003906	0.086792	-0.146571	-10.538667	2.017458
50722	0	2.594345	-0.405120	8.803505	0.025897	-0.004046	0.088049	-0.152153	-10.593418	2.032452
50723	0	2.617626	-0.403186	8.854614	0.026123	-0.004028	0.088562	-0.156226	-10.656658	2.036601
50724	0	2.659963	-0.410662	8.985311	0.026536	-0.004097	0.089872	-0.168000	-10.732166	2.040906
50725	0	2.692728	-0.446362	9.061551	0.026855	-0.004456	0.090637	-0.177855	-10.817329	2.043136
50726	0	2.719713	-0.472226	9.173064	0.027122	-0.004717	0.091753	-0.184403	-10.904913	2.046048
50727	0	2.761150	-0.458469	9.317531	0.027527	-0.004578	0.093201	-0.193064	-11.003325	2.054017
50728	0	2.826783	-0.490705	9.434395	0.028186	-0.004898	0.094369	-0.203831	-11.097237	2.062473
50729	0	2.865125	-0.465590	9.549320	0.028564	-0.004639	0.095520	-0.224200	-11.195688	2.072336
50730	0	2.901083	-0.468212	9.665968	0.028923	-0.004674	0.096686	-0.233786	-11.294089	2.074130
50731	0	2.920436	-0.459182	9.781170	0.029114	-0.004578	0.097839	-0.250161	-11.394527	2.074763
50732	0	3.005078	-0.461079	9.909977	0.029968	-0.004607	0.099125	-0.254261	-11.484234	2.075855
50733	0	3.022793	-0.458832	10.117297	0.030151	-0.004578	0.101196	-0.266015	-11.565228	2.080572
50734	0	3.068629	-0.473343	10.191861	0.030610	-0.004722	0.101942	-0.278869	-11.645181	2.084135
50735	0	3.076643	-0.482952	10.258004	0.030701	-0.004822	0.102600	-0.287116	-11.712879	2.091174
50736	0	3.101890	-0.503021	10.369933	0.030955	-0.005021	0.103719	-0.296618	-11.777413	2.096137
50737	0	3.105566	-0.495227	10.435491	0.031006	-0.004944	0.104370	-0.305152	-11.826344	2.103766
50738	0	3.145485	-0.478474	10.456906	0.031410	-0.004778	0.104583	-0.311848	-11.869476	2.110306
50739	0	3.176775	-0.445826	10.527664	0.031738	-0.004456	0.105286	-0.313774	-11.895787	2.114833
50740	0	3.194442	-0.446715	10.550292	0.031919	-0.004461	0.105511	-0.318845	-11.917145	2.113818
50741	0	3.180688	-0.488792	10.625971	0.031799	-0.004883	0.106262	-0.322772	-11.919577	2.112722
50742	0	3.199822	-0.477271	10.613418	0.031998	-0.004771	0.106134	-0.322712	-11.914444	2.109240
50743	0	3.165999	-0.482125	10.602324	0.031677	-0.004822	0.106018	-0.320336	-11.890033	2.110065
50744	0	3.167337	-0.481754	10.573174	0.031704	-0.004821	0.105722	-0.314771	-11.851135	2.108854
50745	0	3.151691	-0.481973	10.517515	0.031555	-0.004822	0.105164	-0.310316	-11.803692	2.106893
50746	0	3.137355	-0.475341	10.471163	0.031418	-0.004757	0.104698	-0.304230	-11.749428	2.108144
50747	0	3.113065	-0.512202	10.365548	0.031189	-0.005127	0.103638	-0.296459	-11.679158	2.117148
50748	0	3.082219	-0.505658	10.241086	0.030890	-0.005056	0.102390	-0.293899	-11.596990	2.117538
50749	0	3.050795	-0.457138	10.188915	0.030579	-0.004578	0.101868	-0.284214	-11.511707	2.118405
50750	0	3.035970	-0.473860	10.095725	0.030438	-0.004748	0.100933	-0.270338	-11.416600	2.110238
50751	0	2.971010	-0.481375	9.969321	0.029785	-0.004822	0.099670	-0.258344	-11.324551	2.106462
50752	0	2.918689	-0.443169	9.851964	0.029270	-0.004440	0.098495	-0.245407	-11.221914	2.102321
50753	0	2.884706	-0.438781	9.725416	0.028931	-0.004395	0.097229	-0.234499	-11.117629	2.097308
50754	0	2.849733	-0.431771	9.553421	0.028583	-0.004321	0.095509	-0.227361	-11.009545	2.098844
50755	0	2.842210	-0.426831	9.407998	0.028503	-0.004272	0.094055	-0.219229	-10.904714	2.093969
50756	0	2.765526	-0.450360	9.327139	0.027732	-0.004509	0.093248	-0.209749	-10.804756	2.097759
50757	0	2.745046	-0.457258	9.194205	0.027527	-0.004578	0.091919	-0.200509	-10.703769	2.096680
50758	0	2.706370	-0.456702	9.119040	0.027131	-0.004568	0.091170	-0.196249	-10.613314	2.094948
50759	0	2.648953	-0.451211	8.980089	0.026550	-0.004517	0.089783	-0.187834	-10.530012	2.090459
50760	0	2.625089	-0.425935	8.946853	0.026307	-0.004264	0.089452	-0.179439	-10.452238	2.086333
50761	0	2.564846	-0.445097	8.784366	0.025696	-0.004456	0.087830	-0.171023	-10.384711	2.082520
50762	0	2.574323	-0.420357	8.799109	0.025784	-0.004203	0.087979	-0.169537	-10.326410	2.087493
50763	0	2.554140	-0.439097	8.710684	0.025574	-0.004395	0.087097	-0.162697	-10.278112	2.085505
50764	0	2.548677	-0.475683	8.687844	0.025509	-0.004754	0.086872	-0.164169	-10.243193	2.080799
50765	0	2.549566	-0.457454	8.722438	0.025513	-0.004578	0.087219	-0.158242	-10.215048	2.078548
50766	0	2.559617	-0.444946	8.643660	0.025600	-0.004450	0.086435	-0.155981	-10.203624	2.080374
50767	0	2.545809	-0.433243	8.660705	0.025452	-0.004333	0.086609	-0.153087	-10.206347	2.081364
50768	0	2.536073	-0.439217	8.605026	0.025342	-0.004393	0.086056	-0.151235	-10.225517	2.087357
50769	0	2.553791	-0.390815	8.721177	0.025513	-0.003906	0.087219	-0.152515	-10.252877	2.086647
50770	0	2.566078	-0.434190	8.731515	0.025624	-0.004338	0.087326	-0.156232	-10.295006	2.085862
50771	0	2.567449	-0.427654	8.781779	0.025635	-0.004272	0.087830	-0.160554	-10.341047	2.089067
50772	0	2.600500	-0.459061	8.901185	0.025959	-0.004586	0.089025	-0.165288	-10.394467	2.087076
50773	0	2.630048	-0.446278	8.927779	0.026245	-0.004456	0.089294	-0.173737	-10.459738	2.089558
50774	0	2.672479	-0.465704	9.040104	0.026662	-0.004654	0.090420	-0.177139	-10.533691	2.092084
50775	0	2.710832	-0.446164	9.177602	0.027039	-0.004456	0.091797	-0.184186	-10.614994	2.090841
50776	0	2.731385	-0.453827	9.246505	0.027240	-0.004529	0.092487	-0.195174	-10.700950	2.098836
50777	0	2.779052	-0.452352	9.397003	0.027710	-0.004517	0.093994	-0.203252	-10.793384	2.101890
50778	0	2.825798	-0.417870	9.501861	0.028177	-0.004165	0.095043	-0.219621	-10.884861	2.113158
50779	0	2.864735	-0.434033	9.628856	0.028564	-0.004333	0.096313	-0.227418	-10.977715	2.117289
50780	0	2.911837	-0.478110	9.751931	0.029037	-0.004775	0.097544	-0.234172	-11.066975	2.120745
50781	0	2.949963	-0.495092	9.860837	0.029419	-0.004944	0.098633	-0.241996	-11.154937	2.123675
50782	0	2.984312	-0.484978	9.971897	0.029765	-0.004837	0.099743	-0.256004	-11.238782	2.126287
50783	0	2.998101	-0.501235	10.080780	0.029907	-0.005005	0.100830	-0.263913	-11.316881	2.128048
50784	0	3.054798	-0.478703	10.155780	0.030483	-0.004776	0.101578	-0.275577	-11.384130	2.136027
50785	0	3.094591	-0.464405	10.209277	0.030884	-0.004639	0.102112	-0.280917	-11.448065	2.139152
50786	0	3.093975	-0.471502	10.315622	0.030887	-0.004711	0.103172	-0.284450	-11.501243	2.146891
50787	0	3.129774	-0.445912	10.362314	0.031250	-0.004456	0.103638	-0.287406	-11.548283	2.144345
50788	0	3.132861	-0.471487	10.426589	0.031284	-0.004707	0.104280	-0.294549	-11.591181	2.142483
50789	0	3.133811	-0.482126	10.466722	0.031311	-0.004822	0.104675	-0.292750	-11.615082	2.144164
50790	0	3.150562	-0.500561	10.501881	0.031487	-0.005004	0.105024	-0.293146	-11.629143	2.143274
50791	0	3.137331	-0.507040	10.528506	0.031372	-0.005066	0.105286	-0.296298	-11.624728	2.145964
50792	0	3.167286	-0.519578	10.540778	0.031679	-0.005198	0.105406	-0.292612	-11.612158	2.144943
50793	0	3.153922	-0.494280	10.553460	0.031555	-0.004944	0.105530	-0.289529	-11.589089	2.144344
50794	0	3.143751	-0.463418	10.475229	0.031462	-0.004637	0.104745	-0.284607	-11.556881	2.145503
50795	0	3.133300	-0.451382	10.425992	0.031372	-0.004517	0.104248	-0.279150	-11.508231	2.140252
50796	0	3.106319	-0.457116	10.324774	0.031111	-0.004573	0.103233	-0.274795	-11.449652	2.144151
50797	0	3.095026	-0.469476	10.292224	0.031006	-0.004700	0.102905	-0.266697	-11.382030	2.141704
50798	0	3.040994	-0.510978	10.203988	0.030468	-0.005117	0.102022	-0.255602	-11.311118	2.140857
50799	0	3.032899	-0.493978	10.139952	0.030396	-0.004944	0.101379	-0.248242	-11.230226	2.143827
50800	0	2.982531	-0.487270	9.960956	0.029899	-0.004875	0.099587	-0.242444	-11.140143	2.146389
50801	0	2.959187	-0.487714	9.859347	0.029663	-0.004883	0.098572	-0.233027	-11.051648	2.150021
50802	0	2.926192	-0.474405	9.747846	0.029339	-0.004750	0.097455	-0.222755	-10.955551	2.145487
50803	0	2.897791	-0.433134	9.615306	0.029053	-0.004333	0.096130	-0.217124	-10.860668	2.147608
50804	0	2.858320	-0.419866	9.595403	0.028659	-0.004208	0.095931	-0.203546	-10.764628	2.144845
50805	0	2.782336	-0.462944	9.438139	0.027893	-0.004639	0.094360	-0.189579	-10.674332	2.144034
50806	0	2.737995	-0.455742	9.283541	0.027451	-0.004560	0.092814	-0.183982	-10.581520	2.142742
50807	0	2.715910	-0.487927	9.169356	0.027222	-0.004883	0.091675	-0.176731	-10.497681	2.144135
50808	0	2.697201	-0.468617	9.087708	0.027037	-0.004693	0.090858	-0.165311	-10.410532	2.146873
50809	0	2.686099	-0.439112	9.034873	0.026917	-0.004395	0.090332	-0.158282	-10.334518	2.138797
50810	0	2.663854	-0.432520	8.891356	0.026685	-0.004327	0.088900	-0.153591	-10.269348	2.135235
50811	0	2.632289	-0.420478	8.845346	0.026367	-0.004211	0.088440	-0.142594	-10.206379	2.132270
50812	0	2.588157	-0.438120	8.816959	0.025912	-0.004382	0.088161	-0.139073	-10.160871	2.130997
50813	0	2.579177	-0.433770	8.789808	0.025818	-0.004333	0.087891	-0.142156	-10.121266	2.131609
50814	0	2.593372	-0.422537	8.735975	0.025949	-0.004220	0.087356	-0.146968	-10.096275	2.132064
50815	0	2.532000	-0.421449	8.734394	0.025330	-0.004211	0.087341	-0.148954	-10.078124	2.132178
50816	0	2.549765	-0.458035	8.673475	0.025494	-0.004584	0.086736	-0.142174	-10.077892	2.134304
50817	0	2.552491	-0.457431	8.715480	0.025513	-0.004578	0.087158	-0.136404	-10.088405	2.132347
50818	0	2.573842	-0.432978	8.763324	0.025720	-0.004328	0.087639	-0.137568	-10.107393	2.139790
50819	0	2.590235	-0.421435	8.721214	0.025879	-0.004211	0.087219	-0.140016	-10.132656	2.142455
50820	0	2.608443	-0.409999	8.743699	0.026048	-0.004096	0.087448	-0.144015	-10.175235	2.145753
50821	0	2.598179	-0.427583	8.897689	0.025940	-0.004272	0.088989	-0.147305	-10.223585	2.151249
50822	0	2.607627	-0.446467	8.919228	0.026024	-0.004463	0.089208	-0.148422	-10.285378	2.156872
50823	0	2.654133	-0.427564	9.025555	0.026489	-0.004272	0.090271	-0.151606	-10.345957	2.163534
50824	0	2.683772	-0.452353	9.046547	0.026776	-0.004523	0.090484	-0.151344	-10.418213	2.172579
50825	0	2.753195	-0.476828	9.195983	0.027466	-0.004761	0.091980	-0.159996	-10.495119	2.175816
50826	0	2.785713	-0.453943	9.307601	0.027782	-0.004533	0.093099	-0.167569	-10.581564	2.177651
50827	0	2.821141	-0.434144	9.421574	0.028137	-0.004333	0.094238	-0.176616	-10.666311	2.183338
50828	0	2.866583	-0.435949	9.545170	0.028592	-0.004350	0.095474	-0.187687	-10.749268	2.194291
50829	0	2.900914	-0.446137	9.610646	0.028931	-0.004456	0.096130	-0.194122	-10.837325	2.201677
50830	0	2.934839	-0.471961	9.782883	0.029273	-0.004712	0.097852	-0.202290	-10.920149	2.202710
50831	0	2.949553	-0.483012	9.806009	0.029419	-0.004822	0.098083	-0.211424	-11.004203	2.205221
50832	0	2.970789	-0.490923	10.008937	0.029636	-0.004900	0.100111	-0.221289	-11.080634	2.208149
50833	0	3.003957	-0.482754	10.062544	0.029968	-0.004822	0.100647	-0.227203	-11.156414	2.212653
50834	0	3.053881	-0.453576	10.192753	0.030478	-0.004529	0.101946	-0.233954	-11.218804	2.217141
50835	0	3.063582	-0.501348	10.252157	0.030579	-0.005005	0.102539	-0.242623	-11.277323	2.223687
50836	0	3.092712	-0.502954	10.273132	0.030876	-0.005023	0.102747	-0.248912	-11.328752	2.228219
50837	0	3.122667	-0.506731	10.405357	0.031189	-0.005066	0.104065	-0.249257	-11.364919	2.224769
50838	0	3.142066	-0.488915	10.421371	0.031386	-0.004886	0.104224	-0.251821	-11.397230	2.222917
50839	0	3.133448	-0.488481	10.460715	0.031311	-0.004883	0.104614	-0.252578	-11.417553	2.221956
50840	0	3.166976	-0.470437	10.514627	0.031663	-0.004704	0.105148	-0.250825	-11.419622	2.220906
50841	0	3.136868	-0.494046	10.461543	0.031372	-0.004944	0.104614	-0.245392	-11.410568	2.221681
50842	0	3.160143	-0.475555	10.467958	0.031610	-0.004754	0.104677	-0.244998	-11.396386	2.214727
50843	0	3.140746	-0.506612	10.425577	0.031433	-0.005066	0.104248	-0.242990	-11.362884	2.212899
50844	0	3.123215	-0.488319	10.402742	0.031260	-0.004884	0.104019	-0.240160	-11.327381	2.215089
50845	0	3.096578	-0.481879	10.285646	0.031006	-0.004822	0.102844	-0.234404	-11.277448	2.212458
50846	0	3.124759	-0.463106	10.257652	0.031292	-0.004633	0.102563	-0.229782	-11.222578	2.212079
50847	0	3.089314	-0.469846	10.224958	0.030945	-0.004700	0.102234	-0.225728	-11.159372	2.211914
50848	0	3.029747	-0.493504	10.130497	0.030354	-0.004942	0.101288	-0.215388	-11.090654	2.214757
50849	0	3.014389	-0.481917	10.066765	0.030212	-0.004822	0.100647	-0.209470	-11.007422	2.206216
50850	0	2.964156	-0.511927	9.924304	0.029711	-0.005122	0.099222	-0.203200	-10.922277	2.206643
50851	0	2.953208	-0.475519	9.840997	0.029602	-0.004761	0.098389	-0.193902	-10.835537	2.210503
50852	0	2.944920	-0.450096	9.723311	0.029525	-0.004506	0.097210	-0.184828	-10.741221	2.210418
50853	0	2.934629	-0.426931	9.639681	0.029419	-0.004272	0.096375	-0.178059	-10.649649	2.207671
50854	0	2.877752	-0.420419	9.540110	0.028848	-0.004206	0.095380	-0.173212	-10.560174	2.207472
50855	0	2.806528	-0.432971	9.432093	0.028137	-0.004333	0.094299	-0.165619	-10.467602	2.208557
50856	0	2.768266	-0.469426	9.265268	0.027751	-0.004693	0.092632	-0.164034	-10.377991	2.203028
50857	0	2.715721	-0.457169	9.206036	0.027222	-0.004578	0.092041	-0.153839	-10.292622	2.199808
50858	0	2.721991	-0.462207	9.087585	0.027277	-0.004627	0.090858	-0.144644	-10.215536	2.194399
50859	0	2.674394	-0.439264	9.046914	0.026794	-0.004395	0.090454	-0.139564	-10.146457	2.200680
50860	0	2.640310	-0.444779	9.000912	0.026449	-0.004452	0.089995	-0.132003	-10.082664	2.205753
50861	0	2.657450	-0.445448	8.893929	0.026611	-0.004456	0.088928	-0.128161	-10.030148	2.205054
50862	0	2.607849	-0.414660	8.877564	0.026111	-0.004148	0.088766	-0.123401	-9.983569	2.203173
50863	0	2.597997	-0.378054	8.820215	0.026001	-0.003784	0.088196	-0.116616	-9.951225	2.203196
50864	0	2.581892	-0.395769	8.833539	0.025836	-0.003961	0.088330	-0.110831	-9.924038	2.202882
50865	0	2.550965	-0.445360	8.776954	0.025513	-0.004456	0.087769	-0.106504	-9.915032	2.198088
50866	0	2.587369	-0.445059	8.795224	0.025872	-0.004452	0.087953	-0.103275	-9.911919	2.202241
50867	0	2.576587	-0.475920	8.794910	0.025757	-0.004761	0.087952	-0.099695	-9.918707	2.207707
50868	0	2.591330	-0.433163	8.788006	0.025897	-0.004331	0.087885	-0.099513	-9.934939	2.205963
50869	0	2.614617	-0.427319	8.715123	0.026123	-0.004272	0.087158	-0.099122	-9.960365	2.207264
50870	0	2.620122	-0.397442	8.878234	0.026170	-0.003969	0.088792	-0.104496	-9.995936	2.214435
50871	0	2.616241	-0.421673	8.922162	0.026123	-0.004211	0.089233	-0.110118	-10.041534	2.214950
50872	0	2.667372	-0.429044	8.986655	0.026629	-0.004284	0.089880	-0.117294	-10.093026	2.221687
50873	0	2.696970	-0.470302	9.104855	0.026917	-0.004700	0.091064	-0.120570	-10.155031	2.226909
50874	0	2.726515	-0.453021	9.168568	0.027206	-0.004524	0.091703	-0.127185	-10.223502	2.230518
50875	0	2.722630	-0.470589	9.220445	0.027161	-0.004700	0.092224	-0.134137	-10.300177	2.230939
50876	0	2.784798	-0.453087	9.301769	0.027781	-0.004530	0.093038	-0.134704	-10.377179	2.235780
50877	0	2.826643	-0.458588	9.482795	0.028198	-0.004578	0.094849	-0.143895	-10.454672	2.239223
50878	0	2.865121	-0.429546	9.533399	0.028579	-0.004290	0.095356	-0.150274	-10.536856	2.243011
50879	0	2.893708	-0.428211	9.653701	0.028870	-0.004272	0.096558	-0.160887	-10.612015	2.249044
50880	0	2.919868	-0.454132	9.783718	0.029128	-0.004537	0.097858	-0.165742	-10.689835	2.252013
50881	0	2.936501	-0.470605	9.885645	0.029297	-0.004700	0.098877	-0.172414	-10.763928	2.262375
50882	0	2.980752	-0.447304	9.997419	0.029739	-0.004469	0.099995	-0.176470	-10.837175	2.266518
50883	0	2.990386	-0.500990	10.050752	0.029846	-0.005005	0.100525	-0.181317	-10.898110	2.271075
50884	0	3.019827	-0.495974	10.138923	0.030146	-0.004954	0.101405	-0.186408	-10.952794	2.269083
50885	0	3.056645	-0.464194	10.215810	0.030518	-0.004639	0.102173	-0.189095	-11.002797	2.273134
50886	0	3.089846	-0.471166	10.316817	0.030860	-0.004706	0.103180	-0.193708	-11.040803	2.275442
50887	0	3.073326	-0.470329	10.301747	0.030701	-0.004700	0.103027	-0.196360	-11.072291	2.273309
50888	0	3.109839	-0.440567	10.379234	0.031071	-0.004402	0.103801	-0.198889	-11.098043	2.278251
50889	0	3.120504	-0.476146	10.412113	0.031189	-0.004761	0.104126	-0.198169	-11.110987	2.278492
50890	0	3.104585	-0.482936	10.411268	0.031037	-0.004824	0.104115	-0.202614	-11.115642	2.276334
50891	0	3.094427	-0.495221	10.498024	0.030945	-0.004944	0.104980	-0.209722	-11.110313	2.277112
50892	0	3.105252	-0.490015	10.443418	0.031066	-0.004900	0.104430	-0.207905	-11.090877	2.274799
50893	0	3.129024	-0.463595	10.370513	0.031311	-0.004639	0.103699	-0.202838	-11.063190	2.272942
50894	0	3.099787	-0.475211	10.353631	0.031025	-0.004756	0.103528	-0.196417	-11.028552	2.273304
50895	0	3.109068	-0.475446	10.309991	0.031128	-0.004761	0.103088	-0.187194	-10.982467	2.270644
50896	0	3.088177	-0.450343	10.178296	0.030932	-0.004504	0.101768	-0.183679	-10.920768	2.270934
50897	0	3.065279	-0.469400	10.133313	0.030701	-0.004700	0.101318	-0.174777	-10.861950	2.273384
50898	0	3.018162	-0.481226	10.111968	0.030238	-0.004811	0.101103	-0.173094	-10.793259	2.274558
50899	0	2.966267	-0.463737	10.048210	0.029724	-0.004639	0.100464	-0.168778	-10.718575	2.270954
50900	0	2.947792	-0.445143	9.905445	0.029542	-0.004454	0.099035	-0.163381	-10.639816	2.275340
50901	0	2.935208	-0.488255	9.804252	0.029419	-0.004883	0.098022	-0.160112	-10.557088	2.278474
50902	0	2.903651	-0.433299	9.655611	0.029104	-0.004333	0.096536	-0.156520	-10.472138	2.275858
50903	0	2.867777	-0.433419	9.560199	0.028748	-0.004333	0.095581	-0.154283	-10.383953	2.274736
50904	0	2.823902	-0.427195	9.509193	0.028303	-0.004274	0.095073	-0.148493	-10.302131	2.272452
50905	0	2.819715	-0.457405	9.401298	0.028259	-0.004578	0.093994	-0.141323	-10.221909	2.267549
50906	0	2.777187	-0.456410	9.276673	0.027831	-0.004571	0.092749	-0.130175	-10.144277	2.264784
50907	0	2.729026	-0.451505	9.205697	0.027344	-0.004517	0.092041	-0.125543	-10.073218	2.262293
50908	0	2.694613	-0.481625	9.086607	0.026994	-0.004819	0.090852	-0.119570	-10.008718	2.264387
50909	0	2.644633	-0.463703	9.016162	0.026489	-0.004639	0.090149	-0.114968	-9.949719	2.268918
50910	0	2.630137	-0.438533	9.024703	0.026342	-0.004392	0.090235	-0.104588	-9.893180	2.274563
50911	0	2.639881	-0.457283	8.924235	0.026428	-0.004578	0.089233	-0.096268	-9.850993	2.273031
50912	0	2.646410	-0.419827	8.931980	0.026491	-0.004202	0.089312	-0.089502	-9.811875	2.267673
50913	0	2.598241	-0.476358	8.838421	0.026001	-0.004761	0.088379	-0.090959	-9.783440	2.274047
50914	0	2.607070	-0.440218	8.869893	0.026086	-0.004400	0.088695	-0.091355	-9.759493	2.272546
50915	0	2.618220	-0.433386	8.844048	0.026184	-0.004333	0.088440	-0.090016	-9.752678	2.275988
50916	0	2.588102	-0.427514	8.862219	0.025875	-0.004273	0.088624	-0.090542	-9.755975	2.280089
50917	0	2.564534	-0.403273	8.782630	0.025635	-0.004028	0.087830	-0.094616	-9.765424	2.282141
50918	0	2.585677	-0.397870	8.806076	0.025839	-0.003977	0.088066	-0.095592	-9.784397	2.283137
50919	0	2.621391	-0.397335	8.855292	0.026184	-0.003967	0.088562	-0.102022	-9.818645	2.284399
50920	0	2.627957	-0.435060	8.938680	0.026244	-0.004346	0.089397	-0.106776	-9.859705	2.290860
50921	0	2.658704	-0.464338	8.964951	0.026550	-0.004639	0.089661	-0.111575	-9.902382	2.294290
50922	0	2.691150	-0.447423	9.084543	0.026869	-0.004466	0.090858	-0.120655	-9.951934	2.298678
50923	0	2.709051	-0.445886	9.104886	0.027039	-0.004456	0.091064	-0.123903	-10.013011	2.302517
50924	0	2.719884	-0.446796	9.229820	0.027143	-0.004463	0.092315	-0.128931	-10.077466	2.310210
50925	0	2.752751	-0.421959	9.330421	0.027466	-0.004211	0.093323	-0.138078	-10.148942	2.313803
50926	0	2.771508	-0.441936	9.418090	0.027651	-0.004412	0.094200	-0.146583	-10.222832	2.320113
50927	0	2.808029	-0.421864	9.543953	0.028015	-0.004211	0.095459	-0.154452	-10.296832	2.321245
50928	0	2.852195	-0.460210	9.637437	0.028452	-0.004593	0.096395	-0.164626	-10.375861	2.320900
50929	0	2.881326	-0.483103	9.714806	0.028748	-0.004822	0.097168	-0.174691	-10.449126	2.327050
50930	0	2.918614	-0.497003	9.741298	0.029123	-0.004963	0.097432	-0.182221	-10.518842	2.328204
50931	0	2.954319	-0.537845	9.891874	0.029480	-0.005371	0.098938	-0.189912	-10.587877	2.329996
50932	0	2.997044	-0.483938	9.930841	0.029912	-0.004837	0.099326	-0.191847	-10.651143	2.335332
50933	0	3.014982	-0.476890	10.044565	0.030090	-0.004761	0.100464	-0.200240	-10.714820	2.341649
50934	0	3.050616	-0.441572	10.114311	0.030454	-0.004412	0.101159	-0.203858	-10.770144	2.342785
50935	0	3.093084	-0.434138	10.228037	0.030884	-0.004333	0.102295	-0.211536	-10.818723	2.340513
50936	0	3.107528	-0.459698	10.268156	0.031039	-0.004594	0.102693	-0.213828	-10.854816	2.346548
50937	0	3.103602	-0.458063	10.314021	0.031006	-0.004578	0.103149	-0.215832	-10.884242	2.350653
50938	0	3.109028	-0.470762	10.403854	0.031066	-0.004706	0.104046	-0.215829	-10.906971	2.351011
50939	0	3.120170	-0.476269	10.381689	0.031189	-0.004761	0.103821	-0.216406	-10.916937	2.354342
50940	0	3.115882	-0.501563	10.368803	0.031153	-0.005010	0.103690	-0.221194	-10.919626	2.354445
50941	0	3.118656	-0.513095	10.357719	0.031189	-0.005127	0.103577	-0.223737	-10.912916	2.359977
50942	0	3.129087	-0.470461	10.376553	0.031306	-0.004708	0.103761	-0.217772	-10.891879	2.361863
50943	0	3.098100	-0.476109	10.370615	0.031006	-0.004761	0.103699	-0.215992	-10.860385	2.363653
50944	0	3.092500	-0.475688	10.311229	0.030956	-0.004762	0.103103	-0.208467	-10.821665	2.361837
50945	0	3.047798	-0.505772	10.187994	0.030518	-0.005066	0.101868	-0.197018	-10.773179	2.353714
50946	0	3.051421	-0.492571	10.147830	0.030560	-0.004928	0.101464	-0.192350	-10.716954	2.356359
50947	0	3.016604	-0.481628	10.072217	0.030212	-0.004822	0.100708	-0.183700	-10.660253	2.358052
50948	0	2.994117	-0.480660	10.032558	0.029998	-0.004811	0.100308	-0.175756	-10.591600	2.360525
50949	0	2.984641	-0.469738	9.871238	0.029907	-0.004700	0.098694	-0.170293	-10.517093	2.356641
50950	0	2.941768	-0.475534	9.783369	0.029481	-0.004757	0.097815	-0.165597	-10.439106	2.358481
50951	0	2.892722	-0.438918	9.791971	0.028992	-0.004395	0.097900	-0.156611	-10.359748	2.358903
50952	0	2.886041	-0.437993	9.673730	0.028925	-0.004384	0.096718	-0.148966	-10.279427	2.357515
50953	0	2.831757	-0.481934	9.511192	0.028381	-0.004822	0.095093	-0.143202	-10.198744	2.358703
50954	0	2.782795	-0.463200	9.429340	0.027888	-0.004634	0.094275	-0.138116	-10.121576	2.359265
50955	0	2.783259	-0.457088	9.376831	0.027893	-0.004578	0.093750	-0.127259	-10.043859	2.352421
50956	0	2.753075	-0.443588	9.252245	0.027590	-0.004443	0.092505	-0.115634	-9.966916	2.351317
50957	0	2.705067	-0.432622	9.211678	0.027100	-0.004333	0.092102	-0.104197	-9.902239	2.348106
50958	0	2.671056	-0.444044	9.147324	0.026758	-0.004441	0.091459	-0.100589	-9.838779	2.350383
50959	0	2.675408	-0.408883	9.083224	0.026794	-0.004089	0.090820	-0.097468	-9.784090	2.351142
50960	0	2.631490	-0.439873	9.012024	0.026348	-0.004394	0.090111	-0.101497	-9.738087	2.353396
50961	0	2.639725	-0.445327	8.991400	0.026428	-0.004456	0.089905	-0.096360	-9.694876	2.349445
50962	0	2.609774	-0.457120	8.889260	0.026122	-0.004574	0.088885	-0.090882	-9.659760	2.349873
50963	0	2.616870	-0.464260	8.893255	0.026184	-0.004639	0.088928	-0.093836	-9.636217	2.349431
50964	0	2.614891	-0.415934	8.814376	0.026154	-0.004159	0.088142	-0.092504	-9.626450	2.350215
50965	0	2.612249	-0.402584	8.844022	0.026123	-0.004028	0.088440	-0.087613	-9.622007	2.350920
50966	0	2.625115	-0.414198	8.837672	0.026243	-0.004146	0.088379	-0.081455	-9.628618	2.350174
50967	0	2.613986	-0.415131	8.812974	0.026123	-0.004150	0.088135	-0.081140	-9.646772	2.355019
50968	0	2.630208	-0.421544	8.830026	0.026278	-0.004213	0.088307	-0.082536	-9.673712	2.355955
50969	0	2.633933	-0.427517	8.940661	0.026306	-0.004272	0.089417	-0.084778	-9.712565	2.361767
50970	0	2.658766	-0.440566	9.036252	0.026556	-0.004400	0.090372	-0.090320	-9.749062	2.363840
50971	0	2.665370	-0.440135	9.129591	0.026611	-0.004395	0.091309	-0.097730	-9.798607	2.363392
50972	0	2.698697	-0.428772	9.090248	0.026939	-0.004287	0.090917	-0.098033	-9.854940	2.366505
50973	0	2.745814	-0.427995	9.178059	0.027405	-0.004272	0.091797	-0.106371	-9.917926	2.371463
50974	0	2.781499	-0.423641	9.272215	0.027757	-0.004227	0.092740	-0.117362	-9.986342	2.378186
50975	0	2.777125	-0.439844	9.415902	0.027710	-0.004395	0.094177	-0.121375	-10.057331	2.380548
50976	0	2.801923	-0.483909	9.485310	0.027955	-0.004830	0.094872	-0.131090	-10.131281	2.383599
50977	0	2.820031	-0.476826	9.543999	0.028137	-0.004761	0.095459	-0.139299	-10.203467	2.388609
50978	0	2.862950	-0.502845	9.650028	0.028569	-0.005021	0.096519	-0.147173	-10.271497	2.393648
50979	0	2.856370	-0.494939	9.739417	0.028503	-0.004944	0.097412	-0.152903	-10.338871	2.403300
50980	0	2.954194	-0.483830	9.808817	0.029479	-0.004833	0.098107	-0.158087	-10.408819	2.406398
50981	0	2.978451	-0.464113	9.922495	0.029724	-0.004639	0.099243	-0.160205	-10.475018	2.410643
50982	0	3.020659	-0.446882	10.010423	0.030150	-0.004461	0.100121	-0.167872	-10.535790	2.411638
50983	0	3.051006	-0.458514	10.136297	0.030457	-0.004578	0.101379	-0.175352	-10.592772	2.415181
50984	0	3.067541	-0.496452	10.133032	0.030624	-0.004959	0.101346	-0.180485	-10.646971	2.421573
50985	0	3.043623	-0.506870	10.161121	0.030396	-0.005066	0.101624	-0.182570	-10.689419	2.426683
50986	0	3.062980	-0.489474	10.232088	0.030600	-0.004889	0.102330	-0.188177	-10.719779	2.431465
50987	0	3.066432	-0.482974	10.338587	0.030640	-0.004822	0.103394	-0.195505	-10.743688	2.431870
50988	0	3.094316	-0.453987	10.300760	0.030932	-0.004533	0.103011	-0.201633	-10.752212	2.431490
50989	0	3.119681	-0.445493	10.363536	0.031189	-0.004456	0.103638	-0.199371	-10.757492	2.428743
50990	0	3.114224	-0.432733	10.320619	0.031143	-0.004333	0.103206	-0.191990	-10.753097	2.424314
50991	0	3.124189	-0.463805	10.321293	0.031250	-0.004639	0.103210	-0.189456	-10.740693	2.427142
50992	0	3.102983	-0.500226	10.346569	0.031051	-0.005004	0.103459	-0.185582	-10.714243	2.431713
50993	0	3.055843	-0.494549	10.285016	0.030579	-0.004944	0.102844	-0.185311	-10.688401	2.429996
50994	0	3.050473	-0.488157	10.249950	0.030538	-0.004887	0.102489	-0.177550	-10.648295	2.431144
50995	0	3.023736	-0.469969	10.151222	0.030273	-0.004700	0.101501	-0.175217	-10.604189	2.438380
50996	0	3.046131	-0.451725	10.025465	0.030507	-0.004518	0.100241	-0.172352	-10.548549	2.436191
50997	0	3.010215	-0.469497	10.017372	0.030151	-0.004700	0.100159	-0.164490	-10.488930	2.440730
50998	0	2.999731	-0.449981	9.965614	0.030053	-0.004508	0.099639	-0.152600	-10.421444	2.438888
50999	0	2.979050	-0.481467	9.858898	0.029846	-0.004822	0.098572	-0.141872	-10.353458	2.432615
51000	0	2.961852	-0.443879	9.752371	0.029675	-0.004442	0.097507	-0.135251	-10.284399	2.426839
51001	0	2.899633	-0.487549	9.700212	0.029053	-0.004883	0.096985	-0.124116	-10.214534	2.423110
51002	0	2.870012	-0.443962	9.618085	0.028757	-0.004441	0.096164	-0.119483	-10.143422	2.422673
51003	0	2.838961	-0.402296	9.486467	0.028442	-0.004028	0.094849	-0.110485	-10.076415	2.424111
51004	0	2.827704	-0.419664	9.441014	0.028337	-0.004201	0.094392	-0.102601	-9.999854	2.420799
51005	0	2.783881	-0.432662	9.346133	0.027893	-0.004333	0.093445	-0.091713	-9.930162	2.415082
51006	0	2.754976	-0.431763	9.294333	0.027601	-0.004320	0.092928	-0.086057	-9.863522	2.413251
51007	0	2.736151	-0.433034	9.205404	0.027405	-0.004333	0.092041	-0.079745	-9.806502	2.410597
51008	0	2.715571	-0.456901	9.116366	0.027197	-0.004572	0.091151	-0.073705	-9.751615	2.409737
51009	0	2.706525	-0.445083	9.070874	0.027100	-0.004456	0.090698	-0.065559	-9.705089	2.403358
51010	0	2.669342	-0.450792	8.950751	0.026727	-0.004508	0.089498	-0.063086	-9.659353	2.403460
51011	0	2.640570	-0.426997	9.009461	0.026428	-0.004272	0.090088	-0.057890	-9.627598	2.401557
51012	0	2.618414	-0.456975	8.943379	0.026200	-0.004573	0.089429	-0.052047	-9.603809	2.396492
51013	0	2.617042	-0.451816	8.874907	0.026184	-0.004517	0.088745	-0.052076	-9.583094	2.396310
51014	0	2.633516	-0.451989	8.850993	0.026340	-0.004520	0.088509	-0.049647	-9.574362	2.393765
51015	0	2.594218	-0.451928	8.904950	0.025940	-0.004517	0.089050	-0.051377	-9.574182	2.393188
51016	0	2.637823	-0.409796	8.831367	0.026371	-0.004095	0.088316	-0.053331	-9.580465	2.400972
51017	0	2.632153	-0.439340	8.996138	0.026306	-0.004395	0.089966	-0.050549	-9.597002	2.399356
51018	0	2.678821	-0.408639	8.958286	0.026764	-0.004087	0.089590	-0.047863	-9.625002	2.407675
51019	0	2.658210	-0.427517	9.001734	0.026550	-0.004272	0.090027	-0.050122	-9.662449	2.408446
51020	0	2.689291	-0.427979	9.060685	0.026858	-0.004278	0.090617	-0.051012	-9.703147	2.409654
51021	0	2.708173	-0.433524	9.141781	0.027039	-0.004333	0.091431	-0.052241	-9.754230	2.413530
51022	0	2.722851	-0.464626	9.163513	0.027185	-0.004642	0.091648	-0.055923	-9.805088	2.415031
51023	0	2.763773	-0.470296	9.294158	0.027588	-0.004700	0.092957	-0.059045	-9.863537	2.418264
51024	0	2.762266	-0.471234	9.333621	0.027566	-0.004706	0.093353	-0.065508	-9.930162	2.421588
51025	0	2.776685	-0.464326	9.409922	0.027710	-0.004639	0.094116	-0.070287	-9.996448	2.425094
51026	0	2.849024	-0.459128	9.528486	0.028435	-0.004587	0.095302	-0.074357	-10.060194	2.434748
51027	0	2.856266	-0.458482	9.605140	0.028503	-0.004578	0.096069	-0.082083	-10.127903	2.437823
51028	0	2.904563	-0.459551	9.686951	0.028989	-0.004593	0.096887	-0.084385	-10.192105	2.443792
51029	0	2.917278	-0.433757	9.812683	0.029114	-0.004333	0.098145	-0.088385	-10.258062	2.445812
51030	0	2.947397	-0.477888	9.863959	0.029415	-0.004769	0.098658	-0.098561	-10.323483	2.447816
51031	0	2.983530	-0.500888	9.996044	0.029785	-0.005005	0.099976	-0.102243	-10.378057	2.447776
51032	0	2.999863	-0.514400	10.017313	0.029946	-0.005136	0.100189	-0.110931	-10.434974	2.447923
51033	0	3.013428	-0.506978	10.026737	0.030090	-0.005066	0.100281	-0.114345	-10.482318	2.449733
51034	0	3.034133	-0.477455	10.146154	0.030301	-0.004769	0.101474	-0.119153	-10.524856	2.453511
51035	0	3.073634	-0.451898	10.222307	0.030701	-0.004517	0.102234	-0.120706	-10.561940	2.458896
51036	0	3.085889	-0.446584	10.250921	0.030833	-0.004461	0.102517	-0.124468	-10.587770	2.453833
51037	0	3.108257	-0.452000	10.186274	0.031067	-0.004517	0.101868	-0.126798	-10.602555	2.456281
51038	0	3.080109	-0.446501	10.289234	0.030793	-0.004463	0.102895	-0.127254	-10.608506	2.459339
51039	0	3.088691	-0.470222	10.308733	0.030884	-0.004700	0.103088	-0.128387	-10.609118	2.466435
51040	0	3.094683	-0.476582	10.326977	0.030951	-0.004766	0.103269	-0.125994	-10.602199	2.459695
51041	0	3.092892	-0.488153	10.248289	0.030945	-0.004883	0.102478	-0.122677	-10.581628	2.460715
51042	0	3.065118	-0.475633	10.273597	0.030668	-0.004759	0.102731	-0.118036	-10.559794	2.452994
51043	0	3.073896	-0.476192	10.163037	0.030762	-0.004761	0.101624	-0.117278	-10.531349	2.455279
51044	0	3.037737	-0.494661	10.152482	0.030411	-0.004947	0.101515	-0.114969	-10.490897	2.455562
51045	0	3.041799	-0.469831	10.145206	0.030457	-0.004700	0.101440	-0.111147	-10.444604	2.453115
51046	0	3.002872	-0.499873	10.031775	0.030075	-0.005003	0.100304	-0.103999	-10.388940	2.447890
51047	0	2.973660	-0.451348	10.035634	0.029785	-0.004517	0.100342	-0.098069	-10.330755	2.451002
51048	0	2.963732	-0.475277	9.940933	0.029689	-0.004755	0.099394	-0.093018	-10.268656	2.451673
51049	0	2.924164	-0.457152	9.883257	0.029297	-0.004578	0.098816	-0.083532	-10.201906	2.450417
51050	0	2.900596	-0.474840	9.776733	0.029065	-0.004749	0.097750	-0.079850	-10.129861	2.449757
51051	0	2.887422	-0.445353	9.675768	0.028931	-0.004456	0.096741	-0.074867	-10.060309	2.449575
51052	0	2.863813	-0.475364	9.557123	0.028697	-0.004757	0.095553	-0.068383	-9.987049	2.445952
51053	0	2.857075	-0.433184	9.498726	0.028625	-0.004333	0.094971	-0.063777	-9.918334	2.448420
51054	0	2.822354	-0.432817	9.416348	0.028273	-0.004331	0.094149	-0.058363	-9.855953	2.445236
51055	0	2.759630	-0.438840	9.321657	0.027649	-0.004395	0.093201	-0.048402	-9.788621	2.449727
51056	0	2.725413	-0.437926	9.245143	0.027300	-0.004383	0.092438	-0.041341	-9.729301	2.450308
51057	0	2.717497	-0.451331	9.229909	0.027222	-0.004517	0.092285	-0.034896	-9.668699	2.450766
51058	0	2.690954	-0.419833	9.152949	0.026946	-0.004206	0.091518	-0.023640	-9.620356	2.447222
51059	0	2.682325	-0.451321	9.101309	0.026855	-0.004517	0.091003	-0.017257	-9.577203	2.449171
51060	0	2.670317	-0.450745	9.060316	0.026730	-0.004510	0.090595	-0.012091	-9.541210	2.451502
51061	0	2.646671	-0.469595	9.009472	0.026489	-0.004700	0.090088	-0.005392	-9.509966	2.455784
51062	0	2.637070	-0.438860	8.931150	0.026383	-0.004388	0.089308	-0.004493	-9.491098	2.455224
51063	0	2.623496	-0.463977	8.929736	0.026245	-0.004639	0.089294	-0.004056	-9.475516	2.458293
51064	0	2.634813	-0.434020	8.954354	0.026346	-0.004336	0.089544	-0.007245	-9.475412	2.461434
51065	0	2.606625	-0.421178	8.953732	0.026062	-0.004211	0.089539	-0.006163	-9.478284	2.462741
51066	0	2.625999	-0.451772	8.953358	0.026253	-0.004518	0.089536	-0.004924	-9.485017	2.461914
51067	0	2.632425	-0.439091	8.977759	0.026306	-0.004395	0.089783	0.000818	-9.505577	2.458519
51068	0	2.636705	-0.439013	8.994800	0.026342	-0.004388	0.089955	-0.000882	-9.534446	2.455761
51069	0	2.658159	-0.439884	9.062783	0.026550	-0.004395	0.090637	-0.005168	-9.571473	2.456842
51070	0	2.682986	-0.416386	9.115741	0.026796	-0.004160	0.091167	-0.009000	-9.611074	2.459378
51071	0	2.708041	-0.433811	9.172328	0.027039	-0.004333	0.091736	-0.013771	-9.660812	2.461243
51072	0	2.747200	-0.416751	9.224588	0.027428	-0.004160	0.092259	-0.022176	-9.713359	2.458880
51073	0	2.763201	-0.446408	9.306512	0.027588	-0.004456	0.093079	-0.031557	-9.765177	2.461709
51074	0	2.778771	-0.460557	9.315729	0.027737	-0.004595	0.093173	-0.043725	-9.825459	2.465959
51075	0	2.813452	-0.470248	9.452598	0.028076	-0.004700	0.094543	-0.046453	-9.893698	2.469328
51076	0	2.842758	-0.470822	9.546848	0.028377	-0.004705	0.095484	-0.048997	-9.952433	2.474338
51077	0	2.849773	-0.513323	9.647992	0.028442	-0.005127	0.096497	-0.055646	-10.015710	2.479894
51078	0	2.903736	-0.471296	9.717792	0.028981	-0.004713	0.097195	-0.054941	-10.079459	2.479047
51079	0	2.923211	-0.470718	9.800503	0.029175	-0.004700	0.098022	-0.062853	-10.143996	2.484584
51080	0	2.952852	-0.490336	9.870284	0.029473	-0.004898	0.098720	-0.068190	-10.205637	2.492017
51081	0	2.965499	-0.469993	10.008198	0.029602	-0.004700	0.100098	-0.067777	-10.263810	2.495464
51082	0	2.999842	-0.495425	9.986746	0.029951	-0.004945	0.099882	-0.077580	-10.315681	2.500261
51083	0	3.013073	-0.470281	10.087892	0.030090	-0.004700	0.100891	-0.080137	-10.359121	2.507599
51084	0	3.051046	-0.464444	10.177174	0.030477	-0.004645	0.101782	-0.078170	-10.394868	2.507246
51085	0	3.036852	-0.494937	10.191831	0.030334	-0.004944	0.101929	-0.083244	-10.430743	2.507473
51086	0	3.066989	-0.471210	10.159445	0.030646	-0.004711	0.101602	-0.083122	-10.454921	2.512156
51087	0	3.059444	-0.451887	10.247320	0.030579	-0.004517	0.102478	-0.084315	-10.470236	2.511635
51088	0	3.074213	-0.452288	10.234240	0.030732	-0.004521	0.102345	-0.084591	-10.479056	2.508342
51089	0	3.082630	-0.457705	10.247699	0.030823	-0.004578	0.102478	-0.082457	-10.480640	2.512538
51090	0	3.088417	-0.451697	10.229390	0.030890	-0.004516	0.102292	-0.082238	-10.471235	2.513281
51091	0	3.062852	-0.500519	10.217617	0.030640	-0.005005	0.102173	-0.080841	-10.456435	2.513956
51092	0	3.096436	-0.482353	10.187902	0.030983	-0.004823	0.101873	-0.079878	-10.433203	2.508814
51093	0	3.042863	-0.499706	10.157125	0.030457	-0.005005	0.101562	-0.069276	-10.399423	2.503730
51094	0	3.024875	-0.516794	10.134457	0.030278	-0.005173	0.101336	-0.061982	-10.363835	2.500979
51095	0	2.992955	-0.488161	10.108575	0.029968	-0.004883	0.101074	-0.058487	-10.317677	2.498162
51096	0	2.997131	-0.463492	9.988904	0.030013	-0.004637	0.099876	-0.054189	-10.267486	2.495615
51097	0	3.004586	-0.433290	9.913461	0.030090	-0.004333	0.099121	-0.051217	-10.213810	2.493909
51098	0	2.970567	-0.414654	9.879731	0.029757	-0.004149	0.098782	-0.045532	-10.151456	2.490330
51099	0	2.942927	-0.451329	9.773273	0.029480	-0.004517	0.097717	-0.039280	-10.089743	2.497294
51100	0	2.914351	-0.463129	9.666503	0.029196	-0.004633	0.096649	-0.034916	-10.025559	2.495256
51101	0	2.851269	-0.470002	9.632880	0.028564	-0.004700	0.096313	-0.032838	-9.961768	2.497972
51102	0	2.828573	-0.475887	9.550460	0.028339	-0.004762	0.095489	-0.027049	-9.895190	2.500201
51103	0	2.796134	-0.445501	9.498659	0.028015	-0.004456	0.094971	-0.023966	-9.828095	2.495139
51104	0	2.785896	-0.439275	9.324725	0.027909	-0.004394	0.093232	-0.020612	-9.764073	2.487729
51105	0	2.759826	-0.439576	9.291052	0.027649	-0.004395	0.092896	-0.019635	-9.699405	2.487868
51106	0	2.780657	-0.421423	9.251181	0.027853	-0.004214	0.092498	-0.017249	-9.639713	2.481668
51107	0	2.742612	-0.421202	9.156461	0.027466	-0.004211	0.091553	-0.015709	-9.587872	2.483161
51108	0	2.717176	-0.451554	9.115801	0.027204	-0.004519	0.091148	-0.010030	-9.545758	2.476479
51109	0	2.676394	-0.488084	9.052427	0.026794	-0.004883	0.090515	-0.005560	-9.505035	2.476069
51110	0	2.665028	-0.475378	9.023377	0.026672	-0.004756	0.090227	-0.000920	-9.474870	2.475765
51111	0	2.665669	-0.451391	9.039782	0.026672	-0.004517	0.090393	0.004182	-9.452882	2.472286
51112	0	2.650620	-0.427168	9.016103	0.026519	-0.004268	0.090158	0.001021	-9.434714	2.474864
51113	0	2.661011	-0.384798	8.996606	0.026611	-0.003845	0.089966	-0.000870	-9.431029	2.476413
51114	0	2.648965	-0.428114	8.947644	0.026486	-0.004278	0.089478	-0.003109	-9.433083	2.476385
51115	0	2.661959	-0.463774	8.953617	0.026611	-0.004639	0.089539	-0.000534	-9.441567	2.478835
51116	0	2.651984	-0.457469	9.001700	0.026505	-0.004577	0.090021	0.003129	-9.457769	2.477705
51117	0	2.662985	-0.458238	8.977698	0.026611	-0.004578	0.089783	-0.001540	-9.479339	2.484757
51118	0	2.673376	-0.446919	9.055648	0.026710	-0.004466	0.090564	-0.004321	-9.507888	2.487027
51119	0	2.682367	-0.439552	9.129996	0.026794	-0.004395	0.091309	-0.004584	-9.542511	2.487390
51120	0	2.695067	-0.439988	9.134047	0.026914	-0.004397	0.091352	-0.006807	-9.586884	2.484409
51121	0	2.744141	-0.433787	9.184677	0.027405	-0.004333	0.091858	-0.011272	-9.630506	2.487287
51122	0	2.782769	-0.440886	9.292018	0.027783	-0.004404	0.092934	-0.016256	-9.683054	2.492137
51123	0	2.794465	-0.440064	9.391749	0.027893	-0.004395	0.093933	-0.022853	-9.743902	2.499477
51124	0	2.810389	-0.453427	9.449783	0.028057	-0.004529	0.094512	-0.028343	-9.798589	2.508871
51125	0	2.831157	-0.501633	9.562603	0.028259	-0.005005	0.095642	-0.041122	-9.859214	2.510520
51126	0	2.817128	-0.484751	9.553316	0.028119	-0.004846	0.095549	-0.042757	-9.919783	2.512936
51127	0	2.861396	-0.452164	9.660377	0.028564	-0.004517	0.096619	-0.047927	-9.976467	2.519504
51128	0	2.914751	-0.459466	9.693703	0.029091	-0.004588	0.096954	-0.054912	-10.041367	2.524993
51129	0	2.928807	-0.458337	9.751825	0.029236	-0.004578	0.097534	-0.060863	-10.100708	2.530930
51130	0	2.987967	-0.441465	9.846167	0.029829	-0.004407	0.098477	-0.068948	-10.157609	2.535694
51131	0	2.977134	-0.476852	9.941177	0.029724	-0.004761	0.099426	-0.077008	-10.210042	2.535571
51132	0	2.998448	-0.484194	9.993268	0.029941	-0.004838	0.099946	-0.080679	-10.258357	2.539824
51133	0	3.006564	-0.501043	10.026960	0.030029	-0.005005	0.100281	-0.085978	-10.297912	2.545021
51134	0	3.037784	-0.471367	10.122503	0.030347	-0.004711	0.101234	-0.087807	-10.330994	2.545813
51135	0	3.035948	-0.452177	10.094440	0.030334	-0.004517	0.100952	-0.092451	-10.357387	2.550238
51136	0	3.064784	-0.453423	10.129589	0.030628	-0.004527	0.101302	-0.099162	-10.377661	2.551961
51137	0	3.059133	-0.427700	10.168055	0.030579	-0.004272	0.101685	-0.102879	-10.390080	2.551930
51138	0	3.049024	-0.471357	10.210037	0.030481	-0.004709	0.102103	-0.106284	-10.398126	2.553723
51139	0	3.039293	-0.476206	10.205149	0.030396	-0.004761	0.102051	-0.106223	-10.393309	2.550642
51140	0	3.043728	-0.500820	10.223885	0.030451	-0.005008	0.102235	-0.105023	-10.376232	2.549753
51141	0	3.056650	-0.512153	10.162745	0.030579	-0.005127	0.101624	-0.097401	-10.360679	2.544455
51142	0	3.046935	-0.493519	10.151604	0.030493	-0.004933	0.101509	-0.097544	-10.332339	2.545385
51143	0	3.012379	-0.482073	10.138764	0.030151	-0.004822	0.101379	-0.094460	-10.299305	2.544801
51144	0	3.018879	-0.475343	10.006224	0.030219	-0.004759	0.100053	-0.086468	-10.262761	2.539769
51145	0	2.975065	-0.481363	10.029140	0.029785	-0.004822	0.100281	-0.075363	-10.221476	2.535040
51146	0	2.985889	-0.467957	9.933766	0.029900	-0.004684	0.099325	-0.067743	-10.172672	2.529816
51147	0	2.968143	-0.487623	9.919524	0.029724	-0.004883	0.099182	-0.058117	-10.121505	2.532283
51148	0	2.916484	-0.480169	9.879399	0.029212	-0.004809	0.098780	-0.047159	-10.064968	2.533872
51149	0	2.894060	-0.463548	9.700028	0.028992	-0.004639	0.096985	-0.041100	-10.002762	2.539296
51150	0	2.902462	-0.426001	9.641984	0.029073	-0.004267	0.096405	-0.031012	-9.943706	2.534914
51151	0	2.863332	-0.463399	9.590236	0.028687	-0.004639	0.095886	-0.023190	-9.878332	2.532478
51152	0	2.847088	-0.438583	9.489475	0.028520	-0.004386	0.094880	-0.020697	-9.817644	2.534319
51153	0	2.802877	-0.439027	9.455772	0.028076	-0.004395	0.094543	-0.013387	-9.758401	2.533723
51154	0	2.781909	-0.450614	9.385088	0.027860	-0.004509	0.093839	-0.007843	-9.707029	2.533352
51155	0	2.766753	-0.432678	9.303052	0.027710	-0.004333	0.093018	0.002422	-9.652975	2.530954
51156	0	2.734481	-0.437931	9.213800	0.027382	-0.004382	0.092127	0.007927	-9.605074	2.529114
51157	0	2.731166	-0.445412	9.205061	0.027344	-0.004456	0.092041	0.011680	-9.563355	2.527168
51158	0	2.706925	-0.433010	9.127386	0.027097	-0.004331	0.091266	0.014291	-9.527062	2.525299
51159	0	2.665131	-0.457595	9.131483	0.026672	-0.004578	0.091309	0.018157	-9.498875	2.524039
51160	0	2.655076	-0.469062	9.065443	0.026569	-0.004697	0.090649	0.027619	-9.473604	2.527345
51161	0	2.635423	-0.494249	9.027486	0.026367	-0.004944	0.090271	0.030967	-9.455411	2.525869
51162	0	2.658358	-0.463346	9.058428	0.026585	-0.004637	0.090584	0.036531	-9.452337	2.528576
51163	0	2.655409	-0.452077	9.014760	0.026550	-0.004517	0.090149	0.032778	-9.455409	2.531755
51164	0	2.680751	-0.446702	9.020534	0.026802	-0.004464	0.090207	0.030627	-9.460575	2.536147
51165	0	2.674678	-0.415336	9.075520	0.026733	-0.004150	0.090759	0.028135	-9.475716	2.533973
51166	0	2.659233	-0.440169	9.031863	0.026576	-0.004401	0.090323	0.028691	-9.494631	2.537440
51167	0	2.693817	-0.427453	9.118003	0.026917	-0.004272	0.091187	0.027246	-9.520103	2.542519
51168	0	2.686640	-0.458195	9.104256	0.026837	-0.004582	0.091051	0.028804	-9.554935	2.550860
51169	0	2.713102	-0.421099	9.203178	0.027100	-0.004211	0.092041	0.030221	-9.592297	2.553039
51170	0	2.732248	-0.464292	9.262092	0.027285	-0.004639	0.092632	0.025924	-9.637399	2.557445
51171	0	2.756567	-0.434125	9.282260	0.027527	-0.004333	0.092834	0.017331	-9.683575	2.557692
51172	0	2.783198	-0.441827	9.328426	0.027787	-0.004411	0.093298	0.009021	-9.736819	2.562161
51173	0	2.793904	-0.452039	9.367509	0.027893	-0.004517	0.093689	0.005111	-9.791329	2.560671
51174	0	2.815643	-0.489618	9.504948	0.028108	-0.004891	0.095064	0.000047	-9.848422	2.561854
51175	0	2.830557	-0.476538	9.520086	0.028259	-0.004761	0.095215	-0.004777	-9.902421	2.564364
51176	0	2.852499	-0.483276	9.559817	0.028474	-0.004831	0.095613	-0.005928	-9.961996	2.566635
51177	0	2.892032	-0.414932	9.666459	0.028870	-0.004150	0.096680	-0.004121	-10.020350	2.570406
51178	0	2.896060	-0.451950	9.767175	0.028911	-0.004515	0.097687	-0.009068	-10.077264	2.570500
51179	0	2.934772	-0.476591	9.922790	0.029297	-0.004761	0.099243	-0.014320	-10.134266	2.575399
51180	0	2.962743	-0.459736	9.944190	0.029582	-0.004588	0.099456	-0.024032	-10.184873	2.578987
51181	0	2.994876	-0.494838	9.977980	0.029907	-0.004944	0.099792	-0.028368	-10.230874	2.583680
51182	0	3.009258	-0.495447	10.073118	0.030052	-0.004953	0.100743	-0.028839	-10.275132	2.584910
51183	0	3.030378	-0.470418	10.112596	0.030273	-0.004700	0.101135	-0.032885	-10.307841	2.585705
51184	0	3.042254	-0.489203	10.153535	0.030396	-0.004892	0.101543	-0.031570	-10.336665	2.589874
51185	0	3.047683	-0.470032	10.100704	0.030457	-0.004700	0.101013	-0.031192	-10.358023	2.590625
51186	0	3.026700	-0.483001	10.185094	0.030253	-0.004824	0.101855	-0.036954	-10.371648	2.594305
51187	0	3.027920	-0.476413	10.217098	0.030273	-0.004761	0.102173	-0.039379	-10.376471	2.589701
51188	0	3.053370	-0.476281	10.173969	0.030529	-0.004768	0.101741	-0.031952	-10.380075	2.592769
51189	0	3.008006	-0.506693	10.223686	0.030090	-0.005066	0.102234	-0.031516	-10.366923	2.589245
51190	0	3.036009	-0.501024	10.236584	0.030375	-0.005008	0.102362	-0.032637	-10.349121	2.587708
51191	0	3.031843	-0.494300	10.126217	0.030334	-0.004944	0.101257	-0.030064	-10.329326	2.584076
51192	0	3.052482	-0.481928	10.084616	0.030546	-0.004821	0.100840	-0.026634	-10.303428	2.578666
51193	0	3.024610	-0.457406	10.077742	0.030273	-0.004578	0.100769	-0.020799	-10.270696	2.585671
51194	0	2.993979	-0.444102	10.055165	0.029974	-0.004449	0.100541	-0.010092	-10.230081	2.588566
51195	0	2.986662	-0.457380	9.956071	0.029907	-0.004578	0.099548	-0.003753	-10.181763	2.584230
51196	0	2.965944	-0.494030	9.934123	0.029704	-0.004937	0.099328	-0.005127	-10.128672	2.586127
51197	0	2.925192	-0.475396	9.882957	0.029297	-0.004761	0.098816	0.004649	-10.074962	2.581728
51198	0	2.910042	-0.499232	9.800170	0.029146	-0.004992	0.097988	0.005908	-10.019866	2.584063
51199	0	2.882344	-0.469451	9.657167	0.028870	-0.004700	0.096558	0.014062	-9.963479	2.581918
51200	0	2.879150	-0.450073	9.574541	0.028839	-0.004507	0.095731	0.023654	-9.904917	2.582208
51201	0	2.863679	-0.414561	9.559618	0.028687	-0.004150	0.095581	0.031447	-9.843743	2.580883
51202	0	2.860108	-0.450106	9.416078	0.028649	-0.004508	0.094146	0.041928	-9.783477	2.580491
51203	0	2.815304	-0.433338	9.431283	0.028198	-0.004333	0.094299	0.044215	-9.726996	2.579063
51204	0	2.806787	-0.469565	9.299575	0.028109	-0.004700	0.092983	0.051174	-9.675286	2.578380
51205	0	2.742689	-0.457673	9.278500	0.027466	-0.004578	0.092773	0.054330	-9.625681	2.577708
51206	0	2.741524	-0.463363	9.231818	0.027449	-0.004638	0.092308	0.061246	-9.582679	2.579921
51207	0	2.731248	-0.450935	9.180654	0.027344	-0.004517	0.091797	0.071930	-9.542124	2.574215
51208	0	2.713216	-0.437429	9.115276	0.027159	-0.004380	0.091145	0.081043	-9.507196	2.572175
51209	0	2.707879	-0.445580	9.143682	0.027100	-0.004456	0.091431	0.082508	-9.479597	2.576450
51210	0	2.704230	-0.445550	9.126360	0.027058	-0.004457	0.091259	0.085433	-9.458821	2.580502
51211	0	2.696909	-0.427589	9.082266	0.026978	-0.004272	0.090820	0.082702	-9.446650	2.581035
51212	0	2.664699	-0.470803	9.039927	0.026655	-0.004707	0.090397	0.083311	-9.434749	2.576891
51213	0	2.642765	-0.457580	9.094264	0.026428	-0.004578	0.090942	0.086851	-9.432518	2.573071
51214	0	2.673897	-0.445938	9.069571	0.026731	-0.004453	0.090698	0.079843	-9.440463	2.572895
51215	0	2.686987	-0.433820	9.063271	0.026855	-0.004333	0.090637	0.075109	-9.457163	2.571020
51216	0	2.708595	-0.465212	9.080498	0.027067	-0.004648	0.090811	0.071240	-9.479335	2.566366
51217	0	2.718640	-0.446032	9.166694	0.027161	-0.004456	0.091675	0.066306	-9.510028	2.563898
51218	0	2.711630	-0.477000	9.146750	0.027089	-0.004771	0.091475	0.068722	-9.542602	2.569718
51219	0	2.712930	-0.482451	9.160484	0.027100	-0.004822	0.091614	0.066131	-9.578243	2.564334
51220	0	2.750176	-0.440385	9.274326	0.027465	-0.004400	0.092754	0.062486	-9.622331	2.564373
51221	0	2.799535	-0.433836	9.294391	0.027954	-0.004333	0.092957	0.057294	-9.671689	2.566448
51222	0	2.777695	-0.447341	9.377161	0.027732	-0.004466	0.093785	0.049124	-9.725247	2.571839
51223	0	2.823978	-0.470200	9.398156	0.028198	-0.004700	0.093994	0.046966	-9.774418	2.570417
51224	0	2.851229	-0.464687	9.499173	0.028465	-0.004643	0.095006	0.043512	-9.829657	2.575291
51225	0	2.855141	-0.494450	9.532252	0.028503	-0.004944	0.095337	0.043198	-9.885871	2.573150
51226	0	2.889029	-0.464500	9.565935	0.028844	-0.004641	0.095674	0.038568	-9.940001	2.573546
51227	0	2.897624	-0.458161	9.727629	0.028931	-0.004578	0.097290	0.034535	-9.992233	2.574300
51228	0	2.961681	-0.465140	9.797998	0.029572	-0.004647	0.097994	0.030392	-10.043740	2.579801
51229	0	2.934344	-0.458325	9.874080	0.029297	-0.004578	0.098755	0.024566	-10.096328	2.579753
51230	0	2.967146	-0.514552	9.883659	0.029634	-0.005138	0.098848	0.017146	-10.138873	2.575758
51231	0	2.963809	-0.488954	9.965937	0.029602	-0.004883	0.099670	0.010281	-10.178887	2.573610
51232	0	2.988916	-0.472048	10.012610	0.029858	-0.004714	0.100136	0.003863	-10.213519	2.580931
51233	0	3.005820	-0.476576	10.045499	0.030029	-0.004761	0.100464	-0.000897	-10.245064	2.583367
51234	0	3.010919	-0.501622	10.080515	0.030087	-0.005015	0.100812	-0.000918	-10.269431	2.586704
51235	0	3.022643	-0.457756	10.082588	0.030212	-0.004578	0.100830	0.000223	-10.283968	2.587407
51236	0	3.043245	-0.427372	10.142901	0.030423	-0.004272	0.101432	-0.000026	-10.293069	2.587648
51237	0	3.033742	-0.457888	10.198881	0.030334	-0.004578	0.101990	-0.000170	-10.294979	2.581984
51238	0	3.034011	-0.489000	10.149842	0.030340	-0.004886	0.101499	-0.003640	-10.293491	2.581562
51239	0	3.050468	-0.470149	10.138319	0.030518	-0.004700	0.101379	-0.004099	-10.277549	2.581509
51240	0	3.029261	-0.481969	10.084188	0.030309	-0.004826	0.100837	0.004007	-10.257873	2.584093
51241	0	3.013575	-0.481989	10.089587	0.030151	-0.004822	0.100891	0.007636	-10.238762	2.582784
51242	0	3.034368	-0.476081	10.078362	0.030364	-0.004758	0.100778	0.006002	-10.214268	2.582078
51243	0	2.981479	-0.445133	9.992412	0.029846	-0.004456	0.099915	0.012533	-10.176909	2.580657
51244	0	2.992938	-0.438709	9.945647	0.029966	-0.004387	0.099445	0.014245	-10.132944	2.580884
51245	0	2.943891	-0.464190	9.943829	0.029480	-0.004639	0.099426	0.012605	-10.084261	2.586318
51246	0	2.947944	-0.476621	9.872988	0.029520	-0.004767	0.098718	0.015920	-10.035813	2.582360
51247	0	2.906978	-0.500248	9.785256	0.029114	-0.005005	0.097839	0.020677	-9.982980	2.580070
51248	0	2.879495	-0.524593	9.787887	0.028842	-0.005244	0.097865	0.020851	-9.926644	2.585788
51249	0	2.870068	-0.476061	9.663260	0.028748	-0.004761	0.096619	0.023105	-9.869736	2.588832
51250	0	2.873214	-0.457390	9.598830	0.028776	-0.004578	0.095975	0.029533	-9.815848	2.593045
51251	0	2.827417	-0.458248	9.516730	0.028320	-0.004578	0.095154	0.025947	-9.758975	2.596292
51252	0	2.837122	-0.470463	9.446059	0.028412	-0.004710	0.094448	0.034520	-9.708375	2.599879
51253	0	2.797326	-0.469547	9.388477	0.028015	-0.004700	0.093872	0.041589	-9.655970	2.601296
51254	0	2.765036	-0.463083	9.323639	0.027687	-0.004631	0.093225	0.043726	-9.609555	2.600481
51255	0	2.737235	-0.463728	9.284411	0.027405	-0.004639	0.092834	0.047205	-9.568225	2.596108
51256	0	2.743315	-0.463354	9.212988	0.027462	-0.004637	0.092121	0.052923	-9.531059	2.598691
51257	0	2.719498	-0.463643	9.168284	0.027222	-0.004639	0.091675	0.057346	-9.496406	2.596748
51258	0	2.708630	-0.426743	9.181837	0.027107	-0.004269	0.091812	0.060525	-9.468975	2.602673
51259	0	2.714150	-0.433744	9.106997	0.027161	-0.004333	0.091064	0.057379	-9.443609	2.611091
51260	0	2.686535	-0.483400	9.089521	0.026877	-0.004830	0.090892	0.054281	-9.427124	2.604320
51261	0	2.702890	-0.415263	9.082309	0.027039	-0.004150	0.090820	0.053031	-9.413628	2.610220
51262	0	2.677195	-0.452078	9.088687	0.026774	-0.004521	0.090886	0.055050	-9.409259	2.610168
51263	0	2.673799	-0.439683	9.039160	0.026733	-0.004395	0.090393	0.053398	-9.413806	2.610103
51264	0	2.699674	-0.446320	9.075217	0.026986	-0.004460	0.090755	0.050869	-9.425939	2.607658
51265	0	2.693300	-0.458208	9.112039	0.026917	-0.004578	0.091125	0.046396	-9.445417	2.610914
51266	0	2.696393	-0.452644	9.141574	0.026949	-0.004526	0.091420	0.047017	-9.462961	2.608493
51267	0	2.693961	-0.458041	9.142372	0.026917	-0.004578	0.091431	0.044484	-9.490658	2.607417
51268	0	2.741329	-0.458956	9.214141	0.027390	-0.004583	0.092149	0.037808	-9.518953	2.606537
51269	0	2.731546	-0.476473	9.258048	0.027283	-0.004761	0.092590	0.033632	-9.558211	2.603724
51270	0	2.744593	-0.477611	9.335273	0.027410	-0.004769	0.093364	0.026123	-9.601604	2.605777
51271	0	2.744523	-0.476533	9.428732	0.027405	-0.004761	0.094299	0.021246	-9.649498	2.612339
51272	0	2.764215	-0.459134	9.408088	0.027607	-0.004587	0.094091	0.016939	-9.691089	2.615828
51273	0	2.824476	-0.458113	9.465149	0.028198	-0.004578	0.094666	0.013329	-9.746127	2.619684
51274	0	2.821216	-0.471284	9.492891	0.028169	-0.004707	0.094942	0.007294	-9.797345	2.615870
51275	0	2.879069	-0.464315	9.617829	0.028748	-0.004639	0.096191	0.002587	-9.847479	2.615744
51276	0	2.875621	-0.465388	9.639519	0.028711	-0.004648	0.096409	-0.003501	-9.899584	2.619809
51277	0	2.903294	-0.482644	9.782690	0.028992	-0.004822	0.097839	-0.008286	-9.946647	2.622245
51278	0	2.929961	-0.477018	9.798394	0.029257	-0.004770	0.097997	-0.007675	-9.995441	2.622368
51279	0	2.933608	-0.457868	9.837694	0.029297	-0.004578	0.098389	-0.008287	-10.039867	2.625409
51280	0	2.977912	-0.458525	9.920709	0.029742	-0.004580	0.099218	-0.013035	-10.081238	2.625360
51281	0	3.005759	-0.458072	9.966174	0.030029	-0.004578	0.099670	-0.015721	-10.112549	2.627590
51282	0	2.993078	-0.452516	10.062063	0.029903	-0.004523	0.100629	-0.017029	-10.142492	2.631800
51283	0	2.999118	-0.470326	10.051790	0.029968	-0.004700	0.100525	-0.020072	-10.167386	2.644230
51284	0	3.003571	-0.477285	10.117534	0.030014	-0.004768	0.101182	-0.024136	-10.190700	2.647723
51285	0	3.016615	-0.494569	10.076453	0.030151	-0.004944	0.100769	-0.025189	-10.206311	2.650706
51286	0	3.006324	-0.488658	10.142960	0.030059	-0.004887	0.101431	-0.023993	-10.210070	2.650439
51287	0	3.014955	-0.507160	10.150172	0.030151	-0.005066	0.101501	-0.029004	-10.206833	2.650160
51288	0	3.032293	-0.465040	10.144273	0.030331	-0.004650	0.101440	-0.027967	-10.196914	2.650828
51289	0	3.014121	-0.464248	10.089397	0.030151	-0.004639	0.100891	-0.030797	-10.184203	2.650699
51290	0	3.017379	-0.458633	10.096218	0.030191	-0.004586	0.100957	-0.029413	-10.163019	2.648999
51291	0	3.000718	-0.482051	10.053157	0.030029	-0.004822	0.100525	-0.026404	-10.136640	2.650522
51292	0	2.971048	-0.494153	10.030203	0.029740	-0.004942	0.100293	-0.024231	-10.101381	2.652703
51293	0	2.975156	-0.476166	9.992452	0.029785	-0.004761	0.099915	-0.023510	-10.061705	2.647055
51294	0	2.962139	-0.494090	9.866294	0.029657	-0.004946	0.098652	-0.016210	-10.018778	2.643341
51295	0	2.950292	-0.469511	9.882752	0.029541	-0.004700	0.098816	-0.009207	-9.973473	2.636423
51296	0	2.954706	-0.456497	9.860677	0.029587	-0.004569	0.098595	-0.002725	-9.926163	2.631287
51297	0	2.913134	-0.451802	9.779122	0.029175	-0.004517	0.097778	-0.002403	-9.874099	2.628282
51298	0	2.879981	-0.439402	9.683983	0.028844	-0.004397	0.096827	0.003502	-9.820794	2.629696
51299	0	2.858400	-0.469330	9.638714	0.028625	-0.004700	0.096375	0.012875	-9.770353	2.629569
51300	0	2.813635	-0.455519	9.525222	0.028177	-0.004565	0.095240	0.026558	-9.720022	2.626383
51301	0	2.797425	-0.469544	9.504400	0.028015	-0.004700	0.095032	0.033499	-9.669611	2.627741
51302	0	2.777625	-0.475046	9.427280	0.027812	-0.004753	0.094262	0.038426	-9.625034	2.624588
51303	0	2.779500	-0.463326	9.388331	0.027832	-0.004639	0.093872	0.046704	-9.578735	2.625029
51304	0	2.760431	-0.457109	9.353684	0.027636	-0.004567	0.093528	0.043687	-9.539317	2.617552
51305	0	2.730758	-0.457506	9.278422	0.027344	-0.004578	0.092773	0.048584	-9.493551	2.614746
51306	0	2.736794	-0.463457	9.182568	0.027394	-0.004634	0.091818	0.049412	-9.459565	2.610190
51307	0	2.689567	-0.451246	9.186422	0.026917	-0.004517	0.091858	0.056001	-9.432477	2.607006
51308	0	2.704197	-0.493227	9.181411	0.027058	-0.004936	0.091809	0.062282	-9.411818	2.607440
51309	0	2.696506	-0.451449	9.149548	0.026978	-0.004517	0.091492	0.066318	-9.395101	2.611122
51310	0	2.682235	-0.438882	9.137884	0.026831	-0.004391	0.091376	0.069960	-9.383562	2.609217
51311	0	2.697684	-0.433341	9.100363	0.026978	-0.004333	0.091003	0.071249	-9.381589	2.608877
51312	0	2.685311	-0.463955	9.143080	0.026854	-0.004640	0.091431	0.072506	-9.379926	2.605733
51313	0	2.692080	-0.451708	9.118523	0.026917	-0.004517	0.091187	0.073059	-9.384235	2.604422
51314	0	2.700546	-0.445750	9.203248	0.026986	-0.004457	0.092038	0.073929	-9.407204	2.608255
51315	0	2.711738	-0.427233	9.160852	0.027100	-0.004272	0.091614	0.075105	-9.428330	2.618518
51316	0	2.721608	-0.451697	9.153528	0.027196	-0.004517	0.091541	0.075442	-9.452457	2.616294
51317	0	2.712724	-0.457418	9.221617	0.027100	-0.004578	0.092224	0.080353	-9.485699	2.616845
51318	0	2.761159	-0.451284	9.207564	0.027581	-0.004510	0.092085	0.077546	-9.522405	2.619535
51319	0	2.750275	-0.457686	9.312879	0.027466	-0.004578	0.093140	0.079007	-9.566750	2.620738
51320	0	2.757854	-0.476251	9.359457	0.027540	-0.004760	0.093606	0.076296	-9.612588	2.624869
51321	0	2.811289	-0.451911	9.410513	0.028076	-0.004517	0.094116	0.073934	-9.656211	2.630005
51322	0	2.806925	-0.445974	9.469140	0.028028	-0.004461	0.094704	0.076226	-9.705598	2.629453
51323	0	2.842776	-0.457868	9.568930	0.028381	-0.004578	0.095703	0.075455	-9.760077	2.630926
51324	0	2.882474	-0.470638	9.645442	0.028780	-0.004703	0.096468	0.071380	-9.812163	2.623706
51325	0	2.885173	-0.476266	9.660569	0.028809	-0.004761	0.096619	0.069580	-9.862253	2.622031
51326	0	2.900150	-0.470796	9.718869	0.028956	-0.004704	0.097202	0.065998	-9.914338	2.625696
51327	0	2.927295	-0.482905	9.776686	0.029236	-0.004822	0.097778	0.058247	-9.956775	2.624789
51328	0	2.947109	-0.478085	9.865819	0.029432	-0.004776	0.098670	0.053266	-10.000764	2.621235
51329	0	2.939518	-0.512948	9.886575	0.029358	-0.005127	0.098877	0.050951	-10.042895	2.620768
51330	0	3.007485	-0.483706	9.969743	0.030043	-0.004827	0.099708	0.040936	-10.078857	2.624030
51331	0	2.987703	-0.476744	10.039334	0.029846	-0.004761	0.100403	0.034153	-10.113004	2.626866
51332	0	3.029672	-0.502533	10.013132	0.030273	-0.005019	0.100139	0.028105	-10.138615	2.626900
51333	0	3.010780	-0.476066	10.070279	0.030090	-0.004761	0.100708	0.029070	-10.157458	2.627081
51334	0	3.032792	-0.475894	10.087370	0.030308	-0.004761	0.100880	0.031891	-10.179319	2.626749
51335	0	3.040482	-0.494589	10.082717	0.030396	-0.004944	0.100830	0.030666	-10.188889	2.631810
51336	0	3.005225	-0.477117	10.094377	0.030047	-0.004766	0.100945	0.025470	-10.193364	2.628755
51337	0	3.021024	-0.470063	10.101379	0.030212	-0.004700	0.101013	0.025648	-10.189894	2.629570
51338	0	3.031903	-0.469668	10.107860	0.030330	-0.004702	0.101075	0.032422	-10.176793	2.626627
51339	0	3.007488	-0.475894	10.052961	0.030090	-0.004761	0.100525	0.035834	-10.158194	2.627818
51340	0	3.004133	-0.481640	10.059988	0.030059	-0.004819	0.100595	0.040057	-10.137233	2.625120
51341	0	3.013007	-0.475951	10.053135	0.030151	-0.004761	0.100525	0.042925	-10.111973	2.624640
51342	0	3.002523	-0.476029	9.999458	0.030047	-0.004759	0.099988	0.042757	-10.085576	2.615779
51343	0	2.981525	-0.457703	9.937455	0.029846	-0.004578	0.099365	0.045110	-10.048924	2.615475
51344	0	2.962921	-0.457829	9.890487	0.029662	-0.004577	0.098895	0.045030	-10.009795	2.618649
51345	0	2.938491	-0.481915	9.833794	0.029419	-0.004822	0.098328	0.049755	-9.969175	2.620777
51346	0	2.900692	-0.481272	9.854223	0.029045	-0.004817	0.098531	0.056386	-9.923814	2.620623
51347	0	2.895422	-0.457751	9.760635	0.028992	-0.004578	0.097595	0.058308	-9.878849	2.622184
51348	0	2.887393	-0.445162	9.708065	0.028916	-0.004456	0.097068	0.064680	-9.827811	2.618153
51349	0	2.828007	-0.464005	9.632524	0.028320	-0.004639	0.096313	0.064880	-9.778980	2.616150
51350	0	2.850572	-0.464004	9.549380	0.028545	-0.004642	0.095482	0.068453	-9.730439	2.614306
51351	0	2.809902	-0.463714	9.486003	0.028137	-0.004639	0.094849	0.072050	-9.683367	2.616270
51352	0	2.784343	-0.481598	9.451464	0.027878	-0.004819	0.094504	0.077170	-9.640737	2.605732
51353	0	2.779773	-0.463464	9.412655	0.027832	-0.004639	0.094116	0.083661	-9.598032	2.601163
51354	0	2.761202	-0.444539	9.390083	0.027641	-0.004448	0.093892	0.088311	-9.561363	2.599353
51355	0	2.743564	-0.451558	9.314859	0.027466	-0.004517	0.093140	0.091219	-9.523302	2.598986
51356	0	2.732150	-0.432853	9.273655	0.027345	-0.004332	0.092730	0.096416	-9.493685	2.595003
51357	0	2.732322	-0.439326	9.180305	0.027344	-0.004395	0.091797	0.099465	-9.467116	2.593057
51358	0	2.728782	-0.427281	9.217856	0.027302	-0.004271	0.092175	0.098081	-9.448803	2.585153
51359	0	2.696546	-0.427228	9.180043	0.026978	-0.004272	0.091797	0.099646	-9.432788	2.583465
51360	0	2.706950	-0.439764	9.137773	0.027075	-0.004395	0.091376	0.097037	-9.425189	2.582412
51361	0	2.691532	-0.457516	9.124803	0.026917	-0.004578	0.091248	0.101227	-9.422768	2.583631
51362	0	2.697863	-0.457248	9.167366	0.026975	-0.004573	0.091675	0.102800	-9.426776	2.587198
51363	0	2.685893	-0.463355	9.197923	0.026855	-0.004639	0.091980	0.110068	-9.430147	2.587944
51364	0	2.724185	-0.444793	9.172983	0.027228	-0.004446	0.091734	0.108708	-9.446066	2.593149
51365	0	2.723757	-0.458054	9.215825	0.027222	-0.004578	0.092163	0.106089	-9.464893	2.594184
51366	0	2.733568	-0.421782	9.202416	0.027314	-0.004218	0.092031	0.107210	-9.490715	2.594979
51367	0	2.724336	-0.451824	9.270595	0.027222	-0.004517	0.092712	0.106032	-9.516586	2.601091
51368	0	2.729383	-0.458538	9.360614	0.027266	-0.004581	0.093615	0.101988	-9.550265	2.599453
51369	0	2.749877	-0.458244	9.337386	0.027466	-0.004578	0.093384	0.096807	-9.589753	2.596757
51370	0	2.781354	-0.447245	9.438898	0.027776	-0.004466	0.094400	0.089775	-9.634651	2.600871
51371	0	2.798663	-0.439816	9.428950	0.027954	-0.004395	0.094299	0.086067	-9.673231	2.599231
51372	0	2.830323	-0.458560	9.518288	0.028263	-0.004585	0.095195	0.086054	-9.720607	2.592636
51373	0	2.847664	-0.457968	9.587597	0.028442	-0.004578	0.095886	0.084219	-9.760612	2.592582
51374	0	2.879388	-0.446309	9.634185	0.028755	-0.004460	0.096354	0.081518	-9.805688	2.592377
51375	0	2.878410	-0.439931	9.758423	0.028748	-0.004395	0.097595	0.076610	-9.847650	2.597887
51376	0	2.910217	-0.465309	9.749978	0.029064	-0.004649	0.097511	0.072640	-9.891364	2.602515
51377	0	2.933433	-0.482512	9.856048	0.029297	-0.004822	0.098572	0.069367	-9.933977	2.604125
51378	0	2.922761	-0.464631	9.810990	0.029188	-0.004646	0.098122	0.069824	-9.979125	2.602341
51379	0	2.939005	-0.482580	9.874513	0.029358	-0.004822	0.098755	0.065895	-10.015500	2.607289
51380	0	2.951008	-0.452706	9.915392	0.029483	-0.004525	0.099162	0.064490	-10.046051	2.611689
51381	0	2.986959	-0.464164	9.978534	0.029846	-0.004639	0.099792	0.061923	-10.072008	2.613562
51382	0	2.985261	-0.483200	10.019813	0.029832	-0.004828	0.100204	0.058750	-10.094797	2.612678
51383	0	2.979910	-0.458229	9.997122	0.029785	-0.004578	0.099976	0.054448	-10.109878	2.612574
51384	0	3.000618	-0.483561	9.990172	0.029996	-0.004831	0.099905	0.050616	-10.120754	2.613088
51385	0	2.972894	-0.476043	10.058453	0.029724	-0.004761	0.100586	0.052010	-10.125356	2.615731
51386	0	3.022305	-0.464543	10.058148	0.030222	-0.004639	0.100582	0.045598	-10.125738	2.611911
51387	0	3.008470	-0.439875	10.058744	0.030090	-0.004395	0.100586	0.042148	-10.118421	2.614401
51388	0	3.019174	-0.459049	10.034724	0.030201	-0.004586	0.100345	0.038678	-10.106995	2.609983
51389	0	3.013900	-0.451339	10.022359	0.030151	-0.004517	0.100220	0.043582	-10.091992	2.609278
51390	0	2.974684	-0.475396	9.974221	0.029760	-0.004755	0.099738	0.046091	-10.075592	2.604475
51391	0	2.975913	-0.463833	9.949511	0.029785	-0.004639	0.099487	0.048029	-10.044761	2.602719
51392	0	2.958026	-0.470113	9.945050	0.029611	-0.004700	0.099442	0.048064	-10.008916	2.602417
51393	0	2.938775	-0.488759	9.888599	0.029419	-0.004883	0.098877	0.044292	-9.971928	2.599413
51394	0	2.901468	-0.495356	9.823369	0.029052	-0.004953	0.098223	0.045820	-9.927821	2.596164
51395	0	2.883356	-0.475920	9.809418	0.028870	-0.004761	0.098083	0.049277	-9.884849	2.595799
51396	0	2.888711	-0.433054	9.738188	0.028920	-0.004331	0.097372	0.051084	-9.845074	2.598411
51397	0	2.889583	-0.439247	9.650711	0.028931	-0.004395	0.096497	0.055196	-9.802873	2.599069
51398	0	2.857887	-0.469490	9.622279	0.028617	-0.004696	0.096211	0.058142	-9.756753	2.601472
51399	0	2.840805	-0.481913	9.620169	0.028442	-0.004822	0.096191	0.062902	-9.715033	2.598156
51400	0	2.821709	-0.469064	9.561150	0.028252	-0.004695	0.095601	0.069601	-9.672791	2.594906
51401	0	2.816693	-0.463870	9.479691	0.028198	-0.004639	0.094788	0.071205	-9.634112	2.591238
51402	0	2.798352	-0.464035	9.365518	0.028014	-0.004640	0.093646	0.071914	-9.595768	2.586173
51403	0	2.755934	-0.457643	9.314816	0.027588	-0.004578	0.093140	0.074927	-9.559824	2.579291
51404	0	2.762150	-0.439120	9.365315	0.027652	-0.004393	0.093644	0.078251	-9.521950	2.580011
51405	0	2.738024	-0.463842	9.217039	0.027405	-0.004639	0.092163	0.080149	-9.490637	2.585987
51406	0	2.703388	-0.476088	9.248728	0.027050	-0.004761	0.092483	0.081354	-9.469825	2.584974
51407	0	2.714371	-0.463678	9.210714	0.027161	-0.004639	0.092102	0.085137	-9.447953	2.589428
51408	0	2.711571	-0.427171	9.150428	0.027126	-0.004270	0.091501	0.083860	-9.433856	2.588136
51409	0	2.733678	-0.457435	9.198221	0.027344	-0.004578	0.091980	0.088987	-9.424356	2.582053
51410	0	2.720713	-0.433192	9.143435	0.027207	-0.004328	0.091434	0.085117	-9.423228	2.588360
51411	0	2.698154	-0.452001	9.161242	0.026978	-0.004517	0.091614	0.082004	-9.427422	2.592297
51412	0	2.723811	-0.434261	9.166926	0.027229	-0.004341	0.091672	0.081172	-9.437609	2.595474
51413	0	2.716970	-0.445853	9.130576	0.027161	-0.004456	0.091309	0.078410	-9.448156	2.588610
51414	0	2.707579	-0.464730	9.196759	0.027057	-0.004645	0.091973	0.076728	-9.471112	2.582976
51415	0	2.736152	-0.427679	9.270696	0.027344	-0.004272	0.092712	0.072355	-9.492250	2.587601
51416	0	2.764538	-0.446742	9.220591	0.027623	-0.004465	0.092213	0.070232	-9.519025	2.585843
51417	0	2.785553	-0.451639	9.282744	0.027832	-0.004517	0.092834	0.071248	-9.547231	2.592566
51418	0	2.803399	-0.464053	9.342048	0.028001	-0.004639	0.093431	0.069554	-9.587096	2.595029
51419	0	2.811248	-0.451800	9.367801	0.028076	-0.004517	0.093689	0.068378	-9.630699	2.593952
51420	0	2.812230	-0.464582	9.444905	0.028088	-0.004642	0.094460	0.064978	-9.671976	2.598690
51421	0	2.817367	-0.452507	9.459324	0.028137	-0.004517	0.094604	0.055521	-9.715332	2.602389
51422	0	2.842793	-0.484029	9.536481	0.028394	-0.004839	0.095375	0.054508	-9.755618	2.605482
51423	0	2.842007	-0.476517	9.630184	0.028381	-0.004761	0.096313	0.049826	-9.800895	2.606895
51424	0	2.867898	-0.477590	9.731626	0.028643	-0.004770	0.097327	0.043863	-9.842874	2.607381
51425	0	2.890819	-0.476081	9.666816	0.028870	-0.004761	0.096680	0.044236	-9.887780	2.607992
51426	0	2.922431	-0.445708	9.774451	0.029191	-0.004457	0.097754	0.044152	-9.926009	2.608647
51427	0	2.926758	-0.470173	9.807393	0.029236	-0.004700	0.098083	0.042393	-9.962312	2.605118
51428	0	2.958053	-0.452377	9.847932	0.029543	-0.004521	0.098491	0.040187	-10.005268	2.609677
51429	0	2.975415	-0.439563	9.886787	0.029724	-0.004395	0.098877	0.039547	-10.039284	2.606638
51430	0	2.950374	-0.470525	9.940069	0.029479	-0.004703	0.099408	0.037226	-10.066992	2.606659
51431	0	2.986756	-0.464186	9.935867	0.029846	-0.004639	0.099365	0.034408	-10.090859	2.606775
51432	0	2.990731	-0.464705	9.989567	0.029889	-0.004645	0.099901	0.033357	-10.110960	2.614410
51433	0	3.003789	-0.476273	9.960669	0.030029	-0.004761	0.099609	0.032176	-10.120079	2.624552
51434	0	3.005277	-0.440534	10.015081	0.030046	-0.004399	0.100153	0.026462	-10.126526	2.625452
51435	0	3.003248	-0.470380	10.034065	0.030029	-0.004700	0.100342	0.022961	-10.129411	2.624086
51436	0	3.015739	-0.476891	10.039990	0.030157	-0.004769	0.100400	0.024537	-10.129008	2.626016
51437	0	2.984449	-0.481725	10.052563	0.029846	-0.004822	0.100525	0.030691	-10.126321	2.623458
51438	0	2.982684	-0.469307	10.022522	0.029842	-0.004691	0.100221	0.029889	-10.107815	2.624559
51439	0	2.976669	-0.463493	9.992023	0.029785	-0.004639	0.099915	0.035461	-10.085914	2.620636
51440	0	2.972610	-0.456976	9.987057	0.029748	-0.004571	0.099864	0.038272	-10.060091	2.622087
51441	0	2.921325	-0.488226	9.894469	0.029236	-0.004883	0.098938	0.040368	-10.033211	2.622266
51442	0	2.952659	-0.481420	9.865538	0.029556	-0.004821	0.098646	0.049485	-9.998018	2.626730
51443	0	2.944869	-0.457240	9.870343	0.029480	-0.004578	0.098694	0.056980	-9.960979	2.619247
51444	0	2.907958	-0.481358	9.817216	0.029112	-0.004812	0.098163	0.057142	-9.922588	2.626565
51445	0	2.883433	-0.482063	9.699542	0.028870	-0.004822	0.096985	0.060136	-9.880183	2.624225
51446	0	2.900760	-0.444950	9.652846	0.029043	-0.004454	0.096518	0.066636	-9.837215	2.621382
51447	0	2.895804	-0.463334	9.644592	0.028992	-0.004639	0.096436	0.074481	-9.796525	2.621634
51448	0	2.858129	-0.456480	9.573476	0.028620	-0.004567	0.095723	0.078961	-9.749771	2.616710
51449	0	2.816427	-0.476186	9.516382	0.028198	-0.004761	0.095154	0.079311	-9.708167	2.614579
51450	0	2.803806	-0.482448	9.487701	0.028069	-0.004825	0.094868	0.081112	-9.669513	2.613247
51451	0	2.785807	-0.451437	9.406566	0.027893	-0.004517	0.094055	0.085443	-9.626190	2.611998
51452	0	2.773010	-0.426424	9.347465	0.027762	-0.004269	0.093465	0.092338	-9.585883	2.610808
51453	0	2.743995	-0.469873	9.314732	0.027466	-0.004700	0.093140	0.095064	-9.553377	2.611305
51454	0	2.733149	-0.450886	9.255033	0.027353	-0.004515	0.092544	0.103566	-9.525696	2.609787
51455	0	2.738750	-0.457448	9.198529	0.027405	-0.004578	0.091980	0.108749	-9.503473	2.606082
51456	0	2.704617	-0.438995	9.272718	0.027064	-0.004389	0.092722	0.108760	-9.480346	2.604169
51457	0	2.708713	-0.470339	9.216657	0.027100	-0.004700	0.092163	0.105588	-9.464139	2.605743
51458	0	2.706941	-0.464494	9.162211	0.027075	-0.004646	0.091620	0.108510	-9.456702	2.608838
51459	0	2.709435	-0.439443	9.185947	0.027100	-0.004395	0.091858	0.109876	-9.449444	2.614379
51460	0	2.678674	-0.470279	9.185980	0.026784	-0.004700	0.091861	0.107192	-9.452254	2.616668
51461	0	2.698325	-0.439546	9.173412	0.026978	-0.004395	0.091736	0.107070	-9.458682	2.618513
51462	0	2.718302	-0.409318	9.227804	0.027172	-0.004091	0.092281	0.105670	-9.471532	2.617838
51463	0	2.742209	-0.421193	9.289038	0.027405	-0.004211	0.092896	0.105824	-9.492172	2.616478
51464	0	2.733922	-0.428198	9.238983	0.027317	-0.004274	0.092397	0.097378	-9.518941	2.619766
51465	0	2.718333	-0.476079	9.307199	0.027161	-0.004761	0.093079	0.097991	-9.546158	2.619172
51466	0	2.747405	-0.433752	9.275175	0.027450	-0.004334	0.092759	0.094999	-9.575638	2.622398
51467	0	2.737258	-0.475809	9.313132	0.027344	-0.004761	0.093140	0.098817	-9.610405	2.625370
51468	0	2.773856	-0.451299	9.335695	0.027706	-0.004512	0.093367	0.097936	-9.649463	2.621626
51469	0	2.792653	-0.439800	9.398404	0.027893	-0.004395	0.093994	0.094355	-9.689538	2.622215
51470	0	2.811608	-0.440329	9.475643	0.028082	-0.004402	0.094767	0.093514	-9.730161	2.623933
51471	0	2.829580	-0.482686	9.550895	0.028259	-0.004822	0.095520	0.088069	-9.773278	2.630133
51472	0	2.861274	-0.477276	9.560811	0.028576	-0.004771	0.095619	0.086727	-9.816719	2.626454
51473	0	2.866229	-0.494510	9.660768	0.028625	-0.004944	0.096619	0.085721	-9.859655	2.626960
51474	0	2.891774	-0.476730	9.701219	0.028882	-0.004764	0.097023	0.081921	-9.901128	2.624381
51475	0	2.909046	-0.458124	9.758381	0.029053	-0.004578	0.097595	0.078278	-9.944708	2.630491
51476	0	2.940584	-0.477157	9.780526	0.029372	-0.004768	0.097816	0.075170	-9.983403	2.635608
51477	0	2.920384	-0.500645	9.813582	0.029175	-0.005005	0.098145	0.073969	-10.016607	2.634252
51478	0	2.944680	-0.452144	9.909381	0.029416	-0.004520	0.099103	0.073384	-10.051410	2.634659
51479	0	3.005327	-0.427713	9.929675	0.030029	-0.004272	0.099304	0.068863	-10.078357	2.641598
51480	0	2.973547	-0.464880	9.940360	0.029711	-0.004648	0.099411	0.068887	-10.106136	2.646986
51481	0	2.968335	-0.482526	9.917590	0.029663	-0.004822	0.099182	0.065703	-10.128859	2.645956
51482	0	2.965891	-0.483300	10.044567	0.029643	-0.004829	0.100451	0.062514	-10.146252	2.647789
51483	0	2.973141	-0.470183	9.960710	0.029724	-0.004700	0.099609	0.061093	-10.153952	2.647401
51484	0	2.992761	-0.458167	10.003007	0.029922	-0.004582	0.100032	0.062908	-10.160216	2.649024
51485	0	2.985036	-0.476167	10.070673	0.029846	-0.004761	0.100708	0.062862	-10.164277	2.643623
51486	0	2.966762	-0.482665	10.052281	0.029671	-0.004824	0.100522	0.060670	-10.160070	2.642015
51487	0	2.996421	-0.488591	10.034286	0.029968	-0.004883	0.100342	0.058354	-10.154764	2.640399
51488	0	2.988414	-0.476445	10.010404	0.029899	-0.004767	0.100100	0.062977	-10.137497	2.642488
51489	0	2.983125	-0.506294	9.888161	0.029846	-0.005066	0.098877	0.067664	-10.119530	2.644005
51490	0	2.960981	-0.475013	9.931981	0.029633	-0.004755	0.099313	0.074619	-10.092614	2.646008
51491	0	2.952431	-0.469715	9.851587	0.029541	-0.004700	0.098511	0.078852	-10.072525	2.645088
51492	0	2.941700	-0.463211	9.907819	0.029446	-0.004634	0.099070	0.082396	-10.038730	2.643358
51493	0	2.914864	-0.457029	9.870192	0.029175	-0.004578	0.098694	0.092190	-10.007697	2.639734
51494	0	2.927558	-0.468504	9.749740	0.029305	-0.004685	0.097488	0.094111	-9.971925	2.631640
51495	0	2.883833	-0.487551	9.656734	0.028870	-0.004883	0.096558	0.104175	-9.934160	2.635845
51496	0	2.896572	-0.462131	9.640097	0.028990	-0.004624	0.096394	0.109201	-9.904889	2.635228
51497	0	2.883781	-0.482009	9.626207	0.028870	-0.004822	0.096252	0.112758	-9.866380	2.635709
51498	0	2.841440	-0.463442	9.554568	0.028440	-0.004636	0.095538	0.115877	-9.835602	2.638064
51499	0	2.816561	-0.433082	9.540771	0.028198	-0.004333	0.095398	0.120610	-9.795764	2.639347
51500	0	2.828806	-0.469225	9.481530	0.028316	-0.004695	0.094807	0.125285	-9.760750	2.636330
51501	0	2.810887	-0.445685	9.424668	0.028137	-0.004456	0.094238	0.125320	-9.725658	2.638449
51502	0	2.769255	-0.476455	9.346756	0.027715	-0.004764	0.093461	0.125648	-9.697839	2.639529
51503	0	2.762488	-0.476535	9.302449	0.027649	-0.004761	0.093018	0.121590	-9.667595	2.640742
51504	0	2.801085	-0.452623	9.309698	0.028028	-0.004526	0.093092	0.122850	-9.646420	2.642818
51505	0	2.775713	-0.451565	9.247247	0.027771	-0.004517	0.092468	0.125253	-9.628602	2.640117
51506	0	2.797954	-0.433022	9.211216	0.027987	-0.004332	0.092110	0.128076	-9.618085	2.637350
51507	0	2.739367	-0.470160	9.204423	0.027405	-0.004700	0.092041	0.127032	-9.603629	2.639639
51508	0	2.725551	-0.452041	9.217009	0.027260	-0.004520	0.092169	0.128207	-9.597631	2.640698
51509	0	2.721928	-0.451668	9.271310	0.027222	-0.004517	0.092712	0.129204	-9.594031	2.640394
51510	0	2.734192	-0.445674	9.210212	0.027339	-0.004457	0.092103	0.129937	-9.597046	2.637876
51511	0	2.716590	-0.463963	9.222252	0.027161	-0.004639	0.092224	0.129784	-9.602957	2.643330
51512	0	2.724146	-0.482451	9.276690	0.027232	-0.004825	0.092770	0.130804	-9.613795	2.642863
51513	0	2.741863	-0.451754	9.234204	0.027405	-0.004517	0.092346	0.130494	-9.630335	2.646795
51514	0	2.769685	-0.457689	9.294205	0.027677	-0.004580	0.092948	0.134397	-9.654677	2.648538
51515	0	2.779490	-0.421079	9.349879	0.027771	-0.004211	0.093506	0.135731	-9.683323	2.644818
51516	0	2.753775	-0.464185	9.366733	0.027514	-0.004638	0.093675	0.131449	-9.712339	2.647194
51517	0	2.791980	-0.451551	9.435250	0.027893	-0.004517	0.094360	0.133356	-9.744150	2.649434
51518	0	2.809543	-0.445272	9.421410	0.028069	-0.004454	0.094222	0.135113	-9.776194	2.656366
51519	0	2.834789	-0.427615	9.496231	0.028320	-0.004272	0.094971	0.131399	-9.808800	2.659467
51520	0	2.834615	-0.465114	9.506568	0.028314	-0.004646	0.095076	0.126210	-9.847335	2.657885
51521	0	2.865749	-0.452150	9.599853	0.028625	-0.004517	0.096008	0.121025	-9.884871	2.660672
51522	0	2.884542	-0.465315	9.664934	0.028811	-0.004649	0.096660	0.116899	-9.924485	2.660574
51523	0	2.890130	-0.464338	9.654792	0.028870	-0.004639	0.096558	0.112009	-9.961419	2.665922
51524	0	2.896953	-0.471413	9.744219	0.028934	-0.004709	0.097453	0.106831	-10.003095	2.662833
51525	0	2.914398	-0.488675	9.758600	0.029114	-0.004883	0.097595	0.102872	-10.037926	2.664447
51526	0	2.914482	-0.477661	9.811560	0.029113	-0.004769	0.098125	0.095076	-10.074650	2.663324
51527	0	2.938832	-0.464565	9.898968	0.029358	-0.004639	0.098999	0.087720	-10.109184	2.662011
51528	0	2.938593	-0.477994	9.927660	0.029358	-0.004775	0.099285	0.082769	-10.140862	2.660090
51529	0	2.955673	-0.476509	9.923828	0.029541	-0.004761	0.099243	0.078632	-10.158361	2.659240
51530	0	2.952604	-0.477397	9.941127	0.029511	-0.004770	0.099416	0.075257	-10.174528	2.656990
51531	0	2.966883	-0.494619	9.997377	0.029663	-0.004944	0.099976	0.073565	-10.180477	2.659851
51532	0	2.974406	-0.501055	9.984712	0.029736	-0.005010	0.099850	0.073421	-10.189586	2.656072
51533	0	2.972959	-0.494552	9.985181	0.029724	-0.004944	0.099854	0.072477	-10.195218	2.655651
51534	0	3.004155	-0.452018	9.984918	0.030040	-0.004520	0.099850	0.073749	-10.196579	2.656182
51535	0	3.008425	-0.470181	9.991628	0.030090	-0.004700	0.099915	0.072542	-10.188962	2.657134
51536	0	3.006924	-0.476241	9.985914	0.030078	-0.004766	0.099856	0.077174	-10.178350	2.656166
51537	0	2.989180	-0.469998	9.943090	0.029907	-0.004700	0.099426	0.078152	-10.159944	2.656539
51538	0	2.980232	-0.458126	9.992671	0.029815	-0.004579	0.099923	0.076390	-10.145079	2.655972
51539	0	2.952246	-0.433401	9.918763	0.029541	-0.004333	0.099182	0.077161	-10.122987	2.661974
51540	0	2.941667	-0.457437	9.913958	0.029443	-0.004580	0.099132	0.084449	-10.092178	2.664791
51541	0	2.969974	-0.439815	9.864000	0.029724	-0.004395	0.098633	0.081800	-10.063223	2.665260
51542	0	2.915982	-0.470744	9.828808	0.029187	-0.004707	0.098280	0.083154	-10.030683	2.662212
51543	0	2.896233	-0.469973	9.797011	0.028992	-0.004700	0.097961	0.084621	-9.995717	2.662311
51544	0	2.877947	-0.488092	9.731653	0.028811	-0.004884	0.097307	0.089388	-9.958560	2.656453
51545	0	2.889826	-0.457519	9.693361	0.028931	-0.004578	0.096924	0.093767	-9.919642	2.656139
51546	0	2.865203	-0.456979	9.640286	0.028683	-0.004573	0.096394	0.098820	-9.882553	2.648110
51547	0	2.847069	-0.476077	9.577390	0.028503	-0.004761	0.095764	0.100336	-9.842782	2.643161
51548	0	2.852605	-0.433271	9.542717	0.028560	-0.004334	0.095417	0.104023	-9.801762	2.647337
51549	0	2.798423	-0.445389	9.461372	0.028015	-0.004456	0.094604	0.107540	-9.763723	2.649258
51550	0	2.798727	-0.463274	9.438661	0.028014	-0.004636	0.094378	0.112630	-9.730442	2.647639
51551	0	2.761882	-0.433235	9.412510	0.027649	-0.004333	0.094116	0.115527	-9.693174	2.650295
51552	0	2.768784	-0.451678	9.389594	0.027711	-0.004515	0.093889	0.114442	-9.664398	2.646611
51553	0	2.756453	-0.457674	9.351279	0.027588	-0.004578	0.093506	0.116925	-9.635162	2.649974
51554	0	2.751917	-0.445329	9.364781	0.027541	-0.004455	0.093641	0.119851	-9.607643	2.644512
51555	0	2.775723	-0.445520	9.320480	0.027771	-0.004456	0.093201	0.121567	-9.590096	2.646263
51556	0	2.755113	-0.433124	9.308904	0.027560	-0.004333	0.093086	0.125431	-9.578264	2.642912
51557	0	2.733460	-0.427584	9.295908	0.027344	-0.004272	0.092957	0.122558	-9.566355	2.641221
51558	0	2.725933	-0.470790	9.308462	0.027264	-0.004707	0.093083	0.122966	-9.560426	2.638827
51559	0	2.703866	-0.451777	9.283439	0.027039	-0.004517	0.092834	0.122520	-9.559898	2.634419
51560	0	2.722512	-0.458116	9.246626	0.027222	-0.004580	0.092467	0.122695	-9.563542	2.633915
51561	0	2.735273	-0.464106	9.252652	0.027344	-0.004639	0.092529	0.120670	-9.574036	2.633280
51562	0	2.724932	-0.452725	9.276440	0.027239	-0.004522	0.092768	0.115519	-9.586332	2.625802
51563	0	2.754671	-0.445638	9.343893	0.027527	-0.004456	0.093445	0.115203	-9.610035	2.626808
51564	0	2.758688	-0.452411	9.397534	0.027566	-0.004519	0.093982	0.109187	-9.634897	2.627143
51565	0	2.779166	-0.439775	9.380476	0.027771	-0.004395	0.093811	0.105987	-9.659496	2.624532
51566	0	2.808196	-0.453149	9.415580	0.028056	-0.004523	0.094164	0.096865	-9.690267	2.627296
51567	0	2.792295	-0.452310	9.465641	0.027893	-0.004517	0.094666	0.089677	-9.725787	2.625170
51568	0	2.791932	-0.459607	9.494339	0.027892	-0.004591	0.094952	0.084253	-9.757977	2.622685
51569	0	2.835270	-0.464233	9.496086	0.028320	-0.004639	0.094971	0.080445	-9.796412	2.627274
51570	0	2.841706	-0.477174	9.585659	0.028385	-0.004768	0.095866	0.077006	-9.833890	2.628011
51571	0	2.829517	-0.488582	9.709633	0.028259	-0.004883	0.097107	0.073937	-9.875587	2.625859
51572	0	2.884618	-0.471117	9.689360	0.028819	-0.004706	0.096902	0.068977	-9.906986	2.625974
51573	0	2.908467	-0.464046	9.740250	0.029053	-0.004639	0.097412	0.067381	-9.943906	2.625562
51574	0	2.890087	-0.489444	9.713883	0.028872	-0.004887	0.097148	0.058922	-9.977861	2.626752
51575	0	2.938427	-0.470199	9.813653	0.029358	-0.004700	0.098145	0.056904	-10.007995	2.624737
51576	0	2.944233	-0.495363	9.842369	0.029410	-0.004949	0.098433	0.051704	-10.044570	2.624272
51577	0	2.956320	-0.470084	9.899235	0.029541	-0.004700	0.098999	0.051054	-10.069615	2.623850
51578	0	2.960259	-0.501476	9.897907	0.029585	-0.005008	0.098985	0.043862	-10.089489	2.623195
51579	0	2.974081	-0.464516	9.997032	0.029724	-0.004639	0.099976	0.037326	-10.107980	2.617237
51580	0	2.959124	-0.477371	9.989814	0.029574	-0.004774	0.099903	0.038463	-10.126669	2.613029
51581	0	2.979435	-0.470461	9.985054	0.029785	-0.004700	0.099854	0.033844	-10.136581	2.613472
51582	0	2.980237	-0.471501	9.972481	0.029803	-0.004710	0.099725	0.029463	-10.134918	2.610161
51583	0	2.972513	-0.470373	9.960888	0.029724	-0.004700	0.099609	0.025923	-10.135458	2.606615
51584	0	2.984744	-0.477216	10.003478	0.029848	-0.004769	0.100035	0.023754	-10.134078	2.600989
51585	0	2.971983	-0.482303	9.948853	0.029724	-0.004822	0.099487	0.023412	-10.128524	2.598278
51586	0	2.982891	-0.488876	9.949167	0.029838	-0.004886	0.099489	0.021113	-10.117892	2.599799
51587	0	2.976625	-0.494688	9.961488	0.029785	-0.004944	0.099609	0.019033	-10.095551	2.599919
51588	0	2.979083	-0.458673	9.931974	0.029808	-0.004584	0.099315	0.017573	-10.075088	2.591342
51589	0	2.927312	-0.457755	9.961637	0.029297	-0.004578	0.099609	0.019061	-10.047155	2.591677
51590	0	2.934903	-0.457590	9.859183	0.029371	-0.004578	0.098585	0.022425	-10.020704	2.589698
51591	0	2.914881	-0.476488	9.790793	0.029175	-0.004761	0.097900	0.019144	-9.989691	2.589916
51592	0	2.903368	-0.471105	9.767864	0.029061	-0.004708	0.097671	0.017482	-9.956673	2.594754
51593	0	2.908460	-0.457425	9.754304	0.029114	-0.004578	0.097534	0.022843	-9.921815	2.589690
51594	0	2.896281	-0.451475	9.731644	0.028995	-0.004510	0.097307	0.018868	-9.883826	2.593209
51595	0	2.883653	-0.470084	9.632334	0.028870	-0.004700	0.096313	0.019178	-9.843869	2.596473
51596	0	2.877003	-0.458188	9.597641	0.028804	-0.004580	0.095966	0.019216	-9.802939	2.599510
51597	0	2.859170	-0.439283	9.620153	0.028625	-0.004395	0.096191	0.022843	-9.762095	2.606122
51598	0	2.810195	-0.469590	9.518137	0.028131	-0.004697	0.095173	0.025438	-9.727103	2.605144
51599	0	2.811311	-0.476070	9.442857	0.028137	-0.004761	0.094421	0.026961	-9.697285	2.608594
51600	0	2.799932	-0.463854	9.487033	0.028028	-0.004639	0.094862	0.028617	-9.662625	2.605990
51601	0	2.780763	-0.481777	9.418466	0.027832	-0.004822	0.094177	0.034839	-9.632375	2.609008
51602	0	2.782638	-0.438747	9.340345	0.027844	-0.004387	0.093398	0.035533	-9.609644	2.609697
51603	0	2.763056	-0.470084	9.357226	0.027649	-0.004700	0.093567	0.035485	-9.586579	2.606881
51604	0	2.759943	-0.458144	9.284857	0.027612	-0.004580	0.092845	0.035573	-9.570817	2.608477
51605	0	2.727076	-0.470262	9.271577	0.027283	-0.004700	0.092712	0.033295	-9.555467	2.606725
51606	0	2.767912	-0.452421	9.217182	0.027686	-0.004523	0.092170	0.033285	-9.546191	2.604876
51607	0	2.728209	-0.439603	9.216320	0.027283	-0.004395	0.092163	0.032530	-9.544825	2.606240
51608	0	2.728518	-0.452349	9.234475	0.027281	-0.004520	0.092346	0.029783	-9.549666	2.605635
51609	0	2.740898	-0.439281	9.246710	0.027405	-0.004395	0.092468	0.032761	-9.554283	2.601868
51610	0	2.717980	-0.420983	9.264507	0.027168	-0.004209	0.092649	0.032079	-9.567930	2.604965
51611	0	2.735868	-0.488446	9.258583	0.027344	-0.004883	0.092590	0.030874	-9.585830	2.605930
51612	0	2.750956	-0.428015	9.324782	0.027495	-0.004276	0.093252	0.027058	-9.602643	2.609074
51613	0	2.754490	-0.439648	9.276799	0.027527	-0.004395	0.092773	0.025357	-9.624343	2.605692
51614	0	2.764468	-0.439548	9.293917	0.027624	-0.004399	0.092945	0.030606	-9.649089	2.606018
51615	0	2.785090	-0.457821	9.392749	0.027832	-0.004578	0.093933	0.030616	-9.671519	2.606838
51616	0	2.789405	-0.476467	9.385315	0.027869	-0.004763	0.093861	0.028798	-9.701242	2.603930
51617	0	2.804417	-0.458272	9.465669	0.028015	-0.004578	0.094666	0.023335	-9.735792	2.602779
51618	0	2.834818	-0.465184	9.500433	0.028317	-0.004649	0.095014	0.020741	-9.772253	2.605012
51619	0	2.822874	-0.452137	9.508350	0.028198	-0.004517	0.095093	0.015684	-9.808405	2.609430
51620	0	2.835114	-0.452737	9.573595	0.028320	-0.004527	0.095745	0.015849	-9.844711	2.608708
51621	0	2.866089	-0.446212	9.605848	0.028625	-0.004456	0.096069	0.008649	-9.886341	2.610532
51622	0	2.890947	-0.471418	9.689213	0.028880	-0.004713	0.096901	0.007889	-9.920469	2.611938
51623	0	2.908218	-0.464333	9.691477	0.029053	-0.004639	0.096924	0.003043	-9.954701	2.611604
51624	0	2.889496	-0.489724	9.744671	0.028868	-0.004892	0.097455	-0.001999	-9.986142	2.611263
51625	0	2.920108	-0.464278	9.801444	0.029175	-0.004639	0.098022	-0.006073	-10.016268	2.611375
51626	0	2.925551	-0.477492	9.860795	0.029227	-0.004769	0.098617	-0.011848	-10.048510	2.612603
51627	0	2.938051	-0.458174	9.862589	0.029358	-0.004578	0.098633	-0.015882	-10.074201	2.608769
51628	0	2.942478	-0.483301	9.855076	0.029403	-0.004830	0.098557	-0.018182	-10.099242	2.614343
51629	0	2.961991	-0.482170	9.862746	0.029602	-0.004822	0.098633	-0.017359	-10.119407	2.613421
51630	0	2.940681	-0.482117	9.971630	0.029394	-0.004822	0.099720	-0.015864	-10.133375	2.613370
51631	0	2.985997	-0.439521	9.899484	0.029846	-0.004395	0.098999	-0.015817	-10.148735	2.614684
51632	0	2.981658	-0.475896	9.935570	0.029813	-0.004763	0.099357	-0.010679	-10.152507	2.615006
51633	0	2.966084	-0.451354	9.912190	0.029663	-0.004517	0.099121	-0.006189	-10.149375	2.610748
51634	0	2.983706	-0.469274	9.948963	0.029841	-0.004694	0.099488	-0.003662	-10.143781	2.612801
51635	0	2.935376	-0.488503	9.991566	0.029358	-0.004883	0.099915	-0.005040	-10.138462	2.617030
51636	0	2.952206	-0.519081	9.949239	0.029532	-0.005193	0.099489	-0.001670	-10.125952	2.608867
51637	0	2.934890	-0.476672	9.887934	0.029358	-0.004761	0.098877	-0.007238	-10.114948	2.608188
51638	0	2.951387	-0.483588	9.961578	0.029523	-0.004834	0.099613	-0.007970	-10.104007	2.607172
51639	0	2.933827	-0.488196	9.772323	0.029358	-0.004883	0.097717	-0.005613	-10.080426	2.605634
51640	0	2.936277	-0.469657	9.797781	0.029379	-0.004699	0.097973	-0.001780	-10.061017	2.609705
51641	0	2.933927	-0.469822	9.723470	0.029358	-0.004700	0.097229	0.001256	-10.038508	2.607510
51642	0	2.917309	-0.475517	9.743010	0.029198	-0.004758	0.097423	0.005810	-10.009035	2.605001
51643	0	2.902645	-0.457403	9.644363	0.029053	-0.004578	0.096436	0.011458	-9.977270	2.599763
51644	0	2.885336	-0.444767	9.621418	0.028878	-0.004449	0.096207	0.014330	-9.947129	2.596894
51645	0	2.878030	-0.457292	9.644422	0.028809	-0.004578	0.096436	0.021346	-9.912969	2.598336
51646	0	2.854169	-0.431967	9.566676	0.028569	-0.004325	0.095658	0.028948	-9.879466	2.593872
51647	0	2.829861	-0.444952	9.540467	0.028320	-0.004456	0.095398	0.037448	-9.852858	2.589217
51648	0	2.819120	-0.425543	9.425846	0.028216	-0.004261	0.094251	0.045573	-9.821720	2.587496
51649	0	2.793362	-0.458108	9.448831	0.027954	-0.004578	0.094482	0.042912	-9.796341	2.587595
51650	0	2.752567	-0.476945	9.407277	0.027547	-0.004768	0.094067	0.043040	-9.769979	2.590650
51651	0	2.781467	-0.469931	9.406033	0.027832	-0.004700	0.094055	0.044839	-9.748286	2.591091
51652	0	2.760187	-0.451281	9.303107	0.027615	-0.004517	0.093027	0.050659	-9.732075	2.590707
51653	0	2.757356	-0.469588	9.289996	0.027588	-0.004700	0.092896	0.056546	-9.713856	2.587251
51654	0	2.730461	-0.487419	9.260207	0.027315	-0.004875	0.092599	0.058958	-9.700295	2.587606
51655	0	2.763948	-0.451811	9.247101	0.027649	-0.004517	0.092468	0.058366	-9.688045	2.587230
51656	0	2.780713	-0.458002	9.284106	0.027813	-0.004581	0.092839	0.061188	-9.680309	2.579952
51657	0	2.758780	-0.451739	9.265135	0.027588	-0.004517	0.092651	0.061271	-9.679655	2.577779
51658	0	2.765221	-0.439597	9.234399	0.027648	-0.004396	0.092345	0.062803	-9.684359	2.573905
51659	0	2.740968	-0.463928	9.301611	0.027405	-0.004639	0.093018	0.062998	-9.689843	2.572337
51660	0	2.754769	-0.445380	9.221711	0.027536	-0.004457	0.092220	0.068319	-9.703332	2.575063
51661	0	2.735653	-0.451572	9.307490	0.027344	-0.004517	0.093079	0.070146	-9.718510	2.571074
51662	0	2.769027	-0.457641	9.337127	0.027674	-0.004577	0.093376	0.071215	-9.738262	2.571107
51663	0	2.772659	-0.452153	9.380589	0.027710	-0.004517	0.093811	0.066105	-9.758013	2.575873
51664	0	2.788723	-0.447135	9.348833	0.027864	-0.004466	0.093495	0.060477	-9.785352	2.581095
51665	0	2.809284	-0.464128	9.356176	0.028076	-0.004639	0.093567	0.058099	-9.805214	2.579649
51666	0	2.813530	-0.470183	9.452549	0.028110	-0.004705	0.094533	0.062944	-9.835869	2.577638
51667	0	2.804016	-0.439683	9.453593	0.028015	-0.004395	0.094543	0.060852	-9.865625	2.576459
51668	0	2.833678	-0.476872	9.525121	0.028309	-0.004766	0.095260	0.057689	-9.898645	2.579373
51669	0	2.828747	-0.451794	9.557265	0.028259	-0.004517	0.095581	0.056704	-9.931874	2.581611
51670	0	2.858772	-0.464264	9.616586	0.028560	-0.004642	0.096174	0.055972	-9.964710	2.578458
51671	0	2.883956	-0.457638	9.703676	0.028809	-0.004578	0.097046	0.057941	-10.000707	2.579278
51672	0	2.889909	-0.457689	9.689620	0.028871	-0.004576	0.096905	0.057183	-10.033847	2.582063
51673	0	2.919895	-0.463722	9.752702	0.029175	-0.004639	0.097534	0.059460	-10.061655	2.581083
51674	0	2.894437	-0.470239	9.787692	0.028917	-0.004698	0.097885	0.054800	-10.092757	2.581158
51675	0	2.956295	-0.457749	9.801586	0.029541	-0.004578	0.098022	0.055644	-10.117836	2.583275
51676	0	2.954799	-0.457461	9.885653	0.029524	-0.004578	0.098864	0.059736	-10.145239	2.587538
51677	0	2.943876	-0.494636	9.838262	0.029419	-0.004944	0.098389	0.057575	-10.167757	2.583891
51678	0	2.946676	-0.495400	9.849551	0.029458	-0.004950	0.098498	0.053445	-10.177355	2.586414
51679	0	2.955474	-0.446451	9.899452	0.029541	-0.004456	0.098999	0.044175	-10.192672	2.590763
51680	0	2.951228	-0.465685	9.904885	0.029507	-0.004657	0.099051	0.045074	-10.198583	2.592203
51681	0	2.948323	-0.500371	9.905915	0.029480	-0.005005	0.099060	0.047373	-10.201795	2.589805
51682	0	2.966901	-0.481975	9.917950	0.029670	-0.004820	0.099179	0.048557	-10.200382	2.586991
51683	0	2.947644	-0.475655	9.887821	0.029480	-0.004761	0.098877	0.054378	-10.195731	2.586178
51684	0	2.976869	-0.481761	9.863722	0.029778	-0.004814	0.098635	0.051661	-10.184932	2.587077
51685	0	2.989531	-0.469952	9.924676	0.029907	-0.004700	0.099243	0.053104	-10.170632	2.586868
51686	0	2.969051	-0.451740	9.888653	0.029700	-0.004517	0.098884	0.053407	-10.158761	2.586143
51687	0	2.958213	-0.463950	9.869978	0.029602	-0.004639	0.098694	0.053863	-10.135100	2.590323
51688	0	2.948398	-0.458412	9.846603	0.029501	-0.004580	0.098461	0.049989	-10.114798	2.588756
51689	0	2.928093	-0.451393	9.863767	0.029297	-0.004517	0.098633	0.054309	-10.095732	2.585204
51690	0	2.930470	-0.469218	9.791628	0.029325	-0.004695	0.097910	0.058870	-10.070872	2.589671
51691	0	2.890507	-0.433266	9.729768	0.028931	-0.004333	0.097290	0.061319	-10.040178	2.595539
51692	0	2.903330	-0.457870	9.645944	0.029062	-0.004577	0.096451	0.060552	-10.005231	2.595747
51693	0	2.883824	-0.445182	9.699438	0.028870	-0.004456	0.096985	0.066453	-9.967614	2.594638
51694	0	2.889961	-0.457222	9.640131	0.028929	-0.004571	0.096393	0.066465	-9.932458	2.586777
51695	0	2.866011	-0.433116	9.571114	0.028687	-0.004333	0.095703	0.070664	-9.900318	2.584316
51696	0	2.854699	-0.451041	9.523803	0.028573	-0.004513	0.095230	0.074931	-9.868464	2.580854
51697	0	2.841767	-0.433708	9.485588	0.028442	-0.004333	0.094849	0.072273	-9.838069	2.587531
51698	0	2.818628	-0.434130	9.413752	0.028210	-0.004341	0.094131	0.073562	-9.809045	2.589629
51699	0	2.781008	-0.470013	9.363443	0.027832	-0.004700	0.093628	0.074462	-9.781675	2.588291
51700	0	2.795401	-0.439335	9.382839	0.027970	-0.004395	0.093823	0.078296	-9.761245	2.581673
51701	0	2.787715	-0.452010	9.369353	0.027893	-0.004517	0.093689	0.075441	-9.741260	2.582578
51702	0	2.760121	-0.464647	9.376308	0.027617	-0.004646	0.093759	0.076529	-9.722059	2.577345
51703	0	2.757788	-0.445001	9.277668	0.027588	-0.004456	0.092773	0.084418	-9.709168	2.573037
51704	0	2.761666	-0.475155	9.320968	0.027628	-0.004750	0.093206	0.084088	-9.694782	2.574791
51705	0	2.776795	-0.427578	9.253006	0.027771	-0.004272	0.092529	0.081196	-9.690481	2.570312
51706	0	2.758036	-0.452446	9.271355	0.027581	-0.004523	0.092713	0.080882	-9.688902	2.573567
51707	0	2.771098	-0.433434	9.228481	0.027710	-0.004333	0.092285	0.080983	-9.689641	2.578304
51708	0	2.777514	-0.445741	9.228353	0.027773	-0.004457	0.092284	0.082017	-9.691901	2.572029
51709	0	2.753560	-0.433406	9.301496	0.027527	-0.004333	0.093018	0.082219	-9.702153	2.570193
51710	0	2.767617	-0.427699	9.313081	0.027666	-0.004274	0.093134	0.079933	-9.714023	2.569515
51711	0	2.772344	-0.439810	9.313547	0.027710	-0.004395	0.093140	0.076532	-9.730076	2.572594
51712	0	2.793846	-0.434048	9.330861	0.027920	-0.004341	0.093314	0.078018	-9.752500	2.569090
51713	0	2.809571	-0.421078	9.386625	0.028076	-0.004211	0.093872	0.079512	-9.775821	2.569599
51714	0	2.801445	-0.452011	9.489079	0.027993	-0.004516	0.094897	0.074917	-9.800948	2.567158
51715	0	2.797767	-0.439672	9.441431	0.027954	-0.004395	0.094421	0.072993	-9.829009	2.567511
51716	0	2.815044	-0.446421	9.464190	0.028123	-0.004460	0.094650	0.069009	-9.861807	2.567651
51717	0	2.821908	-0.469978	9.490347	0.028198	-0.004700	0.094910	0.069628	-9.886440	2.565763
51718	0	2.832762	-0.445623	9.525442	0.028300	-0.004457	0.095263	0.070566	-9.918786	2.565180
51719	0	2.877494	-0.470168	9.587792	0.028748	-0.004700	0.095886	0.068933	-9.950984	2.570136
51720	0	2.846683	-0.458131	9.720306	0.028437	-0.004582	0.097212	0.070734	-9.986013	2.569808
51721	0	2.895693	-0.421557	9.697684	0.028931	-0.004211	0.096985	0.066540	-10.016532	2.567931
51722	0	2.907053	-0.453200	9.720459	0.029044	-0.004525	0.097213	0.059334	-10.047081	2.566469
51723	0	2.889299	-0.470086	9.734409	0.028870	-0.004700	0.097351	0.058657	-10.074042	2.563710
51724	0	2.899825	-0.482678	9.733045	0.028977	-0.004825	0.097337	0.056917	-10.098066	2.565138
51725	0	2.925650	-0.482424	9.819929	0.029236	-0.004822	0.098206	0.054851	-10.121650	2.571555
51726	0	2.935321	-0.458404	9.769930	0.029338	-0.004583	0.097704	0.054888	-10.139101	2.573142
51727	0	2.943006	-0.457959	9.856837	0.029419	-0.004578	0.098572	0.053543	-10.151499	2.569407
51728	0	2.963204	-0.428432	9.862246	0.029624	-0.004277	0.098625	0.046428	-10.160337	2.567502
51729	0	2.954984	-0.451788	9.893529	0.029541	-0.004517	0.098938	0.045910	-10.170029	2.571975
51730	0	2.937896	-0.470328	9.868694	0.029375	-0.004703	0.098688	0.046091	-10.174020	2.568525
51731	0	2.972810	-0.457771	9.863161	0.029724	-0.004578	0.098633	0.047001	-10.178117	2.566414
51732	0	2.973505	-0.464361	9.911706	0.029732	-0.004640	0.099118	0.043518	-10.181406	2.565259
51733	0	2.953654	-0.470182	9.936647	0.029541	-0.004700	0.099365	0.042291	-10.175723	2.568453
51734	0	2.964709	-0.476597	9.949111	0.029654	-0.004766	0.099489	0.042957	-10.167772	2.570459
51735	0	2.940827	-0.469942	9.912428	0.029419	-0.004700	0.099121	0.044546	-10.154906	2.575477
51736	0	2.938160	-0.493987	9.864333	0.029397	-0.004944	0.098639	0.050370	-10.136507	2.573784
51737	0	2.940340	-0.475969	9.833234	0.029419	-0.004761	0.098328	0.052876	-10.117887	2.570366
51738	0	2.924594	-0.475846	9.797584	0.029265	-0.004759	0.097970	0.054696	-10.094625	2.570023
51739	0	2.921505	-0.482155	9.796764	0.029236	-0.004822	0.097961	0.056362	-10.069804	2.566934
51740	0	2.910942	-0.445918	9.700318	0.029133	-0.004456	0.096996	0.053647	-10.041625	2.560380
51741	0	2.903085	-0.488023	9.680845	0.029053	-0.004883	0.096802	0.058031	-10.015230	2.555056
51742	0	2.898311	-0.469734	9.669969	0.029009	-0.004695	0.096692	0.056782	-9.984221	2.552301
51743	0	2.847664	-0.469909	9.577216	0.028503	-0.004700	0.095764	0.058993	-9.951693	2.551149
51744	0	2.854803	-0.451760	9.529826	0.028572	-0.004516	0.095291	0.058156	-9.922273	2.549517
51745	0	2.860040	-0.458390	9.491693	0.028625	-0.004578	0.094910	0.052235	-9.891495	2.544582
51746	0	2.830742	-0.459101	9.566236	0.028331	-0.004591	0.095655	0.053676	-9.862993	2.540682
51747	0	2.817457	-0.476616	9.509952	0.028198	-0.004761	0.095093	0.048816	-9.833995	2.545579
51748	0	2.788429	-0.440851	9.419608	0.027906	-0.004406	0.094190	0.047302	-9.806569	2.545614
51749	0	2.805630	-0.445542	9.412214	0.028076	-0.004456	0.094116	0.048848	-9.781887	2.543559
51750	0	2.801882	-0.445311	9.333951	0.028036	-0.004456	0.093334	0.053125	-9.760156	2.539413
51751	0	2.799479	-0.427204	9.271857	0.028015	-0.004272	0.092712	0.055052	-9.734525	2.538812
51752	0	2.790010	-0.427199	9.278881	0.027913	-0.004272	0.092785	0.056899	-9.717984	2.535356
51753	0	2.758051	-0.433511	9.295866	0.027588	-0.004333	0.092957	0.056176	-9.708387	2.536467
51754	0	2.768427	-0.446250	9.314641	0.027695	-0.004459	0.093143	0.053740	-9.695069	2.539280
51755	0	2.776495	-0.445550	9.289732	0.027771	-0.004456	0.092896	0.054933	-9.687129	2.536303
51756	0	2.757326	-0.451542	9.326530	0.027575	-0.004517	0.093265	0.057475	-9.683899	2.536316
51757	0	2.753370	-0.457691	9.319870	0.027527	-0.004578	0.093201	0.059318	-9.691821	2.540010
51758	0	2.754730	-0.482297	9.325474	0.027540	-0.004821	0.093257	0.057689	-9.700046	2.538797
51759	0	2.753845	-0.451478	9.325838	0.027527	-0.004517	0.093262	0.060722	-9.713795	2.538893
51760	0	2.792370	-0.439449	9.306853	0.027916	-0.004392	0.093071	0.058260	-9.722834	2.540558
51761	0	2.790821	-0.428093	9.374511	0.027893	-0.004272	0.093750	0.048991	-9.740828	2.543445
51762	0	2.806442	-0.441584	9.428305	0.028046	-0.004412	0.094289	0.044843	-9.763130	2.545662
51763	0	2.815466	-0.464223	9.411082	0.028137	-0.004639	0.094116	0.041381	-9.783875	2.539663
51764	0	2.807003	-0.495416	9.422057	0.028049	-0.004951	0.094227	0.038918	-9.808386	2.541175
51765	0	2.810168	-0.457940	9.471891	0.028076	-0.004578	0.094727	0.037455	-9.838741	2.539463
51766	0	2.839604	-0.446295	9.555748	0.028372	-0.004459	0.095565	0.033917	-9.867285	2.539169
51767	0	2.809938	-0.475960	9.563533	0.028076	-0.004761	0.095642	0.035906	-9.894583	2.535376
51768	0	2.832824	-0.457991	9.623140	0.028306	-0.004576	0.096238	0.031741	-9.920549	2.535561
51769	0	2.870845	-0.469930	9.642904	0.028687	-0.004700	0.096436	0.032902	-9.946100	2.534033
51770	0	2.850833	-0.470376	9.617132	0.028486	-0.004700	0.096178	0.028924	-9.971895	2.539278
51771	0	2.852790	-0.507074	9.667221	0.028503	-0.005066	0.096680	0.024004	-10.000413	2.541353
51772	0	2.894589	-0.477181	9.769382	0.028918	-0.004771	0.097702	0.023953	-10.032297	2.545045
51773	0	2.889072	-0.512930	9.752781	0.028870	-0.005127	0.097534	0.021958	-10.056572	2.539971
51774	0	2.923739	-0.507069	9.800296	0.029217	-0.005071	0.098009	0.022669	-10.080177	2.537274
51775	0	2.901012	-0.494667	9.826102	0.028992	-0.004944	0.098267	0.020206	-10.101156	2.538921
51776	0	2.922450	-0.507637	9.880030	0.029211	-0.005073	0.098804	0.016756	-10.116258	2.539968
51777	0	2.943106	-0.470079	9.881226	0.029419	-0.004700	0.098816	0.016400	-10.129787	2.539681
51778	0	2.939250	-0.457959	9.947654	0.029382	-0.004580	0.099480	0.018285	-10.141656	2.536489
51779	0	2.942586	-0.433435	9.924108	0.029419	-0.004333	0.099243	0.018270	-10.149111	2.540375
51780	0	2.961495	-0.457978	9.905541	0.029615	-0.004580	0.099055	0.019047	-10.148094	2.534641
51781	0	2.948393	-0.457805	9.918094	0.029480	-0.004578	0.099182	0.019581	-10.152138	2.537333
51782	0	2.960439	-0.482383	9.930286	0.029610	-0.004823	0.099301	0.019496	-10.145533	2.539539
51783	0	2.928937	-0.500660	9.912323	0.029297	-0.005005	0.099121	0.018739	-10.136365	2.541732
51784	0	2.902477	-0.475951	9.900681	0.029037	-0.004765	0.099003	0.025689	-10.121164	2.540882
51785	0	2.958636	-0.475965	9.888170	0.029602	-0.004761	0.098877	0.028246	-10.102493	2.539470
51786	0	2.937320	-0.494206	9.809635	0.029387	-0.004942	0.098092	0.029426	-10.085334	2.539288
51787	0	2.922017	-0.463600	9.814933	0.029236	-0.004639	0.098145	0.033797	-10.066532	2.538644
51788	0	2.931022	-0.469295	9.779186	0.029326	-0.004695	0.097787	0.037369	-10.047032	2.533077
51789	0	2.934038	-0.481927	9.686823	0.029358	-0.004822	0.096863	0.041610	-10.025806	2.529189
51790	0	2.881326	-0.493741	9.724583	0.028834	-0.004939	0.097239	0.044927	-10.000482	2.528837
51791	0	2.909084	-0.469444	9.662581	0.029114	-0.004700	0.096619	0.052430	-9.972816	2.527310
51792	0	2.855577	-0.469192	9.627277	0.028580	-0.004689	0.096266	0.050727	-9.943845	2.525582
51793	0	2.860409	-0.469824	9.631991	0.028625	-0.004700	0.096313	0.053814	-9.917903	2.522292
51794	0	2.856239	-0.464175	9.529409	0.028583	-0.004637	0.095288	0.049379	-9.893151	2.520973
51795	0	2.829840	-0.470030	9.546546	0.028320	-0.004700	0.095459	0.050145	-9.866370	2.523658
51796	0	2.807411	-0.464497	9.468341	0.028093	-0.004641	0.094678	0.046324	-9.842621	2.523438
51797	0	2.799716	-0.469919	9.454881	0.028015	-0.004700	0.094543	0.048314	-9.820356	2.524217
51798	0	2.790156	-0.457478	9.492505	0.027918	-0.004577	0.094920	0.051890	-9.800185	2.524499
51799	0	2.793708	-0.469931	9.412128	0.027954	-0.004700	0.094116	0.053681	-9.778986	2.520727
51800	0	2.772180	-0.475673	9.333691	0.027737	-0.004761	0.093332	0.059778	-9.760257	2.519269
51801	0	2.806498	-0.451682	9.363128	0.028076	-0.004517	0.093628	0.060739	-9.746071	2.518020
51802	0	2.786634	-0.475869	9.320771	0.027870	-0.004762	0.093206	0.065430	-9.740861	2.519072
51803	0	2.770350	-0.469936	9.356883	0.027710	-0.004700	0.093567	0.067047	-9.732474	2.520421
51804	0	2.769840	-0.451579	9.271477	0.027697	-0.004517	0.092715	0.069037	-9.734191	2.520325
51805	0	2.752652	-0.482158	9.344493	0.027527	-0.004822	0.093445	0.070279	-9.733284	2.513893
51806	0	2.771076	-0.476472	9.307789	0.027709	-0.004761	0.093079	0.066540	-9.734971	2.517532
51807	0	2.771866	-0.463991	9.307596	0.027710	-0.004639	0.093079	0.065942	-9.745187	2.518863
51808	0	2.755674	-0.458376	9.325208	0.027544	-0.004580	0.093256	0.062886	-9.760321	2.519818
51809	0	2.759995	-0.482987	9.276943	0.027588	-0.004822	0.092773	0.054002	-9.774736	2.527190
51810	0	2.744527	-0.453844	9.337009	0.027429	-0.004534	0.093375	0.049184	-9.794658	2.529530
51811	0	2.797208	-0.475915	9.398887	0.027954	-0.004761	0.093994	0.051837	-9.816081	2.530871
51812	0	2.776618	-0.476046	9.379327	0.027745	-0.004758	0.093800	0.049456	-9.841149	2.532075
51813	0	2.803805	-0.469699	9.459784	0.028015	-0.004700	0.094604	0.053305	-9.868398	2.531013
51814	0	2.802558	-0.469961	9.476546	0.028000	-0.004695	0.094773	0.048368	-9.898961	2.529309
51815	0	2.816128	-0.500814	9.526860	0.028137	-0.005005	0.095276	0.045183	-9.927411	2.531725
51816	0	2.851255	-0.464598	9.555906	0.028490	-0.004645	0.095566	0.045140	-9.953864	2.539488
51817	0	2.858922	-0.470451	9.539029	0.028564	-0.004700	0.095398	0.040168	-9.983105	2.545267
51818	0	2.888367	-0.489734	9.592318	0.028858	-0.004893	0.095931	0.036121	-10.013052	2.550178
51819	0	2.901645	-0.445557	9.575667	0.028992	-0.004456	0.095764	0.036712	-10.042159	2.544859
51820	0	2.888319	-0.476550	9.653469	0.028858	-0.004762	0.096542	0.032938	-10.071338	2.551904
51821	0	2.895370	-0.476697	9.771016	0.028931	-0.004761	0.097717	0.026441	-10.097844	2.546851
51822	0	2.911987	-0.465259	9.751252	0.029099	-0.004652	0.097519	0.026452	-10.122435	2.544509
51823	0	2.907103	-0.445411	9.807814	0.029053	-0.004456	0.098083	0.028815	-10.143306	2.544160
51824	0	2.935039	-0.458007	9.770045	0.029333	-0.004576	0.097706	0.024586	-10.163064	2.543860
51825	0	2.937381	-0.451776	9.826180	0.029358	-0.004517	0.098267	0.024040	-10.181097	2.541339
51826	0	2.952649	-0.464162	9.855678	0.029511	-0.004642	0.098561	0.024746	-10.198067	2.543886
51827	0	2.955137	-0.469678	9.850778	0.029541	-0.004700	0.098511	0.028931	-10.209613	2.544638
51828	0	2.963013	-0.475470	9.886788	0.029622	-0.004755	0.098870	0.030187	-10.218450	2.538544
51829	0	2.960884	-0.463999	9.893590	0.029602	-0.004639	0.098938	0.029591	-10.225818	2.530928
51830	0	2.967796	-0.464198	9.881067	0.029676	-0.004642	0.098811	0.030099	-10.227083	2.529644
51831	0	2.971867	-0.470092	9.893957	0.029724	-0.004700	0.098938	0.029857	-10.220285	2.525940
51832	0	2.952310	-0.476126	9.930910	0.029530	-0.004764	0.099307	0.033639	-10.212331	2.527689
51833	0	2.941084	-0.476066	9.869627	0.029419	-0.004761	0.098694	0.034895	-10.202428	2.525547
51834	0	2.939541	-0.482291	9.815049	0.029403	-0.004822	0.098148	0.034811	-10.193389	2.533359
51835	0	2.964898	-0.464018	9.802666	0.029663	-0.004639	0.098022	0.034390	-10.176414	2.534880
51836	0	2.943461	-0.457983	9.791314	0.029451	-0.004581	0.097908	0.037566	-10.156317	2.535811
51837	0	2.903095	-0.433427	9.754063	0.029053	-0.004333	0.097534	0.038077	-10.130236	2.533973
51838	0	2.905070	-0.433347	9.724723	0.029070	-0.004335	0.097241	0.041657	-10.107122	2.532473
51839	0	2.903415	-0.451491	9.753979	0.029053	-0.004517	0.097534	0.044963	-10.084797	2.536413
51840	0	2.875205	-0.475640	9.657395	0.028771	-0.004758	0.096568	0.048026	-10.061355	2.529369
51841	0	2.896804	-0.457528	9.638174	0.028992	-0.004578	0.096375	0.052178	-10.032758	2.526555
51842	0	2.879719	-0.457511	9.602997	0.028822	-0.004574	0.096023	0.052116	-10.002748	2.521648
51843	0	2.872511	-0.451213	9.540492	0.028748	-0.004517	0.095398	0.058798	-9.975316	2.522319
51844	0	2.855632	-0.413667	9.523572	0.028581	-0.004142	0.095228	0.066320	-9.945530	2.525044
51845	0	2.823510	-0.445367	9.528314	0.028259	-0.004456	0.095276	0.069992	-9.915979	2.522693
51846	0	2.831032	-0.445135	9.456453	0.028333	-0.004453	0.094558	0.072949	-9.888389	2.515544
51847	0	2.823976	-0.445356	9.485454	0.028259	-0.004456	0.094849	0.076724	-9.864328	2.518028
51848	0	2.826573	-0.457546	9.407119	0.028281	-0.004574	0.094067	0.076068	-9.845003	2.515026
51849	0	2.793637	-0.445728	9.381623	0.027954	-0.004456	0.093811	0.075373	-9.822882	2.512756
51850	0	2.778088	-0.464531	9.364175	0.027796	-0.004642	0.093637	0.073290	-9.804173	2.511016
51851	0	2.769562	-0.439403	9.320497	0.027710	-0.004395	0.093201	0.075159	-9.786071	2.510806
51852	0	2.792050	-0.433494	9.284349	0.027925	-0.004333	0.092842	0.073384	-9.779438	2.508709
51853	0	2.758451	-0.457543	9.289662	0.027588	-0.004578	0.092896	0.077144	-9.774792	2.506558
51854	0	2.764096	-0.427063	9.301978	0.027642	-0.004269	0.093019	0.075874	-9.772713	2.508725
51855	0	2.740390	-0.463672	9.283483	0.027405	-0.004639	0.092834	0.079286	-9.771147	2.505312
51856	0	2.752706	-0.469254	9.374955	0.027525	-0.004696	0.093750	0.084260	-9.773243	2.503104
51857	0	2.771715	-0.463892	9.277128	0.027710	-0.004639	0.092773	0.084914	-9.781638	2.505947
51858	0	2.797875	-0.476390	9.337581	0.027968	-0.004762	0.093379	0.083105	-9.793849	2.504019
51859	0	2.790348	-0.470016	9.350273	0.027893	-0.004700	0.093506	0.083457	-9.806137	2.507153
51860	0	2.792673	-0.451563	9.428898	0.027914	-0.004518	0.094293	0.086562	-9.821069	2.506839
51861	0	2.803368	-0.451646	9.411070	0.028015	-0.004517	0.094116	0.087451	-9.843155	2.504349
51862	0	2.794878	-0.457512	9.440459	0.027930	-0.004578	0.094410	0.091145	-9.865138	2.501678
51863	0	2.815084	-0.476580	9.429499	0.028137	-0.004761	0.094299	0.086012	-9.881234	2.504895
51864	0	2.812337	-0.447038	9.526037	0.028104	-0.004466	0.095266	0.081683	-9.904234	2.511909
51865	0	2.858719	-0.445731	9.539106	0.028564	-0.004456	0.095398	0.080309	-9.931042	2.512810
51866	0	2.832729	-0.464986	9.482704	0.028304	-0.004642	0.094834	0.072280	-9.958572	2.515932
51867	0	2.840611	-0.464123	9.581773	0.028381	-0.004639	0.095825	0.069903	-9.987690	2.516824
51868	0	2.845273	-0.452360	9.604757	0.028431	-0.004522	0.096054	0.069084	-10.013188	2.514494
51869	0	2.864358	-0.482378	9.679631	0.028625	-0.004822	0.096802	0.067526	-10.034127	2.517170
51870	0	2.867986	-0.470723	9.696793	0.028662	-0.004704	0.096973	0.065090	-10.055060	2.521173
51871	0	2.882886	-0.482322	9.728397	0.028809	-0.004822	0.097290	0.064126	-10.078430	2.519126
51872	0	2.923477	-0.458281	9.739367	0.029215	-0.004581	0.097400	0.063256	-10.101361	2.512174
51873	0	2.913037	-0.494799	9.801732	0.029114	-0.004944	0.098022	0.059297	-10.120279	2.511753
51874	0	2.910274	-0.471002	9.831215	0.029086	-0.004708	0.098317	0.058087	-10.139154	2.509799
51875	0	2.918595	-0.476096	9.856847	0.029175	-0.004761	0.098572	0.058676	-10.151624	2.515429
51876	0	2.914785	-0.494666	9.856046	0.029136	-0.004945	0.098564	0.057399	-10.165248	2.515846
51877	0	2.930467	-0.476097	9.887463	0.029297	-0.004761	0.098877	0.058042	-10.173781	2.514332
51878	0	2.950009	-0.500442	9.825949	0.029495	-0.005006	0.098261	0.060622	-10.178963	2.519243
51879	0	2.948244	-0.463999	9.893719	0.029480	-0.004639	0.098938	0.060123	-10.181316	2.512894
51880	0	2.948621	-0.458193	9.875247	0.029485	-0.004580	0.098753	0.059511	-10.182518	2.513201
51881	0	2.947152	-0.445361	9.845233	0.029480	-0.004456	0.098450	0.062904	-10.172187	2.516408
51882	0	2.945713	-0.433151	9.839506	0.029463	-0.004330	0.098393	0.061969	-10.165070	2.517001
51883	0	2.922778	-0.469850	9.814699	0.029236	-0.004700	0.098145	0.064506	-10.155171	2.516778
51884	0	2.890414	-0.500109	9.815148	0.028914	-0.005003	0.098148	0.067838	-10.142651	2.516234
51885	0	2.897741	-0.457536	9.759957	0.028992	-0.004578	0.097595	0.071702	-10.125387	2.512227
51886	0	2.919129	-0.457264	9.748656	0.029207	-0.004574	0.097482	0.074363	-10.106167	2.512338
51887	0	2.915502	-0.469971	9.741803	0.029175	-0.004700	0.097412	0.075704	-10.082416	2.508673
51888	0	2.892847	-0.464179	9.736930	0.028952	-0.004640	0.097363	0.074669	-10.054666	2.509882
51889	0	2.884718	-0.451709	9.674740	0.028870	-0.004517	0.096741	0.075461	-10.027610	2.502997
51890	0	2.850412	-0.445662	9.639154	0.028520	-0.004457	0.096387	0.077732	-10.008684	2.501322
51891	0	2.835963	-0.457399	9.662520	0.028381	-0.004578	0.096619	0.083346	-9.982450	2.505001
51892	0	2.837853	-0.475171	9.590466	0.028399	-0.004754	0.095899	0.087442	-9.958088	2.502744
51893	0	2.841972	-0.463511	9.516076	0.028442	-0.004639	0.095154	0.093028	-9.930318	2.500262
51894	0	2.825430	-0.457267	9.553928	0.028275	-0.004571	0.095533	0.092412	-9.905571	2.500817
51895	0	2.811687	-0.463921	9.436639	0.028137	-0.004639	0.094360	0.093145	-9.880400	2.499300
51896	0	2.801409	-0.470138	9.425600	0.028035	-0.004702	0.094250	0.094789	-9.854310	2.495403
51897	0	2.794089	-0.463686	9.424229	0.027954	-0.004639	0.094238	0.098203	-9.837770	2.497914
51898	0	2.815944	-0.445357	9.406639	0.028172	-0.004453	0.094063	0.098401	-9.822543	2.498650
51899	0	2.787781	-0.439907	9.375433	0.027893	-0.004395	0.093750	0.094296	-9.803407	2.498212
51900	0	2.791513	-0.452315	9.370021	0.027924	-0.004526	0.093698	0.099020	-9.792588	2.497179
51901	0	2.763969	-0.451991	9.387463	0.027649	-0.004517	0.093872	0.096277	-9.780836	2.499655
51902	0	2.787045	-0.428178	9.345053	0.027874	-0.004279	0.093450	0.094234	-9.775990	2.500183
51903	0	2.776680	-0.451909	9.369009	0.027771	-0.004517	0.093689	0.092385	-9.770376	2.498088
51904	0	2.788588	-0.446434	9.362928	0.027884	-0.004461	0.093630	0.089707	-9.771592	2.493666
51905	0	2.795595	-0.445720	9.356626	0.027954	-0.004456	0.093567	0.088794	-9.773366	2.497092
51906	0	2.802550	-0.439930	9.356269	0.028018	-0.004398	0.093565	0.088563	-9.782063	2.496212
51907	0	2.790134	-0.433965	9.338103	0.027893	-0.004333	0.093384	0.082120	-9.791722	2.498284
51908	0	2.779778	-0.452915	9.416844	0.027787	-0.004530	0.094172	0.083911	-9.804088	2.495388
51909	0	2.790343	-0.476424	9.435711	0.027893	-0.004761	0.094360	0.080600	-9.816185	2.492964
51910	0	2.786972	-0.464975	9.434829	0.027852	-0.004646	0.094354	0.077259	-9.837136	2.494041
51911	0	2.821123	-0.458141	9.453940	0.028198	-0.004578	0.094543	0.073657	-9.852392	2.497951
51912	0	2.830736	-0.476634	9.404002	0.028285	-0.004769	0.094047	0.077866	-9.879111	2.499520
51913	0	2.809697	-0.464218	9.514750	0.028076	-0.004639	0.095154	0.074438	-9.903665	2.502192
51914	0	2.850442	-0.458995	9.525601	0.028483	-0.004585	0.095263	0.069662	-9.928463	2.505818
51915	0	2.877158	-0.458107	9.563470	0.028748	-0.004578	0.095642	0.066253	-9.956746	2.501402
51916	0	2.875344	-0.446502	9.610928	0.028734	-0.004463	0.096115	0.064827	-9.979188	2.499530
51917	0	2.864842	-0.470216	9.648966	0.028625	-0.004700	0.096497	0.062644	-10.005929	2.501820
51918	0	2.869103	-0.458724	9.684245	0.028671	-0.004583	0.096848	0.058853	-10.028821	2.495787
51919	0	2.895208	-0.458162	9.679517	0.028931	-0.004578	0.096802	0.054974	-10.053667	2.506036
51920	0	2.905468	-0.452836	9.714847	0.029035	-0.004525	0.097155	0.052033	-10.076832	2.508564
51921	0	2.912993	-0.463897	9.746830	0.029114	-0.004639	0.097473	0.052464	-10.095340	2.510499
51922	0	2.909785	-0.476256	9.751986	0.029085	-0.004762	0.097524	0.052308	-10.109771	2.509253
51923	0	2.925175	-0.476216	9.820076	0.029236	-0.004761	0.098206	0.051465	-10.127840	2.510878
51924	0	2.952408	-0.470336	9.849648	0.029511	-0.004704	0.098500	0.052450	-10.142045	2.506022
51925	0	2.949101	-0.482383	9.795801	0.029480	-0.004822	0.097961	0.050956	-10.154460	2.509273
51926	0	2.962569	-0.452932	9.825809	0.029624	-0.004521	0.098259	0.042904	-10.155977	2.505119
51927	0	2.924155	-0.488717	9.881401	0.029236	-0.004883	0.098816	0.038922	-10.162126	2.506858
51928	0	2.937121	-0.471150	9.850531	0.029369	-0.004709	0.098506	0.037362	-10.163802	2.507583
51929	0	2.947635	-0.451611	9.838978	0.029480	-0.004517	0.098389	0.039022	-10.159098	2.510711
51930	0	2.935030	-0.439194	9.881789	0.029350	-0.004394	0.098818	0.041903	-10.158630	2.510235
51931	0	2.941152	-0.476535	9.839067	0.029419	-0.004761	0.098389	0.037838	-10.149513	2.509775
51932	0	2.939362	-0.477662	9.809002	0.029404	-0.004770	0.098087	0.031896	-10.137282	2.517562
51933	0	2.934451	-0.463878	9.820957	0.029358	-0.004639	0.098206	0.033047	-10.121178	2.517803
51934	0	2.931872	-0.469980	9.827771	0.029330	-0.004701	0.098274	0.035246	-10.107260	2.517571
51935	0	2.903501	-0.445463	9.784466	0.029053	-0.004456	0.097839	0.037643	-10.086043	2.516201
51936	0	2.900222	-0.493927	9.736629	0.029017	-0.004943	0.097362	0.043108	-10.067665	2.516287
51937	0	2.854539	-0.506773	9.723451	0.028564	-0.005066	0.097229	0.042360	-10.044740	2.513781
51938	0	2.911954	-0.481863	9.712290	0.029137	-0.004826	0.097117	0.051646	-10.024081	2.507166
51939	0	2.872809	-0.488125	9.711277	0.028748	-0.004883	0.097107	0.054794	-10.000655	2.505221
51940	0	2.869005	-0.506558	9.614718	0.028708	-0.005063	0.096142	0.053192	-9.978258	2.500271
51941	0	2.829821	-0.506306	9.601497	0.028320	-0.005066	0.096008	0.057945	-9.951456	2.505395
51942	0	2.844122	-0.457139	9.584282	0.028459	-0.004573	0.095838	0.061038	-9.930206	2.513185
51943	0	2.817917	-0.464238	9.534237	0.028198	-0.004639	0.095337	0.058027	-9.906820	2.508515
51944	0	2.813999	-0.458662	9.498709	0.028160	-0.004585	0.094981	0.057764	-9.882100	2.499335
51945	0	2.799975	-0.457560	9.460915	0.028015	-0.004578	0.094604	0.061452	-9.862997	2.502245
51946	0	2.784429	-0.487756	9.413027	0.027863	-0.004879	0.094125	0.064488	-9.840319	2.500607
51947	0	2.794177	-0.451792	9.320432	0.027954	-0.004517	0.093201	0.064167	-9.824690	2.498952
51948	0	2.790962	-0.482523	9.382354	0.027929	-0.004825	0.093818	0.064832	-9.800207	2.500697
51949	0	2.794779	-0.445739	9.405696	0.027954	-0.004456	0.094055	0.063797	-9.792048	2.501835
51950	0	2.787178	-0.464341	9.381621	0.027880	-0.004642	0.093814	0.063889	-9.781892	2.501340
51951	0	2.770545	-0.457777	9.356822	0.027710	-0.004578	0.093567	0.064835	-9.775899	2.503450
51952	0	2.775862	-0.439510	9.344759	0.027761	-0.004395	0.093447	0.066363	-9.771941	2.503347
51953	0	2.765117	-0.457574	9.338322	0.027649	-0.004578	0.093384	0.069635	-9.774227	2.504946
51954	0	2.765613	-0.470111	9.350274	0.027653	-0.004697	0.093504	0.065513	-9.777910	2.505674
51955	0	2.777737	-0.475961	9.307677	0.027771	-0.004761	0.093079	0.067734	-9.785277	2.503403
51956	0	2.767079	-0.469483	9.356043	0.027661	-0.004698	0.093563	0.072115	-9.796386	2.499926
51957	0	2.790238	-0.470059	9.393029	0.027893	-0.004700	0.093933	0.071973	-9.807284	2.503300
51958	0	2.786561	-0.446235	9.349435	0.027850	-0.004457	0.093499	0.066943	-9.825736	2.505750
51959	0	2.791157	-0.464230	9.435470	0.027893	-0.004639	0.094360	0.063358	-9.847721	2.503266
51960	0	2.813250	-0.440598	9.397555	0.028112	-0.004402	0.093982	0.059516	-9.871723	2.502942
51961	0	2.797125	-0.470618	9.386664	0.027954	-0.004700	0.093872	0.052591	-9.892189	2.506667
51962	0	2.837747	-0.471622	9.501333	0.028355	-0.004713	0.095020	0.049537	-9.919229	2.509110
51963	0	2.846250	-0.470050	9.490360	0.028442	-0.004700	0.094910	0.049274	-9.943032	2.509476
51964	0	2.856531	-0.458054	9.501273	0.028543	-0.004580	0.095019	0.048703	-9.968883	2.505943
51965	0	2.833791	-0.476361	9.588089	0.028320	-0.004761	0.095886	0.046095	-9.989439	2.510388
51966	0	2.868632	-0.446301	9.690479	0.028661	-0.004462	0.096912	0.045804	-10.019143	2.509716
51967	0	2.870741	-0.457848	9.655137	0.028687	-0.004578	0.096558	0.045478	-10.043445	2.509898
51968	0	2.874802	-0.476039	9.623308	0.028728	-0.004763	0.096239	0.048802	-10.067367	2.513980
51969	0	2.901493	-0.464015	9.703889	0.028992	-0.004639	0.097046	0.047712	-10.094310	2.511260
51970	0	2.917667	-0.452428	9.733146	0.029160	-0.004520	0.097337	0.044025	-10.113987	2.512326
51971	0	2.882577	-0.488637	9.758996	0.028809	-0.004883	0.097595	0.040691	-10.133685	2.516206
51972	0	2.910259	-0.464445	9.837272	0.029087	-0.004646	0.098377	0.043548	-10.151285	2.512950
51973	0	2.937114	-0.475677	9.807973	0.029358	-0.004761	0.098083	0.048877	-10.166263	2.514343
51974	0	2.963684	-0.457255	9.868272	0.029629	-0.004570	0.098685	0.046854	-10.175186	2.510671
51975	0	2.912689	-0.451732	9.807957	0.029114	-0.004517	0.098083	0.046813	-10.190043	2.504835
51976	0	2.933002	-0.482584	9.856089	0.029323	-0.004824	0.098563	0.045286	-10.198170	2.507375
51977	0	2.942183	-0.469993	9.875401	0.029419	-0.004700	0.098755	0.045995	-10.201042	2.504771
51978	0	2.948637	-0.470347	9.783711	0.029486	-0.004701	0.097837	0.043838	-10.201345	2.504834
51979	0	2.948003	-0.433133	9.802254	0.029480	-0.004333	0.098022	0.047361	-10.200905	2.505755
51980	0	2.923414	-0.463110	9.826728	0.029236	-0.004635	0.098267	0.052674	-10.198453	2.501218
51981	0	2.910840	-0.475909	9.808517	0.029114	-0.004761	0.098083	0.055654	-10.191714	2.496824
51982	0	2.915726	-0.469986	9.747768	0.029163	-0.004697	0.097476	0.053355	-10.184072	2.502654
51983	0	2.904085	-0.470504	9.802573	0.029053	-0.004700	0.098022	0.048498	-10.169714	2.501139
51984	0	2.926312	-0.447327	9.790879	0.029273	-0.004467	0.097906	0.042557	-10.157631	2.501591
51985	0	2.885579	-0.475665	9.741641	0.028870	-0.004761	0.097412	0.048483	-10.140886	2.498587
51986	0	2.876564	-0.481124	9.675305	0.028781	-0.004814	0.096748	0.053095	-10.122309	2.496333
51987	0	2.866976	-0.482041	9.698989	0.028687	-0.004822	0.096985	0.055958	-10.102044	2.491854
51988	0	2.893889	-0.469453	9.675623	0.028958	-0.004698	0.096750	0.061066	-10.078571	2.490005
51989	0	2.879289	-0.476015	9.656233	0.028809	-0.004761	0.096558	0.063041	-10.059467	2.492375
51990	0	2.863718	-0.475756	9.583923	0.028655	-0.004760	0.095834	0.066972	-10.037634	2.491823
51991	0	2.830131	-0.463445	9.552586	0.028320	-0.004639	0.095520	0.073224	-10.014374	2.487226
51992	0	2.850580	-0.444636	9.559869	0.028526	-0.004448	0.095592	0.076429	-9.989335	2.482948
51993	0	2.848512	-0.463947	9.509822	0.028503	-0.004639	0.095093	0.076811	-9.966823	2.481283
51994	0	2.827268	-0.457872	9.419120	0.028284	-0.004580	0.094188	0.079000	-9.952500	2.478663
51995	0	2.812178	-0.457784	9.442597	0.028137	-0.004578	0.094421	0.080058	-9.933316	2.478690
51996	0	2.815384	-0.475891	9.412880	0.028167	-0.004762	0.094125	0.084625	-9.917123	2.477781
51997	0	2.788211	-0.451893	9.424141	0.027893	-0.004517	0.094238	0.083054	-9.903327	2.475888
51998	0	2.773732	-0.470787	9.375903	0.027749	-0.004704	0.093756	0.080215	-9.888511	2.475498
51999	0	2.770376	-0.445899	9.369064	0.027710	-0.004456	0.093689	0.077226	-9.880454	2.472592
52000	0	2.793556	-0.470908	9.393771	0.027942	-0.004707	0.093936	0.076271	-9.872491	2.474053
52001	0	2.801753	-0.439607	9.368818	0.028015	-0.004395	0.093689	0.075391	-9.874938	2.475907
52002	0	2.808139	-0.446052	9.374790	0.028081	-0.004459	0.093748	0.075019	-9.875013	2.471072
52003	0	2.777589	-0.457795	9.423682	0.027771	-0.004578	0.094238	0.075559	-9.880477	2.473449
52004	0	2.797121	-0.457872	9.417118	0.027964	-0.004579	0.094173	0.076313	-9.889205	2.472642
52005	0	2.778083	-0.457817	9.368602	0.027771	-0.004578	0.093689	0.076527	-9.900741	2.472054
52006	0	2.798496	-0.458523	9.398368	0.027973	-0.004580	0.093987	0.070609	-9.914619	2.472591
52007	0	2.772262	-0.512677	9.356315	0.027710	-0.005127	0.093567	0.071620	-9.929649	2.475486
52008	0	2.817863	-0.463758	9.428582	0.028162	-0.004639	0.094291	0.073647	-9.949359	2.477848
52009	0	2.809628	-0.457460	9.472075	0.028076	-0.004578	0.094727	0.077893	-9.973187	2.477412
52010	0	2.825362	-0.463508	9.483157	0.028238	-0.004633	0.094836	0.076125	-9.991208	2.474398
52011	0	2.827559	-0.445433	9.466071	0.028259	-0.004456	0.094666	0.078346	-10.010459	2.477929
52012	0	2.825033	-0.475961	9.483225	0.028231	-0.004759	0.094838	0.078105	-10.033720	2.473611
52013	0	2.827584	-0.457636	9.539310	0.028259	-0.004578	0.095398	0.080335	-10.053118	2.470499
52014	0	2.855351	-0.439601	9.550409	0.028536	-0.004393	0.095510	0.077113	-10.073808	2.472838
52015	0	2.876771	-0.458036	9.630733	0.028748	-0.004578	0.096313	0.074612	-10.097282	2.467503
52016	0	2.905074	-0.440050	9.617231	0.029032	-0.004400	0.096178	0.074986	-10.119407	2.464234
52017	0	2.888771	-0.458113	9.667412	0.028870	-0.004578	0.096680	0.071684	-10.140341	2.471578
52018	0	2.880435	-0.434035	9.745566	0.028784	-0.004341	0.097462	0.073250	-10.163999	2.469505
52019	0	2.907110	-0.469671	9.704054	0.029053	-0.004700	0.097046	0.077409	-10.185183	2.469687
52020	0	2.934637	-0.469811	9.782403	0.029334	-0.004694	0.097828	0.073500	-10.199093	2.470256
52021	0	2.900636	-0.469511	9.777419	0.028992	-0.004700	0.097778	0.079530	-10.215781	2.472322
52022	0	2.903457	-0.475386	9.733815	0.029020	-0.004752	0.097342	0.078368	-10.232076	2.476567
52023	0	2.936404	-0.476290	9.765430	0.029358	-0.004761	0.097656	0.076812	-10.238780	2.475092
52024	0	2.913679	-0.488985	9.813650	0.029126	-0.004888	0.098140	0.075058	-10.250680	2.470893
52025	0	2.917955	-0.494433	9.789895	0.029175	-0.004944	0.097900	0.075427	-10.255738	2.467691
52026	0	2.936817	-0.476163	9.826262	0.029367	-0.004763	0.098263	0.077594	-10.256089	2.463916
52027	0	2.942179	-0.512804	9.832673	0.029419	-0.005127	0.098328	0.077313	-10.258917	2.462956
52028	0	2.923724	-0.506372	9.808314	0.029242	-0.005069	0.098082	0.084144	-10.253386	2.458651
52029	0	2.953283	-0.457688	9.887943	0.029541	-0.004578	0.098877	0.086145	-10.243402	2.461954
52030	0	2.945853	-0.494502	9.815076	0.029464	-0.004943	0.098149	0.084815	-10.236800	2.460921
52031	0	2.935073	-0.476234	9.753626	0.029358	-0.004761	0.097534	0.084091	-10.227876	2.460188
52032	0	2.926816	-0.451866	9.845760	0.029282	-0.004520	0.098454	0.087300	-10.211728	2.461082
52033	0	2.921792	-0.463074	9.717374	0.029236	-0.004639	0.097168	0.097710	-10.190120	2.459586
52034	0	2.906702	-0.462859	9.760859	0.029078	-0.004623	0.097606	0.092951	-10.177290	2.455456
52035	0	2.897305	-0.476152	9.662421	0.028992	-0.004761	0.096619	0.093372	-10.154700	2.454850
52036	0	2.894098	-0.464138	9.657213	0.028955	-0.004641	0.096568	0.093670	-10.138160	2.452242
52037	0	2.885076	-0.451634	9.644121	0.028870	-0.004517	0.096436	0.095269	-10.115258	2.448026
52038	0	2.869220	-0.451575	9.663429	0.028709	-0.004517	0.096629	0.097531	-10.094366	2.447455
52039	0	2.860677	-0.463440	9.564790	0.028625	-0.004639	0.095642	0.103814	-10.071464	2.449162
52040	0	2.863026	-0.457032	9.590302	0.028648	-0.004569	0.095898	0.103659	-10.049339	2.446050
52041	0	2.842436	-0.470040	9.564741	0.028442	-0.004700	0.095642	0.104141	-10.027266	2.442121
52042	0	2.851100	-0.451575	9.516959	0.028528	-0.004519	0.095164	0.108639	-10.006064	2.435660
52043	0	2.811820	-0.457756	9.485427	0.028137	-0.004578	0.094849	0.110045	-9.982620	2.436229
52044	0	2.796247	-0.482322	9.504643	0.027977	-0.004822	0.095042	0.109568	-9.964632	2.434521
52045	0	2.787907	-0.464242	9.497463	0.027893	-0.004639	0.094971	0.106377	-9.947255	2.434448
52046	0	2.809784	-0.482505	9.424934	0.028109	-0.004829	0.094246	0.112728	-9.933702	2.435154
52047	0	2.776122	-0.482153	9.430221	0.027771	-0.004822	0.094299	0.114209	-9.921358	2.437836
52048	0	2.786467	-0.476022	9.375728	0.027873	-0.004761	0.093755	0.116015	-9.910658	2.442035
52049	0	2.776865	-0.451663	9.350656	0.027771	-0.004517	0.093506	0.117016	-9.907277	2.440705
52050	0	2.794694	-0.457759	9.320240	0.027949	-0.004579	0.093202	0.119225	-9.903831	2.436190
52051	0	2.795225	-0.457361	9.344558	0.027954	-0.004578	0.093445	0.125034	-9.901059	2.433877
52052	0	2.801458	-0.438436	9.350596	0.028011	-0.004387	0.093507	0.129084	-9.904539	2.439577
52053	0	2.783919	-0.439414	9.350375	0.027832	-0.004395	0.093506	0.130362	-9.912809	2.434274
52054	0	2.766488	-0.463947	9.380574	0.027663	-0.004639	0.093806	0.130399	-9.914345	2.439583
52055	0	2.777696	-0.433621	9.380914	0.027771	-0.004333	0.093811	0.128033	-9.921118	2.438590
52056	0	2.798021	-0.452385	9.392390	0.027966	-0.004522	0.093928	0.126991	-9.938499	2.442783
52057	0	2.790517	-0.476229	9.417358	0.027893	-0.004761	0.094177	0.125927	-9.952717	2.439363
52058	0	2.792787	-0.470392	9.477672	0.027917	-0.004704	0.094780	0.126248	-9.965458	2.437623
52059	0	2.790810	-0.494817	9.441672	0.027893	-0.004944	0.094421	0.121842	-9.983188	2.433827
52060	0	2.805739	-0.477388	9.489620	0.028045	-0.004770	0.094900	0.118345	-9.997990	2.429332
52061	0	2.864024	-0.464182	9.478299	0.028625	-0.004639	0.094788	0.115343	-10.015306	2.429230
52062	0	2.860971	-0.434167	9.495637	0.028594	-0.004340	0.094961	0.114303	-10.033727	2.426712
52063	0	2.858184	-0.439275	9.514867	0.028564	-0.004395	0.095154	0.117056	-10.054146	2.421220
52064	0	2.861806	-0.463568	9.617519	0.028599	-0.004636	0.096181	0.117880	-10.076592	2.425680
52065	0	2.839791	-0.476585	9.594211	0.028381	-0.004761	0.095947	0.112639	-10.095864	2.427948
52066	0	2.873959	-0.453061	9.702846	0.028720	-0.004527	0.097034	0.109248	-10.118586	2.425732
52067	0	2.894684	-0.457979	9.752928	0.028931	-0.004578	0.097534	0.107498	-10.137065	2.427180
52068	0	2.897580	-0.476657	9.727543	0.028962	-0.004766	0.097280	0.107058	-10.152653	2.434013
52069	0	2.888424	-0.458123	9.740761	0.028870	-0.004578	0.097412	0.103679	-10.169319	2.435817
52070	0	2.915830	-0.452847	9.739761	0.029142	-0.004524	0.097403	0.099538	-10.187528	2.431737
52071	0	2.912323	-0.470409	9.740907	0.029114	-0.004700	0.097412	0.095338	-10.198142	2.431391
52072	0	2.926920	-0.483553	9.813339	0.029255	-0.004831	0.098138	0.091287	-10.214305	2.429124
52073	0	2.912124	-0.482745	9.771478	0.029114	-0.004822	0.097717	0.085635	-10.222547	2.423258
52074	0	2.919508	-0.483840	9.813678	0.029189	-0.004833	0.098139	0.080594	-10.228994	2.418867
52075	0	2.924013	-0.470412	9.820408	0.029236	-0.004700	0.098206	0.076474	-10.233487	2.420610
52076	0	2.942757	-0.470937	9.795759	0.029428	-0.004709	0.097958	0.077308	-10.233027	2.417995
52077	0	2.929342	-0.451698	9.802348	0.029297	-0.004517	0.098022	0.077903	-10.228475	2.416691
52078	0	2.922229	-0.488793	9.735360	0.029228	-0.004884	0.097352	0.074188	-10.220996	2.413797
52079	0	2.922682	-0.488312	9.826927	0.029236	-0.004883	0.098267	0.074949	-10.209976	2.404455
52080	0	2.902349	-0.457712	9.778646	0.029035	-0.004579	0.097783	0.077767	-10.196444	2.399134
52081	0	2.910374	-0.457523	9.802555	0.029114	-0.004578	0.098022	0.081658	-10.184210	2.402909
52082	0	2.919949	-0.475847	9.778880	0.029216	-0.004756	0.097784	0.080067	-10.164583	2.408791
52083	0	2.928183	-0.458106	9.753854	0.029297	-0.004578	0.097534	0.077367	-10.146403	2.406676
52084	0	2.925177	-0.452474	9.730203	0.029266	-0.004524	0.097298	0.078053	-10.128715	2.409863
52085	0	2.903379	-0.470445	9.735650	0.029053	-0.004700	0.097351	0.073925	-10.105916	2.412927
52086	0	2.887289	-0.471231	9.700105	0.028893	-0.004709	0.096995	0.071710	-10.082240	2.414488
52087	0	2.848853	-0.475882	9.625694	0.028503	-0.004761	0.096252	0.075157	-10.064017	2.413414
52088	0	2.863908	-0.469153	9.620524	0.028656	-0.004696	0.096200	0.081499	-10.043355	2.417311
52089	0	2.866867	-0.464285	9.625756	0.028687	-0.004639	0.096252	0.077923	-10.021597	2.416755
52090	0	2.826527	-0.428068	9.571823	0.028284	-0.004281	0.095713	0.079618	-9.998587	2.413726
52091	0	2.812386	-0.451706	9.515773	0.028137	-0.004517	0.095154	0.080296	-9.982004	2.413741
52092	0	2.839690	-0.476600	9.522786	0.028416	-0.004762	0.095222	0.076566	-9.958922	2.413582
52093	0	2.836948	-0.469837	9.485225	0.028381	-0.004700	0.094849	0.079351	-9.944089	2.415238
52094	0	2.797457	-0.457522	9.443304	0.027991	-0.004576	0.094428	0.081212	-9.923299	2.418060
52095	0	2.788011	-0.446036	9.497428	0.027893	-0.004456	0.094971	0.076765	-9.907154	2.420123
52096	0	2.810426	-0.446840	9.510119	0.028111	-0.004466	0.095099	0.075102	-9.899108	2.423394
52097	0	2.788640	-0.439707	9.411807	0.027893	-0.004395	0.094116	0.073181	-9.890471	2.420000
52098	0	2.799877	-0.458733	9.430288	0.028002	-0.004583	0.094302	0.069533	-9.886298	2.422484
52099	0	2.801033	-0.452051	9.405642	0.028015	-0.004517	0.094055	0.065938	-9.879932	2.417474
52100	0	2.788375	-0.465210	9.405678	0.027884	-0.004647	0.094057	0.061194	-9.879694	2.425122
52101	0	2.777381	-0.457740	9.381021	0.027771	-0.004578	0.093811	0.062458	-9.882618	2.429016
52102	0	2.796325	-0.463916	9.374705	0.027960	-0.004639	0.093748	0.062844	-9.886289	2.432693
52103	0	2.783715	-0.415263	9.399253	0.027832	-0.004150	0.093994	0.061087	-9.891984	2.436945
52104	0	2.791098	-0.421566	9.478134	0.027903	-0.004216	0.094784	0.062561	-9.901568	2.434430
52105	0	2.759515	-0.464270	9.411389	0.027588	-0.004639	0.094116	0.058640	-9.909880	2.435218
52106	0	2.780009	-0.483126	9.422815	0.027785	-0.004830	0.094233	0.058310	-9.927343	2.435376
52107	0	2.802746	-0.451839	9.423453	0.028015	-0.004517	0.094238	0.056981	-9.941790	2.438899
52108	0	2.793122	-0.488779	9.489805	0.027918	-0.004887	0.094902	0.056379	-9.957400	2.441961
52109	0	2.815192	-0.458122	9.496617	0.028137	-0.004578	0.094971	0.052885	-9.974614	2.442012
52110	0	2.824206	-0.471117	9.477334	0.028227	-0.004707	0.094778	0.049101	-9.992471	2.441674
52111	0	2.827871	-0.458152	9.551408	0.028259	-0.004578	0.095520	0.045219	-10.015234	2.441749
52112	0	2.825598	-0.440549	9.592927	0.028237	-0.004403	0.095935	0.043124	-10.036933	2.447086
52113	0	2.834149	-0.469888	9.661248	0.028320	-0.004700	0.096619	0.044704	-10.061502	2.446270
52114	0	2.899105	-0.445552	9.562311	0.028973	-0.004455	0.095629	0.044300	-10.083036	2.441239
52115	0	2.870299	-0.458217	9.655251	0.028687	-0.004578	0.096558	0.039758	-10.102037	2.437097
52116	0	2.885474	-0.477611	9.721415	0.028841	-0.004770	0.097219	0.033823	-10.117680	2.438246
52117	0	2.888908	-0.458275	9.716195	0.028870	-0.004578	0.097168	0.028612	-10.140065	2.436684
52118	0	2.880145	-0.465490	9.745610	0.028787	-0.004649	0.097461	0.022785	-10.156906	2.438404
52119	0	2.906701	-0.469852	9.728583	0.029053	-0.004700	0.097290	0.024907	-10.173176	2.437502
52120	0	2.891182	-0.464038	9.746036	0.028898	-0.004637	0.097465	0.021532	-10.188593	2.439134
52121	0	2.887972	-0.464085	9.820250	0.028870	-0.004639	0.098206	0.019860	-10.199832	2.433173
52122	0	2.902257	-0.470682	9.758520	0.029012	-0.004704	0.097589	0.017983	-10.212018	2.436327
52123	0	2.924016	-0.464260	9.722752	0.029236	-0.004639	0.097229	0.014376	-10.216577	2.435971
52124	0	2.912686	-0.476769	9.795635	0.029122	-0.004769	0.097958	0.017158	-10.221315	2.434090
52125	0	2.899317	-0.506631	9.753372	0.028992	-0.005066	0.097534	0.017667	-10.222508	2.431485
52126	0	2.905367	-0.488551	9.802204	0.029056	-0.004885	0.098022	0.017782	-10.219727	2.431404
52127	0	2.917252	-0.451888	9.790097	0.029175	-0.004517	0.097900	0.016189	-10.216527	2.429135
52128	0	2.904469	-0.470110	9.790248	0.029048	-0.004704	0.097901	0.021088	-10.212153	2.427513
52129	0	2.911019	-0.457778	9.759628	0.029114	-0.004578	0.097595	0.021982	-10.207402	2.426487
52130	0	2.897524	-0.475655	9.766103	0.028984	-0.004762	0.097658	0.029002	-10.196514	2.426819
52131	0	2.916383	-0.475992	9.735440	0.029175	-0.004761	0.097351	0.031118	-10.183071	2.427981
52132	0	2.889699	-0.463215	9.754364	0.028909	-0.004638	0.097540	0.038669	-10.168752	2.424864
52133	0	2.916579	-0.463878	9.723170	0.029175	-0.004639	0.097229	0.039673	-10.157597	2.423894
52134	0	2.877590	-0.427395	9.699393	0.028790	-0.004273	0.096990	0.040325	-10.139813	2.428973
52135	0	2.903917	-0.439712	9.686674	0.029053	-0.004395	0.096863	0.038586	-10.123226	2.428554
52136	0	2.870603	-0.451865	9.589819	0.028720	-0.004522	0.095894	0.044123	-10.106115	2.426471
52137	0	2.855201	-0.451409	9.619522	0.028564	-0.004517	0.096191	0.048268	-10.090753	2.428520
52138	0	2.870718	-0.450882	9.553152	0.028723	-0.004512	0.095527	0.053065	-10.071529	2.427439
52139	0	2.855184	-0.457618	9.521870	0.028564	-0.004578	0.095215	0.056008	-10.055818	2.427058
52140	0	2.870567	-0.463427	9.541051	0.028722	-0.004636	0.095406	0.059048	-10.035915	2.423270
52141	0	2.855020	-0.433397	9.509703	0.028564	-0.004333	0.095093	0.059723	-10.018216	2.418663
52142	0	2.864886	-0.433461	9.492007	0.028658	-0.004335	0.094917	0.061847	-10.006748	2.420807
52143	0	2.831315	-0.481960	9.497295	0.028320	-0.004822	0.094971	0.065555	-9.997594	2.422951
52144	0	2.811589	-0.463821	9.509850	0.028123	-0.004635	0.095097	0.062730	-9.988618	2.423804
52145	0	2.776173	-0.458055	9.497327	0.027771	-0.004578	0.094971	0.060444	-9.976905	2.426165
52146	0	2.780460	-0.434028	9.491688	0.027813	-0.004340	0.094914	0.061456	-9.966264	2.432602
52147	0	2.782698	-0.439680	9.399553	0.027832	-0.004395	0.093994	0.059886	-9.959555	2.436716
52148	0	2.757340	-0.470199	9.399735	0.027577	-0.004704	0.093996	0.063923	-9.954152	2.438361
52149	0	2.771029	-0.481774	9.393321	0.027710	-0.004822	0.093933	0.069755	-9.954035	2.442597
52150	0	2.801664	-0.462684	9.344458	0.028015	-0.004631	0.093445	0.075761	-9.955338	2.443581
52151	0	2.789740	-0.457805	9.417594	0.027893	-0.004578	0.094177	0.076228	-9.960068	2.445739
52152	0	2.791019	-0.464205	9.423277	0.027902	-0.004640	0.094235	0.074211	-9.969900	2.445475
52153	0	2.802130	-0.463377	9.399255	0.028015	-0.004639	0.093994	0.080885	-9.976863	2.443162
52154	0	2.816253	-0.450580	9.484104	0.028150	-0.004507	0.094845	0.083122	-9.991928	2.437324
52155	0	2.820895	-0.445593	9.435713	0.028198	-0.004456	0.094360	0.083501	-10.004379	2.434074
52156	0	2.792850	-0.451488	9.447160	0.027914	-0.004518	0.094476	0.087400	-10.021352	2.430391
52157	0	2.821311	-0.463980	9.527142	0.028198	-0.004639	0.095276	0.086802	-10.038667	2.427137
52158	0	2.818124	-0.483196	9.532273	0.028167	-0.004825	0.095327	0.078991	-10.055514	2.429769
52159	0	2.839590	-0.476115	9.557671	0.028381	-0.004761	0.095581	0.079249	-10.072391	2.428517
52160	0	2.849024	-0.482610	9.538249	0.028471	-0.004823	0.095388	0.076006	-10.094962	2.426476
52161	0	2.858218	-0.458133	9.600285	0.028564	-0.004578	0.096008	0.072418	-10.115558	2.423131
52162	0	2.855498	-0.476966	9.550365	0.028539	-0.004768	0.095509	0.071615	-10.134515	2.419483
52163	0	2.870494	-0.469828	9.575871	0.028687	-0.004700	0.095764	0.073978	-10.155985	2.420130
52164	0	2.880336	-0.482250	9.660148	0.028785	-0.004819	0.096607	0.070528	-10.177500	2.422684
52165	0	2.901111	-0.470387	9.655158	0.028992	-0.004700	0.096558	0.066374	-10.199968	2.421890
52166	0	2.892413	-0.476911	9.727307	0.028909	-0.004769	0.097278	0.067348	-10.217550	2.418728
52167	0	2.906944	-0.445730	9.661355	0.029053	-0.004456	0.096619	0.066078	-10.236792	2.419404
52168	0	2.897683	-0.495132	9.745867	0.028964	-0.004948	0.097463	0.062659	-10.251267	2.416887
52169	0	2.943126	-0.451524	9.710327	0.029419	-0.004517	0.097107	0.065046	-10.265227	2.418254
52170	0	2.945691	-0.433420	9.782765	0.029444	-0.004332	0.097832	0.062847	-10.280077	2.417790
52171	0	2.949013	-0.457879	9.704276	0.029480	-0.004578	0.097046	0.062364	-10.291502	2.417439
52172	0	2.926358	-0.482641	9.783028	0.029256	-0.004825	0.097833	0.061230	-10.299990	2.418917
52173	0	2.917771	-0.451314	9.771658	0.029175	-0.004517	0.097717	0.066134	-10.302848	2.416898
52174	0	2.918178	-0.475372	9.838641	0.029181	-0.004754	0.098387	0.067508	-10.303754	2.418131
52175	0	2.917454	-0.458100	9.838859	0.029175	-0.004578	0.098389	0.064691	-10.302880	2.417595
52176	0	2.910972	-0.488986	9.777832	0.029113	-0.004890	0.097777	0.066417	-10.298716	2.420049
52177	0	2.911235	-0.488179	9.796190	0.029114	-0.004883	0.097961	0.068607	-10.296506	2.418951
52178	0	2.947212	-0.494757	9.826782	0.029477	-0.004942	0.098267	0.063286	-10.290126	2.419967
52179	0	2.916895	-0.500551	9.771900	0.029175	-0.005005	0.097717	0.063665	-10.282715	2.418704
52180	0	2.921438	-0.469962	9.747882	0.029223	-0.004702	0.097476	0.067123	-10.271511	2.422631
52181	0	2.916666	-0.445957	9.717023	0.029175	-0.004456	0.097168	0.063682	-10.261330	2.423242
52182	0	2.914916	-0.446631	9.754043	0.029158	-0.004464	0.097538	0.062353	-10.250814	2.420260
52183	0	2.909754	-0.457919	9.686760	0.029114	-0.004578	0.096863	0.061859	-10.231068	2.419712
52184	0	2.900313	-0.433608	9.657142	0.029020	-0.004337	0.096566	0.064572	-10.210137	2.414465
52185	0	2.848955	-0.463829	9.637863	0.028503	-0.004639	0.096375	0.066244	-10.193093	2.417027
52186	0	2.870427	-0.451048	9.663121	0.028720	-0.004517	0.096626	0.074561	-10.174010	2.411997
52187	0	2.879416	-0.432846	9.631802	0.028809	-0.004333	0.096313	0.081634	-10.156282	2.408503
52188	0	2.851767	-0.438338	9.553410	0.028536	-0.004385	0.095529	0.084839	-10.133936	2.407672
52189	0	2.854935	-0.457541	9.564671	0.028564	-0.004578	0.095642	0.088693	-10.115292	2.402732
52190	0	2.863907	-0.451418	9.522846	0.028656	-0.004513	0.095223	0.088343	-10.094361	2.399410
52191	0	2.843060	-0.470242	9.503513	0.028442	-0.004700	0.095032	0.086348	-10.079606	2.397054
52192	0	2.840566	-0.470307	9.455412	0.028419	-0.004705	0.094550	0.090359	-10.063456	2.393124
52193	0	2.806745	-0.457895	9.454598	0.028076	-0.004578	0.094543	0.089987	-10.052338	2.400501
52194	0	2.841673	-0.439809	9.424529	0.028424	-0.004397	0.094243	0.090320	-10.042618	2.399280
52195	0	2.801012	-0.463705	9.399572	0.028015	-0.004639	0.093994	0.093367	-10.035955	2.404787
52196	0	2.793751	-0.451707	9.515830	0.027944	-0.004514	0.095157	0.090570	-10.028052	2.407488
52197	0	2.813176	-0.451459	9.424000	0.028137	-0.004517	0.094238	0.094022	-10.020870	2.404832
52198	0	2.794201	-0.445418	9.454640	0.027943	-0.004452	0.094546	0.092179	-10.019512	2.406673
52199	0	2.788862	-0.433238	9.411758	0.027893	-0.004333	0.094116	0.094574	-10.013535	2.403415
52200	0	2.794439	-0.445596	9.399599	0.027945	-0.004454	0.093996	0.092841	-10.012760	2.403246
52201	0	2.783005	-0.445549	9.362852	0.027832	-0.004456	0.093628	0.093968	-10.009777	2.405525
52202	0	2.776786	-0.457672	9.381155	0.027766	-0.004578	0.093812	0.096027	-10.011202	2.407051
52203	0	2.778022	-0.445321	9.472397	0.027771	-0.004456	0.094727	0.099654	-10.021774	2.405700
52204	0	2.804573	-0.469634	9.477816	0.028033	-0.004696	0.094782	0.099901	-10.036269	2.400998
52205	0	2.814448	-0.470449	9.435794	0.028137	-0.004700	0.094360	0.095138	-10.044531	2.403466
52206	0	2.822333	-0.471500	9.465635	0.028213	-0.004710	0.094660	0.090308	-10.057014	2.409573
52207	0	2.821144	-0.475983	9.478372	0.028198	-0.004761	0.094788	0.092158	-10.072389	2.407632
52208	0	2.860339	-0.445554	9.483603	0.028590	-0.004455	0.094840	0.091837	-10.087741	2.405829
52209	0	2.827513	-0.476059	9.521014	0.028259	-0.004761	0.095215	0.092730	-10.106236	2.407897
52210	0	2.849083	-0.439752	9.599264	0.028474	-0.004395	0.095998	0.089992	-10.125899	2.408886
52211	0	2.845950	-0.433470	9.606421	0.028442	-0.004333	0.096069	0.089294	-10.145723	2.406208
52212	0	2.837133	-0.452236	9.568727	0.028354	-0.004519	0.095693	0.086615	-10.166246	2.403483
52213	0	2.870071	-0.506792	9.545461	0.028687	-0.005066	0.095459	0.085062	-10.182719	2.411137
52214	0	2.878861	-0.477115	9.678824	0.028776	-0.004766	0.096792	0.079336	-10.196868	2.412470
52215	0	2.888570	-0.470114	9.661378	0.028870	-0.004700	0.096619	0.078405	-10.215338	2.408843
52216	0	2.903823	-0.434203	9.715305	0.029024	-0.004337	0.097157	0.073755	-10.231366	2.409242
52217	0	2.888495	-0.476459	9.710219	0.028870	-0.004761	0.097107	0.070077	-10.248854	2.411526
52218	0	2.897196	-0.483048	9.703219	0.028961	-0.004830	0.097035	0.070768	-10.260998	2.411528
52219	0	2.894090	-0.470398	9.753094	0.028931	-0.004700	0.097534	0.066700	-10.272432	2.409042
52220	0	2.907834	-0.483419	9.764682	0.029073	-0.004831	0.097649	0.064317	-10.278391	2.407561
52221	0	2.930095	-0.463946	9.808224	0.029297	-0.004639	0.098083	0.064337	-10.282568	2.403179
52222	0	2.937001	-0.470382	9.746883	0.029366	-0.004702	0.097470	0.062748	-10.287240	2.404702
52223	0	2.923906	-0.469733	9.747229	0.029236	-0.004700	0.097473	0.066415	-10.290439	2.403573
52224	0	2.948410	-0.433107	9.802097	0.029486	-0.004330	0.098021	0.065845	-10.287986	2.402313
52225	0	2.893148	-0.464149	9.777795	0.028931	-0.004639	0.097778	0.063607	-10.288349	2.408256
52226	0	2.917037	-0.440407	9.838919	0.029176	-0.004401	0.098388	0.061452	-10.281466	2.411601
52227	0	2.886197	-0.469813	9.771962	0.028870	-0.004700	0.097717	0.064376	-10.271907	2.409630
52228	0	2.927246	-0.451981	9.784563	0.029282	-0.004514	0.097843	0.058610	-10.260588	2.413129
52229	0	2.910161	-0.457715	9.759887	0.029114	-0.004578	0.097595	0.060379	-10.245724	2.415907
52230	0	2.901435	-0.469549	9.705679	0.029028	-0.004699	0.097053	0.065359	-10.229110	2.414810
52231	0	2.910000	-0.464268	9.753810	0.029114	-0.004639	0.097534	0.062020	-10.212349	2.417668
52232	0	2.871015	-0.519998	9.681210	0.028720	-0.005197	0.096809	0.059264	-10.200263	2.421662
52233	0	2.897664	-0.457771	9.650110	0.028992	-0.004578	0.096497	0.060460	-10.181797	2.423939
52234	0	2.882578	-0.494742	9.657005	0.028839	-0.004945	0.096566	0.058646	-10.165403	2.418570
52235	0	2.873408	-0.476236	9.643949	0.028748	-0.004761	0.096436	0.058007	-10.148810	2.416357
52236	0	2.852186	-0.482428	9.620353	0.028537	-0.004826	0.096199	0.060765	-10.130444	2.414700
52237	0	2.842747	-0.463658	9.582972	0.028442	-0.004639	0.095825	0.064467	-10.112039	2.414846
52238	0	2.839671	-0.445383	9.571611	0.028412	-0.004452	0.095712	0.063300	-10.093311	2.416460
52239	0	2.836969	-0.457839	9.534035	0.028381	-0.004578	0.095337	0.063650	-10.078707	2.418081
52240	0	2.809843	-0.470180	9.522497	0.028113	-0.004702	0.095221	0.064684	-10.060154	2.421602
52241	0	2.836964	-0.446012	9.485192	0.028381	-0.004456	0.094849	0.060499	-10.045431	2.416381
52242	0	2.822067	-0.434614	9.479757	0.028235	-0.004343	0.094793	0.058093	-10.027000	2.413849
52243	0	2.812807	-0.451815	9.472920	0.028137	-0.004517	0.094727	0.057399	-10.015357	2.411241
52244	0	2.799027	-0.446413	9.393966	0.027997	-0.004459	0.093938	0.052868	-10.006539	2.407269
52245	0	2.782899	-0.476091	9.387296	0.027832	-0.004761	0.093872	0.053713	-10.002234	2.403524
52246	0	2.812223	-0.445794	9.460785	0.028131	-0.004457	0.094605	0.053158	-9.991601	2.400441
52247	0	2.795271	-0.446054	9.411639	0.027954	-0.004456	0.094116	0.048297	-9.989311	2.402421
52248	0	2.813071	-0.452804	9.423932	0.028134	-0.004527	0.094238	0.048269	-9.984293	2.406861
52249	0	2.826070	-0.439238	9.454313	0.028259	-0.004395	0.094543	0.051767	-9.985428	2.407570
52250	0	2.820460	-0.445501	9.441924	0.028201	-0.004452	0.094420	0.048840	-9.989074	2.404052
52251	0	2.813987	-0.463942	9.429848	0.028137	-0.004639	0.094299	0.048918	-9.991721	2.403049
52252	0	2.796293	-0.495108	9.472318	0.027959	-0.004946	0.094725	0.043568	-9.996047	2.398785
52253	0	2.808860	-0.470382	9.484475	0.028076	-0.004700	0.094849	0.039516	-10.010461	2.400767
52254	0	2.822919	-0.458393	9.477729	0.028223	-0.004586	0.094779	0.043113	-10.017305	2.401800
52255	0	2.808182	-0.470546	9.496875	0.028076	-0.004700	0.094971	0.037234	-10.023530	2.399888
52256	0	2.822295	-0.471382	9.483983	0.028210	-0.004712	0.094844	0.036025	-10.038958	2.408690
52257	0	2.833124	-0.457966	9.490631	0.028320	-0.004578	0.094910	0.034489	-10.051543	2.409771
[truncated: 617 more rows]
