# Supplementary material for: Properties of traditional bamboo carrying poles have implications for user interactions
Source: PLoS One. 2018 May 10;13(5):e0196208. doi: 10.1371/journal.pone.0196208 (PMC5945030; doi:10.1371/journal.pone.0196208)
Supplement: S1 Text — (ZIP) [file pone.0196208.s005.zip › ResTest_PoleM_HiLoad2.txt]

// Start Time: Unknown
// Update Rate: 100.0Hz
// Filter Profile: human (34.3)
// Firmware Version: 2.1.4
PacketCounter	SampleTimeFine	Acc_X	Acc_Y	Acc_Z	VelInc_X	VelInc_Y	VelInc_Z	Roll	Pitch	Yaw	Latitude	Longitude	Altitude	Vel_X	Vel_Y	Vel_Z
50263	0	-1.694902	0.824860	7.881268	-0.017029	0.008240	0.078796	0.458918	8.098823	3.736979
50264	0	-1.674237	0.863173	7.804809	-0.016810	0.008623	0.078034	0.469259	7.999453	3.724721
50265	0	-1.649263	0.873089	7.673118	-0.016541	0.008728	0.076721	0.471962	7.928309	3.717226
50266	0	-1.641257	0.848966	7.680816	-0.016445	0.008489	0.076801	0.472412	7.879961	3.712778
50267	0	-1.634481	0.878896	7.672389	-0.016357	0.008789	0.076721	0.471857	7.861238	3.712260
50268	0	-1.609167	0.884805	7.635920	-0.016088	0.008849	0.076360	0.470329	7.865967	3.710126
50269	0	-1.637702	0.860411	7.610684	-0.016357	0.008606	0.076111	0.468217	7.895269	3.708454
50270	0	-1.649571	0.847723	7.713212	-0.016459	0.008479	0.077140	0.466615	7.950255	3.718832
50271	0	-1.671716	0.878424	7.866329	-0.016663	0.008789	0.078674	0.461370	8.029280	3.725424
50272	0	-1.714903	0.834539	7.997992	-0.017079	0.008351	0.079994	0.455104	8.128548	3.732897
50273	0	-1.729908	0.817619	8.152479	-0.017212	0.008179	0.081543	0.454228	8.250410	3.741466
50274	0	-1.786028	0.841138	8.361975	-0.017757	0.008417	0.083641	0.449486	8.390615	3.750364
50275	0	-1.818323	0.823646	8.499741	-0.018066	0.008240	0.085022	0.448562	8.547259	3.762651
50276	0	-1.867733	0.822266	8.726472	-0.018551	0.008232	0.087291	0.439976	8.712435	3.775841
50277	0	-1.881581	0.847544	8.969346	-0.018677	0.008484	0.089722	0.433252	8.889151	3.788875
50278	0	-1.954139	0.833421	9.219595	-0.019390	0.008344	0.092227	0.425774	9.076248	3.800394
50279	0	-1.987435	0.853555	9.548774	-0.019714	0.008545	0.095520	0.418880	9.267332	3.810433
50280	0	-2.008647	0.930769	9.768052	-0.019920	0.009318	0.097713	0.410938	9.461173	3.824757
50281	0	-2.037016	0.963580	10.079716	-0.020203	0.009644	0.100830	0.406336	9.650655	3.833081
50282	0	-2.077979	0.925257	10.347636	-0.020608	0.009261	0.103510	0.401184	9.840032	3.843604
50283	0	-2.122919	0.981971	10.635077	-0.021057	0.009827	0.106384	0.397908	10.024507	3.853525
50284	0	-2.151031	1.035206	10.854370	-0.021348	0.010361	0.108575	0.392895	10.194955	3.866507
50285	0	-2.206026	1.055039	11.068912	-0.021912	0.010559	0.110718	0.387486	10.348051	3.875091
50286	0	-2.247316	1.047125	11.234207	-0.022336	0.010480	0.112369	0.381807	10.487269	3.880687
50287	0	-2.288378	1.036848	11.435710	-0.022766	0.010376	0.114380	0.377024	10.604619	3.886240
50288	0	-2.274922	1.078139	11.651077	-0.022640	0.010788	0.116531	0.373063	10.711290	3.892009
50289	0	-2.309453	1.049520	11.729327	-0.023010	0.010498	0.117310	0.372125	10.793239	3.895325
50290	0	-2.311670	1.036254	11.811980	-0.023058	0.010369	0.118131	0.366853	10.849995	3.897122
50291	0	-2.323178	1.019597	11.882768	-0.023193	0.010193	0.118835	0.370578	10.886887	3.898026
50292	0	-2.309895	1.062749	11.936619	-0.023088	0.010626	0.119369	0.372741	10.897742	3.903321
50293	0	-2.317739	1.044433	11.865482	-0.023193	0.010437	0.118652	0.379472	10.882350	3.903877
50294	0	-2.324398	1.057371	11.890905	-0.023284	0.010573	0.118901	0.378638	10.844028	3.897989
50295	0	-2.325558	1.044490	11.756487	-0.023315	0.010437	0.117554	0.384898	10.785929	3.894966
50296	0	-2.329753	1.039780	11.667610	-0.023380	0.010391	0.116660	0.389250	10.705026	3.888339
50297	0	-2.290451	1.007866	11.568194	-0.023010	0.010071	0.115662	0.394150	10.600802	3.876428
50298	0	-2.280077	1.009761	11.304052	-0.022926	0.010086	0.113016	0.402727	10.474067	3.868520
50299	0	-2.239115	1.040008	11.116922	-0.022522	0.010376	0.111145	0.424190	10.339819	3.861151
50300	0	-2.193627	1.019716	10.908424	-0.022082	0.010179	0.109056	0.440031	10.187064	3.853512
50301	0	-2.181659	0.972357	10.653674	-0.021973	0.009705	0.106506	0.456155	10.019981	3.839896
50302	0	-2.126153	0.969587	10.391191	-0.021424	0.009680	0.103880	0.469547	9.841294	3.828994
50303	0	-2.089629	0.996279	10.189946	-0.021057	0.009949	0.101868	0.480998	9.661284	3.817293
50304	0	-2.052246	0.981027	9.976466	-0.020682	0.009792	0.099733	0.497307	9.478506	3.809718
50305	0	-2.022795	0.953666	9.683341	-0.020386	0.009521	0.096802	0.510814	9.292667	3.799039
50306	0	-1.992538	0.956289	9.439254	-0.020079	0.009550	0.094361	0.521982	9.107496	3.789442
50307	0	-1.945231	0.898796	9.206920	-0.019592	0.008972	0.092041	0.537532	8.934084	3.781628
50308	0	-1.906511	0.895439	8.980396	-0.019197	0.008942	0.089777	0.549815	8.766009	3.772441
50309	0	-1.880023	0.892468	8.767110	-0.018921	0.008911	0.087646	0.563787	8.609067	3.763540
50310	0	-1.796683	0.888442	8.600583	-0.018074	0.008876	0.085984	0.571843	8.466974	3.749019
50311	0	-1.772614	0.897977	8.339372	-0.017822	0.008972	0.083374	0.579280	8.335582	3.744491
50312	0	-1.749580	0.874910	8.232990	-0.017571	0.008742	0.082314	0.586249	8.230837	3.734113
50313	0	-1.732948	0.855289	8.100687	-0.017395	0.008545	0.080994	0.595351	8.138595	3.729351
50314	0	-1.758500	0.838665	7.999221	-0.017632	0.008377	0.079983	0.607377	8.070911	3.725821
50315	0	-1.730028	0.842561	7.941380	-0.017334	0.008423	0.079407	0.610227	8.022503	3.722676
50316	0	-1.725109	0.842976	7.960647	-0.017267	0.008428	0.079603	0.612759	7.999362	3.718281
50317	0	-1.733208	0.812342	7.879621	-0.017334	0.008118	0.078796	0.620954	7.996581	3.715420
50318	0	-1.697810	0.819021	7.879228	-0.016964	0.008189	0.078795	0.622848	8.016997	3.715103
50319	0	-1.705990	0.854171	7.866793	-0.017029	0.008545	0.078674	0.619202	8.061984	3.722941
50320	0	-1.701754	0.847259	7.999427	-0.016971	0.008477	0.080004	0.614098	8.128750	3.723064
50321	0	-1.739219	0.829821	8.055413	-0.017334	0.008301	0.080566	0.612288	8.211040	3.727304
50322	0	-1.746452	0.871757	8.217473	-0.017392	0.008722	0.082190	0.607963	8.311316	3.733102
50323	0	-1.796863	0.890680	8.360035	-0.017883	0.008911	0.083618	0.604677	8.427554	3.740723
50324	0	-1.858982	0.889585	8.624503	-0.018487	0.008902	0.086267	0.600187	8.563377	3.751077
50325	0	-1.909546	0.902621	8.774467	-0.018982	0.009033	0.087769	0.594477	8.710752	3.759707
50326	0	-1.946056	0.907077	8.958605	-0.019337	0.009079	0.089612	0.587642	8.868259	3.766995
50327	0	-1.966684	0.938981	9.176894	-0.019531	0.009399	0.091797	0.579586	9.036574	3.775886
50328	0	-1.970823	0.955372	9.433655	-0.019567	0.009562	0.094365	0.573044	9.207655	3.791166
50329	0	-1.998604	0.951028	9.616158	-0.019836	0.009521	0.096191	0.563774	9.384939	3.798532
50330	0	-2.042454	0.948467	9.951771	-0.020268	0.009498	0.099548	0.553186	9.563651	3.812329
50331	0	-2.127362	0.914871	10.128647	-0.021118	0.009155	0.101318	0.549812	9.738625	3.820578
50332	0	-2.178328	0.974029	10.439502	-0.021623	0.009751	0.104427	0.541711	9.914037	3.825703
50333	0	-2.218460	1.006424	10.647567	-0.022034	0.010071	0.106506	0.538359	10.075578	3.831802
50334	0	-2.254939	0.998923	10.855084	-0.022403	0.009995	0.108581	0.535372	10.229542	3.838940
50335	0	-2.253286	0.993736	11.099709	-0.022400	0.009949	0.111023	0.526898	10.366082	3.845743
50336	0	-2.273277	1.003590	11.320535	-0.022611	0.010047	0.113229	0.518590	10.489045	3.850941
50337	0	-2.311572	1.007115	11.460279	-0.023010	0.010071	0.114624	0.521391	10.593918	3.857269
50338	0	-2.312509	1.024840	11.596863	-0.023041	0.010254	0.115985	0.517882	10.676778	3.861381
50339	0	-2.313842	1.049610	11.705236	-0.023071	0.010498	0.117065	0.517379	10.742126	3.863397
50340	0	-2.355013	1.049171	11.770261	-0.023512	0.010493	0.117710	0.516945	10.779033	3.869552
50341	0	-2.388569	1.032197	11.791507	-0.023865	0.010315	0.117920	0.524399	10.799116	3.875116
50342	0	-2.377563	1.063641	11.839926	-0.023785	0.010633	0.118398	0.527076	10.790310	3.875880
50343	0	-2.371108	1.087475	11.859667	-0.023743	0.010864	0.118591	0.536241	10.759844	3.872241
50344	0	-2.362497	1.064998	11.794051	-0.023680	0.010640	0.117930	0.544415	10.706771	3.869236
50345	0	-2.311674	1.062226	11.701937	-0.023193	0.010620	0.117004	0.544429	10.632042	3.860525
50346	0	-2.306988	1.032543	11.546546	-0.023165	0.010319	0.115447	0.548848	10.538171	3.856884
50347	0	-2.277848	1.038638	11.458393	-0.022888	0.010376	0.114563	0.556538	10.428839	3.851048
50348	0	-2.266561	1.034346	11.267712	-0.022795	0.010335	0.112652	0.561835	10.298059	3.840705
50349	0	-2.243682	1.027171	11.105097	-0.022583	0.010254	0.111023	0.576344	10.147817	3.830172
50350	0	-2.232359	0.987480	10.842497	-0.022481	0.009861	0.108394	0.586825	9.982125	3.820487
50351	0	-2.193560	0.989999	10.586695	-0.022095	0.009888	0.105835	0.595574	9.810683	3.801308
50352	0	-2.186313	0.974230	10.330822	-0.022029	0.009727	0.103274	0.607468	9.627520	3.789201
50353	0	-2.125838	0.953691	10.202286	-0.021423	0.009521	0.101990	0.620246	9.442979	3.777486
50354	0	-2.057238	0.974826	9.866913	-0.020739	0.009734	0.098636	0.631988	9.250751	3.766608
50355	0	-2.010436	0.977862	9.671167	-0.020264	0.009766	0.096680	0.642823	9.062824	3.753248
50356	0	-1.992295	0.949583	9.415052	-0.020076	0.009485	0.094119	0.651210	8.877627	3.738267
50357	0	-1.963305	0.929232	9.237509	-0.019775	0.009277	0.092346	0.665517	8.701824	3.727304
50358	0	-1.906215	0.907392	8.974396	-0.019195	0.009062	0.089717	0.676929	8.533440	3.715122
50359	0	-1.892204	0.886284	8.724429	-0.019043	0.008850	0.087219	0.689824	8.375303	3.702944
50360	0	-1.851308	0.888356	8.594785	-0.018622	0.008875	0.085925	0.697950	8.230162	3.696069
50361	0	-1.772223	0.916470	8.449270	-0.017822	0.009155	0.084473	0.707536	8.095109	3.682744
50362	0	-1.748049	0.899711	8.282008	-0.017566	0.008990	0.082803	0.714241	7.977675	3.677165
50363	0	-1.750696	0.885229	8.137498	-0.017578	0.008850	0.081360	0.715058	7.877860	3.668652
50364	0	-1.701357	0.879763	8.060680	-0.017072	0.008793	0.080595	0.719900	7.795504	3.662024
50365	0	-1.674241	0.873229	7.984239	-0.016785	0.008728	0.079834	0.724592	7.735039	3.655390
50366	0	-1.716255	0.837031	7.961263	-0.017189	0.008369	0.079607	0.724967	7.696982	3.650191
50367	0	-1.713665	0.830002	7.934886	-0.017151	0.008301	0.079346	0.723415	7.676387	3.644855
50368	0	-1.718938	0.817708	7.989941	-0.017183	0.008177	0.079901	0.723942	7.684865	3.646137
50369	0	-1.698587	0.848389	7.940287	-0.016968	0.008484	0.079407	0.724482	7.710664	3.643109
50370	0	-1.722092	0.872505	8.006271	-0.017188	0.008727	0.080070	0.722558	7.757216	3.651909
50371	0	-1.738255	0.848076	8.092253	-0.017334	0.008484	0.080933	0.719624	7.825407	3.655782
50372	0	-1.737242	0.890138	8.169222	-0.017310	0.008904	0.081705	0.717199	7.912060	3.665284
50373	0	-1.777366	0.902976	8.311459	-0.017700	0.009033	0.083130	0.714673	8.012556	3.674549
50374	0	-1.824168	0.902272	8.521667	-0.018156	0.009026	0.085235	0.713359	8.126841	3.681427
50375	0	-1.847318	0.902736	8.701525	-0.018372	0.009033	0.087036	0.708647	8.259672	3.689350
50376	0	-1.887990	0.920023	8.892192	-0.018763	0.009204	0.088946	0.707256	8.409778	3.698894
50377	0	-1.928519	0.890294	9.103991	-0.019165	0.008911	0.091064	0.700388	8.559987	3.708882
50378	0	-1.917330	0.949688	9.318754	-0.019045	0.009504	0.093213	0.694887	8.716783	3.724107
50379	0	-1.972942	0.969860	9.524822	-0.019592	0.009705	0.095276	0.691350	8.880636	3.731854
50380	0	-2.013071	0.925883	9.738959	-0.019996	0.009264	0.097417	0.688786	9.038496	3.738643
50381	0	-2.071602	0.963140	9.994640	-0.020569	0.009644	0.099976	0.678787	9.206107	3.749386
50382	0	-2.101171	0.985275	10.257423	-0.020871	0.009862	0.102602	0.672093	9.362076	3.757617
50383	0	-2.132061	1.012765	10.531859	-0.021179	0.010132	0.105347	0.671204	9.514840	3.771604
50384	0	-2.185177	0.975205	10.660384	-0.021710	0.009757	0.106632	0.669336	9.665798	3.781813
50385	0	-2.185719	0.981911	10.873957	-0.021729	0.009827	0.108765	0.664415	9.800517	3.786658
50386	0	-2.241606	0.980303	11.052059	-0.022296	0.009810	0.110544	0.659623	9.924202	3.794638
50387	0	-2.226322	0.994995	11.216125	-0.022156	0.009949	0.112183	0.663102	10.033271	3.796759
50388	0	-2.276951	1.000601	11.334169	-0.022678	0.010012	0.113359	0.659433	10.124733	3.800176
50389	0	-2.253692	1.049387	11.412116	-0.022461	0.010498	0.114136	0.657122	10.200337	3.806671
50390	0	-2.266947	1.091833	11.598757	-0.022615	0.010917	0.115998	0.659689	10.253216	3.806649
50391	0	-2.334845	1.086133	11.614354	-0.023315	0.010864	0.116150	0.657535	10.285341	3.809129
50392	0	-2.302811	1.073651	11.601198	-0.023016	0.010736	0.116014	0.658479	10.297034	3.804543
50393	0	-2.281733	1.061995	11.645702	-0.022827	0.010620	0.116455	0.657785	10.287170	3.800783
50394	0	-2.289414	1.050221	11.609933	-0.022930	0.010497	0.116093	0.661671	10.251542	3.795780
50395	0	-2.289671	1.050034	11.591594	-0.022949	0.010498	0.115906	0.662711	10.199524	3.795581
50396	0	-2.301862	0.996366	11.514555	-0.023089	0.009953	0.115132	0.671842	10.129076	3.789879
50397	0	-2.261596	1.026171	11.366454	-0.022705	0.010254	0.113647	0.677608	10.039243	3.789027
50398	0	-2.242615	1.052089	11.229705	-0.022530	0.010513	0.112277	0.682643	9.933852	3.780833
50399	0	-2.209951	1.038557	11.019116	-0.022217	0.010376	0.110168	0.689529	9.812124	3.773525
50400	0	-2.185832	1.010430	10.865073	-0.021986	0.010089	0.108626	0.702120	9.677807	3.760247
50401	0	-2.159171	1.002319	10.653293	-0.021729	0.010010	0.106506	0.712718	9.531052	3.747432
50402	0	-2.125507	1.011282	10.432849	-0.021399	0.010097	0.104300	0.726556	9.372845	3.736931
50403	0	-2.103187	0.978026	10.262904	-0.021179	0.009766	0.102600	0.738859	9.208747	3.728420
50404	0	-2.068626	0.950389	9.951264	-0.020833	0.009488	0.099483	0.752726	9.040245	3.715096
50405	0	-2.054702	0.947203	9.780758	-0.020691	0.009460	0.097778	0.762107	8.872125	3.704477
50406	0	-2.021005	0.931301	9.591041	-0.020349	0.009299	0.095882	0.774280	8.707184	3.686945
50407	0	-1.946371	0.916591	9.389781	-0.019592	0.009155	0.093872	0.783391	8.550701	3.673801
50408	0	-1.915974	0.924979	9.162727	-0.019280	0.009236	0.091603	0.796365	8.400226	3.654289
50409	0	-1.881011	0.922826	8.931663	-0.018921	0.009216	0.089294	0.808206	8.258421	3.648413
50410	0	-1.853975	0.900755	8.807678	-0.018641	0.008995	0.088057	0.821160	8.126389	3.638306
50411	0	-1.852482	0.867636	8.687154	-0.018616	0.008667	0.086853	0.830543	8.006735	3.626617
50412	0	-1.842123	0.887850	8.513513	-0.018499	0.008868	0.085119	0.841710	7.901708	3.622446
50413	0	-1.793910	0.861155	8.418107	-0.018005	0.008606	0.084167	0.847078	7.811540	3.617504
50414	0	-1.763840	0.886988	8.255683	-0.017693	0.008861	0.082546	0.858019	7.736368	3.610555
50415	0	-1.729529	0.910082	8.234384	-0.017334	0.009094	0.082336	0.865743	7.682409	3.602709
50416	0	-1.735480	0.880634	8.186722	-0.017380	0.008801	0.081862	0.871589	7.647246	3.595945
50417	0	-1.702030	0.897530	8.172750	-0.017029	0.008972	0.081726	0.875506	7.634932	3.596598
50418	0	-1.707583	0.904340	8.142185	-0.017074	0.009039	0.081423	0.881632	7.637559	3.592215
50419	0	-1.716697	0.903273	8.178379	-0.017151	0.009033	0.081787	0.881310	7.659512	3.588748
50420	0	-1.733431	0.915068	8.226197	-0.017305	0.009153	0.082268	0.878327	7.699100	3.590714
50421	0	-1.755814	0.884457	8.312181	-0.017517	0.008850	0.083130	0.871871	7.754874	3.596591
50422	0	-1.771658	0.914042	8.365068	-0.017661	0.009144	0.083662	0.868756	7.829948	3.602123
50423	0	-1.813451	0.908617	8.513044	-0.018066	0.009094	0.085144	0.859881	7.920568	3.612095
50424	0	-1.834788	0.937556	8.638145	-0.018266	0.009382	0.086398	0.853364	8.028411	3.621007
50425	0	-1.907190	0.945341	8.842135	-0.018982	0.009460	0.088440	0.846780	8.143846	3.619789
50426	0	-1.932850	0.937683	8.966230	-0.019226	0.009384	0.089684	0.840299	8.273492	3.626931
50427	0	-1.958161	0.938760	9.195756	-0.019470	0.009399	0.091980	0.828696	8.411023	3.635321
50428	0	-1.957273	0.936628	9.349796	-0.019453	0.009375	0.093522	0.821729	8.556362	3.645413
50429	0	-1.966103	0.956978	9.634942	-0.019531	0.009583	0.096375	0.810030	8.709329	3.654515
50430	0	-1.998600	0.935994	9.849571	-0.019858	0.009373	0.098520	0.798503	8.856498	3.664251
50431	0	-2.027327	0.914229	10.062174	-0.020142	0.009155	0.100647	0.787065	9.005155	3.672151
50432	0	-2.078456	0.899985	10.258402	-0.020655	0.009007	0.102610	0.782761	9.149019	3.678922
50433	0	-2.142659	0.944529	10.495635	-0.021301	0.009460	0.104980	0.769307	9.284623	3.686395
50434	0	-2.173766	0.984837	10.643388	-0.021617	0.009856	0.106458	0.763746	9.413358	3.692920
50435	0	-2.177784	0.987516	10.801120	-0.021667	0.009888	0.108032	0.753041	9.529295	3.699269
50436	0	-2.193005	1.003892	10.986235	-0.021832	0.010045	0.109881	0.748859	9.630973	3.704795
50437	0	-2.212422	1.073074	11.131129	-0.022034	0.010742	0.111328	0.738967	9.723130	3.708572
50438	0	-2.186123	1.107498	11.238041	-0.021790	0.011085	0.112393	0.730570	9.795259	3.708705
50439	0	-2.239466	1.055284	11.394227	-0.022339	0.010559	0.113953	0.725310	9.850503	3.708716
50440	0	-2.261099	1.060396	11.429071	-0.022573	0.010607	0.114298	0.723124	9.887307	3.710571
50441	0	-2.278694	1.025118	11.535258	-0.022766	0.010254	0.115356	0.720709	9.907234	3.712206
50442	0	-2.274850	1.049058	11.504256	-0.022747	0.010492	0.115043	0.718630	9.908056	3.708606
50443	0	-2.298917	1.074157	11.505554	-0.023010	0.010742	0.115051	0.717289	9.886479	3.708832
50444	0	-2.268123	1.055520	11.500652	-0.022724	0.010557	0.114998	0.714066	9.843228	3.706802
50445	0	-2.258784	1.056928	11.426800	-0.022644	0.010559	0.114258	0.722475	9.786473	3.702654
50446	0	-2.208995	1.046734	11.392456	-0.022166	0.010457	0.113911	0.730475	9.709433	3.694378
50447	0	-2.224597	1.038520	11.201716	-0.022339	0.010376	0.112000	0.737441	9.614076	3.691604
50448	0	-2.192376	1.016117	11.107784	-0.022033	0.010150	0.111057	0.746093	9.501397	3.686873
50449	0	-2.192031	1.002467	10.909132	-0.022034	0.010010	0.109070	0.758590	9.382067	3.679982
50450	0	-2.180471	0.949903	10.736792	-0.021933	0.009489	0.107343	0.765543	9.245493	3.670723
50451	0	-2.129231	0.965280	10.531140	-0.021423	0.009644	0.105286	0.771745	9.102905	3.657265
50452	0	-2.121226	0.967326	10.371611	-0.021349	0.009661	0.103689	0.781644	8.951817	3.646572
50453	0	-2.079687	0.953436	10.128462	-0.020935	0.009521	0.101257	0.792180	8.795412	3.638545
50454	0	-2.027927	0.949389	9.932463	-0.020420	0.009485	0.099297	0.798009	8.632979	3.625194
50455	0	-1.982428	0.965281	9.670641	-0.019958	0.009644	0.096680	0.804873	8.473978	3.609799
50456	0	-1.944110	0.967293	9.559784	-0.019571	0.009661	0.095572	0.815552	8.317884	3.600945
50457	0	-1.910822	0.965728	9.304046	-0.019226	0.009644	0.093018	0.828678	8.172697	3.590304
50458	0	-1.875986	0.961758	9.137591	-0.018873	0.009609	0.091353	0.835538	8.030477	3.578406
50459	0	-1.875328	0.959425	8.974279	-0.018860	0.009583	0.089722	0.846966	7.894305	3.563918
50460	0	-1.849103	0.961210	8.776892	-0.018591	0.009605	0.087749	0.852382	7.763757	3.553415
50461	0	-1.847227	0.934305	8.613783	-0.018555	0.009338	0.086121	0.855777	7.653879	3.539744
50462	0	-1.777304	0.935483	8.470209	-0.017843	0.009347	0.084688	0.863868	7.558575	3.537210
50463	0	-1.758385	0.897777	8.405641	-0.017639	0.008972	0.084045	0.869428	7.482723	3.531571
50464	0	-1.736430	0.923518	8.303709	-0.017408	0.009227	0.083029	0.879186	7.421377	3.526090
50465	0	-1.730221	0.885344	8.240378	-0.017334	0.008850	0.082397	0.882467	7.376555	3.522039
50466	0	-1.737300	0.867655	8.223060	-0.017393	0.008673	0.082227	0.886759	7.347779	3.520310
50467	0	-1.708304	0.854868	8.203228	-0.017090	0.008545	0.082031	0.891368	7.337417	3.518806
50468	0	-1.757085	0.824782	8.203171	-0.017565	0.008246	0.082033	0.893068	7.344905	3.520723
50469	0	-1.753991	0.854580	8.214836	-0.017517	0.008545	0.082153	0.894638	7.375669	3.518477
50470	0	-1.765803	0.860994	8.286788	-0.017625	0.008607	0.082875	0.899395	7.420365	3.517774
50471	0	-1.762376	0.854177	8.354784	-0.017578	0.008545	0.083557	0.896081	7.481666	3.519990
50472	0	-1.742222	0.896689	8.493029	-0.017366	0.008965	0.084942	0.899160	7.555579	3.525346
50473	0	-1.752729	0.921697	8.671653	-0.017456	0.009216	0.086731	0.901625	7.648201	3.531265
50474	0	-1.780012	0.952092	8.754024	-0.017722	0.009522	0.087556	0.901480	7.748700	3.543197
50475	0	-1.815789	1.000621	8.927629	-0.018066	0.010010	0.089294	0.899109	7.864424	3.551239
50476	0	-1.896352	0.975526	9.051728	-0.018863	0.009758	0.090538	0.898101	7.990266	3.562319
50477	0	-1.939810	0.921038	9.201830	-0.019287	0.009216	0.092041	0.893480	8.126682	3.574216
50478	0	-1.981923	0.943812	9.410612	-0.019698	0.009448	0.094131	0.884396	8.272313	3.582745
50479	0	-2.020534	0.945241	9.647135	-0.020081	0.009460	0.096497	0.877812	8.418763	3.588192
50480	0	-2.021750	0.943247	9.867977	-0.020092	0.009443	0.098704	0.868135	8.562762	3.592260
50481	0	-2.020722	0.999759	10.105021	-0.020081	0.010010	0.101074	0.857072	8.704647	3.594652
50482	0	-2.083149	0.973125	10.307523	-0.020705	0.009740	0.103100	0.850245	8.843275	3.601410
50483	0	-2.075370	1.042994	10.446840	-0.020630	0.010437	0.104492	0.845049	8.977314	3.605036
50484	0	-2.118613	1.040657	10.619094	-0.021065	0.010422	0.106214	0.831281	9.106524	3.610015
50485	0	-2.177153	1.030532	10.764596	-0.021667	0.010315	0.107666	0.823090	9.215666	3.612674
50486	0	-2.228747	1.015920	10.888679	-0.022183	0.010173	0.108907	0.810848	9.323557	3.616983
50487	0	-2.212138	1.018959	11.045642	-0.022034	0.010193	0.110474	0.809095	9.412926	3.622920
50488	0	-2.216446	1.029889	11.188933	-0.022090	0.010308	0.111903	0.800820	9.487712	3.627978
50489	0	-2.209349	1.049145	11.290397	-0.022034	0.010498	0.112915	0.794880	9.547002	3.627088
50490	0	-2.244152	1.029381	11.379991	-0.022399	0.010301	0.113808	0.788521	9.588478	3.627329
50491	0	-2.266870	1.025599	11.382547	-0.022644	0.010254	0.113831	0.790564	9.612006	3.627852
50492	0	-2.263660	1.050635	11.363576	-0.022633	0.010502	0.113637	0.794631	9.614767	3.629816
50493	0	-2.256786	1.081207	11.383273	-0.022583	0.010803	0.113831	0.802704	9.598283	3.634563
50494	0	-2.263923	1.063898	11.402435	-0.022675	0.010637	0.114017	0.802861	9.561741	3.629408
50495	0	-2.234958	1.074742	11.249731	-0.022400	0.010742	0.112488	0.806537	9.509381	3.630124
50496	0	-2.242286	1.033137	11.227410	-0.022483	0.010324	0.112263	0.811468	9.447126	3.625993
50497	0	-2.232577	1.051047	11.152493	-0.022400	0.010498	0.111511	0.821823	9.369961	3.623355
50498	0	-2.209846	1.059046	11.027446	-0.022193	0.010583	0.110256	0.826688	9.270913	3.616838
50499	0	-2.199409	1.032505	10.860103	-0.022095	0.010315	0.108582	0.833996	9.163965	3.602773
50500	0	-2.178234	0.997857	10.650605	-0.021897	0.009968	0.106483	0.841910	9.039514	3.592933
50501	0	-2.130666	1.014641	10.463670	-0.021423	0.010132	0.104614	0.854244	8.910908	3.588463
50502	0	-2.107080	0.980954	10.291207	-0.021194	0.009794	0.102888	0.867388	8.772416	3.583121
50503	0	-2.074567	0.971814	10.116039	-0.020874	0.009705	0.101135	0.878609	8.626307	3.573789
50504	0	-2.049778	0.949948	9.950034	-0.020622	0.009486	0.099476	0.889802	8.482240	3.564931
50505	0	-2.026286	0.947308	9.774164	-0.020386	0.009460	0.097717	0.900449	8.337513	3.550700
50506	0	-1.965979	0.955588	9.577342	-0.019779	0.009545	0.095750	0.909036	8.193942	3.541799
50507	0	-1.959845	0.953623	9.371181	-0.019714	0.009521	0.093689	0.923007	8.051460	3.536540
50508	0	-1.932176	0.937888	9.143562	-0.019427	0.009367	0.091414	0.934064	7.918450	3.525740
50509	0	-1.907072	0.941179	9.035072	-0.019165	0.009399	0.090332	0.946195	7.798020	3.511419
50510	0	-1.858867	0.955430	8.867644	-0.018675	0.009545	0.088659	0.954483	7.685797	3.502895
50511	0	-1.829345	0.941143	8.723438	-0.018372	0.009399	0.087219	0.967108	7.582250	3.493538
50512	0	-1.821288	0.918494	8.604142	-0.018279	0.009178	0.086028	0.973350	7.493056	3.488761
50513	0	-1.777107	0.916284	8.527599	-0.017822	0.009155	0.085266	0.981182	7.423138	3.483754
50514	0	-1.768042	0.917542	8.437758	-0.017721	0.009170	0.084370	0.987058	7.366557	3.481556
50515	0	-1.760521	0.922189	8.399089	-0.017639	0.009216	0.083984	0.992858	7.318979	3.477255
50516	0	-1.773688	0.917039	8.369484	-0.017755	0.009166	0.083692	0.997865	7.293382	3.472761
50517	0	-1.757142	0.921584	8.374169	-0.017578	0.009216	0.083740	0.996318	7.282717	3.468947
50518	0	-1.732677	0.891074	8.300838	-0.017321	0.008910	0.083010	0.996550	7.289595	3.468333
50519	0	-1.759483	0.885095	8.355352	-0.017578	0.008850	0.083557	0.997481	7.310830	3.465943
50520	0	-1.776185	0.891214	8.445928	-0.017735	0.008912	0.084465	0.997619	7.346128	3.463508
50521	0	-1.792598	0.885252	8.507378	-0.017883	0.008850	0.085083	1.001351	7.401721	3.465783
50522	0	-1.802431	0.897422	8.621257	-0.017970	0.008977	0.086224	0.998583	7.471805	3.469597
50523	0	-1.819256	0.903621	8.677806	-0.018127	0.009033	0.086792	1.003586	7.555717	3.469990
50524	0	-1.857872	0.909717	8.851828	-0.018505	0.009100	0.088533	1.001306	7.648784	3.484383
50525	0	-1.870073	0.933189	8.994888	-0.018616	0.009338	0.089966	0.994710	7.754822	3.490136
50526	0	-1.906314	0.907525	9.137707	-0.018972	0.009081	0.091395	0.989432	7.866312	3.499548
50527	0	-1.932547	0.933346	9.232596	-0.019226	0.009338	0.092346	0.985312	7.987353	3.505148
50528	0	-1.941700	0.968124	9.478672	-0.019308	0.009694	0.094808	0.972029	8.116598	3.513348
50529	0	-1.988817	0.975942	9.622985	-0.019775	0.009766	0.096252	0.966870	8.248477	3.521031
50530	0	-2.011716	1.023301	9.783248	-0.020005	0.010241	0.097855	0.960244	8.377125	3.530665
50531	0	-2.061944	1.012332	9.989246	-0.020508	0.010132	0.099915	0.952551	8.502805	3.534624
50532	0	-2.084668	1.029242	10.204505	-0.020737	0.010297	0.102067	0.949587	8.623914	3.542661
50533	0	-2.104355	1.006299	10.434907	-0.020935	0.010071	0.104370	0.942938	8.740666	3.550838
50534	0	-2.119911	1.010271	10.565026	-0.021094	0.010116	0.105670	0.930760	8.851964	3.557565
50535	0	-2.145535	1.030490	10.697699	-0.021362	0.010315	0.106995	0.921412	8.949369	3.560883
50536	0	-2.182008	1.059093	10.828471	-0.021734	0.010599	0.108301	0.914107	9.037874	3.571412
50537	0	-2.198680	1.037270	11.003171	-0.021912	0.010376	0.110046	0.911595	9.113948	3.576618
50538	0	-2.212478	1.036660	11.073723	-0.022063	0.010369	0.110749	0.909268	9.175480	3.578472
50539	0	-2.226712	1.030938	11.199003	-0.022217	0.010315	0.112000	0.904057	9.224748	3.589562
50540	0	-2.241774	1.017888	11.233914	-0.022379	0.010181	0.112347	0.901460	9.262226	3.591704
50541	0	-2.253822	1.018884	11.242387	-0.022522	0.010193	0.112427	0.896697	9.276836	3.590460
50542	0	-2.262083	1.012589	11.247980	-0.022615	0.010123	0.112481	0.898486	9.280340	3.590811
50543	0	-2.220385	1.043848	11.340572	-0.022217	0.010437	0.113403	0.898612	9.265349	3.589848
50544	0	-2.209958	1.050045	11.286374	-0.022130	0.010500	0.112858	0.897307	9.232621	3.586458
50545	0	-2.229107	1.019724	11.267997	-0.022339	0.010193	0.112671	0.899666	9.182132	3.586787
50546	0	-2.224229	1.032719	11.093146	-0.022306	0.010323	0.110919	0.901821	9.114110	3.585362
50547	0	-2.189918	1.050224	10.993859	-0.021973	0.010498	0.109924	0.903217	9.035865	3.578577
50548	0	-2.180250	1.063823	10.899169	-0.021889	0.010628	0.108975	0.911016	8.943520	3.573928
50549	0	-2.157051	1.038540	10.737947	-0.021667	0.010376	0.107361	0.917298	8.838542	3.562399
50550	0	-2.161395	1.027963	10.564923	-0.021721	0.010272	0.105628	0.921639	8.721018	3.553143
50551	0	-2.118759	1.032338	10.390426	-0.021301	0.010315	0.103882	0.926873	8.594117	3.545480
50552	0	-2.089887	1.040289	10.254480	-0.021016	0.010392	0.102522	0.934530	8.461633	3.535451
50553	0	-2.069069	1.020030	10.103758	-0.020813	0.010193	0.101013	0.938541	8.321475	3.523137
50554	0	-2.033245	1.015507	9.894829	-0.020452	0.010146	0.098925	0.944385	8.182163	3.505421
50555	0	-2.003169	0.983451	9.743400	-0.020142	0.009827	0.097412	0.949449	8.051339	3.498867
50556	0	-1.975286	0.960565	9.552440	-0.019865	0.009598	0.095502	0.954564	7.915273	3.486174
50557	0	-1.960486	0.922667	9.328380	-0.019714	0.009216	0.093262	0.962932	7.779282	3.476943
50558	0	-1.927294	0.924655	9.283657	-0.019375	0.009236	0.092816	0.971385	7.651841	3.472932
50559	0	-1.882551	0.910415	9.096120	-0.018921	0.009094	0.090942	0.979859	7.530012	3.469111
50560	0	-1.864767	0.893917	8.947085	-0.018734	0.008930	0.089454	0.987524	7.417742	3.466881
50561	0	-1.860355	0.897971	8.808847	-0.018677	0.008972	0.088074	0.993837	7.320709	3.464375
50562	0	-1.816582	0.880875	8.658910	-0.018229	0.008803	0.086576	0.997812	7.235926	3.453612
50563	0	-1.807783	0.867069	8.564244	-0.018127	0.008667	0.085632	0.999960	7.167611	3.449454
50564	0	-1.798832	0.879975	8.523334	-0.018029	0.008796	0.085225	1.002820	7.110673	3.442827
50565	0	-1.779159	0.903892	8.453954	-0.017822	0.009033	0.084534	1.008247	7.067019	3.444317
50566	0	-1.774065	0.910637	8.418309	-0.017761	0.009105	0.084179	1.008490	7.036862	3.443599
50567	0	-1.775541	0.921783	8.392440	-0.017761	0.009216	0.083923	1.008966	7.026645	3.446748
50568	0	-1.781592	0.958591	8.422928	-0.017811	0.009585	0.084230	1.008442	7.031238	3.450519
50569	0	-1.790310	0.921703	8.416319	-0.017883	0.009216	0.084167	1.008732	7.055759	3.448864
50570	0	-1.795029	0.909169	8.488601	-0.017923	0.009095	0.084891	1.003509	7.089601	3.450551
50571	0	-1.786416	0.884452	8.525793	-0.017822	0.008850	0.085266	0.995996	7.143310	3.450346
50572	0	-1.801846	0.883668	8.621522	-0.017968	0.008839	0.086226	0.993414	7.207385	3.459945
50573	0	-1.825039	0.890143	8.763461	-0.018188	0.008911	0.087646	0.981291	7.285667	3.455798
50574	0	-1.838627	0.937587	8.870678	-0.018314	0.009379	0.088721	0.977419	7.375702	3.460299
50575	0	-1.887868	0.957772	9.031590	-0.018799	0.009583	0.090332	0.972200	7.474092	3.464007
50576	0	-1.941442	0.932061	9.186812	-0.019328	0.009328	0.091886	0.964154	7.578768	3.472211
50577	0	-1.932229	0.915103	9.336436	-0.019226	0.009155	0.093384	0.960151	7.693906	3.477029
50578	0	-1.976963	0.931583	9.515475	-0.019667	0.009329	0.095175	0.945958	7.814832	3.486310
50579	0	-2.006355	0.963481	9.659778	-0.019958	0.009644	0.096619	0.936980	7.936415	3.490074
50580	0	-2.052262	0.961653	9.820241	-0.020416	0.009625	0.098224	0.928006	8.057510	3.497035
50581	0	-2.085764	0.951322	9.983230	-0.020752	0.009521	0.099854	0.919856	8.175791	3.504527
50582	0	-2.065276	0.986403	10.186484	-0.020541	0.009871	0.101887	0.913921	8.298196	3.511642
50583	0	-2.091690	0.994289	10.331212	-0.020813	0.009949	0.103333	0.908649	8.410359	3.523057
50584	0	-2.118261	1.017319	10.479743	-0.021085	0.010180	0.104816	0.901585	8.514352	3.526764
50585	0	-2.133268	1.054938	10.691616	-0.021240	0.010559	0.106934	0.891940	8.610448	3.530433
50586	0	-2.181468	1.059378	10.798001	-0.021732	0.010600	0.107996	0.885799	8.694851	3.538522
50587	0	-2.173951	1.066845	10.881257	-0.021667	0.010681	0.108826	0.872663	8.767821	3.540628
50588	0	-2.211521	1.052718	11.019078	-0.022058	0.010532	0.110202	0.866866	8.825075	3.533684
50589	0	-2.208004	1.049364	11.101416	-0.022034	0.010498	0.111023	0.861882	8.870093	3.537275
50590	0	-2.221831	1.012205	11.209771	-0.022189	0.010122	0.112103	0.860592	8.897236	3.535731
50591	0	-2.247779	1.012824	11.230164	-0.022461	0.010132	0.112305	0.855554	8.911831	3.530306
50592	0	-2.243847	1.006242	11.254138	-0.022434	0.010063	0.112542	0.853201	8.913494	3.529490
50593	0	-2.219298	0.994942	11.212624	-0.022217	0.009949	0.112122	0.851439	8.886756	3.520469
50594	0	-2.220106	1.031895	11.201358	-0.022230	0.010316	0.112008	0.852093	8.854482	3.517027
50595	0	-2.210919	1.044246	11.194718	-0.022156	0.010437	0.111938	0.854899	8.804266	3.516439
50596	0	-2.218916	1.021279	11.074574	-0.022247	0.010203	0.110735	0.861471	8.741596	3.514071
50597	0	-2.202235	1.032139	10.975516	-0.022095	0.010315	0.109741	0.864668	8.663617	3.508525
50598	0	-2.174703	1.033800	10.807572	-0.021831	0.010327	0.108060	0.872075	8.572704	3.504824
50599	0	-2.138637	1.020056	10.725764	-0.021484	0.010193	0.107239	0.876090	8.465664	3.496620
50600	0	-2.143356	1.009502	10.595282	-0.021535	0.010085	0.105933	0.882421	8.353754	3.490217
50601	0	-2.101189	0.995595	10.384169	-0.021118	0.009949	0.103821	0.885779	8.234273	3.478138
50602	0	-2.079979	1.015875	10.205181	-0.020909	0.010145	0.102031	0.896251	8.109057	3.469822
50603	0	-2.045432	1.001771	10.091363	-0.020569	0.010010	0.100891	0.900393	7.976852	3.457573
50604	0	-2.048367	0.985525	9.839330	-0.020590	0.009842	0.098372	0.911093	7.851044	3.442517
50605	0	-2.027747	0.983967	9.676217	-0.020386	0.009827	0.096741	0.921594	7.720670	3.428938
50606	0	-1.981803	0.949557	9.558384	-0.019928	0.009485	0.095562	0.929035	7.586649	3.418388
50607	0	-1.955351	0.946792	9.407524	-0.019653	0.009460	0.094055	0.933490	7.462874	3.406165
50608	0	-1.924098	0.905835	9.258690	-0.019335	0.009048	0.092568	0.942322	7.344479	3.398364
50609	0	-1.889392	0.892045	9.138698	-0.018982	0.008911	0.091370	0.949524	7.231749	3.389816
50610	0	-1.836380	0.881625	8.995351	-0.018443	0.008807	0.089938	0.956830	7.128308	3.385408
50611	0	-1.842377	0.891560	8.857614	-0.018494	0.008911	0.088562	0.958665	7.035523	3.372443
50612	0	-1.853799	0.886541	8.799163	-0.018600	0.008859	0.087979	0.963547	6.952859	3.372909
50613	0	-1.844807	0.885345	8.674033	-0.018494	0.008850	0.086731	0.964613	6.890048	3.369846
50614	0	-1.805880	0.891982	8.547550	-0.018099	0.008917	0.085467	0.965399	6.833794	3.362030
50615	0	-1.803703	0.909820	8.576016	-0.018066	0.009094	0.085754	0.967729	6.791850	3.359605
50616	0	-1.823391	0.886376	8.497572	-0.018252	0.008858	0.084972	0.973297	6.764249	3.353011
50617	0	-1.787804	0.897475	8.508384	-0.017883	0.008972	0.085083	0.974576	6.754339	3.347487
50618	0	-1.763304	0.928751	8.508247	-0.017629	0.009282	0.085084	0.979839	6.757326	3.342256
50619	0	-1.789762	0.890945	8.465291	-0.017883	0.008911	0.084656	0.975928	6.773724	3.343897
50620	0	-1.787894	0.914742	8.610874	-0.017852	0.009151	0.086114	0.969250	6.806703	3.345080
50621	0	-1.798370	0.903228	8.660082	-0.017944	0.009033	0.086609	0.967016	6.855595	3.351358
50622	0	-1.837935	0.903096	8.719164	-0.018330	0.009031	0.087202	0.965803	6.917688	3.355643
50623	0	-1.842735	0.927457	8.812342	-0.018372	0.009277	0.088135	0.961633	6.986922	3.358236
50624	0	-1.867425	0.951392	8.925774	-0.018607	0.009516	0.089272	0.958928	7.069679	3.368055
50625	0	-1.874900	0.890700	9.141629	-0.018677	0.008911	0.091431	0.953560	7.156878	3.370433
50626	0	-1.920951	0.901926	9.278877	-0.019129	0.009025	0.092805	0.946995	7.253182	3.373804
50627	0	-1.961942	0.884281	9.422066	-0.019531	0.008850	0.094238	0.938359	7.356988	3.380684
50628	0	-1.962220	0.913087	9.534410	-0.019527	0.009140	0.095363	0.927750	7.467514	3.380130
50629	0	-1.987425	0.945282	9.782008	-0.019775	0.009460	0.097839	0.919183	7.579864	3.384926
50630	0	-2.031808	0.931168	9.900089	-0.020220	0.009322	0.099020	0.907394	7.690234	3.385163
50631	0	-2.061270	0.963360	10.007709	-0.020508	0.009644	0.100098	0.896498	7.806819	3.392373
50632	0	-2.094010	0.967854	10.168430	-0.020844	0.009684	0.101704	0.890935	7.912294	3.393414
50633	0	-2.078292	0.988039	10.264326	-0.020691	0.009888	0.102661	0.882731	8.011689	3.389620
50634	0	-2.109137	0.998869	10.504892	-0.021002	0.009995	0.105066	0.876263	8.105958	3.391331
50635	0	-2.107722	1.006828	10.667370	-0.020996	0.010071	0.106689	0.873232	8.189669	3.399956
50636	0	-2.111351	1.018513	10.816954	-0.021039	0.010187	0.108184	0.870461	8.265262	3.402662
50637	0	-2.167394	1.025176	10.905664	-0.021606	0.010254	0.109070	0.867301	8.332955	3.400390
50638	0	-2.148691	1.037672	11.019268	-0.021438	0.010371	0.110203	0.871745	8.380912	3.405541
50639	0	-2.164291	1.031554	11.046644	-0.021606	0.010315	0.110474	0.870795	8.415527	3.408160
50640	0	-2.188778	1.037902	11.124676	-0.021863	0.010377	0.111252	0.871142	8.437840	3.411668
50641	0	-2.186020	1.031546	11.144826	-0.021851	0.010315	0.111450	0.869402	8.444641	3.410370
50642	0	-2.192494	1.026585	11.150668	-0.021932	0.010254	0.111506	0.878908	8.434687	3.407759
50643	0	-2.213656	1.013727	11.133145	-0.022156	0.010132	0.111328	0.881412	8.411996	3.401069
50644	0	-2.184499	1.039612	11.103338	-0.021873	0.010386	0.111029	0.888051	8.379626	3.394491
50645	0	-2.174188	1.014075	11.029912	-0.021790	0.010132	0.110291	0.893571	8.327191	3.390844
50646	0	-2.181628	1.015949	10.958666	-0.021878	0.010149	0.109575	0.900441	8.259539	3.388780
50647	0	-2.171613	1.008067	10.871740	-0.021790	0.010071	0.108704	0.906464	8.179305	3.384496
50648	0	-2.125288	1.016495	10.807449	-0.021338	0.010151	0.108059	0.916593	8.085806	3.376846
50649	0	-2.133087	0.983241	10.597517	-0.021423	0.009827	0.105957	0.917915	7.983087	3.369741
50650	0	-2.102322	0.972535	10.442382	-0.021119	0.009715	0.104405	0.924095	7.875124	3.360542
50651	0	-2.077482	0.971508	10.255823	-0.020874	0.009705	0.102539	0.930603	7.761626	3.352100
50652	0	-2.075826	0.979598	10.125470	-0.020862	0.009786	0.101234	0.936910	7.641981	3.342304
50653	0	-2.027917	1.014088	10.011841	-0.020386	0.010132	0.100098	0.941821	7.517363	3.336187
50654	0	-1.995402	1.009536	9.838840	-0.020055	0.010088	0.098369	0.945111	7.397359	3.326836
50655	0	-1.985824	0.989712	9.700450	-0.019958	0.009888	0.096985	0.950842	7.276326	3.313789
50656	0	-1.948501	0.997633	9.527127	-0.019579	0.009967	0.095253	0.957001	7.160713	3.310142
50657	0	-1.931534	0.953271	9.395133	-0.019409	0.009521	0.093933	0.965346	7.043591	3.303868
50658	0	-1.901730	0.942880	9.239842	-0.019103	0.009421	0.092381	0.969510	6.934608	3.292713
50659	0	-1.896685	0.891868	9.132371	-0.019043	0.008911	0.091309	0.974127	6.836386	3.284697
50660	0	-1.863695	0.899925	8.933822	-0.018711	0.008986	0.089324	0.985547	6.738599	3.273883
50661	0	-1.837218	0.952953	8.869577	-0.018433	0.009521	0.088684	0.991494	6.657796	3.262122
50662	0	-1.844227	0.947835	8.780257	-0.018497	0.009476	0.087791	0.990618	6.584220	3.254998
50663	0	-1.820396	0.916309	8.716691	-0.018250	0.009155	0.087158	0.996710	6.521484	3.252721
50664	0	-1.800358	0.917481	8.614448	-0.018038	0.009171	0.086138	0.998577	6.473070	3.247974
50665	0	-1.816179	0.903847	8.606465	-0.018188	0.009033	0.086060	1.001947	6.434613	3.242497
50666	0	-1.806186	0.910442	8.558353	-0.018075	0.009104	0.085581	0.999761	6.414061	3.232542
50667	0	-1.787648	0.891254	8.545050	-0.017883	0.008911	0.085449	0.998706	6.401910	3.225883
50668	0	-1.794044	0.903662	8.532691	-0.017931	0.009035	0.085329	0.998199	6.411468	3.224814
50669	0	-1.778155	0.909785	8.623811	-0.017761	0.009094	0.086243	1.000645	6.435267	3.220824
50670	0	-1.801637	0.891867	8.702009	-0.017985	0.008918	0.087027	0.999822	6.472856	3.222939
50671	0	-1.792511	0.939866	8.769907	-0.017883	0.009399	0.087708	0.997144	6.524158	3.217602
50672	0	-1.844106	0.915028	8.804619	-0.018394	0.009153	0.088056	0.991684	6.581489	3.213256
50673	0	-1.855045	0.915220	8.928297	-0.018494	0.009155	0.089294	0.986379	6.650955	3.218009
50674	0	-1.880162	0.914474	9.090458	-0.018732	0.009149	0.090919	0.980487	6.735141	3.220856
50675	0	-1.887585	0.939436	9.178160	-0.018799	0.009399	0.091797	0.973315	6.827756	3.227619
50676	0	-1.928492	0.938242	9.327450	-0.019200	0.009389	0.093291	0.964650	6.928140	3.230870
50677	0	-1.943437	0.939482	9.391578	-0.019348	0.009399	0.093933	0.958349	7.029759	3.240120
50678	0	-1.991849	0.962966	9.595413	-0.019830	0.009634	0.095972	0.952480	7.132214	3.241969
50679	0	-1.999138	0.982026	9.837029	-0.019897	0.009827	0.098389	0.944451	7.238115	3.243499
50680	0	-2.036342	0.968435	9.961416	-0.020271	0.009691	0.099632	0.935859	7.340562	3.248705
50681	0	-2.017798	0.993837	10.062853	-0.020081	0.009949	0.100647	0.923545	7.447951	3.254989
50682	0	-2.073803	0.991804	10.223884	-0.020645	0.009927	0.102257	0.913036	7.548604	3.257126
50683	0	-2.102309	0.987831	10.319347	-0.020935	0.009888	0.103210	0.901780	7.642918	3.259935
50684	0	-2.125788	1.016461	10.419763	-0.021174	0.010174	0.104214	0.890695	7.731219	3.263849
50685	0	-2.155923	1.000337	10.600348	-0.021484	0.010010	0.106018	0.882523	7.808777	3.266956
50686	0	-2.158153	1.023366	10.713524	-0.021514	0.010241	0.107148	0.873681	7.877782	3.268078
50687	0	-2.154386	1.019024	10.759334	-0.021484	0.010193	0.107605	0.869171	7.937847	3.270853
50688	0	-2.170968	1.030089	10.922131	-0.021667	0.010309	0.109229	0.858320	7.979963	3.267638
50689	0	-2.182394	1.025132	10.955150	-0.021790	0.010254	0.109558	0.853223	8.012820	3.265378
50690	0	-2.175760	1.049158	11.002906	-0.021737	0.010492	0.110033	0.849660	8.031143	3.259923
50691	0	-2.204059	1.043265	11.004542	-0.022034	0.010437	0.110046	0.842093	8.035294	3.255249
50692	0	-2.167563	1.012029	11.059423	-0.021682	0.010122	0.110593	0.836692	8.025894	3.253124
50693	0	-2.170598	1.031946	11.035557	-0.021729	0.010315	0.110352	0.837745	7.999442	3.260390
50694	0	-2.171548	1.038394	11.024295	-0.021745	0.010385	0.110237	0.833095	7.966230	3.249606
50695	0	-2.144130	1.056478	10.956600	-0.021484	0.010559	0.109558	0.834640	7.918416	3.237278
50696	0	-2.164787	1.051352	10.842458	-0.021705	0.010509	0.108414	0.835322	7.855554	3.236379
50697	0	-2.147719	1.032641	10.731239	-0.021545	0.010315	0.107300	0.842611	7.779910	3.234721
50698	0	-2.145332	0.985431	10.618055	-0.021533	0.009849	0.106165	0.843496	7.691290	3.221365
50699	0	-2.097357	1.013408	10.530212	-0.021057	0.010132	0.105286	0.840615	7.597767	3.208947
50700	0	-2.062346	0.984273	10.368622	-0.020710	0.009830	0.103670	0.848642	7.499491	3.201155
50701	0	-2.054271	0.984130	10.255517	-0.020630	0.009827	0.102539	0.859427	7.399400	3.199275
50702	0	-2.012010	0.974187	10.100157	-0.020214	0.009733	0.100984	0.863553	7.290195	3.192623
50703	0	-2.053398	0.959229	9.920110	-0.020630	0.009583	0.099182	0.868930	7.176787	3.191130
50704	0	-2.046539	0.936477	9.862822	-0.020561	0.009357	0.098609	0.871573	7.062930	3.180750
50705	0	-1.992707	0.947191	9.730792	-0.020020	0.009460	0.097290	0.879249	6.951533	3.174654
50706	0	-1.963067	0.924585	9.526728	-0.019717	0.009238	0.095250	0.882756	6.844944	3.165891
50707	0	-1.914197	0.941045	9.376611	-0.019226	0.009399	0.093750	0.890525	6.739672	3.156546
50708	0	-1.903873	0.912414	9.300387	-0.019120	0.009115	0.092988	0.895964	6.636845	3.144133
50709	0	-1.884708	0.928678	9.138394	-0.018921	0.009277	0.091370	0.902314	6.541801	3.134324
50710	0	-1.883188	0.923896	9.049584	-0.018897	0.009234	0.090483	0.902916	6.456778	3.125845
50711	0	-1.843612	0.928418	8.936665	-0.018494	0.009277	0.089355	0.906636	6.380456	3.121306
50712	0	-1.857643	0.929042	8.871609	-0.018624	0.009291	0.088706	0.901483	6.316018	3.119021
50713	0	-1.833369	0.921806	8.802042	-0.018372	0.009216	0.088013	0.899286	6.264094	3.108205
50714	0	-1.826371	0.928505	8.766802	-0.018296	0.009280	0.087662	0.901099	6.218920	3.109295
50715	0	-1.780408	0.940202	8.710061	-0.017822	0.009399	0.087097	0.900477	6.192290	3.107759
50716	0	-1.783881	0.922551	8.728817	-0.017847	0.009221	0.087287	0.902526	6.178702	3.104387
50717	0	-1.794533	0.939428	8.715855	-0.017944	0.009399	0.087158	0.892480	6.177223	3.100631
50718	0	-1.807858	0.895792	8.703439	-0.018068	0.008962	0.087036	0.884398	6.187907	3.098371
50719	0	-1.821047	0.909549	8.751971	-0.018188	0.009094	0.087524	0.883142	6.213825	3.095595
50720	0	-1.844482	0.854203	8.763144	-0.018416	0.008547	0.087637	0.874218	6.248090	3.097101
50721	0	-1.846976	0.879014	8.879833	-0.018433	0.008789	0.088806	0.873045	6.293088	3.099066
50722	0	-1.867817	0.909219	8.932961	-0.018630	0.009096	0.089339	0.865877	6.351899	3.096082
50723	0	-1.873129	0.909266	9.044299	-0.018677	0.009094	0.090454	0.861669	6.417956	3.101543
50724	0	-1.885147	0.933128	9.163910	-0.018787	0.009335	0.091652	0.855580	6.495024	3.106035
50725	0	-1.892909	0.951893	9.263752	-0.018860	0.009521	0.092651	0.850617	6.577594	3.109352
50726	0	-1.925670	0.944992	9.346262	-0.019183	0.009455	0.093477	0.843068	6.664693	3.114982
50727	0	-1.955300	0.957894	9.489302	-0.019470	0.009583	0.094910	0.837308	6.761597	3.117185
50728	0	-1.984758	0.938307	9.632326	-0.019761	0.009392	0.096340	0.825650	6.861484	3.117641
50729	0	-2.010589	0.933049	9.812764	-0.020020	0.009338	0.098145	0.815044	6.959342	3.118772
50730	0	-2.022008	0.956062	9.980253	-0.020135	0.009566	0.099819	0.806999	7.054137	3.120612
50731	0	-2.028829	0.993994	10.105794	-0.020203	0.009949	0.101074	0.795548	7.148194	3.132150
50732	0	-2.027376	1.016753	10.218622	-0.020193	0.010175	0.102201	0.785787	7.235683	3.136412
50733	0	-2.065000	1.024972	10.374407	-0.020569	0.010254	0.103760	0.779459	7.322407	3.138316
50734	0	-2.086620	1.029925	10.444606	-0.020794	0.010306	0.104460	0.769761	7.398873	3.137476
50735	0	-2.118784	1.018755	10.569947	-0.021118	0.010193	0.105713	0.761981	7.471600	3.137145
50736	0	-2.156180	0.999066	10.622326	-0.021502	0.009998	0.106235	0.751523	7.532723	3.144239
50737	0	-2.146830	1.006522	10.759655	-0.021423	0.010071	0.107605	0.742983	7.577888	3.146312
50738	0	-2.136683	1.030607	10.861809	-0.021331	0.010303	0.108625	0.742775	7.613211	3.146570
50739	0	-2.169816	1.018921	10.924718	-0.021667	0.010193	0.109253	0.735942	7.642765	3.145944
50740	0	-2.156509	1.018084	11.003168	-0.021546	0.010185	0.110035	0.728092	7.659684	3.144651
50741	0	-2.166474	1.006771	10.955893	-0.021667	0.010071	0.109558	0.721099	7.654353	3.142166
50742	0	-2.159189	1.018759	10.956067	-0.021601	0.010186	0.109559	0.718662	7.642614	3.146399
50743	0	-2.213148	1.001009	10.937989	-0.022156	0.010010	0.109375	0.714694	7.614863	3.140182
50744	0	-2.194829	1.020109	11.000147	-0.021985	0.010193	0.109995	0.718577	7.574239	3.135124
50745	0	-2.180503	1.013475	10.889558	-0.021851	0.010132	0.108887	0.716822	7.523998	3.132267
50746	0	-2.163821	1.020007	10.806154	-0.021700	0.010198	0.108049	0.714191	7.456426	3.123156
50747	0	-2.136017	0.989153	10.688485	-0.021423	0.009888	0.106873	0.713019	7.386574	3.113635
50748	0	-2.097612	0.996237	10.617880	-0.021054	0.009955	0.106164	0.714886	7.300183	3.104720
50749	0	-2.109897	1.014065	10.481270	-0.021179	0.010132	0.104797	0.718748	7.210366	3.100043
50750	0	-2.069144	0.972976	10.337845	-0.020777	0.009722	0.103362	0.721753	7.113791	3.092192
50751	0	-2.066235	0.965057	10.225139	-0.020752	0.009644	0.102234	0.723653	7.011463	3.078798
50752	0	-2.048344	0.966553	10.057741	-0.020576	0.009657	0.100559	0.727296	6.903527	3.068341
50753	0	-2.034936	0.971131	9.938459	-0.020447	0.009705	0.099365	0.728730	6.789287	3.061363
50754	0	-2.015949	0.985133	9.783500	-0.020255	0.009839	0.097816	0.736845	6.675518	3.048289
50755	0	-1.986719	0.989689	9.602630	-0.019958	0.009888	0.096008	0.741600	6.564752	3.038626
50756	0	-1.950817	0.948584	9.532810	-0.019594	0.009479	0.095311	0.744303	6.459525	3.027386
50757	0	-1.932416	0.916460	9.376666	-0.019409	0.009155	0.093750	0.749640	6.353832	3.016732
50758	0	-1.898282	0.911881	9.208859	-0.019059	0.009112	0.092073	0.751828	6.257016	3.006660
50759	0	-1.878905	0.946340	9.168905	-0.018860	0.009460	0.091675	0.749864	6.166741	2.993996
50760	0	-1.884188	0.910482	9.025102	-0.018904	0.009100	0.090239	0.750620	6.086420	2.981721
50761	0	-1.874299	0.891867	8.967159	-0.018799	0.008911	0.089661	0.754934	6.013254	2.974882
50762	0	-1.839519	0.917381	8.871498	-0.018445	0.009170	0.088705	0.755138	5.947077	2.969317
50763	0	-1.833656	0.915660	8.808089	-0.018372	0.009155	0.088074	0.752219	5.899677	2.957666
50764	0	-1.833409	0.910070	8.742224	-0.018363	0.009096	0.087417	0.753490	5.859906	2.953153
50765	0	-1.822819	0.909787	8.704022	-0.018250	0.009094	0.087036	0.753650	5.829935	2.952784
50766	0	-1.819762	0.898294	8.753349	-0.018207	0.008979	0.087532	0.754855	5.816243	2.951162
50767	0	-1.806436	0.885370	8.715826	-0.018066	0.008850	0.087158	0.755578	5.811602	2.949072
50768	0	-1.819630	0.910240	8.739977	-0.018185	0.009101	0.087402	0.753809	5.824853	2.946829
50769	0	-1.845339	0.890725	8.861911	-0.018433	0.008911	0.088623	0.745634	5.849729	2.942392
50770	0	-1.813619	0.908608	8.879185	-0.018108	0.009086	0.088798	0.743105	5.883617	2.938708
50771	0	-1.871860	0.909381	8.855322	-0.018677	0.009094	0.088562	0.739789	5.935663	2.941409
50772	0	-1.874738	0.951839	8.932778	-0.018701	0.009521	0.089337	0.734417	5.993574	2.942140
50773	0	-1.879216	0.957582	9.050458	-0.018738	0.009583	0.090515	0.723443	6.060290	2.945680
50774	0	-1.915366	0.938156	9.176258	-0.019093	0.009385	0.091775	0.716825	6.134500	2.947142
50775	0	-1.904608	0.927065	9.282201	-0.018982	0.009277	0.092834	0.706470	6.211651	2.945671
50776	0	-1.930585	0.932038	9.401521	-0.019235	0.009324	0.094029	0.699891	6.296339	2.949726
50777	0	-1.966545	0.927024	9.568882	-0.019592	0.009277	0.095703	0.689378	6.381911	2.952619
50778	0	-1.999623	0.901723	9.614657	-0.019922	0.009018	0.096162	0.686401	6.468051	2.956217
50779	0	-2.016195	0.932928	9.818977	-0.020081	0.009338	0.098206	0.673971	6.561069	2.953109
50780	0	-2.026044	0.962453	9.986695	-0.020185	0.009624	0.099882	0.671837	6.645136	2.954937
50781	0	-2.034417	1.000491	10.093645	-0.020264	0.010010	0.100952	0.664351	6.734572	2.954460
50782	0	-2.074752	0.993478	10.230837	-0.020671	0.009938	0.102324	0.658429	6.818546	2.951927
50783	0	-2.094718	1.012740	10.374546	-0.020874	0.010132	0.103760	0.651302	6.897453	2.955932
50784	0	-2.084447	0.999785	10.475572	-0.020778	0.010000	0.104769	0.646281	6.968660	2.957836
50785	0	-2.123910	0.988420	10.643371	-0.021179	0.009888	0.106445	0.639929	7.031369	2.959690
50786	0	-2.123396	0.969525	10.683763	-0.021177	0.009697	0.106849	0.635401	7.090421	2.959891
50787	0	-2.129141	0.988392	10.796146	-0.021240	0.009888	0.107971	0.628596	7.143070	2.959681
50788	0	-2.143879	1.012931	10.818799	-0.021404	0.010124	0.108195	0.630735	7.178045	2.958679
50789	0	-2.144468	1.025679	10.802772	-0.021423	0.010254	0.108032	0.630252	7.199101	2.959380
50790	0	-2.172135	1.026159	10.954640	-0.021711	0.010260	0.109549	0.628537	7.208040	2.961667
50791	0	-2.154660	1.050128	10.864203	-0.021545	0.010498	0.108643	0.627946	7.207850	2.958518
50792	0	-2.190283	1.026444	10.931394	-0.021914	0.010260	0.109312	0.628728	7.194317	2.953594
50793	0	-2.182380	1.007396	10.889180	-0.021851	0.010071	0.108887	0.627467	7.164809	2.953534
50794	0	-2.164108	0.989855	10.798728	-0.021676	0.009893	0.107981	0.628086	7.126455	2.946876
50795	0	-2.156070	1.037737	10.712578	-0.021606	0.010376	0.107117	0.624575	7.076382	2.940337
50796	0	-2.145964	0.995877	10.653505	-0.021516	0.009951	0.106524	0.627995	7.014815	2.934856
50797	0	-2.136169	1.013735	10.627410	-0.021423	0.010132	0.106262	0.628546	6.947371	2.919896
50798	0	-2.098728	1.008942	10.477265	-0.021058	0.010081	0.104759	0.631795	6.868987	2.908276
50799	0	-2.085632	0.995152	10.438562	-0.020935	0.009949	0.104370	0.629105	6.781676	2.894674
50800	0	-2.069897	0.972165	10.319499	-0.020780	0.009709	0.103180	0.636757	6.691179	2.889356
50801	0	-2.048476	0.952875	10.109062	-0.020569	0.009521	0.101074	0.638947	6.594999	2.879226
50802	0	-2.043807	0.936264	10.118398	-0.020523	0.009353	0.101168	0.644117	6.497850	2.873793
50803	0	-2.005345	0.946665	9.901634	-0.020142	0.009460	0.098999	0.645213	6.395077	2.863348
50804	0	-1.982366	0.954475	9.776741	-0.019907	0.009533	0.097752	0.653089	6.296687	2.852217
50805	0	-1.981348	0.965488	9.608557	-0.019897	0.009644	0.096069	0.660417	6.195831	2.842682
50806	0	-1.965217	0.991906	9.459067	-0.019732	0.009910	0.094575	0.665728	6.097898	2.833361
50807	0	-1.951941	0.964939	9.321538	-0.019592	0.009644	0.093201	0.667173	6.007670	2.821582
50808	0	-1.925494	0.942021	9.269367	-0.019325	0.009411	0.092680	0.673143	5.920152	2.806860
50809	0	-1.867699	0.934692	9.162532	-0.018738	0.009338	0.091614	0.678217	5.843443	2.799328
50810	0	-1.868523	0.911704	9.036574	-0.018741	0.009110	0.090355	0.681221	5.772514	2.790914
50811	0	-1.844581	0.909932	8.948690	-0.018494	0.009094	0.089478	0.682393	5.710568	2.785899
50812	0	-1.842089	0.916602	8.962551	-0.018459	0.009165	0.089618	0.679109	5.660765	2.778517
50813	0	-1.834399	0.903748	8.868936	-0.018372	0.009033	0.088684	0.679875	5.624383	2.775955
50814	0	-1.866390	0.886169	8.802693	-0.018683	0.008858	0.088023	0.680642	5.598251	2.769894
50815	0	-1.848098	0.915628	8.801525	-0.018494	0.009155	0.088013	0.677699	5.581028	2.766378
50816	0	-1.846620	0.897405	8.746871	-0.018469	0.008974	0.087468	0.673623	5.576795	2.765936
50817	0	-1.801040	0.921650	8.807268	-0.018005	0.009216	0.088074	0.670150	5.582586	2.762945
50818	0	-1.797310	0.933940	8.825015	-0.017955	0.009338	0.088254	0.668029	5.605497	2.758802
50819	0	-1.833183	0.933607	8.825266	-0.018311	0.009338	0.088257	0.661733	5.632338	2.753035
50820	0	-1.844882	0.945448	8.946211	-0.018415	0.009455	0.089469	0.658436	5.674234	2.751857
50821	0	-1.847295	0.933429	9.020214	-0.018433	0.009338	0.090210	0.650537	5.724649	2.746966
50822	0	-1.898634	0.902221	9.073382	-0.018941	0.009025	0.090743	0.644721	5.781177	2.746985
50823	0	-1.909307	0.921669	9.142018	-0.019043	0.009216	0.091431	0.642590	5.843186	2.743917
50824	0	-1.908519	0.896809	9.310633	-0.019023	0.008972	0.093119	0.635303	5.919001	2.742476
50825	0	-1.929251	0.915181	9.361461	-0.019226	0.009155	0.093628	0.628864	5.999519	2.739921
50826	0	-1.924891	0.938817	9.517427	-0.019178	0.009392	0.095188	0.622249	6.083578	2.744186
50827	0	-1.972647	0.970414	9.593231	-0.019653	0.009705	0.095947	0.619472	6.170110	2.749997
50828	0	-1.981769	0.951554	9.736652	-0.019741	0.009521	0.097382	0.611475	6.259496	2.752310
50829	0	-2.021806	0.951429	9.910623	-0.020142	0.009521	0.099121	0.601067	6.347127	2.758518
50830	0	-2.024846	0.992497	9.999191	-0.020174	0.009933	0.100006	0.589258	6.431726	2.756199
50831	0	-2.052222	1.006421	10.154794	-0.020447	0.010071	0.101562	0.579620	6.516135	2.760890
50832	0	-2.073304	1.011623	10.237298	-0.020660	0.010118	0.102387	0.574818	6.596773	2.763794
50833	0	-2.081321	1.012749	10.344271	-0.020752	0.010132	0.103455	0.567484	6.664063	2.763456
50834	0	-2.123856	1.011877	10.470024	-0.021181	0.010122	0.104712	0.561059	6.726452	2.761188
50835	0	-2.123280	1.037227	10.576355	-0.021179	0.010376	0.105774	0.554289	6.783978	2.770249
50836	0	-2.126873	1.024317	10.708772	-0.021227	0.010246	0.107096	0.547948	6.828306	2.772686
50837	0	-2.115615	1.055712	10.747564	-0.021118	0.010559	0.107483	0.542753	6.868401	2.772277
50838	0	-2.146718	1.012732	10.758400	-0.021439	0.010127	0.107590	0.539705	6.898552	2.765236
50839	0	-2.193166	1.012985	10.802835	-0.021912	0.010132	0.108032	0.534138	6.919526	2.764926
50840	0	-2.159179	1.006626	10.875498	-0.021586	0.010066	0.108756	0.530562	6.924996	2.762263
50841	0	-2.166544	1.031579	10.900911	-0.021667	0.010315	0.109009	0.527473	6.922696	2.758881
50842	0	-2.170915	1.056514	10.827899	-0.021725	0.010560	0.108276	0.528535	6.906141	2.755522
50843	0	-2.158150	1.019910	10.748733	-0.021606	0.010193	0.107483	0.530658	6.879523	2.751602
50844	0	-2.158065	1.014592	10.719357	-0.021618	0.010143	0.107186	0.528726	6.839747	2.748693
50845	0	-2.137779	1.013314	10.675950	-0.021423	0.010132	0.106750	0.525227	6.790972	2.741973
50846	0	-2.127823	0.971449	10.604546	-0.021333	0.009706	0.106035	0.528650	6.732165	2.740887
50847	0	-2.123903	1.007393	10.517587	-0.021301	0.010071	0.105164	0.526766	6.664586	2.732085
50848	0	-2.111201	0.989868	10.434586	-0.021178	0.009893	0.104333	0.527106	6.592083	2.725738
50849	0	-2.098462	0.989545	10.359064	-0.021057	0.009888	0.103577	0.530082	6.512187	2.715781
50850	0	-2.089915	0.978929	10.197127	-0.020976	0.009780	0.101956	0.534909	6.426142	2.703163
50851	0	-2.043164	0.953030	10.108882	-0.020508	0.009521	0.101074	0.539104	6.340126	2.698889
50852	0	-2.009383	0.942311	9.959275	-0.020175	0.009417	0.099577	0.540783	6.247167	2.692254
50853	0	-2.000039	0.959063	9.822115	-0.020081	0.009583	0.098206	0.544378	6.154091	2.682310
50854	0	-1.965527	0.979126	9.764144	-0.019738	0.009781	0.097626	0.550734	6.057312	2.670105
50855	0	-1.975895	0.983394	9.547431	-0.019836	0.009827	0.095459	0.553820	5.964880	2.659176
50856	0	-1.949020	0.985113	9.428162	-0.019562	0.009841	0.094268	0.560484	5.878453	2.650810
50857	0	-1.946564	0.989658	9.364066	-0.019531	0.009888	0.093628	0.565830	5.798721	2.644646
50858	0	-1.945869	0.942301	9.317719	-0.019523	0.009417	0.093164	0.568256	5.720620	2.636576
50859	0	-1.916719	0.922063	9.168671	-0.019226	0.009216	0.091675	0.568206	5.647599	2.634279
50860	0	-1.887593	0.916837	9.103629	-0.018927	0.009163	0.091026	0.569981	5.584387	2.624513
50861	0	-1.863378	0.885403	9.052361	-0.018677	0.008850	0.090515	0.570178	5.530579	2.616999
50862	0	-1.831401	0.916668	9.023264	-0.018348	0.009163	0.090226	0.570219	5.488279	2.616178
50863	0	-1.858921	0.915994	8.960464	-0.018616	0.009155	0.089600	0.571589	5.454909	2.614294
50864	0	-1.860561	0.934893	8.906353	-0.018624	0.009347	0.089060	0.569773	5.431398	2.610104
50865	0	-1.860661	0.940369	8.813623	-0.018616	0.009399	0.088135	0.571378	5.420078	2.599971
50866	0	-1.859672	0.916441	8.887008	-0.018598	0.009163	0.088870	0.569593	5.419452	2.594540
50867	0	-1.850075	0.915609	8.837734	-0.018494	0.009155	0.088379	0.566961	5.429141	2.592620
50868	0	-1.815887	0.927848	8.873778	-0.018142	0.009278	0.088741	0.563643	5.451702	2.595796
50869	0	-1.833620	0.903250	8.935028	-0.018311	0.009033	0.089355	0.559696	5.485053	2.593319
50870	0	-1.857787	0.897271	9.031382	-0.018546	0.008970	0.090321	0.559644	5.525777	2.597218
50871	0	-1.896341	0.909028	9.062872	-0.018921	0.009094	0.090637	0.551954	5.579928	2.600017
50872	0	-1.911588	0.963066	9.189244	-0.019069	0.009635	0.091902	0.543890	5.639131	2.606823
50873	0	-1.915602	0.951793	9.257995	-0.019104	0.009521	0.092590	0.537038	5.703938	2.605754
50874	0	-1.926694	0.981741	9.328998	-0.019209	0.009819	0.093302	0.532708	5.775624	2.607223
50875	0	-1.929258	1.000743	9.471330	-0.019226	0.010010	0.094727	0.527816	5.856456	2.609286
50876	0	-1.942997	0.951116	9.541873	-0.019361	0.009517	0.095432	0.519216	5.940279	2.606292
50877	0	-1.978335	0.945688	9.721534	-0.019714	0.009460	0.097229	0.512861	6.022063	2.608808
50878	0	-1.986033	0.932515	9.804268	-0.019793	0.009331	0.098056	0.504147	6.101773	2.609960
50879	0	-2.039930	0.933198	9.922847	-0.020325	0.009338	0.099243	0.494868	6.188451	2.609632
50880	0	-2.048715	0.980984	10.048107	-0.020415	0.009813	0.100495	0.488716	6.270863	2.619555
50881	0	-2.076376	0.994739	10.215821	-0.020691	0.009949	0.102173	0.485141	6.353144	2.618973
50882	0	-2.090357	1.018561	10.310717	-0.020839	0.010190	0.103120	0.478017	6.425810	2.619918
50883	0	-2.135853	1.012534	10.356551	-0.021301	0.010132	0.103577	0.468417	6.489848	2.619311
50884	0	-2.110675	1.011122	10.519134	-0.021051	0.010118	0.105202	0.458022	6.550825	2.623501
50885	0	-2.129189	1.012741	10.558085	-0.021240	0.010132	0.105591	0.450597	6.607603	2.627051
50886	0	-2.126191	0.993668	10.653985	-0.021223	0.009939	0.106547	0.445014	6.650198	2.628630
50887	0	-2.163986	0.964200	10.674386	-0.021606	0.009644	0.106750	0.440358	6.686964	2.626028
50888	0	-2.145317	1.024837	10.709888	-0.021430	0.010250	0.107103	0.435335	6.712683	2.621544
50889	0	-2.137821	1.037812	10.790680	-0.021362	0.010376	0.107910	0.434198	6.730525	2.621907
50890	0	-2.164237	1.037992	10.808492	-0.021639	0.010380	0.108086	0.430660	6.735245	2.620087
50891	0	-2.153333	1.031288	10.821793	-0.021545	0.010315	0.108215	0.424550	6.723575	2.613631
50892	0	-2.163037	1.013240	10.748985	-0.021644	0.010127	0.107488	0.426163	6.710539	2.610173
50893	0	-2.169773	0.982747	10.718390	-0.021729	0.009827	0.107178	0.422702	6.678875	2.603440
50894	0	-2.151100	0.970514	10.676891	-0.021545	0.009706	0.106762	0.417839	6.643191	2.596010
50895	0	-2.149890	0.964666	10.694268	-0.021545	0.009644	0.106934	0.416439	6.594661	2.588824
50896	0	-2.102919	1.001676	10.592467	-0.021088	0.010015	0.105913	0.412873	6.532812	2.578189
50897	0	-2.093307	1.007842	10.505336	-0.020996	0.010071	0.105042	0.416115	6.465520	2.566823
50898	0	-2.068694	1.027573	10.373349	-0.020750	0.010268	0.103722	0.419234	6.397226	2.563402
50899	0	-2.068461	1.019947	10.285716	-0.020752	0.010193	0.102844	0.421353	6.323674	2.556152
50900	0	-2.066278	1.002887	10.172568	-0.020741	0.010022	0.101710	0.423579	6.236628	2.542238
50901	0	-2.049439	0.995742	10.060028	-0.020569	0.009949	0.100586	0.428030	6.153359	2.538852
50902	0	-2.046612	0.960764	9.934814	-0.020544	0.009600	0.099333	0.431671	6.065061	2.529746
50903	0	-2.006201	0.965378	9.828189	-0.020142	0.009644	0.098267	0.437963	5.973891	2.521118
50904	0	-1.966613	0.960907	9.727292	-0.019740	0.009603	0.097259	0.440211	5.888372	2.513578
50905	0	-1.957693	0.946949	9.626713	-0.019653	0.009460	0.096252	0.445578	5.799138	2.502066
50906	0	-1.925226	0.929922	9.464655	-0.019320	0.009295	0.094633	0.446005	5.718196	2.495349
50907	0	-1.952503	0.928365	9.351931	-0.019592	0.009277	0.093506	0.448466	5.637490	2.487812
50908	0	-1.927722	0.923231	9.299429	-0.019337	0.009229	0.092982	0.447948	5.565885	2.483160
50909	0	-1.917193	0.897745	9.174666	-0.019226	0.008972	0.091736	0.449533	5.499945	2.475999
50910	0	-1.864239	0.934919	9.158351	-0.018691	0.009348	0.091574	0.446266	5.440745	2.471818
50911	0	-1.875619	0.909799	9.040155	-0.018799	0.009094	0.090393	0.446300	5.388396	2.465221
50912	0	-1.855649	0.898389	8.992781	-0.018592	0.008979	0.089921	0.448024	5.344967	2.466157
50913	0	-1.834606	0.909824	8.972650	-0.018372	0.009094	0.089722	0.448645	5.314018	2.466619
50914	0	-1.830725	0.891948	8.857433	-0.018321	0.008919	0.088572	0.445625	5.297805	2.462994
50915	0	-1.848723	0.897360	8.935665	-0.018494	0.008972	0.089355	0.443712	5.291174	2.460919
50916	0	-1.823731	0.897471	8.935727	-0.018237	0.008974	0.089357	0.440916	5.293023	2.458332
50917	0	-1.856178	0.915315	8.911007	-0.018555	0.009155	0.089111	0.434905	5.303739	2.453000
50918	0	-1.840227	0.908827	8.947143	-0.018386	0.009089	0.089475	0.430253	5.326292	2.449396
50919	0	-1.870159	0.915499	8.959446	-0.018677	0.009155	0.089600	0.426943	5.359600	2.446460
50920	0	-1.851211	0.976173	9.074320	-0.018483	0.009765	0.090749	0.420354	5.397699	2.449638
50921	0	-1.896103	0.945580	9.154492	-0.018921	0.009460	0.091553	0.412178	5.449435	2.446481
50922	0	-1.879980	0.950966	9.207752	-0.018758	0.009512	0.092086	0.406727	5.503198	2.449793
50923	0	-1.890994	0.891076	9.264120	-0.018860	0.008911	0.092651	0.404026	5.566688	2.448211
50924	0	-1.925584	0.902600	9.329192	-0.019205	0.009032	0.093302	0.394141	5.630580	2.447951
50925	0	-1.952837	0.890868	9.459274	-0.019470	0.008911	0.094604	0.388877	5.702541	2.453833
50926	0	-1.965252	0.914829	9.633795	-0.019589	0.009150	0.096351	0.385267	5.779123	2.458361
50927	0	-1.971922	0.939427	9.727721	-0.019653	0.009399	0.097290	0.377395	5.858335	2.456323
50928	0	-1.997610	0.974766	9.822701	-0.019909	0.009755	0.098240	0.366836	5.938288	2.455216
50929	0	-1.996966	0.994363	9.990066	-0.019897	0.009949	0.099915	0.359112	6.022652	2.456392
50930	0	-2.022536	0.993479	10.036232	-0.020164	0.009938	0.100374	0.353142	6.093799	2.453046
50931	0	-2.045130	0.988088	10.136686	-0.020386	0.009888	0.101379	0.343472	6.169538	2.452275
50932	0	-2.058256	0.998736	10.262350	-0.020519	0.009995	0.102635	0.332400	6.241882	2.452389
50933	0	-2.074600	0.982144	10.368823	-0.020691	0.009827	0.103699	0.324464	6.304509	2.449413
50934	0	-2.091324	0.987255	10.427735	-0.020863	0.009876	0.104287	0.318035	6.361940	2.447628
50935	0	-2.086074	1.000553	10.521556	-0.020813	0.010010	0.105225	0.311040	6.415749	2.441643
50936	0	-2.094358	0.981443	10.538209	-0.020909	0.009817	0.105389	0.305332	6.454836	2.440344
50937	0	-2.132794	1.012681	10.613526	-0.021301	0.010132	0.106140	0.297125	6.485553	2.434078
50938	0	-2.113071	1.036276	10.661420	-0.021111	0.010365	0.106618	0.291165	6.509146	2.434571
50939	0	-2.130817	1.006867	10.717656	-0.021301	0.010071	0.107178	0.285568	6.518498	2.432332
50940	0	-2.149658	0.976069	10.748048	-0.021499	0.009761	0.107480	0.281924	6.518326	2.429789
50941	0	-2.147522	1.001361	10.717921	-0.021484	0.010010	0.107178	0.282306	6.510584	2.430636
50942	0	-2.132741	0.983492	10.669552	-0.021344	0.009833	0.106692	0.280215	6.494695	2.425822
50943	0	-2.115161	0.977155	10.645026	-0.021179	0.009766	0.106445	0.282443	6.467119	2.428071
50944	0	-2.096039	0.996543	10.634046	-0.021002	0.009960	0.106333	0.283797	6.424747	2.417819
50945	0	-2.101239	1.020223	10.584295	-0.021057	0.010193	0.105835	0.289425	6.378560	2.416630
50946	0	-2.097390	1.015658	10.518929	-0.021029	0.010150	0.105179	0.292021	6.320360	2.408634
50947	0	-2.093670	1.019661	10.419860	-0.020996	0.010193	0.104187	0.291423	6.257400	2.403324
50948	0	-2.081439	0.996574	10.330638	-0.020879	0.009955	0.103294	0.297976	6.188351	2.397283
50949	0	-2.038078	0.983475	10.200218	-0.020447	0.009827	0.101990	0.302164	6.116629	2.388624
50950	0	-2.042787	0.965986	10.135747	-0.020499	0.009659	0.101343	0.298435	6.038413	2.382263
50951	0	-2.031370	0.958897	10.041683	-0.020386	0.009583	0.100403	0.300723	5.958667	2.376252
50952	0	-2.035384	0.948129	9.916295	-0.020427	0.009473	0.099149	0.305478	5.876940	2.366452
50953	0	-2.019485	0.946748	9.773086	-0.020264	0.009460	0.097717	0.308728	5.798764	2.359723
50954	0	-1.950826	0.966247	9.659712	-0.019579	0.009657	0.096583	0.310417	5.717506	2.346091
50955	0	-1.958695	0.952696	9.547209	-0.019653	0.009521	0.095459	0.312121	5.640420	2.338574
50956	0	-1.958494	0.916992	9.439813	-0.019645	0.009166	0.094386	0.312345	5.570380	2.334339
50957	0	-1.935017	0.953003	9.333414	-0.019409	0.009521	0.093323	0.318161	5.500529	2.329186
50958	0	-1.893363	0.954210	9.292782	-0.018987	0.009538	0.092917	0.319003	5.437681	2.323303
50959	0	-1.893197	0.952900	9.192847	-0.018982	0.009521	0.091919	0.323815	5.378016	2.317040
50960	0	-1.877887	0.960319	9.109095	-0.018823	0.009597	0.091083	0.327351	5.325530	2.315032
50961	0	-1.876709	0.934333	9.107049	-0.018799	0.009338	0.091064	0.329455	5.288148	2.311669
50962	0	-1.907554	0.904554	9.040984	-0.019102	0.009043	0.090405	0.328926	5.257039	2.308907
50963	0	-1.866083	0.903720	9.064009	-0.018677	0.009033	0.090637	0.330444	5.239436	2.301635
50964	0	-1.851174	0.879705	9.009498	-0.018523	0.008797	0.090093	0.327398	5.227359	2.295160
50965	0	-1.849280	0.885224	8.917233	-0.018494	0.008850	0.089172	0.326728	5.228744	2.296254
50966	0	-1.855938	0.903867	8.984146	-0.018554	0.009037	0.089843	0.325611	5.238414	2.296024
50967	0	-1.856574	0.903450	8.953615	-0.018555	0.009033	0.089539	0.324232	5.255020	2.298818
50968	0	-1.865859	0.903413	9.026124	-0.018639	0.009035	0.090265	0.320257	5.282828	2.296425
50969	0	-1.900777	0.940132	9.032640	-0.018982	0.009399	0.090332	0.320079	5.318033	2.294054
50970	0	-1.888128	0.940089	9.092486	-0.018851	0.009402	0.090931	0.316081	5.358266	2.287382
50971	0	-1.907894	0.927577	9.203373	-0.019043	0.009277	0.092041	0.311858	5.405490	2.284809
50972	0	-1.915922	0.920770	9.305503	-0.019116	0.009212	0.093063	0.303675	5.460634	2.289547
50973	0	-1.921652	0.921415	9.355655	-0.019165	0.009216	0.093567	0.299039	5.526084	2.291695
50974	0	-1.926307	0.969244	9.500055	-0.019209	0.009700	0.095011	0.288234	5.593804	2.291460
50975	0	-1.959023	0.951876	9.605760	-0.019531	0.009521	0.096069	0.283095	5.666556	2.295553
50976	0	-1.977166	0.951356	9.639961	-0.019711	0.009516	0.096412	0.278662	5.740483	2.297924
50977	0	-2.008398	0.945542	9.770455	-0.020020	0.009460	0.097717	0.271146	5.818498	2.298430
50978	0	-2.039879	0.926114	9.877626	-0.020333	0.009267	0.098789	0.262731	5.896906	2.304955
50979	0	-2.038813	0.945702	9.971883	-0.020325	0.009460	0.099731	0.256953	5.972254	2.309057
50980	0	-2.063390	0.938537	10.109821	-0.020576	0.009392	0.101110	0.247817	6.040952	2.309629
50981	0	-2.050495	0.933378	10.222266	-0.020447	0.009338	0.102234	0.240646	6.108664	2.315227
50982	0	-2.074229	0.957023	10.262718	-0.020686	0.009573	0.102638	0.235650	6.173931	2.314252
50983	0	-2.080246	1.018884	10.356693	-0.020752	0.010193	0.103577	0.229162	6.232395	2.312308
50984	0	-2.089720	1.011841	10.507459	-0.020855	0.010123	0.105083	0.221626	6.281104	2.313529
50985	0	-2.097320	1.031591	10.521692	-0.020935	0.010315	0.105225	0.220287	6.325302	2.311868
50986	0	-2.134272	1.013019	10.532541	-0.021317	0.010133	0.105330	0.214887	6.356529	2.308770
50987	0	-2.138592	1.049813	10.552500	-0.021362	0.010498	0.105530	0.212226	6.384899	2.313680
50988	0	-2.129898	1.056187	10.661544	-0.021288	0.010559	0.106618	0.212297	6.399590	2.308586
50989	0	-2.136945	1.019385	10.674897	-0.021362	0.010193	0.106750	0.210346	6.410081	2.304852
50990	0	-2.124826	1.031920	10.693071	-0.021255	0.010316	0.106930	0.210539	6.406225	2.305677
50991	0	-2.122953	1.031551	10.608119	-0.021240	0.010315	0.106079	0.207820	6.397572	2.300905
50992	0	-2.119670	1.002050	10.681890	-0.021219	0.010011	0.106815	0.214609	6.376337	2.296902
50993	0	-2.133008	1.007347	10.559708	-0.021362	0.010071	0.105591	0.213618	6.344369	2.297266
50994	0	-2.143893	0.977436	10.518429	-0.021482	0.009770	0.105176	0.213869	6.301044	2.295238
50995	0	-2.125321	0.959122	10.450118	-0.021301	0.009583	0.104492	0.219160	6.251429	2.293806
50996	0	-2.090784	0.972954	10.439738	-0.020962	0.009722	0.104387	0.223452	6.195404	2.285178
50997	0	-2.081673	0.958778	10.291639	-0.020874	0.009583	0.102905	0.224984	6.134796	2.277389
50998	0	-2.069853	0.972176	10.238973	-0.020761	0.009714	0.102378	0.229077	6.068618	2.271511
50999	0	-2.026024	0.952891	10.133058	-0.020325	0.009521	0.101318	0.232891	5.998932	2.268504
51000	0	-2.013272	0.978584	10.013405	-0.020198	0.009780	0.100121	0.235026	5.927622	2.264068
51001	0	-2.031697	0.965096	9.992785	-0.020386	0.009644	0.099915	0.238891	5.852045	2.257430
51002	0	-2.030219	0.984641	9.818448	-0.020373	0.009841	0.098170	0.240605	5.772333	2.249570
51003	0	-2.007235	0.952764	9.681555	-0.020142	0.009521	0.096802	0.243232	5.693706	2.241610
51004	0	-1.975424	0.977964	9.635367	-0.019821	0.009777	0.096340	0.241770	5.617468	2.231572
51005	0	-1.959210	0.952465	9.522715	-0.019653	0.009521	0.095215	0.240976	5.547141	2.229274
51006	0	-1.923057	0.989934	9.421223	-0.019288	0.009893	0.094201	0.243838	5.480568	2.221256
51007	0	-1.899335	0.952875	9.327110	-0.019043	0.009521	0.093262	0.248551	5.422942	2.212467
51008	0	-1.920216	0.935895	9.225156	-0.019250	0.009353	0.092242	0.251961	5.366970	2.211430
51009	0	-1.906382	0.940236	9.204905	-0.019104	0.009399	0.092041	0.251830	5.320271	2.199385
51010	0	-1.887263	0.916705	9.139051	-0.018903	0.009161	0.091385	0.255934	5.285768	2.186136
51011	0	-1.895834	0.897357	9.064201	-0.018982	0.008972	0.090637	0.254118	5.259213	2.180951
51012	0	-1.873559	0.891825	9.077076	-0.018752	0.008913	0.090768	0.257450	5.241640	2.175155
51013	0	-1.859517	0.885227	9.082431	-0.018616	0.008850	0.090820	0.256490	5.219000	2.174847
51014	0	-1.856457	0.928460	9.015829	-0.018575	0.009281	0.090157	0.257465	5.209383	2.174885
51015	0	-1.861627	0.903460	8.984350	-0.018616	0.009033	0.089844	0.256195	5.213309	2.175297
51016	0	-1.831488	0.909801	9.033040	-0.018312	0.009096	0.090331	0.255586	5.219628	2.175555
51017	0	-1.869044	0.885456	9.026773	-0.018677	0.008850	0.090271	0.258613	5.240198	2.173526
51018	0	-1.848214	0.892007	9.068708	-0.018460	0.008920	0.090692	0.256661	5.271000	2.173629
51019	0	-1.894886	0.915880	9.087517	-0.018921	0.009155	0.090881	0.258761	5.309405	2.173042
51020	0	-1.913401	0.934705	9.159296	-0.019099	0.009345	0.091600	0.259005	5.356042	2.173320
51021	0	-1.919962	0.952107	9.264425	-0.019165	0.009521	0.092651	0.256189	5.401972	2.179072
51022	0	-1.928001	0.964344	9.360441	-0.019236	0.009643	0.093614	0.255301	5.459433	2.181805
51023	0	-1.945797	0.976216	9.398442	-0.019409	0.009766	0.093994	0.249312	5.522025	2.185753
51024	0	-1.950310	0.963560	9.536657	-0.019447	0.009636	0.095378	0.247256	5.592135	2.186874
51025	0	-1.964705	0.970215	9.630257	-0.019592	0.009705	0.096313	0.242687	5.660411	2.189051
51026	0	-1.970050	0.939014	9.725660	-0.019642	0.009394	0.097268	0.236877	5.732603	2.193332
51027	0	-2.014348	0.915316	9.788767	-0.020081	0.009155	0.097900	0.232950	5.809389	2.193472
51028	0	-2.026718	0.932820	9.938906	-0.020208	0.009334	0.099401	0.225247	5.880390	2.191499
51029	0	-2.044708	0.939717	9.984119	-0.020386	0.009399	0.099854	0.221241	5.953980	2.188059
51030	0	-2.044461	0.969430	10.061116	-0.020388	0.009700	0.100622	0.213352	6.022038	2.186106
51031	0	-2.086782	0.988356	10.191791	-0.020813	0.009888	0.101929	0.207016	6.086898	2.186670
51032	0	-2.085171	1.018309	10.281227	-0.020802	0.010184	0.102822	0.203805	6.146045	2.192653
51033	0	-2.085654	1.000779	10.356809	-0.020813	0.010010	0.103577	0.199695	6.197513	2.188589
51034	0	-2.118085	1.012232	10.397893	-0.021145	0.010127	0.103986	0.192364	6.240491	2.188810
51035	0	-2.121213	0.988681	10.491287	-0.021179	0.009888	0.104919	0.189252	6.279827	2.185387
51036	0	-2.096508	0.988609	10.514516	-0.020940	0.009886	0.105150	0.187210	6.310745	2.187097
51037	0	-2.138390	1.019189	10.601381	-0.021362	0.010193	0.106018	0.183795	6.337504	2.182017
51038	0	-2.123050	1.031245	10.637418	-0.021223	0.010312	0.106376	0.181452	6.348970	2.178576
51039	0	-2.129936	1.013169	10.620157	-0.021301	0.010132	0.106201	0.178418	6.350427	2.174107
51040	0	-2.122875	1.037956	10.608019	-0.021236	0.010375	0.106079	0.180228	6.345672	2.170758
51041	0	-2.141081	1.031236	10.583775	-0.021423	0.010315	0.105835	0.174321	6.335666	2.173484
51042	0	-2.118944	1.018879	10.602788	-0.021215	0.010187	0.106023	0.172726	6.311202	2.170212
51043	0	-2.133288	0.964533	10.577970	-0.021362	0.009644	0.105774	0.171193	6.282963	2.165735
51044	0	-2.126688	0.965339	10.457161	-0.021304	0.009646	0.104565	0.175192	6.245842	2.159686
51045	0	-2.119128	0.964834	10.456272	-0.021240	0.009644	0.104553	0.176581	6.195945	2.152644
51046	0	-2.084113	1.020949	10.403282	-0.020899	0.010201	0.104022	0.181387	6.136208	2.144384
51047	0	-2.087978	0.989343	10.242773	-0.020935	0.009888	0.102417	0.183623	6.078143	2.144343
51048	0	-2.076646	1.015145	10.171669	-0.020825	0.010142	0.101706	0.189770	6.015593	2.137576
51049	0	-2.050862	1.013054	10.053734	-0.020569	0.010132	0.100525	0.184264	5.950796	2.129813
51050	0	-2.050565	0.989078	9.995234	-0.020572	0.009885	0.099939	0.186801	5.878955	2.124298
51051	0	-2.038026	0.964991	9.901213	-0.020447	0.009644	0.098999	0.189918	5.805874	2.114620
51052	0	-1.994500	0.960295	9.818273	-0.020010	0.009595	0.098170	0.194973	5.733928	2.110297
51053	0	-1.983603	0.964866	9.693592	-0.019897	0.009644	0.096924	0.196883	5.665224	2.103988
51054	0	-1.965412	0.965693	9.647130	-0.019714	0.009653	0.096459	0.197323	5.597597	2.097499
51055	0	-1.978319	0.952816	9.498114	-0.019836	0.009521	0.094971	0.201426	5.537276	2.089082
51056	0	-1.949709	0.959611	9.408574	-0.019548	0.009595	0.094075	0.198913	5.478689	2.083130
51057	0	-1.935775	0.934108	9.327214	-0.019409	0.009338	0.093262	0.198431	5.419452	2.076557
51058	0	-1.919837	0.959004	9.335213	-0.019245	0.009587	0.093343	0.198111	5.365966	2.071641
51059	0	-1.918889	0.928433	9.174292	-0.019226	0.009277	0.091736	0.203347	5.323431	2.065001
51060	0	-1.893801	0.898718	9.212153	-0.018969	0.008986	0.092115	0.202124	5.289288	2.058504
51061	0	-1.883780	0.903600	9.143494	-0.018860	0.009033	0.091431	0.202337	5.265494	2.056173
51062	0	-1.886019	0.867193	9.058749	-0.018878	0.008672	0.090584	0.199441	5.246838	2.057388
51063	0	-1.866497	0.890954	9.100599	-0.018677	0.008911	0.091003	0.194455	5.235828	2.054605
51064	0	-1.883091	0.884589	9.046017	-0.018837	0.008846	0.090459	0.191207	5.231962	2.048128
51065	0	-1.879959	0.921487	9.082030	-0.018799	0.009216	0.090820	0.186744	5.236720	2.044552
51066	0	-1.887216	0.933245	9.148977	-0.018862	0.009335	0.091492	0.181936	5.253468	2.035842
51067	0	-1.881284	0.939634	9.148913	-0.018799	0.009399	0.091492	0.175689	5.274774	2.036628
51068	0	-1.884627	0.969728	9.129905	-0.018827	0.009698	0.091303	0.172755	5.302128	2.037894
51069	0	-1.919056	0.939656	9.191391	-0.019165	0.009399	0.091919	0.167335	5.337655	2.035697
51070	0	-1.906821	0.945118	9.263399	-0.019033	0.009454	0.092641	0.162324	5.384356	2.035044
51071	0	-1.932791	0.933357	9.343688	-0.019287	0.009338	0.093445	0.154844	5.438051	2.030909
51072	0	-1.953533	0.914703	9.354126	-0.019491	0.009145	0.093551	0.155911	5.495795	2.030473
51073	0	-1.964035	0.927790	9.514385	-0.019592	0.009277	0.095154	0.155039	5.557364	2.032680
51074	0	-1.967901	0.945707	9.616149	-0.019629	0.009461	0.096171	0.148436	5.621190	2.031016
51075	0	-1.976979	1.000879	9.648535	-0.019714	0.010010	0.096497	0.145915	5.690652	2.030184
51076	0	-1.988087	0.976130	9.804983	-0.019827	0.009763	0.098061	0.142739	5.757415	2.030601
51077	0	-2.020009	0.939753	9.874312	-0.020142	0.009399	0.098755	0.139083	5.828942	2.033832
51078	0	-2.006928	0.987272	9.963681	-0.020016	0.009883	0.099647	0.125966	5.894238	2.035048
51079	0	-2.050036	0.951764	10.051436	-0.020447	0.009521	0.100525	0.120088	5.959035	2.038929
51080	0	-2.042224	0.944845	10.104331	-0.020371	0.009452	0.101053	0.114636	6.020375	2.041988
51081	0	-2.037058	0.970139	10.253026	-0.020325	0.009705	0.102539	0.109436	6.075422	2.041089
51082	0	-2.052259	1.006597	10.293918	-0.020478	0.010064	0.102948	0.109632	6.128545	2.048749
51083	0	-2.066833	1.007327	10.430123	-0.020630	0.010071	0.104309	0.110449	6.174586	2.051332
51084	0	-2.098482	1.056457	10.440813	-0.020951	0.010564	0.104415	0.109315	6.215213	2.049076
51085	0	-2.114698	1.030997	10.503620	-0.021118	0.010315	0.105042	0.102015	6.250492	2.044844
51086	0	-2.143575	1.018016	10.521027	-0.021420	0.010182	0.105213	0.097269	6.271024	2.045616
51087	0	-2.131038	0.976772	10.528361	-0.021301	0.009766	0.105286	0.097040	6.284870	2.047585
51088	0	-2.132138	0.970782	10.540260	-0.021319	0.009708	0.105403	0.093849	6.291019	2.047582
51089	0	-2.098897	0.970331	10.528718	-0.020996	0.009705	0.105286	0.089781	6.287313	2.044836
51090	0	-2.103097	0.963946	10.577926	-0.021043	0.009641	0.105777	0.085550	6.278469	2.046602
51091	0	-2.091019	0.995510	10.583928	-0.020935	0.009949	0.105835	0.089235	6.255620	2.046167
51092	0	-2.110123	0.984040	10.487276	-0.021131	0.009839	0.104867	0.087541	6.227685	2.038274
51093	0	-2.089725	0.989216	10.449933	-0.020935	0.009888	0.104492	0.089036	6.190382	2.036334
51094	0	-2.112054	0.983671	10.366111	-0.021166	0.009835	0.103652	0.087164	6.144481	2.028578
51095	0	-2.106768	1.013406	10.376981	-0.021118	0.010132	0.103760	0.085955	6.092958	2.025973
51096	0	-2.115140	0.947259	10.269085	-0.021202	0.009464	0.102681	0.091466	6.040606	2.024109
51097	0	-2.051483	0.977076	10.200014	-0.020569	0.009766	0.101990	0.093537	5.984169	2.017431
51098	0	-2.058428	0.965914	10.116711	-0.020645	0.009653	0.101155	0.096347	5.919507	2.017282
51099	0	-2.019885	0.946969	10.004886	-0.020264	0.009460	0.100037	0.102965	5.849596	2.010041
51100	0	-2.007412	0.973240	9.970557	-0.020135	0.009723	0.099694	0.110309	5.784026	2.000856
51101	0	-1.996088	0.977309	9.778957	-0.020020	0.009766	0.097778	0.115183	5.719615	1.996366
51102	0	-1.972246	0.972491	9.726226	-0.019781	0.009719	0.097251	0.118419	5.654840	1.989579
51103	0	-1.995874	0.946453	9.675289	-0.020020	0.009460	0.096741	0.119298	5.587194	1.988741
51104	0	-1.953661	0.953378	9.616547	-0.019594	0.009529	0.096154	0.121060	5.522934	1.982987
51105	0	-1.953701	0.940178	9.467672	-0.019592	0.009399	0.094666	0.120387	5.460387	1.970650
51106	0	-1.900634	0.916187	9.390272	-0.019055	0.009159	0.093893	0.120187	5.404896	1.964612
51107	0	-1.911718	0.916426	9.339272	-0.019165	0.009155	0.093384	0.127532	5.350524	1.960830
51108	0	-1.866128	0.923601	9.292110	-0.018704	0.009233	0.092913	0.127220	5.301662	1.955454
51109	0	-1.882234	0.927938	9.180437	-0.018860	0.009277	0.091797	0.126399	5.259149	1.952926
51110	0	-1.906419	0.885528	9.145036	-0.019091	0.008854	0.091445	0.124779	5.230257	1.956048
51111	0	-1.883881	0.909646	9.131272	-0.018860	0.009094	0.091309	0.124658	5.208096	1.953658
51112	0	-1.898467	0.885257	9.070942	-0.019001	0.008854	0.090706	0.120199	5.191717	1.950447
51113	0	-1.879040	0.903776	9.069953	-0.018799	0.009033	0.090698	0.123306	5.185300	1.947588
51114	0	-1.871954	0.903930	9.082289	-0.018722	0.009042	0.090822	0.117571	5.186933	1.951364
51115	0	-1.880330	0.921756	9.051408	-0.018799	0.009216	0.090515	0.116688	5.196779	1.950456
51116	0	-1.882053	0.934314	9.105879	-0.018808	0.009340	0.091062	0.118093	5.216236	1.950228
51117	0	-1.893506	0.939990	9.154976	-0.018921	0.009399	0.091553	0.116558	5.238121	1.948135
51118	0	-1.915725	0.927520	9.221255	-0.019133	0.009277	0.092217	0.112039	5.272846	1.946717
51119	0	-1.906980	0.951999	9.270704	-0.019043	0.009521	0.092712	0.108369	5.310126	1.948548
51120	0	-1.955829	0.908661	9.330462	-0.019525	0.009090	0.093311	0.101962	5.355640	1.953017
51121	0	-1.926767	0.909424	9.380250	-0.019226	0.009094	0.093811	0.100311	5.410535	1.959262
51122	0	-1.905161	0.921706	9.476087	-0.019005	0.009215	0.094770	0.100651	5.471165	1.968620
51123	0	-1.945696	0.933808	9.587658	-0.019409	0.009338	0.095886	0.098837	5.532336	1.970790
51124	0	-1.961950	0.945551	9.640515	-0.019567	0.009459	0.096416	0.092937	5.599327	1.969896
51125	0	-2.001490	0.933486	9.733984	-0.019958	0.009338	0.097351	0.087715	5.669777	1.970052
51126	0	-1.987554	0.950914	9.841785	-0.019829	0.009514	0.098427	0.080849	5.728309	1.972895
51127	0	-2.019424	0.933972	9.862193	-0.020142	0.009338	0.098633	0.081047	5.793564	1.977972
51128	0	-2.048184	0.927707	10.012573	-0.020432	0.009279	0.100136	0.077395	5.855316	1.974892
51129	0	-2.062031	0.946014	10.094168	-0.020569	0.009460	0.100952	0.075620	5.917841	1.978850
51130	0	-2.047657	0.964326	10.177597	-0.020429	0.009643	0.101786	0.074801	5.975914	1.985993
51131	0	-2.043075	0.988606	10.228610	-0.020386	0.009888	0.102295	0.071406	6.030477	1.989301
51132	0	-2.075710	1.012706	10.318526	-0.020721	0.010128	0.103192	0.068586	6.074272	1.993064
51133	0	-2.072598	1.007128	10.369168	-0.020691	0.010071	0.103699	0.067363	6.117213	1.995372
51134	0	-2.072940	1.019130	10.435022	-0.020700	0.010193	0.104356	0.063794	6.153216	1.994755
51135	0	-2.114189	0.976738	10.436515	-0.021118	0.009766	0.104370	0.063647	6.183502	2.001540
51136	0	-2.105604	1.001102	10.515078	-0.021044	0.010013	0.105153	0.059809	6.201174	1.996328
51137	0	-2.118951	1.006847	10.540587	-0.021179	0.010071	0.105408	0.055095	6.216686	1.994864
51138	0	-2.114167	1.006551	10.522034	-0.021139	0.010066	0.105221	0.052093	6.223784	2.001789
51139	0	-2.098716	1.000969	10.553157	-0.020996	0.010010	0.105530	0.049465	6.218483	1.995906
51140	0	-2.102724	0.994802	10.529102	-0.021040	0.009948	0.105289	0.047031	6.209049	1.998046
51141	0	-2.122065	0.952020	10.553384	-0.021240	0.009521	0.105530	0.042842	6.192223	1.998414
51142	0	-2.147928	0.952505	10.523718	-0.021506	0.009519	0.105232	0.046895	6.167286	1.993818
51143	0	-2.108038	0.946467	10.425531	-0.021118	0.009460	0.104248	0.048282	6.130281	1.996125
51144	0	-2.094076	0.941520	10.372078	-0.020983	0.009407	0.103713	0.053900	6.088431	1.994179
51145	0	-2.107146	0.946750	10.334141	-0.021118	0.009460	0.103333	0.058103	6.041169	1.996986
51146	0	-2.097435	0.960456	10.238284	-0.021026	0.009596	0.102373	0.064333	5.988350	1.988689
51147	0	-2.070096	0.970823	10.132845	-0.020752	0.009705	0.101318	0.064960	5.935294	1.985471
51148	0	-2.071559	0.946900	10.104481	-0.020773	0.009467	0.101033	0.063513	5.874904	1.976429
51149	0	-2.032766	0.953576	9.992503	-0.020386	0.009521	0.099915	0.075977	5.812951	1.974614
51150	0	-2.015046	0.943497	9.909152	-0.020210	0.009427	0.099080	0.081482	5.748483	1.964618
51151	0	-1.977907	0.965250	9.748392	-0.019836	0.009644	0.097473	0.088145	5.685764	1.966605
51152	0	-1.990817	0.948227	9.689545	-0.019967	0.009478	0.096884	0.089913	5.620800	1.960894
51153	0	-1.972404	0.965136	9.626220	-0.019775	0.009644	0.096252	0.095538	5.564359	1.959738
51154	0	-1.962240	0.960555	9.567085	-0.019673	0.009598	0.095661	0.101111	5.508041	1.959856
51155	0	-1.936148	0.964741	9.467491	-0.019409	0.009644	0.094666	0.102188	5.455018	1.961237
51156	0	-1.920770	0.941319	9.414312	-0.019254	0.009407	0.094134	0.106209	5.403686	1.958321
51157	0	-1.900024	0.957987	9.369791	-0.019043	0.009583	0.093689	0.099822	5.356106	1.950715
51158	0	-1.916817	0.891049	9.359056	-0.019202	0.008905	0.093584	0.103049	5.319054	1.941924
51159	0	-1.895227	0.897564	9.296226	-0.018982	0.008972	0.092957	0.104354	5.287121	1.936715
51160	0	-1.896132	0.898197	9.260609	-0.018984	0.008979	0.092602	0.105238	5.263853	1.935124
51161	0	-1.920785	0.879138	9.180047	-0.019226	0.008789	0.091797	0.105329	5.245698	1.930841
51162	0	-1.923967	0.897901	9.119526	-0.019251	0.008976	0.091193	0.106775	5.236205	1.923635
51163	0	-1.879201	0.897691	9.143160	-0.018799	0.008972	0.091431	0.110195	5.232227	1.921490
51164	0	-1.884598	0.916631	9.173666	-0.018847	0.009164	0.091737	0.110995	5.236098	1.915967
51165	0	-1.868244	0.940371	9.222253	-0.018677	0.009399	0.092224	0.114026	5.247676	1.914992
51166	0	-1.876645	0.959266	9.221654	-0.018749	0.009590	0.092220	0.115192	5.273517	1.911300
51167	0	-1.906539	0.940159	9.234134	-0.019043	0.009399	0.092346	0.116027	5.305791	1.914782
51168	0	-1.935474	0.928639	9.269663	-0.019332	0.009281	0.092702	0.120454	5.338451	1.918842
51169	0	-1.925412	0.946521	9.301129	-0.019226	0.009460	0.093018	0.124457	5.377451	1.920760
51170	0	-1.937573	0.910287	9.385233	-0.019344	0.009104	0.093859	0.121873	5.420222	1.914579
51171	0	-1.926604	0.958107	9.459651	-0.019226	0.009583	0.094604	0.118680	5.473025	1.913294
51172	0	-1.959299	0.933200	9.470084	-0.019550	0.009335	0.094709	0.114380	5.529049	1.911928
51173	0	-1.970037	0.933779	9.593768	-0.019653	0.009338	0.095947	0.112316	5.589629	1.917261
51174	0	-1.997601	0.897208	9.665037	-0.019932	0.008970	0.096660	0.113138	5.646494	1.918740
51175	0	-2.037437	0.927556	9.776816	-0.020325	0.009277	0.097778	0.109686	5.709095	1.923846
51176	0	-2.010601	0.933239	9.860335	-0.020059	0.009335	0.098613	0.105892	5.768588	1.926589
51177	0	-2.031410	0.951748	9.898908	-0.020264	0.009521	0.098999	0.099984	5.831373	1.931155
51178	0	-2.053976	0.951563	10.031013	-0.020489	0.009513	0.100321	0.101908	5.894085	1.928153
51179	0	-2.049448	0.964216	10.082053	-0.020447	0.009644	0.100830	0.099036	5.952731	1.924992
51180	0	-2.052778	1.006883	10.202253	-0.020483	0.010067	0.102032	0.099616	6.007456	1.930597
51181	0	-2.078648	0.976217	10.271552	-0.020752	0.009766	0.102722	0.094223	6.050489	1.930419
51182	0	-2.079390	1.006396	10.355654	-0.020761	0.010063	0.103563	0.093543	6.091920	1.924119
51183	0	-2.078400	0.982461	10.332628	-0.020752	0.009827	0.103333	0.089675	6.131986	1.922610
51184	0	-2.090172	0.976008	10.435206	-0.020878	0.009761	0.104357	0.087094	6.162796	1.917019
51185	0	-2.101100	0.976874	10.467201	-0.020996	0.009766	0.104675	0.088429	6.183719	1.917643
51186	0	-2.128253	0.971870	10.515374	-0.021271	0.009710	0.105157	0.095312	6.201140	1.919035
51187	0	-2.099954	1.007417	10.516256	-0.020996	0.010071	0.105164	0.096614	6.209534	1.924278
51188	0	-2.112240	1.038500	10.467260	-0.021125	0.010382	0.104672	0.097740	6.211536	1.927211
51189	0	-2.098539	1.019841	10.528724	-0.020996	0.010193	0.105286	0.101175	6.204603	1.929007
51190	0	-2.096203	1.002374	10.504664	-0.020975	0.010020	0.105044	0.102459	6.195049	1.917659
51191	0	-2.109276	0.946077	10.535174	-0.021118	0.009460	0.105347	0.100047	6.172210	1.911100
51192	0	-2.091713	0.958650	10.426312	-0.020947	0.009583	0.104258	0.101454	6.144708	1.907582
51193	0	-2.047122	0.946330	10.394983	-0.020508	0.009460	0.103943	0.101483	6.109164	1.905608
51194	0	-2.051476	0.946942	10.347602	-0.020557	0.009465	0.103468	0.102892	6.066771	1.901209
51195	0	-2.052526	0.958471	10.248656	-0.020569	0.009583	0.102478	0.102062	6.022868	1.899630
51196	0	-2.080461	0.978034	10.158777	-0.020849	0.009769	0.101580	0.110964	5.977389	1.895399
51197	0	-2.051750	1.001285	10.065715	-0.020569	0.010010	0.100647	0.110995	5.923836	1.894352
51198	0	-2.053661	0.989994	10.018881	-0.020589	0.009893	0.100179	0.114999	5.868970	1.890813
51199	0	-2.020956	0.958752	9.931475	-0.020264	0.009583	0.099304	0.117327	5.811459	1.884032
51200	0	-1.979404	0.965771	9.878603	-0.019852	0.009653	0.098775	0.119091	5.749532	1.876905
51201	0	-1.966049	0.915722	9.754488	-0.019714	0.009155	0.097534	0.117837	5.691162	1.874555
51202	0	-1.980102	0.922370	9.725998	-0.019852	0.009220	0.097250	0.118691	5.636395	1.869707
51203	0	-1.960222	0.958901	9.668942	-0.019653	0.009583	0.096680	0.123020	5.580774	1.862851
51204	0	-1.950533	0.947667	9.560933	-0.019552	0.009473	0.095600	0.124237	5.529490	1.858006
51205	0	-1.966990	0.958434	9.455254	-0.019714	0.009583	0.094543	0.123142	5.480552	1.856491
51206	0	-1.927846	0.964732	9.456911	-0.019320	0.009646	0.094561	0.121101	5.434552	1.850704
51207	0	-1.937565	0.970752	9.314633	-0.019409	0.009705	0.093140	0.121617	5.398202	1.846763
51208	0	-1.925275	0.928510	9.401201	-0.019280	0.009283	0.094007	0.121127	5.369331	1.847615
51209	0	-1.890084	0.916022	9.265497	-0.018921	0.009155	0.092651	0.124503	5.349363	1.845635
51210	0	-1.862022	0.916807	9.272207	-0.018637	0.009165	0.092719	0.125792	5.333818	1.845225
51211	0	-1.891129	0.897359	9.247009	-0.018921	0.008972	0.092468	0.124976	5.326702	1.846044
51212	0	-1.907819	0.909562	9.180119	-0.019085	0.009096	0.091800	0.121913	5.323077	1.844956
51213	0	-1.910376	0.927861	9.155266	-0.019104	0.009277	0.091553	0.121261	5.327535	1.842739
51214	0	-1.917215	0.922230	9.222128	-0.019165	0.009218	0.092223	0.124024	5.341114	1.845126
51215	0	-1.911587	0.903630	9.185514	-0.019104	0.009033	0.091858	0.125749	5.360633	1.846520
51216	0	-1.902442	0.910158	9.251959	-0.019006	0.009100	0.092524	0.125899	5.388410	1.844825
51217	0	-1.906430	0.927434	9.325766	-0.019043	0.009277	0.093262	0.120519	5.419298	1.843927
51218	0	-1.929221	0.890300	9.318744	-0.019269	0.008904	0.093192	0.116897	5.452539	1.851428
51219	0	-1.931673	0.902910	9.417157	-0.019287	0.009033	0.094177	0.110307	5.493239	1.853421
51220	0	-1.932321	0.938759	9.421957	-0.019286	0.009391	0.094227	0.105045	5.542927	1.853600
51221	0	-1.950823	0.915475	9.496296	-0.019470	0.009155	0.094971	0.103023	5.593425	1.852595
51222	0	-1.958630	0.945545	9.549596	-0.019547	0.009459	0.095504	0.097982	5.645792	1.852969
51223	0	-1.969652	0.964126	9.691529	-0.019653	0.009644	0.096924	0.093955	5.701485	1.855523
51224	0	-1.990538	0.981435	9.781341	-0.019863	0.009822	0.097821	0.083852	5.755609	1.860310
51225	0	-1.994108	0.982462	9.776964	-0.019897	0.009827	0.097778	0.080310	5.811343	1.857654
51226	0	-2.003063	0.969622	9.878915	-0.019986	0.009700	0.098798	0.074859	5.867552	1.857631
51227	0	-2.043161	0.969931	10.008882	-0.020386	0.009705	0.100098	0.067616	5.924690	1.859260
51228	0	-2.027371	0.963079	10.019373	-0.020234	0.009632	0.100202	0.064664	5.974629	1.859849
51229	0	-2.067489	0.957655	10.137079	-0.020630	0.009583	0.101379	0.056736	6.030151	1.858373
51230	0	-2.052098	0.987393	10.226913	-0.020477	0.009875	0.102278	0.053856	6.083745	1.861295
51231	0	-2.084469	0.958267	10.192222	-0.020813	0.009583	0.101929	0.052421	6.124091	1.862646
51232	0	-2.103123	0.982300	10.325211	-0.021000	0.009827	0.103258	0.046747	6.163560	1.866937
51233	0	-2.108235	1.006976	10.326644	-0.021057	0.010071	0.103271	0.043922	6.196286	1.867137
51234	0	-2.106396	0.957873	10.344066	-0.021047	0.009580	0.103444	0.041033	6.220249	1.864506
51235	0	-2.100851	0.958140	10.448979	-0.020996	0.009583	0.104492	0.037797	6.238662	1.866922
51236	0	-2.090401	0.976517	10.424106	-0.020899	0.009763	0.104242	0.038308	6.249205	1.864874
51237	0	-2.105476	0.982634	10.491994	-0.021057	0.009827	0.104919	0.035733	6.251493	1.860922
51238	0	-2.086335	1.025424	10.504351	-0.020869	0.010253	0.105042	0.034801	6.249911	1.856371
51239	0	-2.079631	1.019614	10.443416	-0.020813	0.010193	0.104431	0.035854	6.236519	1.850840
51240	0	-2.069324	1.031703	10.407606	-0.020719	0.010321	0.104071	0.029215	6.213577	1.848843
51241	0	-2.109034	1.007152	10.400948	-0.021118	0.010071	0.104004	0.027195	6.187875	1.847572
51242	0	-2.084550	0.995437	10.359360	-0.020880	0.009950	0.103587	0.029421	6.154976	1.844273
51243	0	-2.059309	1.013270	10.333978	-0.020630	0.010132	0.103333	0.027383	6.119179	1.845632
51244	0	-2.063931	0.976700	10.237833	-0.020679	0.009767	0.102370	0.024757	6.079224	1.846467
51245	0	-2.064669	0.995301	10.151005	-0.020691	0.009949	0.101501	0.026306	6.034337	1.848176
51246	0	-2.061604	0.983511	10.165021	-0.020663	0.009834	0.101641	0.024057	5.986153	1.846653
51247	0	-2.057942	0.970637	10.059611	-0.020630	0.009705	0.100586	0.022787	5.933728	1.843328
51248	0	-2.029470	0.946636	9.951785	-0.020348	0.009463	0.099507	0.022936	5.877898	1.837223
51249	0	-2.009003	0.933928	9.907045	-0.020142	0.009338	0.099060	0.020794	5.823336	1.831452
51250	0	-1.998658	0.928408	9.841893	-0.020040	0.009278	0.098409	0.024072	5.766740	1.830091
51251	0	-1.966370	0.934727	9.711635	-0.019714	0.009338	0.097107	0.031261	5.712060	1.824961
51252	0	-1.950128	0.936345	9.646341	-0.019553	0.009356	0.096454	0.037193	5.655506	1.824393
51253	0	-1.960428	0.916010	9.571272	-0.019653	0.009155	0.095703	0.039667	5.601888	1.821418
51254	0	-1.969490	0.935119	9.475463	-0.019740	0.009347	0.094746	0.041553	5.552312	1.816953
51255	0	-1.931145	0.977351	9.461118	-0.019348	0.009766	0.094604	0.047969	5.512939	1.813890
51256	0	-1.918050	0.960291	9.389092	-0.019215	0.009598	0.093884	0.051350	5.476331	1.809634
51257	0	-1.913280	0.952412	9.345116	-0.019165	0.009521	0.093445	0.051779	5.441841	1.805290
51258	0	-1.913681	0.916471	9.291267	-0.019162	0.009160	0.092908	0.054711	5.415585	1.806433
51259	0	-1.889855	0.897287	9.259483	-0.018921	0.008972	0.092590	0.053043	5.392937	1.798197
51260	0	-1.898277	0.909245	9.266337	-0.018998	0.009095	0.092660	0.047204	5.378909	1.798921
51261	0	-1.884113	0.909565	9.222781	-0.018860	0.009094	0.092224	0.046332	5.360646	1.796631
51262	0	-1.918591	0.921719	9.217048	-0.019189	0.009218	0.092170	0.042996	5.361872	1.791206
51263	0	-1.903877	0.927711	9.216398	-0.019043	0.009277	0.092163	0.040607	5.361593	1.788194
51264	0	-1.922593	0.915363	9.197944	-0.019218	0.009154	0.091981	0.037895	5.375802	1.785876
51265	0	-1.929999	0.909366	9.209941	-0.019287	0.009094	0.092102	0.034990	5.396721	1.792950
51266	0	-1.896703	0.915123	9.258084	-0.018948	0.009153	0.092585	0.030605	5.425627	1.795678
51267	0	-1.900821	0.927442	9.325666	-0.018982	0.009277	0.093262	0.025508	5.462722	1.796014
51268	0	-1.912669	0.895951	9.379494	-0.019096	0.008965	0.093801	0.016758	5.504559	1.797406
51269	0	-1.931602	0.903191	9.411041	-0.019287	0.009033	0.094116	0.013663	5.544587	1.798121
51270	0	-1.944358	0.915254	9.458443	-0.019406	0.009152	0.094592	0.012525	5.594517	1.798924
51271	0	-1.975344	0.958139	9.508478	-0.019714	0.009583	0.095093	0.010039	5.646382	1.796942
51272	0	-1.964886	0.939592	9.580117	-0.019610	0.009397	0.095809	0.008016	5.697158	1.794047
51273	0	-1.981637	0.933570	9.734300	-0.019775	0.009338	0.097351	0.003568	5.750183	1.797235
51274	0	-1.990064	0.957602	9.781463	-0.019858	0.009577	0.097823	0.001316	5.804503	1.803517
51275	0	-2.005961	0.970053	9.850299	-0.020020	0.009705	0.098511	-0.004673	5.855920	1.806000
51276	0	-1.995884	0.969131	9.915806	-0.019917	0.009696	0.099166	-0.011287	5.908496	1.807279
51277	0	-2.024859	0.951783	9.953936	-0.020203	0.009521	0.099548	-0.016606	5.966175	1.809504
51278	0	-2.021467	0.962943	10.110964	-0.020174	0.009636	0.101117	-0.025155	6.017042	1.807104
51279	0	-2.054878	0.982394	10.155449	-0.020508	0.009827	0.101562	-0.029482	6.068062	1.808692
51280	0	-2.044035	0.963234	10.208959	-0.020408	0.009638	0.102096	-0.037069	6.109596	1.817216
51281	0	-2.059958	0.964441	10.247177	-0.020569	0.009644	0.102478	-0.037621	6.148814	1.817129
51282	0	-2.102053	0.970346	10.337563	-0.020997	0.009706	0.103380	-0.041486	6.179745	1.816430
51283	0	-2.071221	0.988920	10.369434	-0.020691	0.009888	0.103699	-0.041530	6.208171	1.820504
51284	0	-2.087079	0.952343	10.399147	-0.020856	0.009524	0.103994	-0.044369	6.229488	1.821261
51285	0	-2.106520	0.964109	10.406354	-0.021057	0.009644	0.104065	-0.049011	6.243320	1.818300
51286	0	-2.077265	0.994374	10.363387	-0.020768	0.009943	0.103635	-0.050270	6.253232	1.820361
51287	0	-2.092744	0.970571	10.443258	-0.020935	0.009705	0.104431	-0.051364	6.249880	1.822212
51288	0	-2.078399	0.977027	10.419140	-0.020798	0.009768	0.104189	-0.050766	6.239796	1.818824
51289	0	-2.085306	0.952340	10.437413	-0.020874	0.009521	0.104370	-0.051205	6.221841	1.815782
51290	0	-2.098875	0.989135	10.419989	-0.021015	0.009891	0.104195	-0.053002	6.197863	1.813855
51291	0	-2.103163	0.982960	10.376466	-0.021057	0.009827	0.103760	-0.052461	6.174778	1.812260
51292	0	-2.110084	0.989723	10.328634	-0.021129	0.009893	0.103281	-0.051102	6.149009	1.818233
51293	0	-2.077119	0.989034	10.224213	-0.020813	0.009888	0.102234	-0.051019	6.107314	1.809374
51294	0	-2.062906	0.965011	10.183078	-0.020669	0.009648	0.101823	-0.051934	6.067532	1.806196
51295	0	-2.064646	0.934309	10.108288	-0.020691	0.009338	0.101074	-0.049681	6.022297	1.804880
51296	0	-2.037246	0.953172	10.036753	-0.020420	0.009530	0.100358	-0.050715	5.973133	1.795412
51297	0	-2.033717	0.976998	9.992403	-0.020386	0.009766	0.099915	-0.048897	5.922637	1.794267
51298	0	-1.993610	0.934956	9.890465	-0.019985	0.009346	0.098895	-0.048008	5.870951	1.793277
51299	0	-2.009086	0.952718	9.827644	-0.020142	0.009521	0.098267	-0.044472	5.816998	1.786038
51300	0	-1.993484	0.953244	9.792852	-0.019979	0.009532	0.097919	-0.046892	5.769952	1.780330
51301	0	-1.966657	0.946721	9.723803	-0.019714	0.009460	0.097229	-0.042159	5.718861	1.778658
51302	0	-1.957677	0.923315	9.609488	-0.019620	0.009229	0.096087	-0.039892	5.672570	1.774793
51303	0	-1.973061	0.922305	9.589481	-0.019775	0.009216	0.095886	-0.034974	5.624270	1.771973
51304	0	-1.952795	0.935465	9.468913	-0.019566	0.009351	0.094682	-0.033344	5.583933	1.774035
51305	0	-1.931074	0.940129	9.442886	-0.019348	0.009399	0.094421	-0.033922	5.543734	1.770964
51306	0	-1.911708	0.910198	9.425914	-0.019152	0.009097	0.094253	-0.030921	5.506854	1.773081
51307	0	-1.913795	0.921973	9.338901	-0.019165	0.009216	0.093384	-0.029410	5.478767	1.770101
51308	0	-1.902566	0.946682	9.358134	-0.019050	0.009467	0.093576	-0.032280	5.454532	1.767435
51309	0	-1.926904	0.922065	9.204436	-0.019287	0.009216	0.092041	-0.029282	5.437152	1.759834
51310	0	-1.924016	0.953244	9.156161	-0.019252	0.009530	0.091559	-0.028695	5.427666	1.757671
51311	0	-1.934105	0.921516	9.234779	-0.019348	0.009216	0.092346	-0.032189	5.423934	1.753690
51312	0	-1.908666	0.933614	9.241065	-0.019090	0.009336	0.092410	-0.033586	5.425241	1.752871
51313	0	-1.898957	0.897541	9.246638	-0.018982	0.008972	0.092468	-0.031438	5.439718	1.750062
51314	0	-1.919029	0.891360	9.258476	-0.019180	0.008917	0.092587	-0.037136	5.457107	1.748333
51315	0	-1.875186	0.933773	9.295377	-0.018738	0.009338	0.092957	-0.039478	5.479409	1.739758
51316	0	-1.903128	0.927720	9.306848	-0.019011	0.009275	0.093073	-0.038972	5.509908	1.740054
51317	0	-1.925008	0.940028	9.386706	-0.019226	0.009399	0.093872	-0.039518	5.544182	1.741489
51318	0	-1.948500	0.921580	9.373401	-0.019458	0.009217	0.093740	-0.042696	5.582359	1.741257
51319	0	-1.925673	0.958157	9.502563	-0.019226	0.009583	0.095032	-0.045083	5.624235	1.738190
51320	0	-1.962700	0.933315	9.556101	-0.019593	0.009336	0.095568	-0.049250	5.669658	1.742047
51321	0	-1.980945	0.922325	9.575645	-0.019775	0.009216	0.095764	-0.042374	5.715354	1.742219
51322	0	-1.982111	0.940537	9.647328	-0.019783	0.009413	0.096480	-0.052214	5.765512	1.741740
51323	0	-1.982124	0.927593	9.721981	-0.019775	0.009277	0.097229	-0.054942	5.824441	1.743712
51324	0	-1.996864	0.933310	9.830084	-0.019930	0.009335	0.098309	-0.057922	5.874541	1.748406
51325	0	-2.000133	0.946044	9.923454	-0.019958	0.009460	0.099243	-0.058903	5.928909	1.740106
51326	0	-1.996283	0.969671	10.007327	-0.019923	0.009704	0.100080	-0.067888	5.979193	1.738894
51327	0	-2.023878	0.964232	10.045671	-0.020203	0.009644	0.100464	-0.070501	6.025364	1.741467
51328	0	-2.043428	0.981798	10.086892	-0.020397	0.009824	0.100876	-0.078258	6.072434	1.742447
51329	0	-2.060042	0.939986	10.149502	-0.020569	0.009399	0.101501	-0.079023	6.113056	1.737087
51330	0	-2.054082	0.988125	10.197095	-0.020511	0.009888	0.101976	-0.087536	6.151891	1.735623
51331	0	-2.053392	0.946170	10.259476	-0.020508	0.009460	0.102600	-0.087721	6.186025	1.740656
51332	0	-2.070111	0.977054	10.301184	-0.020682	0.009768	0.103016	-0.086052	6.211936	1.744124
51333	0	-2.083334	0.958188	10.259603	-0.020813	0.009583	0.102600	-0.088313	6.239679	1.744487
51334	0	-2.080002	0.976715	10.356633	-0.020793	0.009764	0.103568	-0.086394	6.252556	1.740962
51335	0	-2.100491	0.976112	10.327012	-0.020996	0.009766	0.103271	-0.093081	6.267395	1.736366
51336	0	-2.094804	0.981497	10.339194	-0.020953	0.009817	0.103391	-0.097531	6.266813	1.734156
51337	0	-2.104903	0.989016	10.418841	-0.021057	0.009888	0.104187	-0.096986	6.263038	1.732877
51338	0	-2.108908	0.971277	10.315383	-0.021103	0.009709	0.103151	-0.095464	6.252837	1.728822
51339	0	-2.092110	0.982547	10.388476	-0.020935	0.009827	0.103882	-0.099075	6.242588	1.729846
51340	0	-2.082434	0.988606	10.364773	-0.020846	0.009885	0.103643	-0.100100	6.223421	1.727251
51341	0	-2.060342	0.982839	10.284938	-0.020630	0.009827	0.102844	-0.100680	6.199128	1.722840
51342	0	-2.091294	0.959241	10.261524	-0.020944	0.009585	0.102610	-0.095540	6.170054	1.721317
51343	0	-2.047170	0.983116	10.175244	-0.020508	0.009827	0.101746	-0.093236	6.134629	1.718201
51344	0	-2.058016	0.959215	10.127856	-0.020619	0.009591	0.101271	-0.094708	6.095495	1.708826
51345	0	-2.070931	0.940188	10.120480	-0.020752	0.009399	0.101196	-0.094720	6.052481	1.700967
51346	0	-2.031703	0.953398	10.048863	-0.020363	0.009526	0.100480	-0.088928	6.005518	1.698253
51347	0	-2.040188	0.928199	9.949609	-0.020447	0.009277	0.099487	-0.086560	5.959085	1.692137
51348	0	-2.000750	0.960082	9.859723	-0.020053	0.009591	0.098589	-0.078389	5.911614	1.689958
51349	0	-2.009784	0.922199	9.778679	-0.020142	0.009216	0.097778	-0.074719	5.865631	1.688916
51350	0	-2.006909	0.941466	9.646124	-0.020117	0.009410	0.096452	-0.072080	5.814268	1.683659
51351	0	-2.009645	0.958825	9.668852	-0.020142	0.009583	0.096680	-0.068468	5.766102	1.686651
51352	0	-1.958733	0.959816	9.554454	-0.019626	0.009593	0.095537	-0.065168	5.725431	1.682925
51353	0	-1.937010	0.959058	9.497787	-0.019409	0.009583	0.094971	-0.058429	5.683616	1.684304
51354	0	-1.941862	0.954157	9.511363	-0.019453	0.009537	0.095107	-0.055363	5.647429	1.683954
51355	0	-1.919709	0.946450	9.454894	-0.019226	0.009460	0.094543	-0.053122	5.617582	1.684983
51356	0	-1.914122	0.923001	9.400967	-0.019169	0.009224	0.094005	-0.048381	5.589164	1.684861
51357	0	-1.914077	0.958510	9.375470	-0.019165	0.009583	0.093750	-0.047706	5.564757	1.683389
51358	0	-1.928206	0.964748	9.309110	-0.019300	0.009648	0.093087	-0.051088	5.547341	1.680435
51359	0	-1.909073	0.946094	9.295922	-0.019104	0.009460	0.092957	-0.052643	5.536170	1.677760
51360	0	-1.931791	0.940238	9.253470	-0.019322	0.009399	0.092534	-0.050936	5.535763	1.674729
51361	0	-1.934400	0.915530	9.265223	-0.019348	0.009155	0.092651	-0.053077	5.535819	1.677336
51362	0	-1.916133	0.927658	9.289563	-0.019157	0.009276	0.092896	-0.054557	5.545782	1.674234
51363	0	-1.911452	0.915066	9.271069	-0.019104	0.009155	0.092712	-0.061835	5.563884	1.672679
51364	0	-1.913731	0.908655	9.368265	-0.019126	0.009085	0.093685	-0.061398	5.582915	1.679325
51365	0	-1.899999	0.903236	9.289190	-0.018982	0.009033	0.092896	-0.064038	5.610273	1.682750
51366	0	-1.934470	0.927691	9.349387	-0.019324	0.009275	0.093498	-0.063808	5.640352	1.683586
51367	0	-1.949269	0.928087	9.447744	-0.019470	0.009277	0.094482	-0.061024	5.672675	1.685018
51368	0	-1.954764	0.928449	9.495366	-0.019516	0.009284	0.094960	-0.061479	5.715880	1.680243
51369	0	-1.980664	0.952298	9.508612	-0.019775	0.009521	0.095093	-0.060854	5.758562	1.681679
51370	0	-1.999652	0.927838	9.629205	-0.019961	0.009280	0.096299	-0.064190	5.805423	1.682348
51371	0	-1.993254	0.982477	9.648954	-0.019897	0.009827	0.096497	-0.067353	5.852051	1.677986
51372	0	-2.000704	0.951266	9.708500	-0.019968	0.009517	0.097093	-0.073131	5.903097	1.682363
51373	0	-1.999951	0.958402	9.795292	-0.019958	0.009583	0.097961	-0.072557	5.956096	1.691629
51374	0	-2.020264	0.976709	9.872986	-0.020164	0.009768	0.098738	-0.075149	6.006479	1.692594
51375	0	-2.054675	0.951986	9.978463	-0.020508	0.009521	0.099792	-0.078005	6.056217	1.689809
51376	0	-2.056546	0.951832	9.964579	-0.020525	0.009518	0.099654	-0.078314	6.107781	1.692006
51377	0	-2.054467	0.982755	10.009001	-0.020508	0.009827	0.100098	-0.078340	6.154994	1.689066
51378	0	-2.049287	0.982492	10.135798	-0.020461	0.009828	0.101364	-0.082572	6.195988	1.691378
51379	0	-2.084211	0.964461	10.137331	-0.020813	0.009644	0.101379	-0.082606	6.233980	1.691301
51380	0	-2.059486	0.982455	10.233833	-0.020567	0.009829	0.102344	-0.088416	6.270324	1.694551
51381	0	-2.089787	0.958464	10.326647	-0.020874	0.009583	0.103271	-0.087495	6.301878	1.694990
51382	0	-2.087557	0.934305	10.344102	-0.020861	0.009342	0.103444	-0.088055	6.323547	1.690703
51383	0	-2.088412	0.970593	10.369657	-0.020874	0.009705	0.103699	-0.088271	6.339862	1.691997
51384	0	-2.108524	0.958449	10.369231	-0.021077	0.009584	0.103694	-0.089860	6.353967	1.688738
51385	0	-2.081357	0.988621	10.327151	-0.020813	0.009888	0.103271	-0.093341	6.359801	1.689099
51386	0	-2.099430	1.019407	10.333278	-0.020998	0.010189	0.103333	-0.089749	6.360890	1.686047
51387	0	-2.092472	0.994676	10.321274	-0.020935	0.009949	0.103210	-0.093975	6.354638	1.685611
51388	0	-2.108186	1.007054	10.309508	-0.021098	0.010066	0.103092	-0.091154	6.341787	1.678135
51389	0	-2.091986	0.995205	10.357941	-0.020935	0.009949	0.103577	-0.089676	6.330214	1.674463
51390	0	-2.063469	0.964421	10.303793	-0.020661	0.009649	0.103032	-0.097609	6.305857	1.670280
51391	0	-2.066082	1.001266	10.254485	-0.020691	0.010010	0.102539	-0.096882	6.277526	1.666140
51392	0	-2.059461	0.971352	10.213018	-0.020631	0.009709	0.102123	-0.094795	6.242206	1.661580
51393	0	-2.059171	0.952374	10.150901	-0.020630	0.009521	0.101501	-0.094982	6.204449	1.664790
51394	0	-2.056990	0.946811	10.073129	-0.020616	0.009464	0.100722	-0.093567	6.157855	1.667274
51395	0	-2.040600	0.952301	10.059408	-0.020447	0.009521	0.100586	-0.094465	6.116754	1.662666
51396	0	-2.026187	0.959042	9.981615	-0.020306	0.009585	0.099808	-0.091566	6.071883	1.661403
51397	0	-2.003650	0.970867	9.864138	-0.020081	0.009705	0.098633	-0.089757	6.026076	1.662553
51398	0	-2.031455	0.947387	9.804830	-0.020359	0.009468	0.098040	-0.085864	5.979463	1.662717
51399	0	-1.991122	0.928248	9.748233	-0.019958	0.009277	0.097473	-0.082727	5.929286	1.657929
51400	0	-1.969699	0.971713	9.664490	-0.019743	0.009714	0.096636	-0.081990	5.880175	1.654062
51401	0	-1.997835	0.921871	9.632180	-0.020020	0.009216	0.096313	-0.081733	5.836556	1.647018
51402	0	-1.965158	0.940788	9.548355	-0.019694	0.009403	0.095475	-0.078961	5.790649	1.644613
51403	0	-1.949458	0.934134	9.485589	-0.019531	0.009338	0.094849	-0.077947	5.751700	1.637631
51404	0	-1.954904	0.940630	9.419804	-0.019581	0.009405	0.094192	-0.079027	5.718363	1.635216
51405	0	-1.931944	0.952515	9.424380	-0.019348	0.009521	0.094238	-0.077038	5.688794	1.631400
51406	0	-1.938488	0.928628	9.401021	-0.019413	0.009284	0.094005	-0.076704	5.659866	1.630727
51407	0	-1.914408	0.933632	9.259488	-0.019165	0.009338	0.092590	-0.081427	5.639223	1.627104
51408	0	-1.904216	0.927482	9.345724	-0.019062	0.009273	0.093453	-0.080897	5.620139	1.620853
51409	0	-1.933691	0.927936	9.332488	-0.019348	0.009277	0.093323	-0.080631	5.611634	1.623824
51410	0	-1.931977	0.933960	9.320609	-0.019326	0.009342	0.093204	-0.085766	5.608979	1.625948
51411	0	-1.928821	0.921632	9.289528	-0.019287	0.009216	0.092896	-0.087534	5.615545	1.623637
51412	0	-1.916998	0.872896	9.301602	-0.019168	0.008727	0.093017	-0.087079	5.623332	1.627250
51413	0	-1.911388	0.915620	9.258820	-0.019104	0.009155	0.092590	-0.087621	5.640740	1.630249
51414	0	-1.907571	0.934185	9.331513	-0.019063	0.009339	0.093318	-0.086231	5.661544	1.633415
51415	0	-1.917878	0.970802	9.368580	-0.019165	0.009705	0.093689	-0.083597	5.683524	1.636581
51416	0	-1.939402	0.946608	9.398381	-0.019376	0.009467	0.093987	-0.086265	5.710890	1.638247
51417	0	-1.955247	0.909408	9.441701	-0.019531	0.009094	0.094421	-0.087744	5.741785	1.635733
51418	0	-1.978067	0.909243	9.520053	-0.019757	0.009093	0.095205	-0.090119	5.775088	1.637191
51419	0	-1.962534	0.915264	9.539141	-0.019592	0.009155	0.095398	-0.094330	5.819882	1.638468
51420	0	-1.969115	0.951656	9.641557	-0.019659	0.009516	0.096422	-0.094602	5.863154	1.643411
51421	0	-1.998885	0.903370	9.703961	-0.019958	0.009033	0.097046	-0.095130	5.904122	1.643662
51422	0	-1.998909	0.927297	9.763706	-0.019958	0.009277	0.097643	-0.101468	5.945149	1.647830
51423	0	-2.017694	0.927270	9.807667	-0.020142	0.009277	0.098083	-0.107940	5.991533	1.651395
51424	0	-2.025179	0.938858	9.879382	-0.020213	0.009390	0.098802	-0.110487	6.041467	1.655652
51425	0	-2.024083	0.970148	9.929673	-0.020203	0.009705	0.099304	-0.115051	6.090626	1.657342
51426	0	-2.012815	0.969905	9.970975	-0.020097	0.009698	0.099716	-0.114871	6.131794	1.660308
51427	0	-2.066203	0.957944	10.064067	-0.020630	0.009583	0.100647	-0.119479	6.173513	1.662351
51428	0	-2.047347	0.957467	10.093427	-0.020451	0.009576	0.100939	-0.122174	6.204646	1.666010
51429	0	-2.047520	0.970513	10.210607	-0.020447	0.009705	0.102112	-0.122691	6.241666	1.661230
51430	0	-2.077792	0.958161	10.197146	-0.020748	0.009583	0.101977	-0.125899	6.280258	1.660646
51431	0	-2.052404	0.988519	10.265813	-0.020508	0.009888	0.102661	-0.130151	6.303559	1.663292
51432	0	-2.061760	0.994334	10.289549	-0.020602	0.009943	0.102899	-0.131247	6.325863	1.664092
51433	0	-2.087984	0.994320	10.345395	-0.020874	0.009949	0.103455	-0.138960	6.337522	1.663253
51434	0	-2.070483	0.994232	10.339067	-0.020702	0.009937	0.103392	-0.135236	6.345504	1.668071
51435	0	-2.081384	0.977162	10.339282	-0.020813	0.009766	0.103394	-0.130453	6.351682	1.669850
51436	0	-2.080649	0.958976	10.339373	-0.020815	0.009594	0.103392	-0.137007	6.347640	1.668123
51437	0	-2.055629	0.994574	10.303014	-0.020569	0.009949	0.103027	-0.142343	6.338960	1.665028
51438	0	-2.077042	0.976124	10.303548	-0.020788	0.009759	0.103032	-0.141895	6.324501	1.662359
51439	0	-2.073498	0.983058	10.284729	-0.020752	0.009827	0.102844	-0.139653	6.310877	1.657620
51440	0	-2.057281	0.941019	10.212203	-0.020597	0.009407	0.102118	-0.138483	6.289598	1.654858
51441	0	-2.048118	0.994990	10.230014	-0.020508	0.009949	0.102295	-0.139525	6.265109	1.653172
51442	0	-2.042370	0.964625	10.145627	-0.020455	0.009645	0.101450	-0.140980	6.234693	1.643268
51443	0	-2.065449	0.958329	10.077644	-0.020691	0.009583	0.100769	-0.142606	6.198650	1.636923
51444	0	-2.033734	0.976985	10.103462	-0.020374	0.009767	0.101027	-0.141373	6.162097	1.628175
51445	0	-2.046985	0.933944	9.986121	-0.020508	0.009338	0.099854	-0.142678	6.123922	1.624206
51446	0	-2.045249	0.946788	9.932739	-0.020494	0.009462	0.099319	-0.138988	6.082002	1.620690
51447	0	-2.022368	0.946521	9.888469	-0.020264	0.009460	0.098877	-0.136126	6.041055	1.618721
51448	0	-2.008534	0.916777	9.798415	-0.020123	0.009164	0.097977	-0.134191	6.001835	1.617022
51449	0	-1.998168	0.927735	9.803019	-0.020020	0.009277	0.098022	-0.136763	5.962989	1.617425
51450	0	-1.966024	0.940155	9.657993	-0.019701	0.009398	0.096572	-0.135847	5.920051	1.615883
51451	0	-1.967558	0.952588	9.613788	-0.019714	0.009521	0.096130	-0.133197	5.879240	1.615232
51452	0	-1.959970	0.965552	9.566373	-0.019637	0.009652	0.095656	-0.131755	5.839856	1.614547
51453	0	-1.944033	0.946309	9.515966	-0.019470	0.009460	0.095154	-0.131175	5.809277	1.621688
51454	0	-1.950116	0.934245	9.498879	-0.019533	0.009343	0.094982	-0.134369	5.776063	1.618186
51455	0	-1.944609	0.903698	9.454806	-0.019470	0.009033	0.094543	-0.132247	5.752185	1.623271
51456	0	-1.915329	0.947223	9.364114	-0.019178	0.009467	0.093637	-0.128285	5.726823	1.618935
51457	0	-1.939249	0.952213	9.381442	-0.019409	0.009521	0.093811	-0.129578	5.711756	1.618375
51458	0	-1.936400	0.934091	9.381999	-0.019376	0.009339	0.093818	-0.129568	5.702629	1.611672
51459	0	-1.946075	0.915584	9.344674	-0.019470	0.009155	0.093445	-0.130782	5.696312	1.605679
51460	0	-1.932917	0.909603	9.295950	-0.019330	0.009095	0.092959	-0.131547	5.700519	1.605952
51461	0	-1.916987	0.903655	9.356558	-0.019165	0.009033	0.093567	-0.129094	5.711678	1.609002
51462	0	-1.924300	0.928281	9.386792	-0.019237	0.009283	0.093869	-0.130982	5.724760	1.606744
51463	0	-1.893038	0.946594	9.356442	-0.018921	0.009460	0.093567	-0.125826	5.741576	1.604973
51464	0	-1.931924	0.977695	9.453498	-0.019306	0.009776	0.094538	-0.126336	5.762627	1.609430
51465	0	-1.936668	0.970293	9.423465	-0.019348	0.009705	0.094238	-0.129652	5.790337	1.611490
51466	0	-1.946542	0.969957	9.502053	-0.019447	0.009701	0.095024	-0.132400	5.817332	1.613958
51467	0	-1.973577	0.921023	9.588241	-0.019714	0.009216	0.095886	-0.140852	5.848096	1.615645
51468	0	-1.978390	0.920135	9.617760	-0.019757	0.009204	0.096183	-0.144992	5.884967	1.613904
51469	0	-1.962211	0.933773	9.630747	-0.019592	0.009338	0.096313	-0.147016	5.925608	1.620869
51470	0	-1.980373	0.933153	9.763858	-0.019775	0.009336	0.097644	-0.153804	5.964007	1.620050
51471	0	-1.980684	0.940173	9.795485	-0.019775	0.009399	0.097961	-0.152233	6.005925	1.620805
51472	0	-1.993538	0.964579	9.812403	-0.019899	0.009647	0.098131	-0.154992	6.053075	1.617921
51473	0	-1.986872	0.988777	9.941982	-0.019836	0.009888	0.099426	-0.155914	6.095408	1.621155
51474	0	-2.042080	0.946215	9.928427	-0.020390	0.009460	0.099291	-0.155072	6.136613	1.627284
51475	0	-2.017365	0.983155	10.021280	-0.020142	0.009827	0.100220	-0.150488	6.178356	1.625551
51476	0	-2.005277	0.989303	10.105449	-0.020023	0.009897	0.101060	-0.156358	6.216866	1.630482
51477	0	-2.059713	0.988282	10.149620	-0.020569	0.009888	0.101501	-0.162986	6.253952	1.636963
51478	0	-2.040402	0.956985	10.203608	-0.020382	0.009572	0.102040	-0.166628	6.283930	1.637290
51479	0	-2.064779	0.958151	10.192518	-0.020630	0.009583	0.101929	-0.169126	6.309252	1.641098
51480	0	-2.031526	0.970677	10.210066	-0.020300	0.009702	0.102104	-0.164935	6.331665	1.640892
51481	0	-2.064113	1.001015	10.259780	-0.020630	0.010010	0.102600	-0.165951	6.349426	1.641562
51482	0	-2.071848	0.988501	10.277775	-0.020714	0.009888	0.102778	-0.170494	6.359863	1.642488
51483	0	-2.081468	0.982421	10.302724	-0.020813	0.009827	0.103027	-0.174762	6.366971	1.635844
51484	0	-2.106242	0.976520	10.265937	-0.021061	0.009760	0.102660	-0.170622	6.373866	1.638959
51485	0	-2.093161	0.970262	10.327237	-0.020935	0.009705	0.103271	-0.174549	6.375309	1.643723
51486	0	-2.055051	0.982043	10.229836	-0.020562	0.009822	0.102296	-0.178077	6.367538	1.640872
51487	0	-2.073495	0.952409	10.339673	-0.020752	0.009521	0.103394	-0.177192	6.354014	1.637963
51488	0	-2.069920	0.952915	10.248740	-0.020719	0.009526	0.102484	-0.176061	6.337666	1.637058
51489	0	-2.048315	0.964363	10.211676	-0.020508	0.009644	0.102112	-0.178183	6.315332	1.637057
51490	0	-2.067436	0.977430	10.212639	-0.020703	0.009766	0.102121	-0.170867	6.288205	1.638694
51491	0	-2.047350	0.964680	10.114190	-0.020508	0.009644	0.101135	-0.169599	6.254712	1.636592
51492	0	-2.003876	0.971567	10.029967	-0.020074	0.009710	0.100293	-0.166017	6.219976	1.640719
51493	0	-2.028685	0.989013	9.979995	-0.020325	0.009888	0.099792	-0.165641	6.181893	1.636474
51494	0	-2.015009	0.989430	9.957021	-0.020188	0.009892	0.099563	-0.165891	6.143258	1.628154
51495	0	-2.046980	0.952518	9.900654	-0.020508	0.009521	0.098999	-0.164058	6.104661	1.625750
51496	0	-2.027503	0.928953	9.853181	-0.020310	0.009284	0.098525	-0.160208	6.068917	1.626516
51497	0	-2.004085	0.965022	9.809097	-0.020081	0.009644	0.098083	-0.154989	6.027946	1.626751
51498	0	-1.977937	0.947713	9.767803	-0.019818	0.009473	0.097671	-0.152440	5.987679	1.623066
51499	0	-1.967679	0.964660	9.717528	-0.019714	0.009644	0.097168	-0.151349	5.948801	1.622353
51500	0	-1.984635	0.904662	9.682309	-0.019884	0.009039	0.096816	-0.144830	5.909530	1.623268
51501	0	-1.961404	0.952758	9.619882	-0.019653	0.009521	0.096191	-0.140109	5.868175	1.623820
51502	0	-1.954354	0.941082	9.560202	-0.019576	0.009411	0.095595	-0.142420	5.834577	1.622237
51503	0	-1.926227	0.940244	9.442616	-0.019287	0.009399	0.094421	-0.140954	5.809803	1.619958
51504	0	-1.909082	0.928441	9.425172	-0.019115	0.009283	0.094247	-0.141472	5.785225	1.618455
51505	0	-1.926911	0.939848	9.448619	-0.019287	0.009399	0.094482	-0.144625	5.768727	1.616441
51506	0	-1.935655	0.934220	9.418683	-0.019374	0.009336	0.094184	-0.138674	5.752983	1.620613
51507	0	-1.945687	0.927948	9.387463	-0.019470	0.009277	0.093872	-0.137925	5.742005	1.615020
51508	0	-1.937166	0.940384	9.351301	-0.019383	0.009403	0.093511	-0.138982	5.732886	1.610999
51509	0	-1.928303	0.933638	9.344587	-0.019287	0.009338	0.093445	-0.143090	5.733160	1.610460
51510	0	-1.915936	0.945721	9.344618	-0.019157	0.009456	0.093447	-0.142794	5.740801	1.606598
51511	0	-1.910670	0.934174	9.374912	-0.019104	0.009338	0.093750	-0.140263	5.749345	1.601076
51512	0	-1.942284	0.897446	9.417403	-0.019415	0.008978	0.094175	-0.145777	5.764235	1.598015
51513	0	-1.942123	0.903444	9.411361	-0.019409	0.009033	0.094116	-0.145777	5.784143	1.603543
51514	0	-1.945121	0.921754	9.429011	-0.019434	0.009218	0.094294	-0.147817	5.810279	1.602302
51515	0	-1.954839	0.933991	9.527221	-0.019531	0.009338	0.095276	-0.147300	5.836098	1.604533
51516	0	-1.965261	0.952467	9.538494	-0.019627	0.009524	0.095390	-0.148031	5.872484	1.606618
51517	0	-1.967997	0.946162	9.551442	-0.019653	0.009460	0.095520	-0.147752	5.909631	1.611577
51518	0	-1.973520	0.958328	9.617443	-0.019708	0.009584	0.096180	-0.149995	5.947553	1.609285
51519	0	-1.999114	0.958089	9.673415	-0.019958	0.009583	0.096741	-0.152854	5.991352	1.609269
51520	0	-1.999592	0.958071	9.739186	-0.019963	0.009579	0.097399	-0.151385	6.034900	1.610089
51521	0	-1.999235	0.957876	9.783281	-0.019958	0.009583	0.097839	-0.156526	6.079676	1.609823
51522	0	-1.993673	0.938936	9.855217	-0.019905	0.009391	0.098558	-0.159146	6.121615	1.608363
51523	0	-1.987154	0.963856	9.911455	-0.019836	0.009644	0.099121	-0.165821	6.167351	1.614868
51524	0	-2.018210	0.932829	9.946764	-0.020151	0.009328	0.099474	-0.166369	6.208178	1.620868
51525	0	-2.029614	0.988616	9.984708	-0.020264	0.009888	0.099854	-0.168999	6.250562	1.620484
51526	0	-2.029871	0.957352	10.038386	-0.020268	0.009579	0.100389	-0.175919	6.290281	1.628837
51527	0	-2.071775	0.951865	10.051965	-0.020691	0.009521	0.100525	-0.180230	6.326042	1.634691
51528	0	-2.088758	0.969973	10.130266	-0.020867	0.009699	0.101307	-0.180599	6.354146	1.643863
51529	0	-2.082767	0.976074	10.125478	-0.020813	0.009766	0.101257	-0.187317	6.375991	1.645501
51530	0	-2.086303	0.969133	10.173595	-0.020843	0.009694	0.101740	-0.191547	6.404255	1.649274
51531	0	-2.057765	0.995240	10.235383	-0.020569	0.009949	0.102356	-0.188895	6.419356	1.650759
51532	0	-2.065451	0.983286	10.234992	-0.020648	0.009833	0.102351	-0.190809	6.431877	1.640122
51533	0	-2.057056	0.970884	10.308764	-0.020569	0.009705	0.103088	-0.187698	6.439042	1.636737
51534	0	-2.081716	0.965217	10.333045	-0.020817	0.009651	0.103331	-0.188235	6.444710	1.639739
51535	0	-2.074521	0.933712	10.272364	-0.020752	0.009338	0.102722	-0.191316	6.442495	1.635798
51536	0	-2.084719	0.964110	10.297186	-0.020861	0.009641	0.102969	-0.192801	6.432823	1.638339
51537	0	-2.048949	0.970983	10.242016	-0.020508	0.009705	0.102417	-0.189037	6.417680	1.640866
51538	0	-2.063219	1.001818	10.200013	-0.020655	0.010019	0.101995	-0.192378	6.397802	1.643962
51539	0	-2.066259	0.982784	10.211744	-0.020691	0.009827	0.102112	-0.193287	6.371412	1.643298
51540	0	-2.060523	0.989692	10.139516	-0.020635	0.009890	0.101390	-0.187313	6.343562	1.643017
51541	0	-2.053669	0.995097	10.138570	-0.020569	0.009949	0.101379	-0.186974	6.312598	1.639680
51542	0	-2.040911	0.989373	10.036126	-0.020445	0.009892	0.100354	-0.186738	6.277178	1.633297
51543	0	-2.034999	0.940459	9.967723	-0.020386	0.009399	0.099670	-0.183160	6.241488	1.629403
51544	0	-2.034011	0.977989	9.920242	-0.020376	0.009775	0.099195	-0.180030	6.205210	1.624760
51545	0	-2.053046	0.946377	9.900668	-0.020569	0.009460	0.098999	-0.178545	6.166206	1.620136
51546	0	-2.021363	0.952954	9.847093	-0.020248	0.009527	0.098464	-0.178131	6.131145	1.615198
51547	0	-2.016271	0.946688	9.796903	-0.020203	0.009460	0.097961	-0.173057	6.089889	1.613003
51548	0	-2.015120	0.947884	9.682262	-0.020185	0.009473	0.096816	-0.168190	6.054738	1.606246
51549	0	-1.986121	0.964400	9.613783	-0.019897	0.009644	0.096130	-0.169971	6.016970	1.602312
51550	0	-1.973258	0.977276	9.621143	-0.019764	0.009766	0.096206	-0.163736	5.985022	1.598527
51551	0	-1.961786	0.940448	9.570990	-0.019653	0.009399	0.095703	-0.160166	5.948033	1.597685
51552	0	-1.985613	0.965789	9.560053	-0.019888	0.009653	0.095594	-0.156751	5.915374	1.596304
51553	0	-1.944325	0.958766	9.509777	-0.019470	0.009583	0.095093	-0.152651	5.888268	1.589508
51554	0	-1.933319	0.935212	9.504546	-0.019356	0.009348	0.095041	-0.149607	5.866415	1.583149
51555	0	-1.951292	0.909619	9.430292	-0.019531	0.009094	0.094299	-0.149208	5.849524	1.582580
51556	0	-1.941966	0.940483	9.412568	-0.019434	0.009403	0.094123	-0.149027	5.837435	1.578425
51557	0	-1.927766	0.946195	9.399593	-0.019287	0.009460	0.093994	-0.148899	5.831244	1.575976
51558	0	-1.968756	0.909949	9.387652	-0.019696	0.009097	0.093875	-0.147922	5.826011	1.582000
51559	0	-1.952743	0.940185	9.411676	-0.019531	0.009399	0.094116	-0.146585	5.826673	1.579804
51560	0	-1.927970	0.982969	9.368996	-0.019279	0.009830	0.093690	-0.148956	5.832205	1.574299
51561	0	-1.935057	0.952255	9.411560	-0.019348	0.009521	0.094116	-0.149087	5.840447	1.576220
51562	0	-1.929660	0.970463	9.441890	-0.019293	0.009706	0.094419	-0.152819	5.850333	1.580187
51563	0	-1.924030	0.946275	9.429618	-0.019226	0.009460	0.094299	-0.151257	5.872855	1.579812
51564	0	-1.939487	0.922170	9.520433	-0.019377	0.009220	0.095208	-0.150367	5.899868	1.576162
51565	0	-1.942826	0.927930	9.521076	-0.019409	0.009277	0.095215	-0.149143	5.928057	1.577892
51566	0	-1.965276	0.915685	9.544602	-0.019630	0.009159	0.095450	-0.152903	5.960082	1.581993
51567	0	-1.961839	0.951861	9.618637	-0.019592	0.009521	0.096191	-0.157197	5.996356	1.581816
51568	0	-1.979428	0.957670	9.641934	-0.019767	0.009576	0.096425	-0.157137	6.034196	1.584808
51569	0	-1.986193	0.964154	9.697984	-0.019836	0.009644	0.096985	-0.160423	6.069523	1.586006
51570	0	-2.022188	0.927225	9.751776	-0.020193	0.009273	0.097524	-0.161639	6.108524	1.586014
51571	0	-2.011339	0.970714	9.850380	-0.020081	0.009705	0.098511	-0.159561	6.151878	1.589058
51572	0	-2.005431	0.982782	9.842965	-0.020024	0.009831	0.098435	-0.164603	6.191996	1.593866
51573	0	-2.004525	0.970504	9.966520	-0.020020	0.009705	0.099670	-0.165062	6.226764	1.595355
51574	0	-2.022308	0.988401	9.971429	-0.020193	0.009888	0.099720	-0.170058	6.266369	1.593593
51575	0	-2.047232	0.970437	9.984831	-0.020447	0.009705	0.099854	-0.171340	6.300892	1.598246
51576	0	-2.039830	0.976603	10.057084	-0.020376	0.009765	0.100575	-0.170871	6.331284	1.597359
51577	0	-2.053082	0.988369	10.064268	-0.020508	0.009888	0.100647	-0.176376	6.362688	1.599014
51578	0	-2.063226	0.963431	10.154964	-0.020616	0.009635	0.101553	-0.178251	6.386756	1.600342
51579	0	-2.076896	0.982426	10.162029	-0.020752	0.009827	0.101624	-0.182132	6.411181	1.607580
51580	0	-2.067806	0.957565	10.198037	-0.020664	0.009577	0.101983	-0.184636	6.431985	1.604909
51581	0	-2.057521	0.952335	10.211036	-0.020569	0.009521	0.102112	-0.183935	6.444409	1.604357
51582	0	-2.076478	0.958771	10.241307	-0.020765	0.009585	0.102413	-0.182882	6.449132	1.605397
51583	0	-2.062750	0.982767	10.253944	-0.020630	0.009827	0.102539	-0.183265	6.451784	1.604902
51584	0	-2.074001	0.958684	10.272339	-0.020747	0.009584	0.102722	-0.182253	6.449104	1.603095
51585	0	-2.067788	0.958604	10.266343	-0.020691	0.009583	0.102661	-0.180087	6.439912	1.602010
51586	0	-2.046773	0.983474	10.217940	-0.020482	0.009833	0.102177	-0.180363	6.429205	1.604611
51587	0	-2.073135	0.976796	10.229888	-0.020752	0.009766	0.102295	-0.179606	6.411502	1.601623
51588	0	-2.086983	0.946801	10.212405	-0.020894	0.009464	0.102119	-0.177439	6.389722	1.597886
51589	0	-2.041880	0.983240	10.168964	-0.020447	0.009827	0.101685	-0.173109	6.363606	1.597508
51590	0	-2.066582	0.959726	10.102863	-0.020697	0.009593	0.101023	-0.170489	6.334075	1.597049
51591	0	-2.041436	0.970475	10.065354	-0.020447	0.009705	0.100647	-0.172499	6.302608	1.595512
51592	0	-2.034996	0.971037	10.017722	-0.020383	0.009705	0.100171	-0.168159	6.270391	1.596421
51593	0	-2.016548	0.940609	9.937215	-0.020203	0.009399	0.099365	-0.162797	6.232995	1.595999
51594	0	-2.027391	0.947399	9.920323	-0.020312	0.009473	0.099195	-0.163791	6.194099	1.592258
51595	0	-2.046902	0.952081	9.888506	-0.020508	0.009521	0.098877	-0.166836	6.154611	1.590222
51596	0	-2.002800	0.940131	9.859407	-0.020064	0.009398	0.098587	-0.164690	6.117814	1.589719
51597	0	-1.979854	0.934113	9.741955	-0.019836	0.009338	0.097412	-0.163751	6.078717	1.584655
51598	0	-1.978278	0.921949	9.676323	-0.019822	0.009221	0.096755	-0.167897	6.037597	1.580487
51599	0	-1.986588	0.934113	9.638076	-0.019897	0.009338	0.096375	-0.166930	6.005503	1.584001
51600	0	-1.949698	0.952870	9.590402	-0.019529	0.009526	0.095898	-0.166163	5.972273	1.579517
51601	0	-1.956430	0.964911	9.546416	-0.019592	0.009644	0.095459	-0.161739	5.944140	1.581820
51602	0	-1.957416	0.935186	9.486280	-0.019598	0.009349	0.094858	-0.160048	5.920730	1.576964
51603	0	-1.944946	0.946249	9.454753	-0.019470	0.009460	0.094543	-0.159606	5.900998	1.578376
51604	0	-1.922955	0.928264	9.498154	-0.019246	0.009281	0.094978	-0.159557	5.886396	1.577170
51605	0	-1.945667	0.934017	9.405780	-0.019470	0.009338	0.094055	-0.159145	5.875266	1.574777
51606	0	-1.912594	0.934620	9.455024	-0.019138	0.009341	0.094548	-0.154958	5.865615	1.573095
51607	0	-1.922195	0.952126	9.436121	-0.019226	0.009521	0.094360	-0.156744	5.865933	1.573418
51608	0	-1.927380	0.952118	9.442343	-0.019279	0.009521	0.094422	-0.157580	5.864386	1.574225
51609	0	-1.934720	0.933833	9.405538	-0.019348	0.009338	0.094055	-0.159251	5.868577	1.580017
51610	0	-1.898485	0.958422	9.344357	-0.018980	0.009582	0.093445	-0.157392	5.879781	1.580769
51611	0	-1.953942	0.933519	9.460312	-0.019531	0.009338	0.094604	-0.162461	5.894953	1.581060
51612	0	-1.943407	0.933233	9.484393	-0.019425	0.009332	0.094846	-0.162942	5.910711	1.578373
51613	0	-1.948496	0.939687	9.484586	-0.019470	0.009399	0.094849	-0.167088	5.933769	1.581221
51614	0	-1.951820	0.927310	9.526624	-0.019500	0.009272	0.095270	-0.166338	5.961149	1.578802
51615	0	-1.955419	0.940116	9.569827	-0.019531	0.009399	0.095703	-0.165206	5.993827	1.580722
51616	0	-1.966253	0.946189	9.629833	-0.019639	0.009463	0.096303	-0.167699	6.026991	1.577072
51617	0	-1.992096	0.921628	9.673589	-0.019897	0.009216	0.096741	-0.168554	6.060042	1.576397
51618	0	-2.009514	0.939937	9.690747	-0.020067	0.009398	0.096913	-0.168398	6.098259	1.578751
51619	0	-1.992784	0.952081	9.752805	-0.019897	0.009521	0.097534	-0.170001	6.139136	1.581669
51620	0	-2.023391	0.958330	9.836883	-0.020204	0.009581	0.098375	-0.167786	6.179660	1.587020
51621	0	-2.017171	0.934026	9.899272	-0.020142	0.009338	0.098999	-0.166451	6.219705	1.586924
51622	0	-2.047427	0.952241	9.897998	-0.020446	0.009524	0.098986	-0.169591	6.257849	1.593311
51623	0	-2.029141	0.970657	10.009185	-0.020264	0.009705	0.100098	-0.168227	6.294810	1.596266
51624	0	-2.040255	0.952422	10.008077	-0.020380	0.009525	0.100085	-0.170418	6.325830	1.593756
51625	0	-2.053088	0.970550	10.076426	-0.020508	0.009705	0.100769	-0.170332	6.357285	1.589369
51626	0	-2.039249	0.958303	10.069425	-0.020371	0.009583	0.100698	-0.171853	6.386481	1.590536
51627	0	-2.052838	0.976015	10.107057	-0.020508	0.009766	0.101074	-0.179045	6.415043	1.595198
51628	0	-2.037912	0.969038	10.143057	-0.020367	0.009693	0.101433	-0.183307	6.434375	1.595660
51629	0	-2.070660	0.970558	10.174232	-0.020691	0.009705	0.101746	-0.183260	6.457276	1.591959
51630	0	-2.042144	0.970710	10.222631	-0.020417	0.009706	0.102227	-0.183959	6.467319	1.590461
51631	0	-2.051080	0.994763	10.266064	-0.020508	0.009949	0.102661	-0.186543	6.475958	1.591688
51632	0	-2.038747	1.000818	10.266008	-0.020392	0.010007	0.102659	-0.186678	6.475772	1.592825
51633	0	-2.068400	0.994983	10.266242	-0.020691	0.009949	0.102661	-0.187047	6.473388	1.588289
51634	0	-2.079328	0.982800	10.242024	-0.020800	0.009829	0.102419	-0.189264	6.471618	1.591830
51635	0	-2.092419	0.982643	10.199200	-0.020935	0.009827	0.101990	-0.191197	6.464757	1.590609
51636	0	-2.077280	0.945960	10.218037	-0.020791	0.009459	0.102177	-0.192829	6.449670	1.584026
51637	0	-2.066514	0.939935	10.150672	-0.020691	0.009399	0.101501	-0.194925	6.425986	1.589079
51638	0	-2.049619	0.970419	10.084406	-0.020518	0.009704	0.100840	-0.196180	6.406261	1.588259
51639	0	-2.036179	0.970782	10.059048	-0.020386	0.009705	0.100586	-0.194511	6.384390	1.590644
51640	0	-2.067619	0.940755	10.023388	-0.020704	0.009405	0.100228	-0.193875	6.357717	1.592819
51641	0	-2.066141	0.958206	9.961555	-0.020691	0.009583	0.099609	-0.196417	6.329206	1.590231
51642	0	-2.035826	0.958668	9.950418	-0.020388	0.009581	0.099499	-0.191610	6.300805	1.594750
51643	0	-2.041618	0.958589	9.869986	-0.020447	0.009583	0.098694	-0.189731	6.270709	1.585209
51644	0	-2.022337	0.965290	9.883536	-0.020264	0.009650	0.098827	-0.188947	6.229484	1.583898
51645	0	-1.986801	0.964603	9.827232	-0.019897	0.009644	0.098267	-0.188097	6.200581	1.583078
51646	0	-1.998693	0.964967	9.755277	-0.020022	0.009648	0.097546	-0.188703	6.164405	1.584399
51647	0	-1.962368	0.964717	9.692947	-0.019653	0.009644	0.096924	-0.186436	6.134788	1.577255
51648	0	-1.980381	0.941035	9.724612	-0.019838	0.009406	0.097239	-0.183648	6.099576	1.577742
51649	0	-1.962285	0.952648	9.619713	-0.019653	0.009521	0.096191	-0.179827	6.068731	1.576867
51650	0	-1.950570	0.959670	9.535236	-0.019532	0.009592	0.095347	-0.176302	6.042318	1.575908
51651	0	-1.950506	0.946667	9.570785	-0.019531	0.009460	0.095703	-0.170986	6.016412	1.575037
51652	0	-1.939722	0.942253	9.522665	-0.019419	0.009411	0.095223	-0.159011	5.995968	1.570947
51653	0	-1.969851	0.927919	9.466864	-0.019714	0.009277	0.094666	-0.158414	5.982162	1.564364
51654	0	-1.930097	0.928438	9.406371	-0.019317	0.009280	0.094061	-0.155327	5.968467	1.570924
51655	0	-1.958235	0.928128	9.381272	-0.019592	0.009277	0.093811	-0.152186	5.961703	1.568809
51656	0	-1.913501	0.958962	9.406013	-0.019145	0.009590	0.094058	-0.154371	5.954860	1.564205
51657	0	-1.934110	0.946717	9.448319	-0.019348	0.009460	0.094482	-0.147953	5.951694	1.567482
51658	0	-1.927030	0.953766	9.423956	-0.019274	0.009534	0.094239	-0.144925	5.952836	1.566225
51659	0	-1.910895	0.952437	9.435906	-0.019104	0.009521	0.094360	-0.142819	5.964159	1.569109
51660	0	-1.942703	0.970580	9.466162	-0.019420	0.009710	0.094663	-0.149261	5.978289	1.564548
51661	0	-1.948072	0.958295	9.448021	-0.019470	0.009583	0.094482	-0.149939	5.996313	1.566398
51662	0	-1.974716	0.921471	9.465845	-0.019735	0.009216	0.094661	-0.153053	6.015903	1.568790
51663	0	-1.930139	0.940006	9.515085	-0.019287	0.009399	0.095154	-0.153281	6.038341	1.567084
51664	0	-1.945905	0.958415	9.538687	-0.019438	0.009583	0.095391	-0.153342	6.069089	1.568012
51665	0	-1.967594	0.952380	9.557617	-0.019653	0.009521	0.095581	-0.151439	6.101421	1.569619
51666	0	-1.948043	0.952247	9.635915	-0.019455	0.009525	0.096364	-0.155474	6.136889	1.565825
51667	0	-1.980057	0.964249	9.685776	-0.019775	0.009644	0.096863	-0.157413	6.171846	1.562466
51668	0	-1.991271	0.939494	9.709132	-0.019887	0.009397	0.097096	-0.160067	6.207426	1.562735
51669	0	-2.016943	0.958102	9.758962	-0.020142	0.009583	0.097595	-0.162593	6.245297	1.565595
51670	0	-2.022544	0.945549	9.837168	-0.020198	0.009457	0.098377	-0.164659	6.282609	1.564234
51671	0	-2.011198	0.964135	9.905390	-0.020081	0.009644	0.099060	-0.167873	6.324122	1.564695
51672	0	-2.011037	0.963450	9.946969	-0.020082	0.009639	0.099475	-0.173599	6.361469	1.568288
51673	0	-2.040940	0.976449	9.960464	-0.020386	0.009766	0.099609	-0.175818	6.393905	1.568512
51674	0	-2.021074	0.976157	9.983976	-0.020189	0.009763	0.099844	-0.178155	6.423763	1.569154
51675	0	-2.034112	0.976401	10.046070	-0.020325	0.009766	0.100464	-0.180996	6.447733	1.569279
51676	0	-2.031465	0.988555	10.100281	-0.020297	0.009884	0.101007	-0.180111	6.472935	1.568060
51677	0	-2.040183	0.989040	10.100967	-0.020386	0.009888	0.101013	-0.178178	6.496447	1.571635
51678	0	-2.055162	0.989564	10.149122	-0.020540	0.009892	0.101494	-0.175795	6.514565	1.570549
51679	0	-2.076049	0.946701	10.223155	-0.020752	0.009460	0.102234	-0.169767	6.529404	1.572994
51680	0	-2.047081	0.983951	10.186148	-0.020464	0.009839	0.101863	-0.170521	6.542412	1.574233
51681	0	-2.081619	0.977261	10.174428	-0.020813	0.009766	0.101746	-0.164055	6.551313	1.575598
51682	0	-2.081947	0.984526	10.192538	-0.020820	0.009840	0.101926	-0.159601	6.556401	1.576068
51683	0	-2.075038	0.989533	10.205036	-0.020752	0.009888	0.102051	-0.152551	6.559947	1.576866
51684	0	-2.049447	0.990307	10.186873	-0.020505	0.009902	0.101867	-0.153000	6.553520	1.581405
51685	0	-2.067357	0.995045	10.235930	-0.020691	0.009949	0.102356	-0.152852	6.539485	1.583668
51686	0	-2.063957	0.970910	10.169454	-0.020657	0.009707	0.101691	-0.152749	6.525683	1.580276
51687	0	-2.054635	0.958922	10.205468	-0.020569	0.009583	0.102051	-0.147192	6.505815	1.581791
51688	0	-2.056206	0.972076	10.133030	-0.020585	0.009717	0.101326	-0.144807	6.485199	1.581576
51689	0	-2.042219	0.982905	10.095689	-0.020447	0.009827	0.100952	-0.143995	6.462689	1.581113
51690	0	-2.042888	0.971408	10.029497	-0.020459	0.009708	0.100289	-0.139529	6.433495	1.578162
51691	0	-2.053638	0.958390	10.010419	-0.020569	0.009583	0.100098	-0.140012	6.401759	1.576791
51692	0	-2.029240	0.982913	9.883431	-0.020322	0.009829	0.098828	-0.141390	6.373055	1.575816
51693	0	-2.028850	0.940291	9.857890	-0.020325	0.009399	0.098572	-0.139618	6.336439	1.582774
51694	0	-2.009890	0.971170	9.785929	-0.020131	0.009711	0.097853	-0.141255	6.304186	1.586521
51695	0	-2.005147	0.952647	9.723452	-0.020081	0.009521	0.097229	-0.137467	6.275335	1.587731
51696	0	-2.011478	0.953069	9.761186	-0.020144	0.009531	0.097606	-0.139741	6.245901	1.580648
51697	0	-1.998988	0.964191	9.711321	-0.020020	0.009644	0.097107	-0.143553	6.216322	1.576690
51698	0	-1.993155	0.945486	9.633222	-0.019961	0.009457	0.096326	-0.147569	6.186292	1.570184
51699	0	-1.969253	0.959025	9.558478	-0.019714	0.009583	0.095581	-0.140211	6.165528	1.570182
51700	0	-1.994863	0.960112	9.565427	-0.019977	0.009598	0.095649	-0.138197	6.137438	1.568560
51701	0	-1.975148	0.952245	9.564694	-0.019775	0.009521	0.095642	-0.138984	6.114220	1.570027
51702	0	-1.958913	0.964823	9.534947	-0.019606	0.009645	0.095346	-0.136228	6.099762	1.569484
51703	0	-1.939465	0.958347	9.509564	-0.019409	0.009583	0.095093	-0.136780	6.087631	1.567936
51704	0	-1.936650	0.940150	9.540546	-0.019381	0.009400	0.095403	-0.137093	6.076098	1.566866
51705	0	-1.945825	0.927903	9.497299	-0.019470	0.009277	0.094971	-0.136815	6.067047	1.572403
51706	0	-1.944050	0.934522	9.454809	-0.019446	0.009341	0.094547	-0.133485	6.065257	1.569588
51707	0	-1.958863	0.940079	9.448304	-0.019592	0.009399	0.094482	-0.133305	6.066151	1.567907
51708	0	-1.958535	0.934262	9.430009	-0.019586	0.009340	0.094300	-0.131911	6.071159	1.571572
51709	0	-1.953383	0.970719	9.454266	-0.019531	0.009705	0.094543	-0.130098	6.079587	1.572431
51710	0	-1.948357	0.964533	9.466235	-0.019476	0.009648	0.094664	-0.134800	6.094083	1.571594
51711	0	-1.942182	0.958353	9.502906	-0.019409	0.009583	0.095032	-0.134619	6.114555	1.572834
51712	0	-1.944863	0.964659	9.624384	-0.019435	0.009645	0.096247	-0.134269	6.136099	1.573848
51713	0	-1.954867	0.964574	9.563831	-0.019531	0.009644	0.095642	-0.132614	6.162188	1.574378
51714	0	-1.964478	0.964570	9.593628	-0.019628	0.009647	0.095940	-0.135526	6.187963	1.574944
51715	0	-1.985435	0.952133	9.698121	-0.019836	0.009521	0.096985	-0.136657	6.214367	1.577461
51716	0	-1.971001	0.964190	9.691211	-0.019690	0.009643	0.096916	-0.138413	6.243774	1.581719
51717	0	-1.997737	0.933999	9.698082	-0.019958	0.009338	0.096985	-0.137401	6.271295	1.580863
51718	0	-2.020618	0.946212	9.849705	-0.020181	0.009463	0.098502	-0.139568	6.306129	1.581906
51719	0	-2.004466	0.970532	9.795622	-0.020020	0.009705	0.097961	-0.139459	6.340696	1.582057
51720	0	-2.015953	0.940032	9.873880	-0.020132	0.009400	0.098744	-0.140262	6.377744	1.580945
51721	0	-2.047350	0.951974	9.929886	-0.020447	0.009521	0.099304	-0.143034	6.413767	1.585223
51722	0	-2.021628	0.933208	9.947177	-0.020195	0.009335	0.099476	-0.146811	6.443483	1.589536
51723	0	-2.046813	0.964041	10.027671	-0.020447	0.009644	0.100281	-0.151236	6.473095	1.590679
51724	0	-2.038138	0.970240	10.014688	-0.020368	0.009698	0.100150	-0.147218	6.494077	1.591867
51725	0	-2.039905	0.976269	10.101078	-0.020386	0.009766	0.101013	-0.151561	6.514421	1.595218
51726	0	-2.030357	0.975969	10.069956	-0.020290	0.009759	0.100702	-0.151881	6.534687	1.601085
51727	0	-2.033180	0.982542	10.131706	-0.020325	0.009827	0.101318	-0.154456	6.547973	1.602997
51728	0	-2.046806	0.976162	10.174145	-0.020461	0.009763	0.101743	-0.156920	6.561085	1.602426
51729	0	-2.075749	0.958553	10.113383	-0.020752	0.009583	0.101135	-0.154769	6.572622	1.603927
51730	0	-2.033225	1.001911	10.216946	-0.020336	0.010015	0.102169	-0.152173	6.573553	1.606343
51731	0	-2.056327	0.982712	10.180772	-0.020569	0.009827	0.101807	-0.153078	6.572580	1.607174
51732	0	-2.048670	0.970801	10.205450	-0.020497	0.009705	0.102053	-0.150805	6.565979	1.606981
51733	0	-2.073913	0.982486	10.193149	-0.020752	0.009827	0.101929	-0.154343	6.556887	1.601635
51734	0	-2.052905	0.988435	10.108199	-0.020544	0.009884	0.101079	-0.155374	6.545208	1.598617
51735	0	-2.048698	0.982472	10.162793	-0.020508	0.009827	0.101624	-0.159280	6.527081	1.600594
51736	0	-2.032246	0.951703	10.108725	-0.020345	0.009517	0.101083	-0.160725	6.507205	1.602683
51737	0	-2.042168	0.976285	10.101853	-0.020447	0.009766	0.101013	-0.165694	6.484115	1.601543
51738	0	-2.024404	0.988061	10.060282	-0.020275	0.009882	0.100596	-0.169207	6.454137	1.600416
51739	0	-2.023851	0.964592	10.016355	-0.020264	0.009644	0.100159	-0.168364	6.430726	1.597304
51740	0	-2.042432	0.940865	9.993052	-0.020458	0.009403	0.099924	-0.164257	6.397261	1.596902
51741	0	-2.004864	0.958397	10.004289	-0.020081	0.009583	0.100037	-0.164571	6.366094	1.592874
51742	0	-2.016698	0.952632	9.901802	-0.020201	0.009523	0.099011	-0.163249	6.332449	1.591465
51743	0	-2.016927	0.946528	9.870021	-0.020203	0.009460	0.098694	-0.159775	6.299133	1.590813
51744	0	-1.998412	0.947363	9.840695	-0.020015	0.009470	0.098401	-0.157669	6.268865	1.595994
51745	0	-1.998400	0.946412	9.790730	-0.020020	0.009460	0.097900	-0.155500	6.232710	1.595480
51746	0	-1.985953	0.934658	9.755317	-0.019888	0.009345	0.097548	-0.155612	6.204741	1.590980
51747	0	-1.980793	0.964887	9.644087	-0.019836	0.009644	0.096436	-0.151346	6.176296	1.588543
51748	0	-1.975080	0.971667	9.608561	-0.019780	0.009714	0.096080	-0.150225	6.146673	1.582893
51749	0	-1.962939	0.976848	9.631807	-0.019653	0.009766	0.096313	-0.148603	6.123555	1.579109
51750	0	-1.964460	0.971175	9.535000	-0.019668	0.009709	0.095345	-0.147518	6.101256	1.575642
51751	0	-1.969620	0.933838	9.564583	-0.019714	0.009338	0.095642	-0.149204	6.084866	1.575621
51752	0	-1.966497	0.946250	9.583427	-0.019678	0.009459	0.095832	-0.147282	6.074485	1.576776
51753	0	-1.964217	0.903429	9.503394	-0.019653	0.009033	0.095032	-0.147532	6.066370	1.575740
51754	0	-1.956504	0.939995	9.546402	-0.019570	0.009401	0.095463	-0.150662	6.065303	1.576451
51755	0	-1.946545	0.927581	9.484976	-0.019470	0.009277	0.094849	-0.153843	6.064839	1.574031
51756	0	-1.927543	0.939554	9.472891	-0.019278	0.009396	0.094728	-0.155241	6.067530	1.573556
51757	0	-1.952848	0.921549	9.466618	-0.019531	0.009216	0.094666	-0.157467	6.069455	1.571372
51758	0	-1.916413	0.897028	9.527586	-0.019159	0.008970	0.095277	-0.158694	6.080502	1.575344
51759	0	-1.947605	0.921500	9.533585	-0.019470	0.009216	0.095337	-0.161475	6.092780	1.578381
51760	0	-1.948975	0.921127	9.551591	-0.019483	0.009213	0.095517	-0.165175	6.106583	1.577920
51761	0	-1.942248	0.921347	9.515137	-0.019409	0.009216	0.095154	-0.169573	6.127811	1.576454
51762	0	-1.944900	0.951412	9.600019	-0.019437	0.009515	0.096003	-0.171499	6.147561	1.579440
51763	0	-1.942447	0.964319	9.600525	-0.019409	0.009644	0.096008	-0.172986	6.171037	1.583189
51764	0	-1.964455	0.952173	9.648556	-0.019624	0.009521	0.096490	-0.172479	6.200922	1.587797
51765	0	-1.967913	0.939852	9.673556	-0.019653	0.009399	0.096741	-0.174260	6.236641	1.590654
51766	0	-1.997209	0.952095	9.788525	-0.019950	0.009520	0.097890	-0.173506	6.267775	1.590491
51767	0	-1.992072	0.964199	9.777374	-0.019897	0.009644	0.097778	-0.176167	6.300204	1.593388
51768	0	-1.996676	0.975773	9.806977	-0.019944	0.009762	0.098074	-0.181760	6.331758	1.595898
51769	0	-2.010681	0.927545	9.868868	-0.020081	0.009277	0.098694	-0.184681	6.367396	1.598673
51770	0	-2.015973	0.945385	9.953281	-0.020134	0.009456	0.099538	-0.187470	6.402201	1.598926
51771	0	-1.986048	0.951875	9.954381	-0.019836	0.009521	0.099548	-0.191416	6.435059	1.603534
51772	0	-2.020868	0.921239	9.965697	-0.020190	0.009211	0.099661	-0.190312	6.461455	1.609131
51773	0	-2.034809	0.921323	10.033734	-0.020325	0.009216	0.100342	-0.194515	6.493336	1.603734
51774	0	-2.026699	0.939147	10.081731	-0.020250	0.009393	0.100821	-0.196889	6.517473	1.600123
51775	0	-2.045874	0.946330	10.119360	-0.020447	0.009460	0.101196	-0.194736	6.536236	1.597971
51776	0	-2.042027	0.971209	10.063882	-0.020410	0.009709	0.100641	-0.192791	6.553619	1.597981
51777	0	-2.051251	0.988931	10.150036	-0.020508	0.009888	0.101501	-0.192156	6.564148	1.598004
51778	0	-2.064049	0.976837	10.131529	-0.020639	0.009768	0.101315	-0.193586	6.570619	1.599631
51779	0	-2.044643	0.970437	10.083017	-0.020447	0.009705	0.100830	-0.195237	6.575502	1.606688
51780	0	-2.031871	1.000792	10.168586	-0.020325	0.010009	0.101685	-0.197697	6.574033	1.607080
51781	0	-2.062483	0.982798	10.199064	-0.020630	0.009827	0.101990	-0.197602	6.573623	1.605942
51782	0	-2.042831	0.970300	10.187075	-0.020437	0.009706	0.101869	-0.203017	6.568871	1.607170
51783	0	-2.055535	0.989003	10.180914	-0.020569	0.009888	0.101807	-0.202007	6.558983	1.604492
51784	0	-2.046856	0.958829	10.163065	-0.020481	0.009586	0.101628	-0.201411	6.550129	1.605894
51785	0	-2.030871	0.964340	10.101642	-0.020325	0.009644	0.101013	-0.203264	6.537298	1.606278
51786	0	-2.057563	0.964547	10.120637	-0.020598	0.009643	0.101202	-0.201781	6.516839	1.601202
51787	0	-2.017862	0.952587	10.089551	-0.020203	0.009521	0.100891	-0.198683	6.494901	1.601481
51788	0	-2.012929	0.922614	10.053851	-0.020155	0.009225	0.100533	-0.199165	6.470989	1.604150
51789	0	-2.023285	0.934195	9.973737	-0.020264	0.009338	0.099731	-0.196982	6.440949	1.600646
51790	0	-2.022998	0.934475	9.968873	-0.020264	0.009345	0.099682	-0.199325	6.407605	1.598781
51791	0	-2.041387	0.964858	9.937151	-0.020447	0.009644	0.099365	-0.195664	6.375051	1.597761
51792	0	-2.004571	0.953710	9.901617	-0.020077	0.009531	0.099010	-0.190618	6.344486	1.590414
51793	0	-1.999073	0.958312	9.863860	-0.020020	0.009583	0.098633	-0.191807	6.316376	1.585611
51794	0	-1.993073	0.989080	9.761309	-0.019963	0.009889	0.097607	-0.191314	6.283573	1.585013
51795	0	-1.998543	0.965115	9.723527	-0.020020	0.009644	0.097229	-0.184575	6.248805	1.587102
51796	0	-2.004420	0.942014	9.700278	-0.020074	0.009414	0.096997	-0.179058	6.219109	1.587678
51797	0	-1.956861	0.958363	9.662334	-0.019592	0.009583	0.096619	-0.179589	6.196381	1.586638
51798	0	-1.952048	0.964721	9.614387	-0.019546	0.009645	0.096139	-0.179421	6.171869	1.585619
51799	0	-1.938709	0.952323	9.546330	-0.019409	0.009521	0.095459	-0.179087	6.150694	1.584855
51800	0	-1.952869	0.916322	9.510492	-0.019548	0.009158	0.095101	-0.174766	6.132267	1.585082
51801	0	-1.927293	0.933845	9.570598	-0.019287	0.009338	0.095703	-0.176281	6.120589	1.583256
51802	0	-1.955197	0.915778	9.571024	-0.019565	0.009155	0.095708	-0.174895	6.110733	1.581563
51803	0	-1.939983	0.939934	9.552193	-0.019409	0.009399	0.095520	-0.176468	6.104800	1.579320
51804	0	-1.938188	0.934100	9.528026	-0.019391	0.009337	0.095279	-0.173786	6.099057	1.581338
51805	0	-1.940471	0.927922	9.478833	-0.019409	0.009277	0.094788	-0.172897	6.098909	1.578151
51806	0	-1.946111	0.921883	9.484973	-0.019462	0.009219	0.094850	-0.174530	6.103508	1.573883
51807	0	-1.941282	0.940354	9.515266	-0.019409	0.009399	0.095154	-0.170753	6.113106	1.573592
51808	0	-1.948337	0.940983	9.551576	-0.019478	0.009407	0.095517	-0.168642	6.124961	1.573513
51809	0	-1.953995	0.970562	9.564021	-0.019531	0.009705	0.095642	-0.168587	6.140605	1.577900
51810	0	-1.949610	0.946415	9.557548	-0.019488	0.009462	0.095577	-0.167623	6.155137	1.581725
51811	0	-1.978666	0.939823	9.576195	-0.019775	0.009399	0.095764	-0.170028	6.173804	1.580148
51812	0	-1.944571	0.934050	9.642755	-0.019432	0.009336	0.096431	-0.165181	6.195205	1.580256
51813	0	-1.961010	0.921911	9.630958	-0.019592	0.009216	0.096313	-0.162893	6.221575	1.587912
51814	0	-1.976455	0.952525	9.679042	-0.019751	0.009526	0.096793	-0.164952	6.243262	1.584744
51815	0	-1.973647	0.970245	9.716370	-0.019714	0.009705	0.097168	-0.168356	6.274505	1.592808
51816	0	-1.983930	0.951800	9.733752	-0.019820	0.009517	0.097342	-0.167780	6.302141	1.596442
51817	0	-1.998086	0.946216	9.783463	-0.019958	0.009460	0.097839	-0.166586	6.333476	1.596615
51818	0	-1.966151	0.946400	9.794693	-0.019637	0.009463	0.097952	-0.166535	6.367144	1.594567
51819	0	-1.979683	0.994993	9.832320	-0.019775	0.009949	0.098328	-0.166015	6.397280	1.600548
51820	0	-2.002006	0.976983	9.959606	-0.020002	0.009768	0.099600	-0.164263	6.422787	1.599975
51821	0	-1.998112	0.964119	10.003233	-0.019958	0.009644	0.100037	-0.167658	6.453810	1.593012
51822	0	-2.026760	0.945537	9.984003	-0.020248	0.009455	0.099844	-0.167809	6.480985	1.594210
51823	0	-2.034111	0.982734	10.039944	-0.020325	0.009827	0.100403	-0.167960	6.504865	1.594235
51824	0	-2.049361	1.006812	10.039282	-0.020480	0.010072	0.100395	-0.173109	6.525412	1.600056
51825	0	-2.027708	1.001054	10.113249	-0.020264	0.010010	0.101135	-0.173238	6.545762	1.599378
51826	0	-2.042440	0.970726	10.088281	-0.020412	0.009706	0.100885	-0.172417	6.564530	1.602426
51827	0	-2.045872	1.025406	10.082764	-0.020447	0.010254	0.100830	-0.173297	6.583286	1.606341
51828	0	-2.022849	0.983220	10.118963	-0.020226	0.009827	0.101191	-0.168344	6.590787	1.609788
51829	0	-2.032894	1.000961	10.119545	-0.020325	0.010010	0.101196	-0.169728	6.600785	1.610903
51830	0	-2.063382	0.964464	10.119513	-0.020638	0.009643	0.101194	-0.168797	6.600766	1.609472
51831	0	-2.062660	0.964643	10.180703	-0.020630	0.009644	0.101807	-0.166925	6.602299	1.610020
51832	0	-2.042487	0.965344	10.113784	-0.020440	0.009648	0.101135	-0.162802	6.590334	1.610501
51833	0	-2.049502	0.982889	10.107660	-0.020508	0.009827	0.101074	-0.161800	6.581099	1.605313
51834	0	-2.052718	0.958757	10.150838	-0.020543	0.009586	0.101505	-0.161992	6.568407	1.602092
51835	0	-2.030292	0.976385	10.113980	-0.020325	0.009766	0.101135	-0.165679	6.549033	1.598792
51836	0	-2.062730	0.958036	10.090377	-0.020648	0.009579	0.100900	-0.165501	6.530823	1.594406
51837	0	-2.017809	0.964721	9.973606	-0.020203	0.009644	0.099731	-0.163168	6.507950	1.594865
51838	0	-2.018434	0.983567	10.023408	-0.020214	0.009833	0.100228	-0.162417	6.479294	1.594260
51839	0	-2.023470	0.970968	9.937064	-0.020264	0.009705	0.099365	-0.158520	6.451235	1.594513
51840	0	-2.012019	0.983866	9.883130	-0.020145	0.009836	0.098826	-0.157430	6.427298	1.592244
51841	0	-1.999139	0.958553	9.869926	-0.020020	0.009583	0.098694	-0.155810	6.399957	1.589315
51842	0	-1.999997	0.952909	9.822103	-0.020025	0.009527	0.098216	-0.155469	6.375784	1.585725
51843	0	-1.993406	0.946255	9.705072	-0.019958	0.009460	0.097046	-0.154904	6.352270	1.591481
51844	0	-2.006556	0.947058	9.767081	-0.020093	0.009464	0.097666	-0.149495	6.325472	1.592937
51845	0	-1.986925	0.964830	9.711224	-0.019897	0.009644	0.097107	-0.145829	6.297538	1.591382
51846	0	-1.957282	0.953500	9.675468	-0.019597	0.009530	0.096750	-0.141866	6.274170	1.591372
51847	0	-1.950893	0.964796	9.631756	-0.019531	0.009644	0.096313	-0.138400	6.252926	1.586252
51848	0	-1.940495	0.965520	9.620305	-0.019426	0.009652	0.096199	-0.136472	6.232746	1.584584
51849	0	-1.957561	0.958940	9.576688	-0.019592	0.009583	0.095764	-0.130014	6.218102	1.586183
51850	0	-1.948475	0.947684	9.583233	-0.019498	0.009474	0.095830	-0.127988	6.207689	1.585284
51851	0	-1.951826	0.958428	9.552250	-0.019531	0.009583	0.095520	-0.127509	6.197402	1.590072
51852	0	-1.955643	0.928241	9.516044	-0.019567	0.009280	0.095159	-0.126492	6.190514	1.596902
51853	0	-1.958682	0.915475	9.503292	-0.019592	0.009155	0.095032	-0.128416	6.189158	1.594066
51854	0	-1.957950	0.939765	9.527824	-0.019582	0.009398	0.095278	-0.129559	6.191622	1.595635
51855	0	-1.965433	0.970374	9.509265	-0.019653	0.009705	0.095093	-0.131832	6.198064	1.597003
51856	0	-1.947598	0.958074	9.454189	-0.019473	0.009581	0.094543	-0.132789	6.206770	1.597596
51857	0	-1.941254	0.952002	9.533638	-0.019409	0.009521	0.095337	-0.135629	6.215993	1.594037
51858	0	-1.948502	0.945886	9.606556	-0.019477	0.009457	0.096067	-0.133986	6.230848	1.590467
51859	0	-1.966751	0.915768	9.545583	-0.019653	0.009155	0.095459	-0.132123	6.253033	1.593030
51860	0	-1.957320	0.928335	9.563247	-0.019560	0.009281	0.095635	-0.130408	6.274162	1.590167
51861	0	-1.972414	0.921645	9.667768	-0.019714	0.009216	0.096680	-0.131273	6.290940	1.591017
51862	0	-1.968975	0.940514	9.654895	-0.019673	0.009399	0.096553	-0.125605	6.315574	1.598198
51863	0	-1.967325	0.952140	9.704187	-0.019653	0.009521	0.097046	-0.126508	6.344224	1.595995
51864	0	-1.971316	0.957443	9.691193	-0.019693	0.009582	0.096915	-0.135712	6.372750	1.599141
51865	0	-1.973678	0.988918	9.752950	-0.019714	0.009888	0.097534	-0.134717	6.404176	1.598826
51866	0	-1.990104	0.983299	9.770337	-0.019881	0.009830	0.097708	-0.131542	6.432510	1.599305
51867	0	-1.997928	0.976605	9.789611	-0.019958	0.009766	0.097900	-0.131768	6.461921	1.595924
51868	0	-2.026295	0.970529	9.831425	-0.020245	0.009705	0.098318	-0.131800	6.488432	1.597233
51869	0	-1.997970	0.970269	9.972739	-0.019958	0.009705	0.099731	-0.134760	6.517908	1.599596
51870	0	-2.020160	0.963679	9.929234	-0.020185	0.009639	0.099296	-0.137904	6.542755	1.599977
51871	0	-2.010126	0.970573	9.997132	-0.020081	0.009705	0.099976	-0.137442	6.571584	1.603553
51872	0	-2.020348	0.958483	10.026813	-0.020184	0.009584	0.100272	-0.137812	6.599458	1.603771
51873	0	-2.033623	0.964477	10.027831	-0.020325	0.009644	0.100281	-0.137407	6.617768	1.601524
51874	0	-2.047606	0.946356	10.106728	-0.020471	0.009462	0.101068	-0.137243	6.629121	1.607822
51875	0	-2.057723	0.952140	10.070630	-0.020569	0.009521	0.100708	-0.138391	6.643822	1.607908
51876	0	-2.053179	0.982604	10.149624	-0.020525	0.009826	0.101498	-0.139155	6.656677	1.609642
51877	0	-2.063413	0.970676	10.150039	-0.020630	0.009705	0.101501	-0.137920	6.666650	1.613374
51878	0	-2.057793	0.970790	10.168166	-0.020577	0.009708	0.101682	-0.139751	6.672413	1.618111
51879	0	-2.062512	0.983020	10.095278	-0.020630	0.009827	0.100952	-0.137108	6.672220	1.618143
51880	0	-2.049067	1.007810	10.132079	-0.020498	0.010077	0.101319	-0.137858	6.668862	1.619995
51881	0	-2.056206	0.995244	10.131937	-0.020569	0.009949	0.101318	-0.135087	6.666404	1.621209
51882	0	-2.029893	0.989933	10.120020	-0.020311	0.009894	0.101198	-0.131024	6.657569	1.617184
51883	0	-2.042918	0.983089	10.083323	-0.020447	0.009827	0.100830	-0.127875	6.642834	1.616662
51884	0	-2.045771	0.983401	10.089987	-0.020473	0.009834	0.100897	-0.129773	6.631264	1.620055
51885	0	-2.054987	0.952248	10.040663	-0.020569	0.009521	0.100403	-0.130274	6.614867	1.621676
51886	0	-2.056538	0.940095	10.017101	-0.020593	0.009401	0.100165	-0.132540	6.588932	1.622159
51887	0	-2.048300	0.958367	9.973644	-0.020508	0.009583	0.099731	-0.133033	6.565714	1.619211
51888	0	-2.012598	0.958554	9.986841	-0.020153	0.009584	0.099863	-0.133610	6.539964	1.623197
51889	0	-1.998994	0.970707	9.876063	-0.020020	0.009705	0.098755	-0.132606	6.510934	1.618085
51890	0	-1.999487	0.971209	9.895454	-0.020021	0.009709	0.098949	-0.131204	6.485437	1.608201
51891	0	-1.999064	0.964542	9.802817	-0.020020	0.009644	0.098022	-0.130860	6.456963	1.601742
51892	0	-1.999670	0.970910	9.761196	-0.020023	0.009707	0.097607	-0.130791	6.430989	1.602145
51893	0	-2.005737	0.958499	9.802697	-0.020081	0.009583	0.098022	-0.129682	6.409153	1.600937
51894	0	-2.013210	0.953170	9.748631	-0.020157	0.009526	0.097482	-0.125108	6.385344	1.598870
51895	0	-1.998747	0.928171	9.699106	-0.020020	0.009277	0.096985	-0.121905	6.352797	1.595877
51896	0	-1.980862	0.916485	9.663512	-0.019834	0.009164	0.096630	-0.122576	6.328518	1.596177
51897	0	-1.950960	0.952508	9.595131	-0.019531	0.009521	0.095947	-0.120063	6.307955	1.598049
51898	0	-1.952755	0.922537	9.614221	-0.019549	0.009223	0.096138	-0.118955	6.287230	1.596080
51899	0	-1.951546	0.940160	9.570613	-0.019531	0.009399	0.095703	-0.117908	6.273564	1.589986
51900	0	-1.955065	0.976998	9.564984	-0.019561	0.009769	0.095648	-0.118676	6.266591	1.586982
51901	0	-1.970332	0.946044	9.558333	-0.019714	0.009460	0.095581	-0.120118	6.258590	1.585151
51902	0	-1.955971	0.957998	9.515997	-0.019570	0.009582	0.095158	-0.123555	6.251038	1.587666
51903	0	-1.940708	0.958174	9.509328	-0.019409	0.009583	0.095093	-0.125760	6.253691	1.589973
51904	0	-1.952117	0.957859	9.533935	-0.019527	0.009581	0.095338	-0.129532	6.251380	1.593762
51905	0	-1.947114	0.951798	9.558121	-0.019470	0.009521	0.095581	-0.134890	6.257668	1.594340
51906	0	-1.953561	0.939385	9.503103	-0.019533	0.009392	0.095032	-0.133618	6.265804	1.595975
51907	0	-1.953817	0.934071	9.515216	-0.019531	0.009338	0.095154	-0.131966	6.279290	1.599840
51908	0	-1.985577	0.933804	9.557660	-0.019851	0.009342	0.095577	-0.138054	6.290507	1.602300
51909	0	-1.960318	0.939684	9.606736	-0.019592	0.009399	0.096069	-0.142073	6.308636	1.600311
51910	0	-1.968728	0.957597	9.673359	-0.019675	0.009577	0.096736	-0.143947	6.327992	1.597940
51911	0	-1.966685	0.994650	9.637198	-0.019653	0.009949	0.096375	-0.147402	6.349145	1.595768
51912	0	-1.975460	0.963929	9.648823	-0.019742	0.009639	0.096491	-0.147821	6.369236	1.599039
51913	0	-2.009892	0.946236	9.691984	-0.020081	0.009460	0.096924	-0.146408	6.396036	1.602458
51914	0	-1.989330	0.909704	9.770470	-0.019874	0.009097	0.097709	-0.147300	6.424218	1.601203
51915	0	-1.997370	0.958056	9.881304	-0.019958	0.009583	0.098816	-0.150481	6.446977	1.602975
51916	0	-1.994772	0.939355	9.886640	-0.019928	0.009395	0.098870	-0.152593	6.474954	1.607648
51917	0	-1.991641	0.970256	9.844608	-0.019897	0.009705	0.098450	-0.155776	6.502102	1.610632
51918	0	-2.025849	0.957804	9.856048	-0.020241	0.009578	0.098564	-0.156278	6.527782	1.612306
51919	0	-2.028195	0.946204	9.948343	-0.020264	0.009460	0.099487	-0.155342	6.553937	1.617274
51920	0	-2.044348	0.958537	9.953554	-0.020423	0.009585	0.099540	-0.156139	6.582671	1.618200
51921	0	-2.039968	0.946480	10.003337	-0.020386	0.009460	0.100037	-0.152157	6.603764	1.620982
51922	0	-2.018204	0.959085	10.082106	-0.020170	0.009591	0.100823	-0.153385	6.622332	1.617058
51923	0	-2.033802	0.945921	10.162099	-0.020325	0.009460	0.101624	-0.155748	6.642464	1.621039
51924	0	-2.036159	0.952333	10.143222	-0.020351	0.009519	0.101435	-0.151555	6.659093	1.621455
51925	0	-2.051184	0.976470	10.113453	-0.020508	0.009766	0.101135	-0.153758	6.668811	1.620389
51926	0	-2.015329	1.013301	10.131543	-0.020150	0.010129	0.101316	-0.150447	6.677486	1.623675
51927	0	-2.038781	0.983044	10.119551	-0.020386	0.009827	0.101196	-0.147412	6.684976	1.624702
51928	0	-2.050873	0.964826	10.150052	-0.020513	0.009650	0.101500	-0.150953	6.685813	1.626590
51929	0	-2.050381	0.964440	10.113598	-0.020508	0.009644	0.101135	-0.151311	6.686457	1.629216
51930	0	-2.037253	0.970829	10.150328	-0.020378	0.009706	0.101502	-0.149616	6.685335	1.627768
51931	0	-2.049442	0.946643	10.186982	-0.020508	0.009460	0.101868	-0.144461	6.675482	1.628336
51932	0	-2.034928	0.977682	10.108002	-0.020359	0.009777	0.101078	-0.146185	6.669610	1.626868
51933	0	-2.018582	0.982928	10.101629	-0.020203	0.009827	0.101013	-0.144835	6.655747	1.622661
51934	0	-2.033460	0.958842	10.022895	-0.020352	0.009587	0.100225	-0.145199	6.640668	1.621005
51935	0	-2.042810	0.946235	10.034542	-0.020447	0.009460	0.100342	-0.144620	6.624559	1.617237
51936	0	-2.026253	0.940321	9.986518	-0.020288	0.009402	0.099860	-0.145333	6.601142	1.612871
51937	0	-2.018160	0.958794	9.973518	-0.020203	0.009583	0.099731	-0.140956	6.582224	1.618108
51938	0	-2.013268	0.947053	9.895060	-0.020162	0.009471	0.098945	-0.143294	6.553975	1.613407
51939	0	-2.030359	0.928045	9.912513	-0.020325	0.009277	0.099121	-0.141443	6.534798	1.612163
51940	0	-2.007391	0.952644	9.834060	-0.020100	0.009527	0.098335	-0.144119	6.510073	1.612169
51941	0	-2.042374	0.970877	9.766066	-0.020447	0.009705	0.097656	-0.141013	6.488286	1.609413
51942	0	-1.994940	0.958905	9.773000	-0.019974	0.009590	0.097725	-0.143953	6.464965	1.601969
51943	0	-1.999481	0.964535	9.796630	-0.020020	0.009644	0.097961	-0.143662	6.441317	1.601276
51944	0	-1.988573	0.971683	9.736461	-0.019910	0.009707	0.097361	-0.134598	6.418208	1.607280
51945	0	-1.987572	0.952932	9.686649	-0.019897	0.009521	0.096863	-0.127134	6.397730	1.606025
51946	0	-1.952905	0.953972	9.632398	-0.019549	0.009537	0.096320	-0.125287	6.378791	1.604541
51947	0	-1.957655	0.970901	9.649933	-0.019592	0.009705	0.096497	-0.121672	6.365318	1.602199
51948	0	-1.948329	0.941070	9.644338	-0.019500	0.009408	0.096440	-0.120037	6.350936	1.596165
51949	0	-1.976215	0.927879	9.570572	-0.019775	0.009277	0.095703	-0.119802	6.340282	1.590387
51950	0	-1.961405	0.928086	9.546638	-0.019628	0.009279	0.095464	-0.119536	6.329271	1.594505
51951	0	-1.958062	0.939882	9.564454	-0.019592	0.009399	0.095642	-0.121664	6.320487	1.590597
51952	0	-1.974485	0.920866	9.540486	-0.019753	0.009214	0.095403	-0.129854	6.316480	1.588807
51953	0	-1.927960	0.964348	9.533844	-0.019287	0.009644	0.095337	-0.131342	6.312635	1.586750
51954	0	-1.933558	0.952296	9.540022	-0.019334	0.009521	0.095401	-0.129584	6.319831	1.583952
51955	0	-1.965659	0.933495	9.570279	-0.019653	0.009338	0.095703	-0.134854	6.328883	1.587777
51956	0	-1.948034	0.945359	9.551829	-0.019477	0.009453	0.095519	-0.135145	6.338152	1.590304
51957	0	-1.947671	0.927881	9.582373	-0.019470	0.009277	0.095825	-0.134564	6.351040	1.594642
51958	0	-1.967371	0.940358	9.612499	-0.019667	0.009402	0.096127	-0.134064	6.364529	1.592957
51959	0	-1.942031	0.958612	9.612776	-0.019409	0.009583	0.096130	-0.130907	6.382911	1.596889
51960	0	-1.956944	0.964654	9.636605	-0.019554	0.009650	0.096369	-0.136091	6.406149	1.595316
51961	0	-1.966980	0.939748	9.643238	-0.019653	0.009399	0.096436	-0.139146	6.430779	1.591506
51962	0	-1.976217	0.933355	9.642592	-0.019748	0.009334	0.096429	-0.140058	6.453001	1.588681
51963	0	-1.967129	0.964371	9.704224	-0.019653	0.009644	0.097046	-0.140803	6.479301	1.595012
51964	0	-1.995383	0.964152	9.807197	-0.019934	0.009644	0.098076	-0.143931	6.507855	1.591969
51965	0	-2.016194	0.939819	9.820151	-0.020142	0.009399	0.098206	-0.146086	6.536631	1.590236
51966	0	-2.001834	0.946064	9.831493	-0.020000	0.009458	0.098319	-0.143488	6.563650	1.596574
51967	0	-2.003711	0.958502	9.923938	-0.020020	0.009583	0.099243	-0.141511	6.589008	1.600187
51968	0	-2.025402	0.952197	9.923171	-0.020238	0.009526	0.099235	-0.147320	6.612662	1.601835
51969	0	-2.046414	0.958437	9.917837	-0.020447	0.009583	0.099182	-0.146204	6.637801	1.611322
51970	0	-2.025416	0.952447	9.941532	-0.020238	0.009524	0.099419	-0.146958	6.661574	1.611668
51971	0	-1.991112	0.970824	9.972836	-0.019897	0.009705	0.099731	-0.143702	6.682312	1.606610
51972	0	-2.024107	0.958556	10.039433	-0.020230	0.009589	0.100396	-0.148857	6.699699	1.610647
51973	0	-2.039307	0.952577	10.021783	-0.020386	0.009521	0.100220	-0.145115	6.713168	1.615725
51974	0	-2.034575	0.941003	10.064171	-0.020340	0.009407	0.100643	-0.142854	6.724851	1.614235
51975	0	-2.045048	0.982443	10.070747	-0.020447	0.009827	0.100708	-0.146521	6.734166	1.615740
51976	0	-2.033011	0.964089	10.064531	-0.020332	0.009639	0.100645	-0.145402	6.736757	1.611439
51977	0	-2.044543	0.964598	10.168461	-0.020447	0.009644	0.101685	-0.144000	6.740362	1.614467
51978	0	-2.031751	0.977260	10.064773	-0.020323	0.009769	0.100647	-0.141772	6.739476	1.614238
51979	0	-2.019737	0.977098	10.034233	-0.020203	0.009766	0.100342	-0.137082	6.738597	1.612103
51980	0	-2.024347	0.977824	10.022243	-0.020253	0.009776	0.100221	-0.136143	6.732657	1.616990
51981	0	-2.043429	0.995089	10.058826	-0.020447	0.009949	0.100586	-0.135252	6.723612	1.623674
51982	0	-2.034593	0.977024	10.016548	-0.020361	0.009769	0.100163	-0.135894	6.711599	1.621102
51983	0	-2.042821	0.971122	9.949047	-0.020447	0.009705	0.099487	-0.130047	6.695421	1.625664
51984	0	-2.051276	0.972240	9.949640	-0.020532	0.009717	0.099493	-0.125468	6.678834	1.621134
51985	0	-2.030622	0.989333	9.961259	-0.020325	0.009888	0.099609	-0.120730	6.662776	1.625077
51986	0	-2.038907	0.947323	9.900895	-0.020411	0.009471	0.099005	-0.119746	6.643132	1.622419
51987	0	-2.005976	0.977436	9.857515	-0.020081	0.009766	0.098572	-0.111414	6.624148	1.625024
51988	0	-2.001401	0.966705	9.809477	-0.020040	0.009661	0.098090	-0.105963	6.599544	1.628674
51989	0	-2.005615	0.958951	9.839297	-0.020081	0.009583	0.098389	-0.099678	6.576330	1.629774
51990	0	-2.000885	0.966228	9.852254	-0.020032	0.009657	0.098518	-0.095211	6.554693	1.624918
51991	0	-1.987079	0.952448	9.814964	-0.019897	0.009521	0.098145	-0.093572	6.528783	1.625133
51992	0	-1.982381	0.946886	9.754777	-0.019845	0.009466	0.097544	-0.092165	6.509085	1.627825
51993	0	-1.981601	0.928318	9.698848	-0.019836	0.009277	0.096985	-0.086967	6.490156	1.624064
51994	0	-1.971616	0.941710	9.668967	-0.019735	0.009411	0.096686	-0.081256	6.472610	1.616755
51995	0	-1.969440	0.958680	9.588990	-0.019714	0.009583	0.095886	-0.078012	6.453998	1.622442
51996	0	-1.965572	0.965416	9.614055	-0.019674	0.009651	0.096137	-0.076152	6.437037	1.622241
51997	0	-1.988205	0.946080	9.558423	-0.019897	0.009460	0.095581	-0.077255	6.423732	1.620131
51998	0	-1.943084	0.964473	9.528329	-0.019440	0.009644	0.095282	-0.077269	6.418214	1.620637
51999	0	-1.964382	0.964230	9.564417	-0.019653	0.009644	0.095642	-0.080138	6.411956	1.616864
52000	0	-1.962432	0.945868	9.503749	-0.019634	0.009458	0.095036	-0.080317	6.405147	1.616595
52001	0	-1.946301	0.946014	9.515531	-0.019470	0.009460	0.095154	-0.082001	6.401586	1.610141
52002	0	-1.951450	0.958419	9.534001	-0.019517	0.009582	0.095340	-0.080205	6.403770	1.614930
52003	0	-1.934522	0.964198	9.497146	-0.019348	0.009644	0.094971	-0.083495	6.405395	1.619365
52004	0	-1.952354	0.952338	9.539874	-0.019526	0.009518	0.095399	-0.077980	6.408112	1.619217
52005	0	-1.972070	0.933857	9.545766	-0.019714	0.009338	0.095459	-0.078747	6.420784	1.616855
52006	0	-1.979067	0.933771	9.612718	-0.019789	0.009338	0.096128	-0.080694	6.428174	1.613687
52007	0	-1.941937	0.939676	9.606754	-0.019409	0.009399	0.096069	-0.084733	6.445364	1.611236
52008	0	-1.962356	0.945692	9.679564	-0.019613	0.009455	0.096798	-0.083130	6.462591	1.610650
52009	0	-1.942414	0.958348	9.692074	-0.019409	0.009583	0.096924	-0.082983	6.485315	1.616393
52010	0	-1.982243	0.927648	9.691404	-0.019806	0.009279	0.096917	-0.087064	6.509866	1.615704
52011	0	-1.991583	0.939740	9.740855	-0.019897	0.009399	0.097412	-0.090252	6.536485	1.617571
52012	0	-1.983133	0.963719	9.727875	-0.019813	0.009639	0.097282	-0.092963	6.563575	1.621517
52013	0	-1.991680	0.958490	9.740792	-0.019897	0.009583	0.097412	-0.091045	6.591333	1.625481
52014	0	-1.989307	0.952498	9.801035	-0.019876	0.009525	0.098014	-0.092271	6.616845	1.626428
52015	0	-2.022035	0.969819	9.832463	-0.020203	0.009705	0.098328	-0.100452	6.642486	1.625806
52016	0	-2.019413	0.963440	9.862239	-0.020178	0.009630	0.098626	-0.096542	6.666434	1.630532
52017	0	-2.028260	0.957713	9.869048	-0.020264	0.009583	0.098694	-0.103444	6.693396	1.624894
52018	0	-2.013265	0.957066	9.929474	-0.020119	0.009571	0.099298	-0.104863	6.714500	1.627016
52019	0	-1.997627	0.982575	9.923968	-0.019958	0.009827	0.099243	-0.106787	6.740031	1.632169
52020	0	-2.012963	0.976442	9.972107	-0.020117	0.009763	0.099724	-0.105911	6.759804	1.640200
52021	0	-2.020913	0.976892	10.052328	-0.020203	0.009766	0.100525	-0.103280	6.772245	1.635848
52022	0	-2.028560	1.001306	10.027545	-0.020277	0.010015	0.100277	-0.107092	6.787085	1.639317
52023	0	-2.063757	0.970543	9.997392	-0.020630	0.009705	0.099976	-0.107229	6.800933	1.639679
52024	0	-2.065066	0.964770	10.064172	-0.020645	0.009645	0.100643	-0.104785	6.812261	1.641700
52025	0	-2.063441	0.982772	10.034076	-0.020630	0.009827	0.100342	-0.104702	6.822477	1.641005
52026	0	-2.057377	0.964544	10.052299	-0.020578	0.009645	0.100522	-0.106007	6.822300	1.637634
52027	0	-2.032520	0.976510	10.046382	-0.020325	0.009766	0.100464	-0.107814	6.827924	1.637486
52028	0	-2.025873	0.970364	10.064711	-0.020265	0.009703	0.100646	-0.108111	6.826302	1.638661
52029	0	-2.037911	0.964309	10.113663	-0.020386	0.009644	0.101135	-0.109986	6.823880	1.639550
52030	0	-2.041732	0.970326	10.059115	-0.020433	0.009704	0.100588	-0.112012	6.810665	1.640060
52031	0	-2.031221	0.976585	10.064947	-0.020325	0.009766	0.100647	-0.113252	6.801540	1.635616
52032	0	-2.040393	0.952714	10.010557	-0.020422	0.009521	0.100102	-0.108483	6.786016	1.633762
52033	0	-2.054977	0.989098	9.991815	-0.020569	0.009888	0.099915	-0.106413	6.769284	1.634476
52034	0	-2.044990	0.964689	9.949847	-0.020471	0.009649	0.099494	-0.110811	6.750566	1.635587
52035	0	-2.054906	0.952400	9.967425	-0.020569	0.009521	0.099670	-0.109624	6.732962	1.635149
52036	0	-2.014002	0.964823	9.864430	-0.020164	0.009648	0.098639	-0.111468	6.710800	1.632539
52037	0	-2.011617	0.970858	9.869864	-0.020142	0.009705	0.098694	-0.108647	6.686434	1.630365
52038	0	-2.025273	0.947116	9.852439	-0.020274	0.009468	0.098520	-0.106860	6.666657	1.632913
52039	0	-1.981234	0.983004	9.827112	-0.019836	0.009827	0.098267	-0.104777	6.643765	1.638775
52040	0	-1.989245	0.971603	9.827843	-0.019911	0.009711	0.098275	-0.100929	6.627494	1.640492
52041	0	-1.999945	0.934368	9.778192	-0.020020	0.009338	0.097778	-0.096456	6.609092	1.638113
52042	0	-1.995625	0.959267	9.772874	-0.019979	0.009593	0.097724	-0.098562	6.587006	1.635516
52043	0	-1.993854	0.952346	9.692774	-0.019958	0.009521	0.096924	-0.097845	6.568540	1.632010
52044	0	-1.990140	0.952554	9.687410	-0.019919	0.009525	0.096870	-0.099196	6.552383	1.630730
52045	0	-1.994513	0.946486	9.662098	-0.019958	0.009460	0.096619	-0.095502	6.541629	1.627859
52046	0	-1.967520	0.934911	9.668583	-0.019688	0.009347	0.096684	-0.094354	6.531956	1.621548
52047	0	-1.970047	0.946871	9.570517	-0.019714	0.009460	0.095703	-0.086138	6.520438	1.618710
52048	0	-1.967645	0.941669	9.558687	-0.019687	0.009416	0.095585	-0.086299	6.513237	1.617543
52049	0	-1.952124	0.958521	9.564386	-0.019531	0.009583	0.095642	-0.084536	6.506321	1.615641
52050	0	-1.962602	0.934405	9.534119	-0.019633	0.009343	0.095340	-0.084821	6.502645	1.615487
52051	0	-1.965030	0.952223	9.613092	-0.019653	0.009521	0.096130	-0.085294	6.504105	1.616609
52052	0	-1.970552	0.952283	9.588779	-0.019709	0.009522	0.095887	-0.086159	6.505442	1.620957
52053	0	-1.959316	0.970584	9.545868	-0.019592	0.009705	0.095459	-0.085864	6.511520	1.622047
52054	0	-1.965824	0.946214	9.643400	-0.019655	0.009462	0.096435	-0.087308	6.520120	1.622012
52055	0	-1.978327	0.940029	9.588452	-0.019775	0.009399	0.095886	-0.087326	6.534536	1.624739
52056	0	-1.967957	0.952037	9.600263	-0.019670	0.009522	0.096004	-0.090728	6.551494	1.622665
52057	0	-1.972631	0.964252	9.594491	-0.019714	0.009644	0.095947	-0.092908	6.570738	1.622087
52058	0	-1.992968	0.933178	9.630734	-0.019921	0.009336	0.096309	-0.098348	6.585710	1.621046
52059	0	-1.991180	0.939925	9.655468	-0.019897	0.009399	0.096558	-0.099424	6.607692	1.621683
52060	0	-1.981486	0.933642	9.722041	-0.019805	0.009337	0.097222	-0.101616	6.624363	1.622709
52061	0	-2.015436	0.951955	9.740966	-0.020142	0.009521	0.097412	-0.104835	6.644357	1.625330
52062	0	-1.981931	0.976112	9.740267	-0.019801	0.009761	0.097406	-0.105422	6.670698	1.629796
52063	0	-2.009020	0.970383	9.808160	-0.020081	0.009705	0.098083	-0.107301	6.686937	1.631279
52064	0	-1.999383	0.964484	9.777087	-0.019978	0.009642	0.097775	-0.104518	6.710964	1.636303
52065	0	-2.016073	0.933875	9.887302	-0.020142	0.009338	0.098877	-0.104911	6.738079	1.636290
52066	0	-2.001189	0.964422	9.849900	-0.019997	0.009644	0.098502	-0.105012	6.760761	1.635690
52067	0	-2.015668	0.976404	9.917922	-0.020142	0.009766	0.099182	-0.107765	6.783149	1.642975
52068	0	-2.012888	0.969668	9.923328	-0.020111	0.009701	0.099236	-0.113270	6.808622	1.642549
52069	0	-2.021302	0.988541	9.991268	-0.020203	0.009888	0.099915	-0.116890	6.825510	1.643421
52070	0	-2.029470	0.963989	10.015178	-0.020285	0.009639	0.100154	-0.116655	6.841973	1.646846
52071	0	-2.009311	0.970520	9.978990	-0.020081	0.009705	0.099792	-0.116952	6.861339	1.650065
52072	0	-2.036122	0.988702	10.002887	-0.020350	0.009889	0.100031	-0.119733	6.878596	1.646120
52073	0	-2.051421	0.964624	10.003505	-0.020508	0.009644	0.100037	-0.117826	6.890910	1.649958
52074	0	-2.052404	0.952906	10.052024	-0.020521	0.009526	0.100521	-0.115861	6.899179	1.650840
52075	0	-2.045279	0.958422	10.113388	-0.020447	0.009583	0.101135	-0.115095	6.910968	1.655708
52076	0	-2.051802	0.941004	10.094901	-0.020520	0.009402	0.100949	-0.107675	6.913491	1.659088
52077	0	-2.025795	0.970896	10.040356	-0.020264	0.009705	0.100403	-0.104117	6.911984	1.658375
52078	0	-2.036676	0.965515	10.052710	-0.020374	0.009652	0.100526	-0.102128	6.908416	1.660547
52079	0	-2.062117	0.939980	10.034355	-0.020630	0.009399	0.100342	-0.103126	6.903502	1.659402
52080	0	-2.047569	0.964703	10.010324	-0.020491	0.009644	0.100101	-0.100756	6.891442	1.659640
52081	0	-2.036856	0.952317	10.022306	-0.020386	0.009521	0.100220	-0.100465	6.876865	1.659667
52082	0	-2.021280	0.976814	10.010675	-0.020229	0.009768	0.100103	-0.102441	6.862993	1.658429
52083	0	-2.030527	0.989196	10.016221	-0.020325	0.009888	0.100159	-0.099224	6.845814	1.652754
52084	0	-2.020904	0.959132	9.968032	-0.020226	0.009590	0.099677	-0.099523	6.831917	1.657761
52085	0	-2.005519	0.988966	9.875984	-0.020081	0.009888	0.098755	-0.099071	6.807587	1.659380
52086	0	-2.012928	0.964597	9.901334	-0.020152	0.009647	0.099009	-0.102396	6.786261	1.654667
52087	0	-1.986861	0.970488	9.802829	-0.019897	0.009705	0.098022	-0.103880	6.757632	1.650169
52088	0	-2.000264	0.982756	9.767185	-0.020023	0.009827	0.097668	-0.104528	6.738406	1.647533
52089	0	-2.011876	0.958649	9.808780	-0.020142	0.009583	0.098083	-0.101678	6.716803	1.647090
52090	0	-2.013131	0.947012	9.718090	-0.020158	0.009468	0.097176	-0.101098	6.690645	1.647262
52091	0	-1.975250	0.976696	9.668423	-0.019775	0.009766	0.096680	-0.101282	6.668607	1.645659
52092	0	-1.983367	0.934042	9.681402	-0.019852	0.009340	0.096810	-0.102768	6.652334	1.645348
52093	0	-1.975311	0.952052	9.662331	-0.019775	0.009521	0.096619	-0.105589	6.630977	1.642784
52094	0	-1.983682	0.933536	9.608140	-0.019854	0.009336	0.096078	-0.107394	6.616022	1.643686
52095	0	-1.982230	0.927573	9.607241	-0.019836	0.009277	0.096069	-0.110827	6.604201	1.643681
52096	0	-1.985738	0.951629	9.589466	-0.019870	0.009518	0.095892	-0.113998	6.594388	1.646446
52097	0	-1.976236	0.933915	9.521747	-0.019775	0.009338	0.095215	-0.114519	6.583728	1.642725
52098	0	-1.973902	0.933692	9.534412	-0.019750	0.009339	0.095342	-0.118826	6.575979	1.641285
52099	0	-1.958666	0.939774	9.533823	-0.019592	0.009399	0.095337	-0.122162	6.574215	1.640006
52100	0	-1.939423	0.951812	9.546156	-0.019398	0.009518	0.095461	-0.122903	6.574977	1.638701
52101	0	-1.971167	0.946307	9.576445	-0.019714	0.009460	0.095764	-0.121068	6.576736	1.635945
52102	0	-1.958562	0.934323	9.558144	-0.019588	0.009343	0.095581	-0.122284	6.579442	1.639622
52103	0	-1.971446	0.940110	9.539776	-0.019714	0.009399	0.095398	-0.121494	6.584535	1.639672
52104	0	-1.990156	0.916072	9.521298	-0.019898	0.009158	0.095214	-0.119553	6.593273	1.639396
52105	0	-1.947228	0.939913	9.582480	-0.019470	0.009399	0.095825	-0.121122	6.600720	1.644915
52106	0	-1.972915	0.933858	9.600518	-0.019719	0.009337	0.096007	-0.120726	6.617595	1.641880
52107	0	-1.960691	0.977264	9.649290	-0.019592	0.009766	0.096497	-0.113511	6.639903	1.649752
52108	0	-1.969463	0.947632	9.709668	-0.019683	0.009474	0.097099	-0.111551	6.658674	1.651410
52109	0	-1.984721	0.946171	9.728772	-0.019836	0.009460	0.097290	-0.111101	6.676292	1.654472
52110	0	-1.999522	0.933967	9.740437	-0.019980	0.009340	0.097407	-0.112734	6.698586	1.653452
52111	0	-2.003687	0.952320	9.783564	-0.020020	0.009521	0.097839	-0.111611	6.723765	1.657522
52112	0	-1.988727	0.964630	9.819480	-0.019872	0.009646	0.098198	-0.112656	6.746803	1.658789
52113	0	-2.009145	0.964521	9.820318	-0.020081	0.009644	0.098206	-0.111776	6.764416	1.658623
52114	0	-1.987224	0.964466	9.880853	-0.019858	0.009646	0.098811	-0.114722	6.785396	1.661626
52115	0	-2.009813	0.970511	9.893437	-0.020081	0.009705	0.098938	-0.114980	6.810607	1.662377
52116	0	-2.018994	0.970253	9.880592	-0.020177	0.009706	0.098808	-0.119399	6.830630	1.664712
52117	0	-2.015369	0.964264	9.924080	-0.020142	0.009644	0.099243	-0.121396	6.849472	1.667287
52118	0	-2.048469	0.945548	9.960116	-0.020472	0.009458	0.099604	-0.124761	6.869449	1.669430
52119	0	-2.040018	0.946257	9.985037	-0.020386	0.009460	0.099854	-0.123259	6.890897	1.670467
52120	0	-2.011857	0.964949	10.021115	-0.020110	0.009647	0.100213	-0.121911	6.905443	1.668705
52121	0	-2.014418	0.958060	10.046353	-0.020142	0.009583	0.100464	-0.125248	6.913307	1.668286
52122	0	-2.008730	0.964183	10.027931	-0.020086	0.009639	0.100280	-0.123025	6.919383	1.665883
52123	0	-2.044647	0.964431	10.089110	-0.020447	0.009644	0.100891	-0.123383	6.923960	1.664360
52124	0	-2.020179	0.958631	9.979143	-0.020203	0.009583	0.099792	-0.121420	6.927915	1.666777
52125	0	-2.032280	0.958491	10.009782	-0.020325	0.009583	0.100098	-0.120001	6.930659	1.668469
52126	0	-2.055440	0.965298	10.040447	-0.020565	0.009647	0.100403	-0.115171	6.923498	1.673497
52127	0	-2.025975	0.976639	10.046458	-0.020264	0.009766	0.100464	-0.115648	6.923962	1.674442
52128	0	-2.036338	0.958573	10.010139	-0.020378	0.009583	0.100099	-0.114650	6.912085	1.674702
52129	0	-2.019030	0.976830	10.022195	-0.020203	0.009766	0.100220	-0.113110	6.902942	1.673620
52130	0	-2.040654	0.958800	9.949442	-0.020423	0.009587	0.099491	-0.113871	6.889036	1.670708
52131	0	-2.043042	0.927766	10.071130	-0.020447	0.009277	0.100708	-0.115134	6.875396	1.675848
52132	0	-2.008631	0.946474	9.949724	-0.020109	0.009460	0.099493	-0.111996	6.854078	1.678166
52133	0	-2.018683	0.970838	9.924601	-0.020203	0.009705	0.099243	-0.109254	6.840801	1.675924
52134	0	-2.033455	0.953137	9.937373	-0.020354	0.009528	0.099370	-0.107228	6.823049	1.670147
52135	0	-2.017977	0.971080	9.918618	-0.020203	0.009705	0.099182	-0.101884	6.801647	1.672913
52136	0	-1.976776	0.996556	9.919378	-0.019791	0.009960	0.099190	-0.097479	6.780225	1.676392
52137	0	-2.005611	0.988860	9.869873	-0.020081	0.009888	0.098694	-0.098204	6.756846	1.676251
52138	0	-1.989200	0.989180	9.773034	-0.019911	0.009889	0.097727	-0.096189	6.739760	1.674997
52139	0	-1.976059	0.952403	9.790313	-0.019775	0.009521	0.097900	-0.094837	6.727404	1.678898
52140	0	-1.997234	0.934554	9.742026	-0.019990	0.009343	0.097417	-0.093596	6.711639	1.673735
52141	0	-1.957394	0.958607	9.704925	-0.019592	0.009583	0.097046	-0.091069	6.694947	1.671202
52142	0	-1.965552	0.953110	9.632448	-0.019678	0.009528	0.096320	-0.089332	6.673059	1.670073
52143	0	-1.988001	0.958475	9.680512	-0.019897	0.009583	0.096802	-0.088375	6.657385	1.668292
52144	0	-1.972224	0.952744	9.620078	-0.019741	0.009525	0.096197	-0.087546	6.639965	1.668720
52145	0	-1.969919	0.940317	9.619415	-0.019714	0.009399	0.096191	-0.084727	6.626861	1.670091
52146	0	-1.967410	0.946860	9.570995	-0.019685	0.009467	0.095708	-0.084433	6.618995	1.669622
52147	0	-1.958185	0.952505	9.546077	-0.019592	0.009521	0.095459	-0.081652	6.611405	1.669421
52148	0	-1.968445	0.940848	9.582965	-0.019693	0.009406	0.095828	-0.080248	6.605665	1.666548
52149	0	-1.934236	0.958473	9.631442	-0.019348	0.009583	0.096313	-0.079064	6.603713	1.671893
52150	0	-1.969784	0.940292	9.558308	-0.019703	0.009403	0.095582	-0.080838	6.602549	1.672962
52151	0	-1.971703	0.909671	9.533613	-0.019714	0.009094	0.095337	-0.079073	6.610629	1.676454
52152	0	-1.971734	0.952556	9.533564	-0.019720	0.009526	0.095335	-0.081253	6.612257	1.680497
52153	0	-1.935138	0.946293	9.582430	-0.019348	0.009460	0.095825	-0.079456	6.620979	1.678786
52154	0	-1.984771	0.958879	9.606633	-0.019843	0.009587	0.096067	-0.078835	6.631341	1.679282
52155	0	-1.965987	0.945963	9.625118	-0.019653	0.009460	0.096252	-0.080858	6.643982	1.679500
52156	0	-1.967403	0.964311	9.685829	-0.019667	0.009642	0.096860	-0.080260	6.657541	1.684375
52157	0	-1.996616	0.951932	9.728868	-0.019958	0.009521	0.097290	-0.083826	6.671406	1.686367
52158	0	-1.973991	0.957984	9.679659	-0.019730	0.009578	0.096799	-0.082347	6.688413	1.681848
52159	0	-1.997698	0.964082	9.698133	-0.019958	0.009644	0.096985	-0.086407	6.715044	1.686614
52160	0	-1.958507	0.945169	9.764558	-0.019568	0.009455	0.097649	-0.090752	6.739343	1.682943
52161	0	-2.009570	0.958192	9.783631	-0.020081	0.009583	0.097839	-0.092356	6.761866	1.682857
52162	0	-2.000327	0.952065	9.758551	-0.019989	0.009520	0.097589	-0.092031	6.783410	1.682632
52163	0	-1.985361	0.958236	9.808003	-0.019836	0.009583	0.098083	-0.093060	6.808271	1.681222
52164	0	-2.031504	0.946159	9.898789	-0.020299	0.009459	0.098991	-0.091560	6.831686	1.683889
52165	0	-2.021656	0.958017	9.911848	-0.020203	0.009583	0.099121	-0.095172	6.852587	1.683807
52166	0	-2.024423	0.981860	9.917399	-0.020231	0.009821	0.099176	-0.098773	6.872381	1.684675
52167	0	-2.039914	0.952169	9.924039	-0.020386	0.009521	0.099243	-0.099442	6.892654	1.681275
52168	0	-1.993303	0.946849	9.972338	-0.019925	0.009460	0.099726	-0.091382	6.906578	1.682805
52169	0	-2.015003	0.970581	9.979066	-0.020142	0.009705	0.099792	-0.091067	6.921084	1.685296
52170	0	-2.022931	0.995215	9.966452	-0.020220	0.009951	0.099667	-0.090365	6.936813	1.686898
52171	0	-2.032767	0.970612	10.040208	-0.020325	0.009705	0.100403	-0.089805	6.945032	1.685472
52172	0	-2.021162	0.976766	9.997329	-0.020209	0.009768	0.099974	-0.091895	6.952498	1.683523
52173	0	-2.038381	0.970175	10.009833	-0.020386	0.009705	0.100098	-0.096359	6.955134	1.683302
52174	0	-2.068482	0.963653	10.064843	-0.020687	0.009637	0.100648	-0.098034	6.957395	1.681595
52175	0	-2.050613	0.964358	10.040317	-0.020508	0.009644	0.100403	-0.099301	6.960334	1.683653
52176	0	-2.037970	0.958411	10.022013	-0.020383	0.009582	0.100220	-0.097739	6.961554	1.684649
52177	0	-2.031239	0.958411	9.973380	-0.020325	0.009583	0.099731	-0.097420	6.952304	1.682094
52178	0	-2.035207	0.952730	9.967595	-0.020362	0.009524	0.099674	-0.095530	6.945886	1.684540
52179	0	-2.037545	0.958611	10.016044	-0.020386	0.009583	0.100159	-0.092935	6.938994	1.684935
52180	0	-2.035071	0.971502	9.943184	-0.020366	0.009711	0.099429	-0.090220	6.926602	1.684355
52181	0	-2.048961	0.964568	9.930775	-0.020508	0.009644	0.099304	-0.089435	6.910527	1.685974
52182	0	-2.033217	0.977401	9.925294	-0.020350	0.009769	0.099250	-0.085847	6.895438	1.684274
52183	0	-2.024930	0.958298	9.955122	-0.020264	0.009583	0.099548	-0.086880	6.883793	1.684253
52184	0	-2.015655	0.970426	9.912945	-0.020174	0.009705	0.099126	-0.088855	6.868502	1.682109
52185	0	-2.012395	0.970698	9.851411	-0.020142	0.009705	0.098511	-0.087683	6.852872	1.678786
52186	0	-2.026716	0.952469	9.785090	-0.020290	0.009525	0.097846	-0.090104	6.830617	1.676475
52187	0	-2.006263	1.001665	9.802543	-0.020081	0.010010	0.098022	-0.083776	6.814573	1.677492
52188	0	-2.014982	0.977768	9.754365	-0.020167	0.009779	0.097540	-0.086961	6.798920	1.682894
52189	0	-2.000304	0.952571	9.723198	-0.020020	0.009521	0.097229	-0.083615	6.784388	1.680295
52190	0	-2.008981	0.959266	9.687228	-0.020109	0.009590	0.096869	-0.082326	6.766403	1.678710
52191	0	-1.957689	0.964964	9.735357	-0.019592	0.009644	0.097351	-0.076791	6.753175	1.676023
52192	0	-1.954705	0.959539	9.693142	-0.019562	0.009594	0.096929	-0.076693	6.740677	1.675788
52193	0	-1.969546	0.952399	9.680536	-0.019714	0.009521	0.096802	-0.075369	6.723220	1.673162
52194	0	-1.954641	0.958736	9.644398	-0.019555	0.009587	0.096442	-0.076713	6.717765	1.672966
52195	0	-1.982237	0.934018	9.619413	-0.019836	0.009338	0.096191	-0.076035	6.705902	1.663583
52196	0	-1.967695	0.928293	9.619791	-0.019687	0.009280	0.096196	-0.074305	6.699164	1.667692
52197	0	-1.958361	0.963833	9.613266	-0.019592	0.009644	0.096130	-0.081825	6.693664	1.663647
52198	0	-1.981299	0.975265	9.656287	-0.019819	0.009754	0.096561	-0.085046	6.691087	1.667898
52199	0	-1.989376	0.964276	9.564294	-0.019897	0.009644	0.095642	-0.087331	6.691497	1.669988
52200	0	-2.007343	0.933372	9.564341	-0.020074	0.009336	0.095643	-0.091799	6.695763	1.670164
52201	0	-2.002193	0.946425	9.594639	-0.020020	0.009460	0.095947	-0.088475	6.703430	1.670388
52202	0	-1.990372	0.946346	9.606748	-0.019902	0.009467	0.096067	-0.093909	6.709999	1.664986
52203	0	-1.959781	0.958230	9.631237	-0.019592	0.009583	0.096313	-0.095296	6.721378	1.667082
52204	0	-1.979003	0.940131	9.685900	-0.019787	0.009398	0.096860	-0.093139	6.729969	1.668780
52205	0	-2.008713	0.927883	9.680025	-0.020081	0.009277	0.096802	-0.092526	6.742531	1.673469
52206	0	-1.997836	0.940250	9.710176	-0.019972	0.009402	0.097103	-0.093374	6.755011	1.675535
52207	0	-1.985719	0.951999	9.765218	-0.019836	0.009521	0.097656	-0.095890	6.784086	1.674912
52208	0	-1.989233	0.945695	9.831620	-0.019878	0.009457	0.098319	-0.096447	6.805082	1.674207
52209	0	-2.008971	0.940144	9.753210	-0.020081	0.009399	0.097534	-0.095178	6.820606	1.681142
52210	0	-1.992659	0.964810	9.777124	-0.019916	0.009647	0.097774	-0.095340	6.838276	1.683889
52211	0	-2.015592	0.976231	9.838607	-0.020142	0.009766	0.098389	-0.100053	6.859678	1.683965
52212	0	-2.030469	0.951235	9.838054	-0.020292	0.009514	0.098383	-0.102709	6.878877	1.680614
52213	0	-2.051956	0.970354	9.887462	-0.020508	0.009705	0.098877	-0.104916	6.897257	1.682568
52214	0	-2.023332	0.976381	9.911483	-0.020226	0.009763	0.099116	-0.104785	6.909937	1.681152
52215	0	-2.003111	0.970436	9.936292	-0.020020	0.009705	0.099365	-0.106034	6.928040	1.681424
52216	0	-2.029674	0.945885	9.978590	-0.020288	0.009459	0.099788	-0.107818	6.943401	1.686971
52217	0	-2.045206	0.946038	9.979140	-0.020447	0.009460	0.099792	-0.109047	6.954247	1.688778
52218	0	-2.022054	0.958111	9.978816	-0.020213	0.009582	0.099790	-0.110661	6.967535	1.689940
52219	0	-2.026785	0.976623	10.009675	-0.020264	0.009766	0.100098	-0.111111	6.977085	1.687663
52220	0	-2.021675	0.964823	9.997220	-0.020211	0.009645	0.099974	-0.108020	6.988193	1.690120
52221	0	-2.038729	0.970089	10.076909	-0.020386	0.009705	0.100769	-0.113368	6.994730	1.687118
52222	0	-2.051420	0.957823	9.997454	-0.020511	0.009575	0.099976	-0.110755	7.003547	1.688451
52223	0	-2.032682	0.970507	10.052443	-0.020325	0.009705	0.100525	-0.111426	7.010739	1.690283
52224	0	-2.014188	0.982647	10.021969	-0.020146	0.009827	0.100219	-0.112978	7.010408	1.691196
52225	0	-2.013214	0.989261	10.058735	-0.020142	0.009888	0.100586	-0.108884	7.004453	1.689496
52226	0	-2.023507	1.002216	9.991829	-0.020246	0.010019	0.099916	-0.107103	6.997257	1.688690
52227	0	-2.025475	0.976647	10.022145	-0.020264	0.009766	0.100220	-0.107591	6.991878	1.690614
52228	0	-2.053977	0.983255	10.046868	-0.020552	0.009828	0.100467	-0.103494	6.983108	1.688551
52229	0	-2.025206	0.970893	9.997752	-0.020264	0.009705	0.099976	-0.100043	6.974611	1.686630
52230	0	-2.034440	0.947064	9.961681	-0.020363	0.009469	0.099613	-0.099870	6.958234	1.687562
52231	0	-2.018832	0.958671	9.955084	-0.020203	0.009583	0.099548	-0.096676	6.946585	1.692705
52232	0	-1.997403	0.947378	9.900666	-0.019991	0.009468	0.099004	-0.091727	6.931875	1.688839
52233	0	-2.030725	0.952018	9.930790	-0.020325	0.009521	0.099304	-0.094796	6.916570	1.682383
52234	0	-1.983759	0.970526	9.894944	-0.019863	0.009702	0.098945	-0.092564	6.891892	1.685645
52235	0	-1.987868	0.952352	9.857537	-0.019897	0.009521	0.098572	-0.091874	6.874903	1.686009
52236	0	-1.996197	0.940777	9.852111	-0.019982	0.009403	0.098517	-0.088311	6.856060	1.681219
52237	0	-1.987779	0.928040	9.759893	-0.019897	0.009277	0.097595	-0.086435	6.837803	1.679576
52238	0	-2.007645	0.946632	9.797343	-0.020103	0.009466	0.097968	-0.088065	6.812215	1.678992
52239	0	-1.993953	0.952269	9.784311	-0.019958	0.009521	0.097839	-0.088367	6.794850	1.682453
52240	0	-1.959952	0.970914	9.742186	-0.019616	0.009706	0.097419	-0.086901	6.780149	1.681934
52241	0	-1.981725	0.982801	9.656142	-0.019836	0.009827	0.096558	-0.087042	6.762263	1.687492
52242	0	-1.953751	0.946437	9.687263	-0.019554	0.009462	0.096869	-0.086262	6.747414	1.684577
52243	0	-1.982201	0.964423	9.649948	-0.019836	0.009644	0.096497	-0.087047	6.735122	1.686576
52244	0	-1.961393	0.946106	9.613833	-0.019625	0.009461	0.096136	-0.088946	6.727073	1.688200
52245	0	-1.982957	0.940341	9.655864	-0.019836	0.009399	0.096558	-0.085701	6.723714	1.691030
52246	0	-1.975429	0.940656	9.625599	-0.019762	0.009407	0.096254	-0.087657	6.719261	1.688560
52247	0	-1.964403	0.897586	9.655916	-0.019653	0.008972	0.096558	-0.084794	6.713021	1.691248
52248	0	-1.969134	0.916623	9.631693	-0.019696	0.009162	0.096316	-0.081112	6.711962	1.690626
52249	0	-1.935170	0.933772	9.661801	-0.019348	0.009338	0.096619	-0.083050	6.720889	1.689172
52250	0	-1.966315	0.946055	9.655506	-0.019661	0.009459	0.096556	-0.081832	6.728214	1.687175
52251	0	-1.971228	0.933832	9.674115	-0.019714	0.009338	0.096741	-0.083242	6.730512	1.694249
52252	0	-1.971516	0.946213	9.557984	-0.019711	0.009459	0.095581	-0.081128	6.740727	1.686383
52253	0	-1.989967	0.940098	9.667908	-0.019897	0.009399	0.096680	-0.080487	6.748077	1.690174
52254	0	-2.014945	0.915962	9.661596	-0.020146	0.009158	0.096617	-0.079920	6.756450	1.689815
52255	0	-1.996847	0.946058	9.673865	-0.019958	0.009460	0.096741	-0.080758	6.772947	1.687444
52256	0	-2.005178	0.933768	9.716075	-0.020040	0.009338	0.097163	-0.082475	6.792029	1.683979
52257	0	-1.984975	0.964161	9.747062	-0.019836	0.009644	0.097473	-0.085674	6.812360	1.683446
[truncated: 617 more rows]
