# Supplementary material for: Properties of traditional bamboo carrying poles have implications for user interactions
Source: PLoS One. 2018 May 10;13(5):e0196208. doi: 10.1371/journal.pone.0196208 (PMC5945030; doi:10.1371/journal.pone.0196208)
Supplement: S1 Text — (ZIP) [file pone.0196208.s005.zip › ResTest_PoleM_LoLoad1.txt]

// Start Time: Unknown
// Update Rate: 100.0Hz
// Filter Profile: human (34.3)
// Firmware Version: 2.1.4
PacketCounter	SampleTimeFine	Acc_X	Acc_Y	Acc_Z	VelInc_X	VelInc_Y	VelInc_Z	Roll	Pitch	Yaw	Latitude	Longitude	Altitude	Vel_X	Vel_Y	Vel_Z
21005	0	1.892136	-2.625902	11.762009	0.018677	-0.026184	0.117676	-9.484852	-3.208009	-1.774896
21006	0	2.489220	-1.530098	14.235363	0.024637	-0.015319	0.142396	-9.474153	-3.407806	-1.727856
21007	0	2.905468	-0.426088	14.718076	0.028870	-0.004272	0.147217	-9.467743	-3.547764	-1.692391
21008	0	3.224745	1.119036	15.876961	0.032138	0.011194	0.158792	-9.471733	-3.623414	-1.670202
21009	0	2.837686	-0.170001	14.038115	0.028381	-0.001648	0.140381	-9.513502	-3.619537	-1.670324
21010	0	2.807470	-0.022850	14.771604	0.028128	-0.000171	0.147706	-9.557036	-3.579867	-1.682276
21011	0	2.610566	-2.036884	15.127155	0.026245	-0.020386	0.151245	-9.542504	-3.477234	-1.712390
21012	0	2.231410	-1.079300	14.149554	0.022504	-0.010834	0.141462	-9.507103	-3.326121	-1.738894
21013	0	2.136705	0.100512	13.108159	0.021606	0.000977	0.131042	-9.478700	-3.119439	-1.773405
21014	0	1.507061	-0.680361	10.793831	0.015290	-0.006789	0.107908	-9.490130	-2.890241	-1.814359
21015	0	1.825382	0.495861	10.868255	0.018494	0.004944	0.108643	-9.470637	-2.641383	-1.861338
21016	0	1.743738	-0.485041	9.527259	0.017645	-0.004858	0.095234	-9.457897	-2.397302	-1.913394
21017	0	1.561878	-0.852386	8.908578	0.015808	-0.008545	0.089050	-9.427699	-2.158947	-1.963055
21018	0	1.238077	-1.056427	7.058136	0.012517	-0.010588	0.070554	-9.387153	-1.942268	-2.006707
21019	0	0.723380	-0.364409	5.824000	0.007324	-0.003662	0.058228	-9.349830	-1.767787	-2.040806
21020	0	0.708646	-0.135789	5.661048	0.007148	-0.001369	0.056602	-9.325125	-1.646040	-2.064600
21021	0	0.801884	0.066869	6.219974	0.008057	0.000671	0.062195	-9.329269	-1.578567	-2.082029
21022	0	0.954835	-1.130814	6.660019	0.009562	-0.011298	0.066600	-9.345866	-1.554661	-2.080487
21023	0	1.075094	-1.032552	7.256800	0.010742	-0.010315	0.072571	-9.362451	-1.567937	-2.072525
21024	0	1.091350	-0.167625	6.841131	0.010881	-0.001669	0.068417	-9.374856	-1.618644	-2.051957
21025	0	0.957289	0.249895	5.913492	0.009521	0.002502	0.059143	-9.382637	-1.715734	-2.030071
21026	0	1.050368	-0.074725	6.429936	0.010427	-0.000740	0.064312	-9.396970	-1.850340	-2.002405
21027	0	1.023567	-0.549778	6.761097	0.010132	-0.005493	0.067627	-9.407013	-2.023493	-1.973848
21028	0	1.135106	-0.326081	7.544455	0.011217	-0.003245	0.075465	-9.432928	-2.222719	-1.933370
21029	0	1.137291	0.229421	7.279368	0.011230	0.002319	0.072815	-9.475180	-2.441989	-1.887757
21030	0	1.431948	-0.948684	9.664711	0.014111	-0.009467	0.096680	-9.501957	-2.684220	-1.836750
21031	0	1.595968	-1.777379	9.725317	0.015747	-0.017761	0.097290	-9.520508	-2.929031	-1.784554
21032	0	1.958322	0.646296	10.949246	0.019339	0.006441	0.109537	-9.502099	-3.178597	-1.727140
21033	0	2.326531	1.420425	12.416105	0.023010	0.014221	0.124207	-9.521814	-3.410386	-1.682838
21034	0	2.177008	-1.559130	12.144486	0.021559	-0.015536	0.121490	-9.576785	-3.606104	-1.647435
21035	0	2.383083	-2.649422	13.948973	0.023621	-0.026489	0.139526	-9.584035	-3.774427	-1.600827
21036	0	2.786457	-0.320480	14.136653	0.027712	-0.003246	0.141396	-9.552934	-3.893256	-1.563361
21037	0	2.900678	-0.026717	14.921615	0.028931	-0.000244	0.149231	-9.571255	-3.948428	-1.542419
21038	0	2.912982	-0.120854	14.279311	0.029137	-0.001204	0.142792	-9.574175	-3.942484	-1.540914
21039	0	2.799765	-0.071457	14.369188	0.028076	-0.000671	0.143677	-9.606838	-3.881552	-1.556187
21040	0	2.728814	-1.666409	14.659335	0.027427	-0.016690	0.146564	-9.584559	-3.776375	-1.586067
21041	0	2.318460	-1.312618	13.907569	0.023376	-0.013184	0.139038	-9.534651	-3.620255	-1.607836
21042	0	2.266196	0.075240	13.102260	0.022894	0.000717	0.130982	-9.500246	-3.420107	-1.641982
21043	0	1.746692	-0.335486	11.435486	0.017700	-0.003357	0.114319	-9.494007	-3.190038	-1.683244
21044	0	1.727087	-0.559336	10.820313	0.017503	-0.005612	0.108165	-9.469773	-2.947698	-1.721591
21045	0	1.912188	0.722301	10.044476	0.019348	0.007202	0.100403	-9.441873	-2.694143	-1.771299
21046	0	1.731824	-0.879136	9.308001	0.017524	-0.008812	0.093040	-9.412906	-2.446528	-1.823144
21047	0	1.467575	-0.308763	7.510495	0.014832	-0.003113	0.075073	-9.371046	-2.212425	-1.863401
21048	0	1.103160	-0.347715	6.409570	0.011147	-0.003497	0.064075	-9.332554	-2.008237	-1.897107
21049	0	0.980375	-0.102468	6.147609	0.009888	-0.001038	0.061462	-9.306604	-1.854854	-1.927677
21050	0	0.880607	-0.467209	6.125279	0.008865	-0.004675	0.061244	-9.299862	-1.745799	-1.946626
21051	0	0.966555	-0.561612	6.793763	0.009705	-0.005615	0.067932	-9.300358	-1.680493	-1.953517
21052	0	1.130634	-0.507813	7.563739	0.011327	-0.005069	0.075635	-9.313667	-1.648665	-1.949309
21053	0	0.983041	-0.446380	6.579478	0.009827	-0.004456	0.065796	-9.327707	-1.654515	-1.943989
21054	0	0.961878	-0.050930	6.182207	0.009589	-0.000504	0.061827	-9.336953	-1.707742	-1.930603
21055	0	0.884094	-0.421365	6.438485	0.008789	-0.004211	0.064392	-9.341808	-1.798494	-1.914610
21056	0	0.927788	-0.074496	6.784556	0.009203	-0.000737	0.067856	-9.356179	-1.922182	-1.888092
21057	0	1.011466	-0.855901	7.939195	0.010010	-0.008545	0.079407	-9.378083	-2.070239	-1.856265
21058	0	1.100544	0.501400	7.789915	0.010887	0.005037	0.077914	-9.414160	-2.239317	-1.817256
21059	0	1.095233	-1.405165	8.542805	0.010803	-0.014038	0.085449	-9.434716	-2.435181	-1.780264
21060	0	1.542274	-0.986108	9.946358	0.015239	-0.009859	0.099492	-9.439849	-2.641450	-1.728420
21061	0	1.672241	0.544521	9.866253	0.016541	0.005432	0.098694	-9.427826	-2.847164	-1.680526
21062	0	2.223801	1.080932	11.621260	0.022035	0.010833	0.116249	-9.454254	-3.047150	-1.652280
21063	0	1.964991	-2.628719	11.800290	0.019470	-0.026245	0.118042	-9.497454	-3.218218	-1.624883
21064	0	2.252407	-1.503779	12.611324	0.022355	-0.015044	0.126143	-9.494056	-3.367593	-1.586679
21065	0	2.496860	-0.303335	13.468149	0.024841	-0.003052	0.134705	-9.480264	-3.473028	-1.561264
21066	0	2.573384	0.058122	13.934094	0.025654	0.000587	0.139356	-9.485544	-3.537659	-1.549220
21067	0	2.582914	0.159282	13.598412	0.025818	0.001587	0.135986	-9.480552	-3.547084	-1.547892
21068	0	2.573819	0.161287	13.574568	0.025779	0.001659	0.135737	-9.518333	-3.513202	-1.554877
21069	0	2.395573	-2.184846	13.777275	0.024048	-0.021851	0.137756	-9.514922	-3.438551	-1.574053
21070	0	2.323223	-0.654459	13.433649	0.023379	-0.006588	0.134309	-9.475612	-3.313807	-1.588184
21071	0	2.142658	0.289874	12.484725	0.021606	0.002869	0.124817	-9.445016	-3.150880	-1.615786
21072	0	1.712800	-0.670825	11.305830	0.017312	-0.006721	0.113029	-9.429251	-2.967801	-1.650475
21073	0	1.745795	-0.017255	10.604813	0.017639	-0.000183	0.106018	-9.414404	-2.775137	-1.686477
21074	0	1.760355	0.185634	9.988483	0.017786	0.001850	0.099853	-9.403622	-2.569119	-1.725630
21075	0	1.650227	-0.945246	9.121655	0.016663	-0.009460	0.091187	-9.390108	-2.371294	-1.760433
21076	0	1.435338	-0.472662	8.100886	0.014485	-0.004747	0.080984	-9.357653	-2.186779	-1.787174
21077	0	1.247228	0.081037	7.118459	0.012573	0.000793	0.071167	-9.327952	-2.026467	-1.814644
21078	0	1.010527	-0.435895	6.834044	0.010181	-0.004363	0.068329	-9.319155	-1.901954	-1.843445
21079	0	0.886295	-0.707836	6.702318	0.008911	-0.007080	0.067017	-9.314834	-1.821353	-1.859803
21080	0	0.914530	-0.665242	7.045159	0.009175	-0.006650	0.070448	-9.317802	-1.773417	-1.867800
21081	0	1.042968	-0.232719	7.440264	0.010437	-0.002319	0.074402	-9.329154	-1.761092	-1.863917
21082	0	0.940024	-0.581902	6.799053	0.009385	-0.005813	0.067993	-9.339645	-1.785785	-1.856030
21083	0	0.986553	-0.311512	6.517957	0.009827	-0.003113	0.065186	-9.343989	-1.852004	-1.838134
21084	0	1.051960	-0.336674	6.998470	0.010459	-0.003363	0.069994	-9.351320	-1.948669	-1.814507
21085	0	0.990917	-0.549403	7.286475	0.009827	-0.005493	0.072876	-9.353834	-2.076367	-1.794024
21086	0	1.066258	-0.544072	7.985573	0.010556	-0.005435	0.079870	-9.363514	-2.225252	-1.759982
21087	0	1.135296	0.004824	8.006089	0.011230	0.000061	0.080078	-9.383574	-2.396754	-1.724114
21088	0	1.330951	-0.742174	9.069330	0.013155	-0.007415	0.090716	-9.394556	-2.588263	-1.688669
21089	0	1.579823	-1.129421	9.756706	0.015625	-0.011292	0.097595	-9.400284	-2.787215	-1.647130
21090	0	1.823750	1.105145	10.146665	0.018060	0.011041	0.101500	-9.391278	-2.987135	-1.615789
21091	0	2.192565	-0.216587	11.660080	0.021729	-0.002136	0.116638	-9.422853	-3.177397	-1.579795
21092	0	2.010504	-2.139380	11.603458	0.019924	-0.021361	0.116072	-9.457123	-3.352518	-1.548513
21093	0	2.378939	-0.638820	12.673953	0.023621	-0.006409	0.126770	-9.440779	-3.500275	-1.507662
21094	0	2.532360	0.095296	13.229289	0.025194	0.000957	0.132318	-9.446211	-3.610678	-1.487672
21095	0	2.533838	-0.202114	13.487450	0.025269	-0.002014	0.134888	-9.452510	-3.668518	-1.474654
21096	0	2.512029	-0.527828	13.461297	0.025103	-0.005263	0.134617	-9.464696	-3.683339	-1.471493
21097	0	2.591049	0.118312	13.519886	0.025940	0.001221	0.135193	-9.494840	-3.658069	-1.474084
21098	0	2.415145	-1.892344	13.661236	0.024230	-0.018936	0.136597	-9.482295	-3.593302	-1.483681
21099	0	2.349817	-0.442334	13.228609	0.023621	-0.004456	0.132263	-9.451908	-3.488372	-1.498129
21100	0	2.158207	0.129253	12.402966	0.021744	0.001281	0.124002	-9.437614	-3.340678	-1.522970
21101	0	1.722265	-1.067818	11.324689	0.017395	-0.010681	0.113220	-9.430879	-3.169129	-1.551519
21102	0	1.853622	-0.040797	10.927824	0.018712	-0.000422	0.109248	-9.411723	-2.986145	-1.577616
21103	0	1.801489	-0.005121	10.250874	0.018188	-0.000061	0.102478	-9.396785	-2.795329	-1.613265
21104	0	1.697255	-0.735573	9.481569	0.017134	-0.007368	0.094786	-9.378195	-2.604921	-1.654601
21105	0	1.487627	-0.810168	8.486481	0.015015	-0.008118	0.084839	-9.352998	-2.421226	-1.685197
21106	0	1.325618	0.077473	7.623330	0.013363	0.000760	0.076215	-9.327692	-2.261760	-1.707985
21107	0	1.102464	-0.390562	7.331592	0.011108	-0.003906	0.073303	-9.324055	-2.133552	-1.734961
21108	0	1.082591	-0.543011	7.065168	0.010885	-0.005431	0.070642	-9.320181	-2.039464	-1.755479
21109	0	1.033994	-0.817719	7.202684	0.010376	-0.008179	0.072021	-9.316064	-1.982724	-1.761814
21110	0	1.126288	-0.213552	7.410958	0.011279	-0.002133	0.074107	-9.317989	-1.957243	-1.762605
21111	0	1.056182	-0.457894	6.933543	0.010559	-0.004578	0.069336	-9.319166	-1.961410	-1.759882
21112	0	1.047196	-0.281100	6.981777	0.010442	-0.002810	0.069822	-9.319622	-2.009565	-1.748019
21113	0	1.042206	-0.213938	7.213682	0.010376	-0.002136	0.072144	-9.324472	-2.080468	-1.728577
21114	0	1.090027	-0.221073	7.474445	0.010838	-0.002204	0.074754	-9.335005	-2.174525	-1.708741
21115	0	1.113390	-0.477106	7.823419	0.011047	-0.004761	0.078247	-9.350653	-2.298914	-1.686419
21116	0	1.245137	-0.588509	8.631856	0.012337	-0.005882	0.086335	-9.355423	-2.447388	-1.652188
21117	0	1.435396	-0.548894	9.159335	0.014221	-0.005493	0.091614	-9.351509	-2.609618	-1.616812
21118	0	1.598481	-0.108727	9.545027	0.015841	-0.001091	0.095474	-9.348527	-2.778337	-1.577907
21119	0	1.877316	0.700916	10.348790	0.018616	0.007019	0.103516	-9.361014	-2.949421	-1.544613
21120	0	1.952749	-1.141169	10.916085	0.019375	-0.011374	0.109192	-9.401268	-3.107290	-1.519708
21121	0	2.035652	-1.984684	11.740334	0.020203	-0.019836	0.117432	-9.412604	-3.253993	-1.483673
21122	0	2.353398	0.243589	12.442498	0.023399	0.002419	0.124451	-9.397646	-3.374479	-1.453824
21123	0	2.329022	-0.147478	12.656903	0.023193	-0.001465	0.126587	-9.406692	-3.459165	-1.429490
21124	0	2.332471	-0.270592	12.818812	0.023267	-0.002707	0.128199	-9.405759	-3.509643	-1.419029
21125	0	2.301708	-0.270568	12.896565	0.023010	-0.002686	0.128967	-9.422268	-3.516522	-1.422450
21126	0	2.396090	-0.830583	13.391112	0.024001	-0.008282	0.133905	-9.440647	-3.483114	-1.430327
21127	0	2.238479	-1.358945	13.160699	0.022461	-0.013611	0.131592	-9.419561	-3.417491	-1.437975
21128	0	2.207914	0.055576	12.669270	0.022194	0.000529	0.126673	-9.392567	-3.315589	-1.458241
21129	0	1.933303	-0.103335	11.702720	0.019470	-0.001038	0.117004	-9.384610	-3.183628	-1.482942
21130	0	1.795491	-1.023815	11.231183	0.018107	-0.010246	0.112287	-9.372232	-3.030407	-1.506315
21131	0	1.851773	0.165918	10.781539	0.018677	0.001648	0.107788	-9.355966	-2.863501	-1.533966
21132	0	1.755570	-0.467338	10.030021	0.017708	-0.004680	0.100273	-9.344459	-2.693066	-1.566733
21133	0	1.591728	-0.731323	9.194332	0.016052	-0.007324	0.091919	-9.326647	-2.527970	-1.597526
21134	0	1.459451	-0.307878	8.325560	0.014709	-0.003094	0.083235	-9.302065	-2.371536	-1.619778
21135	0	1.339609	-0.121683	7.753080	0.013489	-0.001221	0.077515	-9.292684	-2.236780	-1.644006
21136	0	1.195582	-0.585071	7.578433	0.012025	-0.005853	0.075773	-9.286515	-2.134143	-1.661324
21137	0	1.111879	-0.536678	7.373844	0.011169	-0.005371	0.073730	-9.277059	-2.056617	-1.673744
21138	0	1.085472	-0.163991	7.326101	0.010885	-0.001639	0.073256	-9.275485	-2.009341	-1.680227
21139	0	1.049230	-0.433597	7.312080	0.010498	-0.004333	0.073120	-9.277407	-2.000382	-1.680250
21140	0	1.025349	-0.513198	7.110530	0.010242	-0.005132	0.071107	-9.276183	-2.017213	-1.672694
21141	0	1.114152	-0.128557	7.262670	0.011108	-0.001282	0.072632	-9.280905	-2.067543	-1.658558
21142	0	1.190209	-0.197094	7.602975	0.011848	-0.001962	0.076038	-9.293845	-2.146810	-1.642491
21143	0	1.136028	-0.501581	7.683242	0.011292	-0.005005	0.076843	-9.309454	-2.247366	-1.623590
21144	0	1.176888	-0.515915	8.053001	0.011680	-0.005151	0.080544	-9.320996	-2.370709	-1.591291
21145	0	1.335647	-0.439798	8.830088	0.013245	-0.004395	0.088318	-9.325541	-2.513162	-1.564064
21146	0	1.415672	-0.519106	9.253472	0.014028	-0.005196	0.092554	-9.320269	-2.668904	-1.527707
21147	0	1.637531	0.463282	9.745004	0.016235	0.004639	0.097473	-9.327657	-2.831391	-1.501816
21148	0	1.821555	-0.956449	10.532565	0.018064	-0.009535	0.105354	-9.360187	-2.993064	-1.474540
21149	0	1.968016	-1.393461	10.959018	0.019531	-0.013916	0.109619	-9.379912	-3.145818	-1.445217
21150	0	2.261986	-0.217216	11.831914	0.022477	-0.002177	0.118346	-9.374937	-3.279277	-1.408919
21151	0	2.331446	-0.202825	12.314587	0.023193	-0.002014	0.123169	-9.387661	-3.389809	-1.386903
21152	0	2.266921	-0.411378	12.524435	0.022585	-0.004119	0.125259	-9.382084	-3.465102	-1.369915
21153	0	2.219968	-0.549952	12.590752	0.022156	-0.005493	0.125916	-9.386149	-3.503977	-1.359844
21154	0	2.292545	-0.400525	12.870367	0.022917	-0.003981	0.128706	-9.405488	-3.511151	-1.357401
21155	0	2.224122	-1.135580	13.049913	0.022278	-0.011353	0.130493	-9.405248	-3.479199	-1.360138
21156	0	2.280036	-0.090630	12.862733	0.022878	-0.000922	0.128613	-9.387372	-3.410479	-1.368019
21157	0	2.210970	-0.194429	12.251709	0.022217	-0.001953	0.122498	-9.374924	-3.313198	-1.393056
21158	0	2.011872	-0.950118	11.578120	0.020245	-0.009505	0.115759	-9.366071	-3.190931	-1.415643
21159	0	2.024140	-0.084348	11.117151	0.020386	-0.000854	0.111145	-9.349409	-3.043652	-1.438598
21160	0	1.880604	-0.168432	10.548344	0.018951	-0.001689	0.105457	-9.338906	-2.887731	-1.463079
21161	0	1.676599	-0.627370	9.951197	0.016907	-0.006287	0.099487	-9.318779	-2.728534	-1.490175
21162	0	1.536709	-0.417358	9.131363	0.015489	-0.004189	0.091292	-9.294893	-2.577918	-1.513896
21163	0	1.442462	-0.231049	8.503956	0.014526	-0.002319	0.085022	-9.278072	-2.442722	-1.537917
21164	0	1.345342	-0.553923	7.994315	0.013541	-0.005538	0.079928	-9.275038	-2.319170	-1.560254
21165	0	1.281549	-0.634393	7.801361	0.012878	-0.006348	0.078003	-9.265278	-2.228178	-1.575491
21166	0	1.192030	-0.176339	7.540439	0.011964	-0.001763	0.075397	-9.261352	-2.162429	-1.584269
21167	0	1.126502	-0.390820	7.587054	0.011292	-0.003906	0.075867	-9.260721	-2.123353	-1.592743
21168	0	1.105197	-0.519498	7.520242	0.011056	-0.005193	0.075202	-9.260950	-2.117701	-1.594557
21169	0	1.093607	-0.378698	7.415598	0.010925	-0.003784	0.074158	-9.262313	-2.133449	-1.587057
21170	0	1.104083	-0.227050	7.549176	0.011008	-0.002265	0.075497	-9.268140	-2.182409	-1.579559
21171	0	1.104006	-0.611127	7.811683	0.010986	-0.006104	0.078125	-9.277292	-2.260379	-1.569966
21172	0	1.158924	-0.240614	7.858585	0.011521	-0.002397	0.078596	-9.289218	-2.357640	-1.551281
21173	0	1.290398	-0.574680	8.451989	0.012817	-0.005737	0.084534	-9.300342	-2.472723	-1.526954
21174	0	1.396156	-0.551262	8.869860	0.013853	-0.005513	0.088716	-9.298328	-2.610097	-1.499382
21175	0	1.562037	-0.323469	9.446311	0.015503	-0.003235	0.094482	-9.296901	-2.749894	-1.471229
21176	0	1.728509	0.139608	10.027679	0.017156	0.001404	0.100299	-9.304617	-2.896132	-1.447407
21177	0	1.856068	-0.966494	10.458967	0.018433	-0.009644	0.104614	-9.326475	-3.033483	-1.416611
21178	0	1.993578	-1.000244	11.119023	0.019803	-0.009995	0.111215	-9.333220	-3.167278	-1.385592
21179	0	2.178520	-0.067828	11.698251	0.021667	-0.000671	0.117004	-9.338282	-3.280728	-1.367002
21180	0	2.194387	-0.429175	12.133714	0.021851	-0.004288	0.121354	-9.339887	-3.367291	-1.350588
21181	0	2.222025	-0.451225	12.285229	0.022156	-0.004517	0.122864	-9.333130	-3.426111	-1.338356
21182	0	2.200550	-0.354234	12.326315	0.021979	-0.003531	0.123268	-9.339624	-3.449497	-1.332468
21183	0	2.239583	-0.581512	12.670894	0.022400	-0.005798	0.126709	-9.350612	-3.446281	-1.333511
21184	0	2.222424	-0.863363	12.579990	0.022269	-0.008639	0.125792	-9.340610	-3.405351	-1.337222
21185	0	2.201441	-0.065930	12.440396	0.022095	-0.000671	0.124390	-9.324189	-3.333055	-1.352705
21186	0	2.043701	-0.485687	11.784231	0.020538	-0.004860	0.117825	-9.315321	-3.236445	-1.370772
21187	0	1.978094	-0.603349	11.305806	0.019897	-0.006042	0.113037	-9.299935	-3.120066	-1.390280
21188	0	1.955195	-0.107647	10.803372	0.019675	-0.001082	0.108011	-9.286944	-2.990487	-1.410491
21189	0	1.848267	-0.426378	10.329577	0.018616	-0.004272	0.103271	-9.270561	-2.845711	-1.438027
21190	0	1.659518	-0.668737	9.705037	0.016717	-0.006698	0.097029	-9.251824	-2.705006	-1.465188
21191	0	1.502721	-0.370962	9.016783	0.015137	-0.003723	0.090149	-9.228203	-2.568876	-1.491577
21192	0	1.429105	-0.271843	8.446253	0.014382	-0.002722	0.084447	-9.217205	-2.447100	-1.512883
21193	0	1.292869	-0.549591	8.076086	0.013000	-0.005493	0.080750	-9.214949	-2.347310	-1.530895
21194	0	1.286428	-0.360327	7.907178	0.012920	-0.003607	0.079062	-9.203994	-2.267452	-1.542526
21195	0	1.192466	-0.354224	7.745941	0.011963	-0.003540	0.077454	-9.201726	-2.212512	-1.555738
21196	0	1.126152	-0.537545	7.594058	0.011277	-0.005376	0.075938	-9.195980	-2.189330	-1.559838
21197	0	1.110861	-0.518544	7.580581	0.011108	-0.005188	0.075806	-9.187278	-2.189156	-1.555091
21198	0	1.192286	-0.133864	7.592347	0.011902	-0.001338	0.075927	-9.183755	-2.220877	-1.552025
21199	0	1.175472	-0.434497	7.763064	0.011719	-0.004333	0.077637	-9.196266	-2.273255	-1.544336
21200	0	1.221037	-0.619781	7.895724	0.012157	-0.006188	0.078966	-9.205694	-2.347762	-1.520932
21201	0	1.313537	-0.317991	8.317907	0.013062	-0.003174	0.083191	-9.210310	-2.447821	-1.502335
21202	0	1.397654	-0.367810	8.742333	0.013887	-0.003675	0.087438	-9.210209	-2.562218	-1.477311
21203	0	1.444506	-0.555267	9.153684	0.014343	-0.005554	0.091553	-9.204944	-2.687065	-1.450763
21204	0	1.583353	-0.323085	9.717510	0.015718	-0.003232	0.097194	-9.200329	-2.819944	-1.421009
21205	0	1.684274	-0.239047	10.172574	0.016724	-0.002380	0.101746	-9.208337	-2.952362	-1.398595
21206	0	1.855741	-1.029164	10.692692	0.018439	-0.010276	0.106949	-9.221595	-3.076443	-1.372346
21207	0	2.019916	-0.634663	11.252768	0.020081	-0.006348	0.112549	-9.216926	-3.194466	-1.343069
21208	0	2.183253	0.006578	11.706188	0.021731	0.000063	0.117081	-9.210251	-3.292150	-1.325537
21209	0	2.210594	-0.422263	11.924894	0.022034	-0.004211	0.119263	-9.216380	-3.360996	-1.316587
21210	0	2.186042	-0.582325	12.148501	0.021814	-0.005822	0.121493	-9.212281	-3.404030	-1.307077
21211	0	2.247733	-0.299506	12.371518	0.022461	-0.002991	0.123718	-9.210559	-3.419526	-1.305905
21212	0	2.180584	-0.757875	12.487402	0.021822	-0.007578	0.124871	-9.204995	-3.405353	-1.311636
21213	0	2.136979	-0.670266	12.354504	0.021423	-0.006714	0.123535	-9.187657	-3.356836	-1.321241
21214	0	2.106026	-0.161905	11.966055	0.021136	-0.001627	0.119647	-9.172623	-3.285912	-1.333997
21215	0	2.028715	-0.499847	11.445873	0.020386	-0.005005	0.114441	-9.158133	-3.189047	-1.350199
21216	0	1.977635	-0.388645	11.113868	0.019889	-0.003894	0.111118	-9.142227	-3.076284	-1.375757
21217	0	1.916785	-0.157546	10.585682	0.019287	-0.001587	0.105835	-9.121220	-2.949789	-1.402126
21218	0	1.778553	-0.565067	10.052556	0.017900	-0.005655	0.100505	-9.107167	-2.821364	-1.424373
21219	0	1.612372	-0.536189	9.419697	0.016235	-0.005371	0.094177	-9.087231	-2.688571	-1.451097
21220	0	1.489266	-0.284163	8.836960	0.014988	-0.002851	0.088353	-9.065909	-2.567801	-1.475595
21221	0	1.401529	-0.354118	8.564605	0.014099	-0.003540	0.085632	-9.058867	-2.458206	-1.500858
21222	0	1.350491	-0.543655	8.267804	0.013571	-0.005435	0.082667	-9.052595	-2.368365	-1.511956
21223	0	1.283113	-0.390551	7.996370	0.012878	-0.003906	0.079956	-9.043456	-2.301711	-1.521647
21224	0	1.245150	-0.323327	7.826606	0.012481	-0.003234	0.078261	-9.034756	-2.259881	-1.528613
21225	0	1.164392	-0.567701	7.696737	0.011658	-0.005676	0.076965	-9.028342	-2.240008	-1.534038
21226	0	1.084226	-0.482411	7.605183	0.010837	-0.004824	0.076053	-9.021836	-2.249183	-1.535263
21227	0	1.149724	-0.232326	7.775533	0.011475	-0.002319	0.077759	-9.020609	-2.281530	-1.523425
21228	0	1.192604	-0.410197	7.933195	0.011887	-0.004098	0.079338	-9.019748	-2.338600	-1.515555
21229	0	1.226391	-0.586619	8.196124	0.012207	-0.005859	0.081970	-9.022737	-2.416624	-1.496286
21230	0	1.325820	-0.490350	8.566189	0.013180	-0.004898	0.085674	-9.023816	-2.520135	-1.478595
21231	0	1.425197	-0.427333	8.982921	0.014160	-0.004272	0.089844	-9.018939	-2.635773	-1.460371
21232	0	1.560910	-0.165124	9.388452	0.015512	-0.001651	0.093901	-9.013421	-2.752923	-1.438658
21233	0	1.664814	-0.391156	9.940812	0.016541	-0.003906	0.099426	-9.013489	-2.875232	-1.413696
21234	0	1.729771	-0.899247	10.242083	0.017189	-0.008984	0.102440	-9.017208	-2.995006	-1.391362
21235	0	1.884978	-0.738620	10.813479	0.018738	-0.007385	0.108154	-9.011877	-3.110821	-1.357729
21236	0	2.060275	-0.128562	11.364704	0.020500	-0.001285	0.113666	-9.006456	-3.213358	-1.342582
21237	0	2.072061	-0.392009	11.662165	0.020630	-0.003906	0.116638	-9.013140	-3.302099	-1.330298
21238	0	2.160967	-0.461089	11.909387	0.021547	-0.004606	0.119105	-9.010076	-3.361305	-1.316256
21239	0	2.176430	-0.384820	11.980542	0.021729	-0.003845	0.119812	-9.004787	-3.394722	-1.308432
21240	0	2.174199	-0.727533	12.260559	0.021740	-0.007270	0.122606	-9.001106	-3.396919	-1.305236
21241	0	2.128025	-0.633945	12.250164	0.021301	-0.006348	0.122498	-8.984271	-3.377598	-1.306653
21242	0	2.065397	-0.175630	12.025571	0.020711	-0.001755	0.120246	-8.975764	-3.324341	-1.313817
21243	0	1.975930	-0.470018	11.622407	0.019836	-0.004700	0.116211	-8.965766	-3.249627	-1.324881
21244	0	1.984193	-0.450631	11.277386	0.019931	-0.004519	0.112758	-8.942760	-3.161688	-1.344291
21245	0	1.961284	-0.261814	10.805087	0.019714	-0.002625	0.108032	-8.924973	-3.057019	-1.367170
21246	0	1.862008	-0.560049	10.332617	0.018726	-0.005604	0.103307	-8.909912	-2.941877	-1.386830
21247	0	1.741407	-0.487339	9.865154	0.017517	-0.004883	0.098633	-8.887565	-2.824881	-1.407678
21248	0	1.582493	-0.290878	9.294504	0.015919	-0.002913	0.092929	-8.871438	-2.711247	-1.427775
21249	0	1.468713	-0.396175	8.949152	0.014771	-0.003967	0.089478	-8.852930	-2.606077	-1.444900
21250	0	1.357053	-0.536303	8.560694	0.013634	-0.005361	0.085597	-8.844951	-2.522838	-1.454923
21251	0	1.324991	-0.421172	8.265055	0.013306	-0.004211	0.082642	-8.834243	-2.447454	-1.470014
21252	0	1.297688	-0.335742	8.052852	0.013014	-0.003358	0.080523	-8.822651	-2.395626	-1.476019
21253	0	1.261326	-0.403110	7.953200	0.012634	-0.004028	0.079529	-8.815924	-2.365814	-1.479457
21254	0	1.216120	-0.507106	7.868067	0.012165	-0.005072	0.078680	-8.804760	-2.361301	-1.480874
21255	0	1.185540	-0.469709	7.928264	0.011841	-0.004700	0.079285	-8.790932	-2.382443	-1.473423
21256	0	1.238811	-0.322791	8.012993	0.012359	-0.003230	0.080134	-8.777957	-2.424495	-1.464928
21257	0	1.262213	-0.409761	8.299999	0.012573	-0.004089	0.083008	-8.779608	-2.491442	-1.452890
21258	0	1.322394	-0.392642	8.530022	0.013162	-0.003923	0.085310	-8.774168	-2.575165	-1.439841
21259	0	1.423520	-0.573644	8.909944	0.014160	-0.005737	0.089111	-8.763791	-2.671838	-1.433633
21260	0	1.562735	-0.475614	9.285373	0.015536	-0.004760	0.092869	-8.750123	-2.783008	-1.414434
21261	0	1.620906	-0.177546	9.623627	0.016113	-0.001770	0.096252	-8.747319	-2.896567	-1.395981
21262	0	1.720310	-0.478020	10.102246	0.017108	-0.004773	0.101039	-8.745847	-3.004075	-1.383344
21263	0	1.749606	-0.739286	10.496316	0.017395	-0.007385	0.104980	-8.744543	-3.113108	-1.360388
21264	0	1.935102	-0.410812	11.011334	0.019255	-0.004106	0.110130	-8.737379	-3.212241	-1.342237
21265	0	2.071190	-0.312153	11.399857	0.020630	-0.003113	0.114014	-8.735838	-3.293929	-1.325113
21266	0	2.067685	-0.490930	11.629093	0.020614	-0.004901	0.116302	-8.733347	-3.356186	-1.313090
21267	0	2.109511	-0.428148	11.779073	0.021057	-0.004272	0.117798	-8.730780	-3.393396	-1.306548
21268	0	2.151811	-0.386847	12.009866	0.021501	-0.003864	0.120102	-8.722974	-3.410607	-1.307219
21269	0	2.086047	-0.653354	12.146214	0.020874	-0.006531	0.121460	-8.713228	-3.399485	-1.310503
21270	0	2.062314	-0.402874	11.982308	0.020664	-0.004034	0.119816	-8.695203	-3.361489	-1.316038
21271	0	2.008052	-0.384124	11.701503	0.020142	-0.003845	0.117004	-8.677810	-3.302882	-1.322228
21272	0	1.957405	-0.554931	11.331537	0.019656	-0.005547	0.113301	-8.666467	-3.221559	-1.334114
21273	0	1.937903	-0.316848	10.994060	0.019470	-0.003174	0.109924	-8.646624	-3.129246	-1.352471
21274	0	1.822020	-0.376863	10.441835	0.018320	-0.003775	0.104401	-8.625423	-3.022601	-1.374314
21275	0	1.716960	-0.621089	10.054353	0.017273	-0.006226	0.100525	-8.594012	-2.908136	-1.400072
21276	0	1.612683	-0.417166	9.636400	0.016220	-0.004184	0.096348	-8.564847	-2.799530	-1.414468
21277	0	1.523382	-0.273747	9.187250	0.015320	-0.002747	0.091858	-8.538731	-2.695245	-1.435963
21278	0	1.434984	-0.443530	8.793032	0.014422	-0.004438	0.087918	-8.519965	-2.603443	-1.453261
21279	0	1.391676	-0.512488	8.533713	0.013977	-0.005127	0.085327	-8.502466	-2.524552	-1.467166
21280	0	1.351009	-0.298513	8.272906	0.013555	-0.002987	0.082722	-8.485475	-2.464680	-1.477747
21281	0	1.260453	-0.384837	8.130330	0.012634	-0.003845	0.081299	-8.475523	-2.424222	-1.486233
21282	0	1.238195	-0.458755	8.045429	0.012392	-0.004584	0.080453	-8.466033	-2.411286	-1.489054
21283	0	1.208409	-0.408808	8.007832	0.012085	-0.004089	0.080078	-8.450210	-2.410767	-1.485533
21284	0	1.197875	-0.293159	8.099089	0.011961	-0.002928	0.080994	-8.441779	-2.436013	-1.478198
21285	0	1.212041	-0.476784	8.123210	0.012085	-0.004761	0.081238	-8.438173	-2.486351	-1.469704
21286	0	1.306380	-0.447661	8.353633	0.013012	-0.004471	0.083545	-8.432634	-2.556895	-1.455109
21287	0	1.416319	-0.403157	8.800227	0.014099	-0.004028	0.088013	-8.423573	-2.640454	-1.445200
21288	0	1.492214	-0.312230	9.102937	0.014842	-0.003120	0.091043	-8.412818	-2.741324	-1.433108
21289	0	1.565307	-0.494854	9.465060	0.015564	-0.004944	0.094666	-8.405319	-2.848755	-1.413093
21290	0	1.663104	-0.233068	9.834225	0.016542	-0.002330	0.098357	-8.393052	-2.952176	-1.400365
21291	0	1.737382	-0.587086	10.160569	0.017273	-0.005859	0.101624	-8.392688	-3.066026	-1.384028
21292	0	1.831061	-0.711749	10.675655	0.018217	-0.007105	0.106773	-8.392439	-3.165559	-1.365385
21293	0	1.968390	-0.348228	11.137292	0.019592	-0.003479	0.111389	-8.381946	-3.259417	-1.347172
21294	0	2.034202	-0.312838	11.390481	0.020267	-0.003120	0.113918	-8.375628	-3.334843	-1.337348
21295	0	2.055995	-0.494465	11.504193	0.020508	-0.004944	0.115051	-8.361642	-3.387573	-1.330063
21296	0	2.057956	-0.500682	11.679747	0.020553	-0.005007	0.116802	-8.346288	-3.415111	-1.327578
21297	0	2.063647	-0.470018	11.889532	0.020630	-0.004700	0.118896	-8.330830	-3.422694	-1.327542
21298	0	2.019708	-0.694939	11.920240	0.020215	-0.006959	0.119199	-8.305307	-3.407428	-1.332544
21299	0	2.046515	-0.329027	11.713409	0.020508	-0.003296	0.117126	-8.282797	-3.367620	-1.339826
21300	0	1.963278	-0.291378	11.428236	0.019691	-0.002919	0.114272	-8.259938	-3.311273	-1.351554
21301	0	1.915061	-0.487801	11.012079	0.019226	-0.004883	0.110107	-8.237010	-3.235383	-1.363901
21302	0	1.905086	-0.364858	10.758557	0.019139	-0.003654	0.107570	-8.213500	-3.144752	-1.384706
21303	0	1.815952	-0.444835	10.286049	0.018250	-0.004456	0.102844	-8.186765	-3.046389	-1.396904
21304	0	1.682966	-0.541115	9.806753	0.016917	-0.005419	0.098052	-8.159196	-2.947068	-1.415029
21305	0	1.572699	-0.353482	9.449616	0.015808	-0.003540	0.094482	-8.134069	-2.850879	-1.426752
21306	0	1.484644	-0.333911	9.104139	0.014919	-0.003347	0.091029	-8.104981	-2.762149	-1.441907
21307	0	1.404269	-0.494441	8.777758	0.014099	-0.004944	0.087769	-8.087021	-2.690357	-1.448707
21308	0	1.381918	-0.518984	8.468082	0.013867	-0.005190	0.084673	-8.068189	-2.626633	-1.454938
21309	0	1.326976	-0.317508	8.295248	0.013306	-0.003174	0.082947	-8.051403	-2.579466	-1.461521
21310	0	1.315386	-0.341911	8.167870	0.013173	-0.003421	0.081676	-8.030685	-2.554465	-1.464856
21311	0	1.281510	-0.519211	8.123789	0.012817	-0.005188	0.081238	-8.018363	-2.553211	-1.467247
21312	0	1.288822	-0.385383	8.135756	0.012874	-0.003854	0.081360	-8.000456	-2.574576	-1.461861
21313	0	1.290631	-0.281330	8.208771	0.012878	-0.002808	0.082092	-7.990435	-2.613496	-1.447483
21314	0	1.328430	-0.496241	8.396651	0.013240	-0.004956	0.083974	-7.981153	-2.674870	-1.438799
21315	0	1.397641	-0.446181	8.629364	0.013916	-0.004456	0.086304	-7.971890	-2.755368	-1.426879
21316	0	1.484443	-0.410489	9.005434	0.014774	-0.004103	0.090066	-7.957140	-2.844402	-1.410048
21317	0	1.533657	-0.378590	9.318786	0.015259	-0.003784	0.093201	-7.941772	-2.940445	-1.393051
21318	0	1.623987	-0.287976	9.718672	0.016153	-0.002872	0.097201	-7.932755	-3.042534	-1.376759
21319	0	1.669362	-0.671954	10.020407	0.016602	-0.006714	0.100220	-7.921618	-3.148148	-1.362472
21320	0	1.767649	-0.673061	10.456547	0.017587	-0.006726	0.104581	-7.908508	-3.246559	-1.343915
21321	0	1.906632	-0.208648	10.862760	0.018982	-0.002075	0.108643	-7.902141	-3.335741	-1.328677
21322	0	1.995410	-0.406338	11.122224	0.019887	-0.004052	0.111235	-7.895058	-3.406385	-1.322798
21323	0	2.044239	-0.555774	11.314879	0.020386	-0.005554	0.113159	-7.879779	-3.465577	-1.320083
21324	0	2.096322	-0.458741	11.514481	0.020927	-0.004585	0.115151	-7.862447	-3.502758	-1.320129
21325	0	2.040265	-0.536833	11.724572	0.020386	-0.005371	0.117249	-7.839853	-3.521231	-1.320578
21326	0	2.029009	-0.598263	11.687751	0.020297	-0.005977	0.116877	-7.825123	-3.516706	-1.322600
21327	0	2.004735	-0.305157	11.664390	0.020081	-0.003052	0.116638	-7.803766	-3.485833	-1.326777
21328	0	1.947977	-0.488262	11.476453	0.019526	-0.004883	0.114757	-7.782047	-3.441927	-1.331889
21329	0	1.928309	-0.573461	11.237705	0.019348	-0.005737	0.112366	-7.757300	-3.378365	-1.341361
21330	0	1.908116	-0.328168	10.916695	0.019160	-0.003291	0.109153	-7.724963	-3.297808	-1.352347
21331	0	1.816062	-0.432816	10.456893	0.018250	-0.004333	0.104553	-7.696295	-3.203318	-1.365255
21332	0	1.701984	-0.486473	10.026374	0.017102	-0.004873	0.100249	-7.663665	-3.111722	-1.377326
21333	0	1.565899	-0.377424	9.632824	0.015747	-0.003784	0.096313	-7.628800	-3.010109	-1.393597
21334	0	1.513621	-0.375874	9.324159	0.015210	-0.003765	0.093229	-7.597974	-2.922361	-1.406576
21335	0	1.501048	-0.542676	8.979397	0.015076	-0.005432	0.089783	-7.568155	-2.842662	-1.420727
21336	0	1.471590	-0.444335	8.663961	0.014767	-0.004446	0.086631	-7.541700	-2.778693	-1.434959
21337	0	1.430592	-0.390776	8.460098	0.014343	-0.003906	0.084595	-7.520836	-2.730743	-1.443447
21338	0	1.369545	-0.329814	8.265727	0.013721	-0.003300	0.082653	-7.495953	-2.698919	-1.453115
21339	0	1.329403	-0.342001	8.325373	0.013306	-0.003418	0.083252	-7.476087	-2.685021	-1.452942
21340	0	1.267351	-0.440283	8.246085	0.012671	-0.004399	0.082461	-7.458462	-2.690011	-1.454961
21341	0	1.265630	-0.586280	8.208865	0.012634	-0.005859	0.082092	-7.440958	-2.722396	-1.447218
21342	0	1.295405	-0.312512	8.403286	0.012923	-0.003120	0.084038	-7.425075	-2.765541	-1.439822
21343	0	1.371839	-0.354643	8.623503	0.013672	-0.003540	0.086243	-7.411384	-2.828324	-1.429495
21344	0	1.424486	-0.490397	8.878145	0.014194	-0.004896	0.088790	-7.399197	-2.894577	-1.420025
21345	0	1.495661	-0.476802	9.245756	0.014893	-0.004761	0.092468	-7.386045	-2.974980	-1.406223
21346	0	1.577186	-0.190745	9.566786	0.015697	-0.001907	0.095680	-7.364083	-3.065928	-1.395538
21347	0	1.649472	-0.580521	9.910804	0.016418	-0.005798	0.099121	-7.349718	-3.155182	-1.379193
21348	0	1.720866	-0.606457	10.310762	0.017126	-0.006058	0.103122	-7.334899	-3.247547	-1.360641
21349	0	1.833048	-0.299506	10.630920	0.018250	-0.002991	0.106323	-7.316981	-3.335727	-1.344619
21350	0	1.952429	-0.483792	10.902629	0.019453	-0.004831	0.109039	-7.300962	-3.411794	-1.337312
21351	0	2.001762	-0.506952	11.198880	0.019958	-0.005066	0.112000	-7.281301	-3.473467	-1.324212
21352	0	2.048420	-0.373426	11.306881	0.020444	-0.003731	0.113076	-7.261172	-3.517075	-1.325846
21353	0	2.034992	-0.470364	11.443628	0.020325	-0.004700	0.114441	-7.240909	-3.544578	-1.322144
21354	0	2.037741	-0.605282	11.565161	0.020375	-0.006051	0.115652	-7.217903	-3.548974	-1.323178
21355	0	2.005772	-0.366017	11.578771	0.020081	-0.003662	0.115784	-7.190652	-3.528374	-1.321065
21356	0	1.962870	-0.457379	11.354009	0.019670	-0.004574	0.113533	-7.164842	-3.490044	-1.324745
21357	0	1.923066	-0.512343	11.152115	0.019287	-0.005127	0.111511	-7.135055	-3.435002	-1.333303
21358	0	1.880292	-0.383108	10.885686	0.018871	-0.003839	0.108845	-7.100718	-3.366333	-1.344272
21359	0	1.786687	-0.542839	10.536005	0.017944	-0.005432	0.105347	-7.069793	-3.285468	-1.356524
21360	0	1.740570	-0.498894	10.239627	0.017488	-0.004998	0.102382	-7.032375	-3.196286	-1.366542
21361	0	1.652156	-0.340943	9.760910	0.016602	-0.003418	0.097595	-6.995086	-3.105273	-1.376025
21362	0	1.570468	-0.406560	9.476428	0.015775	-0.004073	0.094752	-6.958791	-3.024107	-1.393117
21363	0	1.482936	-0.536892	9.144107	0.014893	-0.005371	0.091431	-6.928753	-2.947872	-1.397789
21364	0	1.429068	-0.462970	8.828567	0.014343	-0.004635	0.088277	-6.894857	-2.882672	-1.406305
21365	0	1.424398	-0.396286	8.594405	0.014282	-0.003967	0.085938	-6.861849	-2.834598	-1.411007
21366	0	1.405553	-0.279827	8.461202	0.014085	-0.002799	0.084607	-6.833694	-2.797869	-1.416698
21367	0	1.335219	-0.421207	8.404768	0.013367	-0.004211	0.084045	-6.807628	-2.781156	-1.421042
21368	0	1.321875	-0.476352	8.325528	0.013216	-0.004763	0.083256	-6.782016	-2.786890	-1.416600
21369	0	1.307395	-0.445560	8.276171	0.013062	-0.004456	0.082764	-6.755359	-2.806301	-1.412774
21370	0	1.311555	-0.262761	8.470744	0.013086	-0.002625	0.084712	-6.731670	-2.847073	-1.398891
21371	0	1.371145	-0.311645	8.593107	0.013672	-0.003113	0.085938	-6.710029	-2.901935	-1.393874
21372	0	1.435692	-0.483820	8.859943	0.014302	-0.004829	0.088609	-6.694884	-2.973902	-1.379184
21373	0	1.525750	-0.451969	9.184786	0.015198	-0.004517	0.091858	-6.672269	-3.050028	-1.367286
21374	0	1.606129	-0.391443	9.487600	0.015992	-0.003913	0.094888	-6.647574	-3.134536	-1.350948
21375	0	1.655401	-0.189637	9.770462	0.016479	-0.001892	0.097717	-6.626089	-3.224236	-1.341541
21376	0	1.713577	-0.514288	9.993549	0.017059	-0.005136	0.099949	-6.606714	-3.313650	-1.328662
21377	0	1.795379	-0.659637	10.405252	0.017883	-0.006592	0.104065	-6.584798	-3.393061	-1.318022
21378	0	1.931690	-0.386123	10.762709	0.019250	-0.003855	0.107639	-6.564527	-3.466622	-1.307273
21379	0	1.952776	-0.415686	11.003595	0.019470	-0.004150	0.110046	-6.543799	-3.529272	-1.302257
21380	0	1.963173	-0.471604	11.172539	0.019587	-0.004713	0.111733	-6.518947	-3.577366	-1.296713
21381	0	1.980365	-0.409049	11.388665	0.019775	-0.004089	0.113892	-6.491861	-3.608883	-1.296831
21382	0	2.009107	-0.457699	11.436685	0.020076	-0.004580	0.114369	-6.459771	-3.626989	-1.296499
21383	0	2.000778	-0.641121	11.487007	0.020020	-0.006409	0.114868	-6.433037	-3.618078	-1.300986
21384	0	1.984798	-0.409618	11.377683	0.019874	-0.004095	0.113772	-6.404492	-3.594714	-1.296549
21385	0	1.912362	-0.402748	11.139631	0.019165	-0.004028	0.111389	-6.373647	-3.555396	-1.303057
21386	0	1.878624	-0.469650	10.890943	0.018840	-0.004699	0.108900	-6.340920	-3.502120	-1.306015
21387	0	1.812044	-0.450989	10.688441	0.018188	-0.004517	0.106873	-6.303042	-3.432286	-1.308908
21388	0	1.780331	-0.461929	10.324583	0.017874	-0.004626	0.103233	-6.264430	-3.357666	-1.319359
21389	0	1.676941	-0.487235	9.980585	0.016846	-0.004883	0.099792	-6.221386	-3.273966	-1.329520
21390	0	1.602288	-0.338970	9.586128	0.016088	-0.003398	0.095850	-6.180472	-3.198914	-1.339401
21391	0	1.568734	-0.383954	9.321100	0.015747	-0.003845	0.093201	-6.142303	-3.128453	-1.340405
21392	0	1.527433	-0.542046	9.060492	0.015326	-0.005422	0.090596	-6.109583	-3.066748	-1.344568
21393	0	1.460798	-0.488112	8.869085	0.014648	-0.004883	0.088684	-6.076341	-3.017971	-1.352329
21394	0	1.417172	-0.371784	8.668756	0.014203	-0.003720	0.086682	-6.042037	-2.979133	-1.348509
21395	0	1.371912	-0.274691	8.557349	0.013733	-0.002747	0.085571	-6.011652	-2.964050	-1.353654
21396	0	1.339339	-0.439571	8.490476	0.013400	-0.004395	0.084904	-5.981146	-2.958176	-1.356498
21397	0	1.301190	-0.524762	8.532550	0.013000	-0.005249	0.085327	-5.948700	-2.975975	-1.349469
21398	0	1.359296	-0.439067	8.519813	0.013573	-0.004393	0.085201	-5.915570	-3.005889	-1.344886
21399	0	1.394752	-0.323451	8.666487	0.013916	-0.003235	0.086670	-5.884628	-3.049600	-1.335120
21400	0	1.481624	-0.347853	8.836031	0.014773	-0.003479	0.088367	-5.853608	-3.107320	-1.325193
21401	0	1.507114	-0.536692	9.117746	0.015015	-0.005371	0.091187	-5.818137	-3.180354	-1.311892
21402	0	1.598996	-0.291817	9.396312	0.015924	-0.002922	0.093974	-5.783243	-3.262895	-1.303840
21403	0	1.667120	-0.354644	9.746104	0.016602	-0.003540	0.097473	-5.760285	-3.346429	-1.286593
21404	0	1.663117	-0.587928	9.951139	0.016561	-0.005873	0.099524	-5.737308	-3.430039	-1.271795
21405	0	1.752485	-0.470068	10.252729	0.017456	-0.004700	0.102539	-5.707802	-3.509468	-1.264049
21406	0	1.858213	-0.299741	10.610232	0.018514	-0.002994	0.106114	-5.681039	-3.585111	-1.249068
21407	0	1.928252	-0.452465	10.905953	0.019226	-0.004517	0.109070	-5.658285	-3.647002	-1.240325
21408	0	1.981479	-0.459536	11.019892	0.019767	-0.004595	0.110208	-5.627426	-3.699207	-1.229069
21409	0	2.004549	-0.372649	11.260514	0.020020	-0.003723	0.112610	-5.598875	-3.728152	-1.221413
21410	0	1.984088	-0.556167	11.296313	0.019827	-0.005562	0.112966	-5.566473	-3.744607	-1.211071
21411	0	1.977012	-0.488389	11.395350	0.019775	-0.004883	0.113953	-5.534981	-3.742883	-1.215606
21412	0	1.900833	-0.391267	11.365233	0.019032	-0.003909	0.113648	-5.505528	-3.721873	-1.217072
21413	0	1.869750	-0.561460	11.200628	0.018738	-0.005615	0.112000	-5.471517	-3.683554	-1.216277
21414	0	1.860304	-0.493630	10.952018	0.018659	-0.004943	0.109510	-5.430943	-3.628626	-1.215303
21415	0	1.830871	-0.365542	10.663947	0.018372	-0.003662	0.106628	-5.389846	-3.564628	-1.221712
21416	0	1.781647	-0.553517	10.312129	0.017883	-0.005542	0.103109	-5.348356	-3.493760	-1.225755
21417	0	1.701539	-0.505888	10.053790	0.017090	-0.005066	0.100525	-5.306085	-3.413139	-1.238564
21418	0	1.669309	-0.351881	9.757105	0.016762	-0.003527	0.097559	-5.262549	-3.336474	-1.249144
21419	0	1.568343	-0.445110	9.479837	0.015747	-0.004456	0.094788	-5.222755	-3.262942	-1.252347
21420	0	1.514241	-0.431954	9.139894	0.015197	-0.004325	0.091390	-5.181690	-3.198277	-1.257265
21421	0	1.478873	-0.389931	8.948493	0.014832	-0.003906	0.089478	-5.138622	-3.147085	-1.261214
21422	0	1.441029	-0.419350	8.638480	0.014443	-0.004198	0.086379	-5.098397	-3.106549	-1.264287
21423	0	1.407509	-0.414685	8.673503	0.014099	-0.004150	0.086731	-5.059649	-3.078133	-1.265754
21424	0	1.410090	-0.206707	8.551983	0.014112	-0.002069	0.085518	-5.023648	-3.065158	-1.260946
21425	0	1.373433	-0.323474	8.496071	0.013733	-0.003235	0.084961	-4.989614	-3.070065	-1.260244
21426	0	1.368872	-0.518815	8.532379	0.013674	-0.005188	0.085326	-4.956170	-3.093524	-1.259817
21427	0	1.394459	-0.354032	8.629909	0.013916	-0.003540	0.086304	-4.923003	-3.134502	-1.253144
21428	0	1.449520	-0.323987	8.805771	0.014462	-0.003236	0.088063	-4.894672	-3.180063	-1.247858
21429	0	1.512062	-0.354394	9.014125	0.015076	-0.003540	0.090149	-4.866129	-3.240076	-1.242719
21430	0	1.559267	-0.409917	9.341886	0.015534	-0.004098	0.093429	-4.834296	-3.314356	-1.234516
21431	0	1.635620	-0.433966	9.587577	0.016296	-0.004333	0.095886	-4.808146	-3.388404	-1.220098
21432	0	1.703493	-0.496354	9.920958	0.016969	-0.004957	0.099221	-4.781938	-3.467284	-1.208028
21433	0	1.758470	-0.360881	10.209993	0.017517	-0.003601	0.102112	-4.757000	-3.545766	-1.195850
21434	0	1.796660	-0.417465	10.445556	0.017900	-0.004167	0.104467	-4.732104	-3.622108	-1.187180
21435	0	1.830846	-0.500325	10.674048	0.018250	-0.005005	0.106750	-4.696549	-3.688306	-1.179905
21436	0	1.872258	-0.501062	10.928443	0.018675	-0.005002	0.109293	-4.671353	-3.741106	-1.172331
21437	0	1.889374	-0.500843	11.083392	0.018860	-0.005005	0.110840	-4.640559	-3.778749	-1.159936
21438	0	1.906795	-0.519754	11.204495	0.019050	-0.005196	0.112048	-4.607792	-3.800273	-1.152375
21439	0	1.904425	-0.475764	11.230460	0.019043	-0.004761	0.112305	-4.569644	-3.805126	-1.156023
21440	0	1.890952	-0.505695	11.169578	0.018923	-0.005060	0.111693	-4.531032	-3.794929	-1.155576
21441	0	1.876424	-0.530787	11.127303	0.018799	-0.005310	0.111267	-4.493111	-3.762932	-1.159646
21442	0	1.856574	-0.457068	10.927171	0.018608	-0.004574	0.109264	-4.453972	-3.722298	-1.166817
21443	0	1.837928	-0.481959	10.657670	0.018433	-0.004822	0.106567	-4.415445	-3.668048	-1.162023
21444	0	1.790326	-0.474926	10.330024	0.017962	-0.004757	0.103290	-4.370664	-3.605694	-1.159785
21445	0	1.770444	-0.340931	10.077933	0.017761	-0.003418	0.100769	-4.324495	-3.544430	-1.158209
21446	0	1.691175	-0.413270	9.799224	0.016979	-0.004134	0.097980	-4.286163	-3.469284	-1.165734
21447	0	1.593636	-0.451654	9.510199	0.015991	-0.004517	0.095093	-4.249646	-3.407198	-1.172117
21448	0	1.565182	-0.396257	9.225086	0.015701	-0.003967	0.092242	-4.207416	-3.349623	-1.178527
21449	0	1.521547	-0.347353	8.979028	0.015259	-0.003479	0.089783	-4.164073	-3.297880	-1.177071
21450	0	1.502222	-0.352903	8.919136	0.015050	-0.003530	0.089187	-4.127170	-3.265604	-1.175562
21451	0	1.462622	-0.390559	8.722300	0.014648	-0.003906	0.087219	-4.090106	-3.239715	-1.172945
21452	0	1.386070	-0.378334	8.625119	0.013872	-0.003783	0.086249	-4.054225	-3.227921	-1.172300
21453	0	1.385798	-0.439357	8.660846	0.013855	-0.004395	0.086609	-4.017123	-3.234935	-1.164491
21454	0	1.393501	-0.433369	8.654471	0.013922	-0.004333	0.086547	-3.982928	-3.255723	-1.159827
21455	0	1.388265	-0.372793	8.727567	0.013855	-0.003723	0.087280	-3.953640	-3.294819	-1.148740
21456	0	1.443486	-0.398158	8.927807	0.014400	-0.003978	0.089284	-3.923033	-3.343138	-1.138450
21457	0	1.469150	-0.476592	9.117933	0.014648	-0.004761	0.091187	-3.894114	-3.399868	-1.123301
21458	0	1.564456	-0.483698	9.445727	0.015592	-0.004833	0.094466	-3.863354	-3.466831	-1.110838
21459	0	1.610915	-0.305667	9.667007	0.016052	-0.003052	0.096680	-3.833822	-3.536805	-1.095645
21460	0	1.665573	-0.483756	9.866332	0.016595	-0.004832	0.098674	-3.804675	-3.610898	-1.091735
21461	0	1.672094	-0.616538	10.173599	0.016663	-0.006165	0.101746	-3.770283	-3.679577	-1.083295
21462	0	1.763073	-0.470619	10.421750	0.017575	-0.004702	0.104227	-3.739820	-3.743659	-1.074795
21463	0	1.866732	-0.348632	10.753477	0.018616	-0.003479	0.107544	-3.711971	-3.801942	-1.071408
21464	0	1.901051	-0.484065	10.879830	0.018964	-0.004837	0.108807	-3.680057	-3.854387	-1.066905
21465	0	1.925809	-0.488397	10.997970	0.019226	-0.004883	0.109985	-3.645285	-3.890719	-1.057146
21466	0	1.943015	-0.384368	11.112978	0.019413	-0.003848	0.111133	-3.604622	-3.911833	-1.055977
21467	0	1.922565	-0.463529	11.206076	0.019226	-0.004639	0.112061	-3.564710	-3.914303	-1.045980
21468	0	1.939855	-0.401976	11.187919	0.019408	-0.004022	0.111877	-3.526150	-3.907853	-1.045611
21469	0	1.925750	-0.439492	11.139427	0.019287	-0.004395	0.111389	-3.489574	-3.880801	-1.045046
21470	0	1.852342	-0.506131	10.865820	0.018558	-0.005067	0.108652	-3.446709	-3.848019	-1.040465
21471	0	1.881479	-0.390538	10.700260	0.018860	-0.003906	0.106995	-3.408541	-3.803418	-1.043402
21472	0	1.847269	-0.347386	10.421223	0.018528	-0.003478	0.104202	-3.366467	-3.745855	-1.040061
21473	0	1.770310	-0.481800	10.169489	0.017761	-0.004822	0.101685	-3.324734	-3.683970	-1.043222
21474	0	1.679122	-0.462809	9.902900	0.016854	-0.004632	0.099018	-3.282661	-3.614667	-1.045776
21475	0	1.642898	-0.402878	9.662724	0.016479	-0.004028	0.096619	-3.245707	-3.558066	-1.042226
21476	0	1.565840	-0.439323	9.456816	0.015709	-0.004395	0.094560	-3.205545	-3.500421	-1.043598
21477	0	1.527651	-0.445161	9.156017	0.015320	-0.004456	0.091553	-3.163242	-3.449488	-1.036746
21478	0	1.464913	-0.475090	9.047334	0.014685	-0.004753	0.090467	-3.123228	-3.407996	-1.036262
21479	0	1.444270	-0.476442	8.917584	0.014465	-0.004761	0.089172	-3.090868	-3.382566	-1.038698
21480	0	1.397690	-0.379172	8.820508	0.013993	-0.003792	0.088202	-3.053802	-3.364848	-1.038562
21481	0	1.403710	-0.396648	8.709736	0.014038	-0.003967	0.087097	-3.016037	-3.367063	-1.037255
21482	0	1.379725	-0.512774	8.721816	0.013791	-0.005126	0.087219	-2.981705	-3.378465	-1.031931
21483	0	1.429849	-0.488448	8.807100	0.014282	-0.004883	0.088074	-2.947423	-3.402947	-1.028410
21484	0	1.458916	-0.342457	8.916157	0.014559	-0.003422	0.089167	-2.914721	-3.445130	-1.022008
21485	0	1.492828	-0.445510	9.063136	0.014893	-0.004456	0.090637	-2.877958	-3.493249	-1.010924
21486	0	1.556216	-0.409036	9.269195	0.015514	-0.004089	0.092700	-2.843170	-3.555309	-1.000484
21487	0	1.628995	-0.305853	9.502218	0.016235	-0.003052	0.095032	-2.815303	-3.624229	-0.992065
21488	0	1.664847	-0.514531	9.750416	0.016591	-0.005141	0.097514	-2.784116	-3.694866	-0.986312
21489	0	1.696464	-0.494576	10.020985	0.016907	-0.004944	0.100220	-2.750369	-3.764059	-0.974619
21490	0	1.763634	-0.299975	10.299581	0.017575	-0.002995	0.103006	-2.719157	-3.835148	-0.967345
21491	0	1.805483	-0.427982	10.503272	0.018005	-0.004272	0.105042	-2.691027	-3.892211	-0.960088
21492	0	1.870058	-0.429165	10.702845	0.018655	-0.004288	0.107037	-2.659033	-3.944187	-0.949654
21493	0	1.901899	-0.360473	10.888013	0.018982	-0.003601	0.108887	-2.626540	-3.986065	-0.938488
21494	0	1.926360	-0.452967	10.947829	0.019239	-0.004524	0.109483	-2.595738	-4.014726	-0.935552
21495	0	1.880355	-0.512900	11.022859	0.018799	-0.005127	0.110229	-2.561189	-4.022919	-0.931258
21496	0	1.904864	-0.379325	11.010603	0.019053	-0.003789	0.110106	-2.528831	-4.022124	-0.927452
21497	0	1.908303	-0.513819	10.998847	0.019104	-0.005127	0.109985	-2.503404	-4.003599	-0.924360
21498	0	1.872773	-0.490865	10.840906	0.018757	-0.004906	0.108404	-2.469398	-3.976042	-0.919972
21499	0	1.869871	-0.415079	10.681836	0.018738	-0.004150	0.106812	-2.432583	-3.937345	-0.915033
21500	0	1.806748	-0.493896	10.432935	0.018111	-0.004945	0.104321	-2.388987	-3.892824	-0.916110
21501	0	1.752519	-0.481775	10.279244	0.017578	-0.004822	0.102783	-2.347200	-3.837215	-0.914188
21502	0	1.662880	-0.432275	9.939140	0.016682	-0.004326	0.099382	-2.306331	-3.780043	-0.921087
21503	0	1.582005	-0.463657	9.723711	0.015869	-0.004639	0.097229	-2.266633	-3.725886	-0.926520
21504	0	1.548294	-0.451093	9.517661	0.015529	-0.004513	0.095169	-2.227243	-3.674268	-0.926014
21505	0	1.503544	-0.433557	9.320709	0.015076	-0.004333	0.093201	-2.192684	-3.628460	-0.931568
21506	0	1.478207	-0.446193	9.089877	0.014813	-0.004460	0.090894	-2.157745	-3.592182	-0.926989
21507	0	1.486953	-0.408794	8.917628	0.014893	-0.004089	0.089172	-2.119139	-3.565876	-0.924259
21508	0	1.525720	-0.280545	8.906082	0.015274	-0.002806	0.089058	-2.082114	-3.547654	-0.925498
21509	0	1.476664	-0.353915	8.758614	0.014771	-0.003540	0.087585	-2.044464	-3.545782	-0.919663
21510	0	1.445985	-0.445541	8.819621	0.014457	-0.004455	0.088197	-2.009154	-3.553168	-0.918091
21511	0	1.466381	-0.427493	8.825416	0.014648	-0.004272	0.088257	-1.976204	-3.576471	-0.916925
21512	0	1.495406	-0.361053	8.995481	0.014923	-0.003607	0.089960	-1.945011	-3.619056	-0.911202
21513	0	1.517101	-0.379141	9.099741	0.015137	-0.003784	0.091003	-1.918210	-3.665552	-0.909559
21514	0	1.598343	-0.380383	9.360695	0.015940	-0.003799	0.093615	-1.887856	-3.722279	-0.905540
21515	0	1.622818	-0.403533	9.575476	0.016174	-0.004028	0.095764	-1.860628	-3.789838	-0.899243
21516	0	1.651748	-0.423424	9.774947	0.016467	-0.004227	0.097758	-1.833851	-3.851982	-0.892484
21517	0	1.714732	-0.409833	10.002642	0.017090	-0.004089	0.100037	-1.808586	-3.921003	-0.888302
21518	0	1.726043	-0.430270	10.269178	0.017207	-0.004292	0.102701	-1.785440	-3.983684	-0.885576
21519	0	1.738063	-0.513255	10.472833	0.017334	-0.005127	0.104736	-1.755981	-4.037927	-0.882384
21520	0	1.820455	-0.532546	10.666469	0.018161	-0.005322	0.106672	-1.723668	-4.088139	-0.880335
21521	0	1.803554	-0.530957	10.906487	0.018005	-0.005310	0.109070	-1.687544	-4.122960	-0.875060
21522	0	1.863568	-0.494317	10.948301	0.018615	-0.004943	0.109487	-1.652145	-4.147952	-0.869910
21523	0	1.886384	-0.500657	10.992356	0.018860	-0.005005	0.109924	-1.618043	-4.155342	-0.868796
21524	0	1.916958	-0.464440	10.961769	0.019173	-0.004642	0.109617	-1.584117	-4.155189	-0.863043
21525	0	1.920579	-0.433479	10.913438	0.019226	-0.004333	0.109131	-1.549397	-4.137075	-0.860841
21526	0	1.897425	-0.482405	10.859309	0.019002	-0.004825	0.108588	-1.512686	-4.111109	-0.860657
21527	0	1.857771	-0.463828	10.657404	0.018616	-0.004639	0.106567	-1.476103	-4.073551	-0.861722
21528	0	1.788201	-0.457266	10.433011	0.017931	-0.004578	0.104321	-1.434449	-4.022997	-0.860509
21529	0	1.716440	-0.408305	10.236419	0.017212	-0.004089	0.102356	-1.391305	-3.973098	-0.861798
21530	0	1.676203	-0.444117	10.048778	0.016813	-0.004443	0.100479	-1.352881	-3.918001	-0.864703
21531	0	1.625163	-0.451529	9.827408	0.016296	-0.004517	0.098267	-1.315322	-3.869164	-0.868136
21532	0	1.616277	-0.427071	9.511505	0.016210	-0.004271	0.095107	-1.279466	-3.815983	-0.868064
21533	0	1.558144	-0.366128	9.369626	0.015625	-0.003662	0.093689	-1.242526	-3.765837	-0.865885
21534	0	1.482913	-0.420866	9.151141	0.014868	-0.004210	0.091505	-1.204485	-3.720769	-0.869751
21535	0	1.468107	-0.408614	9.003164	0.014709	-0.004089	0.090027	-1.164823	-3.687794	-0.868851
21536	0	1.488043	-0.402165	8.936787	0.014897	-0.004023	0.089365	-1.128199	-3.669313	-0.870028
21537	0	1.482264	-0.408812	8.862459	0.014832	-0.004089	0.088623	-1.091366	-3.661000	-0.871213
21538	0	1.469296	-0.414677	8.825951	0.014691	-0.004148	0.088260	-1.054134	-3.666377	-0.877132
21539	0	1.453869	-0.433501	8.825473	0.014526	-0.004333	0.088257	-1.021238	-3.685500	-0.876540
21540	0	1.457155	-0.415466	8.879802	0.014551	-0.004154	0.088801	-0.987159	-3.714865	-0.873807
21541	0	1.498300	-0.421664	9.118146	0.014954	-0.004211	0.091187	-0.959141	-3.754820	-0.871029
21542	0	1.505106	-0.398469	9.306168	0.015013	-0.003979	0.093068	-0.932059	-3.805016	-0.869116
21543	0	1.536014	-0.451810	9.484204	0.015320	-0.004517	0.094849	-0.899612	-3.856670	-0.864309
21544	0	1.605442	-0.421797	9.641410	0.016012	-0.004215	0.096421	-0.868659	-3.909688	-0.855542
21545	0	1.652718	-0.396477	9.886910	0.016479	-0.003967	0.098877	-0.831730	-3.967836	-0.849509
21546	0	1.736088	-0.427238	10.104799	0.017309	-0.004268	0.101057	-0.803020	-4.029441	-0.848494
21547	0	1.799132	-0.433497	10.320221	0.017944	-0.004333	0.103210	-0.770668	-4.084495	-0.842788
21548	0	1.832712	-0.440257	10.519974	0.018284	-0.004398	0.105207	-0.741261	-4.134442	-0.834081
21549	0	1.834358	-0.402471	10.698911	0.018311	-0.004028	0.106995	-0.703429	-4.172866	-0.834877
21550	0	1.870331	-0.414585	10.820021	0.018682	-0.004144	0.108204	-0.671595	-4.197958	-0.835645
21551	0	1.911417	-0.420855	10.772536	0.019104	-0.004211	0.107727	-0.634454	-4.211809	-0.836309
21552	0	1.887926	-0.493797	10.845577	0.018880	-0.004938	0.108456	-0.600138	-4.214241	-0.840649
21553	0	1.879116	-0.476034	10.864392	0.018799	-0.004761	0.108643	-0.565570	-4.209142	-0.839939
21554	0	1.863986	-0.451508	10.791587	0.018661	-0.004517	0.107912	-0.529749	-4.189223	-0.842556
21555	0	1.815956	-0.403258	10.657215	0.018188	-0.004028	0.106567	-0.500037	-4.161218	-0.847785
21556	0	1.796750	-0.440221	10.469108	0.018009	-0.004403	0.104684	-0.464762	-4.118693	-0.853553
21557	0	1.704893	-0.451132	10.248508	0.017090	-0.004517	0.102478	-0.424743	-4.075953	-0.853956
21558	0	1.677634	-0.486940	10.121802	0.016826	-0.004873	0.101210	-0.386205	-4.023132	-0.856416
21559	0	1.643298	-0.450986	9.827470	0.016479	-0.004517	0.098267	-0.344352	-3.971831	-0.852741
21560	0	1.585775	-0.443772	9.645796	0.015900	-0.004443	0.096451	-0.303994	-3.924970	-0.851834
21561	0	1.553000	-0.426449	9.424425	0.015564	-0.004272	0.094238	-0.260614	-3.886621	-0.852829
21562	0	1.534603	-0.455736	9.254582	0.015375	-0.004562	0.092541	-0.220807	-3.853529	-0.856203
21563	0	1.505166	-0.445435	9.076333	0.015076	-0.004456	0.090759	-0.185781	-3.826151	-0.859304
21564	0	1.495195	-0.414575	9.052522	0.014966	-0.004148	0.090523	-0.149040	-3.811205	-0.858843
21565	0	1.494795	-0.378373	8.899023	0.014954	-0.003784	0.088989	-0.115323	-3.806722	-0.855954
21566	0	1.457995	-0.396527	8.856236	0.014576	-0.003966	0.088563	-0.081029	-3.814672	-0.852301
21567	0	1.490543	-0.378338	8.965854	0.014893	-0.003784	0.089661	-0.047262	-3.833915	-0.851804
21568	0	1.500067	-0.384217	8.959137	0.014979	-0.003844	0.089595	-0.012036	-3.863957	-0.850611
21569	0	1.486059	-0.384758	9.142585	0.014832	-0.003845	0.091431	0.017422	-3.903085	-0.845932
21570	0	1.553654	-0.367328	9.306199	0.015501	-0.003668	0.093068	0.043071	-3.949585	-0.847226
21571	0	1.578618	-0.409184	9.557450	0.015747	-0.004089	0.095581	0.072265	-3.999147	-0.841328
21572	0	1.617840	-0.415780	9.745098	0.016131	-0.004156	0.097459	0.102299	-4.057131	-0.840540
21573	0	1.658497	-0.390821	9.917463	0.016541	-0.003906	0.099182	0.132003	-4.111147	-0.836993
21574	0	1.704147	-0.427702	10.135578	0.016997	-0.004277	0.101363	0.164093	-4.163680	-0.832083
21575	0	1.761633	-0.390644	10.338705	0.017578	-0.003906	0.103394	0.195751	-4.208713	-0.833179
21576	0	1.805840	-0.433866	10.508174	0.018022	-0.004334	0.105088	0.222994	-4.251484	-0.826646
21577	0	1.858785	-0.476675	10.692757	0.018555	-0.004761	0.106934	0.248368	-4.289680	-0.823195
21578	0	1.906915	-0.471169	10.716155	0.019048	-0.004712	0.107165	0.280570	-4.315245	-0.822657
21579	0	1.862358	-0.469887	10.839712	0.018616	-0.004700	0.108398	0.313259	-4.326220	-0.826145
21580	0	1.868959	-0.470175	10.809069	0.018692	-0.004699	0.108090	0.341906	-4.326324	-0.825046
21581	0	1.848178	-0.463891	10.772908	0.018494	-0.004639	0.107727	0.373416	-4.316354	-0.821243
21582	0	1.826040	-0.451230	10.767452	0.018287	-0.004518	0.107670	0.410728	-4.291027	-0.818670
21583	0	1.808994	-0.463296	10.602472	0.018127	-0.004639	0.106018	0.448635	-4.253159	-0.817001
21584	0	1.789482	-0.450346	10.377869	0.017932	-0.004506	0.103772	0.483240	-4.214821	-0.812566
21585	0	1.747254	-0.426856	10.266889	0.017517	-0.004272	0.102661	0.519227	-4.167756	-0.811509
21586	0	1.701371	-0.407644	10.054780	0.017063	-0.004082	0.100539	0.556803	-4.114034	-0.805307
21587	0	1.649464	-0.396841	9.821324	0.016541	-0.003967	0.098206	0.587033	-4.063112	-0.807304
21588	0	1.634984	-0.396527	9.670081	0.016389	-0.003970	0.096694	0.624121	-4.019434	-0.806427
21589	0	1.601848	-0.390680	9.454916	0.016052	-0.003906	0.094543	0.654697	-3.981101	-0.806259
21590	0	1.559220	-0.390781	9.248334	0.015619	-0.003908	0.092479	0.686201	-3.950120	-0.806728
21591	0	1.523602	-0.384521	9.149550	0.015259	-0.003845	0.091492	0.717142	-3.924143	-0.809675
21592	0	1.562376	-0.318098	9.083057	0.015640	-0.003175	0.090828	0.740206	-3.905843	-0.811488
21593	0	1.457590	-0.390745	9.033384	0.014587	-0.003906	0.090332	0.769333	-3.893768	-0.812677
21594	0	1.444083	-0.433609	8.935860	0.014442	-0.004336	0.089358	0.800114	-3.894187	-0.814874
21595	0	1.447459	-0.439672	9.008630	0.014465	-0.004395	0.090088	0.827607	-3.908397	-0.818330
21596	0	1.474434	-0.391177	9.124101	0.014728	-0.003911	0.091244	0.856698	-3.931906	-0.816294
21597	0	1.528240	-0.409122	9.148768	0.015259	-0.004089	0.091492	0.884282	-3.963902	-0.816431
21598	0	1.570472	-0.470512	9.367499	0.015673	-0.004704	0.093680	0.913190	-4.005589	-0.809199
21599	0	1.596550	-0.446026	9.472040	0.015930	-0.004456	0.094727	0.937153	-4.050685	-0.809680
21600	0	1.641158	-0.404272	9.696397	0.016368	-0.004039	0.096972	0.961986	-4.104691	-0.805692
21601	0	1.670284	-0.433866	9.899202	0.016663	-0.004333	0.098999	0.985420	-4.153653	-0.805073
21602	0	1.703200	-0.483455	10.074642	0.016989	-0.004833	0.100754	1.013149	-4.205179	-0.805594
21603	0	1.725146	-0.494469	10.265446	0.017212	-0.004944	0.102661	1.041382	-4.251631	-0.808634
21604	0	1.788020	-0.445848	10.441016	0.017841	-0.004457	0.104417	1.069352	-4.296578	-0.809503
21605	0	1.827751	-0.421442	10.607416	0.018250	-0.004211	0.106079	1.095187	-4.329179	-0.804650
21606	0	1.833115	-0.458145	10.661369	0.018306	-0.004584	0.106618	1.127194	-4.358770	-0.804241
21607	0	1.831892	-0.451293	10.711542	0.018311	-0.004517	0.107117	1.160066	-4.370069	-0.803170
21608	0	1.857097	-0.414271	10.766318	0.018571	-0.004144	0.107663	1.190078	-4.372490	-0.798640
21609	0	1.855048	-0.451612	10.797193	0.018555	-0.004517	0.107971	1.219500	-4.370300	-0.801287
21610	0	1.839865	-0.420846	10.645077	0.018424	-0.004211	0.106446	1.251608	-4.345302	-0.797883
21611	0	1.816029	-0.396474	10.614506	0.018188	-0.003967	0.106140	1.283203	-4.317171	-0.796267
21612	0	1.779601	-0.444878	10.377488	0.017828	-0.004451	0.103769	1.314220	-4.284140	-0.795780
21613	0	1.754041	-0.439631	10.230132	0.017578	-0.004395	0.102295	1.341015	-4.244176	-0.794736
21614	0	1.703258	-0.439696	10.011760	0.017076	-0.004398	0.100110	1.371279	-4.196219	-0.793053
21615	0	1.650071	-0.408917	9.882258	0.016541	-0.004089	0.098816	1.400048	-4.152306	-0.792057
21616	0	1.630235	-0.390135	9.694281	0.016340	-0.003906	0.096936	1.434234	-4.109713	-0.794886
21617	0	1.589589	-0.408439	9.528182	0.015930	-0.004089	0.095276	1.468463	-4.070679	-0.796380
21618	0	1.522199	-0.450562	9.346030	0.015252	-0.004507	0.093455	1.498395	-4.035902	-0.799102
21619	0	1.493008	-0.457853	9.259409	0.014954	-0.004578	0.092590	1.525204	-4.009202	-0.789401
21620	0	1.507396	-0.445289	9.168434	0.015090	-0.004457	0.091681	1.558682	-3.991367	-0.788021
21621	0	1.494381	-0.433419	9.094396	0.014954	-0.004333	0.090942	1.585492	-3.981120	-0.790495
21622	0	1.468901	-0.427678	9.051795	0.014689	-0.004274	0.090518	1.609917	-3.982749	-0.787763
21623	0	1.471548	-0.427464	9.057509	0.014709	-0.004272	0.090576	1.634486	-3.992486	-0.786407
21624	0	1.485967	-0.390882	9.179141	0.014843	-0.003911	0.091794	1.664336	-4.015328	-0.788894
21625	0	1.534508	-0.397016	9.234187	0.015320	-0.003967	0.092346	1.687759	-4.048700	-0.790152
21626	0	1.521631	-0.446604	9.349142	0.015187	-0.004462	0.093496	1.709963	-4.086308	-0.791238
21627	0	1.583894	-0.391372	9.472110	0.015808	-0.003906	0.094727	1.727713	-4.125659	-0.788527
21628	0	1.627297	-0.410799	9.708941	0.016237	-0.004106	0.097095	1.751447	-4.169796	-0.789029
21629	0	1.651574	-0.403262	9.807723	0.016479	-0.004028	0.098083	1.772952	-4.214063	-0.791767
21630	0	1.714137	-0.435052	10.044353	0.017102	-0.004343	0.100451	1.790839	-4.260720	-0.789725
21631	0	1.743713	-0.433759	10.186030	0.017395	-0.004333	0.101868	1.812486	-4.310108	-0.787202
21632	0	1.787343	-0.458625	10.337358	0.017846	-0.004586	0.103378	1.838668	-4.342383	-0.786381
21633	0	1.809577	-0.428119	10.466987	0.018066	-0.004272	0.104675	1.855324	-4.376472	-0.786336
21634	0	1.851493	-0.411281	10.618548	0.018492	-0.004107	0.106190	1.875675	-4.403452	-0.785527
21635	0	1.826233	-0.446283	10.656488	0.018250	-0.004456	0.106567	1.893969	-4.419170	-0.785839
21636	0	1.858238	-0.441135	10.698850	0.018580	-0.004410	0.106989	1.918266	-4.423320	-0.779875
21637	0	1.824123	-0.482583	10.699586	0.018250	-0.004822	0.106995	1.939851	-4.416593	-0.772115
21638	0	1.834238	-0.434114	10.632726	0.018354	-0.004342	0.106325	1.966703	-4.405537	-0.772292
21639	0	1.810381	-0.457847	10.541174	0.018127	-0.004578	0.105408	1.991618	-4.381834	-0.769100
21640	0	1.786413	-0.476482	10.401719	0.017898	-0.004763	0.104012	2.015004	-4.347032	-0.763182
21641	0	1.760593	-0.458092	10.297185	0.017639	-0.004578	0.102966	2.037050	-4.311974	-0.762722
21642	0	1.692480	-0.446450	10.078586	0.016963	-0.004462	0.100780	2.060059	-4.270593	-0.756769
21643	0	1.662137	-0.469933	9.931113	0.016663	-0.004700	0.099304	2.085963	-4.225002	-0.754036
21644	0	1.611680	-0.451692	9.749269	0.016154	-0.004517	0.097486	2.110945	-4.182812	-0.753522
21645	0	1.583217	-0.457344	9.558739	0.015869	-0.004578	0.095581	2.141171	-4.140317	-0.753773
21646	0	1.558220	-0.438628	9.431677	0.015613	-0.004387	0.094312	2.166991	-4.105291	-0.751144
21647	0	1.560088	-0.427152	9.314374	0.015625	-0.004272	0.093140	2.193064	-4.077567	-0.747202
21648	0	1.532058	-0.427217	9.217278	0.015333	-0.004272	0.092171	2.217001	-4.063743	-0.746374
21649	0	1.500630	-0.402610	9.131006	0.015015	-0.004028	0.091309	2.244327	-4.055220	-0.740714
21650	0	1.493352	-0.390736	9.051731	0.014936	-0.003902	0.090517	2.262613	-4.053351	-0.738446
21651	0	1.495844	-0.403399	9.124652	0.014954	-0.004028	0.091248	2.279835	-4.061363	-0.731987
21652	0	1.479351	-0.428494	9.118143	0.014780	-0.004284	0.091184	2.302632	-4.080216	-0.726094
21653	0	1.503444	-0.427773	9.234273	0.015015	-0.004272	0.092346	2.320121	-4.106604	-0.723022
21654	0	1.544469	-0.392422	9.331092	0.015421	-0.003918	0.093315	2.336060	-4.137484	-0.723035
21655	0	1.571797	-0.421058	9.502650	0.015686	-0.004211	0.095032	2.360803	-4.177512	-0.727668
21656	0	1.609267	-0.426928	9.751680	0.016056	-0.004272	0.097523	2.386912	-4.222358	-0.722694
21657	0	1.669920	-0.433450	9.832139	0.016663	-0.004333	0.098328	2.409226	-4.266673	-0.722336
21658	0	1.695912	-0.421736	10.032173	0.016920	-0.004214	0.100328	2.429091	-4.313010	-0.718653
21659	0	1.718568	-0.420936	10.155670	0.017151	-0.004211	0.101562	2.454697	-4.353842	-0.720739
21660	0	1.810806	-0.457515	10.300925	0.018076	-0.004574	0.103015	2.476454	-4.391054	-0.724496
21661	0	1.791403	-0.500854	10.405948	0.017883	-0.005005	0.104065	2.495570	-4.426559	-0.723047
21662	0	1.815053	-0.465093	10.551433	0.018128	-0.004646	0.105518	2.513661	-4.452129	-0.724966
21663	0	1.832124	-0.451918	10.613818	0.018311	-0.004517	0.106140	2.533905	-4.465326	-0.723394
21664	0	1.827525	-0.446618	10.589020	0.018270	-0.004461	0.105891	2.551613	-4.472063	-0.723482
21665	0	1.800850	-0.476487	10.632253	0.018005	-0.004761	0.106323	2.570070	-4.476937	-0.725070
21666	0	1.836359	-0.434359	10.601847	0.018377	-0.004342	0.106016	2.591282	-4.463760	-0.722659
21667	0	1.810952	-0.439019	10.547201	0.018127	-0.004395	0.105469	2.618688	-4.445910	-0.721054
21668	0	1.782123	-0.457051	10.401420	0.017848	-0.004570	0.104010	2.640822	-4.418065	-0.717527
21669	0	1.735843	-0.445571	10.248423	0.017395	-0.004456	0.102478	2.663310	-4.378745	-0.715844
21670	0	1.710562	-0.445748	10.072516	0.017139	-0.004457	0.100719	2.684743	-4.341917	-0.712646
21671	0	1.662955	-0.451221	9.888272	0.016663	-0.004517	0.098877	2.712184	-4.305222	-0.710435
21672	0	1.626148	-0.462568	9.700078	0.016293	-0.004630	0.096995	2.739604	-4.270149	-0.706699
21673	0	1.590143	-0.457270	9.576917	0.015930	-0.004578	0.095764	2.767596	-4.237368	-0.703890
21674	0	1.578253	-0.438050	9.406986	0.015812	-0.004385	0.094065	2.795078	-4.203155	-0.701188
21675	0	1.560108	-0.390442	9.296064	0.015625	-0.003906	0.092957	2.819257	-4.175150	-0.700329
21676	0	1.549716	-0.402343	9.278435	0.015516	-0.004025	0.092781	2.843535	-4.153143	-0.696318
21677	0	1.506443	-0.426716	9.161587	0.015076	-0.004272	0.091614	2.871764	-4.140444	-0.697856
21678	0	1.529465	-0.395722	9.222830	0.015297	-0.003957	0.092228	2.892746	-4.139059	-0.696851
21679	0	1.514280	-0.384923	9.173467	0.015137	-0.003845	0.091736	2.909123	-4.148132	-0.694994
21680	0	1.522468	-0.434797	9.154702	0.015209	-0.004342	0.091550	2.923029	-4.168877	-0.695643
21681	0	1.546265	-0.457957	9.173225	0.015442	-0.004578	0.091736	2.941693	-4.196306	-0.693484
21682	0	1.569680	-0.421689	9.269970	0.015667	-0.004216	0.092705	2.961749	-4.234554	-0.693967
21683	0	1.595444	-0.421318	9.521071	0.015930	-0.004211	0.095215	2.980517	-4.265021	-0.696046
21684	0	1.662314	-0.445963	9.611496	0.016589	-0.004459	0.096121	3.000916	-4.306748	-0.699049
21685	0	1.645077	-0.476604	9.801679	0.016418	-0.004761	0.098022	3.015371	-4.345924	-0.698120
21686	0	1.688860	-0.447061	9.971244	0.016850	-0.004467	0.099719	3.031730	-4.391110	-0.697557
21687	0	1.718662	-0.421716	10.125103	0.017151	-0.004211	0.101257	3.045690	-4.432883	-0.697614
21688	0	1.762181	-0.441185	10.270308	0.017590	-0.004407	0.102709	3.060561	-4.470171	-0.697698
21689	0	1.766553	-0.463907	10.357215	0.017639	-0.004639	0.103577	3.080370	-4.500581	-0.699316
21690	0	1.795689	-0.500738	10.527259	0.017937	-0.005006	0.105276	3.098854	-4.523875	-0.698968
21691	0	1.802145	-0.445593	10.528288	0.018005	-0.004456	0.105286	3.118483	-4.542916	-0.692977
21692	0	1.816484	-0.402688	10.576744	0.018160	-0.004029	0.105768	3.141078	-4.549596	-0.692166
21693	0	1.806413	-0.451440	10.583544	0.018066	-0.004517	0.105835	3.163385	-4.548509	-0.689407
21694	0	1.793153	-0.511681	10.534836	0.017940	-0.005123	0.105347	3.190131	-4.540731	-0.694837
21695	0	1.799279	-0.433046	10.443345	0.018005	-0.004333	0.104431	3.213223	-4.528256	-0.692242
21696	0	1.771006	-0.401903	10.321893	0.017736	-0.004023	0.103214	3.236896	-4.500380	-0.687602
21697	0	1.736954	-0.420837	10.229938	0.017395	-0.004211	0.102295	3.259975	-4.473007	-0.688130
21698	0	1.725760	-0.432484	10.004979	0.017283	-0.004328	0.100045	3.282886	-4.444650	-0.686970
21699	0	1.705599	-0.408587	9.949326	0.017090	-0.004089	0.099487	3.306403	-4.406766	-0.688243
21700	0	1.650296	-0.395517	9.773433	0.016535	-0.003961	0.097729	3.332160	-4.370519	-0.689662
21701	0	1.638543	-0.433314	9.564777	0.016418	-0.004333	0.095642	3.351927	-4.332180	-0.688146
21702	0	1.565669	-0.482039	9.474119	0.015681	-0.004822	0.094737	3.372751	-4.303792	-0.684674
21703	0	1.535624	-0.451808	9.369293	0.015381	-0.004517	0.093689	3.390011	-4.275054	-0.680270
21704	0	1.531606	-0.415723	9.302758	0.015331	-0.004154	0.093025	3.405258	-4.257530	-0.678470
21705	0	1.482146	-0.396721	9.204264	0.014832	-0.003967	0.092041	3.424133	-4.246254	-0.674896
21706	0	1.468693	-0.470071	9.192200	0.014688	-0.004700	0.091922	3.441572	-4.245416	-0.674763
21707	0	1.513904	-0.439119	9.222390	0.015137	-0.004395	0.092224	3.464239	-4.249402	-0.674473
21708	0	1.533140	-0.438359	9.246638	0.015325	-0.004388	0.092467	3.487896	-4.258962	-0.673637
21709	0	1.545839	-0.427547	9.277055	0.015442	-0.004272	0.092773	3.502523	-4.280365	-0.674261
21710	0	1.580397	-0.422072	9.404443	0.015780	-0.004218	0.094049	3.517558	-4.309939	-0.676828
21711	0	1.589329	-0.427398	9.606528	0.015869	-0.004272	0.096069	3.533764	-4.340147	-0.670184
21712	0	1.631357	-0.421594	9.636073	0.016283	-0.004215	0.096366	3.550872	-4.377633	-0.667766
21713	0	1.669502	-0.402816	9.752864	0.016663	-0.004028	0.097534	3.568880	-4.417001	-0.662797
21714	0	1.694433	-0.409454	9.922591	0.016912	-0.004089	0.099232	3.580720	-4.455957	-0.662030
21715	0	1.718303	-0.433376	10.082460	0.017151	-0.004333	0.100830	3.598098	-4.493502	-0.662069
21716	0	1.742783	-0.451974	10.233948	0.017399	-0.004518	0.102345	3.613268	-4.526984	-0.661817
21717	0	1.772371	-0.421840	10.345028	0.017700	-0.004211	0.103455	3.623164	-4.553970	-0.662466
21718	0	1.782368	-0.416654	10.441886	0.017808	-0.004165	0.104422	3.638652	-4.572111	-0.663902
21719	0	1.813975	-0.415126	10.503935	0.018127	-0.004150	0.105042	3.655125	-4.586424	-0.665013
21720	0	1.797014	-0.427537	10.528050	0.017968	-0.004274	0.105281	3.671376	-4.589622	-0.662635
21721	0	1.831425	-0.427042	10.510198	0.018311	-0.004272	0.105103	3.690875	-4.594242	-0.669066
21722	0	1.806515	-0.462858	10.534641	0.018073	-0.004635	0.105345	3.714768	-4.586922	-0.662149
21723	0	1.792992	-0.463610	10.388444	0.017944	-0.004639	0.103882	3.734705	-4.571944	-0.661660
21724	0	1.764769	-0.463042	10.413479	0.017671	-0.004634	0.104131	3.755554	-4.547689	-0.659634
21725	0	1.737114	-0.433430	10.260411	0.017395	-0.004333	0.102600	3.771588	-4.522269	-0.652637
21726	0	1.689336	-0.426962	10.096446	0.016920	-0.004274	0.100960	3.793846	-4.492702	-0.653819
21727	0	1.651311	-0.426366	9.955327	0.016541	-0.004272	0.099548	3.820686	-4.461956	-0.654039
21728	0	1.645857	-0.437628	9.773152	0.016486	-0.004377	0.097727	3.838593	-4.430979	-0.644575
21729	0	1.614762	-0.439029	9.668434	0.016174	-0.004395	0.096680	3.860192	-4.400206	-0.643542
21730	0	1.603596	-0.408105	9.547162	0.016060	-0.004082	0.095468	3.877536	-4.372350	-0.642523
21731	0	1.591282	-0.396531	9.405820	0.015930	-0.003967	0.094055	3.896333	-4.352032	-0.641766
21732	0	1.569992	-0.432676	9.278147	0.015713	-0.004330	0.092779	3.916246	-4.336785	-0.645059
21733	0	1.549175	-0.402773	9.277533	0.015503	-0.004028	0.092773	3.933165	-4.323910	-0.642447
21734	0	1.572220	-0.390802	9.241031	0.015724	-0.003905	0.092410	3.945906	-4.322372	-0.640069
21735	0	1.525775	-0.372230	9.167501	0.015259	-0.003723	0.091675	3.962976	-4.321763	-0.641603
21736	0	1.539112	-0.427101	9.240507	0.015378	-0.004272	0.092407	3.979384	-4.339205	-0.635536
21737	0	1.540003	-0.409191	9.356363	0.015381	-0.004089	0.093567	3.992044	-4.363363	-0.637014
21738	0	1.586616	-0.409710	9.428825	0.015846	-0.004095	0.094292	4.005271	-4.388307	-0.637315
21739	0	1.601734	-0.378412	9.539357	0.015991	-0.003784	0.095398	4.020914	-4.420319	-0.639503
21740	0	1.637578	-0.433266	9.678770	0.016349	-0.004333	0.096792	4.037323	-4.453202	-0.635973
21741	0	1.681381	-0.446099	9.807826	0.016785	-0.004456	0.098083	4.046463	-4.487759	-0.639691
21742	0	1.700008	-0.434831	9.989715	0.016966	-0.004345	0.099903	4.057852	-4.528067	-0.634584
21743	0	1.711831	-0.403304	10.155752	0.017090	-0.004028	0.101562	4.067781	-4.560948	-0.633806
21744	0	1.753762	-0.428208	10.209714	0.017513	-0.004282	0.102101	4.082845	-4.588876	-0.635620
21745	0	1.747835	-0.482264	10.357286	0.017456	-0.004822	0.103577	4.096934	-4.614337	-0.634278
21746	0	1.782768	-0.452043	10.417465	0.017806	-0.004519	0.104178	4.109818	-4.638749	-0.635240
21747	0	1.808371	-0.439635	10.461119	0.018066	-0.004395	0.104614	4.122728	-4.658519	-0.632941
21748	0	1.798238	-0.433749	10.503419	0.017979	-0.004337	0.105035	4.137408	-4.663128	-0.634306
21749	0	1.812173	-0.420870	10.479846	0.018127	-0.004211	0.104797	4.155176	-4.657491	-0.634529
21750	0	1.785948	-0.451143	10.504553	0.017872	-0.004512	0.105043	4.170328	-4.644796	-0.631483
21751	0	1.786686	-0.445231	10.461721	0.017883	-0.004456	0.104614	4.188547	-4.627320	-0.632346
21752	0	1.776809	-0.414305	10.340308	0.017790	-0.004145	0.103399	4.204927	-4.603860	-0.631059
21753	0	1.731083	-0.451544	10.199373	0.017334	-0.004517	0.101990	4.220726	-4.578550	-0.628774
21754	0	1.695369	-0.445213	10.004930	0.016983	-0.004454	0.100044	4.236899	-4.545723	-0.625091
21755	0	1.656702	-0.426700	9.985949	0.016602	-0.004272	0.099854	4.257444	-4.506919	-0.620219
21756	0	1.638569	-0.443932	9.791647	0.016412	-0.004445	0.097912	4.278356	-4.477157	-0.616382
21757	0	1.615087	-0.433135	9.668370	0.016174	-0.004333	0.096680	4.295045	-4.450076	-0.613465
21758	0	1.604348	-0.402106	9.504341	0.016067	-0.004025	0.095039	4.313261	-4.422849	-0.612149
21759	0	1.596981	-0.366206	9.399778	0.015991	-0.003662	0.093994	4.327331	-4.397529	-0.607680
21760	0	1.562823	-0.390593	9.302677	0.015643	-0.003906	0.093024	4.341626	-4.379963	-0.603365
21761	0	1.555497	-0.384352	9.234778	0.015564	-0.003845	0.092346	4.357534	-4.369462	-0.600838
21762	0	1.517503	-0.426991	9.314324	0.015180	-0.004270	0.093143	4.370782	-4.364872	-0.592563
21763	0	1.538461	-0.390713	9.252864	0.015381	-0.003906	0.092529	4.383338	-4.370014	-0.592530
21764	0	1.539968	-0.372400	9.283059	0.015388	-0.003725	0.092833	4.398138	-4.385563	-0.591749
21765	0	1.564105	-0.378543	9.374727	0.015625	-0.003784	0.093750	4.410099	-4.405473	-0.594717
21766	0	1.597972	-0.397163	9.453478	0.015963	-0.003970	0.094538	4.421696	-4.426620	-0.596142
21767	0	1.619686	-0.396974	9.557714	0.016174	-0.003967	0.095581	4.431994	-4.454662	-0.588433
21768	0	1.594312	-0.439984	9.636113	0.015914	-0.004400	0.096366	4.445644	-4.489826	-0.588657
21769	0	1.657004	-0.433174	9.868897	0.016541	-0.004333	0.098694	4.460722	-4.524714	-0.586834
21770	0	1.668849	-0.439701	9.861722	0.016660	-0.004392	0.098622	4.467564	-4.558825	-0.583562
21771	0	1.699467	-0.439682	10.033715	0.016968	-0.004395	0.100342	4.478008	-4.589487	-0.590924
21772	0	1.741185	-0.440857	10.228003	0.017388	-0.004399	0.102284	4.480615	-4.616254	-0.590998
21773	0	1.759988	-0.464564	10.314539	0.017578	-0.004639	0.103149	4.485743	-4.641005	-0.588993
21774	0	1.788161	-0.441053	10.362621	0.017865	-0.004409	0.103629	4.496655	-4.659431	-0.591207
21775	0	1.777000	-0.445682	10.461272	0.017761	-0.004456	0.104614	4.508021	-4.669173	-0.594759
21776	0	1.808685	-0.427619	10.467088	0.018084	-0.004275	0.104671	4.519717	-4.673085	-0.595489
21777	0	1.794497	-0.439800	10.455297	0.017944	-0.004395	0.104553	4.528516	-4.674162	-0.595065
21778	0	1.769487	-0.440101	10.388200	0.017701	-0.004402	0.103881	4.542269	-4.667597	-0.594792
21779	0	1.762586	-0.439237	10.370108	0.017639	-0.004395	0.103699	4.557033	-4.653470	-0.591063
21780	0	1.747060	-0.433488	10.297326	0.017490	-0.004330	0.102970	4.563670	-4.631948	-0.588115
21781	0	1.743555	-0.426891	10.199340	0.017456	-0.004272	0.101990	4.579875	-4.609540	-0.583120
21782	0	1.689991	-0.450857	10.071925	0.016927	-0.004510	0.100715	4.593612	-4.579537	-0.579153
21783	0	1.663731	-0.427360	9.930839	0.016663	-0.004272	0.099304	4.604429	-4.550963	-0.574063
21784	0	1.640331	-0.426927	9.772949	0.016429	-0.004275	0.097725	4.623520	-4.521386	-0.570726
21785	0	1.608841	-0.433423	9.619554	0.016113	-0.004333	0.096191	4.634627	-4.492362	-0.565478
21786	0	1.598338	-0.427709	9.553075	0.016003	-0.004274	0.095528	4.643308	-4.469714	-0.562156
21787	0	1.578977	-0.414738	9.485182	0.015808	-0.004150	0.094849	4.658726	-4.448112	-0.557600
21788	0	1.563866	-0.390000	9.467295	0.015649	-0.003901	0.094671	4.671111	-4.436129	-0.555997
21789	0	1.537304	-0.402969	9.338502	0.015381	-0.004028	0.093384	4.681195	-4.426472	-0.559872
21790	0	1.548570	-0.403108	9.338587	0.015487	-0.004031	0.093386	4.692921	-4.425472	-0.559499
21791	0	1.556328	-0.433507	9.350590	0.015564	-0.004333	0.093506	4.702566	-4.424712	-0.561476
21792	0	1.569356	-0.415092	9.295510	0.015684	-0.004154	0.092957	4.717973	-4.436814	-0.558385
21793	0	1.569732	-0.433541	9.423631	0.015686	-0.004333	0.094238	4.726994	-4.450921	-0.556335
21794	0	1.584905	-0.403887	9.471837	0.015830	-0.004033	0.094722	4.731315	-4.474282	-0.554656
21795	0	1.595105	-0.390845	9.600475	0.015930	-0.003906	0.096008	4.739962	-4.499098	-0.559210
21796	0	1.630475	-0.415493	9.739990	0.016277	-0.004155	0.097404	4.751260	-4.531989	-0.554099
21797	0	1.656499	-0.445942	9.765193	0.016541	-0.004456	0.097656	4.757845	-4.560819	-0.555456
21798	0	1.680183	-0.428463	9.928967	0.016773	-0.004281	0.099295	4.764740	-4.593871	-0.557844
21799	0	1.693396	-0.415110	10.009303	0.016907	-0.004150	0.100098	4.774793	-4.625464	-0.554874
21800	0	1.741104	-0.428072	10.057125	0.017388	-0.004274	0.100575	4.778521	-4.651215	-0.559001
21801	0	1.747626	-0.470244	10.235238	0.017456	-0.004700	0.102356	4.786292	-4.673882	-0.560866
21802	0	1.781552	-0.452727	10.332222	0.017801	-0.004522	0.103325	4.791572	-4.689989	-0.558752
21803	0	1.777313	-0.427252	10.412394	0.017761	-0.004272	0.104126	4.802207	-4.702981	-0.562201
21804	0	1.741941	-0.415333	10.430414	0.017419	-0.004151	0.104304	4.810706	-4.703519	-0.564591
21805	0	1.770015	-0.439384	10.424808	0.017700	-0.004395	0.104248	4.822005	-4.703611	-0.564012
21806	0	1.762623	-0.451696	10.345657	0.017638	-0.004516	0.103455	4.831055	-4.690640	-0.561043
21807	0	1.719799	-0.451312	10.339602	0.017212	-0.004517	0.103394	4.845317	-4.675306	-0.560474
21808	0	1.734809	-0.438573	10.218099	0.017367	-0.004388	0.102178	4.858083	-4.653692	-0.560845
21809	0	1.712707	-0.451317	10.059015	0.017151	-0.004517	0.100586	4.872193	-4.627238	-0.552357
21810	0	1.677644	-0.469314	9.998683	0.016798	-0.004693	0.099983	4.882324	-4.602571	-0.551530
21811	0	1.688194	-0.445425	9.833196	0.016907	-0.004456	0.098328	4.894063	-4.573584	-0.552550
21812	0	1.664859	-0.439439	9.754608	0.016674	-0.004393	0.097542	4.902124	-4.543976	-0.548582
21813	0	1.621462	-0.463648	9.613398	0.016235	-0.004639	0.096130	4.914742	-4.519492	-0.545603
21814	0	1.629436	-0.445278	9.583541	0.016315	-0.004452	0.095832	4.923510	-4.494408	-0.543480
21815	0	1.597548	-0.445641	9.454608	0.015991	-0.004456	0.094543	4.932379	-4.475596	-0.540144
21816	0	1.576560	-0.421043	9.424503	0.015777	-0.004213	0.094243	4.945690	-4.462325	-0.538366
21817	0	1.531132	-0.421189	9.338516	0.015320	-0.004211	0.093384	4.954818	-4.452333	-0.532656
21818	0	1.517684	-0.384820	9.381347	0.015181	-0.003846	0.093813	4.962030	-4.447864	-0.530885
21819	0	1.520105	-0.433913	9.356610	0.015198	-0.004333	0.093567	4.964762	-4.452165	-0.527600
21820	0	1.557606	-0.452824	9.362495	0.015570	-0.004528	0.093626	4.974007	-4.460383	-0.522535
21821	0	1.576511	-0.427407	9.344171	0.015747	-0.004272	0.093445	4.981505	-4.482501	-0.522934
21822	0	1.586038	-0.427765	9.490025	0.015844	-0.004276	0.094903	4.989245	-4.501913	-0.522423
21823	0	1.601720	-0.415185	9.563768	0.015991	-0.004150	0.095642	4.996768	-4.533337	-0.519096
21824	0	1.606623	-0.434054	9.703248	0.016044	-0.004337	0.097036	5.002188	-4.560255	-0.515888
21825	0	1.656702	-0.420853	9.899472	0.016541	-0.004211	0.098999	5.014609	-4.591302	-0.511114
21826	0	1.679846	-0.457382	9.965702	0.016776	-0.004572	0.099661	5.021576	-4.616982	-0.511678
21827	0	1.687452	-0.464323	10.100816	0.016846	-0.004639	0.101013	5.025540	-4.649442	-0.514513
21828	0	1.692301	-0.446990	10.160949	0.016903	-0.004465	0.101613	5.029116	-4.672440	-0.509596
21829	0	1.759530	-0.440316	10.235264	0.017578	-0.004395	0.102356	5.028465	-4.692048	-0.503917
21830	0	1.762869	-0.411009	10.320090	0.017612	-0.004107	0.103204	5.034469	-4.710103	-0.502568
21831	0	1.740004	-0.464356	10.388078	0.017395	-0.004639	0.103882	5.038003	-4.715490	-0.503040
21832	0	1.765703	-0.483318	10.381648	0.017649	-0.004832	0.103818	5.045773	-4.724665	-0.501998
21833	0	1.744755	-0.445895	10.424933	0.017456	-0.004456	0.104248	5.050853	-4.715209	-0.501392
21834	0	1.755507	-0.446512	10.400673	0.017561	-0.004463	0.104006	5.057410	-4.708788	-0.498469
21835	0	1.750581	-0.451169	10.321258	0.017517	-0.004517	0.103210	5.071388	-4.696436	-0.494130
21836	0	1.735176	-0.468869	10.291259	0.017372	-0.004690	0.102909	5.081567	-4.673880	-0.489949
21837	0	1.725587	-0.433254	10.199268	0.017273	-0.004333	0.101990	5.091081	-4.655021	-0.483126
21838	0	1.709650	-0.427266	10.083911	0.017117	-0.004271	0.100836	5.097193	-4.632098	-0.481890
21839	0	1.706570	-0.433453	9.936934	0.017090	-0.004333	0.099365	5.104416	-4.604392	-0.477067
21840	0	1.640736	-0.464230	9.888845	0.016431	-0.004642	0.098885	5.111806	-4.577555	-0.469311
21841	0	1.609184	-0.409059	9.717147	0.016113	-0.004089	0.097168	5.118601	-4.552514	-0.462988
21842	0	1.617339	-0.409008	9.614034	0.016192	-0.004092	0.096137	5.129319	-4.529948	-0.458078
21843	0	1.561196	-0.415105	9.570523	0.015625	-0.004150	0.095703	5.136656	-4.514457	-0.453314
21844	0	1.576643	-0.440080	9.509887	0.015781	-0.004396	0.095097	5.139506	-4.496725	-0.446352
21845	0	1.543270	-0.457949	9.417866	0.015442	-0.004578	0.094177	5.145307	-4.485506	-0.443669
21846	0	1.554296	-0.440064	9.466765	0.015545	-0.004398	0.094667	5.150482	-4.483326	-0.438884
21847	0	1.550452	-0.408618	9.405505	0.015503	-0.004089	0.094055	5.162192	-4.485249	-0.436140
21848	0	1.563482	-0.408420	9.411408	0.015628	-0.004084	0.094115	5.169304	-4.493908	-0.430970
21849	0	1.545217	-0.476224	9.484688	0.015442	-0.004761	0.094849	5.175273	-4.506248	-0.429175
21850	0	1.602344	-0.427705	9.520894	0.016011	-0.004276	0.095211	5.182116	-4.520508	-0.431377
21851	0	1.613236	-0.439594	9.624918	0.016113	-0.004395	0.096252	5.188042	-4.543502	-0.425379
21852	0	1.635656	-0.391284	9.788897	0.016335	-0.003910	0.097893	5.192388	-4.569349	-0.421618
21853	0	1.625768	-0.415170	9.856804	0.016235	-0.004150	0.098572	5.198395	-4.595244	-0.419327
21854	0	1.667239	-0.427792	9.965737	0.016646	-0.004275	0.099662	5.202945	-4.624815	-0.420570
21855	0	1.668132	-0.433568	10.101000	0.016663	-0.004333	0.101013	5.207948	-4.645790	-0.420461
21856	0	1.720766	-0.403330	10.179665	0.017188	-0.004033	0.101800	5.215125	-4.667503	-0.421208
21857	0	1.704892	-0.433525	10.210839	0.017029	-0.004333	0.102112	5.220529	-4.689759	-0.421523
21858	0	1.726214	-0.439683	10.277393	0.017252	-0.004398	0.102776	5.229444	-4.701185	-0.416647
21859	0	1.758776	-0.451595	10.351402	0.017578	-0.004517	0.103516	5.237383	-4.711748	-0.413927
21860	0	1.741477	-0.433378	10.338957	0.017414	-0.004333	0.103390	5.243184	-4.712537	-0.409028
21861	0	1.757847	-0.433202	10.375977	0.017578	-0.004333	0.103760	5.251966	-4.712629	-0.408019
21862	0	1.744789	-0.475419	10.278480	0.017456	-0.004759	0.102783	5.264185	-4.703423	-0.404589
21863	0	1.750290	-0.445589	10.272457	0.017517	-0.004456	0.102722	5.270932	-4.687141	-0.404935
21864	0	1.717090	-0.433329	10.254500	0.017183	-0.004334	0.102543	5.279219	-4.673043	-0.402698
21865	0	1.689162	-0.433182	10.119889	0.016907	-0.004333	0.101196	5.288098	-4.655436	-0.403192
21866	0	1.686231	-0.414492	10.010488	0.016876	-0.004148	0.100102	5.298004	-4.639033	-0.403640
21867	0	1.663932	-0.451516	9.912507	0.016663	-0.004517	0.099121	5.306523	-4.611967	-0.399777
21868	0	1.647051	-0.427106	9.858324	0.016494	-0.004270	0.098579	5.311650	-4.584803	-0.395152
21869	0	1.639516	-0.421168	9.741602	0.016418	-0.004211	0.097412	5.318114	-4.557325	-0.390193
21870	0	1.611111	-0.396566	9.650707	0.016128	-0.003968	0.096504	5.327853	-4.537553	-0.386906
21871	0	1.579730	-0.445131	9.558304	0.015808	-0.004456	0.095581	5.339533	-4.524490	-0.382867
21872	0	1.602353	-0.426340	9.497573	0.016030	-0.004265	0.094975	5.347850	-4.516028	-0.380776
21873	0	1.573826	-0.403061	9.491103	0.015747	-0.004028	0.094910	5.351699	-4.504958	-0.380196
21874	0	1.548559	-0.397154	9.393491	0.015485	-0.003972	0.093935	5.358830	-4.505487	-0.379730
21875	0	1.556671	-0.427012	9.436001	0.015564	-0.004272	0.094360	5.368098	-4.508452	-0.378698
21876	0	1.551429	-0.432847	9.490769	0.015508	-0.004330	0.094909	5.375955	-4.515941	-0.379037
21877	0	1.570279	-0.403000	9.478475	0.015686	-0.004028	0.094788	5.380243	-4.536011	-0.376157
21878	0	1.567697	-0.421734	9.599850	0.015658	-0.004215	0.096002	5.383955	-4.558269	-0.370437
21879	0	1.613120	-0.426999	9.704303	0.016113	-0.004272	0.097046	5.393048	-4.579209	-0.367819
21880	0	1.628908	-0.451018	9.782969	0.016271	-0.004512	0.097833	5.401157	-4.600341	-0.368209
21881	0	1.613703	-0.463848	9.832375	0.016113	-0.004639	0.098328	5.407469	-4.627806	-0.365907
21882	0	1.661175	-0.421575	10.008499	0.016588	-0.004211	0.100089	5.408635	-4.654430	-0.364546
21883	0	1.698906	-0.446153	10.082623	0.016968	-0.004456	0.100830	5.407949	-4.678321	-0.362775
21884	0	1.696802	-0.422907	10.148960	0.016950	-0.004224	0.101493	5.408115	-4.698472	-0.363908
21885	0	1.710565	-0.451954	10.265837	0.017090	-0.004517	0.102661	5.410791	-4.715827	-0.361531
21886	0	1.732109	-0.409713	10.295774	0.017304	-0.004096	0.102961	5.415501	-4.733822	-0.362060
21887	0	1.745947	-0.433356	10.272159	0.017456	-0.004333	0.102722	5.421324	-4.737071	-0.362075
21888	0	1.752975	-0.427370	10.369580	0.017524	-0.004273	0.103697	5.426803	-4.743402	-0.359020
21889	0	1.757619	-0.451642	10.351596	0.017578	-0.004517	0.103516	5.432720	-4.741228	-0.352720
21890	0	1.769236	-0.432831	10.284515	0.017696	-0.004333	0.102844	5.444135	-4.736642	-0.347086
21891	0	1.768580	-0.420731	10.309102	0.017700	-0.004211	0.103088	5.454337	-4.720414	-0.342297
21892	0	1.729063	-0.444550	10.205816	0.017305	-0.004448	0.102056	5.462678	-4.703614	-0.337698
21893	0	1.701174	-0.445314	10.071100	0.017029	-0.004456	0.100708	5.471028	-4.683765	-0.335201
21894	0	1.685406	-0.469173	10.059489	0.016872	-0.004695	0.100592	5.480192	-4.662554	-0.331250
21895	0	1.694299	-0.402557	9.894235	0.016968	-0.004028	0.098938	5.488857	-4.633647	-0.325718
21896	0	1.635318	-0.401844	9.870429	0.016369	-0.004024	0.098701	5.500202	-4.615013	-0.322936
21897	0	1.621693	-0.408737	9.772043	0.016235	-0.004089	0.097717	5.507950	-4.592957	-0.320231
21898	0	1.624235	-0.450747	9.632229	0.016259	-0.004513	0.096319	5.519521	-4.573069	-0.311122
21899	0	1.573524	-0.445752	9.588808	0.015747	-0.004456	0.095886	5.522578	-4.558336	-0.310342
21900	0	1.564952	-0.403202	9.503673	0.015662	-0.004033	0.095035	5.529105	-4.542829	-0.305166
21901	0	1.567747	-0.415075	9.442279	0.015686	-0.004150	0.094421	5.533889	-4.532241	-0.299600
21902	0	1.566555	-0.408746	9.436293	0.015669	-0.004090	0.094362	5.542479	-4.527988	-0.294821
21903	0	1.562443	-0.432994	9.478785	0.015625	-0.004333	0.094788	5.551871	-4.526939	-0.291607
21904	0	1.581299	-0.420520	9.503059	0.015806	-0.004205	0.095032	5.556432	-4.534655	-0.289973
21905	0	1.588050	-0.433145	9.490786	0.015869	-0.004333	0.094910	5.563916	-4.548013	-0.287090
21906	0	1.596450	-0.414902	9.600248	0.015953	-0.004147	0.096004	5.566112	-4.560721	-0.290565
21907	0	1.631081	-0.415481	9.637188	0.016296	-0.004150	0.096375	5.565861	-4.577573	-0.286873
21908	0	1.621899	-0.434763	9.746455	0.016203	-0.004343	0.097467	5.565432	-4.595952	-0.285477
21909	0	1.643928	-0.432957	9.814122	0.016418	-0.004333	0.098145	5.574849	-4.619685	-0.285387
21910	0	1.678373	-0.426503	9.984283	0.016766	-0.004265	0.099846	5.579442	-4.640113	-0.282703
21911	0	1.692392	-0.396876	10.058299	0.016907	-0.003967	0.100586	5.582624	-4.658895	-0.284640
21912	0	1.720186	-0.366626	10.198025	0.017185	-0.003666	0.101983	5.587096	-4.676560	-0.289366
21913	0	1.716846	-0.421078	10.204785	0.017151	-0.004211	0.102051	5.592468	-4.696108	-0.284065
21914	0	1.725708	-0.458235	10.228633	0.017247	-0.004577	0.102288	5.590822	-4.706972	-0.278918
21915	0	1.740758	-0.439609	10.284205	0.017395	-0.004395	0.102844	5.593806	-4.719952	-0.282818
21916	0	1.730545	-0.427734	10.283813	0.017298	-0.004276	0.102839	5.597292	-4.727643	-0.285034
21917	0	1.745848	-0.433522	10.333204	0.017456	-0.004333	0.103333	5.599915	-4.730113	-0.279261
21918	0	1.763690	-0.427874	10.314861	0.017644	-0.004276	0.103148	5.601762	-4.721635	-0.278434
21919	0	1.714041	-0.451986	10.217447	0.017151	-0.004517	0.102173	5.602592	-4.709662	-0.272383
21920	0	1.723805	-0.421542	10.181197	0.017252	-0.004218	0.101810	5.610009	-4.693589	-0.268020
21921	0	1.682891	-0.427201	10.132117	0.016846	-0.004272	0.101318	5.614930	-4.674033	-0.265273
21922	0	1.661099	-0.445347	10.004451	0.016629	-0.004456	0.100041	5.621675	-4.652655	-0.261757
21923	0	1.621781	-0.439510	9.912394	0.016235	-0.004395	0.099121	5.625377	-4.631728	-0.259585
21924	0	1.661025	-0.414518	9.864171	0.016627	-0.004152	0.098639	5.637897	-4.611063	-0.259802
21925	0	1.603990	-0.445321	9.759735	0.016052	-0.004456	0.097595	5.644927	-4.595721	-0.260244
21926	0	1.631630	-0.426463	9.693057	0.016333	-0.004269	0.096928	5.653849	-4.575823	-0.257693
21927	0	1.597801	-0.414879	9.631574	0.015991	-0.004150	0.096313	5.659834	-4.559972	-0.250108
21928	0	1.613791	-0.366061	9.576956	0.016148	-0.003659	0.095768	5.662321	-4.548101	-0.243464
21929	0	1.592378	-0.403020	9.558204	0.015930	-0.004028	0.095581	5.664185	-4.539878	-0.240501
21930	0	1.597520	-0.384687	9.491211	0.015978	-0.003849	0.094912	5.670749	-4.536694	-0.230906
21931	0	1.569010	-0.409116	9.496995	0.015686	-0.004089	0.094971	5.672574	-4.541232	-0.226331
21932	0	1.569836	-0.421625	9.539522	0.015694	-0.004215	0.095396	5.675338	-4.546339	-0.223578
21933	0	1.551047	-0.415399	9.631211	0.015503	-0.004150	0.096313	5.675039	-4.554623	-0.222465
21934	0	1.571558	-0.428356	9.624599	0.015700	-0.004280	0.096249	5.674885	-4.571849	-0.224195
21935	0	1.613202	-0.421477	9.777509	0.016113	-0.004211	0.097778	5.674811	-4.593382	-0.220195
21936	0	1.641591	-0.434033	9.850056	0.016395	-0.004341	0.098504	5.679455	-4.618029	-0.213582
21937	0	1.643722	-0.464062	9.893478	0.016418	-0.004639	0.098938	5.681025	-4.638889	-0.214613
21938	0	1.647324	-0.464704	9.947755	0.016456	-0.004643	0.099481	5.680674	-4.658338	-0.215208
21939	0	1.674226	-0.402845	10.082698	0.016724	-0.004028	0.100830	5.684206	-4.678919	-0.212822
21940	0	1.720464	-0.439811	10.161394	0.017188	-0.004395	0.101617	5.684946	-4.696915	-0.211517
21941	0	1.698546	-0.488255	10.216993	0.016968	-0.004883	0.102173	5.688826	-4.716180	-0.208999
21942	0	1.719359	-0.451581	10.253118	0.017186	-0.004517	0.102532	5.693244	-4.724057	-0.204447
21943	0	1.746110	-0.439052	10.345391	0.017456	-0.004395	0.103455	5.701221	-4.728747	-0.204947
21944	0	1.758671	-0.408079	10.351392	0.017588	-0.004082	0.103514	5.705773	-4.726965	-0.202874
21945	0	1.739141	-0.439918	10.290569	0.017395	-0.004395	0.102905	5.704193	-4.721949	-0.203768
21946	0	1.756655	-0.458929	10.284482	0.017570	-0.004587	0.102844	5.705305	-4.716893	-0.201433
21947	0	1.731970	-0.409307	10.229719	0.017334	-0.004089	0.102295	5.704599	-4.700297	-0.197574
21948	0	1.735386	-0.422223	10.217867	0.017366	-0.004219	0.102177	5.704410	-4.685966	-0.189518
21949	0	1.695005	-0.421557	10.174839	0.016968	-0.004211	0.101746	5.703127	-4.665463	-0.184418
21950	0	1.673280	-0.464809	10.120376	0.016749	-0.004647	0.101201	5.705473	-4.646179	-0.179430
21951	0	1.663991	-0.402864	9.961315	0.016663	-0.004028	0.099609	5.708365	-4.619611	-0.173315
21952	0	1.672426	-0.414981	9.833703	0.016740	-0.004151	0.098334	5.713402	-4.600599	-0.171774
21953	0	1.646212	-0.402507	9.826965	0.016479	-0.004028	0.098267	5.720383	-4.579545	-0.169788
21954	0	1.630514	-0.420803	9.662731	0.016323	-0.004206	0.096624	5.720863	-4.557493	-0.167512
21955	0	1.597740	-0.427191	9.613269	0.015991	-0.004272	0.096130	5.724640	-4.540496	-0.162427
21956	0	1.564723	-0.403120	9.558653	0.015658	-0.004027	0.095585	5.723163	-4.526690	-0.156717
21957	0	1.598784	-0.414930	9.539856	0.015991	-0.004150	0.095398	5.727565	-4.521719	-0.156337
21958	0	1.562095	-0.427361	9.539834	0.015618	-0.004271	0.095399	5.726882	-4.524604	-0.149098
21959	0	1.568651	-0.451533	9.509275	0.015686	-0.004517	0.095093	5.731378	-4.524611	-0.145406
21960	0	1.593145	-0.415371	9.570189	0.015931	-0.004148	0.095702	5.728086	-4.524781	-0.137421
21961	0	1.593665	-0.402960	9.625132	0.015930	-0.004028	0.096252	5.729526	-4.531620	-0.136488
21962	0	1.601435	-0.416114	9.697989	0.016004	-0.004153	0.096982	5.723187	-4.543669	-0.133549
21963	0	1.618954	-0.402832	9.673818	0.016174	-0.004028	0.096741	5.726010	-4.561205	-0.128391
21964	0	1.628064	-0.409425	9.764790	0.016266	-0.004090	0.097651	5.724262	-4.577821	-0.126280
21965	0	1.655876	-0.384803	9.826342	0.016541	-0.003845	0.098267	5.723843	-4.598159	-0.126501
21966	0	1.689558	-0.428334	10.002762	0.016883	-0.004279	0.100030	5.721869	-4.611887	-0.125193
21967	0	1.704518	-0.396760	10.027797	0.017029	-0.003967	0.100281	5.724293	-4.629542	-0.126946
21968	0	1.701654	-0.408782	10.124896	0.017000	-0.004090	0.101252	5.729796	-4.647237	-0.125933
21969	0	1.746664	-0.420983	10.168282	0.017456	-0.004211	0.101685	5.734242	-4.658619	-0.121893
21970	0	1.712116	-0.403223	10.241118	0.017111	-0.004025	0.102413	5.729359	-4.669654	-0.116822
21971	0	1.739983	-0.421426	10.320952	0.017395	-0.004211	0.103210	5.728845	-4.674472	-0.112027
21972	0	1.758634	-0.440339	10.259733	0.017588	-0.004400	0.102597	5.728012	-4.672080	-0.111525
21973	0	1.745819	-0.409225	10.314894	0.017456	-0.004089	0.103149	5.727397	-4.673736	-0.108501
21974	0	1.764058	-0.434361	10.241535	0.017643	-0.004340	0.102415	5.726134	-4.670398	-0.104363
21975	0	1.732795	-0.427415	10.144139	0.017334	-0.004272	0.101440	5.726758	-4.662902	-0.100586
21976	0	1.706549	-0.409521	10.156538	0.017077	-0.004093	0.101563	5.726958	-4.648760	-0.096114
21977	0	1.695259	-0.439511	10.107674	0.016968	-0.004395	0.101074	5.728791	-4.630665	-0.094573
21978	0	1.679879	-0.439961	10.004401	0.016815	-0.004396	0.100041	5.727612	-4.611297	-0.089390
21979	0	1.664729	-0.408929	9.918470	0.016663	-0.004089	0.099182	5.730090	-4.592836	-0.085807
21980	0	1.631110	-0.439393	9.845712	0.016327	-0.004395	0.098454	5.733102	-4.573992	-0.079063
21981	0	1.634125	-0.426773	9.784227	0.016357	-0.004272	0.097839	5.740936	-4.554203	-0.076203
21982	0	1.631301	-0.414254	9.705265	0.016325	-0.004142	0.097051	5.742389	-4.539384	-0.072190
21983	0	1.592009	-0.421484	9.582672	0.015930	-0.004211	0.095825	5.740633	-4.526601	-0.068408
21984	0	1.590157	-0.427987	9.607347	0.015909	-0.004280	0.096072	5.743133	-4.516775	-0.065099
21985	0	1.586817	-0.433184	9.600854	0.015869	-0.004333	0.096008	5.747272	-4.514990	-0.060500
21986	0	1.605398	-0.421125	9.564136	0.016050	-0.004209	0.095642	5.746195	-4.519221	-0.051375
21987	0	1.581292	-0.421367	9.570223	0.015808	-0.004211	0.095703	5.745646	-4.524455	-0.045873
21988	0	1.588541	-0.409697	9.588213	0.015879	-0.004094	0.095883	5.744398	-4.531734	-0.043451
21989	0	1.593617	-0.433830	9.564087	0.015930	-0.004333	0.095642	5.740808	-4.538105	-0.041288
21990	0	1.619982	-0.428496	9.636920	0.016186	-0.004283	0.096372	5.740512	-4.553982	-0.039596
21991	0	1.624934	-0.421180	9.777598	0.016235	-0.004211	0.097778	5.742111	-4.569553	-0.037604
21992	0	1.609790	-0.446133	9.764830	0.016080	-0.004457	0.097651	5.738545	-4.589713	-0.037450
21993	0	1.649850	-0.415209	9.893475	0.016479	-0.004150	0.098938	5.738552	-4.610993	-0.034936
21994	0	1.653486	-0.427378	9.978306	0.016518	-0.004276	0.099786	5.743318	-4.629961	-0.032925
21995	0	1.679987	-0.421117	10.046134	0.016785	-0.004211	0.100464	5.745547	-4.646301	-0.032999
21996	0	1.701354	-0.433572	10.124895	0.016998	-0.004333	0.101252	5.744912	-4.662944	-0.028628
21997	0	1.703934	-0.433498	10.119445	0.017029	-0.004333	0.101196	5.745085	-4.674228	-0.024079
21998	0	1.711992	-0.452236	10.198432	0.017111	-0.004520	0.101986	5.744781	-4.683459	-0.023597
21999	0	1.752220	-0.452151	10.241590	0.017517	-0.004517	0.102417	5.741130	-4.688679	-0.017172
22000	0	1.728583	-0.453074	10.271858	0.017282	-0.004527	0.102719	5.738907	-4.691482	-0.015865
22001	0	1.733673	-0.457825	10.223339	0.017334	-0.004578	0.102234	5.740017	-4.693442	-0.016195
22002	0	1.733101	-0.451855	10.162295	0.017339	-0.004519	0.101622	5.741715	-4.683853	-0.013409
22003	0	1.744721	-0.451779	10.180810	0.017456	-0.004517	0.101807	5.742079	-4.673315	-0.007446
22004	0	1.748960	-0.433502	10.144401	0.017499	-0.004336	0.101442	5.745315	-4.661392	-0.010355
22005	0	1.720067	-0.421188	10.064888	0.017212	-0.004211	0.100647	5.746493	-4.647569	-0.009000
22006	0	1.711102	-0.439656	9.949308	0.017128	-0.004396	0.099490	5.748006	-4.627167	-0.005938
22007	0	1.664828	-0.470180	9.961167	0.016663	-0.004700	0.099609	5.747210	-4.609999	-0.001244
22008	0	1.667860	-0.446161	9.918865	0.016695	-0.004460	0.099186	5.747380	-4.589857	-0.001697
22009	0	1.634638	-0.433108	9.765821	0.016357	-0.004333	0.097656	5.751707	-4.576244	0.003893
22010	0	1.644007	-0.433032	9.680847	0.016458	-0.004329	0.096806	5.751371	-4.554798	0.008433
22011	0	1.598276	-0.409397	9.686399	0.015991	-0.004089	0.096863	5.747415	-4.544283	0.015613
22012	0	1.639546	-0.354879	9.595020	0.016401	-0.003550	0.095949	5.749830	-4.536438	0.018225
22013	0	1.610672	-0.408918	9.619251	0.016113	-0.004089	0.096191	5.751446	-4.528156	0.025551
22014	0	1.603629	-0.439255	9.613280	0.016039	-0.004395	0.096132	5.755196	-4.524314	0.029308
22015	0	1.599360	-0.445581	9.533650	0.015991	-0.004456	0.095337	5.756309	-4.526267	0.031391
22016	0	1.631046	-0.390935	9.539532	0.016301	-0.003907	0.095397	5.755163	-4.536235	0.029309
22017	0	1.588137	-0.427404	9.600621	0.015869	-0.004272	0.096008	5.754613	-4.550045	0.032306
22018	0	1.596502	-0.428334	9.667279	0.015954	-0.004276	0.096675	5.747665	-4.562043	0.032106
22019	0	1.624776	-0.421155	9.741003	0.016235	-0.004211	0.097412	5.748792	-4.575876	0.035803
22020	0	1.652117	-0.408859	9.789285	0.016504	-0.004090	0.097896	5.752039	-4.594826	0.038599
22021	0	1.673932	-0.445822	9.911833	0.016724	-0.004456	0.099121	5.750249	-4.612063	0.040311
22022	0	1.670760	-0.446275	10.008961	0.016694	-0.004461	0.100092	5.749905	-4.626008	0.034906
22023	0	1.673866	-0.457407	10.027842	0.016724	-0.004578	0.100281	5.755080	-4.642555	0.040474
22024	0	1.688836	-0.432956	10.131050	0.016876	-0.004327	0.101313	5.753126	-4.655696	0.045837
22025	0	1.691629	-0.433447	10.174398	0.016907	-0.004333	0.101746	5.753198	-4.665462	0.047379
22026	0	1.724322	-0.463732	10.143473	0.017231	-0.004642	0.101437	5.759048	-4.678076	0.045201
22027	0	1.752112	-0.445372	10.125671	0.017517	-0.004456	0.101257	5.762211	-4.681824	0.048051
22028	0	1.728145	-0.420991	10.162142	0.017281	-0.004209	0.101622	5.761822	-4.681691	0.048599
22029	0	1.714975	-0.433526	10.205090	0.017151	-0.004333	0.102051	5.760860	-4.679884	0.054461
22030	0	1.714213	-0.439850	10.174659	0.017148	-0.004398	0.101746	5.761690	-4.672554	0.060011
22031	0	1.720154	-0.451765	10.186938	0.017212	-0.004517	0.101868	5.761509	-4.660194	0.065749
22032	0	1.742329	-0.408594	10.132350	0.017435	-0.004092	0.101321	5.769540	-4.645823	0.067081
22033	0	1.689235	-0.402814	10.028319	0.016907	-0.004028	0.100281	5.770698	-4.628632	0.071879
22034	0	1.686178	-0.458036	10.010489	0.016877	-0.004578	0.100102	5.768557	-4.610150	0.075209
22035	0	1.677125	-0.452502	9.875678	0.016785	-0.004517	0.098755	5.759819	-4.593710	0.078595
22036	0	1.649481	-0.410279	9.869988	0.016513	-0.004107	0.098697	5.764966	-4.572118	0.084697
22037	0	1.640427	-0.390631	9.771967	0.016418	-0.003906	0.097717	5.765836	-4.554173	0.083277
22038	0	1.601173	-0.439424	9.729587	0.016024	-0.004395	0.097294	5.768084	-4.539600	0.090637
22039	0	1.616571	-0.426705	9.668137	0.016174	-0.004272	0.096680	5.775260	-4.528441	0.093723
22040	0	1.627313	-0.414014	9.650046	0.016279	-0.004140	0.096499	5.775788	-4.520359	0.097307
22041	0	1.617087	-0.408146	9.625336	0.016174	-0.004089	0.096252	5.785860	-4.515392	0.102022
22042	0	1.604552	-0.456241	9.655842	0.016045	-0.004562	0.096559	5.786630	-4.515150	0.100425
22043	0	1.605739	-0.427423	9.594633	0.016052	-0.004272	0.095947	5.785338	-4.519850	0.097394
22044	0	1.631511	-0.439525	9.630920	0.016306	-0.004398	0.096311	5.789657	-4.530120	0.102035
22045	0	1.593477	-0.445550	9.619065	0.015930	-0.004456	0.096191	5.790412	-4.534669	0.104593
22046	0	1.607299	-0.433299	9.679786	0.016061	-0.004333	0.096800	5.791610	-4.548470	0.110980
22047	0	1.613002	-0.415014	9.765350	0.016113	-0.004150	0.097656	5.792580	-4.566739	0.106732
22048	0	1.647173	-0.414948	9.783033	0.016452	-0.004150	0.097834	5.794242	-4.589077	0.108378
22049	0	1.673780	-0.439485	9.893558	0.016724	-0.004395	0.098938	5.794467	-4.604519	0.109839
22050	0	1.707125	-0.354619	9.917368	0.017056	-0.003541	0.099176	5.789198	-4.619788	0.102248
22051	0	1.697837	-0.426841	9.948567	0.016968	-0.004272	0.099487	5.794408	-4.630749	0.101741
22052	0	1.700090	-0.432468	10.076323	0.016989	-0.004326	0.100765	5.796310	-4.643331	0.100563
22053	0	1.709927	-0.451299	10.168315	0.017090	-0.004517	0.101685	5.800809	-4.653250	0.104857
22054	0	1.723803	-0.414806	10.174026	0.017230	-0.004144	0.101742	5.796440	-4.661459	0.109195
22055	0	1.739491	-0.408933	10.241701	0.017395	-0.004089	0.102417	5.796932	-4.660503	0.114177
22056	0	1.733444	-0.396455	10.198965	0.017333	-0.003968	0.101990	5.801496	-4.661090	0.115600
22057	0	1.696752	-0.458054	10.131827	0.016968	-0.004578	0.101318	5.798661	-4.659996	0.119568
22058	0	1.739134	-0.415490	10.168417	0.017394	-0.004157	0.101684	5.801485	-4.656077	0.123487
22059	0	1.714369	-0.408865	10.174685	0.017151	-0.004089	0.101746	5.802653	-4.647150	0.128815
22060	0	1.700423	-0.457312	10.065078	0.017015	-0.004577	0.100649	5.807028	-4.634620	0.133889
22061	0	1.689822	-0.432515	10.022152	0.016907	-0.004333	0.100220	5.816827	-4.623854	0.135542
22062	0	1.681574	-0.431417	9.985867	0.016829	-0.004317	0.099856	5.820646	-4.608640	0.143510
22063	0	1.652575	-0.414691	9.942887	0.016541	-0.004150	0.099426	5.824993	-4.590226	0.142078
22064	0	1.674169	-0.414624	9.870079	0.016755	-0.004144	0.098699	5.822406	-4.573623	0.145380
22065	0	1.646666	-0.451401	9.741440	0.016479	-0.004517	0.097412	5.825695	-4.557684	0.149986
22066	0	1.674830	-0.414433	9.680747	0.016759	-0.004146	0.096806	5.827476	-4.544203	0.152547
22067	0	1.610709	-0.390705	9.668069	0.016113	-0.003906	0.096680	5.826726	-4.536238	0.159350
22068	0	1.615642	-0.391162	9.680444	0.016162	-0.003908	0.096804	5.822871	-4.528909	0.163342
22069	0	1.598970	-0.390671	9.600853	0.015991	-0.003906	0.096008	5.822540	-4.526050	0.164609
22070	0	1.616718	-0.409068	9.625302	0.016171	-0.004091	0.096252	5.823391	-4.521254	0.169558
22071	0	1.630014	-0.414978	9.692322	0.016296	-0.004150	0.096924	5.824211	-4.525128	0.177166
22072	0	1.600461	-0.409210	9.637133	0.015998	-0.004088	0.096373	5.819921	-4.532612	0.185264
22073	0	1.606298	-0.415162	9.649474	0.016052	-0.004150	0.096497	5.818539	-4.544739	0.191614
22074	0	1.638924	-0.415664	9.685605	0.016378	-0.004153	0.096858	5.814678	-4.556504	0.193086
22075	0	1.637140	-0.445632	9.844735	0.016357	-0.004456	0.098450	5.813837	-4.572083	0.198490
22076	0	1.664217	-0.439539	9.838081	0.016629	-0.004396	0.098383	5.815118	-4.585990	0.198679
22077	0	1.697929	-0.439466	9.844772	0.016968	-0.004395	0.098450	5.815019	-4.598286	0.199206
22078	0	1.700444	-0.464351	9.984622	0.016991	-0.004640	0.099849	5.810615	-4.613197	0.203096
22079	0	1.734971	-0.415420	10.039996	0.017334	-0.004150	0.100403	5.806266	-4.630646	0.212317
22080	0	1.707254	-0.440416	10.039494	0.017060	-0.004402	0.100397	5.804013	-4.643419	0.211655
22081	0	1.710109	-0.427084	10.149964	0.017090	-0.004272	0.101501	5.805829	-4.654682	0.209418
22082	0	1.723915	-0.433082	10.204606	0.017234	-0.004331	0.102047	5.805530	-4.659828	0.214043
22083	0	1.709639	-0.414726	10.247706	0.017090	-0.004150	0.102478	5.808918	-4.666015	0.215178
22084	0	1.746930	-0.451173	10.149842	0.017468	-0.004511	0.101499	5.807834	-4.666351	0.222885
22085	0	1.702662	-0.433525	10.199004	0.017029	-0.004333	0.101990	5.805738	-4.663037	0.226176
22086	0	1.689553	-0.439029	10.131978	0.016902	-0.004398	0.101318	5.814590	-4.654819	0.229178
22087	0	1.695945	-0.408640	10.113677	0.016968	-0.004089	0.101135	5.817716	-4.644584	0.234871
22088	0	1.712587	-0.427028	10.034585	0.017134	-0.004267	0.100345	5.813520	-4.634873	0.239958
22089	0	1.695598	-0.408538	10.089326	0.016968	-0.004089	0.100891	5.817751	-4.620772	0.247351
22090	0	1.705629	-0.420270	9.967593	0.017066	-0.004204	0.099674	5.818803	-4.608506	0.250218
22091	0	1.676904	-0.415066	9.833029	0.016785	-0.004150	0.098328	5.818260	-4.589550	0.257103
22092	0	1.649959	-0.408901	9.851715	0.016509	-0.004090	0.098516	5.819582	-4.577086	0.255420
22093	0	1.635109	-0.415045	9.747420	0.016357	-0.004150	0.097473	5.819302	-4.568273	0.255182
22094	0	1.651822	-0.427237	9.711041	0.016527	-0.004273	0.097109	5.820249	-4.556738	0.259624
22095	0	1.598147	-0.421124	9.582683	0.015991	-0.004211	0.095825	5.820148	-4.544282	0.264372
22096	0	1.639908	-0.396747	9.686554	0.016398	-0.003967	0.096866	5.819591	-4.544321	0.269424
22097	0	1.586472	-0.415368	9.625303	0.015869	-0.004150	0.096252	5.815297	-4.538622	0.280085
22098	0	1.580111	-0.421866	9.637502	0.015799	-0.004218	0.096375	5.814260	-4.540753	0.283843
22099	0	1.581247	-0.415322	9.673989	0.015808	-0.004150	0.096741	5.810618	-4.544592	0.282479
22100	0	1.618932	-0.403507	9.661563	0.016183	-0.004034	0.096617	5.809076	-4.550807	0.280399
22101	0	1.618713	-0.403066	9.686056	0.016174	-0.004028	0.096863	5.805935	-4.564882	0.285500
22102	0	1.645284	-0.409863	9.783299	0.016444	-0.004095	0.097835	5.801385	-4.574104	0.289627
22103	0	1.655502	-0.409042	9.856930	0.016541	-0.004089	0.098572	5.799711	-4.589926	0.292117
22104	0	1.694904	-0.427584	9.844161	0.016935	-0.004275	0.098444	5.798673	-4.604717	0.294672
22105	0	1.673510	-0.433988	9.930199	0.016724	-0.004333	0.099304	5.790887	-4.617120	0.299463
22106	0	1.712257	-0.404086	9.984709	0.017113	-0.004042	0.099849	5.791270	-4.627852	0.306353
22107	0	1.685558	-0.421009	10.009605	0.016846	-0.004211	0.100098	5.792309	-4.637929	0.310037
22108	0	1.681302	-0.439191	10.045853	0.016804	-0.004393	0.100460	5.792614	-4.647335	0.310705
22109	0	1.709708	-0.408871	10.156131	0.017090	-0.004089	0.101562	5.792808	-4.654342	0.310922
22110	0	1.711115	-0.402810	10.143636	0.017104	-0.004027	0.101438	5.791448	-4.661134	0.310780
22111	0	1.709393	-0.403338	10.192783	0.017090	-0.004028	0.101929	5.785253	-4.664730	0.315526
22112	0	1.728122	-0.434218	10.174271	0.017281	-0.004344	0.101743	5.786634	-4.664825	0.322821
22113	0	1.721007	-0.446213	10.205081	0.017212	-0.004456	0.102051	5.778719	-4.661957	0.329793
22114	0	1.732243	-0.404839	10.119735	0.017330	-0.004042	0.101196	5.770564	-4.652464	0.336829
22115	0	1.708058	-0.421392	10.064844	0.017090	-0.004211	0.100647	5.767180	-4.640585	0.337714
22116	0	1.712099	-0.427797	10.107892	0.017132	-0.004278	0.101077	5.766733	-4.627671	0.346308
22117	0	1.695723	-0.433395	10.028253	0.016968	-0.004333	0.100281	5.765553	-4.614720	0.351856
22118	0	1.663077	-0.427164	9.949206	0.016642	-0.004273	0.099490	5.766906	-4.601148	0.356100
22119	0	1.659167	-0.414869	9.930592	0.016602	-0.004150	0.099304	5.768205	-4.588423	0.356827
22120	0	1.656966	-0.420997	9.839347	0.016582	-0.004209	0.098392	5.765841	-4.573972	0.364941
22121	0	1.616355	-0.433158	9.753605	0.016174	-0.004333	0.097534	5.767421	-4.559850	0.364117
22122	0	1.626758	-0.439754	9.772098	0.016274	-0.004391	0.097720	5.758816	-4.550494	0.367241
22123	0	1.598523	-0.433459	9.765718	0.015991	-0.004333	0.097656	5.756687	-4.542981	0.376362
22124	0	1.634131	-0.427431	9.716959	0.016345	-0.004275	0.097169	5.757055	-4.537891	0.384071
22125	0	1.611438	-0.433569	9.716769	0.016113	-0.004333	0.097168	5.753725	-4.537965	0.385542
22126	0	1.611363	-0.415021	9.674024	0.016115	-0.004155	0.096740	5.758674	-4.535383	0.391861
22127	0	1.611569	-0.445809	9.698435	0.016113	-0.004456	0.096985	5.754892	-4.537199	0.396357
22128	0	1.594159	-0.433813	9.777538	0.015935	-0.004339	0.097776	5.755253	-4.544151	0.401789
22129	0	1.630256	-0.414878	9.753322	0.016296	-0.004150	0.097534	5.756265	-4.550312	0.403823
22130	0	1.631550	-0.421211	9.777419	0.016309	-0.004209	0.097775	5.751313	-4.556899	0.405129
22131	0	1.660850	-0.433756	9.820421	0.016602	-0.004333	0.098206	5.745741	-4.563902	0.407707
22132	0	1.674536	-0.422543	9.881141	0.016737	-0.004220	0.098813	5.738615	-4.572554	0.410183
22133	0	1.685719	-0.396566	9.918024	0.016846	-0.003967	0.099182	5.739522	-4.584991	0.416516
22134	0	1.700213	-0.414913	9.990777	0.016991	-0.004148	0.099910	5.736742	-4.597323	0.424761
22135	0	1.691857	-0.427631	10.082793	0.016907	-0.004272	0.100830	5.731494	-4.609485	0.426375
22136	0	1.682036	-0.452693	10.045688	0.016808	-0.004525	0.100459	5.728575	-4.622878	0.427277
22137	0	1.703357	-0.451789	10.082922	0.017029	-0.004517	0.100830	5.726126	-4.627382	0.433273
22138	0	1.704534	-0.427760	10.137622	0.017038	-0.004275	0.101377	5.722588	-4.634186	0.437362
22139	0	1.709173	-0.445310	10.198954	0.017090	-0.004456	0.101990	5.724347	-4.635003	0.438631
22140	0	1.733503	-0.457403	10.162300	0.017338	-0.004573	0.101623	5.722015	-4.630992	0.444598
22141	0	1.708456	-0.439441	10.125822	0.017090	-0.004395	0.101257	5.721080	-4.624198	0.452359
22142	0	1.707621	-0.439488	10.077051	0.017079	-0.004395	0.100770	5.719609	-4.619782	0.459190
22143	0	1.689971	-0.421297	10.101430	0.016907	-0.004211	0.101013	5.716842	-4.610557	0.461831
22144	0	1.700394	-0.421420	9.973520	0.017015	-0.004215	0.099733	5.716944	-4.597422	0.465957
22145	0	1.677517	-0.421701	9.991591	0.016785	-0.004211	0.099915	5.709599	-4.584930	0.465187
22146	0	1.668980	-0.428467	9.949166	0.016705	-0.004284	0.099489	5.707604	-4.567123	0.475885
22147	0	1.641156	-0.426951	9.887823	0.016418	-0.004272	0.098877	5.709883	-4.557967	0.479581
22148	0	1.651540	-0.432730	9.820932	0.016526	-0.004328	0.098207	5.709285	-4.544476	0.486868
22149	0	1.653179	-0.427054	9.759678	0.016541	-0.004272	0.097595	5.710366	-4.533209	0.492235
22150	0	1.633575	-0.415317	9.704908	0.016339	-0.004147	0.097049	5.701469	-4.528262	0.500801
22151	0	1.653553	-0.390964	9.674144	0.016541	-0.003906	0.096741	5.696326	-4.521355	0.506970
22152	0	1.603968	-0.446197	9.607069	0.016042	-0.004463	0.096070	5.696610	-4.517597	0.510308
22153	0	1.605012	-0.415113	9.661897	0.016052	-0.004150	0.096619	5.694502	-4.514330	0.519533
22154	0	1.610972	-0.415801	9.637406	0.016109	-0.004152	0.096375	5.686544	-4.514871	0.525374
22155	0	1.623703	-0.390915	9.692343	0.016235	-0.003906	0.096924	5.681932	-4.515787	0.530638
22156	0	1.648877	-0.409893	9.692166	0.016482	-0.004096	0.096923	5.677363	-4.521728	0.527117
22157	0	1.630473	-0.421260	9.741066	0.016296	-0.004211	0.097412	5.674722	-4.530558	0.532561
22158	0	1.668742	-0.415312	9.728475	0.016679	-0.004153	0.097286	5.673599	-4.539718	0.537417
22159	0	1.667062	-0.439992	9.734946	0.016663	-0.004395	0.097351	5.666068	-4.547956	0.538995
22160	0	1.669399	-0.422101	9.874858	0.016679	-0.004223	0.098751	5.666898	-4.564525	0.543215
22161	0	1.661418	-0.409306	9.856950	0.016602	-0.004089	0.098572	5.661328	-4.578164	0.551742
22162	0	1.694270	-0.422146	9.990779	0.016932	-0.004219	0.099910	5.657281	-4.589926	0.558504
22163	0	1.685940	-0.408929	10.033950	0.016846	-0.004089	0.100342	5.656043	-4.604298	0.561414
22164	0	1.737195	-0.427417	10.063924	0.017361	-0.004272	0.100641	5.652793	-4.615958	0.562055
22165	0	1.697413	-0.452270	10.088977	0.016968	-0.004517	0.100891	5.644592	-4.622118	0.568979
22166	0	1.710376	-0.415790	10.119337	0.017102	-0.004163	0.101193	5.648643	-4.623265	0.583265
22167	0	1.715572	-0.433692	10.131739	0.017151	-0.004333	0.101318	5.643440	-4.627691	0.589709
22168	0	1.727756	-0.434203	10.168251	0.017282	-0.004341	0.101682	5.641083	-4.620866	0.593246
22169	0	1.715022	-0.469882	10.131851	0.017151	-0.004700	0.101318	5.640647	-4.619290	0.600233
22170	0	1.701876	-0.451951	10.168576	0.017027	-0.004516	0.101685	5.634966	-4.608863	0.605194
22171	0	1.708054	-0.414994	10.077064	0.017090	-0.004150	0.100769	5.634083	-4.597006	0.607761
22172	0	1.712720	-0.421202	9.991818	0.017132	-0.004211	0.099917	5.631997	-4.590542	0.610921
22173	0	1.683730	-0.421074	9.985496	0.016846	-0.004211	0.099854	5.631253	-4.580447	0.624343
22174	0	1.676037	-0.445346	9.961253	0.016768	-0.004455	0.099611	5.631102	-4.571217	0.627848
22175	0	1.665392	-0.420887	9.869542	0.016663	-0.004211	0.098694	5.632495	-4.560697	0.641119
22176	0	1.633668	-0.414504	9.826992	0.016339	-0.004146	0.098269	5.631666	-4.556628	0.647056
22177	0	1.622849	-0.408781	9.741332	0.016235	-0.004089	0.097412	5.631970	-4.547543	0.653787
22178	0	1.633758	-0.420627	9.826953	0.016343	-0.004209	0.098269	5.633136	-4.539864	0.656019
22179	0	1.616497	-0.409041	9.723051	0.016174	-0.004089	0.097229	5.630440	-4.527558	0.659607
22180	0	1.627647	-0.397223	9.710985	0.016277	-0.003970	0.097110	5.626436	-4.525818	0.670652
22181	0	1.617264	-0.415225	9.747334	0.016174	-0.004150	0.097473	5.622737	-4.522793	0.675348
22182	0	1.623256	-0.421417	9.680163	0.016232	-0.004215	0.096802	5.622410	-4.523189	0.683086
22183	0	1.611897	-0.421124	9.716703	0.016113	-0.004211	0.097168	5.621035	-4.528985	0.689363
22184	0	1.619216	-0.433137	9.655362	0.016185	-0.004333	0.096555	5.621910	-4.536966	0.699148
22185	0	1.630360	-0.427495	9.796012	0.016296	-0.004272	0.097961	5.617405	-4.544551	0.709262
22186	0	1.662747	-0.452574	9.795644	0.016616	-0.004522	0.097959	5.611817	-4.557270	0.720145
22187	0	1.642731	-0.421142	9.881445	0.016418	-0.004211	0.098816	5.610190	-4.566497	0.725536
22188	0	1.657137	-0.445672	9.844358	0.016558	-0.004457	0.098446	5.608336	-4.581173	0.726888
22189	0	1.648872	-0.470355	9.905834	0.016479	-0.004700	0.099060	5.602281	-4.590856	0.735389
22190	0	1.687619	-0.458367	9.954255	0.016864	-0.004586	0.099545	5.603538	-4.603852	0.742718
22191	0	1.679342	-0.433157	10.082870	0.016785	-0.004333	0.100830	5.604051	-4.612517	0.744621
22192	0	1.699826	-0.457558	10.082494	0.016985	-0.004575	0.100827	5.601437	-4.626651	0.748493
22193	0	1.709891	-0.427387	10.076745	0.017090	-0.004272	0.100769	5.598150	-4.635884	0.757912
22194	0	1.723396	-0.439707	10.149704	0.017230	-0.004398	0.101498	5.597874	-4.639168	0.763349
22195	0	1.715755	-0.452003	10.137811	0.017151	-0.004517	0.101379	5.592289	-4.645888	0.774919
22196	0	1.691756	-0.470745	10.046127	0.016919	-0.004707	0.100461	5.590411	-4.643162	0.784224
22197	0	1.727186	-0.451631	10.064717	0.017273	-0.004517	0.100647	5.588968	-4.641217	0.796761
22198	0	1.726362	-0.420778	10.058720	0.017270	-0.004211	0.100586	5.591321	-4.632884	0.799914
22199	0	1.720789	-0.420883	10.009846	0.017212	-0.004211	0.100098	5.592493	-4.627331	0.809035
22200	0	1.713408	-0.420463	10.022217	0.017142	-0.004207	0.100221	5.593042	-4.616719	0.815699
22201	0	1.664832	-0.433369	10.010002	0.016663	-0.004333	0.100098	5.591068	-4.599286	0.825186
22202	0	1.644071	-0.451755	9.912660	0.016451	-0.004518	0.099125	5.589259	-4.586628	0.834204
22203	0	1.629165	-0.433280	9.881673	0.016296	-0.004333	0.098816	5.588234	-4.580153	0.842000
22204	0	1.664854	-0.414906	9.778006	0.016653	-0.004149	0.097779	5.586846	-4.573950	0.852061
22205	0	1.646664	-0.421187	9.753633	0.016479	-0.004211	0.097534	5.584519	-4.557900	0.863574
22206	0	1.644683	-0.451804	9.753914	0.016454	-0.004518	0.097538	5.582155	-4.548555	0.867630
22207	0	1.623040	-0.427073	9.735198	0.016235	-0.004272	0.097351	5.582342	-4.541590	0.876412
22208	0	1.621913	-0.415051	9.716975	0.016225	-0.004148	0.097169	5.576989	-4.533965	0.887086
22209	0	1.605210	-0.439804	9.692369	0.016052	-0.004395	0.096924	5.571036	-4.532568	0.890507
22210	0	1.629641	-0.428035	9.741098	0.016295	-0.004280	0.097411	5.568863	-4.532556	0.897567
22211	0	1.642001	-0.415157	9.698455	0.016418	-0.004150	0.096985	5.565565	-4.533576	0.905941
22212	0	1.624297	-0.421876	9.741017	0.016238	-0.004214	0.097411	5.558466	-4.538036	0.913482
22213	0	1.624143	-0.402814	9.735007	0.016235	-0.004028	0.097351	5.556746	-4.544256	0.922368
22214	0	1.637919	-0.427425	9.789573	0.016369	-0.004272	0.097898	5.552664	-4.555789	0.934639
22215	0	1.636945	-0.421323	9.771519	0.016357	-0.004211	0.097717	5.548603	-4.568983	0.941816
22216	0	1.651275	-0.433746	9.850439	0.016503	-0.004337	0.098506	5.546464	-4.579048	0.952349
22217	0	1.672871	-0.439800	9.912008	0.016724	-0.004395	0.099121	5.540542	-4.583899	0.962342
22218	0	1.686797	-0.409627	10.009268	0.016855	-0.004097	0.100095	5.539383	-4.597362	0.971677
22219	0	1.703676	-0.433082	10.040160	0.017029	-0.004333	0.100403	5.540465	-4.605110	0.972535
22220	0	1.686662	-0.396061	10.094842	0.016861	-0.003963	0.100949	5.540607	-4.610560	0.982205
22221	0	1.685242	-0.439537	10.088996	0.016846	-0.004395	0.100891	5.537662	-4.617198	0.994036
22222	0	1.716193	-0.427465	10.070553	0.017164	-0.004274	0.100705	5.535367	-4.613474	0.999410
22223	0	1.690839	-0.439441	10.058566	0.016907	-0.004395	0.100586	5.533464	-4.614559	1.017431
22224	0	1.714991	-0.421289	10.089075	0.017154	-0.004211	0.100890	5.529820	-4.609118	1.027626
22225	0	1.702673	-0.426995	10.119674	0.017029	-0.004272	0.101196	5.530625	-4.605558	1.030185
22226	0	1.713896	-0.463253	10.131963	0.017146	-0.004634	0.101318	5.530168	-4.596138	1.031704
22227	0	1.677562	-0.457891	10.040429	0.016785	-0.004578	0.100403	5.526677	-4.584850	1.042542
22228	0	1.718209	-0.396890	10.059085	0.017194	-0.003970	0.100589	5.526073	-4.570291	1.052537
22229	0	1.665858	-0.402655	9.961012	0.016663	-0.004028	0.099609	5.526016	-4.564689	1.061657
22230	0	1.670764	-0.433030	9.948952	0.016715	-0.004331	0.099488	5.524363	-4.554882	1.067234
22231	0	1.647301	-0.414724	9.906127	0.016479	-0.004150	0.099060	5.525928	-4.546104	1.078035
22232	0	1.646288	-0.402165	9.796392	0.016466	-0.004023	0.097963	5.524908	-4.541441	1.089015
22233	0	1.647567	-0.414839	9.851147	0.016479	-0.004150	0.098511	5.525172	-4.535579	1.088941
22234	0	1.634520	-0.420723	9.735282	0.016350	-0.004208	0.097352	5.523509	-4.529221	1.099476
22235	0	1.629395	-0.421112	9.741253	0.016296	-0.004211	0.097412	5.521757	-4.525312	1.107113
22236	0	1.635252	-0.433441	9.716795	0.016353	-0.004333	0.097168	5.518591	-4.523966	1.116124
22237	0	1.623498	-0.408963	9.735112	0.016235	-0.004089	0.097351	5.516174	-4.522230	1.122924
22238	0	1.641476	-0.390532	9.710747	0.016418	-0.003907	0.097107	5.516251	-4.517867	1.131660
22239	0	1.630182	-0.366050	9.759437	0.016296	-0.003662	0.097595	5.515983	-4.523140	1.142793
22240	0	1.631418	-0.427193	9.765302	0.016307	-0.004270	0.097654	5.511112	-4.530706	1.150965
22241	0	1.618378	-0.408867	9.741057	0.016174	-0.004089	0.097412	5.509726	-4.540822	1.162674
22242	0	1.614365	-0.402616	9.807787	0.016132	-0.004027	0.098080	5.508914	-4.553067	1.178139
22243	0	1.636836	-0.434007	9.856967	0.016357	-0.004333	0.098572	5.499119	-4.564988	1.191406
22244	0	1.651133	-0.465172	9.893158	0.016501	-0.004652	0.098933	5.497257	-4.575417	1.204863
22245	0	1.667302	-0.427145	9.966871	0.016663	-0.004272	0.099670	5.496186	-4.586392	1.214975
22246	0	1.681166	-0.433579	10.015369	0.016806	-0.004332	0.100155	5.489225	-4.592160	1.225879
22247	0	1.703883	-0.420745	9.966886	0.017029	-0.004211	0.099670	5.491512	-4.602728	1.234908
22248	0	1.711823	-0.451010	10.045858	0.017110	-0.004509	0.100460	5.488031	-4.611072	1.241608
22249	0	1.721565	-0.445672	10.046318	0.017212	-0.004456	0.100464	5.484528	-4.614078	1.255188
22250	0	1.704043	-0.451785	10.040032	0.017036	-0.004519	0.100401	5.484122	-4.617387	1.261631
22251	0	1.709218	-0.433570	10.113476	0.017090	-0.004333	0.101135	5.479354	-4.619316	1.275858
22252	0	1.709314	-0.415353	10.125573	0.017095	-0.004155	0.101255	5.478933	-4.616460	1.288430
22253	0	1.696655	-0.457703	10.052514	0.016968	-0.004578	0.100525	5.477358	-4.613918	1.297574
22254	0	1.720278	-0.427082	10.046497	0.017209	-0.004272	0.100464	5.475937	-4.605117	1.301164
22255	0	1.671726	-0.439281	10.040397	0.016724	-0.004395	0.100403	5.475578	-4.596917	1.314857
22256	0	1.669903	-0.414863	9.991829	0.016710	-0.004148	0.099916	5.472020	-4.583143	1.325750
22257	0	1.695888	-0.433248	9.991611	0.016968	-0.004333	0.099915	5.470901	-4.571750	1.337646
22258	0	1.681826	-0.433284	9.894238	0.016828	-0.004332	0.098941	5.467190	-4.559819	1.348464
22259	0	1.665209	-0.409094	9.912279	0.016663	-0.004089	0.099121	5.463046	-4.546881	1.366569
22260	0	1.700411	-0.384907	9.814803	0.017008	-0.003849	0.098147	5.460685	-4.541605	1.377350
22261	0	1.647323	-0.440004	9.832844	0.016479	-0.004395	0.098328	5.452010	-4.533346	1.391310
22262	0	1.652119	-0.428515	9.790246	0.016528	-0.004284	0.097901	5.448272	-4.523934	1.396296
22263	0	1.623389	-0.445724	9.716814	0.016235	-0.004456	0.097168	5.443931	-4.521514	1.415236
22264	0	1.623112	-0.439994	9.729020	0.016232	-0.004398	0.097290	5.439770	-4.518473	1.418494
22265	0	1.635623	-0.439968	9.759518	0.016357	-0.004395	0.097595	5.431482	-4.515615	1.421217
22266	0	1.611322	-0.422752	9.722734	0.016110	-0.004222	0.097228	5.422494	-4.518325	1.434265
22267	0	1.648461	-0.390930	9.783837	0.016479	-0.003906	0.097839	5.416615	-4.522976	1.440418
22268	0	1.636773	-0.440537	9.777514	0.016367	-0.004401	0.097775	5.409420	-4.522700	1.453190
22269	0	1.655043	-0.439391	9.838703	0.016541	-0.004395	0.098389	5.407719	-4.533208	1.463359
22270	0	1.638527	-0.433523	9.813913	0.016376	-0.004333	0.098141	5.402167	-4.542609	1.479262
22271	0	1.642843	-0.433513	9.905833	0.016418	-0.004333	0.099060	5.397861	-4.553081	1.488570
22272	0	1.650715	-0.403089	9.923813	0.016500	-0.004032	0.099239	5.396840	-4.560859	1.497954
22273	0	1.679013	-0.397045	9.924211	0.016785	-0.003967	0.099243	5.390805	-4.566076	1.507860
22274	0	1.673664	-0.421787	10.003335	0.016734	-0.004218	0.100034	5.388592	-4.568164	1.518120
22275	0	1.679130	-0.408732	10.027973	0.016785	-0.004089	0.100281	5.388422	-4.574839	1.535982
22276	0	1.692500	-0.414510	10.027713	0.016920	-0.004147	0.100278	5.387626	-4.579469	1.546508
22277	0	1.697070	-0.390836	10.064640	0.016968	-0.003906	0.100647	5.382827	-4.581515	1.552168
22278	0	1.685323	-0.403273	10.046167	0.016851	-0.004033	0.100462	5.380741	-4.582757	1.569395
22279	0	1.733791	-0.396936	10.082932	0.017334	-0.003967	0.100830	5.375932	-4.586340	1.582084
22280	0	1.703104	-0.397417	10.040176	0.017036	-0.003972	0.100401	5.371102	-4.579058	1.585206
22281	0	1.690481	-0.421094	10.095249	0.016907	-0.004211	0.100952	5.369215	-4.575569	1.597550
22282	0	1.696144	-0.439547	10.028098	0.016963	-0.004395	0.100281	5.365625	-4.573157	1.614728
22283	0	1.689917	-0.464327	10.015976	0.016907	-0.004639	0.100159	5.357946	-4.563563	1.626462
22284	0	1.657759	-0.428615	9.967359	0.016586	-0.004282	0.099672	5.350739	-4.552562	1.642944
22285	0	1.653458	-0.426930	9.942739	0.016541	-0.004272	0.099426	5.351833	-4.544752	1.654506
22286	0	1.676970	-0.445118	9.881820	0.016772	-0.004450	0.098818	5.347833	-4.540487	1.665730
22287	0	1.647175	-0.445525	9.869515	0.016479	-0.004456	0.098694	5.345698	-4.530390	1.673824
22288	0	1.651715	-0.433473	9.857483	0.016524	-0.004333	0.098574	5.341839	-4.520511	1.677849
22289	0	1.635069	-0.451984	9.808447	0.016357	-0.004517	0.098083	5.335535	-4.511879	1.692854
22290	0	1.615755	-0.415734	9.790190	0.016161	-0.004157	0.097901	5.332678	-4.506849	1.703919
22291	0	1.616833	-0.445556	9.765724	0.016174	-0.004456	0.097656	5.330087	-4.499214	1.727285
22292	0	1.634486	-0.451916	9.735194	0.016345	-0.004517	0.097352	5.324562	-4.497986	1.737905
22293	0	1.629573	-0.421477	9.729000	0.016296	-0.004211	0.097290	5.318097	-4.496312	1.757637
22294	0	1.629631	-0.416268	9.741065	0.016294	-0.004158	0.097411	5.310186	-4.496913	1.766401
22295	0	1.599418	-0.396773	9.771678	0.015991	-0.003967	0.097717	5.307182	-4.498859	1.775809
22296	0	1.643323	-0.390555	9.759185	0.016424	-0.003907	0.097593	5.306538	-4.508300	1.786811
22297	0	1.666915	-0.396667	9.857069	0.016663	-0.003967	0.098572	5.304674	-4.514841	1.799160
22298	0	1.698794	-0.397016	9.826224	0.016980	-0.003966	0.098264	5.297702	-4.522737	1.810290
22299	0	1.679851	-0.402883	9.893562	0.016785	-0.004028	0.098938	5.294549	-4.537506	1.825606
22300	0	1.688177	-0.421731	9.984620	0.016873	-0.004213	0.099848	5.287441	-4.546103	1.837050
22301	0	1.685429	-0.433641	9.966883	0.016846	-0.004333	0.099670	5.281544	-4.554742	1.850125
22302	0	1.687126	-0.434329	10.021436	0.016863	-0.004340	0.100216	5.275394	-4.563395	1.862858
22303	0	1.691526	-0.433484	9.985202	0.016907	-0.004333	0.099854	5.271257	-4.572076	1.870141
22304	0	1.698953	-0.421176	10.052042	0.016985	-0.004214	0.100521	5.271473	-4.576356	1.875541
22305	0	1.703840	-0.445678	10.070633	0.017029	-0.004456	0.100708	5.267543	-4.585728	1.885830
22306	0	1.704750	-0.445871	10.046011	0.017048	-0.004458	0.100460	5.264622	-4.584160	1.900808
22307	0	1.696923	-0.439476	10.095189	0.016968	-0.004395	0.100952	5.261754	-4.584598	1.907993
22308	0	1.678834	-0.458186	10.070677	0.016788	-0.004579	0.100707	5.255471	-4.584246	1.920212
22309	0	1.684616	-0.457649	10.046384	0.016846	-0.004578	0.100464	5.254092	-4.583823	1.928889
22310	0	1.708506	-0.445099	10.003677	0.017091	-0.004454	0.100036	5.254467	-4.576295	1.935341
22311	0	1.683986	-0.463689	9.991562	0.016846	-0.004639	0.099915	5.253863	-4.568326	1.947285
22312	0	1.664814	-0.420928	9.936746	0.016650	-0.004209	0.099367	5.250314	-4.565274	1.952876
22313	0	1.671697	-0.427084	9.881712	0.016724	-0.004272	0.098816	5.249509	-4.556596	1.972149
22314	0	1.700921	-0.402670	9.887989	0.017015	-0.004025	0.098879	5.245458	-4.548071	1.987778
22315	0	1.683490	-0.433945	9.961094	0.016846	-0.004333	0.099609	5.236066	-4.534318	1.991563
22316	0	1.669761	-0.428862	9.778172	0.016702	-0.004285	0.097781	5.229038	-4.528540	2.009679
22317	0	1.671712	-0.402691	9.735225	0.016724	-0.004028	0.097351	5.228025	-4.519780	2.023425
22318	0	1.640351	-0.439571	9.747514	0.016405	-0.004392	0.097475	5.220683	-4.516520	2.032414
22319	0	1.623622	-0.427524	9.710667	0.016235	-0.004272	0.097107	5.214743	-4.516473	2.044574
22320	0	1.629558	-0.434316	9.759438	0.016297	-0.004339	0.097594	5.207497	-4.513155	2.052033
22321	0	1.654558	-0.390918	9.777735	0.016541	-0.003906	0.097778	5.201421	-4.517809	2.057566
22322	0	1.655832	-0.415613	9.728581	0.016550	-0.004157	0.097287	5.199807	-4.526349	2.065213
22323	0	1.648348	-0.427184	9.796078	0.016479	-0.004272	0.097961	5.197842	-4.529699	2.072993
22324	0	1.661688	-0.439044	9.747007	0.016609	-0.004394	0.097471	5.198810	-4.537224	2.077229
22325	0	1.673059	-0.445551	9.838749	0.016724	-0.004456	0.098389	5.196161	-4.544123	2.086970
22326	0	1.680525	-0.427189	9.850667	0.016798	-0.004272	0.098508	5.194093	-4.551393	2.100863
22327	0	1.660956	-0.446116	9.869225	0.016602	-0.004456	0.098694	5.184922	-4.559637	2.110967
22328	0	1.674543	-0.440758	9.942128	0.016739	-0.004406	0.099422	5.180363	-4.565999	2.123288
22329	0	1.654656	-0.427341	9.954730	0.016541	-0.004272	0.099548	5.176589	-4.571451	2.132276
22330	0	1.692851	-0.415056	10.021519	0.016918	-0.004152	0.100217	5.175828	-4.581849	2.135546
22331	0	1.697379	-0.427552	10.009651	0.016968	-0.004272	0.100098	5.169655	-4.587316	2.143127
22332	0	1.710599	-0.397711	10.039905	0.017101	-0.003974	0.100400	5.163361	-4.591412	2.144772
22333	0	1.709065	-0.421363	10.113503	0.017090	-0.004211	0.101135	5.158099	-4.591520	2.165699
22334	0	1.703028	-0.427795	10.101211	0.017030	-0.004277	0.101012	5.154586	-4.590605	2.167576
22335	0	1.709299	-0.433083	10.034138	0.017090	-0.004333	0.100342	5.154799	-4.593309	2.186737
22336	0	1.721679	-0.432521	10.058528	0.017218	-0.004329	0.100585	5.155982	-4.591338	2.192581
22337	0	1.709147	-0.415232	10.009730	0.017090	-0.004150	0.100098	5.151016	-4.592199	2.202876
22338	0	1.715170	-0.415316	10.028024	0.017154	-0.004155	0.100280	5.150559	-4.588347	2.207164
22339	0	1.702518	-0.396584	9.973212	0.017029	-0.003967	0.099731	5.149442	-4.583045	2.216240
22340	0	1.708067	-0.445296	9.961058	0.017082	-0.004453	0.099610	5.146393	-4.580113	2.222789
22341	0	1.666121	-0.445310	9.960972	0.016663	-0.004456	0.099609	5.146396	-4.577509	2.238814
22342	0	1.671637	-0.438515	9.832859	0.016721	-0.004390	0.098328	5.148958	-4.571039	2.248196
22343	0	1.641490	-0.415033	9.851134	0.016418	-0.004150	0.098511	5.146252	-4.565690	2.257063
22344	0	1.677451	-0.420934	9.851222	0.016777	-0.004211	0.098512	5.145895	-4.561320	2.255522
22345	0	1.616703	-0.439602	9.784049	0.016174	-0.004395	0.097839	5.141384	-4.551634	2.270975
22346	0	1.621796	-0.427481	9.802479	0.016220	-0.004276	0.098024	5.140320	-4.547679	2.269301
22347	0	1.622887	-0.439285	9.771844	0.016235	-0.004395	0.097717	5.139486	-4.538828	2.280724
22348	0	1.622123	-0.414590	9.808560	0.016222	-0.004148	0.098085	5.138540	-4.536820	2.295395
22349	0	1.623741	-0.458018	9.777786	0.016235	-0.004578	0.097778	5.132773	-4.538011	2.309176
22350	0	1.642460	-0.452091	9.753195	0.016422	-0.004522	0.097532	5.131619	-4.539330	2.312900
22351	0	1.611970	-0.427245	9.771623	0.016113	-0.004272	0.097717	5.128747	-4.545802	2.309293
22352	0	1.637219	-0.396716	9.808028	0.016370	-0.003968	0.098081	5.127203	-4.547074	2.310728
22353	0	1.666839	-0.433469	9.832660	0.016663	-0.004333	0.098328	5.122983	-4.552662	2.322507
22354	0	1.668121	-0.439960	9.844553	0.016674	-0.004397	0.098447	5.117605	-4.559716	2.333115
22355	0	1.679176	-0.432998	9.875383	0.016785	-0.004333	0.098755	5.118820	-4.566511	2.341346
22356	0	1.698521	-0.408394	9.893454	0.016982	-0.004083	0.098935	5.114570	-4.568691	2.350183
22357	0	1.672961	-0.421294	9.942520	0.016724	-0.004211	0.099426	5.110015	-4.574159	2.358682
22358	0	1.710687	-0.421791	9.917819	0.017101	-0.004215	0.099179	5.104073	-4.579800	2.373553
22359	0	1.697052	-0.433434	10.009715	0.016968	-0.004333	0.100098	5.100227	-4.582043	2.398010
22360	0	1.679235	-0.427437	10.021733	0.016789	-0.004274	0.100218	5.097451	-4.583629	2.395912
22361	0	1.703188	-0.396530	10.028032	0.017029	-0.003967	0.100281	5.096889	-4.585502	2.398077
22362	0	1.721767	-0.427014	10.046284	0.017218	-0.004269	0.100463	5.092361	-4.584251	2.405858
22363	0	1.709462	-0.439614	10.052402	0.017090	-0.004395	0.100525	5.087672	-4.588501	2.411881
22364	0	1.709548	-0.409260	10.003540	0.017099	-0.004093	0.100035	5.085433	-4.583056	2.428299
22365	0	1.696020	-0.408950	10.022100	0.016968	-0.004089	0.100220	5.082380	-4.573470	2.441323
22366	0	1.695159	-0.414903	10.028292	0.016953	-0.004151	0.100283	5.082064	-4.571609	2.460779
22367	0	1.665403	-0.427114	9.924466	0.016663	-0.004272	0.099243	5.080692	-4.560658	2.476045
22368	0	1.687948	-0.426925	9.906470	0.016890	-0.004271	0.099063	5.079332	-4.547719	2.474772
22369	0	1.659678	-0.438726	9.869498	0.016602	-0.004395	0.098694	5.084772	-4.541222	2.493210
22370	0	1.670784	-0.450336	9.857470	0.016714	-0.004502	0.098574	5.080641	-4.533053	2.509894
22371	0	1.665535	-0.414827	9.826792	0.016663	-0.004150	0.098267	5.080230	-4.523279	2.515957
22372	0	1.639948	-0.408746	9.839112	0.016403	-0.004086	0.098391	5.075141	-4.517631	2.519802
22373	0	1.647410	-0.433823	9.796212	0.016479	-0.004333	0.097961	5.066796	-4.510022	2.530894
22374	0	1.646722	-0.434048	9.808470	0.016468	-0.004343	0.098084	5.066785	-4.508245	2.545824
22375	0	1.629569	-0.433213	9.753436	0.016296	-0.004333	0.097534	5.065415	-4.506519	2.556711
22376	0	1.654126	-0.408640	9.759481	0.016539	-0.004087	0.097595	5.063731	-4.508344	2.564454
22377	0	1.647449	-0.403187	9.796212	0.016479	-0.004028	0.097961	5.056746	-4.501183	2.580819
22378	0	1.659399	-0.428155	9.777872	0.016591	-0.004280	0.097779	5.052129	-4.503535	2.596605
22379	0	1.648690	-0.414983	9.771606	0.016479	-0.004150	0.097717	5.049889	-4.510692	2.598431
22380	0	1.625457	-0.408274	9.765281	0.016250	-0.004088	0.097653	5.053544	-4.515156	2.608075
22381	0	1.648523	-0.396492	9.796056	0.016479	-0.003967	0.097961	5.053319	-4.520789	2.614069
22382	0	1.668109	-0.396297	9.875180	0.016674	-0.003963	0.098753	5.050948	-4.527784	2.621365
22383	0	1.685446	-0.408994	9.924165	0.016846	-0.004089	0.099243	5.047301	-4.536984	2.634611
22384	0	1.686757	-0.439754	9.911643	0.016863	-0.004396	0.099117	5.043079	-4.541421	2.639933
22385	0	1.685255	-0.445887	9.954703	0.016846	-0.004456	0.099548	5.036326	-4.548438	2.657831
22386	0	1.680395	-0.415651	10.003283	0.016798	-0.004158	0.100034	5.035158	-4.553591	2.665069
22387	0	1.660633	-0.390714	10.046304	0.016602	-0.003906	0.100464	5.031185	-4.557881	2.681593
22388	0	1.698112	-0.446040	10.027808	0.016977	-0.004457	0.100279	5.024934	-4.561027	2.694211
22389	0	1.678432	-0.469834	10.015881	0.016785	-0.004700	0.100159	5.023576	-4.559135	2.695732
22390	0	1.709144	-0.402883	10.009712	0.017089	-0.004026	0.100098	5.017889	-4.560846	2.697027
22391	0	1.678217	-0.402953	10.034217	0.016785	-0.004028	0.100342	5.013565	-4.556803	2.710345
22392	0	1.696212	-0.421687	9.960925	0.016962	-0.004214	0.099609	5.007700	-4.555486	2.715751
22393	0	1.684029	-0.420251	10.009894	0.016846	-0.004211	0.100098	5.014868	-4.547889	2.721203
22394	0	1.677125	-0.449415	9.997806	0.016773	-0.004499	0.099977	5.017906	-4.544403	2.733775
22395	0	1.690315	-0.408710	9.912180	0.016907	-0.004089	0.099121	5.017536	-4.539021	2.730346
22396	0	1.671137	-0.402781	9.930580	0.016716	-0.004025	0.099305	5.010821	-4.532431	2.745616
22397	0	1.671311	-0.402195	9.930623	0.016724	-0.004028	0.099304	5.015102	-4.519366	2.756112
22398	0	1.693997	-0.419914	9.894297	0.016947	-0.004199	0.098942	5.012045	-4.510103	2.762529
22399	0	1.666021	-0.433107	9.814504	0.016663	-0.004333	0.098145	5.011897	-4.506015	2.767485
22400	0	1.628765	-0.457142	9.771897	0.016292	-0.004573	0.097718	5.010644	-4.499855	2.766125
22401	0	1.653329	-0.396741	9.808471	0.016541	-0.003967	0.098083	5.007560	-4.490046	2.770416
22402	0	1.652060	-0.402773	9.784228	0.016526	-0.004029	0.097841	5.006348	-4.482524	2.780952
22403	0	1.635571	-0.415164	9.796166	0.016357	-0.004150	0.097961	5.001919	-4.479359	2.790343
22404	0	1.623421	-0.457840	9.753383	0.016232	-0.004580	0.097534	5.001347	-4.481333	2.797148
22405	0	1.629606	-0.463985	9.796142	0.016296	-0.004639	0.097961	4.996949	-4.480004	2.813957
22406	0	1.629929	-0.439259	9.777694	0.016295	-0.004397	0.097777	4.999508	-4.483255	2.814932
22407	0	1.647939	-0.390735	9.869382	0.016479	-0.003906	0.098694	4.995244	-4.481922	2.821596
22408	0	1.654620	-0.415449	9.893587	0.016540	-0.004153	0.098937	4.990810	-4.488291	2.820650
22409	0	1.648822	-0.439836	9.869222	0.016479	-0.004395	0.098694	4.983354	-4.497395	2.827145
22410	0	1.686760	-0.403389	9.887245	0.016863	-0.004037	0.098873	4.983840	-4.501223	2.825181
22411	0	1.709617	-0.372239	9.899796	0.017090	-0.003723	0.098999	4.981711	-4.507115	2.826532
22412	0	1.692497	-0.408693	9.911730	0.016919	-0.004088	0.099118	4.980350	-4.512907	2.834685
22413	0	1.691349	-0.445563	9.991341	0.016907	-0.004456	0.099915	4.977272	-4.519247	2.836640
22414	0	1.673978	-0.415017	10.009438	0.016737	-0.004151	0.100095	4.975622	-4.520972	2.842111
22415	0	1.697303	-0.384368	10.027993	0.016968	-0.003845	0.100281	4.974350	-4.525583	2.853864
22416	0	1.691939	-0.408494	10.070580	0.016917	-0.004086	0.100706	4.973084	-4.526716	2.852603
22417	0	1.684680	-0.451517	9.997547	0.016846	-0.004517	0.099976	4.971689	-4.526662	2.858116
22418	0	1.721435	-0.420692	10.082914	0.017214	-0.004210	0.100829	4.971622	-4.525762	2.860801
22419	0	1.709024	-0.415061	10.076897	0.017090	-0.004150	0.100769	4.968376	-4.524773	2.873312
22420	0	1.690413	-0.408907	9.966995	0.016907	-0.004090	0.099669	4.966752	-4.520657	2.879122
22421	0	1.671454	-0.402539	10.009929	0.016724	-0.004028	0.100098	4.967004	-4.509323	2.888536
22422	0	1.682429	-0.438895	9.973486	0.016828	-0.004389	0.099734	4.963857	-4.504046	2.895993
22423	0	1.665660	-0.433692	9.967126	0.016663	-0.004333	0.099670	4.956912	-4.496119	2.909390
22424	0	1.676586	-0.403982	9.900091	0.016772	-0.004036	0.099000	4.949449	-4.487640	2.924391
22425	0	1.696303	-0.402764	9.930504	0.016968	-0.004028	0.099304	4.947204	-4.480990	2.938430
22426	0	1.676818	-0.421530	9.869578	0.016775	-0.004210	0.098695	4.938630	-4.471818	2.943595
22427	0	1.684102	-0.427466	9.838938	0.016846	-0.004272	0.098389	4.933082	-4.465108	2.953857
22428	0	1.664925	-0.422098	9.851213	0.016653	-0.004216	0.098512	4.924511	-4.459715	2.961734
22429	0	1.635271	-0.427606	9.735171	0.016357	-0.004272	0.097351	4.917278	-4.453059	2.967852
22430	0	1.628621	-0.440199	9.826767	0.016287	-0.004402	0.098268	4.914459	-4.450858	2.973572
22431	0	1.653683	-0.427565	9.783984	0.016541	-0.004272	0.097839	4.907698	-4.445601	2.988822
22432	0	1.647257	-0.433713	9.790041	0.016472	-0.004340	0.097900	4.908150	-4.445317	2.997656
22433	0	1.648306	-0.421473	9.796068	0.016479	-0.004211	0.097961	4.901269	-4.448198	3.001042
22434	0	1.637087	-0.428381	9.801926	0.016364	-0.004280	0.098021	4.893870	-4.454953	3.004242
22435	0	1.654751	-0.409306	9.875356	0.016541	-0.004089	0.098755	4.886544	-4.461765	3.010342
22436	0	1.656113	-0.421970	9.807938	0.016554	-0.004219	0.098081	4.882734	-4.468901	3.015961
22437	0	1.666969	-0.439604	9.918087	0.016663	-0.004395	0.099182	4.877945	-4.475656	3.015682
22438	0	1.668153	-0.458431	9.911716	0.016676	-0.004581	0.099118	4.871568	-4.481030	3.018106
22439	0	1.691219	-0.427178	9.893709	0.016907	-0.004272	0.098938	4.869256	-4.486169	3.023529
22440	0	1.704505	-0.414782	9.966663	0.017039	-0.004149	0.099668	4.867994	-4.491676	3.033558
22441	0	1.660954	-0.409522	9.899744	0.016602	-0.004089	0.098999	4.858147	-4.499930	3.042911
22442	0	1.686272	-0.404404	9.948306	0.016861	-0.004041	0.099483	4.851296	-4.500603	3.045593
22443	0	1.678712	-0.409025	10.003617	0.016785	-0.004089	0.100037	4.847186	-4.502251	3.059102
22444	0	1.691731	-0.397446	10.015560	0.016912	-0.003969	0.100157	4.838154	-4.507476	3.065695
22445	0	1.690976	-0.415051	9.997507	0.016907	-0.004150	0.099976	4.834966	-4.509383	3.059130
22446	0	1.685174	-0.402657	9.948545	0.016851	-0.004029	0.099485	4.834996	-4.508289	3.057966
22447	0	1.714877	-0.415270	10.034206	0.017151	-0.004150	0.100342	4.829322	-4.504651	3.064542
22448	0	1.708479	-0.427702	9.954840	0.017085	-0.004277	0.099548	4.826498	-4.502913	3.065829
22449	0	1.690389	-0.403098	9.948768	0.016907	-0.004028	0.099487	4.820392	-4.498401	3.071071
22450	0	1.671620	-0.445915	9.954872	0.016718	-0.004461	0.099548	4.819789	-4.494861	3.066907
22451	0	1.666138	-0.439400	9.936546	0.016663	-0.004395	0.099365	4.817309	-4.492222	3.070268
22452	0	1.689576	-0.408959	9.924454	0.016904	-0.004089	0.099243	4.813955	-4.481800	3.079641
22453	0	1.647658	-0.433306	9.875539	0.016479	-0.004333	0.098755	4.811340	-4.477391	3.088266
22454	0	1.677216	-0.427740	9.832842	0.016778	-0.004272	0.098328	4.802555	-4.469570	3.097801
22455	0	1.666195	-0.427391	9.857182	0.016663	-0.004272	0.098572	4.797772	-4.467763	3.103817
22456	0	1.641351	-0.415189	9.857238	0.016417	-0.004154	0.098572	4.797326	-4.463108	3.104591
22457	0	1.623365	-0.433654	9.765640	0.016235	-0.004333	0.097656	4.790696	-4.459915	3.111009
22458	0	1.641194	-0.452516	9.790076	0.016415	-0.004523	0.097900	4.785394	-4.455694	3.116963
22459	0	1.647906	-0.433143	9.722917	0.016479	-0.004333	0.097229	4.784705	-4.453929	3.122740
22460	0	1.635773	-0.408321	9.777821	0.016356	-0.004086	0.097778	4.784242	-4.454507	3.129785
22461	0	1.636095	-0.433127	9.753369	0.016357	-0.004333	0.097534	4.783709	-4.457467	3.136316
22462	0	1.660740	-0.445234	9.753239	0.016608	-0.004452	0.097532	4.779908	-4.455446	3.146630
22463	0	1.654487	-0.427346	9.826583	0.016541	-0.004272	0.098267	4.775638	-4.459221	3.153092
22464	0	1.667773	-0.409060	9.881297	0.016671	-0.004092	0.098814	4.774372	-4.465517	3.159795
22465	0	1.666973	-0.402844	9.881471	0.016663	-0.004028	0.098816	4.771141	-4.472248	3.156742
22466	0	1.686779	-0.415450	9.868952	0.016860	-0.004151	0.098691	4.764348	-4.480490	3.171976
22467	0	1.673586	-0.439737	9.905787	0.016724	-0.004395	0.099060	4.757938	-4.493496	3.183933
22468	0	1.681602	-0.415615	9.887091	0.016809	-0.004156	0.098872	4.754732	-4.501246	3.191755
22469	0	1.697800	-0.408872	9.960766	0.016968	-0.004089	0.099609	4.752352	-4.511483	3.191945
22470	0	1.693293	-0.427576	9.972640	0.016927	-0.004272	0.099728	4.744380	-4.517353	3.194203
22471	0	1.709598	-0.396864	9.960827	0.017090	-0.003967	0.099609	4.739675	-4.523470	3.205297
22472	0	1.710517	-0.409597	10.003311	0.017102	-0.004092	0.100034	4.732319	-4.525453	3.208957
22473	0	1.715801	-0.433439	10.021847	0.017151	-0.004333	0.100220	4.728182	-4.532273	3.207474
22474	0	1.704092	-0.433531	9.985087	0.017042	-0.004335	0.099851	4.725146	-4.529844	3.212612
22475	0	1.714853	-0.427333	10.040320	0.017151	-0.004272	0.100403	4.721066	-4.525864	3.215873
22476	0	1.702358	-0.421365	10.034186	0.017024	-0.004213	0.100342	4.717612	-4.523913	3.213163
22477	0	1.672193	-0.451501	9.991491	0.016724	-0.004517	0.099915	4.716282	-4.520751	3.213863
22478	0	1.702300	-0.432960	9.930459	0.017025	-0.004331	0.099304	4.714324	-4.517454	3.226682
22479	0	1.684096	-0.463893	9.991534	0.016846	-0.004639	0.099915	4.710920	-4.510762	3.232560
22480	0	1.664745	-0.451431	9.918417	0.016653	-0.004518	0.099183	4.711492	-4.503159	3.242251
22481	0	1.660133	-0.452088	9.899887	0.016602	-0.004517	0.098999	4.703443	-4.501726	3.248117
22482	0	1.684289	-0.415780	9.924261	0.016845	-0.004160	0.099242	4.702739	-4.498332	3.249754
22483	0	1.659305	-0.426913	9.893956	0.016602	-0.004272	0.098938	4.703422	-4.487348	3.252746
22484	0	1.652418	-0.414364	9.881865	0.016523	-0.004144	0.098819	4.700384	-4.486962	3.255345
22485	0	1.628760	-0.439666	9.832900	0.016296	-0.004395	0.098328	4.694825	-4.475446	3.255755
22486	0	1.628068	-0.421646	9.893949	0.016278	-0.004216	0.098940	4.691407	-4.476738	3.250841
22487	0	1.666181	-0.396850	9.771737	0.016663	-0.003967	0.097717	4.686872	-4.474501	3.251907
22488	0	1.660048	-0.427221	9.790039	0.016600	-0.004275	0.097900	4.687341	-4.474137	3.251789
22489	0	1.654123	-0.415086	9.838853	0.016541	-0.004150	0.098389	4.683667	-4.473651	3.258696
22490	0	1.654132	-0.445812	9.820461	0.016541	-0.004457	0.098205	4.679729	-4.472565	3.263691
22491	0	1.660826	-0.414683	9.826562	0.016602	-0.004150	0.098267	4.680705	-4.478918	3.267165
22492	0	1.655807	-0.414406	9.795784	0.016554	-0.004144	0.097959	4.677092	-4.483020	3.277114
22493	0	1.666683	-0.426832	9.887642	0.016663	-0.004272	0.098877	4.678640	-4.486960	3.286360
22494	0	1.661368	-0.439135	9.917943	0.016610	-0.004387	0.099180	4.670384	-4.489908	3.290485
22495	0	1.678854	-0.433043	9.893747	0.016785	-0.004333	0.098938	4.670709	-4.493391	3.294952
22496	0	1.679383	-0.426534	9.924106	0.016792	-0.004267	0.099241	4.669151	-4.493935	3.297200
22497	0	1.654416	-0.433000	9.979203	0.016541	-0.004333	0.099792	4.669939	-4.496901	3.300847
22498	0	1.709811	-0.439076	10.015639	0.017097	-0.004388	0.100157	4.663516	-4.497373	3.296834
22499	0	1.666251	-0.420946	9.979258	0.016663	-0.004211	0.099792	4.662487	-4.496634	3.308323
22500	0	1.684439	-0.439116	9.991459	0.016845	-0.004391	0.099915	4.658782	-4.495336	3.316742
22501	0	1.696812	-0.439805	10.009744	0.016968	-0.004395	0.100098	4.651586	-4.494921	3.329483
22502	0	1.690458	-0.409791	10.003600	0.016907	-0.004097	0.100036	4.647425	-4.490975	3.331612
22503	0	1.696457	-0.421009	10.034240	0.016968	-0.004211	0.100342	4.645791	-4.486032	3.331250
22504	0	1.701957	-0.408838	9.954969	0.017022	-0.004087	0.099549	4.641602	-4.481680	3.331439
22505	0	1.690319	-0.402883	9.960996	0.016907	-0.004028	0.099609	4.637891	-4.476270	3.332762
22506	0	1.701490	-0.390552	9.912323	0.017021	-0.003908	0.099122	4.637785	-4.467732	3.338701
22507	0	1.659652	-0.421124	9.875574	0.016602	-0.004211	0.098755	4.634866	-4.460598	3.339978
22508	0	1.670893	-0.408790	9.906178	0.016713	-0.004089	0.099061	4.633368	-4.454656	3.345157
22509	0	1.659840	-0.439284	9.881652	0.016602	-0.004395	0.098816	4.632173	-4.449708	3.353943
22510	0	1.628625	-0.414798	9.826811	0.016290	-0.004148	0.098268	4.628467	-4.444648	3.359078
22511	0	1.647633	-0.414952	9.832820	0.016479	-0.004150	0.098328	4.626329	-4.439716	3.360748
22512	0	1.653070	-0.427572	9.845101	0.016534	-0.004272	0.098451	4.618320	-4.434912	3.362491
22513	0	1.666183	-0.439637	9.783940	0.016663	-0.004395	0.097839	4.613058	-4.432648	3.363126
22514	0	1.635634	-0.428188	9.783901	0.016356	-0.004277	0.097839	4.604453	-4.432753	3.373973
22515	0	1.648369	-0.408718	9.808288	0.016479	-0.004089	0.098083	4.603754	-4.436690	3.379522
22516	0	1.624544	-0.439153	9.808115	0.016243	-0.004391	0.098082	4.599648	-4.438306	3.375701
22517	0	1.623848	-0.427115	9.814407	0.016235	-0.004272	0.098145	4.597962	-4.440871	3.378467
22518	0	1.667210	-0.451202	9.844728	0.016668	-0.004515	0.098448	4.597862	-4.444039	3.378351
22519	0	1.654638	-0.427052	9.875399	0.016541	-0.004272	0.098755	4.596907	-4.449608	3.384237
22520	0	1.649895	-0.421041	9.844638	0.016491	-0.004209	0.098448	4.591594	-4.457648	3.386080
22521	0	1.685194	-0.402676	9.875388	0.016846	-0.004028	0.098755	4.590198	-4.463676	3.380581
22522	0	1.668033	-0.427064	9.911729	0.016675	-0.004270	0.099118	4.585833	-4.468550	3.380073
22523	0	1.667185	-0.439542	9.942468	0.016663	-0.004395	0.099426	4.581608	-4.478070	3.384644
22524	0	1.674720	-0.445711	9.990984	0.016742	-0.004457	0.099911	4.578831	-4.483081	3.387957
22525	0	1.678747	-0.409534	9.997487	0.016785	-0.004089	0.099976	4.568859	-4.485151	3.392837
22526	0	1.691910	-0.404446	9.985017	0.016912	-0.004041	0.099852	4.561389	-4.492854	3.401612
22527	0	1.690750	-0.420903	10.028073	0.016907	-0.004211	0.100281	4.560934	-4.492371	3.398008
22528	0	1.733771	-0.402374	10.027936	0.017335	-0.004025	0.100280	4.558646	-4.494149	3.404089
22529	0	1.684966	-0.408847	10.028013	0.016846	-0.004089	0.100281	4.556441	-4.497590	3.411016
22530	0	1.673280	-0.427153	9.960721	0.016731	-0.004272	0.099607	4.553243	-4.498126	3.411303
22531	0	1.666240	-0.451469	10.034192	0.016663	-0.004517	0.100342	4.552219	-4.496724	3.413471
22532	0	1.702646	-0.439343	9.991471	0.017028	-0.004392	0.099915	4.547090	-4.493653	3.413494
22533	0	1.708523	-0.427105	10.009850	0.017090	-0.004272	0.100098	4.545558	-4.486880	3.412159
22534	0	1.695676	-0.409203	10.022074	0.016958	-0.004087	0.100221	4.537203	-4.484036	3.415332
22535	0	1.678133	-0.421036	9.942688	0.016785	-0.004211	0.099426	4.535221	-4.479207	3.426521
22536	0	1.671273	-0.421269	9.930573	0.016717	-0.004210	0.099305	4.528450	-4.473032	3.428984
22537	0	1.677852	-0.427586	9.912199	0.016785	-0.004272	0.099121	4.521434	-4.464524	3.426344
22538	0	1.677182	-0.446134	9.881703	0.016772	-0.004463	0.098817	4.520413	-4.462593	3.429377
22539	0	1.678110	-0.439479	9.912169	0.016785	-0.004395	0.099121	4.516963	-4.457217	3.431871
22540	0	1.671801	-0.427702	9.814499	0.016716	-0.004273	0.098145	4.509657	-4.458082	3.426793
22541	0	1.666134	-0.409362	9.857181	0.016663	-0.004089	0.098572	4.501605	-4.455276	3.425544
22542	0	1.641641	-0.439945	9.863189	0.016416	-0.004403	0.098632	4.502704	-4.454584	3.423418
22543	0	1.654155	-0.433266	9.790026	0.016541	-0.004333	0.097900	4.500487	-4.454596	3.427673
22544	0	1.672443	-0.390186	9.844908	0.016726	-0.003905	0.098449	4.501274	-4.452098	3.435233
22545	0	1.684874	-0.378323	9.838819	0.016846	-0.003784	0.098389	4.499240	-4.454013	3.430856
22546	0	1.667023	-0.384474	9.856949	0.016668	-0.003843	0.098570	4.494394	-4.455170	3.433240
22547	0	1.679058	-0.390562	9.881494	0.016785	-0.003906	0.098816	4.491936	-4.460727	3.428631
22548	0	1.680243	-0.396595	9.875096	0.016796	-0.003966	0.098752	4.489164	-4.467031	3.437898
22549	0	1.679046	-0.390683	9.863180	0.016785	-0.003906	0.098633	4.485311	-4.472646	3.442875
22550	0	1.692115	-0.433629	9.856837	0.016918	-0.004335	0.098569	4.481101	-4.475144	3.451731
22551	0	1.691411	-0.414825	9.948614	0.016907	-0.004150	0.099487	4.480340	-4.482524	3.455327
22552	0	1.661673	-0.427161	9.899589	0.016616	-0.004269	0.098996	4.473759	-4.482461	3.461174
22553	0	1.697089	-0.421004	9.997512	0.016968	-0.004211	0.099976	4.472115	-4.485103	3.465877
22554	0	1.685507	-0.421672	9.924033	0.016851	-0.004210	0.099241	4.460713	-4.488154	3.467733
22555	0	1.696982	-0.408804	9.948701	0.016968	-0.004089	0.099487	4.459032	-4.489415	3.473790
22556	0	1.703299	-0.421129	9.979139	0.017033	-0.004210	0.099792	4.453859	-4.488666	3.475279
22557	0	1.671736	-0.427380	10.034278	0.016724	-0.004272	0.100342	4.449218	-4.480219	3.478083
22558	0	1.671390	-0.457982	9.991604	0.016711	-0.004580	0.099916	4.446811	-4.482093	3.481211
22559	0	1.695998	-0.420558	10.003819	0.016968	-0.004211	0.100037	4.450297	-4.471971	3.485689
22560	0	1.664248	-0.419482	9.955207	0.016646	-0.004200	0.099551	4.452994	-4.466376	3.485301
22561	0	1.708750	-0.396943	9.954866	0.017090	-0.003967	0.099548	4.447431	-4.462235	3.485296
22562	0	1.665074	-0.428035	9.918319	0.016658	-0.004277	0.099182	4.440759	-4.452648	3.485834
22563	0	1.665794	-0.420929	9.887783	0.016663	-0.004211	0.098877	4.440073	-4.445979	3.485481
22564	0	1.677218	-0.408440	9.839018	0.016775	-0.004086	0.098390	4.438247	-4.441276	3.486024
22565	0	1.653670	-0.421361	9.826715	0.016541	-0.004211	0.098267	4.432612	-4.435413	3.482964
22566	0	1.665469	-0.409871	9.838948	0.016655	-0.004094	0.098390	4.424211	-4.433685	3.481690
22567	0	1.659855	-0.408644	9.826723	0.016602	-0.004089	0.098267	4.424374	-4.429413	3.487593
22568	0	1.652897	-0.426618	9.735288	0.016534	-0.004267	0.097352	4.421883	-4.422592	3.491160
22569	0	1.641337	-0.408998	9.759604	0.016418	-0.004089	0.097595	4.418008	-4.415539	3.500171
22570	0	1.641073	-0.409083	9.783986	0.016408	-0.004091	0.097840	4.415367	-4.417476	3.503851
22571	0	1.666387	-0.390230	9.735101	0.016663	-0.003906	0.097351	4.416803	-4.417889	3.507148
22572	0	1.679173	-0.402222	9.789849	0.016787	-0.004021	0.097899	4.411873	-4.422704	3.507208
22573	0	1.648230	-0.433381	9.771680	0.016479	-0.004333	0.097717	4.408359	-4.424779	3.513477
22574	0	1.655191	-0.427187	9.838588	0.016546	-0.004273	0.098387	4.406982	-4.430131	3.520132
22575	0	1.679017	-0.396716	9.887602	0.016785	-0.003967	0.098877	4.403966	-4.435271	3.522093
22576	0	1.704470	-0.421084	9.936147	0.017039	-0.004211	0.099362	4.401490	-4.440166	3.517937
22577	0	1.678980	-0.427506	9.936426	0.016785	-0.004272	0.099365	4.395379	-4.444849	3.523358
22578	0	1.710332	-0.421659	9.911758	0.017099	-0.004217	0.099118	4.392894	-4.447947	3.519943
22579	0	1.672989	-0.433578	9.948615	0.016724	-0.004333	0.099487	4.387129	-4.453975	3.520914
22580	0	1.679966	-0.440158	9.936183	0.016797	-0.004399	0.099362	4.381362	-4.455878	3.525593
22581	0	1.672791	-0.433356	10.015797	0.016724	-0.004333	0.100159	4.378088	-4.459796	3.535833
22582	0	1.667520	-0.426849	9.966804	0.016671	-0.004273	0.099669	4.380581	-4.462896	3.531668
22583	0	1.678268	-0.445503	9.967077	0.016785	-0.004456	0.099670	4.378049	-4.459425	3.534293
22584	0	1.684303	-0.403147	9.973096	0.016841	-0.004028	0.099731	4.371295	-4.460812	3.538182
22585	0	1.672876	-0.427150	10.046306	0.016724	-0.004272	0.100464	4.369186	-4.465581	3.542219
22586	0	1.691788	-0.445719	9.960708	0.016916	-0.004455	0.099607	4.363079	-4.466421	3.547101
22587	0	1.708389	-0.409153	9.967134	0.017090	-0.004089	0.099670	4.357483	-4.458492	3.554350
22588	0	1.688996	-0.434150	9.973300	0.016894	-0.004338	0.099732	4.350637	-4.452606	3.564801
22589	0	1.684387	-0.445868	9.954851	0.016846	-0.004456	0.099548	4.343931	-4.449506	3.573180
22590	0	1.714073	-0.433904	9.906120	0.017147	-0.004340	0.099060	4.342112	-4.441036	3.573252
22591	0	1.696102	-0.421315	9.893907	0.016968	-0.004211	0.098938	4.336999	-4.432296	3.581998
22592	0	1.694989	-0.433875	9.820819	0.016954	-0.004337	0.098207	4.332217	-4.425902	3.583340
22593	0	1.672121	-0.408545	9.918270	0.016724	-0.004089	0.099182	4.333547	-4.421913	3.584750
22594	0	1.671523	-0.414140	9.808513	0.016719	-0.004143	0.098084	4.331958	-4.416847	3.589629
22595	0	1.659848	-0.402863	9.832814	0.016602	-0.004028	0.098328	4.328498	-4.411897	3.587682
22596	0	1.640654	-0.439704	9.869465	0.016412	-0.004395	0.098694	4.323599	-4.404593	3.585412
22597	0	1.622983	-0.390706	9.808438	0.016235	-0.003906	0.098083	4.319510	-4.397162	3.590675
22598	0	1.659233	-0.421275	9.759582	0.016590	-0.004213	0.097596	4.317039	-4.398641	3.592404
22599	0	1.635900	-0.402876	9.796114	0.016357	-0.004028	0.097961	4.313360	-4.399508	3.599573
22600	0	1.636087	-0.421211	9.814349	0.016360	-0.004212	0.098144	4.310589	-4.398645	3.595207
22601	0	1.654167	-0.414986	9.832747	0.016541	-0.004150	0.098328	4.308093	-4.398620	3.592741
22602	0	1.678369	-0.433252	9.857136	0.016787	-0.004333	0.098571	4.306084	-4.394229	3.597263
22603	0	1.672862	-0.433189	9.820479	0.016724	-0.004333	0.098206	4.304783	-4.399022	3.602291
22604	0	1.679906	-0.439268	9.838589	0.016794	-0.004392	0.098387	4.300472	-4.403550	3.603983
22605	0	1.690908	-0.415492	9.851015	0.016907	-0.004150	0.098511	4.292112	-4.405291	3.600783
22606	0	1.679671	-0.440803	9.911778	0.016789	-0.004404	0.099119	4.284436	-4.412511	3.602451
22607	0	1.660762	-0.427664	9.942508	0.016602	-0.004272	0.099426	4.276471	-4.418656	3.609430
22608	0	1.667617	-0.422417	9.917873	0.016674	-0.004220	0.099179	4.268594	-4.419840	3.608773
22609	0	1.690551	-0.414660	9.936560	0.016907	-0.004150	0.099365	4.269814	-4.417117	3.610927
22610	0	1.672094	-0.408365	9.954827	0.016721	-0.004083	0.099548	4.265577	-4.416190	3.613831
22611	0	1.696967	-0.415190	9.948692	0.016968	-0.004150	0.099487	4.260773	-4.416861	3.611817
22612	0	1.690892	-0.427558	9.979183	0.016911	-0.004276	0.099792	4.258467	-4.413695	3.612302
22613	0	1.690268	-0.427113	10.003736	0.016907	-0.004272	0.100037	4.256851	-4.407995	3.616562
22614	0	1.677570	-0.439309	10.034279	0.016776	-0.004393	0.100343	4.253204	-4.406398	3.618954
22615	0	1.702665	-0.427425	9.967070	0.017029	-0.004272	0.099670	4.248050	-4.402879	3.620685
22616	0	1.683926	-0.421635	9.954858	0.016841	-0.004215	0.099548	4.243612	-4.400250	3.627355
22617	0	1.665806	-0.427033	9.845057	0.016663	-0.004272	0.098450	4.243005	-4.393528	3.631457
22618	0	1.677606	-0.432908	9.887778	0.016775	-0.004330	0.098878	4.240576	-4.393480	3.635184
22619	0	1.635209	-0.439629	9.863362	0.016357	-0.004395	0.098633	4.235501	-4.385875	3.638951
22620	0	1.646844	-0.433441	9.863383	0.016468	-0.004337	0.098634	4.235710	-4.385171	3.641336
22621	0	1.642228	-0.403183	9.850996	0.016418	-0.004028	0.098511	4.228508	-4.388661	3.645999
22622	0	1.673273	-0.403698	9.881372	0.016731	-0.004036	0.098814	4.224203	-4.389277	3.649333
22623	0	1.653855	-0.427312	9.869415	0.016541	-0.004272	0.098694	4.220339	-4.385819	3.652866
22624	0	1.659527	-0.451448	9.851118	0.016597	-0.004519	0.098511	4.221842	-4.383117	3.659533
22625	0	1.660325	-0.384859	9.802204	0.016602	-0.003845	0.098022	4.214833	-4.383922	3.657433
22626	0	1.678497	-0.421524	9.820426	0.016788	-0.004219	0.098204	4.216128	-4.379884	3.658453
22627	0	1.654386	-0.439610	9.820493	0.016541	-0.004395	0.098206	4.211147	-4.382993	3.668402
22628	0	1.642540	-0.446224	9.844763	0.016425	-0.004459	0.098448	4.204765	-4.381993	3.666497
22629	0	1.647988	-0.390423	9.790041	0.016479	-0.003906	0.097900	4.204025	-4.381126	3.664453
22630	0	1.678550	-0.390126	9.838858	0.016785	-0.003902	0.098389	4.202293	-4.380797	3.667874
22631	0	1.623624	-0.433368	9.869369	0.016235	-0.004333	0.098694	4.198961	-4.380744	3.676697
22632	0	1.649028	-0.439753	9.936272	0.016481	-0.004395	0.099364	4.193455	-4.390006	3.685603
22633	0	1.648348	-0.445733	9.881517	0.016479	-0.004456	0.098816	4.188324	-4.393433	3.681334
22634	0	1.679828	-0.403165	9.948441	0.016792	-0.004032	0.099485	4.185730	-4.399321	3.688705
22635	0	1.703184	-0.433613	9.918149	0.017029	-0.004333	0.099182	4.179652	-4.401309	3.685759
22636	0	1.673260	-0.452243	9.924070	0.016729	-0.004522	0.099241	4.176472	-4.403531	3.681387
22637	0	1.666798	-0.433553	9.973046	0.016663	-0.004333	0.099731	4.171005	-4.408786	3.685371
22638	0	1.685846	-0.415417	9.960617	0.016856	-0.004155	0.099607	4.169023	-4.410277	3.687643
22639	0	1.673192	-0.415429	9.905850	0.016724	-0.004150	0.099060	4.161478	-4.418395	3.685292
22640	0	1.692580	-0.428295	9.960500	0.016923	-0.004281	0.099606	4.156168	-4.420845	3.691435
22641	0	1.690488	-0.439507	9.936553	0.016907	-0.004395	0.099365	4.152497	-4.417358	3.682926
22642	0	1.690633	-0.439722	10.009705	0.016903	-0.004396	0.100098	4.148492	-4.420162	3.684465
22643	0	1.690319	-0.402586	9.930490	0.016907	-0.004028	0.099304	4.148233	-4.414846	3.688113
22644	0	1.677483	-0.433040	9.942752	0.016777	-0.004329	0.099427	4.143194	-4.411520	3.694277
22645	0	1.653842	-0.421225	9.936555	0.016541	-0.004211	0.099365	4.139172	-4.407958	3.699945
22646	0	1.696322	-0.384913	9.960926	0.016963	-0.003847	0.099609	4.133778	-4.407340	3.707485
22647	0	1.653846	-0.427126	9.912149	0.016541	-0.004272	0.099121	4.132068	-4.403803	3.706580
22648	0	1.677891	-0.414884	9.899918	0.016780	-0.004148	0.098999	4.128615	-4.401265	3.702800
22649	0	1.647728	-0.421387	9.875515	0.016479	-0.004211	0.098755	4.122803	-4.397133	3.695199
22650	0	1.641594	-0.427639	9.820527	0.016414	-0.004278	0.098206	4.121834	-4.398312	3.687935
22651	0	1.666269	-0.420993	9.869390	0.016663	-0.004211	0.098694	4.120450	-4.397461	3.691438
22652	0	1.659890	-0.451423	9.838815	0.016602	-0.004514	0.098388	4.116814	-4.393270	3.694000
22653	0	1.635604	-0.408847	9.875515	0.016357	-0.004089	0.098755	4.114733	-4.390625	3.700459
22654	0	1.696331	-0.402658	9.826687	0.016965	-0.004026	0.098267	4.111469	-4.387805	3.703123
22655	0	1.642259	-0.421131	9.796074	0.016418	-0.004211	0.097961	4.108478	-4.391771	3.711037
22656	0	1.667669	-0.439669	9.844661	0.016670	-0.004395	0.098448	4.102857	-4.398480	3.716342
22657	0	1.666690	-0.451291	9.863226	0.016663	-0.004517	0.098633	4.104007	-4.402394	3.720514
22658	0	1.636858	-0.432771	9.930183	0.016366	-0.004327	0.099302	4.099980	-4.403852	3.716863
22659	0	1.642323	-0.421600	9.844872	0.016418	-0.004211	0.098450	4.091659	-4.408092	3.714513
22660	0	1.673737	-0.452853	9.972777	0.016733	-0.004526	0.099729	4.085861	-4.411718	3.716206
22661	0	1.636007	-0.463588	9.930389	0.016357	-0.004639	0.099304	4.085891	-4.413970	3.720315
22662	0	1.648887	-0.414427	9.887529	0.016484	-0.004146	0.098876	4.084370	-4.418038	3.718146
22663	0	1.672716	-0.421295	9.991390	0.016724	-0.004211	0.099915	4.079529	-4.421078	3.722475
22664	0	1.667786	-0.433455	9.936201	0.016669	-0.004337	0.099363	4.079616	-4.429596	3.719008
22665	0	1.672686	-0.463753	9.973096	0.016724	-0.004639	0.099731	4.077825	-4.432174	3.719388
22666	0	1.685025	-0.439055	9.979086	0.016851	-0.004393	0.099791	4.077105	-4.429746	3.721439
22667	0	1.703051	-0.408714	10.009746	0.017029	-0.004089	0.100098	4.076542	-4.430590	3.723336
22668	0	1.684814	-0.420913	10.040189	0.016849	-0.004208	0.100402	4.071757	-4.429001	3.728276
22669	0	1.684616	-0.421226	10.009754	0.016846	-0.004211	0.100098	4.067718	-4.428566	3.731316
22670	0	1.672439	-0.439468	9.936439	0.016725	-0.004396	0.099364	4.066703	-4.426908	3.724672
22671	0	1.659915	-0.409215	9.973173	0.016602	-0.004089	0.099731	4.060503	-4.422867	3.721880
22672	0	1.671228	-0.421160	9.979382	0.016719	-0.004217	0.099792	4.063703	-4.414539	3.732013
22673	0	1.684245	-0.409329	9.948769	0.016846	-0.004089	0.099487	4.056187	-4.409667	3.731527
22674	0	1.689450	-0.379315	9.899996	0.016900	-0.003793	0.098999	4.052727	-4.402064	3.733156
22675	0	1.641781	-0.420836	9.832788	0.016418	-0.004211	0.098328	4.053184	-4.400309	3.739506
22676	0	1.647551	-0.396368	9.838893	0.016478	-0.003962	0.098389	4.047718	-4.396729	3.742953
22677	0	1.654474	-0.421300	9.863204	0.016541	-0.004211	0.098633	4.042825	-4.400645	3.747334
22678	0	1.654482	-0.415266	9.820429	0.016548	-0.004154	0.098204	4.041588	-4.395555	3.746810
22679	0	1.666347	-0.408812	9.790029	0.016663	-0.004089	0.097900	4.039966	-4.395535	3.750356
22680	0	1.648038	-0.426798	9.832681	0.016480	-0.004271	0.098327	4.039882	-4.394422	3.755707
22681	0	1.666785	-0.403049	9.802148	0.016663	-0.004028	0.098022	4.034369	-4.399043	3.750115
22682	0	1.649376	-0.390912	9.875147	0.016490	-0.003911	0.098752	4.033476	-4.402409	3.758433
22683	0	1.623925	-0.457738	9.838804	0.016235	-0.004578	0.098389	4.030706	-4.405863	3.760017
22684	0	1.660977	-0.439598	9.863074	0.016609	-0.004395	0.098631	4.026023	-4.405344	3.760128
22685	0	1.660814	-0.421218	9.863167	0.016602	-0.004211	0.098633	4.022102	-4.411834	3.760117
22686	0	1.662038	-0.433465	9.832372	0.016614	-0.004335	0.098325	4.019917	-4.418228	3.765822
22687	0	1.642503	-0.433500	9.857062	0.016418	-0.004333	0.098572	4.015132	-4.424719	3.764202
22688	0	1.661784	-0.421384	9.862936	0.016614	-0.004215	0.098630	4.013729	-4.427869	3.764624
22689	0	1.678855	-0.439856	9.881508	0.016785	-0.004395	0.098816	4.006064	-4.431291	3.769041
22690	0	1.654821	-0.415793	9.832577	0.016548	-0.004159	0.098326	4.004261	-4.430117	3.768288
22691	0	1.660533	-0.427290	9.912044	0.016602	-0.004272	0.099121	4.000776	-4.433008	3.765794
22692	0	1.660696	-0.439310	9.930277	0.016609	-0.004395	0.099302	4.000467	-4.429369	3.770043
22693	0	1.660298	-0.414736	9.930409	0.016602	-0.004150	0.099304	4.000922	-4.429727	3.766134
22694	0	1.672828	-0.408499	10.009635	0.016726	-0.004084	0.100097	3.996388	-4.430496	3.763575
22695	0	1.678349	-0.439266	9.973173	0.016785	-0.004395	0.099731	3.995520	-4.427891	3.764047
22696	0	1.684117	-0.439300	9.973167	0.016843	-0.004392	0.099731	3.991012	-4.424743	3.760822
22697	0	1.660188	-0.427414	9.948718	0.016602	-0.004272	0.099487	3.986098	-4.423886	3.759442
22698	0	1.678863	-0.427350	9.985202	0.016785	-0.004276	0.099853	3.986259	-4.427056	3.753895
22699	0	1.660088	-0.421339	9.967044	0.016602	-0.004211	0.099670	3.981101	-4.424662	3.744331
22700	0	1.696133	-0.409658	9.918280	0.016966	-0.004094	0.099182	3.975327	-4.418228	3.746321
22701	0	1.635337	-0.402869	9.881657	0.016357	-0.004028	0.098816	3.971879	-4.412516	3.750982
22702	0	1.653035	-0.409039	9.869507	0.016532	-0.004090	0.098695	3.968766	-4.409652	3.753992
22703	0	1.660035	-0.421278	9.887710	0.016602	-0.004211	0.098877	3.964232	-4.407037	3.756432
22704	0	1.659969	-0.439739	9.887679	0.016599	-0.004397	0.098877	3.961244	-4.406934	3.757156
22705	0	1.641722	-0.402904	9.875506	0.016418	-0.004028	0.098755	3.957424	-4.404338	3.760444
22706	0	1.640918	-0.409039	9.802357	0.016416	-0.004091	0.098022	3.955421	-4.395929	3.767152
22707	0	1.611355	-0.420849	9.820565	0.016113	-0.004211	0.098206	3.955836	-4.394959	3.766457
22708	0	1.623603	-0.433006	9.790018	0.016235	-0.004328	0.097900	3.950184	-4.394664	3.770141
22709	0	1.653911	-0.414849	9.790071	0.016541	-0.004150	0.097900	3.949452	-4.391558	3.767330
22710	0	1.660091	-0.414452	9.796102	0.016598	-0.004148	0.097961	3.949941	-4.394129	3.770020
22711	0	1.648455	-0.433687	9.832664	0.016479	-0.004333	0.098328	3.943053	-4.398820	3.772302
22712	0	1.649254	-0.445689	9.887379	0.016489	-0.004463	0.098874	3.947302	-4.401577	3.770166
22713	0	1.642374	-0.439422	9.918127	0.016418	-0.004395	0.099182	3.944713	-4.406207	3.768512
22714	0	1.686007	-0.384251	9.863035	0.016856	-0.003845	0.098631	3.944836	-4.409524	3.769676
22715	0	1.635621	-0.433258	9.893823	0.016357	-0.004333	0.098938	3.942913	-4.406929	3.770460
22716	0	1.690448	-0.402874	9.905990	0.016904	-0.004027	0.099060	3.938382	-4.406386	3.769848
22717	0	1.684660	-0.391021	9.863250	0.016846	-0.003906	0.098633	3.930862	-4.406298	3.771998
22718	0	1.673048	-0.397832	9.930232	0.016726	-0.003976	0.099303	3.925064	-4.410917	3.779783
22719	0	1.666331	-0.378488	9.973130	0.016663	-0.003784	0.099731	3.921229	-4.410950	3.790181
22720	0	1.672871	-0.409389	9.966866	0.016725	-0.004091	0.099669	3.915278	-4.414426	3.791911
22721	0	1.703146	-0.390698	9.985303	0.017029	-0.003906	0.099854	3.911511	-4.416148	3.792308
22722	0	1.642590	-0.427368	10.015733	0.016423	-0.004274	0.100158	3.909317	-4.418057	3.789251
22723	0	1.672495	-0.415502	9.967000	0.016724	-0.004150	0.099670	3.901104	-4.418374	3.791111
22724	0	1.672376	-0.403741	9.918149	0.016726	-0.004038	0.099181	3.898703	-4.414959	3.789648
22725	0	1.702838	-0.402918	9.997562	0.017029	-0.004028	0.099976	3.894808	-4.413187	3.792715
22726	0	1.647565	-0.415409	9.924357	0.016479	-0.004152	0.099243	3.889815	-4.408737	3.795172
22727	0	1.666447	-0.421026	9.899876	0.016663	-0.004211	0.098999	3.888222	-4.409605	3.794231
22728	0	1.666117	-0.408499	9.893786	0.016665	-0.004087	0.098937	3.888090	-4.403686	3.802119
22729	0	1.666011	-0.427366	9.942663	0.016663	-0.004272	0.099426	3.883795	-4.399663	3.803510
22730	0	1.647154	-0.415320	9.893836	0.016474	-0.004153	0.098938	3.880935	-4.395860	3.800577
22731	0	1.617800	-0.463884	9.881531	0.016174	-0.004639	0.098816	3.877696	-4.399389	3.805244
22732	0	1.630111	-0.439609	9.881431	0.016303	-0.004395	0.098814	3.874053	-4.396043	3.807154
22733	0	1.635385	-0.415227	9.851126	0.016357	-0.004150	0.098511	3.868980	-4.390696	3.806318
22734	0	1.665416	-0.421229	9.838894	0.016655	-0.004215	0.098389	3.869506	-4.388221	3.802293
22735	0	1.654120	-0.415249	9.863261	0.016541	-0.004150	0.098633	3.864173	-4.387777	3.802094
22736	0	1.660588	-0.379340	9.850905	0.016603	-0.003789	0.098510	3.856122	-4.390504	3.803081
22737	0	1.636407	-0.378000	9.802151	0.016357	-0.003784	0.098022	3.858032	-4.396943	3.801677
22738	0	1.649518	-0.414234	9.862958	0.016493	-0.004143	0.098630	3.855566	-4.398638	3.807058
22739	0	1.653869	-0.427079	9.814491	0.016541	-0.004272	0.098145	3.854565	-4.395555	3.812720
22740	0	1.671923	-0.402614	9.869392	0.016720	-0.004025	0.098694	3.850877	-4.393734	3.811530
22741	0	1.660597	-0.415339	9.838780	0.016602	-0.004150	0.098389	3.844529	-4.397506	3.809132
22742	0	1.703969	-0.422043	9.893463	0.017037	-0.004218	0.098935	3.838954	-4.399069	3.809972
22743	0	1.660709	-0.439541	9.887599	0.016602	-0.004395	0.098877	3.835039	-4.404194	3.807177
22744	0	1.661554	-0.427803	9.942267	0.016612	-0.004274	0.099423	3.827976	-4.406871	3.806411
22745	0	1.660310	-0.421092	9.924293	0.016602	-0.004211	0.099243	3.825602	-4.407708	3.814216
22746	0	1.685105	-0.403282	9.942471	0.016849	-0.004028	0.099425	3.817567	-4.409459	3.818471
22747	0	1.690185	-0.433630	9.961008	0.016907	-0.004333	0.099609	3.811493	-4.402839	3.822782
22748	0	1.671122	-0.464275	9.942762	0.016713	-0.004644	0.099427	3.810475	-4.399485	3.824066
22749	0	1.678384	-0.433252	9.924335	0.016785	-0.004333	0.099243	3.808715	-4.397298	3.825494
22750	0	1.660060	-0.421369	9.924287	0.016600	-0.004210	0.099243	3.802127	-4.397313	3.830657
22751	0	1.684754	-0.403048	9.985312	0.016846	-0.004028	0.099854	3.796824	-4.398029	3.826051
22752	0	1.666490	-0.427906	9.979154	0.016665	-0.004277	0.099792	3.791823	-4.396463	3.830671
22753	0	1.666171	-0.427676	9.936520	0.016663	-0.004272	0.099365	3.784073	-4.394120	3.829059
22754	0	1.684156	-0.416045	9.942563	0.016844	-0.004159	0.099425	3.779544	-4.390282	3.828459
22755	0	1.684317	-0.421477	9.887724	0.016846	-0.004211	0.098877	3.772845	-4.386254	3.831772
22756	0	1.671378	-0.428458	9.918259	0.016718	-0.004279	0.099182	3.763767	-4.380357	3.832172
22757	0	1.678279	-0.457377	9.967090	0.016785	-0.004578	0.099670	3.765354	-4.376700	3.828913
22758	0	1.672055	-0.438896	9.912088	0.016720	-0.004387	0.099121	3.760139	-4.376367	3.831172
22759	0	1.678179	-0.378407	9.875538	0.016785	-0.003784	0.098755	3.757415	-4.371916	3.835538
22760	0	1.665214	-0.378734	9.838935	0.016657	-0.003784	0.098389	3.750916	-4.365427	3.837888
22761	0	1.629261	-0.439678	9.851127	0.016296	-0.004395	0.098511	3.745434	-4.360139	3.844311
22762	0	1.641002	-0.458342	9.838971	0.016411	-0.004582	0.098390	3.741398	-4.358092	3.844569
22763	0	1.654012	-0.421146	9.844977	0.016541	-0.004211	0.098450	3.738528	-4.356333	3.842777
22764	0	1.648085	-0.390714	9.814415	0.016479	-0.003907	0.098145	3.735760	-4.357732	3.842855
22765	0	1.641798	-0.402904	9.814458	0.016418	-0.004028	0.098145	3.732088	-4.355985	3.845610
22766	0	1.623620	-0.458206	9.832707	0.016233	-0.004580	0.098328	3.726323	-4.358067	3.847249
22767	0	1.648018	-0.427036	9.869382	0.016479	-0.004272	0.098694	3.725899	-4.357629	3.849176
22768	0	1.672462	-0.408391	9.869296	0.016725	-0.004086	0.098693	3.724943	-4.356427	3.850601
22769	0	1.672522	-0.390790	9.887662	0.016724	-0.003906	0.098877	3.720197	-4.357232	3.855624
22770	0	1.667030	-0.421633	9.893617	0.016665	-0.004215	0.098937	3.716084	-4.361746	3.856116
22771	0	1.660397	-0.396899	9.893752	0.016602	-0.003967	0.098938	3.711288	-4.363412	3.855903
22772	0	1.654633	-0.427815	9.917997	0.016545	-0.004276	0.099180	3.706294	-4.363545	3.859706
22773	0	1.641909	-0.421495	9.912084	0.016418	-0.004211	0.099121	3.699463	-4.362931	3.862060
22774	0	1.666915	-0.428262	9.869184	0.016664	-0.004280	0.098693	3.693711	-4.368277	3.865591
22775	0	1.678591	-0.409279	9.991420	0.016785	-0.004089	0.099915	3.686980	-4.368608	3.870587
22776	0	1.672618	-0.428109	9.881481	0.016726	-0.004280	0.098815	3.683004	-4.368302	3.876790
22777	0	1.696981	-0.445767	9.966997	0.016968	-0.004456	0.099670	3.677795	-4.369510	3.878913
22778	0	1.678810	-0.446270	9.966846	0.016788	-0.004460	0.099669	3.672308	-4.367857	3.879597
22779	0	1.678244	-0.408994	9.942662	0.016785	-0.004089	0.099426	3.668822	-4.364317	3.882430
22780	0	1.672179	-0.397425	9.905936	0.016719	-0.003969	0.099060	3.660229	-4.366476	3.882807
22781	0	1.672221	-0.421712	9.942627	0.016724	-0.004211	0.099426	3.650935	-4.363742	3.885781
22782	0	1.665664	-0.441375	9.899825	0.016660	-0.004406	0.098998	3.639299	-4.358738	3.882096
22783	0	1.635545	-0.427192	9.893834	0.016357	-0.004272	0.098938	3.637128	-4.355263	3.879382
22784	0	1.647034	-0.414618	9.948821	0.016475	-0.004150	0.099487	3.639115	-4.349212	3.884249
22785	0	1.660350	-0.457704	9.960908	0.016602	-0.004578	0.099609	3.637035	-4.350051	3.881042
22786	0	1.659961	-0.444986	9.863288	0.016604	-0.004455	0.098632	3.639748	-4.343162	3.882357
22787	0	1.653528	-0.415323	9.918289	0.016541	-0.004150	0.099182	3.633715	-4.336081	3.888266
22788	0	1.646869	-0.415679	9.893897	0.016469	-0.004156	0.098939	3.630183	-4.334412	3.887408
22789	0	1.642103	-0.390634	9.802203	0.016418	-0.003906	0.098022	3.627300	-4.336160	3.884352
22790	0	1.648500	-0.433511	9.783825	0.016484	-0.004334	0.097838	3.623768	-4.335839	3.883417
22791	0	1.642131	-0.445313	9.838831	0.016418	-0.004456	0.098389	3.623800	-4.337935	3.880425
22792	0	1.649242	-0.426722	9.881378	0.016485	-0.004268	0.098815	3.621527	-4.345157	3.884305
22793	0	1.660248	-0.415233	9.826636	0.016602	-0.004150	0.098267	3.616526	-4.345028	3.887353
22794	0	1.684873	-0.403437	9.863162	0.016848	-0.004033	0.098632	3.612301	-4.345137	3.888019
22795	0	1.648193	-0.414818	9.912078	0.016479	-0.004150	0.099121	3.612047	-4.346801	3.889274
22796	0	1.667558	-0.439490	9.881339	0.016667	-0.004391	0.098815	3.604471	-4.355078	3.888281
22797	0	1.678855	-0.427122	9.869324	0.016785	-0.004272	0.098694	3.603122	-4.358499	3.891133
22798	0	1.649111	-0.421239	9.924047	0.016487	-0.004210	0.099241	3.597085	-4.361863	3.891117
22799	0	1.667078	-0.408822	9.973012	0.016663	-0.004089	0.099731	3.595596	-4.370066	3.892467
22800	0	1.680337	-0.427413	9.923973	0.016801	-0.004271	0.099240	3.588756	-4.371824	3.892653
22801	0	1.660513	-0.451440	9.918163	0.016602	-0.004517	0.099182	3.588511	-4.374794	3.894560
22802	0	1.673481	-0.439246	9.930146	0.016730	-0.004391	0.099302	3.583760	-4.378845	3.894641
22803	0	1.672539	-0.445348	9.967021	0.016724	-0.004456	0.099670	3.583399	-4.379620	3.892879
22804	0	1.666999	-0.414454	9.930257	0.016665	-0.004147	0.099303	3.582959	-4.383681	3.894506
22805	0	1.702952	-0.396814	9.936508	0.017029	-0.003967	0.099365	3.579268	-4.383228	3.893521
22806	0	1.666229	-0.445997	9.912028	0.016664	-0.004458	0.099120	3.574800	-4.380478	3.890797
22807	0	1.659790	-0.421238	9.979305	0.016602	-0.004211	0.099792	3.571000	-4.375132	3.893057
22808	0	1.671292	-0.415723	9.961064	0.016716	-0.004152	0.099610	3.562684	-4.370427	3.892231
22809	0	1.690780	-0.415062	9.948712	0.016907	-0.004150	0.099487	3.559716	-4.370415	3.893745
22810	0	1.654361	-0.433605	9.887573	0.016542	-0.004334	0.098876	3.555173	-4.370509	3.891461
22811	0	1.666256	-0.433239	9.918218	0.016663	-0.004333	0.099182	3.553740	-4.369177	3.892288
22812	0	1.677977	-0.396517	9.973212	0.016784	-0.003965	0.099731	3.551301	-4.363368	3.892281
22813	0	1.672069	-0.433426	9.912156	0.016724	-0.004333	0.099121	3.547723	-4.358904	3.897154
22814	0	1.653158	-0.433643	9.918246	0.016534	-0.004335	0.099182	3.543868	-4.355048	3.901230
22815	0	1.672310	-0.433714	9.875481	0.016724	-0.004333	0.098755	3.537010	-4.353145	3.902430
22816	0	1.659989	-0.409923	9.881483	0.016600	-0.004097	0.098815	3.531757	-4.352129	3.901878
22817	0	1.666106	-0.427249	9.832790	0.016663	-0.004272	0.098328	3.529054	-4.349054	3.900615
22818	0	1.665875	-0.421204	9.899904	0.016659	-0.004212	0.098999	3.526755	-4.347857	3.903648
22819	0	1.648023	-0.439299	9.869379	0.016479	-0.004395	0.098694	3.525851	-4.347403	3.903377
22820	0	1.684429	-0.451701	9.857112	0.016847	-0.004515	0.098571	3.520540	-4.343315	3.903139
22821	0	1.660164	-0.451887	9.887684	0.016602	-0.004517	0.098877	3.515241	-4.342341	3.907157
22822	0	1.629489	-0.427745	9.863210	0.016296	-0.004277	0.098632	3.512321	-4.339393	3.906525
22823	0	1.636039	-0.427423	9.930363	0.016357	-0.004272	0.099304	3.507647	-4.341434	3.901426
22824	0	1.636661	-0.446365	9.917946	0.016363	-0.004459	0.099180	3.500100	-4.344101	3.901973
22825	0	1.641899	-0.427561	9.918191	0.016418	-0.004272	0.099182	3.493821	-4.343526	3.905014
22826	0	1.648444	-0.452739	9.905825	0.016480	-0.004523	0.099059	3.486448	-4.346858	3.906306
22827	0	1.660321	-0.415058	9.893770	0.016602	-0.004150	0.098938	3.483542	-4.347636	3.907289
22828	0	1.685225	-0.433721	9.869214	0.016849	-0.004334	0.098693	3.477722	-4.350544	3.903002
22829	0	1.665988	-0.445852	9.893831	0.016663	-0.004456	0.098938	3.471723	-4.346012	3.900323
22830	0	1.690475	-0.464531	9.991392	0.016901	-0.004645	0.099915	3.469082	-4.349183	3.904548
22831	0	1.678490	-0.427682	9.924294	0.016785	-0.004272	0.099243	3.461469	-4.348168	3.901616
22832	0	1.672211	-0.452766	9.930343	0.016724	-0.004526	0.099303	3.457096	-4.345191	3.904448
22833	0	1.641778	-0.409017	9.979256	0.016418	-0.004089	0.099792	3.453482	-4.343352	3.908301
22834	0	1.653744	-0.397003	10.009782	0.016539	-0.003969	0.100098	3.449876	-4.340844	3.909325
22835	0	1.666377	-0.445462	9.948715	0.016663	-0.004456	0.099487	3.448267	-4.341208	3.914183
22836	0	1.690740	-0.427345	9.954751	0.016909	-0.004272	0.099547	3.443440	-4.338453	3.909811
22837	0	1.654285	-0.445759	9.942579	0.016541	-0.004456	0.099426	3.438452	-4.340109	3.913018
22838	0	1.672578	-0.409189	9.973007	0.016728	-0.004094	0.099730	3.438356	-4.335958	3.918976
22839	0	1.672150	-0.427152	9.906046	0.016724	-0.004272	0.099060	3.436805	-4.332356	3.922267
22840	0	1.665331	-0.426985	9.948813	0.016658	-0.004272	0.099487	3.436101	-4.325897	3.923357
22841	0	1.647498	-0.433419	9.899974	0.016479	-0.004333	0.098999	3.432768	-4.319149	3.921186
22842	0	1.671100	-0.451480	9.881757	0.016714	-0.004519	0.098817	3.434382	-4.314642	3.922928
22843	0	1.641487	-0.414812	9.906075	0.016418	-0.004150	0.099060	3.434374	-4.309301	3.922983
22844	0	1.647033	-0.420689	9.881716	0.016472	-0.004208	0.098817	3.432657	-4.305987	3.912314
22845	0	1.635874	-0.426905	9.930413	0.016357	-0.004272	0.099304	3.433929	-4.306320	3.915004
22846	0	1.654243	-0.444891	9.930324	0.016542	-0.004449	0.099303	3.431260	-4.305369	3.920576
22847	0	1.623823	-0.451830	9.918158	0.016235	-0.004517	0.099182	3.426709	-4.307414	3.919169
22848	0	1.648849	-0.421648	9.899652	0.016485	-0.004215	0.098997	3.422637	-4.310153	3.923362
22849	0	1.653899	-0.433582	9.851090	0.016541	-0.004333	0.098511	3.417331	-4.307438	3.930171
22850	0	1.641685	-0.440001	9.893759	0.016415	-0.004399	0.098938	3.413946	-4.308599	3.925789
22851	0	1.666452	-0.409036	9.924280	0.016663	-0.004089	0.099243	3.410251	-4.309288	3.920685
22852	0	1.672652	-0.390830	9.905929	0.016727	-0.003909	0.099059	3.408610	-4.306975	3.922419
22853	0	1.642191	-0.433324	9.893743	0.016418	-0.004333	0.098938	3.406264	-4.309942	3.927082
22854	0	1.643157	-0.445369	9.899613	0.016425	-0.004456	0.098997	3.405795	-4.316164	3.927544
22855	0	1.678456	-0.420772	9.893816	0.016785	-0.004211	0.098938	3.407483	-4.314742	3.925805
22856	0	1.672539	-0.396326	9.936467	0.016723	-0.003961	0.099365	3.401856	-4.316820	3.930350
22857	0	1.684765	-0.408750	9.881566	0.016846	-0.004089	0.098816	3.401442	-4.317657	3.927297
22858	0	1.666992	-0.420656	9.942481	0.016666	-0.004209	0.099425	3.401170	-4.320369	3.925675
22859	0	1.666742	-0.396862	10.015784	0.016663	-0.003967	0.100159	3.397086	-4.324603	3.924678
22860	0	1.691931	-0.390628	9.997328	0.016916	-0.003909	0.099974	3.397703	-4.327044	3.929349
22861	0	1.690519	-0.427292	9.997583	0.016907	-0.004272	0.099976	3.394605	-4.324328	3.938775
22862	0	1.677660	-0.420852	9.936612	0.016781	-0.004212	0.099365	3.396439	-4.318496	3.942803
22863	0	1.684820	-0.409151	9.942576	0.016846	-0.004089	0.099426	3.391445	-4.320105	3.942499
22864	0	1.672340	-0.421576	9.912005	0.016728	-0.004216	0.099119	3.389412	-4.313246	3.943717
22865	0	1.672179	-0.427297	9.942656	0.016724	-0.004272	0.099426	3.386277	-4.310097	3.947591
22866	0	1.659602	-0.433257	9.942668	0.016598	-0.004335	0.099426	3.387015	-4.306681	3.944640
22867	0	1.672164	-0.414736	9.930466	0.016724	-0.004150	0.099304	3.387975	-4.303064	3.943659
22868	0	1.671929	-0.450790	9.960960	0.016720	-0.004511	0.099609	3.388886	-4.300961	3.937265
22869	0	1.659691	-0.414667	9.918306	0.016602	-0.004150	0.099182	3.390653	-4.294295	3.936780
22870	0	1.670685	-0.414779	9.887896	0.016714	-0.004144	0.098878	3.383517	-4.284642	3.936719
22871	0	1.659871	-0.426648	9.899976	0.016602	-0.004272	0.098999	3.387848	-4.280205	3.938322
22872	0	1.647201	-0.419934	9.826788	0.016474	-0.004200	0.098268	3.386109	-4.276797	3.935519
22873	0	1.642014	-0.396621	9.887672	0.016418	-0.003967	0.098877	3.384812	-4.277573	3.936489
22874	0	1.654373	-0.390536	9.857073	0.016543	-0.003904	0.098571	3.381126	-4.276817	3.936996
22875	0	1.653647	-0.390820	9.869445	0.016541	-0.003906	0.098694	3.376395	-4.271023	3.942458
22876	0	1.634913	-0.403363	9.845059	0.016349	-0.004033	0.098451	3.373250	-4.270274	3.945362
22877	0	1.635764	-0.414689	9.826671	0.016357	-0.004150	0.098267	3.374799	-4.269301	3.946098
22878	0	1.684959	-0.432268	9.893751	0.016846	-0.004327	0.098938	3.377051	-4.272473	3.943966
22879	0	1.678615	-0.402979	9.832732	0.016785	-0.004028	0.098328	3.372891	-4.272878	3.943411
22880	0	1.684928	-0.427962	9.881470	0.016849	-0.004276	0.098815	3.366585	-4.272549	3.943319
22881	0	1.654210	-0.433131	9.857161	0.016541	-0.004333	0.098572	3.366592	-4.273353	3.948032
22882	0	1.642744	-0.439279	9.905800	0.016421	-0.004391	0.099059	3.361663	-4.279511	3.952606
22883	0	1.678761	-0.427854	9.954758	0.016785	-0.004272	0.099548	3.352290	-4.281534	3.949649
22884	0	1.655048	-0.440767	9.960673	0.016546	-0.004407	0.099607	3.348964	-4.285132	3.948343
22885	0	1.660267	-0.439190	9.967034	0.016602	-0.004395	0.099670	3.349492	-4.285132	3.948720
22886	0	1.648434	-0.414666	9.960789	0.016481	-0.004146	0.099608	3.345802	-4.287435	3.953124
22887	0	1.660325	-0.390752	9.967008	0.016602	-0.003906	0.099670	3.341888	-4.288191	3.955873
22888	0	1.641948	-0.439541	9.954778	0.016421	-0.004397	0.099547	3.341703	-4.284813	3.953451
22889	0	1.666363	-0.439368	9.936510	0.016663	-0.004395	0.099365	3.340215	-4.284809	3.955720
22890	0	1.666026	-0.421106	9.924290	0.016665	-0.004210	0.099242	3.337099	-4.278827	3.956070
22891	0	1.629086	-0.415252	9.875571	0.016296	-0.004150	0.098755	3.332218	-4.271283	3.958721
22892	0	1.652192	-0.421912	9.955036	0.016529	-0.004216	0.099549	3.326474	-4.261870	3.960744
22893	0	1.659818	-0.408778	9.899966	0.016602	-0.004089	0.098999	3.325900	-4.256482	3.956313
22894	0	1.695484	-0.421090	9.845164	0.016961	-0.004209	0.098451	3.320817	-4.248191	3.961584
22895	0	1.659968	-0.433453	9.863308	0.016602	-0.004333	0.098633	3.317228	-4.244676	3.959112
22896	0	1.653338	-0.415545	9.875535	0.016537	-0.004153	0.098755	3.312272	-4.239758	3.965313
22897	0	1.660101	-0.408703	9.906025	0.016602	-0.004089	0.099060	3.312517	-4.237914	3.966371
22898	0	1.678213	-0.403044	9.808336	0.016783	-0.004025	0.098083	3.303243	-4.236167	3.970809
22899	0	1.641770	-0.439218	9.863304	0.016418	-0.004395	0.098633	3.303547	-4.233997	3.967719
22900	0	1.665746	-0.409079	9.845004	0.016661	-0.004086	0.098450	3.295112	-4.229075	3.967067
22901	0	1.641728	-0.415011	9.863302	0.016418	-0.004150	0.098633	3.293042	-4.226463	3.965217
22902	0	1.654083	-0.439419	9.844919	0.016538	-0.004395	0.098450	3.291047	-4.228744	3.961440
22903	0	1.659821	-0.427190	9.875547	0.016602	-0.004272	0.098755	3.289280	-4.223856	3.967860
22904	0	1.623101	-0.421438	9.808390	0.016229	-0.004210	0.098084	3.282330	-4.225501	3.969945
22905	0	1.636091	-0.414845	9.838817	0.016357	-0.004150	0.098389	3.282129	-4.228479	3.974619
22906	0	1.648668	-0.439249	9.856971	0.016486	-0.004391	0.098570	3.277687	-4.227950	3.974699
22907	0	1.660301	-0.445610	9.918186	0.016602	-0.004456	0.099182	3.274682	-4.228385	3.975173
22908	0	1.648187	-0.421256	9.869285	0.016481	-0.004213	0.098693	3.273193	-4.227624	3.972780
22909	0	1.654243	-0.421362	9.863240	0.016541	-0.004211	0.098633	3.268325	-4.228338	3.969750
22910	0	1.667045	-0.409484	9.863115	0.016666	-0.004094	0.098632	3.265088	-4.231969	3.973960
22911	0	1.642138	-0.444764	9.893786	0.016418	-0.004456	0.098938	3.271779	-4.234103	3.971930
22912	0	1.667307	-0.425755	9.905829	0.016668	-0.004257	0.099059	3.268967	-4.238493	3.975333
22913	0	1.672482	-0.421428	9.973113	0.016724	-0.004211	0.099731	3.263318	-4.238831	3.981474
22914	0	1.648441	-0.409234	9.936389	0.016481	-0.004095	0.099364	3.264016	-4.241288	3.985995
22915	0	1.690672	-0.408933	9.918213	0.016907	-0.004089	0.099182	3.261700	-4.240002	3.981558
22916	0	1.690744	-0.433836	9.966996	0.016906	-0.004334	0.099670	3.254866	-4.240910	3.983417
22917	0	1.684794	-0.397043	9.912059	0.016846	-0.003967	0.099121	3.248932	-4.242092	3.978818
22918	0	1.666842	-0.416469	9.954578	0.016666	-0.004157	0.099546	3.237919	-4.243033	3.975333
22919	0	1.641561	-0.415039	9.936570	0.016418	-0.004150	0.099365	3.235582	-4.238578	3.975579
22920	0	1.677693	-0.428042	9.899902	0.016779	-0.004272	0.098999	3.224152	-4.235065	3.975003
22921	0	1.666102	-0.421310	9.936543	0.016663	-0.004211	0.099365	3.219916	-4.232011	3.975038
22922	0	1.647220	-0.470280	9.899964	0.016476	-0.004704	0.098999	3.218440	-4.226684	3.970429
22923	0	1.654155	-0.427319	9.899882	0.016541	-0.004272	0.098999	3.215264	-4.226699	3.972605
22924	0	1.666148	-0.446012	9.899846	0.016665	-0.004457	0.098998	3.209920	-4.222006	3.973472
22925	0	1.642140	-0.470002	9.881541	0.016418	-0.004700	0.098816	3.207232	-4.224081	3.972438
22926	0	1.660312	-0.452075	9.893663	0.016607	-0.004518	0.098936	3.201248	-4.218190	3.976539
22927	0	1.635388	-0.433412	9.838923	0.016357	-0.004333	0.098389	3.198221	-4.212856	3.975809
22928	0	1.671717	-0.409320	9.869452	0.016716	-0.004091	0.098695	3.193680	-4.212980	3.974717
22929	0	1.666402	-0.421316	9.869353	0.016663	-0.004211	0.098694	3.189368	-4.213449	3.972508
22930	0	1.697302	-0.428299	9.887514	0.016970	-0.004276	0.098876	3.179354	-4.216175	3.974232
22931	0	1.660416	-0.439840	9.832702	0.016602	-0.004395	0.098328	3.172590	-4.217815	3.968469
22932	0	1.667371	-0.427850	9.862994	0.016667	-0.004281	0.098631	3.173141	-4.224222	3.973371
22933	0	1.684778	-0.396843	9.887655	0.016846	-0.003967	0.098877	3.169524	-4.225451	3.974553
22934	0	1.679033	-0.409249	9.881464	0.016788	-0.004092	0.098815	3.166893	-4.226476	3.976804
22935	0	1.636070	-0.433695	9.881522	0.016357	-0.004333	0.098816	3.160628	-4.229009	3.973373
22936	0	1.648831	-0.428026	9.838624	0.016485	-0.004280	0.098387	3.158134	-4.231335	3.970802
22937	0	1.666403	-0.415298	9.924281	0.016663	-0.004150	0.099243	3.152904	-4.231673	3.968509
22938	0	1.660569	-0.421785	9.887576	0.016604	-0.004217	0.098876	3.149825	-4.231798	3.966582
22939	0	1.660724	-0.427505	9.918107	0.016602	-0.004272	0.099182	3.144516	-4.237414	3.972382
22940	0	1.667583	-0.452431	9.887354	0.016673	-0.004522	0.098874	3.139891	-4.239876	3.982987
22941	0	1.672840	-0.433369	9.912028	0.016724	-0.004333	0.099121	3.137377	-4.244165	3.983848
22942	0	1.667636	-0.427489	9.893530	0.016672	-0.004273	0.098936	3.133401	-4.247790	3.983404
22943	0	1.654003	-0.427404	9.930421	0.016541	-0.004272	0.099304	3.129256	-4.246444	3.990722
22944	0	1.660031	-0.433622	9.960852	0.016601	-0.004337	0.099608	3.128244	-4.244846	3.989299
22945	0	1.666069	-0.427361	9.979275	0.016663	-0.004272	0.099792	3.124646	-4.241727	3.995747
22946	0	1.659628	-0.439747	9.924341	0.016598	-0.004397	0.099243	3.122307	-4.238826	3.993151
22947	0	1.665377	-0.408442	9.955002	0.016663	-0.004089	0.099548	3.125729	-4.227408	3.992947
22948	0	1.676631	-0.438536	9.955123	0.016767	-0.004385	0.099551	3.123048	-4.226032	3.995005
22949	0	1.672283	-0.421002	9.881611	0.016724	-0.004211	0.098816	3.122424	-4.223914	3.992001
22950	0	1.653701	-0.414994	9.875509	0.016539	-0.004148	0.098755	3.118530	-4.220757	3.992750
22951	0	1.666105	-0.415049	9.863307	0.016663	-0.004150	0.098633	3.116195	-4.217738	3.992528
22952	0	1.695993	-0.421422	9.857239	0.016964	-0.004212	0.098572	3.111872	-4.211991	3.995612
22953	0	1.678154	-0.433243	9.887753	0.016785	-0.004333	0.098877	3.110890	-4.207133	3.993263
22954	0	1.689859	-0.439108	9.857305	0.016900	-0.004393	0.098573	3.110451	-4.204245	3.993219
22955	0	1.660255	-0.414305	9.875503	0.016602	-0.004150	0.098755	3.116643	-4.204239	3.992941
22956	0	1.672687	-0.431519	9.857173	0.016726	-0.004319	0.098572	3.119017	-4.204643	3.994900
22957	0	1.648174	-0.445704	9.887651	0.016479	-0.004456	0.098877	3.115102	-4.206002	3.992708
22958	0	1.685095	-0.403520	9.881459	0.016850	-0.004032	0.098815	3.109364	-4.206608	3.994072
22959	0	1.684702	-0.397000	9.912076	0.016846	-0.003967	0.099121	3.104041	-4.206989	3.994496
22960	0	1.654692	-0.433946	9.838695	0.016542	-0.004339	0.098388	3.101530	-4.211093	3.996237
22961	0	1.642118	-0.457789	9.814406	0.016418	-0.004578	0.098145	3.098998	-4.213249	3.997290
22962	0	1.679317	-0.433165	9.887453	0.016789	-0.004334	0.098875	3.099981	-4.216509	3.998687
22963	0	1.660364	-0.415146	9.820517	0.016602	-0.004150	0.098206	3.096543	-4.217772	3.999024
22964	0	1.672970	-0.408944	9.893677	0.016727	-0.004092	0.098937	3.097511	-4.219282	4.000311
22965	0	1.661014	-0.433431	9.899755	0.016602	-0.004333	0.098999	3.094344	-4.227976	3.998632
22966	0	1.686872	-0.421275	9.887217	0.016863	-0.004213	0.098873	3.092803	-4.233506	3.997194
22967	0	1.666520	-0.415240	9.875436	0.016663	-0.004150	0.098755	3.088327	-4.235207	3.991684
22968	0	1.654528	-0.415124	9.893625	0.016545	-0.004155	0.098936	3.090614	-4.234113	3.992151
22969	0	1.685031	-0.421726	9.942524	0.016846	-0.004211	0.099426	3.081753	-4.238436	3.994368
22970	0	1.655528	-0.471140	9.905620	0.016549	-0.004712	0.099057	3.080351	-4.244414	3.994461
22971	0	1.678826	-0.390632	9.948670	0.016785	-0.003906	0.099487	3.078077	-4.247436	3.996601
22972	0	1.679028	-0.396741	9.887526	0.016791	-0.003968	0.098875	3.076879	-4.244999	3.995962
22973	0	1.666021	-0.439042	9.948789	0.016663	-0.004395	0.099487	3.079419	-4.241039	3.997239
22974	0	1.677921	-0.457135	9.912210	0.016780	-0.004570	0.099122	3.075740	-4.239024	3.996999
22975	0	1.672310	-0.433075	9.844992	0.016724	-0.004333	0.098450	3.076751	-4.237256	3.998212
22976	0	1.654081	-0.408159	9.936499	0.016539	-0.004085	0.099365	3.078040	-4.238434	3.993676
22977	0	1.666086	-0.414446	9.936577	0.016663	-0.004150	0.099365	3.082647	-4.235396	3.994558
22978	0	1.653891	-0.432627	9.893839	0.016537	-0.004322	0.098939	3.075664	-4.236761	3.994163
22979	0	1.653721	-0.403022	9.967088	0.016541	-0.004028	0.099670	3.071351	-4.231924	3.996853
22980	0	1.665901	-0.378677	9.924269	0.016656	-0.003788	0.099243	3.070585	-4.234403	4.001725
22981	0	1.659920	-0.384181	9.912162	0.016602	-0.003845	0.099121	3.072365	-4.230464	3.999107
22982	0	1.659546	-0.426856	9.857284	0.016597	-0.004266	0.098573	3.067048	-4.227809	3.998241
22983	0	1.635742	-0.414879	9.887702	0.016357	-0.004150	0.098877	3.066773	-4.226581	3.996913
22984	0	1.678366	-0.426871	9.912130	0.016785	-0.004270	0.099121	3.065664	-4.224366	4.001357
22985	0	1.641659	-0.439327	9.881628	0.016418	-0.004395	0.098816	3.064952	-4.221308	4.005233
22986	0	1.660164	-0.439479	9.863206	0.016598	-0.004393	0.098633	3.060315	-4.224755	4.009076
22987	0	1.654044	-0.445806	9.912100	0.016541	-0.004456	0.099121	3.055356	-4.223497	4.011005
22988	0	1.660894	-0.470613	9.881353	0.016601	-0.004705	0.098815	3.052405	-4.231872	4.008065
22989	0	1.648097	-0.414854	9.875471	0.016479	-0.004150	0.098755	3.052414	-4.232402	4.006929
22990	0	1.672821	-0.451460	9.875360	0.016726	-0.004514	0.098754	3.049281	-4.233484	4.009993
22991	0	1.666195	-0.433457	9.838873	0.016663	-0.004333	0.098389	3.045928	-4.231717	4.011794
22992	0	1.648075	-0.446136	9.863215	0.016478	-0.004458	0.098633	3.040429	-4.234283	4.015346
22993	0	1.678687	-0.408662	9.881566	0.016785	-0.004089	0.098816	3.041415	-4.236052	4.021655
22994	0	1.672853	-0.408187	9.826558	0.016727	-0.004085	0.098266	3.042441	-4.236282	4.021748
22995	0	1.678799	-0.439598	9.893736	0.016785	-0.004395	0.098938	3.038690	-4.238864	4.020010
22996	0	1.691309	-0.451645	9.972977	0.016913	-0.004520	0.099730	3.041102	-4.237439	4.023677
22997	0	1.684883	-0.445400	9.924270	0.016846	-0.004456	0.099243	3.040765	-4.240062	4.026181
22998	0	1.666987	-0.408493	9.936313	0.016668	-0.004086	0.099363	3.040449	-4.240712	4.025493
22999	0	1.666443	-0.402924	9.924282	0.016663	-0.004028	0.099243	3.037313	-4.241666	4.026024
[truncated: 618 more rows]
