# Supplementary material for: Properties of traditional bamboo carrying poles have implications for user interactions
Source: PLoS One. 2018 May 10;13(5):e0196208. doi: 10.1371/journal.pone.0196208 (PMC5945030; doi:10.1371/journal.pone.0196208)
Supplement: S1 Text — (ZIP) [file pone.0196208.s005.zip › ResTest_PoleM_LoLoad2.txt]

// Start Time: Unknown
// Update Rate: 100.0Hz
// Filter Profile: human (34.3)
// Firmware Version: 2.1.4
PacketCounter	SampleTimeFine	Acc_X	Acc_Y	Acc_Z	VelInc_X	VelInc_Y	VelInc_Z	Roll	Pitch	Yaw	Latitude	Longitude	Altitude	Vel_X	Vel_Y	Vel_Z
21005	0	-1.299589	1.732500	12.101736	-0.012756	0.017395	0.121033	2.773791	1.712978	9.054009
21006	0	-1.487144	3.204290	18.965092	-0.014607	0.032008	0.189677	2.796358	1.870837	9.072374
21007	0	-1.163130	1.443889	15.972447	-0.011536	0.014465	0.159729	2.778849	1.937867	9.099037
21008	0	-1.199729	-0.713502	18.589699	-0.012010	-0.007142	0.185896	2.783139	1.930124	9.098740
21009	0	-1.032715	0.318809	14.673733	-0.010437	0.003235	0.146729	2.745457	1.846221	9.079770
21010	0	-1.142866	2.040449	11.924675	-0.011543	0.020431	0.119231	2.719138	1.736725	9.052911
21011	0	-1.343062	2.429686	16.456099	-0.013672	0.024231	0.164551	2.763040	1.570589	9.029753
21012	0	-1.541236	1.463133	13.037517	-0.015671	0.014630	0.130344	2.761405	1.345511	9.004170
21013	0	-1.527953	1.421563	12.704942	-0.015564	0.014221	0.127014	2.753532	1.091089	8.981080
21014	0	-1.618226	0.450738	12.957269	-0.016513	0.004505	0.129531	2.752433	0.800575	8.949089
21015	0	-1.268247	0.383761	9.695821	-0.012939	0.003845	0.096924	2.740380	0.498735	8.917359
21016	0	-0.903337	1.149430	10.004794	-0.009295	0.011457	0.100028	2.779999	0.201400	8.881680
21017	0	-0.845059	1.167548	8.406507	-0.008667	0.011658	0.084045	2.801809	-0.090588	8.847283
21018	0	-0.699585	0.749107	6.096013	-0.007133	0.007472	0.060946	2.835612	-0.346676	8.812944
21019	0	-0.918200	1.191289	5.354184	-0.009277	0.011902	0.053528	2.856982	-0.547845	8.791904
21020	0	-0.830160	0.076649	6.168674	-0.008389	0.000757	0.061675	2.872855	-0.708401	8.773568
21021	0	-0.769791	0.591966	5.274231	-0.007751	0.005920	0.052734	2.870822	-0.823486	8.754789
21022	0	-0.567117	0.841993	4.963630	-0.005698	0.008421	0.049633	2.868572	-0.885429	8.738902
21023	0	-0.572987	1.361346	5.450452	-0.005737	0.013611	0.054504	2.874065	-0.901052	8.734461
21024	0	-0.555724	0.403065	6.188901	-0.005537	0.004034	0.061891	2.867988	-0.864006	8.739789
21025	0	-0.663933	0.439571	7.146770	-0.006592	0.004395	0.071472	2.870504	-0.787915	8.742646
21026	0	-0.665526	1.080100	8.134472	-0.006579	0.010805	0.081350	2.865428	-0.682060	8.748604
21027	0	-0.772504	1.402083	8.391749	-0.007629	0.014038	0.083923	2.842857	-0.553094	8.759744
21028	0	-0.918006	1.623901	9.281177	-0.009062	0.016257	0.092820	2.821369	-0.408874	8.776033
21029	0	-1.007609	-0.159830	9.532338	-0.009949	-0.001587	0.095337	2.808692	-0.257191	8.797552
21030	0	-1.081786	1.712858	9.297745	-0.010686	0.017128	0.092993	2.811061	-0.096781	8.806776
21031	0	-0.742471	2.697089	2.221173	-0.007385	0.026978	0.022217	2.776547	0.111951	8.846542
21032	0	-1.161446	-1.770395	10.813874	-0.011390	-0.017708	0.108162	2.782532	0.348726	8.876614
21033	0	-1.244423	0.988871	11.459327	-0.012207	0.009827	0.114624	2.846686	0.584648	8.889144
21034	0	-1.064396	2.069690	9.354919	-0.010462	0.020731	0.093562	2.807224	0.804737	8.916247
21035	0	-1.217699	0.956724	15.952613	-0.011902	0.009583	0.159546	2.797983	1.000965	8.937296
21036	0	-1.114578	2.988250	15.840246	-0.010986	0.029876	0.158415	2.804006	1.115276	8.955985
21037	0	-1.113514	-1.377561	15.813223	-0.011047	-0.013733	0.158142	2.773828	1.177832	8.968581
21038	0	-1.064230	0.085650	17.082864	-0.010688	0.000823	0.170826	2.795508	1.149247	8.951308
21039	0	-1.042840	1.792114	11.329136	-0.010498	0.017944	0.113281	2.771403	1.079254	8.930223
21040	0	-0.999599	1.548695	12.947681	-0.010094	0.015450	0.129474	2.803589	0.993717	8.918506
21041	0	-1.385630	2.275245	14.625025	-0.014038	0.022705	0.146240	2.839182	0.852967	8.904223
21042	0	-1.330757	1.167497	12.132319	-0.013494	0.011675	0.121303	2.837464	0.678648	8.888894
21043	0	-1.437811	1.336943	11.971502	-0.014587	0.013367	0.119690	2.837742	0.479801	8.877313
21044	0	-1.267614	0.142263	11.634165	-0.012903	0.001408	0.116317	2.850441	0.257396	8.852446
21045	0	-0.977438	1.356717	8.748040	-0.009949	0.013550	0.087463	2.871139	0.031507	8.826136
21046	0	-0.777313	1.020385	10.025902	-0.007963	0.010171	0.100247	2.907121	-0.183635	8.799338
21047	0	-0.669181	1.075822	8.161388	-0.006836	0.010742	0.081604	2.928196	-0.383895	8.774950
21048	0	-0.690467	0.852332	7.034291	-0.007015	0.008511	0.070333	2.947617	-0.562186	8.753836
21049	0	-0.700195	1.190654	6.391156	-0.007080	0.011902	0.063904	2.954808	-0.700413	8.741771
21050	0	-0.677458	0.348368	5.635657	-0.006822	0.003487	0.056351	2.948345	-0.795017	8.727534
21051	0	-0.620795	0.884623	4.565745	-0.006226	0.008850	0.045654	2.937966	-0.838578	8.727523
21052	0	-0.624581	0.896442	5.847655	-0.006242	0.008962	0.058477	2.943136	-0.830727	8.732548
21053	0	-0.686650	0.689622	7.024856	-0.006836	0.006897	0.070251	2.942090	-0.781428	8.740595
21054	0	-0.676364	0.610168	7.182817	-0.006716	0.006102	0.071833	2.942663	-0.705644	8.747998
21055	0	-0.788865	1.122959	8.019288	-0.007812	0.011230	0.080200	2.942243	-0.597917	8.755517
21056	0	-0.942329	1.377832	8.749749	-0.009322	0.013791	0.087506	2.926435	-0.466967	8.771582
21057	0	-1.049760	0.461897	9.092945	-0.010376	0.004639	0.090942	2.902680	-0.315095	8.792628
21058	0	-1.123678	1.203565	9.084202	-0.011108	0.012045	0.090857	2.892574	-0.154737	8.806199
21059	0	-1.080381	1.182976	7.939182	-0.010681	0.011841	0.079407	2.878166	0.020380	8.827031
21060	0	-1.044421	1.622299	7.484095	-0.010303	0.016213	0.074862	2.894495	0.233411	8.853661
21061	0	-1.183264	-1.488895	9.556018	-0.011658	-0.014893	0.095581	2.900929	0.444527	8.871838
21062	0	-1.063084	1.559573	11.071577	-0.010423	0.015573	0.110739	2.926788	0.657886	8.880653
21063	0	-1.007582	1.388445	10.051065	-0.009888	0.013916	0.100525	2.892907	0.870080	8.902823
21064	0	-1.194845	1.576324	16.022777	-0.011707	0.015769	0.160245	2.890101	1.041421	8.913506
21065	0	-1.216101	2.502322	14.885383	-0.012024	0.025024	0.148865	2.890217	1.145978	8.933795
21066	0	-1.270494	-0.976223	16.336210	-0.012633	-0.009768	0.163367	2.895063	1.195111	8.943711
21067	0	-1.193319	0.111797	14.831768	-0.011963	0.001099	0.148315	2.909416	1.174586	8.924051
21068	0	-1.113882	2.271729	11.603429	-0.011190	0.022735	0.116026	2.891776	1.123804	8.911276
21069	0	-1.118520	1.455192	14.050880	-0.011292	0.014526	0.140503	2.911586	1.038187	8.895190
21070	0	-1.275025	2.417564	13.893856	-0.012913	0.024158	0.138927	2.924344	0.905823	8.881282
21071	0	-1.324178	1.264123	12.630072	-0.013428	0.012634	0.126282	2.928798	0.738310	8.869418
21072	0	-1.359536	0.759060	12.225505	-0.013802	0.007582	0.122232	2.934984	0.545935	8.854654
21073	0	-1.199695	0.674007	11.250889	-0.012207	0.006714	0.112488	2.959468	0.333348	8.833361
21074	0	-1.029992	1.500806	9.996545	-0.010489	0.014999	0.099947	2.967431	0.118446	8.809529
21075	0	-0.846771	1.039628	10.133319	-0.008667	0.010376	0.101318	2.988578	-0.104768	8.783341
21076	0	-0.764071	0.760516	8.262213	-0.007793	0.007601	0.082608	2.992963	-0.314761	8.760525
21077	0	-0.745553	0.769843	7.087294	-0.007568	0.007690	0.070862	3.004309	-0.495552	8.742407
21078	0	-0.794825	0.831751	6.546344	-0.008032	0.008315	0.065454	3.007070	-0.640479	8.730421
21079	0	-0.763898	0.726582	5.597595	-0.007690	0.007263	0.055969	3.011242	-0.744753	8.722194
21080	0	-0.804722	0.818314	5.586482	-0.008077	0.008183	0.055861	3.009596	-0.804485	8.720013
21081	0	-0.786424	0.781338	6.945896	-0.007874	0.007812	0.069458	3.010997	-0.819509	8.714528
21082	0	-0.737517	0.543240	7.525645	-0.007365	0.005434	0.075257	3.008503	-0.804422	8.716049
21083	0	-0.747541	0.866743	7.787802	-0.007446	0.008667	0.077881	3.009481	-0.761722	8.715357
21084	0	-0.780304	1.073837	8.256962	-0.007752	0.010742	0.082574	3.004562	-0.692122	8.722242
21085	0	-0.892224	1.055760	8.513671	-0.008850	0.010559	0.085144	3.003233	-0.595867	8.730055
21086	0	-1.011991	0.957551	8.890217	-0.010038	0.009579	0.088911	2.999752	-0.491723	8.742024
21087	0	-1.096498	0.641401	9.288332	-0.010864	0.006409	0.092896	3.006893	-0.368709	8.760086
21088	0	-1.018416	1.916223	7.015653	-0.010101	0.019173	0.070166	2.990542	-0.234757	8.781522
21089	0	-0.908814	0.264528	7.554697	-0.008972	0.002625	0.075562	3.023194	-0.060079	8.801083
21090	0	-1.039261	0.078184	9.522810	-0.010242	0.000784	0.095244	3.022104	0.120938	8.819938
21091	0	-0.932503	1.617114	10.740780	-0.009155	0.016174	0.107422	3.020047	0.300106	8.831200
21092	0	-0.910384	1.395478	10.518491	-0.008939	0.013970	0.105197	3.004404	0.478014	8.856582
21093	0	-1.074321	1.540314	15.300012	-0.010559	0.015381	0.153015	3.021953	0.614816	8.870088
21094	0	-1.062188	1.548443	13.716953	-0.010524	0.015481	0.137177	3.025416	0.695749	8.887965
21095	0	-1.104584	-0.263484	15.282757	-0.010986	-0.002625	0.152832	3.017852	0.740648	8.890760
21096	0	-1.088997	0.875808	13.811742	-0.010912	0.008770	0.138115	3.007524	0.723971	8.872774
21097	0	-1.026871	2.129038	11.603393	-0.010315	0.021301	0.116028	2.996234	0.678554	8.858925
21098	0	-1.048515	1.286951	13.484237	-0.010572	0.012853	0.134837	3.009657	0.605371	8.846199
21099	0	-1.153046	1.875971	12.537472	-0.011658	0.018738	0.125366	3.028426	0.490458	8.831663
21100	0	-1.272237	1.292452	12.412055	-0.012872	0.012921	0.124105	3.029829	0.353656	8.821830
21101	0	-1.307135	0.853915	12.227251	-0.013245	0.008545	0.122253	3.022709	0.192303	8.808629
21102	0	-1.179017	0.726594	10.759660	-0.011964	0.007253	0.107578	3.035016	0.008966	8.786679
21103	0	-0.990464	1.135969	10.170014	-0.010071	0.011353	0.101685	3.041434	-0.176330	8.763890
21104	0	-0.801893	1.089708	9.445732	-0.008176	0.010877	0.094446	3.064602	-0.364752	8.743168
21105	0	-0.745014	0.776130	7.789131	-0.007568	0.007751	0.077881	3.077545	-0.537053	8.724910
21106	0	-0.761134	1.027940	7.540800	-0.007706	0.010272	0.075399	3.087533	-0.678794	8.707474
21107	0	-0.804139	0.579724	7.215220	-0.008118	0.005798	0.072144	3.084545	-0.799091	8.697361
21108	0	-0.770488	0.835817	5.983631	-0.007747	0.008360	0.059831	3.080448	-0.878234	8.687325
21109	0	-0.760602	0.805618	6.323530	-0.007629	0.008057	0.063232	3.078929	-0.920113	8.684801
21110	0	-0.769713	0.903411	7.257627	-0.007698	0.009031	0.072577	3.082935	-0.921524	8.687853
21111	0	-0.752279	0.622836	7.714671	-0.007507	0.006226	0.077148	3.087178	-0.898204	8.683568
21112	0	-0.788281	0.928381	8.049680	-0.007846	0.009282	0.080501	3.089619	-0.846049	8.690648
21113	0	-0.829408	0.964121	8.440657	-0.008240	0.009644	0.084412	3.086755	-0.772789	8.696415
21114	0	-0.902865	1.189119	8.366096	-0.008959	0.011896	0.083668	3.080399	-0.678055	8.706446
21115	0	-0.960839	0.963888	8.934668	-0.009521	0.009644	0.089355	3.075045	-0.567418	8.715726
21116	0	-1.009588	1.237693	8.792293	-0.009998	0.012381	0.087934	3.070848	-0.441525	8.732255
21117	0	-0.942237	1.537355	6.389326	-0.009338	0.015381	0.063904	3.058176	-0.292172	8.757957
21118	0	-0.997958	-0.624025	9.425671	-0.009832	-0.006248	0.094272	3.068289	-0.112303	8.770711
21119	0	-1.004867	0.898557	10.069092	-0.009888	0.008972	0.100708	3.084828	0.069969	8.781815
21120	0	-0.948652	2.100556	9.480131	-0.009340	0.021021	0.094812	3.067667	0.243802	8.793355
21121	0	-1.001300	0.792781	12.748841	-0.009827	0.007935	0.127502	3.062601	0.409665	8.817175
21122	0	-1.068745	1.941016	14.021701	-0.010543	0.019394	0.140230	3.076467	0.526745	8.832218
21123	0	-1.102294	0.187297	13.536834	-0.010925	0.001892	0.135376	3.060711	0.607891	8.850227
21124	0	-1.173033	0.399329	15.085951	-0.011692	0.003985	0.150863	3.066501	0.637895	8.845719
21125	0	-1.164951	1.494693	12.170571	-0.011658	0.014954	0.121704	3.059904	0.630664	8.833674
21126	0	-1.093492	1.768953	12.378475	-0.010970	0.017686	0.123782	3.062619	0.598616	8.826771
21127	0	-1.176169	1.442259	13.293962	-0.011841	0.014404	0.132935	3.077355	0.531155	8.820654
21128	0	-1.188815	1.346587	12.556979	-0.011997	0.013462	0.125560	3.079600	0.432838	8.806100
21129	0	-1.272634	1.170883	12.928845	-0.012878	0.011719	0.129272	3.069137	0.298901	8.799059
21130	0	-1.194380	0.658292	11.967463	-0.012110	0.006573	0.119658	3.077198	0.141679	8.776631
21131	0	-1.118895	1.185495	10.713239	-0.011353	0.011841	0.107117	3.090560	-0.031224	8.751810
21132	0	-0.964826	1.138766	10.331321	-0.009817	0.011379	0.103298	3.097959	-0.216697	8.735516
21133	0	-0.858640	0.891924	9.144332	-0.008728	0.008911	0.091431	3.106321	-0.392498	8.715954
21134	0	-0.821075	0.942714	8.664345	-0.008338	0.009414	0.086633	3.122309	-0.559100	8.701852
21135	0	-0.808015	1.007469	8.002663	-0.008179	0.010071	0.080017	3.126373	-0.698653	8.688022
21136	0	-0.752396	0.604397	6.612706	-0.007589	0.006048	0.066119	3.117726	-0.810865	8.677622
21137	0	-0.788939	0.744550	6.738821	-0.007935	0.007446	0.067383	3.115783	-0.886495	8.662439
21138	0	-0.799652	0.927940	7.099688	-0.008023	0.009275	0.070994	3.121368	-0.928998	8.657773
21139	0	-0.810561	0.873249	7.739334	-0.008118	0.008728	0.077393	3.127378	-0.946434	8.654817
21140	0	-0.797709	1.026494	8.117678	-0.007971	0.010262	0.081178	3.130359	-0.937446	8.657276
21141	0	-0.790073	0.933664	8.306646	-0.007874	0.009338	0.083069	3.127728	-0.900045	8.661240
21142	0	-0.808768	1.085639	8.037425	-0.008049	0.010860	0.080378	3.121668	-0.845320	8.670820
21143	0	-0.896861	1.036863	8.513891	-0.008911	0.010376	0.085144	3.111782	-0.768529	8.680572
21144	0	-0.983604	0.925816	8.616102	-0.009760	0.009262	0.086169	3.106716	-0.668037	8.694327
21145	0	-0.953602	1.409187	7.256233	-0.009460	0.014099	0.072571	3.095688	-0.549964	8.708441
21146	0	-0.993869	-0.006907	8.877284	-0.009828	-0.000079	0.088785	3.109358	-0.406538	8.719588
21147	0	-1.031346	0.648000	9.123331	-0.010193	0.006470	0.091248	3.123197	-0.255369	8.727620
21148	0	-0.941289	1.692280	9.315988	-0.009282	0.016928	0.093172	3.117948	-0.096343	8.740283
21149	0	-0.924892	0.957187	11.095008	-0.009094	0.009583	0.110962	3.107537	0.062027	8.761588
21150	0	-0.930120	1.370488	13.107062	-0.009155	0.013707	0.131081	3.105879	0.188637	8.778470
21151	0	-0.993461	0.815993	12.828880	-0.009827	0.008179	0.128296	3.089281	0.284409	8.793044
21152	0	-1.080193	0.393346	13.962581	-0.010734	0.003926	0.139631	3.094946	0.340712	8.795090
21153	0	-1.161322	1.336477	12.597524	-0.011597	0.013367	0.125977	3.092727	0.356088	8.792813
21154	0	-1.125315	1.695893	12.121457	-0.011263	0.016964	0.121213	3.087276	0.347262	8.790994
21155	0	-1.167471	1.142203	13.183911	-0.011719	0.011414	0.131836	3.093647	0.309786	8.783186
21156	0	-1.149475	1.441583	12.470838	-0.011575	0.014420	0.124701	3.088937	0.237231	8.776143
21157	0	-1.112162	1.294070	12.592508	-0.011230	0.012939	0.125916	3.088554	0.139214	8.769633
21158	0	-1.046673	1.081067	11.953598	-0.010597	0.010805	0.119525	3.092145	0.015336	8.758689
21159	0	-1.029891	1.228573	11.237656	-0.010437	0.012268	0.112366	3.108318	-0.123785	8.741425
21160	0	-0.995724	1.170004	11.008012	-0.010106	0.011692	0.110067	3.114757	-0.276943	8.723145
21161	0	-0.944013	0.879998	9.998821	-0.009583	0.008789	0.099976	3.125459	-0.438074	8.699632
21162	0	-0.896024	0.924384	9.048913	-0.009081	0.009235	0.090478	3.134296	-0.589107	8.682741
21163	0	-0.838191	1.129674	8.307851	-0.008484	0.011292	0.083069	3.139744	-0.727931	8.667835
21164	0	-0.761204	0.818810	7.418309	-0.007692	0.008187	0.074175	3.139125	-0.850668	8.660578
21165	0	-0.727269	0.793348	7.044004	-0.007324	0.007935	0.070435	3.135993	-0.933356	8.651766
21166	0	-0.759953	0.768903	7.569905	-0.007641	0.007688	0.075695	3.137203	-0.994732	8.639825
21167	0	-0.821942	0.720372	7.702839	-0.008240	0.007202	0.077026	3.138724	-1.024102	8.631264
21168	0	-0.837330	1.013578	8.008260	-0.008381	0.010135	0.080082	3.139339	-1.034471	8.630688
21169	0	-0.849398	0.817844	7.983294	-0.008484	0.008179	0.079834	3.138152	-1.019758	8.632833
21170	0	-0.847208	1.067756	7.976745	-0.008444	0.010680	0.079770	3.133836	-0.979180	8.636223
21171	0	-0.914206	0.909389	8.281949	-0.009094	0.009094	0.082825	3.132819	-0.913302	8.647514
21172	0	-0.944237	0.908852	8.750660	-0.009378	0.009093	0.087513	3.126119	-0.830084	8.660854
21173	0	-0.898217	0.927501	8.403812	-0.008911	0.009277	0.084045	3.122778	-0.733650	8.669944
21174	0	-0.893910	1.183465	7.688091	-0.008859	0.011836	0.076890	3.120092	-0.614632	8.693436
21175	0	-0.914423	0.158863	9.025981	-0.009033	0.001587	0.090271	3.122292	-0.474187	8.708687
21176	0	-0.963009	1.166830	9.377391	-0.009509	0.011661	0.093787	3.132050	-0.327154	8.718599
21177	0	-0.934935	1.281073	9.923161	-0.009216	0.012817	0.099243	3.124581	-0.174606	8.733520
21178	0	-0.968286	0.949867	11.916556	-0.009536	0.009505	0.119177	3.118296	-0.033697	8.746842
21179	0	-0.975886	1.465203	12.517377	-0.009644	0.014648	0.125183	3.121359	0.071480	8.752100
21180	0	-1.003025	0.719254	12.711086	-0.009938	0.007209	0.127117	3.106316	0.154127	8.762851
21181	0	-1.067787	0.799685	13.463892	-0.010620	0.007996	0.134644	3.106707	0.204029	8.762652
21182	0	-1.098802	1.397364	12.260823	-0.010971	0.013979	0.122609	3.100887	0.220424	8.758611
21183	0	-1.091516	1.403677	12.597759	-0.010925	0.014038	0.125977	3.098536	0.211772	8.758246
21184	0	-1.097656	1.221022	12.769125	-0.011027	0.012204	0.127687	3.102483	0.167069	8.755407
21185	0	-1.128072	1.367644	12.164924	-0.011353	0.013672	0.121643	3.105099	0.100562	8.749669
21186	0	-1.103695	1.185439	12.349495	-0.011147	0.011849	0.123486	3.107774	0.000256	8.738149
21187	0	-1.074152	1.056932	11.762512	-0.010864	0.010559	0.117615	3.115676	-0.117660	8.721847
21188	0	-0.994131	1.162506	11.325048	-0.010078	0.011616	0.113239	3.122922	-0.254483	8.704228
21189	0	-0.920424	1.062980	10.596783	-0.009338	0.010620	0.105957	3.131194	-0.397581	8.686509
21190	0	-0.903305	0.881077	9.549149	-0.009158	0.008806	0.095480	3.134414	-0.545704	8.666920
21191	0	-0.898402	0.983862	9.009767	-0.009094	0.009827	0.090088	3.147321	-0.684026	8.652995
21192	0	-0.855524	1.027587	8.230319	-0.008649	0.010275	0.082294	3.146445	-0.812555	8.641550
21193	0	-0.798548	0.664889	7.587458	-0.008057	0.006653	0.075867	3.138455	-0.918624	8.629569
21194	0	-0.779748	0.810760	7.777946	-0.007850	0.008109	0.077774	3.134543	-0.994193	8.620634
21195	0	-0.826577	0.940315	7.745691	-0.008301	0.009399	0.077454	3.138406	-1.044832	8.615587
21196	0	-0.815300	0.873844	7.752175	-0.008170	0.008735	0.077520	3.142426	-1.069265	8.614321
21197	0	-0.817434	0.805704	8.154337	-0.008179	0.008057	0.081543	3.141771	-1.074526	8.611335
21198	0	-0.830323	0.988412	8.148124	-0.008292	0.009888	0.081482	3.135467	-1.058527	8.612613
21199	0	-0.839073	0.915000	8.117437	-0.008362	0.009155	0.081177	3.127048	-1.017340	8.614448
21200	0	-0.871421	1.005395	8.617189	-0.008668	0.010059	0.086176	3.118798	-0.955796	8.622366
21201	0	-0.872935	0.976566	8.507664	-0.008667	0.009766	0.085083	3.117818	-0.872030	8.635887
21202	0	-0.904554	0.769196	8.493998	-0.008975	0.007690	0.084948	3.119166	-0.776913	8.644383
21203	0	-0.923681	0.891002	8.006890	-0.009155	0.008911	0.080078	3.116665	-0.660826	8.662246
21204	0	-1.018516	0.390538	9.420596	-0.010080	0.003903	0.094217	3.118605	-0.533207	8.674268
21205	0	-0.987860	1.318713	9.672879	-0.009766	0.013184	0.096741	3.122284	-0.399969	8.685980
21206	0	-0.933278	1.165423	10.378861	-0.009214	0.011665	0.103798	3.109295	-0.270052	8.708737
21207	0	-0.952782	0.915785	11.870297	-0.009399	0.009155	0.118713	3.111052	-0.146526	8.725596
21208	0	-0.989853	1.233410	12.307717	-0.009789	0.012334	0.123086	3.110402	-0.044342	8.738235
21209	0	-1.020589	0.749870	12.700875	-0.010132	0.007507	0.127014	3.101527	0.022911	8.742753
21210	0	-1.044487	0.999524	12.937964	-0.010406	0.009992	0.129383	3.103324	0.058480	8.742946
21211	0	-1.050674	1.513744	12.066566	-0.010498	0.015137	0.120667	3.102431	0.067525	8.740731
21212	0	-1.092196	1.245799	12.469421	-0.010943	0.012452	0.124693	3.105978	0.048863	8.737976
21213	0	-1.105765	1.325578	12.408782	-0.011108	0.013245	0.124084	3.114235	0.003491	8.727339
21214	0	-1.105713	1.303125	12.055697	-0.011132	0.013021	0.120551	3.121259	-0.066277	8.715870
21215	0	-1.076370	1.099156	12.085814	-0.010864	0.010986	0.120850	3.123778	-0.159786	8.703247
21216	0	-1.006683	1.058042	11.464867	-0.010185	0.010569	0.114639	3.132971	-0.275979	8.685248
21217	0	-0.952473	1.233722	10.999482	-0.009644	0.012329	0.109985	3.138802	-0.397551	8.668766
21218	0	-0.911074	1.137457	10.336105	-0.009237	0.011367	0.103351	3.144523	-0.535688	8.654157
21219	0	-0.880284	1.038875	9.485737	-0.008911	0.010376	0.094849	3.157175	-0.664336	8.640582
21220	0	-0.909853	0.967760	8.987054	-0.009194	0.009667	0.089862	3.167478	-0.784392	8.624175
21221	0	-0.852028	0.842759	8.496912	-0.008606	0.008423	0.084961	3.171104	-0.898041	8.614564
21222	0	-0.814512	0.757174	7.698772	-0.008207	0.007577	0.076981	3.161059	-0.988621	8.599773
21223	0	-0.795217	0.750970	7.989913	-0.007996	0.007507	0.079895	3.162080	-1.049423	8.592998
21224	0	-0.794053	0.928287	7.978331	-0.007970	0.009281	0.079781	3.162400	-1.090049	8.584606
21225	0	-0.816337	0.952454	8.075070	-0.008179	0.009521	0.080750	3.164454	-1.110675	8.583202
21226	0	-0.870096	0.879369	8.221602	-0.008698	0.008795	0.082216	3.160980	-1.104854	8.585698
21227	0	-0.886955	0.842365	8.257840	-0.008850	0.008423	0.082581	3.160038	-1.077211	8.592618
21228	0	-0.874293	0.976112	8.403755	-0.008707	0.009767	0.084041	3.150999	-1.027600	8.592976
21229	0	-0.883510	1.030849	8.477384	-0.008789	0.010315	0.084778	3.140665	-0.964892	8.598225
21230	0	-0.912723	0.926282	8.683822	-0.009067	0.009264	0.086844	3.137572	-0.884453	8.604419
21231	0	-0.910369	0.817499	8.055886	-0.009033	0.008179	0.080566	3.130651	-0.784164	8.616938
21232	0	-0.935128	0.487976	9.402953	-0.009259	0.004873	0.094039	3.137114	-0.671523	8.624968
21233	0	-0.955962	1.130104	9.575320	-0.009460	0.011292	0.095764	3.147235	-0.552669	8.632970
21234	0	-0.940415	1.289665	9.805160	-0.009298	0.012897	0.098062	3.144973	-0.429035	8.643675
21235	0	-0.988275	0.951565	11.430929	-0.009766	0.009521	0.114319	3.137709	-0.311279	8.653703
21236	0	-1.004218	1.200629	11.740492	-0.009946	0.012012	0.117413	3.130937	-0.217006	8.662920
21237	0	-0.984306	0.719649	12.359039	-0.009766	0.007202	0.123596	3.123821	-0.144787	8.671926
21238	0	-1.021466	0.951519	12.571571	-0.010167	0.009509	0.125720	3.127371	-0.099773	8.666019
21239	0	-1.015441	1.465484	11.932103	-0.010132	0.014648	0.119324	3.131287	-0.076923	8.664702
21240	0	-1.053835	1.344906	12.322383	-0.010545	0.013440	0.123224	3.137091	-0.081482	8.660557
21241	0	-1.113559	1.336938	12.250035	-0.011169	0.013367	0.122498	3.136916	-0.111447	8.653565
21242	0	-1.128790	1.258419	12.110434	-0.011347	0.012578	0.121099	3.139729	-0.165557	8.653743
21243	0	-1.108243	0.995388	12.073514	-0.011169	0.009949	0.120728	3.141495	-0.245952	8.642221
21244	0	-1.010937	1.076434	11.574360	-0.010209	0.010752	0.115736	3.150715	-0.342301	8.627937
21245	0	-0.940664	1.258202	11.170310	-0.009521	0.012573	0.111694	3.156317	-0.457558	8.613698
21246	0	-0.882548	1.137774	10.592069	-0.008938	0.011369	0.105912	3.162553	-0.576650	8.599961
21247	0	-0.880603	1.001698	9.912978	-0.008911	0.010010	0.099121	3.167398	-0.695659	8.585700
21248	0	-0.897912	0.997068	9.353177	-0.009079	0.009962	0.093523	3.174524	-0.815289	8.567240
21249	0	-0.912932	0.903225	8.741158	-0.009216	0.009033	0.087402	3.169772	-0.926881	8.554245
21250	0	-0.867415	0.873358	8.333681	-0.008745	0.008726	0.083330	3.176807	-1.022000	8.539902
21251	0	-0.843158	0.903243	7.916828	-0.008484	0.009033	0.079163	3.172465	-1.095480	8.528252
21252	0	-0.815233	0.726113	8.186271	-0.008193	0.007261	0.081859	3.169228	-1.150265	8.519105
21253	0	-0.791176	0.934480	8.294823	-0.007935	0.009338	0.082947	3.175037	-1.179938	8.515866
21254	0	-0.818871	0.978239	8.240042	-0.008195	0.009778	0.082400	3.178294	-1.186844	8.513090
21255	0	-0.855424	0.915720	8.135867	-0.008545	0.009155	0.081360	3.178091	-1.172338	8.517154
21256	0	-0.883038	0.965033	8.275810	-0.008808	0.009647	0.082761	3.179542	-1.140162	8.515710
21257	0	-0.894992	0.829595	8.379762	-0.008911	0.008301	0.083801	3.170201	-1.086104	8.519249
21258	0	-0.916498	0.939023	8.683992	-0.009114	0.009389	0.086845	3.169410	-1.018107	8.522256
21259	0	-0.897298	1.043448	8.477163	-0.008911	0.010437	0.084778	3.163490	-0.933702	8.531123
21260	0	-0.894009	0.793611	8.915121	-0.008859	0.007929	0.089160	3.170297	-0.828407	8.544271
21261	0	-0.961673	0.781593	9.575438	-0.009521	0.007812	0.095764	3.171951	-0.713793	8.557997
21262	0	-0.944738	1.196653	9.842093	-0.009352	0.011970	0.098430	3.165950	-0.601872	8.572356
21263	0	-0.956535	1.080674	10.362772	-0.009460	0.010803	0.103638	3.167316	-0.485379	8.590673
21264	0	-0.973268	1.099891	11.557088	-0.009634	0.010994	0.115580	3.169741	-0.386274	8.591789
21265	0	-0.972166	1.183363	11.596102	-0.009644	0.011841	0.115967	3.159877	-0.308131	8.600963
21266	0	-0.962515	0.865712	12.174750	-0.009563	0.008652	0.121753	3.161998	-0.248707	8.606853
21267	0	-0.998474	1.141663	12.145672	-0.009949	0.011414	0.121460	3.161744	-0.213162	8.611307
21268	0	-1.021738	1.338243	12.022932	-0.010203	0.013372	0.120232	3.167969	-0.197998	8.610308
21269	0	-1.072663	1.104858	12.243778	-0.010742	0.011047	0.122437	3.165666	-0.210123	8.600671
21270	0	-1.092085	1.319161	12.006066	-0.010957	0.013186	0.120058	3.167735	-0.242192	8.596818
21271	0	-1.122812	1.220968	11.981770	-0.011292	0.012207	0.119812	3.166138	-0.300641	8.594701
21272	0	-1.060097	1.124002	11.696061	-0.010680	0.011235	0.116954	3.166546	-0.375991	8.591937
21273	0	-1.022085	1.111500	11.255677	-0.010315	0.011108	0.112549	3.169011	-0.468849	8.576640
21274	0	-0.948336	1.161598	10.872606	-0.009584	0.011609	0.108718	3.171991	-0.572238	8.560066
21275	0	-0.941888	1.020241	10.218143	-0.009521	0.010193	0.102173	3.178273	-0.684121	8.542096
21276	0	-0.941426	0.997693	9.713241	-0.009510	0.009967	0.097124	3.185668	-0.794014	8.527716
21277	0	-0.931374	0.927994	9.198845	-0.009399	0.009277	0.091980	3.184530	-0.897600	8.514832
21278	0	-0.867532	0.922101	8.705878	-0.008749	0.009221	0.087051	3.179849	-0.991817	8.507014
21279	0	-0.818418	0.891233	8.295216	-0.008240	0.008911	0.082947	3.177166	-1.065788	8.496954
21280	0	-0.820771	0.867279	8.351037	-0.008250	0.008669	0.083507	3.178175	-1.121568	8.489786
21281	0	-0.814664	0.903706	8.429225	-0.008179	0.009033	0.084290	3.179307	-1.162527	8.479430
21282	0	-0.828613	0.989677	8.197608	-0.008300	0.009894	0.081975	3.178488	-1.179377	8.478097
21283	0	-0.854564	0.818095	8.343477	-0.008545	0.008179	0.083435	3.177348	-1.176417	8.480271
21284	0	-0.880529	1.032072	8.404272	-0.008791	0.010319	0.084044	3.176099	-1.154864	8.482317
21285	0	-0.918178	1.006663	8.569101	-0.009155	0.010071	0.085693	3.166779	-1.117483	8.485236
21286	0	-0.888401	1.042307	8.611221	-0.008842	0.010428	0.086116	3.155962	-1.060448	8.489166
21287	0	-0.890625	0.928024	8.831193	-0.008850	0.009277	0.088318	3.155985	-0.985985	8.498792
21288	0	-0.877770	1.000982	8.707918	-0.008717	0.010015	0.087085	3.146086	-0.904059	8.510596
21289	0	-0.904873	0.678186	9.239926	-0.008972	0.006775	0.092407	3.151157	-0.807318	8.521455
21290	0	-0.946342	0.953443	9.763103	-0.009378	0.009536	0.097639	3.146067	-0.705875	8.526729
21291	0	-0.978632	1.226568	10.167704	-0.009705	0.012268	0.101685	3.139752	-0.612207	8.534334
21292	0	-0.953868	1.067294	10.746007	-0.009450	0.010675	0.107468	3.133388	-0.515989	8.543037
21293	0	-1.015089	1.019233	11.632610	-0.010071	0.010193	0.116333	3.129047	-0.435107	8.551365
21294	0	-1.010905	1.116576	11.686300	-0.010049	0.011168	0.116868	3.123271	-0.374115	8.556201
21295	0	-1.041849	0.939634	12.151760	-0.010376	0.009399	0.121521	3.116256	-0.331347	8.553983
21296	0	-1.041908	1.165759	12.004622	-0.010400	0.011651	0.120049	3.118123	-0.310327	8.549021
21297	0	-1.055089	1.318643	11.877483	-0.010559	0.013184	0.118774	3.116174	-0.315609	8.549086
21298	0	-1.039280	1.135400	11.975372	-0.010421	0.011357	0.119751	3.108166	-0.339588	8.544915
21299	0	-1.081587	1.184397	11.761889	-0.010864	0.011841	0.117615	3.106114	-0.383819	8.543986
21300	0	-1.070134	1.081171	11.652972	-0.010769	0.010809	0.116524	3.103607	-0.446980	8.534943
21301	0	-0.985941	1.087087	11.365462	-0.009949	0.010864	0.113647	3.104900	-0.533430	8.522548
21302	0	-0.962206	1.179923	10.945694	-0.009716	0.011792	0.109449	3.106755	-0.628192	8.509872
21303	0	-0.960582	1.166782	10.517154	-0.009705	0.011658	0.105164	3.112113	-0.732082	8.499752
21304	0	-0.942439	0.973320	10.012074	-0.009517	0.009724	0.100113	3.117335	-0.834087	8.488260
21305	0	-0.924890	0.915729	9.485722	-0.009338	0.009155	0.094849	3.113982	-0.938577	8.480201
21306	0	-0.921286	0.898048	9.060075	-0.009290	0.008976	0.090593	3.113796	-1.032343	8.473267
21307	0	-0.884768	0.928063	8.582165	-0.008911	0.009277	0.085815	3.112523	-1.113448	8.462484
21308	0	-0.843907	0.958649	8.284093	-0.008484	0.009588	0.082836	3.104588	-1.171982	8.455199
21309	0	-0.820172	0.909381	8.484260	-0.008240	0.009094	0.084839	3.098517	-1.219993	8.450165
21310	0	-0.826445	0.946307	8.472523	-0.008286	0.009459	0.084723	3.097923	-1.246576	8.447527
21311	0	-0.822966	1.025641	8.300850	-0.008240	0.010254	0.083008	3.095907	-1.257454	8.450214
21312	0	-0.804541	0.915807	8.392367	-0.008037	0.009160	0.083924	3.088076	-1.242490	8.447308
21313	0	-0.850054	0.957978	8.447129	-0.008484	0.009583	0.084473	3.079046	-1.217175	8.450584
21314	0	-0.855344	0.963542	8.715206	-0.008518	0.009637	0.087155	3.072047	-1.168214	8.454226
21315	0	-0.895388	1.019220	8.806948	-0.008911	0.010193	0.088074	3.066024	-1.110063	8.460265
21316	0	-0.843461	1.030813	8.525311	-0.008384	0.010313	0.085258	3.054391	-1.039268	8.472107
21317	0	-0.892122	0.610389	9.325493	-0.008850	0.006104	0.093262	3.049929	-0.949271	8.481668
21318	0	-0.974210	1.080204	9.537523	-0.009667	0.010803	0.095383	3.043560	-0.857147	8.492180
21319	0	-0.953797	1.220248	9.728305	-0.009460	0.012207	0.097290	3.033323	-0.763443	8.500656
21320	0	-0.977781	0.889988	10.617797	-0.009690	0.008901	0.106186	3.027470	-0.666504	8.511216
21321	0	-0.984155	1.085911	11.144403	-0.009766	0.010864	0.111450	3.017203	-0.585438	8.512876
21322	0	-0.955675	0.913410	11.338642	-0.009493	0.009145	0.113391	3.001084	-0.518190	8.522021
21323	0	-0.963902	1.007127	11.919707	-0.009583	0.010071	0.119202	2.996127	-0.460734	8.522125
21324	0	-0.990243	1.287919	11.564968	-0.009875	0.012878	0.115652	2.991207	-0.430721	8.522970
21325	0	-1.038235	1.190633	11.724752	-0.010376	0.011902	0.117249	2.989712	-0.421109	8.523999
21326	0	-1.055877	1.013895	11.858979	-0.010572	0.010140	0.118588	2.982120	-0.431085	8.527116
21327	0	-1.077197	1.165869	11.712925	-0.010803	0.011658	0.117126	2.976856	-0.457888	8.525468
21328	0	-1.050711	1.092726	11.542690	-0.010559	0.010926	0.115422	2.971539	-0.505291	8.514421
21329	0	-1.006398	1.038734	11.328626	-0.010132	0.010376	0.113281	2.976568	-0.569414	8.499837
21330	0	-0.967418	1.174655	10.993942	-0.009756	0.011740	0.109933	2.976984	-0.650335	8.487668
21331	0	-0.950200	1.105182	10.620795	-0.009583	0.011047	0.106201	2.975097	-0.732664	8.473169
21332	0	-0.952425	1.032632	10.170582	-0.009612	0.010323	0.101698	2.972546	-0.826909	8.459226
21333	0	-0.973892	1.038379	9.711495	-0.009827	0.010376	0.097107	2.974917	-0.925652	8.443173
21334	0	-0.934194	0.990787	9.255140	-0.009416	0.009902	0.092545	2.975083	-1.012453	8.435220
21335	0	-0.872753	0.946336	8.893398	-0.008789	0.009460	0.088928	2.971967	-1.087243	8.425838
21336	0	-0.788369	1.020096	8.735524	-0.007936	0.010198	0.087351	2.969457	-1.152048	8.415870
21337	0	-0.759294	0.927171	8.368314	-0.007629	0.009277	0.083679	2.955006	-1.197719	8.411564
21338	0	-0.801877	0.761883	8.619139	-0.008043	0.007617	0.086189	2.950758	-1.226131	8.406685
21339	0	-0.816603	0.909751	8.612146	-0.008179	0.009094	0.086121	2.948659	-1.238720	8.397149
21340	0	-0.895170	1.074719	8.270332	-0.008948	0.010748	0.082704	2.941248	-1.230115	8.392958
21341	0	-0.898213	0.903263	8.410544	-0.008972	0.009033	0.084106	2.933827	-1.212757	8.395758
21342	0	-0.920303	0.964094	8.544356	-0.009176	0.009642	0.085446	2.926266	-1.173244	8.400547
21343	0	-0.919641	0.848128	8.843593	-0.009155	0.008484	0.088440	2.916530	-1.116315	8.407754
21344	0	-0.898244	1.097335	8.726744	-0.008932	0.010981	0.087272	2.900648	-1.046812	8.414465
21345	0	-0.885627	0.769132	9.288906	-0.008789	0.007690	0.092896	2.895383	-0.960488	8.424028
21346	0	-0.887292	1.037517	9.489013	-0.008804	0.010377	0.094896	2.886929	-0.874190	8.430611
21347	0	-0.923347	1.061925	9.771003	-0.009155	0.010620	0.097717	2.879673	-0.779008	8.435957
21348	0	-0.964767	0.933620	10.410324	-0.009566	0.009336	0.104111	2.873152	-0.685623	8.439692
21349	0	-0.977846	1.171527	10.949088	-0.009705	0.011719	0.109497	2.863090	-0.604591	8.441835
21350	0	-0.955586	0.981509	11.131037	-0.009489	0.009819	0.111316	2.852431	-0.532010	8.446762
21351	0	-0.976048	0.957949	11.620651	-0.009705	0.009583	0.116211	2.842697	-0.472865	8.447968
21352	0	-0.990762	1.170601	11.534492	-0.009877	0.011712	0.115347	2.829715	-0.438485	8.445534
21353	0	-0.995843	1.128811	11.633251	-0.009949	0.011292	0.116333	2.819141	-0.424738	8.449375
21354	0	-1.008851	1.103822	11.846767	-0.010091	0.011040	0.118467	2.810383	-0.422449	8.443897
21355	0	-1.059338	1.238432	11.731260	-0.010620	0.012390	0.117310	2.797189	-0.443876	8.439033
21356	0	-1.052107	1.085287	11.670897	-0.010567	0.010852	0.116705	2.790543	-0.483636	8.429130
21357	0	-1.043687	1.092928	11.383582	-0.010498	0.010925	0.113831	2.786805	-0.539885	8.414061
21358	0	-1.042945	1.148759	11.103963	-0.010501	0.011482	0.111033	2.784278	-0.608440	8.405892
21359	0	-0.986616	1.105333	10.742889	-0.009949	0.011047	0.107422	2.782357	-0.691324	8.397057
21360	0	-0.971019	0.953912	10.316970	-0.009790	0.009532	0.103163	2.781953	-0.775233	8.391185
21361	0	-0.944644	0.910087	9.979902	-0.009521	0.009094	0.099792	2.781197	-0.856199	8.385103
21362	0	-0.899993	0.948255	9.498912	-0.009073	0.009473	0.094983	2.784416	-0.939398	8.379011
21363	0	-0.897133	0.940482	9.149724	-0.009033	0.009399	0.091492	2.782939	-1.011437	8.367112
21364	0	-0.861390	1.026574	8.790645	-0.008671	0.010263	0.087901	2.777660	-1.080166	8.357726
21365	0	-0.831872	0.842504	8.667386	-0.008362	0.008423	0.086670	2.772501	-1.131694	8.348545
21366	0	-0.818537	0.836992	8.667994	-0.008215	0.008366	0.086678	2.770084	-1.165558	8.342518
21367	0	-0.828113	0.971088	8.587765	-0.008301	0.009705	0.085876	2.770363	-1.186631	8.337103
21368	0	-0.807489	1.100087	8.398632	-0.008080	0.010998	0.083986	2.766549	-1.187985	8.336753
21369	0	-0.849055	0.964647	8.581444	-0.008484	0.009644	0.085815	2.762479	-1.174202	8.337815
21370	0	-0.876423	0.903848	8.721423	-0.008742	0.009039	0.087216	2.753933	-1.140758	8.341665
21371	0	-0.906696	0.902986	8.935239	-0.009033	0.009033	0.089355	2.741702	-1.092910	8.348244
21372	0	-0.895530	1.103882	9.026082	-0.008919	0.011040	0.090264	2.732797	-1.041851	8.353059
21373	0	-0.871861	1.141072	8.959497	-0.008667	0.011414	0.089600	2.721548	-0.971288	8.355561
21374	0	-0.932686	0.805171	9.513713	-0.009265	0.008050	0.095143	2.715918	-0.892116	8.361955
21375	0	-0.940667	0.934337	9.838170	-0.009338	0.009338	0.098389	2.714132	-0.807765	8.361507
21376	0	-0.924313	1.148024	10.062674	-0.009173	0.011484	0.100633	2.701940	-0.723786	8.365292
21377	0	-0.916302	1.067633	10.582952	-0.009094	0.010681	0.105835	2.688900	-0.644603	8.368606
21378	0	-0.985345	1.091968	11.124849	-0.009789	0.010915	0.111255	2.685895	-0.573060	8.374424
21379	0	-0.969306	1.030837	11.224000	-0.009644	0.010315	0.112244	2.671076	-0.517615	8.376088
21380	0	-0.990158	0.950878	11.705497	-0.009870	0.009507	0.117058	2.664310	-0.481188	8.378602
21381	0	-1.008708	1.110907	11.572117	-0.010071	0.011108	0.115723	2.656638	-0.459510	8.373046
21382	0	-1.034901	1.209250	11.522981	-0.010348	0.012086	0.115231	2.654577	-0.453353	8.370315
21383	0	-1.023715	1.129553	11.602892	-0.010254	0.011292	0.116028	2.649744	-0.464320	8.371050
21384	0	-1.048766	1.172981	11.377469	-0.010527	0.011726	0.113771	2.644029	-0.498030	8.372358
21385	0	-1.044533	1.049608	11.310321	-0.010498	0.010498	0.113098	2.633018	-0.545287	8.359224
21386	0	-0.965771	1.043425	11.060988	-0.009724	0.010432	0.110604	2.625783	-0.607580	8.349984
21387	0	-0.951416	1.172438	10.754941	-0.009583	0.011719	0.107544	2.622390	-0.674244	8.343864
21388	0	-0.919306	1.136825	10.365428	-0.009268	0.011363	0.103648	2.618730	-0.750533	8.332901
21389	0	-0.914439	0.995352	10.010378	-0.009216	0.009949	0.100098	2.614736	-0.826529	8.322604
21390	0	-0.900876	0.886392	9.675817	-0.009078	0.008859	0.096752	2.611310	-0.902373	8.318329
21391	0	-0.896486	0.946033	9.357349	-0.009033	0.009460	0.093567	2.601591	-0.979679	8.309295
21392	0	-0.835648	0.964937	8.992090	-0.008414	0.009643	0.089916	2.600773	-1.046841	8.296404
21393	0	-0.807367	1.025684	8.612440	-0.008118	0.010254	0.086121	2.595128	-1.099135	8.290807
21394	0	-0.829972	0.812412	8.710802	-0.008334	0.008123	0.087105	2.586580	-1.138369	8.291753
21395	0	-0.877155	0.836541	8.734273	-0.008789	0.008362	0.087341	2.582023	-1.155227	8.287534
21396	0	-0.880674	0.971240	8.716090	-0.008816	0.009711	0.087160	2.574288	-1.161050	8.285291
21397	0	-0.885437	1.031405	8.544888	-0.008850	0.010315	0.085449	2.564013	-1.149378	8.279572
21398	0	-0.856592	1.001217	8.697243	-0.008554	0.010008	0.086974	2.560371	-1.127235	8.282721
21399	0	-0.869443	0.909177	8.941409	-0.008667	0.009094	0.089417	2.547897	-1.086535	8.290458
21400	0	-0.863694	0.945588	9.062797	-0.008601	0.009455	0.090631	2.540183	-1.035712	8.294032
21401	0	-0.852552	1.006972	8.837503	-0.008484	0.010071	0.088379	2.529689	-0.976126	8.297450
21402	0	-0.863116	0.884992	9.495666	-0.008574	0.008847	0.094962	2.523834	-0.901081	8.305118
21403	0	-0.867467	1.135707	9.673406	-0.008606	0.011353	0.096741	2.520245	-0.814211	8.311558
21404	0	-0.911811	1.093290	9.781888	-0.009050	0.010934	0.097825	2.510158	-0.729310	8.318120
21405	0	-0.965073	0.970115	10.662259	-0.009583	0.009705	0.106628	2.497384	-0.650371	8.325016
21406	0	-0.947490	1.158538	10.807704	-0.009416	0.011589	0.108082	2.484203	-0.581954	8.334917
21407	0	-0.939236	0.951688	11.230058	-0.009338	0.009521	0.112305	2.470264	-0.520902	8.336270
21408	0	-0.942611	1.115758	11.412424	-0.009388	0.011160	0.114127	2.458480	-0.476664	8.341833
21409	0	-0.935687	1.238811	11.205923	-0.009338	0.012390	0.112061	2.446864	-0.451523	8.341673
21410	0	-0.999461	1.067483	11.565728	-0.009987	0.010676	0.115658	2.435599	-0.437601	8.344355
21411	0	-1.036676	1.110725	11.468600	-0.010376	0.011108	0.114685	2.424644	-0.440238	8.340656
21412	0	-1.039412	1.177960	11.419971	-0.010419	0.011777	0.114198	2.417334	-0.458409	8.330983
21413	0	-1.039668	1.050008	11.310167	-0.010437	0.010498	0.113098	2.409269	-0.492404	8.325333
21414	0	-1.042648	1.044705	11.152234	-0.010480	0.010441	0.111518	2.405294	-0.540436	8.316429
21415	0	-0.976815	1.074706	10.822015	-0.009827	0.010742	0.108215	2.399873	-0.595610	8.310917
21416	0	-0.939850	1.008569	10.578812	-0.009468	0.010079	0.105783	2.396114	-0.663911	8.301896
21417	0	-0.908326	1.001860	10.236152	-0.009155	0.010010	0.102356	2.395379	-0.737330	8.292593
21418	0	-0.901084	0.991183	9.797741	-0.009079	0.009904	0.097972	2.393905	-0.809903	8.289137
21419	0	-0.890882	0.903965	9.515916	-0.008972	0.009033	0.095154	2.390988	-0.878972	8.277475
21420	0	-0.886005	0.959902	9.199498	-0.008911	0.009595	0.091990	2.385346	-0.935538	8.269767
21421	0	-0.849690	1.032010	8.990875	-0.008545	0.010315	0.089905	2.381221	-0.989596	8.267394
21422	0	-0.823187	1.020360	8.930417	-0.008266	0.010202	0.089301	2.372302	-1.026854	8.262805
21423	0	-0.845972	0.885245	8.697721	-0.008484	0.008850	0.086975	2.364974	-1.051655	8.256469
21424	0	-0.872843	0.885480	8.752934	-0.008740	0.008854	0.087528	2.355493	-1.060636	8.260384
21425	0	-0.890957	1.025360	8.721943	-0.008911	0.010254	0.087219	2.344959	-1.055750	8.252967
21426	0	-0.873584	1.092804	8.605802	-0.008725	0.010924	0.086060	2.339494	-1.034780	8.252553
21427	0	-0.893645	1.098808	8.849821	-0.008911	0.010986	0.088501	2.331560	-0.995373	8.255553
21428	0	-0.875371	1.044080	8.867478	-0.008718	0.010440	0.088678	2.322730	-0.943277	8.258612
21429	0	-0.907487	0.885205	9.276919	-0.009033	0.008850	0.092773	2.315106	-0.885188	8.261075
21430	0	-0.868083	1.087294	9.452965	-0.008630	0.010868	0.094535	2.310922	-0.816860	8.269189
21431	0	-0.860319	1.061976	9.472133	-0.008545	0.010620	0.094727	2.300451	-0.739957	8.277627
21432	0	-0.915389	0.958224	10.093551	-0.009097	0.009582	0.100941	2.291124	-0.668967	8.283589
21433	0	-0.933493	0.976299	10.418212	-0.009277	0.009766	0.104187	2.278184	-0.598961	8.287296
21434	0	-0.975719	0.957306	10.704039	-0.009701	0.009577	0.107045	2.264090	-0.531835	8.289865
21435	0	-0.987391	1.049041	11.016496	-0.009827	0.010498	0.110168	2.245911	-0.475915	8.289864
21436	0	-1.014177	1.078602	11.089000	-0.010105	0.010787	0.110893	2.234523	-0.431181	8.291262
21437	0	-1.015618	1.043713	11.199730	-0.010132	0.010437	0.112000	2.224119	-0.399313	8.291104
21438	0	-1.018980	1.104944	11.431313	-0.010181	0.011047	0.114314	2.215541	-0.383770	8.288035
21439	0	-1.036995	1.098063	11.486925	-0.010376	0.010986	0.114868	2.199100	-0.382492	8.287572
21440	0	-1.015653	1.110318	11.438340	-0.010181	0.011097	0.114382	2.194350	-0.399996	8.283210
21441	0	-1.021459	1.026245	11.242956	-0.010254	0.010254	0.112427	2.191880	-0.432550	8.277892
21442	0	-1.000848	1.125364	10.993267	-0.010056	0.011247	0.109929	2.187856	-0.473986	8.274015
21443	0	-0.976929	1.087046	10.840301	-0.009827	0.010864	0.108398	2.183180	-0.526713	8.260349
21444	0	-0.958339	1.070100	10.603222	-0.009654	0.010693	0.106027	2.180714	-0.595235	8.254316
21445	0	-0.902693	1.056647	10.205600	-0.009094	0.010559	0.102051	2.177517	-0.662890	8.249926
21446	0	-0.907687	0.990553	9.925972	-0.009147	0.009902	0.099254	2.170077	-0.735499	8.242837
21447	0	-0.885164	1.062625	9.656242	-0.008911	0.010620	0.096558	2.165910	-0.798080	8.233008
21448	0	-0.867986	1.026757	9.406860	-0.008735	0.010265	0.094064	2.157372	-0.856770	8.219968
21449	0	-0.855815	0.970613	9.204532	-0.008606	0.009705	0.092041	2.147926	-0.908308	8.210835
21450	0	-0.816943	0.995708	8.948812	-0.008208	0.009952	0.089485	2.143522	-0.950175	8.205674
21451	0	-0.815208	0.940329	8.813682	-0.008179	0.009399	0.088135	2.137441	-0.976876	8.196746
21452	0	-0.847772	1.032128	8.826222	-0.008492	0.010323	0.088261	2.124752	-0.988232	8.189769
21453	0	-0.860038	1.001509	8.728021	-0.008606	0.010010	0.087280	2.120670	-0.987838	8.184990
21454	0	-0.878071	0.941191	8.721785	-0.008779	0.009410	0.087218	2.112120	-0.977480	8.187765
21455	0	-0.880482	0.964560	8.929266	-0.008789	0.009644	0.089294	2.103781	-0.949725	8.187131
21456	0	-0.890800	0.946179	9.032597	-0.008883	0.009464	0.090328	2.089813	-0.909903	8.187232
21457	0	-0.888319	1.018623	9.216064	-0.008850	0.010193	0.092163	2.070685	-0.861336	8.186650
21458	0	-0.908850	0.865230	9.331235	-0.009040	0.008653	0.093317	2.059424	-0.794308	8.189971
21459	0	-0.920514	0.848845	9.691871	-0.009155	0.008484	0.096924	2.054074	-0.727886	8.192667
21460	0	-0.937165	1.062907	9.843317	-0.009318	0.010629	0.098438	2.043878	-0.658372	8.191500
21461	0	-0.951399	1.068157	10.015358	-0.009460	0.010681	0.100159	2.033505	-0.589773	8.200581
21462	0	-0.950246	0.994723	10.533170	-0.009451	0.009949	0.105336	2.021079	-0.526155	8.204357
21463	0	-0.950508	1.092619	10.717370	-0.009460	0.010925	0.107178	2.011186	-0.470805	8.205361
21464	0	-0.922609	1.019273	11.015661	-0.009186	0.010194	0.110160	1.999081	-0.421227	8.205485
21465	0	-0.972553	1.178003	11.254700	-0.009705	0.011780	0.112549	1.988228	-0.392083	8.204060
21466	0	-0.951512	1.135392	11.175034	-0.009502	0.011353	0.111752	1.978448	-0.371177	8.203915
21467	0	-0.988264	1.062572	11.376945	-0.009888	0.010620	0.113770	1.972730	-0.368232	8.200654
21468	0	-0.985926	1.148741	11.236619	-0.009878	0.011485	0.112365	1.963646	-0.379331	8.197165
21469	0	-1.004236	1.202975	11.212351	-0.010071	0.012024	0.112122	1.957995	-0.400199	8.192252
21470	0	-0.954914	1.099935	11.011343	-0.009588	0.010997	0.110110	1.948941	-0.432628	8.188985
21471	0	-0.959248	1.099492	10.828004	-0.009644	0.010986	0.108276	1.946218	-0.478276	8.180318
21472	0	-0.905725	1.106576	10.609060	-0.009116	0.011064	0.106086	1.936574	-0.533620	8.180410
21473	0	-0.915388	1.068764	10.339844	-0.009216	0.010681	0.103394	1.931876	-0.594223	8.171691
21474	0	-0.934468	1.033129	10.047820	-0.009400	0.010327	0.100473	1.924606	-0.649117	8.161891
21475	0	-0.934290	0.983142	9.705088	-0.009399	0.009827	0.097046	1.918271	-0.707305	8.156165
21476	0	-0.905437	0.910456	9.388659	-0.009108	0.009103	0.093882	1.908559	-0.763612	8.146071
21477	0	-0.880752	0.964663	9.180065	-0.008850	0.009644	0.091797	1.900507	-0.808264	8.142648
21478	0	-0.903873	1.007478	8.985496	-0.009072	0.010077	0.089851	1.886524	-0.842581	8.136991
21479	0	-0.870243	0.952464	8.929660	-0.008728	0.009521	0.089294	1.878712	-0.867066	8.137477
21480	0	-0.890677	0.873545	8.893336	-0.008922	0.008734	0.088932	1.869274	-0.877840	8.135346
21481	0	-0.872075	0.946309	8.856245	-0.008728	0.009460	0.088562	1.861183	-0.878882	8.131211
21482	0	-0.866060	1.001633	8.770653	-0.008653	0.010015	0.087708	1.852128	-0.860315	8.129639
21483	0	-0.874380	0.909603	8.978100	-0.008728	0.009094	0.089783	1.843155	-0.831924	8.127280
21484	0	-0.884640	0.946859	9.117975	-0.008821	0.009463	0.091183	1.838537	-0.792453	8.128618
21485	0	-0.869924	0.945734	9.045133	-0.008667	0.009460	0.090454	1.823659	-0.743331	8.119151
21486	0	-0.889916	0.860034	9.453271	-0.008857	0.008599	0.094537	1.813787	-0.683864	8.121397
21487	0	-0.902073	1.055713	9.521048	-0.008972	0.010559	0.095215	1.800300	-0.617467	8.128742
21488	0	-0.899771	1.018645	9.666583	-0.008949	0.010188	0.096670	1.787253	-0.552004	8.131620
21489	0	-0.920953	1.025878	10.235061	-0.009155	0.010254	0.102356	1.781703	-0.483095	8.131084
21490	0	-0.950211	1.105517	10.429300	-0.009449	0.011057	0.104298	1.768733	-0.416656	8.132292
21491	0	-0.962453	1.024539	10.790723	-0.009583	0.010254	0.107910	1.748610	-0.363694	8.130036
21492	0	-0.976795	1.053804	11.015865	-0.009729	0.010541	0.110162	1.734323	-0.315327	8.132685
21493	0	-0.961107	1.183915	10.967786	-0.009583	0.011841	0.109680	1.721197	-0.277251	8.137530
21494	0	-0.983974	1.116578	11.083269	-0.009824	0.011166	0.110834	1.709958	-0.252313	8.133949
21495	0	-0.977160	1.105139	11.230377	-0.009766	0.011047	0.112305	1.702558	-0.237673	8.130058
21496	0	-1.019425	1.135849	11.193679	-0.010205	0.011360	0.111936	1.689198	-0.240326	8.125805
21497	0	-0.998496	1.000899	11.224593	-0.010010	0.010010	0.112244	1.676603	-0.256970	8.123016
21498	0	-0.973545	1.007448	11.017553	-0.009778	0.010069	0.110172	1.670498	-0.292340	8.114803
21499	0	-0.953322	1.074452	10.828049	-0.009583	0.010742	0.108276	1.661007	-0.335554	8.107762
21500	0	-0.918893	0.995394	10.657948	-0.009242	0.009953	0.106575	1.650457	-0.383749	8.102114
21501	0	-0.940423	0.964641	10.303223	-0.009460	0.009644	0.103027	1.641541	-0.437277	8.093312
21502	0	-0.929072	1.014100	10.029553	-0.009352	0.010137	0.100290	1.634450	-0.497892	8.083478
21503	0	-0.940671	0.983046	9.711177	-0.009460	0.009827	0.097107	1.626678	-0.552391	8.083665
21504	0	-0.936005	0.995966	9.529055	-0.009417	0.009955	0.095285	1.619579	-0.611319	8.076673
21505	0	-0.898444	1.013939	9.320458	-0.009033	0.010132	0.093201	1.616658	-0.662274	8.073913
21506	0	-0.890037	1.032654	9.186948	-0.008938	0.010329	0.091866	1.601254	-0.700064	8.071917
21507	0	-0.851401	0.958595	9.118906	-0.008545	0.009583	0.091187	1.593429	-0.730103	8.074783
21508	0	-0.846264	0.922341	8.978944	-0.008485	0.009222	0.089787	1.583358	-0.749560	8.070219
21509	0	-0.853326	0.976480	8.880736	-0.008545	0.009766	0.088806	1.570512	-0.755812	8.067602
21510	0	-0.845938	1.019339	8.825862	-0.008461	0.010191	0.088259	1.561959	-0.749210	8.070964
21511	0	-0.849419	1.055767	8.856119	-0.008484	0.010559	0.088562	1.548650	-0.727259	8.072014
21512	0	-0.834284	1.018916	9.087758	-0.008323	0.010189	0.090879	1.537413	-0.693315	8.073926
21513	0	-0.839092	1.000791	9.240479	-0.008362	0.010010	0.092407	1.523809	-0.648697	8.074087
21514	0	-0.851746	0.981786	9.441298	-0.008483	0.009822	0.094416	1.507766	-0.598254	8.075321
21515	0	-0.852413	0.988867	9.618775	-0.008484	0.009888	0.096191	1.497707	-0.541851	8.077636
21516	0	-0.897408	0.945791	9.813246	-0.008932	0.009461	0.098136	1.482480	-0.484321	8.075372
21517	0	-0.908190	0.982261	10.064299	-0.009033	0.009827	0.100647	1.466744	-0.420421	8.077438
21518	0	-0.954825	1.005920	10.325871	-0.009500	0.010062	0.103263	1.452103	-0.358041	8.084936
21519	0	-0.980900	1.055666	10.601431	-0.009766	0.010559	0.106018	1.438250	-0.302665	8.087571
21520	0	-0.989017	1.067583	10.686149	-0.009853	0.010675	0.106865	1.427421	-0.254617	8.089330
21521	0	-1.003951	1.074218	10.778532	-0.010010	0.010742	0.107788	1.416184	-0.214293	8.087966
21522	0	-0.990422	1.068184	10.906236	-0.009887	0.010680	0.109064	1.406459	-0.187244	8.088573
21523	0	-0.989468	1.055858	11.138859	-0.009888	0.010559	0.111389	1.394463	-0.171251	8.087793
21524	0	-0.977042	1.019418	11.199814	-0.009780	0.010191	0.111998	1.386184	-0.171965	8.081703
21525	0	-0.937965	1.007282	11.126858	-0.009399	0.010071	0.111267	1.376514	-0.183440	8.080092
21526	0	-0.951358	1.026502	10.944081	-0.009543	0.010258	0.109439	1.372356	-0.205626	8.075281
21527	0	-0.941883	1.069140	10.821795	-0.009460	0.010681	0.108215	1.371181	-0.240719	8.076187
21528	0	-0.994406	1.045701	10.578300	-0.009990	0.010457	0.105779	1.359248	-0.281040	8.070330
21529	0	-0.983688	1.080909	10.351986	-0.009888	0.010803	0.103516	1.353711	-0.328109	8.067124
21530	0	-0.943438	1.069558	10.090292	-0.009483	0.010692	0.100899	1.346312	-0.374446	8.058434
21531	0	-0.941150	1.056210	9.961370	-0.009460	0.010559	0.099609	1.337784	-0.421561	8.056855
21532	0	-0.888936	1.033124	9.656868	-0.008939	0.010321	0.096565	1.338266	-0.471003	8.055898
21533	0	-0.880995	0.989361	9.466866	-0.008850	0.009888	0.094666	1.333588	-0.510383	8.048728
21534	0	-0.898146	0.953951	9.290391	-0.009016	0.009533	0.092901	1.329947	-0.543851	8.043676
21535	0	-0.882594	0.988955	9.167694	-0.008850	0.009888	0.091675	1.320591	-0.564923	8.037652
21536	0	-0.884327	0.989040	9.076508	-0.008863	0.009891	0.090763	1.308844	-0.581300	8.032933
21537	0	-0.847462	0.976805	9.021057	-0.008484	0.009766	0.090210	1.300283	-0.584120	8.036948
21538	0	-0.834222	0.965038	8.960038	-0.008344	0.009647	0.089601	1.292727	-0.577045	8.033658
21539	0	-0.849207	0.995025	8.965970	-0.008484	0.009949	0.089661	1.283431	-0.557701	8.031911
21540	0	-0.870370	0.916142	9.160968	-0.008684	0.009158	0.091612	1.276500	-0.524359	8.028225
21541	0	-0.893913	0.927456	9.270999	-0.008911	0.009277	0.092712	1.262038	-0.480988	8.030793
21542	0	-0.912328	0.939077	9.465684	-0.009090	0.009393	0.094660	1.248695	-0.432423	8.029410
21543	0	-0.937328	1.006703	9.685982	-0.009338	0.010071	0.096863	1.233215	-0.382407	8.031592
21544	0	-0.933118	1.018369	9.843900	-0.009288	0.010184	0.098443	1.221645	-0.323216	8.029546
21545	0	-0.956738	1.001227	10.125275	-0.009521	0.010010	0.101257	1.213699	-0.262466	8.024228
21546	0	-0.923092	1.025505	10.270912	-0.009188	0.010259	0.102713	1.198764	-0.205516	8.026975
21547	0	-0.938584	1.067934	10.546472	-0.009338	0.010681	0.105469	1.185988	-0.145198	8.026494
21548	0	-0.959252	1.055659	10.783732	-0.009558	0.010555	0.107841	1.176430	-0.099401	8.024103
21549	0	-0.985190	1.055675	10.857948	-0.009827	0.010559	0.108582	1.162966	-0.063871	8.019691
21550	0	-0.934417	1.067311	10.997951	-0.009329	0.010675	0.109981	1.149410	-0.039045	8.022792
21551	0	-0.958390	1.093285	11.083898	-0.009583	0.010925	0.110840	1.145914	-0.028711	8.025267
21552	0	-0.963771	1.131080	11.138750	-0.009646	0.011306	0.111387	1.139744	-0.028651	8.023778
21553	0	-0.944157	1.098636	11.035318	-0.009460	0.010986	0.110352	1.128427	-0.039182	8.020457
21554	0	-0.975552	1.068337	10.870931	-0.009789	0.010681	0.108706	1.119280	-0.065809	8.015773
21555	0	-0.954140	1.032057	10.705880	-0.009583	0.010315	0.107056	1.113667	-0.100717	8.014582
21556	0	-0.994392	1.026934	10.529523	-0.009990	0.010264	0.105291	1.107471	-0.141336	8.006571
21557	0	-0.959310	1.050124	10.345896	-0.009644	0.010498	0.103455	1.099449	-0.187922	7.998912
21558	0	-0.942687	1.032561	10.188100	-0.009483	0.010321	0.101876	1.093361	-0.242100	7.991360
21559	0	-0.965420	0.982802	9.906485	-0.009705	0.009827	0.099060	1.083475	-0.291033	7.980053
21560	0	-0.919274	0.971224	9.644809	-0.009240	0.009706	0.096444	1.078771	-0.338046	7.970505
21561	0	-0.911005	0.964560	9.448659	-0.009155	0.009644	0.094482	1.069718	-0.383602	7.964727
21562	0	-0.903091	0.977256	9.351652	-0.009066	0.009769	0.093513	1.062100	-0.416914	7.960218
21563	0	-0.851440	0.976909	9.247071	-0.008545	0.009766	0.092468	1.055113	-0.445527	7.954422
21564	0	-0.846540	0.946927	9.125391	-0.008485	0.009467	0.091252	1.046701	-0.460775	7.945917
21565	0	-0.810504	0.940281	9.063799	-0.008118	0.009399	0.090637	1.039902	-0.467659	7.941018
21566	0	-0.845737	0.934840	8.984442	-0.008459	0.009344	0.089845	1.034395	-0.460852	7.939003
21567	0	-0.854983	1.019592	8.965983	-0.008545	0.010193	0.089661	1.027382	-0.445623	7.937218
21568	0	-0.862936	1.019946	9.118330	-0.008616	0.010199	0.091185	1.017556	-0.420507	7.941032
21569	0	-0.881324	1.013322	9.270996	-0.008789	0.010132	0.092712	1.008570	-0.381817	7.942588
21570	0	-0.893276	1.044064	9.429028	-0.008900	0.010439	0.094294	1.000211	-0.332850	7.936586
21571	0	-0.870398	1.037878	9.630984	-0.008667	0.010376	0.096313	0.993041	-0.280095	7.936300
21572	0	-0.914271	1.062530	9.752236	-0.009109	0.010625	0.097526	0.983124	-0.231170	7.930895
21573	0	-0.937776	1.037482	9.984995	-0.009338	0.010376	0.099854	0.971444	-0.177208	7.927417
21574	0	-0.946218	1.037488	10.362609	-0.009420	0.010373	0.103630	0.963084	-0.122202	7.922412
21575	0	-0.937367	1.031480	10.436697	-0.009338	0.010315	0.104370	0.952486	-0.074672	7.921618
21576	0	-0.956540	1.037178	10.570352	-0.009532	0.010375	0.105706	0.938604	-0.029608	7.919080
21577	0	-0.948418	1.074077	10.772511	-0.009460	0.010742	0.107727	0.926602	0.004476	7.917498
21578	0	-0.958847	1.061514	10.827001	-0.009569	0.010616	0.108272	0.914779	0.033697	7.921557
21579	0	-0.952719	1.074199	10.955763	-0.009521	0.010742	0.109558	0.903899	0.048538	7.924173
21580	0	-0.983363	1.037551	11.053320	-0.009839	0.010375	0.110533	0.893712	0.051908	7.919874
21581	0	-0.993383	1.038048	10.998627	-0.009949	0.010376	0.109985	0.887567	0.045360	7.918893
21582	0	-1.001532	1.045033	10.888961	-0.010041	0.010446	0.108888	0.881698	0.027162	7.915616
21583	0	-1.004035	1.056467	10.724108	-0.010071	0.010559	0.107239	0.876729	0.003695	7.914494
21584	0	-0.966740	1.051322	10.523156	-0.009706	0.010509	0.105228	0.870920	-0.029697	7.905416
21585	0	-0.942249	1.080847	10.357958	-0.009460	0.010803	0.103577	0.865803	-0.062548	7.901709
21586	0	-0.940542	1.100167	10.205973	-0.009447	0.010996	0.102057	0.861340	-0.100179	7.900378
21587	0	-0.929318	1.056895	9.973463	-0.009338	0.010559	0.099731	0.861679	-0.142921	7.897768
21588	0	-0.896171	1.015308	9.736071	-0.009007	0.010151	0.097357	0.853353	-0.186463	7.894918
21589	0	-0.874832	1.020011	9.576712	-0.008789	0.010193	0.095764	0.851221	-0.226039	7.887585
21590	0	-0.868102	0.983968	9.436868	-0.008709	0.009840	0.094366	0.840141	-0.250905	7.886633
21591	0	-0.821187	0.995097	9.228740	-0.008240	0.009949	0.092285	0.832243	-0.276447	7.884234
21592	0	-0.828519	0.983013	9.186369	-0.008307	0.009830	0.091862	0.821237	-0.294020	7.882657
21593	0	-0.853532	1.025867	9.143103	-0.008545	0.010254	0.091431	0.816701	-0.297107	7.883203
21594	0	-0.882716	1.044547	9.106484	-0.008831	0.010446	0.091064	0.806237	-0.293073	7.879949
21595	0	-0.897588	1.037480	9.088112	-0.008972	0.010376	0.090881	0.794590	-0.279541	7.874652
21596	0	-0.887086	1.012855	9.155056	-0.008858	0.010129	0.091552	0.784053	-0.254344	7.873060
21597	0	-0.881098	0.982992	9.252687	-0.008789	0.009827	0.092529	0.778163	-0.218452	7.868045
21598	0	-0.891992	0.983187	9.441336	-0.008895	0.009832	0.094416	0.767563	-0.179416	7.871968
21599	0	-0.888602	0.988856	9.685942	-0.008850	0.009888	0.096863	0.758975	-0.128226	7.862972
21600	0	-0.908305	0.958034	9.801159	-0.009045	0.009583	0.098015	0.745624	-0.074652	7.856662
21601	0	-0.912881	0.952364	9.893460	-0.009094	0.009521	0.098938	0.738399	-0.025904	7.851817
21602	0	-0.944308	0.994874	10.185735	-0.009410	0.009953	0.101860	0.724476	0.020161	7.840924
21603	0	-0.973391	1.031385	10.381817	-0.009705	0.010315	0.103821	0.713497	0.061211	7.840393
21604	0	-0.955110	1.018973	10.546029	-0.009521	0.010190	0.105463	0.703406	0.103093	7.840525
21605	0	-0.936506	1.056093	10.638175	-0.009338	0.010559	0.106384	0.695585	0.140495	7.842086
21606	0	-0.928915	1.074514	10.808594	-0.009271	0.010745	0.108088	0.685832	0.168797	7.839520
21607	0	-0.946895	1.050130	10.900774	-0.009460	0.010498	0.109009	0.679319	0.186472	7.838500
21608	0	-0.977776	1.074906	10.979972	-0.009783	0.010748	0.109799	0.670490	0.190005	7.837461
21609	0	-0.981640	1.092689	10.955887	-0.009827	0.010925	0.109558	0.662126	0.188080	7.836104
21610	0	-0.990568	1.080503	10.876781	-0.009929	0.010806	0.108766	0.650872	0.172668	7.836542
21611	0	-0.948690	1.098912	10.724155	-0.009521	0.010986	0.107239	0.643677	0.144634	7.832148
21612	0	-0.972287	1.099146	10.541674	-0.009759	0.010991	0.105413	0.633856	0.114325	7.832128
21613	0	-0.935956	1.086620	10.364110	-0.009399	0.010864	0.103638	0.625762	0.079188	7.834184
21614	0	-0.946119	1.062585	10.200024	-0.009504	0.010624	0.101996	0.617799	0.039699	7.824615
21615	0	-0.941924	1.001209	10.016235	-0.009460	0.010010	0.100159	0.610328	0.001500	7.819024
21616	0	-0.927404	0.970830	9.846058	-0.009318	0.009708	0.098456	0.600043	-0.041123	7.813631
21617	0	-0.918108	0.995316	9.631639	-0.009216	0.009949	0.096313	0.595171	-0.074128	7.811626
21618	0	-0.923876	1.001860	9.467425	-0.009270	0.010018	0.094671	0.585496	-0.102708	7.806901
21619	0	-0.881997	0.976819	9.302017	-0.008850	0.009766	0.093018	0.578812	-0.130938	7.796775
21620	0	-0.883100	0.995732	9.247463	-0.008852	0.009953	0.092473	0.573774	-0.148149	7.789780
21621	0	-0.896145	0.976797	9.210285	-0.008972	0.009766	0.092102	0.566921	-0.152717	7.788648
21622	0	-0.882179	0.989150	9.131026	-0.008829	0.009892	0.091310	0.557225	-0.153189	7.790295
21623	0	-0.867126	0.976628	9.063673	-0.008667	0.009766	0.090637	0.548573	-0.139136	7.787417
21624	0	-0.874534	0.970601	9.167202	-0.008737	0.009706	0.091673	0.539775	-0.119619	7.785182
21625	0	-0.874512	0.988750	9.356532	-0.008728	0.009888	0.093567	0.530264	-0.090130	7.781341
21626	0	-0.909068	1.019079	9.508696	-0.009068	0.010192	0.095089	0.519723	-0.054879	7.779828
21627	0	-0.894137	1.018818	9.655532	-0.008911	0.010193	0.096558	0.505074	-0.010544	7.780432
21628	0	-0.912270	1.042569	9.734384	-0.009094	0.010427	0.097346	0.493892	0.031421	7.779964
21629	0	-0.930906	1.031259	9.960666	-0.009277	0.010315	0.099609	0.482127	0.076346	7.782779
21630	0	-0.925378	1.037011	10.137062	-0.009220	0.010370	0.101374	0.473036	0.122843	7.775039
21631	0	-0.931534	1.025344	10.326811	-0.009277	0.010254	0.103271	0.463555	0.173411	7.775392
21632	0	-0.950947	1.049276	10.539755	-0.009478	0.010496	0.105400	0.450920	0.216469	7.775099
21633	0	-0.930360	1.080476	10.644287	-0.009277	0.010803	0.106445	0.443589	0.253180	7.770693
21634	0	-0.940554	1.074383	10.723196	-0.009392	0.010745	0.107233	0.433227	0.276376	7.765958
21635	0	-0.971110	1.080625	10.772616	-0.009705	0.010803	0.107727	0.427283	0.291816	7.766682
21636	0	-0.965414	1.092844	10.943463	-0.009657	0.010931	0.109434	0.415403	0.297464	7.765535
21637	0	-0.981383	1.074554	10.870444	-0.009827	0.010742	0.108704	0.409626	0.292501	7.770186
21638	0	-0.984080	1.013709	10.754697	-0.009863	0.010138	0.107545	0.399816	0.277554	7.768818
21639	0	-0.967963	1.031808	10.644728	-0.009705	0.010315	0.106445	0.393907	0.259325	7.761233
21640	0	-0.931343	1.056880	10.504728	-0.009351	0.010565	0.105044	0.388902	0.227265	7.753450
21641	0	-0.924315	1.038018	10.370137	-0.009277	0.010376	0.103699	0.384188	0.198129	7.747683
21642	0	-0.953686	1.020617	10.205872	-0.009577	0.010201	0.102056	0.381181	0.161952	7.744125
21643	0	-0.935685	1.019509	10.004039	-0.009399	0.010193	0.100037	0.374384	0.121867	7.738111
21644	0	-0.909289	1.013993	9.803246	-0.009133	0.010136	0.098029	0.370108	0.083253	7.728169
21645	0	-0.936128	0.983318	9.662169	-0.009399	0.009827	0.096619	0.368496	0.046678	7.725853
21646	0	-0.917187	0.959733	9.522332	-0.009203	0.009595	0.095221	0.362314	0.017880	7.713432
21647	0	-0.864448	0.958545	9.393488	-0.008667	0.009583	0.093933	0.356875	-0.001046	7.705978
21648	0	-0.854478	0.952935	9.302181	-0.008562	0.009527	0.093020	0.350538	-0.013854	7.699412
21649	0	-0.853438	0.951728	9.253070	-0.008545	0.009521	0.092529	0.336419	-0.018466	7.702558
21650	0	-0.870196	0.963252	9.204366	-0.008707	0.009635	0.092043	0.324595	-0.016389	7.698837
21651	0	-0.891272	0.964207	9.167481	-0.008911	0.009644	0.091675	0.314065	-0.006044	7.693948
21652	0	-0.892278	1.018747	9.216250	-0.008915	0.010189	0.092163	0.303446	0.012019	7.695317
21653	0	-0.892908	1.013148	9.362626	-0.008911	0.010132	0.093628	0.294484	0.042246	7.698213
21654	0	-0.909486	1.000930	9.441508	-0.009069	0.010009	0.094418	0.286564	0.081335	7.705722
21655	0	-0.875766	1.019210	9.667709	-0.008728	0.010193	0.096680	0.277294	0.124636	7.710796
21656	0	-0.906483	1.018906	9.709838	-0.009032	0.010191	0.097101	0.266786	0.171236	7.710714
21657	0	-0.906613	1.037539	9.936230	-0.009033	0.010376	0.099365	0.257873	0.217344	7.713308
21658	0	-0.925268	1.025141	10.173629	-0.009223	0.010252	0.101739	0.248947	0.258964	7.713757
21659	0	-0.943222	1.043523	10.253623	-0.009399	0.010437	0.102539	0.238781	0.303749	7.713635
21660	0	-0.943052	1.073789	10.497260	-0.009406	0.010738	0.104975	0.230019	0.338574	7.714127
21661	0	-0.942015	1.086216	10.589437	-0.009399	0.010864	0.105896	0.219460	0.369190	7.721062
21662	0	-0.939519	1.073538	10.656247	-0.009380	0.010737	0.106564	0.208992	0.393333	7.722606
21663	0	-0.965591	1.055830	10.742084	-0.009644	0.010559	0.107422	0.199875	0.414682	7.725786
21664	0	-0.960371	1.061705	10.845713	-0.009608	0.010618	0.108457	0.190244	0.418115	7.725996
21665	0	-0.975525	1.062110	10.852135	-0.009766	0.010620	0.108521	0.182892	0.415412	7.719733
21666	0	-0.979360	1.049532	10.815679	-0.009807	0.010499	0.108155	0.170594	0.409845	7.718620
21667	0	-0.973572	1.055812	10.675332	-0.009766	0.010559	0.106750	0.161008	0.386059	7.718995
21668	0	-0.942952	1.061955	10.486598	-0.009463	0.010617	0.104863	0.154980	0.357460	7.712199
21669	0	-0.966776	1.043657	10.321395	-0.009705	0.010437	0.103210	0.146023	0.324873	7.704098
21670	0	-0.940642	1.025440	10.224435	-0.009449	0.010253	0.102241	0.139098	0.285487	7.698889
21671	0	-0.935902	0.976980	10.016207	-0.009399	0.009766	0.100159	0.135278	0.247593	7.702133
21672	0	-0.903705	0.995944	9.858078	-0.009076	0.009956	0.098577	0.130409	0.210479	7.694528
21673	0	-0.893881	1.001144	9.692674	-0.008972	0.010010	0.096924	0.124026	0.179299	7.685630
21674	0	-0.893748	0.965054	9.534512	-0.008968	0.009646	0.095343	0.120594	0.150457	7.683623
21675	0	-0.894307	1.001002	9.485136	-0.008972	0.010010	0.094849	0.112623	0.123518	7.680562
21676	0	-0.883329	1.007274	9.369547	-0.008854	0.010071	0.093694	0.106774	0.106491	7.679983
21677	0	-0.871175	1.019051	9.277523	-0.008728	0.010193	0.092773	0.095815	0.094508	7.672613
21678	0	-0.899425	1.000228	9.253298	-0.009001	0.010004	0.092532	0.085644	0.094519	7.670943
21679	0	-0.854432	0.994726	9.228537	-0.008545	0.009949	0.092285	0.075872	0.101880	7.668922
21680	0	-0.885908	1.012975	9.319955	-0.008849	0.010128	0.093201	0.070258	0.122064	7.665124
21681	0	-0.874705	1.031432	9.387037	-0.008728	0.010315	0.093872	0.061902	0.153174	7.660889
21682	0	-0.921655	0.976412	9.465952	-0.009194	0.009764	0.094662	0.054824	0.187921	7.659727
21683	0	-0.887258	0.988632	9.649466	-0.008850	0.009888	0.096497	0.045671	0.222491	7.659559
21684	0	-0.886032	0.994810	9.722169	-0.008835	0.009946	0.097224	0.040766	0.260403	7.663093
21685	0	-0.918556	1.031605	9.899610	-0.009155	0.010315	0.098999	0.034543	0.303348	7.669574
21686	0	-0.943269	1.013846	10.063680	-0.009400	0.010134	0.100640	0.032470	0.347979	7.676874
21687	0	-0.955280	0.976498	10.271932	-0.009521	0.009766	0.102722	0.024399	0.390738	7.674507
21688	0	-0.948704	1.019141	10.424013	-0.009463	0.010191	0.104242	0.017481	0.424669	7.671185
21689	0	-0.942202	1.080439	10.491729	-0.009399	0.010803	0.104919	0.011377	0.457150	7.668533
21690	0	-0.933559	1.105400	10.613378	-0.009323	0.011049	0.106135	0.009000	0.478488	7.666222
21691	0	-0.983783	1.037672	10.668835	-0.009827	0.010376	0.106689	0.002345	0.498340	7.664417
21692	0	-0.972741	1.025872	10.741865	-0.009727	0.010255	0.107419	-0.001085	0.506160	7.664304
21693	0	-0.945451	1.062247	10.772734	-0.009460	0.010620	0.107727	-0.006136	0.507731	7.662298
21694	0	-0.955367	1.069108	10.766695	-0.009571	0.010685	0.107666	-0.007272	0.497133	7.660201
21695	0	-0.949835	1.032035	10.614168	-0.009521	0.010315	0.106140	-0.009117	0.480099	7.659761
21696	0	-0.932440	1.032741	10.443652	-0.009355	0.010325	0.104434	-0.014659	0.454945	7.657118
21697	0	-0.936715	1.050038	10.357935	-0.009399	0.010498	0.103577	-0.019762	0.427200	7.654197
21698	0	-0.930120	1.056586	10.193640	-0.009336	0.010563	0.101933	-0.024142	0.395539	7.650350
21699	0	-0.918111	1.031568	10.052805	-0.009216	0.010315	0.100525	-0.030997	0.363402	7.649576
21700	0	-0.893032	1.007329	9.870252	-0.008965	0.010072	0.098700	-0.036845	0.331614	7.647282
21701	0	-0.881545	1.007416	9.692664	-0.008850	0.010071	0.096924	-0.040423	0.298526	7.636283
21702	0	-0.893818	1.032213	9.595434	-0.008965	0.010321	0.095952	-0.046162	0.274919	7.632421
21703	0	-0.895134	0.970786	9.460613	-0.008972	0.009705	0.094604	-0.049559	0.257478	7.625437
21704	0	-0.903464	0.922316	9.387661	-0.009053	0.009222	0.093875	-0.055544	0.242603	7.623359
21705	0	-0.901872	0.940326	9.362894	-0.009033	0.009399	0.093628	-0.058213	0.232691	7.623293
21706	0	-0.918089	0.977435	9.234856	-0.009188	0.009772	0.092348	-0.062886	0.231994	7.622947
21707	0	-0.903395	0.988918	9.246803	-0.009033	0.009888	0.092468	-0.068082	0.240573	7.617453
21708	0	-0.873433	0.989230	9.289396	-0.008730	0.009891	0.092895	-0.072937	0.253642	7.614484
21709	0	-0.886542	0.970422	9.478620	-0.008850	0.009705	0.094788	-0.080233	0.279733	7.613086
21710	0	-0.865436	0.994583	9.551583	-0.008637	0.009948	0.095517	-0.089385	0.307593	7.609830
21711	0	-0.899708	0.988581	9.679964	-0.008972	0.009888	0.096802	-0.098321	0.344585	7.606785
21712	0	-0.898608	1.000854	9.795406	-0.008962	0.010005	0.097957	-0.100931	0.380656	7.607559
21713	0	-0.900005	1.000946	9.979000	-0.008972	0.010010	0.099792	-0.107906	0.420119	7.600545
21714	0	-0.924471	1.025364	10.137067	-0.009212	0.010253	0.101374	-0.113742	0.463980	7.599475
21715	0	-0.961081	1.055911	10.259745	-0.009583	0.010559	0.102600	-0.120311	0.503015	7.595773
21716	0	-0.947918	1.104482	10.442364	-0.009458	0.011046	0.104425	-0.128736	0.534229	7.599336
21717	0	-0.929974	1.086778	10.540538	-0.009277	0.010864	0.105408	-0.131529	0.565985	7.593513
21718	0	-0.969897	1.081039	10.607245	-0.009689	0.010810	0.106073	-0.137713	0.583910	7.591337
21719	0	-0.953046	1.080578	10.662736	-0.009521	0.010803	0.106628	-0.141660	0.601025	7.588957
21720	0	-0.935808	1.056319	10.729687	-0.009356	0.010564	0.107297	-0.149100	0.610229	7.589467
21721	0	-0.950942	1.019515	10.791101	-0.009521	0.010193	0.107910	-0.153532	0.604977	7.587669
21722	0	-0.935782	1.050378	10.669178	-0.009376	0.010502	0.106690	-0.158332	0.593444	7.579755
21723	0	-0.955903	1.062600	10.534822	-0.009583	0.010620	0.105347	-0.158865	0.575487	7.581571
21724	0	-0.968602	1.008640	10.486390	-0.009719	0.010082	0.104861	-0.161307	0.547179	7.578863
21725	0	-0.972858	1.019805	10.339654	-0.009766	0.010193	0.103394	-0.162608	0.513763	7.581719
21726	0	-0.947331	1.069680	10.230333	-0.009509	0.010691	0.102301	-0.162717	0.481287	7.578534
21727	0	-0.942910	1.050347	10.028315	-0.009460	0.010498	0.100281	-0.163403	0.453037	7.574439
21728	0	-0.906382	1.038708	9.912754	-0.009093	0.010386	0.099125	-0.169532	0.426545	7.574222
21729	0	-0.942840	0.995457	9.704842	-0.009460	0.009949	0.097046	-0.169524	0.396297	7.572353
21730	0	-0.900001	0.972047	9.638081	-0.009031	0.009716	0.096378	-0.171084	0.366664	7.569606
21731	0	-0.870709	0.982908	9.552168	-0.008728	0.009827	0.095520	-0.174889	0.349061	7.570681
21732	0	-0.903889	0.989049	9.430366	-0.009053	0.009892	0.094302	-0.182657	0.339044	7.563918
21733	0	-0.889940	1.013513	9.356765	-0.008911	0.010132	0.093567	-0.185109	0.332038	7.562960
21734	0	-0.882286	1.019529	9.283620	-0.008827	0.010199	0.092835	-0.195645	0.334119	7.567507
21735	0	-0.897282	0.995136	9.326138	-0.008972	0.009949	0.093262	-0.198801	0.342299	7.569530
21736	0	-0.873599	1.050312	9.356534	-0.008730	0.010503	0.093566	-0.204664	0.357000	7.567178
21737	0	-0.910701	1.007037	9.442020	-0.009094	0.010071	0.094421	-0.211339	0.379771	7.567769
21738	0	-0.913493	0.988703	9.527146	-0.009120	0.009886	0.095273	-0.215972	0.405000	7.568371
21739	0	-0.905617	0.970243	9.686087	-0.009033	0.009705	0.096863	-0.224502	0.439352	7.566424
21740	0	-0.904207	1.030542	9.789399	-0.009019	0.010310	0.097896	-0.236025	0.473652	7.562267
21741	0	-0.924206	1.044160	9.899614	-0.009216	0.010437	0.098999	-0.236638	0.510591	7.559242
21742	0	-0.929419	1.008058	10.051576	-0.009269	0.010079	0.100518	-0.241234	0.546793	7.564477
21743	0	-0.936406	0.995121	10.210922	-0.009338	0.009949	0.102112	-0.244357	0.582758	7.563831
21744	0	-0.947650	0.995655	10.332425	-0.009452	0.009953	0.103327	-0.246888	0.617237	7.565340
21745	0	-0.929712	1.044037	10.400180	-0.009277	0.010437	0.104004	-0.249118	0.646162	7.561661
21746	0	-0.939184	1.056385	10.546298	-0.009378	0.010566	0.105464	-0.257132	0.667868	7.558973
21747	0	-0.947072	1.043860	10.583389	-0.009460	0.010437	0.105835	-0.261376	0.686107	7.553999
21748	0	-0.954782	1.019578	10.674714	-0.009542	0.010196	0.106748	-0.267315	0.699019	7.552773
21749	0	-0.969571	1.062216	10.705627	-0.009705	0.010620	0.107056	-0.271232	0.696722	7.547317
21750	0	-0.930762	1.080848	10.675248	-0.009321	0.010807	0.106751	-0.275804	0.689285	7.542718
21751	0	-0.938056	1.080821	10.485957	-0.009399	0.010803	0.104858	-0.276502	0.675861	7.534563
21752	0	-0.927925	1.063120	10.437382	-0.009301	0.010630	0.104372	-0.280940	0.658968	7.529660
21753	0	-0.949410	1.050821	10.321194	-0.009521	0.010498	0.103210	-0.275855	0.635776	7.524755
21754	0	-0.955865	1.021351	10.181231	-0.009590	0.010212	0.101810	-0.280319	0.607608	7.525823
21755	0	-0.931098	1.007258	10.052727	-0.009338	0.010071	0.100525	-0.284441	0.583611	7.524979
21756	0	-0.913636	1.013645	9.937132	-0.009163	0.010135	0.099369	-0.288565	0.560268	7.526676
21757	0	-0.912734	0.989327	9.808554	-0.009155	0.009888	0.098083	-0.288155	0.534817	7.523138
21758	0	-0.889408	1.044698	9.656368	-0.008918	0.010448	0.096561	-0.294759	0.513733	7.515487
21759	0	-0.870920	1.013396	9.576565	-0.008728	0.010132	0.095764	-0.298167	0.498312	7.512256
21760	0	-0.885709	1.019845	9.454771	-0.008874	0.010197	0.094546	-0.301972	0.485044	7.510224
21761	0	-0.865809	1.001444	9.429964	-0.008667	0.010010	0.094299	-0.302109	0.481279	7.507254
21762	0	-0.895249	1.020273	9.362803	-0.008955	0.010201	0.093628	-0.306261	0.485210	7.507101
21763	0	-0.873196	1.025582	9.362735	-0.008728	0.010254	0.093628	-0.309523	0.496948	7.507385
21764	0	-0.880327	1.019845	9.405245	-0.008798	0.010196	0.094053	-0.311804	0.510769	7.508966
21765	0	-0.886129	1.007458	9.496926	-0.008850	0.010071	0.094971	-0.312729	0.531156	7.509015
21766	0	-0.882620	1.001581	9.643049	-0.008812	0.010016	0.096432	-0.318912	0.554980	7.510115
21767	0	-0.911476	1.012746	9.741065	-0.009094	0.010132	0.097412	-0.329336	0.585865	7.505214
21768	0	-0.921804	1.054758	9.826105	-0.009197	0.010550	0.098263	-0.336958	0.616983	7.506043
21769	0	-0.935967	1.037526	9.966849	-0.009338	0.010376	0.099670	-0.343125	0.648398	7.517213
21770	0	-0.952828	1.012975	10.131136	-0.009504	0.010130	0.101314	-0.348578	0.682296	7.513664
21771	0	-0.948222	1.013286	10.253695	-0.009460	0.010132	0.102539	-0.352692	0.713425	7.513308
21772	0	-0.940273	1.043836	10.399743	-0.009383	0.010439	0.103999	-0.358566	0.741724	7.511180
21773	0	-0.947990	1.049939	10.436822	-0.009460	0.010498	0.104370	-0.362358	0.769903	7.514793
21774	0	-0.933062	1.049863	10.521872	-0.009316	0.010500	0.105220	-0.369068	0.792132	7.512961
21775	0	-0.947010	1.031706	10.558975	-0.009460	0.010315	0.105591	-0.372076	0.809420	7.512702
21776	0	-0.954174	1.074652	10.650341	-0.009542	0.010746	0.106503	-0.376880	0.816445	7.508244
21777	0	-0.963484	1.031280	10.650734	-0.009644	0.010315	0.106506	-0.384603	0.813905	7.508164
21778	0	-0.985958	1.036647	10.547215	-0.009871	0.010371	0.105471	-0.395157	0.808843	7.505327
21779	0	-0.950284	1.043290	10.498257	-0.009521	0.010437	0.104980	-0.405118	0.795398	7.506392
21780	0	-0.933833	1.054884	10.407116	-0.009363	0.010550	0.104069	-0.412454	0.774917	7.504086
21781	0	-0.955822	1.062094	10.296848	-0.009583	0.010620	0.102966	-0.417032	0.754742	7.504025
21782	0	-0.938623	1.049792	10.199612	-0.009413	0.010499	0.101994	-0.423720	0.731762	7.499285
21783	0	-0.936859	1.037623	10.040569	-0.009399	0.010376	0.100403	-0.428956	0.703494	7.499662
21784	0	-0.912558	1.000973	9.894559	-0.009156	0.010010	0.098943	-0.434501	0.674888	7.499907
21785	0	-0.900621	1.037714	9.826896	-0.009033	0.010376	0.098267	-0.438601	0.650329	7.503717
21786	0	-0.902113	1.007493	9.650210	-0.009042	0.010073	0.096500	-0.441331	0.632633	7.503013
21787	0	-0.864557	1.019503	9.576587	-0.008667	0.010193	0.095764	-0.444079	0.613761	7.498721
21788	0	-0.897418	0.995805	9.509667	-0.008991	0.009953	0.095096	-0.442768	0.600027	7.499006
21789	0	-0.877785	0.976833	9.411698	-0.008789	0.009766	0.094116	-0.444652	0.593053	7.496191
21790	0	-0.893944	0.989248	9.381302	-0.008950	0.009892	0.093812	-0.449834	0.586664	7.497758
21791	0	-0.878409	1.000763	9.368966	-0.008789	0.010010	0.093689	-0.457549	0.587348	7.501210
21792	0	-0.866268	1.018999	9.448269	-0.008657	0.010188	0.094483	-0.460211	0.600297	7.499309
21793	0	-0.886143	1.006863	9.503091	-0.008850	0.010071	0.095032	-0.467691	0.620536	7.498776
21794	0	-0.888900	1.031283	9.618774	-0.008873	0.010310	0.096189	-0.469358	0.646237	7.503554
21795	0	-0.911383	1.031659	9.710492	-0.009094	0.010315	0.097107	-0.472145	0.675825	7.500192
21796	0	-0.903564	1.032133	9.770998	-0.009012	0.010318	0.097713	-0.472692	0.709763	7.502837
21797	0	-0.918009	1.074161	9.899679	-0.009155	0.010742	0.098999	-0.478012	0.745020	7.506908
21798	0	-0.941287	1.031459	10.039566	-0.009389	0.010313	0.100398	-0.480848	0.778752	7.501725
21799	0	-0.923908	1.037700	10.174344	-0.009216	0.010376	0.101746	-0.484317	0.810840	7.502901
21800	0	-0.928250	1.050222	10.308163	-0.009263	0.010500	0.103084	-0.486447	0.838942	7.502343
21801	0	-0.935374	1.049708	10.388055	-0.009338	0.010498	0.103882	-0.492165	0.862320	7.500561
21802	0	-0.925517	1.080076	10.485484	-0.009248	0.010800	0.104856	-0.496433	0.876899	7.502617
21803	0	-0.952801	1.049969	10.528489	-0.009521	0.010498	0.105286	-0.499341	0.890415	7.500071
21804	0	-0.959268	1.031970	10.516177	-0.009596	0.010318	0.105162	-0.502047	0.893409	7.496126
21805	0	-0.958332	1.092221	10.583521	-0.009583	0.010925	0.105835	-0.510077	0.900681	7.492801
21806	0	-0.981442	1.085301	10.540950	-0.009829	0.010858	0.105408	-0.519855	0.891858	7.493790
21807	0	-0.969168	1.062103	10.559191	-0.009705	0.010620	0.105591	-0.523653	0.884358	7.494693
21808	0	-0.947493	1.056162	10.412971	-0.009497	0.010560	0.104128	-0.526762	0.866942	7.493822
21809	0	-0.937100	1.055823	10.248072	-0.009399	0.010559	0.102478	-0.532607	0.841771	7.496396
21810	0	-0.955925	1.031628	10.156958	-0.009587	0.010313	0.101567	-0.533822	0.816643	7.494850
21811	0	-0.962177	0.994665	10.132064	-0.009644	0.009949	0.101318	-0.540950	0.798464	7.490632
21812	0	-0.926956	0.970402	9.943209	-0.009295	0.009700	0.099430	-0.540935	0.775057	7.484730
21813	0	-0.931174	0.970439	9.802502	-0.009338	0.009705	0.098022	-0.545996	0.750422	7.481168
21814	0	-0.895800	1.032087	9.668583	-0.008981	0.010314	0.096684	-0.542631	0.729923	7.477193
21815	0	-0.894805	1.025492	9.637665	-0.008972	0.010254	0.096375	-0.546201	0.707779	7.478131
21816	0	-0.884476	1.044203	9.558626	-0.008863	0.010439	0.095585	-0.547146	0.691763	7.471373
21817	0	-0.914585	1.006951	9.460554	-0.009155	0.010071	0.094604	-0.553237	0.686679	7.468683
21818	0	-0.919013	0.994402	9.448531	-0.009198	0.009946	0.094484	-0.559985	0.683263	7.466628
21819	0	-0.921188	1.000855	9.417781	-0.009216	0.010010	0.094177	-0.565907	0.684197	7.465356
21820	0	-0.926989	1.012809	9.472750	-0.009269	0.010129	0.094728	-0.571383	0.691960	7.469945
21821	0	-0.867279	1.049632	9.551968	-0.008667	0.010498	0.095520	-0.577766	0.705243	7.468682
21822	0	-0.905810	1.000244	9.637275	-0.009046	0.010006	0.096374	-0.586173	0.726418	7.472849
21823	0	-0.874661	1.037170	9.783815	-0.008728	0.010376	0.097839	-0.595307	0.754369	7.475451
21824	0	-0.896750	1.012576	9.905520	-0.008949	0.010122	0.099057	-0.595445	0.781566	7.470902
21825	0	-0.917865	1.006911	9.924118	-0.009155	0.010071	0.099243	-0.601454	0.814711	7.471090
21826	0	-0.879325	1.037106	10.100700	-0.008776	0.010372	0.101008	-0.606825	0.840726	7.468802
21827	0	-0.911021	1.031498	10.174417	-0.009094	0.010315	0.101746	-0.610896	0.864903	7.469879
21828	0	-0.914393	1.025308	10.308312	-0.009127	0.010254	0.103085	-0.615898	0.890225	7.468361
21829	0	-0.935274	0.988691	10.369751	-0.009338	0.009888	0.103699	-0.620866	0.912198	7.464915
21830	0	-0.937425	1.025147	10.387837	-0.009367	0.010252	0.103879	-0.625598	0.926397	7.466730
21831	0	-0.940424	1.037364	10.504130	-0.009399	0.010376	0.105042	-0.632287	0.937848	7.468043
21832	0	-0.953147	1.061597	10.565088	-0.009532	0.010615	0.105651	-0.635802	0.943436	7.465704
21833	0	-0.951527	1.049959	10.546916	-0.009521	0.010498	0.105469	-0.638362	0.942766	7.460015
21834	0	-0.937308	1.062599	10.534762	-0.009387	0.010623	0.105347	-0.639358	0.933919	7.465723
21835	0	-0.925937	1.061743	10.455509	-0.009277	0.010620	0.104553	-0.646579	0.920438	7.465136
21836	0	-0.946545	1.061393	10.345940	-0.009486	0.010614	0.103457	-0.651392	0.903648	7.463122
21837	0	-0.931317	1.056086	10.266324	-0.009338	0.010559	0.102661	-0.653734	0.881752	7.463101
21838	0	-0.890126	1.013721	10.144587	-0.008923	0.010135	0.101444	-0.655165	0.863877	7.462781
21839	0	-0.882261	1.007218	10.113752	-0.008850	0.010071	0.101135	-0.657931	0.838858	7.456756
21840	0	-0.895169	1.038583	9.937076	-0.008980	0.010378	0.099369	-0.653102	0.812565	7.452156
21841	0	-0.889215	1.007376	9.802388	-0.008911	0.010071	0.098022	-0.653864	0.796564	7.453336
21842	0	-0.885160	1.007516	9.711102	-0.008874	0.010077	0.097109	-0.659675	0.776314	7.450806
21843	0	-0.895304	0.994813	9.613222	-0.008972	0.009949	0.096130	-0.664557	0.759639	7.448008
21844	0	-0.867832	1.013285	9.582880	-0.008690	0.010130	0.095828	-0.665131	0.751788	7.443107
21845	0	-0.878114	1.056266	9.552035	-0.008789	0.010559	0.095520	-0.664876	0.748421	7.444602
21846	0	-0.888868	0.983657	9.497104	-0.008896	0.009833	0.094971	-0.664963	0.745701	7.438206
21847	0	-0.921578	0.964637	9.570289	-0.009216	0.009644	0.095703	-0.665499	0.751035	7.435196
21848	0	-0.873220	0.988961	9.472543	-0.008727	0.009892	0.094726	-0.672758	0.763172	7.434782
21849	0	-0.910013	1.001205	9.594647	-0.009094	0.010010	0.095947	-0.673824	0.776078	7.430097
21850	0	-0.918150	1.007557	9.685948	-0.009168	0.010075	0.096861	-0.676421	0.798354	7.428587
21851	0	-0.911418	1.006924	9.777663	-0.009094	0.010071	0.097778	-0.681877	0.827596	7.429690
21852	0	-0.896778	1.018900	9.905484	-0.008952	0.010189	0.099056	-0.685607	0.851601	7.431806
21853	0	-0.911227	1.037287	9.930287	-0.009094	0.010376	0.099304	-0.692782	0.878173	7.429163
21854	0	-0.908971	1.036967	10.027603	-0.009069	0.010369	0.100278	-0.695948	0.907244	7.434163
21855	0	-0.929416	1.043397	10.211060	-0.009277	0.010437	0.102112	-0.702948	0.931909	7.433681
21856	0	-0.932783	1.049395	10.277861	-0.009312	0.010491	0.102780	-0.703673	0.955761	7.435927
21857	0	-0.965552	1.049765	10.369766	-0.009644	0.010498	0.103699	-0.707720	0.974841	7.436208
21858	0	-0.936716	1.043289	10.375678	-0.009362	0.010436	0.103757	-0.714863	0.986185	7.436925
21859	0	-0.977179	1.062004	10.455265	-0.009766	0.010620	0.104553	-0.718577	0.998775	7.435444
21860	0	-0.971368	1.037422	10.522309	-0.009717	0.010375	0.105223	-0.723153	1.001048	7.434861
21861	0	-0.951410	1.038388	10.595692	-0.009521	0.010376	0.105957	-0.718373	0.998906	7.432273
21862	0	-0.942930	1.063476	10.540833	-0.009446	0.010635	0.105407	-0.722849	0.986442	7.427937
21863	0	-0.920382	1.056445	10.473689	-0.009216	0.010559	0.104736	-0.720733	0.978679	7.427547
21864	0	-0.947491	1.020600	10.382349	-0.009497	0.010203	0.103822	-0.721647	0.960606	7.430029
21865	0	-0.949672	1.044390	10.229652	-0.009521	0.010437	0.102295	-0.717796	0.938814	7.430446
21866	0	-0.926255	1.033335	10.168940	-0.009290	0.010328	0.101687	-0.715954	0.914099	7.428590
21867	0	-0.955109	1.007735	10.064931	-0.009583	0.010071	0.100647	-0.712416	0.884310	7.431235
21868	0	-0.906073	1.039049	9.931077	-0.009093	0.010388	0.099308	-0.713855	0.852723	7.430186
21869	0	-0.882390	1.031800	9.814657	-0.008850	0.010315	0.098145	-0.714077	0.828017	7.426284
21870	0	-0.890016	1.037699	9.796761	-0.008921	0.010382	0.097965	-0.723268	0.809844	7.422653
21871	0	-0.919631	1.019675	9.668118	-0.009216	0.010193	0.096680	-0.722356	0.791919	7.418319
21872	0	-0.898115	1.001943	9.625535	-0.008994	0.010017	0.096254	-0.723537	0.782283	7.417054
21873	0	-0.865302	1.019380	9.582636	-0.008667	0.010193	0.095825	-0.726014	0.771320	7.413878
21874	0	-0.894032	1.025324	9.491214	-0.008945	0.010255	0.094912	-0.731444	0.772050	7.415081
21875	0	-0.885074	1.013529	9.509234	-0.008850	0.010132	0.095093	-0.730691	0.778502	7.413193
21876	0	-0.849015	1.032354	9.527433	-0.008486	0.010322	0.095275	-0.731741	0.789411	7.410430
21877	0	-0.904091	0.983524	9.631188	-0.009033	0.009827	0.096313	-0.724867	0.804194	7.408172
21878	0	-0.875478	0.996496	9.685812	-0.008744	0.009966	0.096859	-0.729239	0.822312	7.405662
21879	0	-0.886075	0.988909	9.783825	-0.008850	0.009888	0.097839	-0.730863	0.840437	7.407727
21880	0	-0.901155	1.019372	9.832329	-0.008994	0.010195	0.098325	-0.735267	0.866438	7.411494
21881	0	-0.916519	1.001207	9.936409	-0.009155	0.010010	0.099365	-0.735851	0.883516	7.411453
21882	0	-0.931523	1.013918	10.021485	-0.009297	0.010136	0.100217	-0.734992	0.909605	7.415342
21883	0	-0.941294	0.989278	10.113350	-0.009399	0.009888	0.101135	-0.732431	0.930556	7.417108
21884	0	-0.925748	1.032336	10.235103	-0.009244	0.010324	0.102352	-0.736847	0.951285	7.416355
21885	0	-0.953296	1.050746	10.284221	-0.009521	0.010498	0.102844	-0.729567	0.969675	7.417721
21886	0	-0.955438	1.045517	10.351002	-0.009545	0.010455	0.103511	-0.732701	0.985266	7.415964
21887	0	-0.946623	1.019943	10.394170	-0.009460	0.010193	0.103943	-0.728690	0.997364	7.422959
21888	0	-0.946740	1.038755	10.424568	-0.009472	0.010388	0.104245	-0.732865	0.998169	7.428968
21889	0	-0.920978	1.111617	10.436987	-0.009216	0.011108	0.104370	-0.727639	0.996677	7.427616
21890	0	-0.931773	1.082473	10.443029	-0.009326	0.010818	0.104430	-0.724092	0.993260	7.427263
21891	0	-0.926213	1.043418	10.345624	-0.009277	0.010437	0.103455	-0.730552	0.982033	7.425751
21892	0	-0.953327	1.031449	10.284830	-0.009553	0.010308	0.102847	-0.727006	0.965792	7.426312
21893	0	-0.919745	1.056479	10.229603	-0.009216	0.010559	0.102295	-0.723980	0.950238	7.420169
21894	0	-0.927768	1.087669	10.107808	-0.009301	0.010875	0.101076	-0.725154	0.929163	7.413930
21895	0	-0.919607	1.043928	10.052652	-0.009216	0.010437	0.100525	-0.725905	0.911797	7.415080
21896	0	-0.921738	0.995929	9.924720	-0.009237	0.009953	0.099246	-0.721455	0.894428	7.413012
21897	0	-0.943817	0.995240	9.808527	-0.009460	0.009949	0.098083	-0.720502	0.873997	7.409174
21898	0	-0.914854	1.020112	9.760016	-0.009172	0.010200	0.097598	-0.721986	0.851523	7.403542
21899	0	-0.895726	1.019492	9.716913	-0.008972	0.010193	0.097168	-0.722792	0.839463	7.398208
21900	0	-0.917643	1.014088	9.607168	-0.009187	0.010136	0.096071	-0.719767	0.832832	7.400944
21901	0	-0.908827	1.007429	9.558126	-0.009094	0.010071	0.095581	-0.718723	0.831268	7.401429
21902	0	-0.907899	0.971416	9.570319	-0.009083	0.009711	0.095703	-0.718355	0.832253	7.401033
21903	0	-0.909622	0.977210	9.527503	-0.009094	0.009766	0.095276	-0.713599	0.840125	7.400463
21904	0	-0.880020	1.008244	9.588382	-0.008794	0.010083	0.095884	-0.717444	0.853160	7.398961
21905	0	-0.891257	1.007314	9.661828	-0.008911	0.010071	0.096619	-0.717669	0.860365	7.398640
21906	0	-0.910480	0.989495	9.741009	-0.009097	0.009892	0.097411	-0.716561	0.874901	7.397944
21907	0	-0.929044	0.982941	9.820405	-0.009277	0.009827	0.098206	-0.716207	0.895564	7.395493
21908	0	-0.919445	1.019689	9.948242	-0.009182	0.010198	0.099483	-0.719904	0.915254	7.391443
21909	0	-0.892910	1.043781	9.960768	-0.008911	0.010437	0.099609	-0.721774	0.941244	7.389439
21910	0	-0.933088	1.044187	10.009182	-0.009314	0.010438	0.100094	-0.720094	0.966433	7.390608
21911	0	-0.941823	1.043760	10.113344	-0.009399	0.010437	0.101135	-0.722174	0.993096	7.389389
21912	0	-0.939145	1.025822	10.241147	-0.009377	0.010255	0.102413	-0.721206	1.015137	7.387262
21913	0	-0.941138	1.050033	10.302602	-0.009399	0.010498	0.103027	-0.721465	1.033843	7.388776
21914	0	-0.949342	1.050424	10.400006	-0.009485	0.010502	0.104001	-0.721688	1.048154	7.382119
21915	0	-0.952174	1.031833	10.375941	-0.009521	0.010315	0.103760	-0.720850	1.053903	7.383072
21916	0	-0.964211	1.026129	10.418621	-0.009645	0.010261	0.104186	-0.722979	1.056705	7.382837
21917	0	-0.951170	1.037867	10.492006	-0.009521	0.010376	0.104919	-0.723014	1.051436	7.380417
21918	0	-0.961152	1.014064	10.400567	-0.009624	0.010137	0.104005	-0.721574	1.042612	7.379736
21919	0	-0.931959	1.031996	10.400509	-0.009338	0.010315	0.104004	-0.719106	1.027337	7.376099
21920	0	-0.934428	1.033032	10.339650	-0.009362	0.010324	0.103395	-0.715680	1.012809	7.367844
21921	0	-0.937875	1.062259	10.186932	-0.009399	0.010620	0.101868	-0.715932	0.995059	7.368250
21922	0	-0.933250	1.050727	10.120108	-0.009358	0.010503	0.101199	-0.713979	0.971238	7.367177
21923	0	-0.919456	1.013522	10.064862	-0.009216	0.010132	0.100647	-0.713152	0.951986	7.369355
21924	0	-0.915480	0.995695	9.973577	-0.009173	0.009954	0.099734	-0.713282	0.936105	7.370246
21925	0	-0.901403	1.025707	9.802390	-0.009033	0.010254	0.098022	-0.712571	0.919167	7.372026
21926	0	-0.897686	1.026076	9.741558	-0.008995	0.010260	0.097414	-0.714201	0.903107	7.366055
21927	0	-0.907978	1.025253	9.698636	-0.009094	0.010254	0.096985	-0.718726	0.891459	7.366735
21928	0	-0.911206	1.000730	9.717216	-0.009127	0.010007	0.097171	-0.721162	0.879713	7.370496
21929	0	-0.914730	1.006966	9.661953	-0.009155	0.010071	0.096619	-0.725325	0.875602	7.369078
21930	0	-0.901083	1.037559	9.643690	-0.009018	0.010373	0.096437	-0.725201	0.872593	7.371985
21931	0	-0.897243	1.019928	9.612967	-0.008972	0.010193	0.096130	-0.720311	0.878274	7.373459
21932	0	-0.897604	1.020464	9.570101	-0.008973	0.010205	0.095701	-0.723726	0.887039	7.370772
21933	0	-0.910267	1.025478	9.680087	-0.009094	0.010254	0.096802	-0.725303	0.902334	7.371951
21934	0	-0.906077	1.001352	9.734791	-0.009050	0.010011	0.097349	-0.724594	0.919793	7.369032
21935	0	-0.928823	1.006902	9.820472	-0.009277	0.010071	0.098206	-0.729217	0.937685	7.364666
21936	0	-0.900516	1.000485	9.911829	-0.008994	0.010006	0.099119	-0.733043	0.955646	7.359944
21937	0	-0.935155	1.007408	9.960781	-0.009338	0.010071	0.099609	-0.731805	0.976006	7.359529
21938	0	-0.931653	0.995342	9.997071	-0.009304	0.009954	0.099972	-0.735504	0.995543	7.360596
21939	0	-0.910739	1.025204	10.125633	-0.009094	0.010254	0.101257	-0.740102	1.015693	7.365217
21940	0	-0.913206	1.025234	10.229084	-0.009121	0.010250	0.102292	-0.740120	1.033376	7.365560
21941	0	-0.928409	1.055982	10.192802	-0.009277	0.010559	0.101929	-0.741840	1.046187	7.365236
21942	0	-0.923399	1.050347	10.320779	-0.009231	0.010499	0.103209	-0.739465	1.055211	7.365738
21943	0	-0.921645	1.025704	10.394255	-0.009216	0.010254	0.103943	-0.738616	1.060597	7.365871
21944	0	-0.903068	1.051013	10.381951	-0.009034	0.010504	0.103820	-0.734253	1.061978	7.364356
21945	0	-0.939513	1.080840	10.436997	-0.009399	0.010803	0.104370	-0.731209	1.062506	7.363588
21946	0	-0.962607	1.051609	10.375878	-0.009635	0.010508	0.103759	-0.724501	1.057899	7.361170
21947	0	-0.926709	1.049579	10.315057	-0.009277	0.010498	0.103149	-0.729640	1.051787	7.363506
21948	0	-0.948218	1.001259	10.278615	-0.009501	0.010005	0.102785	-0.723938	1.035601	7.364035
21949	0	-0.932081	1.062097	10.278471	-0.009338	0.010620	0.102783	-0.725707	1.021163	7.356663
21950	0	-0.934591	1.050300	10.107844	-0.009365	0.010499	0.101077	-0.723907	1.004551	7.348785
21951	0	-0.907622	1.037190	10.046592	-0.009094	0.010376	0.100464	-0.731229	0.989183	7.346308
21952	0	-0.898081	1.000812	9.973611	-0.008998	0.010001	0.099735	-0.725973	0.974738	7.343158
21953	0	-0.901596	1.043996	9.893925	-0.009033	0.010437	0.098938	-0.725225	0.960091	7.347838
21954	0	-0.922534	1.026748	9.753702	-0.009244	0.010260	0.097536	-0.718704	0.943386	7.343428
21955	0	-0.902342	1.019314	9.698575	-0.009033	0.010193	0.096985	-0.720970	0.936973	7.338382
21956	0	-0.900368	0.976695	9.655941	-0.009014	0.009766	0.096559	-0.721987	0.929770	7.336161
21957	0	-0.909308	1.000587	9.625296	-0.009094	0.010010	0.096252	-0.729097	0.933567	7.336034
21958	0	-0.896670	1.012520	9.533800	-0.008970	0.010123	0.095338	-0.729246	0.934397	7.334335
21959	0	-0.909167	0.995068	9.582524	-0.009094	0.009949	0.095825	-0.729377	0.936409	7.331006
21960	0	-0.914974	0.977361	9.637416	-0.009151	0.009769	0.096375	-0.726872	0.940606	7.328581
21961	0	-0.910079	0.970408	9.735051	-0.009094	0.009705	0.097351	-0.729835	0.953393	7.326278
21962	0	-0.930040	1.000745	9.728725	-0.009291	0.010008	0.097288	-0.732633	0.969849	7.322582
21963	0	-0.886546	1.000953	9.832628	-0.008850	0.010010	0.098328	-0.735177	0.992763	7.321279
21964	0	-0.932612	1.013257	9.905444	-0.009309	0.010131	0.099056	-0.735472	1.017806	7.319798
21965	0	-0.898885	0.994776	9.973004	-0.008972	0.009949	0.099731	-0.738828	1.041970	7.317270
21966	0	-0.950816	1.012952	10.015346	-0.009494	0.010129	0.100155	-0.740479	1.063491	7.319775
21967	0	-0.941574	1.019558	10.131657	-0.009399	0.010193	0.101318	-0.739657	1.087010	7.322372
21968	0	-0.913959	1.019746	10.216798	-0.009128	0.010198	0.102169	-0.742131	1.105462	7.320429
21969	0	-0.941192	1.024894	10.229427	-0.009399	0.010254	0.102295	-0.749939	1.124450	7.317824
21970	0	-0.918188	1.079377	10.333043	-0.009181	0.010793	0.103331	-0.751116	1.130599	7.323346
21971	0	-0.928131	1.067812	10.308834	-0.009277	0.010681	0.103088	-0.756810	1.139976	7.319564
21972	0	-0.940423	1.042661	10.430884	-0.009408	0.010430	0.104308	-0.763244	1.141003	7.326132
21973	0	-0.945780	1.037597	10.382104	-0.009460	0.010376	0.103821	-0.765620	1.143111	7.325456
21974	0	-0.963245	1.037307	10.351641	-0.009639	0.010375	0.103516	-0.770155	1.141155	7.326129
21975	0	-0.926497	1.043569	10.308963	-0.009277	0.010437	0.103088	-0.774054	1.132530	7.326337
21976	0	-0.942256	1.055536	10.242028	-0.009437	0.010556	0.102419	-0.777462	1.121804	7.322478
21977	0	-0.956270	1.019372	10.199152	-0.009583	0.010193	0.101990	-0.779004	1.104639	7.321822
21978	0	-0.940353	1.013637	10.095631	-0.009421	0.010133	0.100955	-0.777435	1.089458	7.317680
21979	0	-0.937904	1.000931	9.973341	-0.009399	0.010010	0.099731	-0.780443	1.071115	7.314809
21980	0	-0.914962	1.006309	9.918804	-0.009176	0.010069	0.099185	-0.789664	1.045448	7.313495
21981	0	-0.895157	0.989033	9.863442	-0.008972	0.009888	0.098633	-0.789090	1.026594	7.313090
21982	0	-0.909806	0.995624	9.790448	-0.009114	0.009953	0.097903	-0.788318	1.012719	7.313663
21983	0	-0.920136	1.007100	9.741350	-0.009216	0.010071	0.097412	-0.790492	1.000127	7.310128
21984	0	-0.924020	1.001193	9.674313	-0.009248	0.010010	0.096743	-0.790251	0.996069	7.305251
21985	0	-0.927069	0.989038	9.655798	-0.009277	0.009888	0.096558	-0.789398	0.993204	7.304078
21986	0	-0.925876	0.989714	9.564211	-0.009264	0.009892	0.095642	-0.786109	0.991941	7.302073
21987	0	-0.897070	1.025400	9.619153	-0.008972	0.010254	0.096191	-0.788238	0.995181	7.301729
21988	0	-0.885159	0.982905	9.661801	-0.008847	0.009827	0.096619	-0.787590	1.005280	7.301779
21989	0	-0.915906	0.994947	9.680132	-0.009155	0.009949	0.096802	-0.788890	1.014723	7.302255
21990	0	-0.922836	1.013341	9.789896	-0.009224	0.010133	0.097899	-0.790331	1.024839	7.300113
21991	0	-0.916979	1.001082	9.869239	-0.009155	0.010010	0.098694	-0.791162	1.046502	7.297059
21992	0	-0.937720	1.001272	9.942148	-0.009368	0.010012	0.099422	-0.792055	1.062212	7.304237
21993	0	-0.910651	0.995144	10.009627	-0.009094	0.009949	0.100098	-0.791026	1.081192	7.306776
21994	0	-0.919343	1.056493	10.082589	-0.009180	0.010564	0.100827	-0.791855	1.101253	7.306623
21995	0	-0.953211	1.013488	10.150016	-0.009521	0.010132	0.101501	-0.790496	1.118049	7.300973
21996	0	-0.949068	1.031559	10.241387	-0.009482	0.010321	0.102414	-0.798222	1.132286	7.306119
21997	0	-0.934870	0.988727	10.241609	-0.009338	0.009888	0.102417	-0.800769	1.148653	7.303536
21998	0	-0.942626	1.061434	10.369669	-0.009420	0.010618	0.103697	-0.807133	1.160009	7.302046
21999	0	-0.952003	1.001091	10.382082	-0.009521	0.010010	0.103821	-0.808026	1.163367	7.303805
22000	0	-0.951642	1.032291	10.394247	-0.009519	0.010317	0.103943	-0.803532	1.165877	7.304204
22001	0	-0.926527	1.019118	10.394411	-0.009277	0.010193	0.103943	-0.807645	1.157487	7.302335
22002	0	-0.930394	1.000727	10.345732	-0.009315	0.010006	0.103456	-0.808415	1.150700	7.303338
22003	0	-0.939084	1.019529	10.278375	-0.009399	0.010193	0.102783	-0.807954	1.145969	7.296224
22004	0	-0.936735	1.026407	10.254074	-0.009382	0.010258	0.102540	-0.803135	1.134338	7.298713
22005	0	-0.919898	1.013452	10.174691	-0.009216	0.010132	0.101746	-0.802406	1.119745	7.297455
22006	0	-0.934996	1.007721	10.095529	-0.009365	0.010076	0.100954	-0.802799	1.107529	7.299280
22007	0	-0.943902	1.001266	9.967215	-0.009460	0.010010	0.099670	-0.801789	1.087801	7.295849
22008	0	-0.921783	0.989101	9.918677	-0.009235	0.009892	0.099185	-0.805724	1.072444	7.295779
22009	0	-0.895401	1.031746	9.826799	-0.008972	0.010315	0.098267	-0.805060	1.056162	7.293744
22010	0	-0.892021	1.001592	9.753747	-0.008937	0.010015	0.097536	-0.805669	1.041558	7.296380
22011	0	-0.902112	1.019583	9.716878	-0.009033	0.010193	0.097168	-0.804387	1.032070	7.289340
22012	0	-0.887697	1.007749	9.692563	-0.008887	0.010077	0.096925	-0.805410	1.024778	7.289225
22013	0	-0.896946	0.988719	9.674103	-0.008972	0.009888	0.096741	-0.808089	1.026370	7.286277
22014	0	-0.889993	1.001118	9.655787	-0.008906	0.010008	0.096558	-0.806272	1.023538	7.283512
22015	0	-0.903029	0.982490	9.600876	-0.009033	0.009827	0.096008	-0.810433	1.024926	7.284973
22016	0	-0.909355	0.994495	9.674025	-0.009089	0.009945	0.096741	-0.812375	1.035703	7.284933
22017	0	-0.891701	1.006869	9.674040	-0.008911	0.010071	0.096741	-0.816830	1.047501	7.286573
22018	0	-0.886760	1.037191	9.789890	-0.008862	0.010371	0.097899	-0.817964	1.058245	7.287942
22019	0	-0.910018	1.007319	9.826581	-0.009094	0.010071	0.098267	-0.817130	1.070004	7.291509
22020	0	-0.905169	1.013706	9.917962	-0.009046	0.010137	0.099180	-0.818543	1.081790	7.291380
22021	0	-0.904092	1.025467	9.985274	-0.009033	0.010254	0.099854	-0.819579	1.095425	7.294031
22022	0	-0.936715	1.019582	10.033852	-0.009355	0.010194	0.100340	-0.819160	1.114498	7.296035
22023	0	-0.935240	1.000864	10.168339	-0.009338	0.010010	0.101685	-0.822265	1.135055	7.298694
22024	0	-0.913135	1.000396	10.174227	-0.009123	0.010007	0.101743	-0.827475	1.149319	7.296538
22025	0	-0.916425	1.049819	10.241617	-0.009155	0.010498	0.102417	-0.829217	1.164015	7.291862
22026	0	-0.936411	1.049988	10.278042	-0.009356	0.010498	0.102781	-0.829070	1.177175	7.292034
22027	0	-0.951841	1.044534	10.400335	-0.009521	0.010437	0.104004	-0.821913	1.178542	7.290215
22028	0	-0.920266	1.033246	10.381947	-0.009211	0.010331	0.103819	-0.822504	1.174542	7.289113
22029	0	-0.957447	1.032071	10.314958	-0.009583	0.010315	0.103149	-0.818142	1.170422	7.289722
22030	0	-0.937233	1.051595	10.351595	-0.009383	0.010509	0.103516	-0.813023	1.163306	7.296045
22031	0	-0.914102	1.074834	10.253969	-0.009155	0.010742	0.102539	-0.808236	1.152130	7.294976
22032	0	-0.898941	1.039027	10.168666	-0.009006	0.010387	0.101686	-0.807106	1.138735	7.294915
22033	0	-0.901769	1.026223	10.083062	-0.009033	0.010254	0.100830	-0.799762	1.125804	7.288540
22034	0	-0.910444	1.027052	10.052766	-0.009125	0.010270	0.100526	-0.801412	1.107374	7.284936
22035	0	-0.907629	1.025513	10.046537	-0.009094	0.010254	0.100464	-0.802102	1.091592	7.281140
22036	0	-0.921989	1.025671	9.979730	-0.009242	0.010256	0.099795	-0.803172	1.071029	7.284254
22037	0	-0.914060	0.995407	9.845053	-0.009155	0.009949	0.098450	-0.799015	1.058802	7.286686
22038	0	-0.911252	1.001775	9.808602	-0.009127	0.010020	0.098084	-0.803934	1.047021	7.287045
22039	0	-0.902007	1.013393	9.704690	-0.009033	0.010132	0.097046	-0.803469	1.036323	7.289495
22040	0	-0.899684	1.013904	9.778077	-0.009007	0.010136	0.097780	-0.801473	1.029744	7.287201
22041	0	-0.909048	0.989635	9.710640	-0.009094	0.009888	0.097107	-0.793192	1.030024	7.287444
22042	0	-0.914318	1.009097	9.692203	-0.009148	0.010088	0.096922	-0.791543	1.029399	7.285560
22043	0	-0.915464	0.995282	9.698450	-0.009155	0.009949	0.096985	-0.788575	1.033220	7.279643
22044	0	-0.909489	0.996036	9.649506	-0.009093	0.009956	0.096496	-0.785662	1.039850	7.283860
22045	0	-0.928116	0.995245	9.753344	-0.009277	0.009949	0.097534	-0.783097	1.048997	7.285032
22046	0	-0.923143	0.983074	9.856943	-0.009224	0.009833	0.098570	-0.787861	1.062310	7.281832
22047	0	-0.910871	1.000970	9.863148	-0.009094	0.010010	0.098633	-0.789616	1.083730	7.283943
22048	0	-0.895024	1.055778	9.966673	-0.008941	0.010558	0.099668	-0.791721	1.099388	7.288213
22049	0	-0.934920	1.025728	10.009630	-0.009338	0.010254	0.100098	-0.789559	1.116497	7.296084
22050	0	-0.918375	0.989244	10.039956	-0.009177	0.009894	0.100400	-0.793493	1.128586	7.297922
22051	0	-0.916198	1.019123	10.076860	-0.009155	0.010193	0.100769	-0.797074	1.140912	7.302020
22052	0	-0.917497	1.019287	10.149955	-0.009169	0.010189	0.101501	-0.794521	1.152710	7.302942
22053	0	-0.934364	1.068186	10.241644	-0.009338	0.010681	0.102417	-0.795472	1.163188	7.301799
22054	0	-0.941106	1.019797	10.278078	-0.009410	0.010194	0.102781	-0.792659	1.169066	7.297255
22055	0	-0.933970	1.019599	10.321002	-0.009338	0.010193	0.103210	-0.790987	1.175140	7.296336
22056	0	-0.939471	1.050926	10.272134	-0.009402	0.010504	0.102721	-0.786723	1.171373	7.296782
22057	0	-0.969988	1.038272	10.314918	-0.009705	0.010376	0.103149	-0.781070	1.170886	7.302201
22058	0	-0.925562	0.996443	10.333243	-0.009268	0.009962	0.103332	-0.780381	1.161969	7.296296
22059	0	-0.969156	1.013555	10.278407	-0.009705	0.010132	0.102783	-0.778150	1.152121	7.295829
22060	0	-0.941933	1.032582	10.180859	-0.009435	0.010322	0.101808	-0.775341	1.139498	7.296664
22061	0	-0.920636	1.050770	10.089102	-0.009216	0.010498	0.100891	-0.766269	1.132827	7.294596
22062	0	-0.930167	1.046062	10.089132	-0.009319	0.010456	0.100890	-0.763056	1.117487	7.293887
22063	0	-0.938398	1.013781	10.028160	-0.009399	0.010132	0.100281	-0.758144	1.104465	7.291030
22064	0	-0.911076	1.027072	9.985520	-0.009125	0.010265	0.099854	-0.753887	1.092974	7.287549
22065	0	-0.914298	1.050062	9.906092	-0.009155	0.010498	0.099060	-0.752771	1.083355	7.284603
22066	0	-0.893548	1.050875	9.796292	-0.008948	0.010503	0.097962	-0.747703	1.072940	7.281809
22067	0	-0.932582	1.013368	9.741312	-0.009338	0.010132	0.097412	-0.747385	1.062909	7.286538
22068	0	-0.924296	1.001674	9.704829	-0.009253	0.010013	0.097048	-0.744365	1.056226	7.283865
22069	0	-0.902742	1.031897	9.692394	-0.009033	0.010315	0.096924	-0.741377	1.053967	7.281055
22070	0	-0.895988	1.026224	9.716797	-0.008961	0.010262	0.097168	-0.742246	1.057472	7.279313
22071	0	-0.915446	0.994742	9.667990	-0.009155	0.009949	0.096680	-0.745490	1.061113	7.280786
22072	0	-0.909678	1.000794	9.680132	-0.009093	0.010007	0.096802	-0.745914	1.069785	7.279379
22073	0	-0.885144	1.013318	9.777806	-0.008850	0.010132	0.097778	-0.746000	1.075954	7.280499
22074	0	-0.898093	1.013428	9.875334	-0.008975	0.010134	0.098754	-0.747011	1.087250	7.274107
22075	0	-0.904263	1.019376	9.899807	-0.009033	0.010193	0.098999	-0.747562	1.102631	7.272485
22076	0	-0.906304	1.001262	9.960630	-0.009052	0.010011	0.099607	-0.746951	1.119469	7.270896
22077	0	-0.910526	1.001029	10.015764	-0.009094	0.010010	0.100159	-0.747905	1.136626	7.273512
22078	0	-0.924878	1.019465	10.094833	-0.009239	0.010194	0.100949	-0.748543	1.152001	7.273346
22079	0	-0.934617	1.025660	10.089012	-0.009338	0.010254	0.100891	-0.747074	1.165367	7.273853
22080	0	-0.942247	1.020045	10.235219	-0.009416	0.010198	0.102353	-0.745516	1.177594	7.278677
22081	0	-0.928193	1.025920	10.241605	-0.009277	0.010254	0.102417	-0.741230	1.187211	7.277725
22082	0	-0.929047	1.020663	10.253555	-0.009287	0.010203	0.102536	-0.739210	1.195699	7.275866
22083	0	-0.927687	1.031550	10.290526	-0.009277	0.010315	0.102905	-0.740235	1.199708	7.275522
22084	0	-0.927496	1.031978	10.266078	-0.009276	0.010315	0.102661	-0.736502	1.202656	7.275835
22085	0	-0.932979	1.037608	10.260087	-0.009338	0.010376	0.102600	-0.738111	1.197553	7.274022
22086	0	-0.912783	1.044532	10.254009	-0.009138	0.010437	0.102540	-0.730580	1.190634	7.275918
22087	0	-0.908204	1.062190	10.241789	-0.009094	0.010620	0.102417	-0.730356	1.181469	7.272100
22088	0	-0.924119	1.050220	10.217479	-0.009254	0.010501	0.102174	-0.730652	1.172203	7.270687
22089	0	-0.889780	1.026001	10.119684	-0.008911	0.010254	0.101196	-0.725513	1.161616	7.269441
22090	0	-0.899313	1.045225	10.040467	-0.009007	0.010448	0.100404	-0.722947	1.149795	7.269153
22091	0	-0.920528	1.025973	9.997601	-0.009216	0.010254	0.099976	-0.718032	1.141577	7.262955
22092	0	-0.899481	1.002504	9.967151	-0.009011	0.010021	0.099670	-0.715425	1.127148	7.258459
22093	0	-0.901799	1.001028	9.930553	-0.009033	0.010010	0.099304	-0.716574	1.114154	7.259690
22094	0	-0.917039	1.025680	9.778156	-0.009187	0.010255	0.097780	-0.716068	1.099644	7.263856
22095	0	-0.865650	1.031545	9.765713	-0.008667	0.010315	0.097656	-0.717158	1.091874	7.265960
22096	0	-0.912575	1.019335	9.747485	-0.009134	0.010193	0.097474	-0.718259	1.086283	7.265787
22097	0	-0.903142	1.013227	9.735120	-0.009033	0.010132	0.097351	-0.719361	1.088537	7.259342
22098	0	-0.908846	1.037517	9.680212	-0.009091	0.010376	0.096802	-0.721893	1.089649	7.267378
22099	0	-0.940120	1.013383	9.698448	-0.009399	0.010132	0.096985	-0.721089	1.096263	7.272367
22100	0	-0.940228	1.001387	9.777743	-0.009403	0.010014	0.097777	-0.722336	1.099630	7.271928
22101	0	-0.910224	1.007414	9.820448	-0.009094	0.010071	0.098206	-0.719935	1.113376	7.272673
22102	0	-0.905062	0.965424	9.826314	-0.009049	0.009649	0.098264	-0.715705	1.119290	7.278091
22103	0	-0.910473	0.970331	9.954751	-0.009094	0.009705	0.099548	-0.718632	1.135750	7.277267
22104	0	-0.894267	1.019272	9.985039	-0.008932	0.010190	0.099852	-0.717002	1.152196	7.274475
22105	0	-0.904695	1.019603	9.991299	-0.009033	0.010193	0.099915	-0.714821	1.172292	7.275801
22106	0	-0.925506	1.008025	10.064176	-0.009244	0.010077	0.100643	-0.712056	1.189200	7.270749
22107	0	-0.922586	1.037777	10.150041	-0.009216	0.010376	0.101501	-0.711502	1.204331	7.269645
22108	0	-0.948389	1.019941	10.192508	-0.009480	0.010196	0.101926	-0.708871	1.213705	7.273959
22109	0	-0.946025	1.043807	10.229483	-0.009460	0.010437	0.102295	-0.709228	1.217943	7.275906
22110	0	-0.946205	1.038158	10.308691	-0.009460	0.010378	0.103087	-0.706647	1.224151	7.278286
22111	0	-0.921731	1.050105	10.339316	-0.009216	0.010498	0.103394	-0.704820	1.229742	7.285322
22112	0	-0.897059	1.075302	10.278202	-0.008974	0.010748	0.102782	-0.700689	1.230329	7.288150
22113	0	-0.914526	1.050111	10.278378	-0.009155	0.010498	0.102783	-0.698911	1.223573	7.287321
22114	0	-0.924579	1.044284	10.315139	-0.009257	0.010443	0.103150	-0.700424	1.215208	7.286767
22115	0	-0.908562	1.037623	10.168531	-0.009094	0.010376	0.101685	-0.701776	1.209785	7.281884
22116	0	-0.942730	1.031904	10.125935	-0.009443	0.010315	0.101258	-0.698816	1.196182	7.286321
22117	0	-0.944198	1.025395	10.095387	-0.009460	0.010254	0.100952	-0.700439	1.179769	7.292399
22118	0	-0.910577	1.031669	10.052879	-0.009119	0.010315	0.100528	-0.700085	1.169082	7.292812
22119	0	-0.908055	1.013125	9.930551	-0.009094	0.010132	0.099304	-0.702406	1.157658	7.290866
22120	0	-0.911242	1.031153	9.924671	-0.009129	0.010313	0.099245	-0.705820	1.143342	7.284351
22121	0	-0.944939	1.031404	9.881707	-0.009460	0.010315	0.098816	-0.708459	1.134889	7.282712
22122	0	-0.924104	1.007162	9.839165	-0.009255	0.010069	0.098391	-0.706936	1.122590	7.282377
22123	0	-0.926819	1.019651	9.765674	-0.009277	0.010193	0.097656	-0.704272	1.116309	7.284259
22124	0	-0.894962	1.025807	9.735175	-0.008954	0.010261	0.097351	-0.708748	1.115443	7.283913
22125	0	-0.908540	1.001609	9.759539	-0.009094	0.010010	0.097595	-0.702915	1.109447	7.283207
22126	0	-0.913654	1.033057	9.704570	-0.009138	0.010327	0.097046	-0.700610	1.111949	7.281614
22127	0	-0.897186	1.006826	9.741240	-0.008972	0.010071	0.097412	-0.705066	1.115859	7.277262
22128	0	-0.915430	0.988194	9.747324	-0.009155	0.009882	0.097473	-0.706587	1.119012	7.273477
22129	0	-0.903357	1.013797	9.826594	-0.009033	0.010132	0.098267	-0.700937	1.123711	7.269587
22130	0	-0.910266	1.044857	9.917952	-0.009095	0.010448	0.099180	-0.702196	1.136635	7.269583
22131	0	-0.940978	1.013479	9.899774	-0.009399	0.010132	0.098999	-0.700152	1.152918	7.268844
22132	0	-0.900258	1.026180	9.936130	-0.008993	0.010260	0.099362	-0.698993	1.168207	7.275590
22133	0	-0.898286	1.043903	10.027960	-0.008972	0.010437	0.100281	-0.698028	1.184752	7.279672
22134	0	-0.930526	1.038323	10.094838	-0.009299	0.010380	0.100949	-0.695521	1.195871	7.280849
22135	0	-0.922389	1.037703	10.168377	-0.009216	0.010376	0.101685	-0.695708	1.208692	7.280238
22136	0	-0.917799	1.049788	10.217049	-0.009171	0.010500	0.102171	-0.699392	1.221312	7.280995
22137	0	-0.916059	1.019316	10.205028	-0.009155	0.010193	0.102051	-0.700491	1.231468	7.275963
22138	0	-0.916815	1.049798	10.204875	-0.009167	0.010498	0.102049	-0.701976	1.237401	7.279560
22139	0	-0.933535	1.031459	10.253937	-0.009338	0.010315	0.102539	-0.703860	1.238245	7.273949
22140	0	-0.945091	1.025665	10.284422	-0.009455	0.010253	0.102844	-0.701207	1.238346	7.276281
22141	0	-0.927211	1.037619	10.272262	-0.009277	0.010376	0.102722	-0.702427	1.236881	7.280350
22142	0	-0.938379	1.037779	10.247831	-0.009389	0.010376	0.102478	-0.701884	1.235445	7.280000
22143	0	-0.951641	1.025482	10.205116	-0.009521	0.010254	0.102051	-0.702335	1.234006	7.279274
22144	0	-0.931348	1.006967	10.119791	-0.009329	0.010072	0.101196	-0.706270	1.220895	7.274751
22145	0	-0.913950	1.019713	10.150246	-0.009155	0.010193	0.101501	-0.703060	1.207410	7.272123
22146	0	-0.904686	1.014345	10.070999	-0.009063	0.010139	0.100709	-0.700118	1.193672	7.271709
22147	0	-0.926250	1.019256	9.991596	-0.009277	0.010193	0.099915	-0.702021	1.181006	7.274669
22148	0	-0.893103	1.013303	9.985624	-0.008943	0.010131	0.099855	-0.701104	1.172016	7.271079
22149	0	-0.914091	1.001216	9.900011	-0.009155	0.010010	0.098999	-0.699894	1.159657	7.268814
22150	0	-0.904915	1.038428	9.820852	-0.009066	0.010380	0.098207	-0.696238	1.144774	7.270908
22151	0	-0.901991	1.044370	9.747366	-0.009033	0.010437	0.097473	-0.689918	1.133477	7.274185
22152	0	-0.899690	1.001956	9.741422	-0.009007	0.010022	0.097413	-0.694444	1.126575	7.280194
22153	0	-0.920819	0.989073	9.747360	-0.009216	0.009888	0.097473	-0.692370	1.121244	7.275938
22154	0	-0.907705	1.001667	9.759518	-0.009078	0.010015	0.097595	-0.692409	1.124287	7.269080
22155	0	-0.903001	1.013364	9.796153	-0.009033	0.010132	0.097961	-0.691738	1.124795	7.266816
22156	0	-0.927576	1.031713	9.790007	-0.009272	0.010318	0.097900	-0.693864	1.133853	7.266370
22157	0	-0.915501	0.988731	9.875495	-0.009155	0.009888	0.098755	-0.695694	1.137788	7.266797
22158	0	-0.927986	1.000764	9.912098	-0.009277	0.010009	0.099121	-0.698391	1.144883	7.265824
22159	0	-0.927919	1.031132	9.924337	-0.009277	0.010315	0.099243	-0.703912	1.151210	7.264639
22160	0	-0.916240	1.018584	9.997522	-0.009159	0.010185	0.099976	-0.704563	1.159254	7.267120
22161	0	-0.952758	0.995419	10.015757	-0.009521	0.009949	0.100159	-0.699661	1.170468	7.267879
22162	0	-0.941716	1.020091	10.101007	-0.009412	0.010203	0.101010	-0.703746	1.180765	7.270330
22163	0	-0.959281	1.013754	10.156096	-0.009583	0.010132	0.101562	-0.698606	1.196560	7.271408
22164	0	-0.930382	1.039035	10.155778	-0.009298	0.010386	0.101559	-0.695550	1.207013	7.273561
22165	0	-0.933738	1.025309	10.137957	-0.009338	0.010254	0.101379	-0.697851	1.210096	7.272879
22166	0	-0.958417	1.007141	10.241641	-0.009581	0.010069	0.102417	-0.696382	1.218231	7.270085
22167	0	-0.921210	1.019561	10.260020	-0.009216	0.010193	0.102600	-0.694742	1.217779	7.269658
22168	0	-0.914359	1.050697	10.217279	-0.009148	0.010503	0.102173	-0.691512	1.217459	7.267312
22169	0	-0.914645	1.050111	10.253954	-0.009155	0.010498	0.102539	-0.689550	1.211851	7.267868
22170	0	-0.925252	1.026202	10.199020	-0.009260	0.010260	0.101990	-0.688301	1.207503	7.266715
22171	0	-0.932610	1.019666	10.199049	-0.009338	0.010193	0.101990	-0.685514	1.198049	7.272529
22172	0	-0.917284	0.983155	10.150437	-0.009192	0.009833	0.101502	-0.689057	1.180229	7.274381
22173	0	-0.920323	1.031662	10.077007	-0.009216	0.010315	0.100769	-0.688661	1.169538	7.268374
22174	0	-0.929741	1.031952	9.949046	-0.009313	0.010318	0.099489	-0.688174	1.156342	7.272095
22175	0	-0.914260	1.044103	9.997633	-0.009155	0.010437	0.099976	-0.685053	1.146035	7.272069
22176	0	-0.930138	1.008374	9.912265	-0.009314	0.010078	0.099122	-0.680406	1.136159	7.270340
22177	0	-0.926716	1.025887	9.845015	-0.009277	0.010254	0.098450	-0.676081	1.128684	7.276996
22178	0	-0.906197	1.032511	9.808456	-0.009074	0.010324	0.098083	-0.676804	1.118655	7.276758
22179	0	-0.902355	1.019365	9.790120	-0.009033	0.010193	0.097900	-0.677323	1.111599	7.275695
22180	0	-0.930913	0.995215	9.747482	-0.009319	0.009950	0.097474	-0.675869	1.103864	7.274025
22181	0	-0.927238	0.995303	9.820560	-0.009277	0.009949	0.098206	-0.672255	1.102328	7.275067
22182	0	-0.907872	1.008215	9.814375	-0.009085	0.010078	0.098144	-0.669305	1.099612	7.278066
22183	0	-0.921852	0.983048	9.735048	-0.009216	0.009827	0.097351	-0.666126	1.106437	7.281330
22184	0	-0.898095	1.025874	9.869187	-0.008977	0.010262	0.098692	-0.670638	1.115303	7.283527
22185	0	-0.928150	1.019440	9.765570	-0.009277	0.010193	0.097656	-0.670121	1.124386	7.287787
22186	0	-0.916676	1.013802	9.881340	-0.009164	0.010135	0.098814	-0.667586	1.131906	7.283112
22187	0	-0.922151	1.007176	9.912051	-0.009216	0.010071	0.099121	-0.667756	1.142050	7.279553
22188	0	-0.923148	1.019398	10.015634	-0.009227	0.010194	0.100157	-0.668841	1.151666	7.283329
22189	0	-0.928174	1.050174	9.954754	-0.009277	0.010498	0.099548	-0.665872	1.160876	7.283641
22190	0	-0.941591	1.007282	10.113316	-0.009409	0.010077	0.101133	-0.672352	1.172973	7.288288
22191	0	-0.921875	1.013600	10.095151	-0.009216	0.010132	0.100952	-0.668904	1.180004	7.293637
22192	0	-0.946801	1.026002	10.198773	-0.009465	0.010262	0.101988	-0.671881	1.187295	7.293057
22193	0	-0.915424	1.086309	10.144065	-0.009155	0.010864	0.101440	-0.674511	1.190286	7.292272
22194	0	-0.921583	1.037288	10.259999	-0.009214	0.010373	0.102600	-0.676061	1.196042	7.293627
22195	0	-0.915378	1.013105	10.186789	-0.009155	0.010132	0.101868	-0.678218	1.198631	7.299100
22196	0	-0.920968	1.062049	10.247813	-0.009213	0.010618	0.102478	-0.676993	1.198645	7.301787
22197	0	-0.932874	1.001404	10.180710	-0.009338	0.010010	0.101807	-0.673560	1.192083	7.308646
22198	0	-0.937210	1.001632	10.192958	-0.009380	0.010017	0.101929	-0.676158	1.186981	7.303978
22199	0	-0.896246	1.025872	10.119666	-0.008972	0.010254	0.101196	-0.672130	1.180147	7.302491
22200	0	-0.936723	1.038498	10.131963	-0.009380	0.010386	0.101318	-0.674151	1.169561	7.301097
22201	0	-0.938699	1.062113	10.077010	-0.009399	0.010620	0.100769	-0.674418	1.159596	7.298282
22202	0	-0.948535	1.013857	10.016118	-0.009497	0.010134	0.100161	-0.670311	1.150875	7.299941
22203	0	-0.920246	1.037780	9.936633	-0.009216	0.010376	0.099365	-0.669636	1.139093	7.297244
22204	0	-0.936108	0.989188	9.900181	-0.009372	0.009891	0.099001	-0.669482	1.130969	7.300752
22205	0	-0.920669	0.995431	9.869418	-0.009216	0.009949	0.098694	-0.664410	1.123977	7.298440
22206	0	-0.918655	1.008860	9.832789	-0.009197	0.010081	0.098328	-0.657308	1.115733	7.299066
22207	0	-0.896473	1.001391	9.875514	-0.008972	0.010010	0.098755	-0.653869	1.111282	7.297945
22208	0	-0.894826	0.996272	9.808373	-0.008958	0.009956	0.098083	-0.647862	1.104170	7.289522
22209	0	-0.920876	0.982907	9.826707	-0.009216	0.009827	0.098267	-0.646410	1.099504	7.286356
22210	0	-0.895782	1.013926	9.808313	-0.008958	0.010136	0.098083	-0.643483	1.103601	7.287526
22211	0	-0.891406	1.031741	9.875436	-0.008911	0.010315	0.098755	-0.641881	1.111090	7.285432
22212	0	-0.916171	1.001523	9.863086	-0.009162	0.010015	0.098631	-0.642339	1.115004	7.288577
22213	0	-0.934134	1.007358	9.887639	-0.009338	0.010071	0.098877	-0.640363	1.122605	7.290751
22214	0	-0.940990	1.001693	9.905746	-0.009405	0.010015	0.099058	-0.638820	1.132333	7.297423
22215	0	-0.928226	1.007426	9.881510	-0.009277	0.010071	0.098816	-0.636033	1.142187	7.299303
22216	0	-0.917218	1.019893	9.972901	-0.009166	0.010200	0.099730	-0.637944	1.153674	7.297424
22217	0	-0.928362	1.037743	10.003589	-0.009277	0.010376	0.100037	-0.637483	1.164976	7.297238
22218	0	-0.917309	1.062315	10.113282	-0.009169	0.010622	0.101133	-0.637430	1.174172	7.296820
22219	0	-0.928288	1.007389	10.119547	-0.009277	0.010071	0.101196	-0.635166	1.184493	7.294156
22220	0	-0.904904	0.989978	10.155958	-0.009045	0.009893	0.101561	-0.629244	1.193562	7.292829
22221	0	-0.915543	1.007227	10.180648	-0.009155	0.010071	0.101807	-0.628832	1.197925	7.297448
22222	0	-0.903523	1.037737	10.241600	-0.009034	0.010378	0.102416	-0.630622	1.203305	7.303281
22223	0	-0.933727	1.019365	10.235598	-0.009338	0.010193	0.102356	-0.630997	1.206272	7.308280
22224	0	-0.921176	0.989176	10.180658	-0.009214	0.009889	0.101807	-0.628781	1.207459	7.309867
22225	0	-0.902359	1.037947	10.186817	-0.009033	0.010376	0.101868	-0.626219	1.200791	7.308462
22226	0	-0.918659	1.062845	10.156329	-0.009197	0.010627	0.101562	-0.625691	1.193068	7.313208
22227	0	-0.920180	1.043965	10.131941	-0.009216	0.010437	0.101318	-0.624116	1.180814	7.312879
22228	0	-0.923818	0.983823	10.077126	-0.009249	0.009831	0.100771	-0.617774	1.172977	7.312232
22229	0	-0.901661	1.019650	10.058706	-0.009033	0.010193	0.100586	-0.615064	1.158280	7.313855
22230	0	-0.911013	1.069460	9.973379	-0.009123	0.010688	0.099733	-0.608669	1.147911	7.318347
22231	0	-0.908242	1.025668	9.979327	-0.009094	0.010254	0.099792	-0.606854	1.138516	7.321043
22232	0	-0.924227	0.989644	9.893968	-0.009254	0.009892	0.098939	-0.603643	1.128529	7.316376
22233	0	-0.920772	0.989116	9.814499	-0.009216	0.009888	0.098145	-0.600959	1.122567	7.310157
22234	0	-0.906886	1.032644	9.887720	-0.009077	0.010322	0.098877	-0.596726	1.117153	7.305921
22235	0	-0.896685	1.043790	9.832803	-0.008972	0.010437	0.098328	-0.596984	1.115117	7.307304
22236	0	-0.889388	1.007317	9.765672	-0.008901	0.010072	0.097656	-0.596626	1.111379	7.310433
22237	0	-0.884406	0.982496	9.796214	-0.008850	0.009827	0.097961	-0.599915	1.108397	7.306927
22238	0	-0.870892	1.019238	9.851203	-0.008717	0.010189	0.098512	-0.597371	1.103642	7.308913
22239	0	-0.927531	1.025680	9.826649	-0.009277	0.010254	0.098267	-0.595263	1.105342	7.308433
22240	0	-0.921469	1.013601	9.814353	-0.009212	0.010138	0.098144	-0.598283	1.112018	7.309376
22241	0	-0.921712	1.007572	9.857120	-0.009216	0.010071	0.098572	-0.593803	1.117056	7.310730
22242	0	-0.916070	1.038580	9.911883	-0.009157	0.010386	0.099119	-0.594673	1.125149	7.307778
22243	0	-0.940413	1.025196	10.003638	-0.009399	0.010254	0.100037	-0.598069	1.134621	7.308914
22244	0	-0.935296	1.012745	9.960791	-0.009348	0.010127	0.099608	-0.598814	1.144455	7.305733
22245	0	-0.910144	1.012972	10.015825	-0.009094	0.010132	0.100159	-0.602385	1.156730	7.306930
22246	0	-0.911587	0.994222	10.076760	-0.009109	0.009944	0.100768	-0.605519	1.169117	7.308930
22247	0	-0.909437	1.013562	10.101279	-0.009094	0.010132	0.101013	-0.602471	1.173396	7.307615
22248	0	-0.940484	1.026063	10.186630	-0.009400	0.010261	0.101867	-0.603590	1.182603	7.313932
22249	0	-0.909573	1.026299	10.143938	-0.009094	0.010254	0.101440	-0.594606	1.188311	7.311179
22250	0	-0.927571	1.045413	10.235369	-0.009281	0.010455	0.102353	-0.597003	1.186322	7.310341
22251	0	-0.909395	1.019175	10.198988	-0.009094	0.010193	0.101990	-0.599516	1.190003	7.307395
22252	0	-0.915304	1.019449	10.229468	-0.009155	0.010190	0.102295	-0.595766	1.191579	7.308393
22253	0	-0.927078	1.031576	10.211233	-0.009277	0.010315	0.102112	-0.596142	1.188316	7.309522
22254	0	-0.925688	1.044099	10.125870	-0.009265	0.010438	0.101258	-0.594021	1.183316	7.311742
22255	0	-0.908224	1.055764	10.125855	-0.009094	0.010559	0.101257	-0.596971	1.173880	7.314186
22256	0	-0.912477	1.019393	10.107624	-0.009131	0.010189	0.101076	-0.592776	1.170329	7.309712
22257	0	-0.907981	1.056556	10.046449	-0.009094	0.010559	0.100464	-0.586772	1.157978	7.309474
22258	0	-0.929721	1.038950	10.016070	-0.009310	0.010388	0.100160	-0.586825	1.147672	7.309393
22259	0	-0.926665	1.037726	9.948817	-0.009277	0.010376	0.099487	-0.586678	1.139484	7.308371
22260	0	-0.906327	1.031989	9.918368	-0.009073	0.010317	0.099183	-0.584466	1.132111	7.312649
22261	0	-0.921112	1.025384	9.948779	-0.009216	0.010254	0.099487	-0.585790	1.130279	7.316191
22262	0	-0.913614	1.019732	9.899935	-0.009146	0.010192	0.098999	-0.580851	1.123339	7.320301
22263	0	-0.914931	0.994611	9.851156	-0.009155	0.009949	0.098511	-0.585147	1.120565	7.325226
22264	0	-0.907678	1.000530	9.808488	-0.009083	0.010004	0.098084	-0.584953	1.117586	7.323591
22265	0	-0.915153	1.001288	9.777835	-0.009155	0.010010	0.097778	-0.582568	1.117206	7.319445
22266	0	-0.920517	1.008057	9.838859	-0.009209	0.010077	0.098389	-0.579111	1.117230	7.320797
22267	0	-0.934174	0.995224	9.851007	-0.009338	0.009949	0.098511	-0.576212	1.125138	7.319622
22268	0	-0.928791	1.008005	9.838613	-0.009284	0.010077	0.098387	-0.574393	1.133736	7.321604
22269	0	-0.940213	1.025321	9.912091	-0.009399	0.010254	0.099121	-0.576372	1.140849	7.318940
22270	0	-0.934537	0.988945	9.942483	-0.009344	0.009886	0.099425	-0.573352	1.146365	7.321195
22271	0	-0.922191	0.988825	9.948673	-0.009216	0.009888	0.099487	-0.573868	1.156870	7.321341
22272	0	-0.904673	1.031479	9.985153	-0.009045	0.010316	0.099852	-0.576285	1.163440	7.330032
22273	0	-0.922387	1.043492	10.021925	-0.009216	0.010437	0.100220	-0.579804	1.176051	7.325712
22274	0	-0.892650	1.049733	10.064559	-0.008926	0.010493	0.100646	-0.576381	1.180313	7.329462
22275	0	-0.928262	1.067792	10.113511	-0.009277	0.010681	0.101135	-0.581175	1.190276	7.327564
22276	0	-0.929455	1.037230	10.131648	-0.009288	0.010369	0.101317	-0.578893	1.201986	7.336955
22277	0	-0.934097	1.031208	10.186773	-0.009338	0.010315	0.101868	-0.583279	1.208893	7.334187
22278	0	-0.927647	1.079691	10.162410	-0.009283	0.010797	0.101624	-0.584116	1.205568	7.335361
22279	0	-0.927275	1.049953	10.192898	-0.009277	0.010498	0.101929	-0.583633	1.204633	7.346468
22280	0	-0.926612	1.031555	10.150184	-0.009269	0.010317	0.101501	-0.586329	1.205617	7.338895
22281	0	-0.908337	1.043867	10.156330	-0.009094	0.010437	0.101562	-0.585757	1.197441	7.337616
22282	0	-0.924752	1.019660	10.180823	-0.009255	0.010196	0.101808	-0.586026	1.192686	7.341285
22283	0	-0.926615	1.038067	10.089166	-0.009277	0.010376	0.100891	-0.581988	1.184143	7.346112
22284	0	-0.930544	0.983897	10.138100	-0.009316	0.009835	0.101380	-0.579077	1.175815	7.345827
22285	0	-0.932217	1.007325	10.083133	-0.009338	0.010071	0.100830	-0.577645	1.161501	7.345853
22286	0	-0.911004	1.007902	10.028357	-0.009124	0.010076	0.100283	-0.575056	1.149801	7.339363
22287	0	-0.902000	1.006928	9.991590	-0.009033	0.010071	0.099915	-0.578129	1.138655	7.334807
22288	0	-0.924289	0.988459	9.894064	-0.009252	0.009884	0.098940	-0.578586	1.132558	7.330147
22289	0	-0.938862	0.988653	9.875603	-0.009399	0.009888	0.098755	-0.581233	1.124086	7.327268
22290	0	-0.924443	1.025153	9.796441	-0.009256	0.010251	0.097963	-0.581974	1.114316	7.331672
22291	0	-0.951940	0.994868	9.777853	-0.009521	0.009949	0.097778	-0.583223	1.115888	7.334086
22292	0	-0.944995	1.037600	9.845025	-0.009457	0.010375	0.098450	-0.583347	1.112111	7.328667
22293	0	-0.927115	1.025384	9.814512	-0.009277	0.010254	0.098145	-0.584663	1.108924	7.329246
22294	0	-0.914134	1.019287	9.808449	-0.009143	0.010192	0.098084	-0.584747	1.111220	7.332067
22295	0	-0.915573	1.025619	9.863253	-0.009155	0.010254	0.098633	-0.583279	1.115755	7.330566
22296	0	-0.903797	1.043791	9.844880	-0.009035	0.010441	0.098449	-0.587812	1.123021	7.325337
22297	0	-0.897698	1.044166	9.844878	-0.008972	0.010437	0.098450	-0.583542	1.132669	7.326881
22298	0	-0.923016	1.050781	9.960599	-0.009226	0.010507	0.099607	-0.583323	1.141660	7.323875
22299	0	-0.910134	1.037546	9.966982	-0.009094	0.010376	0.099670	-0.584999	1.153797	7.327420
22300	0	-0.917053	1.043447	10.003469	-0.009170	0.010435	0.100035	-0.586891	1.158839	7.321043
22301	0	-0.946269	1.031739	10.058548	-0.009460	0.010315	0.100586	-0.585245	1.165440	7.323260
22302	0	-0.952625	1.038095	10.095117	-0.009526	0.010381	0.100951	-0.586162	1.169443	7.323541
22303	0	-0.927993	1.043793	10.125699	-0.009277	0.010437	0.101257	-0.586232	1.176508	7.329524
22304	0	-0.928388	1.031436	10.156163	-0.009283	0.010316	0.101562	-0.589068	1.181528	7.337103
22305	0	-0.939971	1.018917	10.180698	-0.009399	0.010193	0.101807	-0.594364	1.185909	7.338362
22306	0	-0.946205	1.024465	10.186778	-0.009461	0.010246	0.101868	-0.597310	1.190684	7.345110
22307	0	-0.933768	1.025161	10.144073	-0.009338	0.010254	0.101440	-0.601052	1.193906	7.344886
22308	0	-0.927607	1.006179	10.174596	-0.009276	0.010065	0.101746	-0.605886	1.197604	7.347082
22309	0	-0.951809	1.013184	10.168489	-0.009521	0.010132	0.101685	-0.607081	1.197795	7.343106
22310	0	-0.901546	1.043906	10.119697	-0.009027	0.010436	0.101196	-0.604977	1.189239	7.336917
22311	0	-0.908359	1.026041	10.131866	-0.009094	0.010254	0.101318	-0.598914	1.181224	7.334048
22312	0	-0.924398	1.014588	10.113622	-0.009256	0.010144	0.101135	-0.598308	1.171329	7.339584
22313	0	-0.889634	0.983088	9.979338	-0.008911	0.009827	0.099792	-0.594780	1.158405	7.336464
22314	0	-0.887514	1.014000	9.997706	-0.008882	0.010139	0.099977	-0.595389	1.155044	7.336892
22315	0	-0.927308	1.044215	9.960923	-0.009277	0.010437	0.099609	-0.590692	1.154100	7.333303
22316	0	-0.925946	1.020048	9.918224	-0.009269	0.010202	0.099181	-0.594147	1.147327	7.330365
22317	0	-0.908373	1.049997	9.887772	-0.009094	0.010498	0.098877	-0.593165	1.139207	7.332737
22318	0	-0.918883	1.031792	9.845125	-0.009195	0.010318	0.098451	-0.594231	1.135657	7.331569
22319	0	-0.951549	1.013305	9.863327	-0.009521	0.010132	0.098633	-0.594021	1.132645	7.324909
22320	0	-0.913851	1.049938	9.808405	-0.009144	0.010500	0.098083	-0.595858	1.130460	7.327941
22321	0	-0.927159	1.031515	9.814505	-0.009277	0.010315	0.098145	-0.596795	1.127818	7.330051
22322	0	-0.926137	1.012904	9.863448	-0.009266	0.010132	0.098634	-0.601202	1.126564	7.329692
22323	0	-0.921946	0.994945	9.899866	-0.009216	0.009949	0.098999	-0.601459	1.134206	7.332418
22324	0	-0.904300	1.006893	9.887600	-0.009040	0.010072	0.098876	-0.605812	1.141784	7.332265
22325	0	-0.921932	0.989162	9.942560	-0.009216	0.009888	0.099426	-0.602400	1.149205	7.332319
22326	0	-0.922729	0.995317	9.924118	-0.009223	0.009956	0.099241	-0.607144	1.158231	7.337975
22327	0	-0.915520	1.019456	9.991439	-0.009155	0.010193	0.099915	-0.606340	1.162154	7.337563
22328	0	-0.934081	1.007438	9.985226	-0.009338	0.010074	0.099853	-0.606623	1.168921	7.336573
22329	0	-0.933838	1.025209	10.040302	-0.009338	0.010254	0.100403	-0.609802	1.172936	7.341097
22330	0	-0.952688	1.031119	10.143991	-0.009522	0.010310	0.101440	-0.609743	1.181842	7.337542
22331	0	-0.958558	1.007632	10.089027	-0.009583	0.010071	0.100891	-0.604591	1.189258	7.336489
22332	0	-0.922347	1.032502	10.137748	-0.009223	0.010325	0.101377	-0.606166	1.193843	7.336930
22333	0	-0.922084	1.007455	10.205000	-0.009216	0.010071	0.102051	-0.603053	1.202888	7.337236
22334	0	-0.934801	1.014056	10.162141	-0.009348	0.010139	0.101622	-0.601872	1.206963	7.337828
22335	0	-0.920882	1.031825	10.137974	-0.009216	0.010315	0.101379	-0.599328	1.202572	7.341806
22336	0	-0.931299	1.025914	10.192977	-0.009324	0.010260	0.101929	-0.601096	1.194154	7.343044
22337	0	-0.914660	1.019930	10.125746	-0.009155	0.010193	0.101257	-0.595046	1.188405	7.344490
22338	0	-0.919044	1.032985	10.137993	-0.009199	0.010327	0.101379	-0.593420	1.182587	7.343725
22339	0	-0.920753	1.025429	10.119705	-0.009216	0.010254	0.101196	-0.594187	1.176661	7.343517
22340	0	-0.918746	0.994880	10.052692	-0.009199	0.009949	0.100526	-0.595337	1.167397	7.343029
22341	0	-0.920111	1.025310	10.046534	-0.009216	0.010254	0.100464	-0.597513	1.154102	7.342479
22342	0	-0.923689	1.031668	9.985701	-0.009248	0.010313	0.099856	-0.594568	1.145637	7.342003
22343	0	-0.932814	1.032069	9.991491	-0.009338	0.010315	0.099915	-0.589205	1.137930	7.343756
22344	0	-0.918899	1.020236	9.936601	-0.009196	0.010203	0.099365	-0.591524	1.133634	7.349482
22345	0	-0.938973	0.976972	9.899954	-0.009399	0.009766	0.098999	-0.588007	1.126504	7.353258
22346	0	-0.918636	1.002188	9.832820	-0.009197	0.010017	0.098328	-0.584028	1.117892	7.353310
22347	0	-0.921085	1.001192	9.826689	-0.009216	0.010010	0.098267	-0.582684	1.115594	7.357795
22348	0	-0.908120	0.958934	9.814447	-0.009084	0.009586	0.098145	-0.580319	1.116645	7.361356
22349	0	-0.921635	1.019517	9.796118	-0.009216	0.010193	0.097961	-0.578747	1.120669	7.362564
22350	0	-0.939946	0.982822	9.826596	-0.009400	0.009830	0.098266	-0.582474	1.123516	7.359355
22351	0	-0.903061	1.025243	9.899941	-0.009033	0.010254	0.098999	-0.585308	1.124528	7.360574
22352	0	-0.896863	0.994225	9.887711	-0.008967	0.009945	0.098877	-0.589472	1.129978	7.364489
22353	0	-0.903022	1.000752	9.973194	-0.009033	0.010010	0.099731	-0.593190	1.130542	7.361857
22354	0	-0.915314	1.012747	9.942590	-0.009150	0.010127	0.099426	-0.593808	1.138619	7.358987
22355	0	-0.904241	1.031730	9.979140	-0.009033	0.010315	0.099792	-0.592151	1.153052	7.355052
22356	0	-0.911917	1.002023	10.033774	-0.009113	0.010014	0.100339	-0.585618	1.163739	7.358728
22357	0	-0.934054	1.019270	10.034161	-0.009338	0.010193	0.100342	-0.586891	1.170219	7.361388
22358	0	-0.922068	1.050078	10.095085	-0.009221	0.010497	0.100951	-0.583841	1.173718	7.359307
22359	0	-0.909655	1.074344	10.119595	-0.009094	0.010742	0.101196	-0.583504	1.180302	7.358887
22360	0	-0.909498	1.038063	10.089024	-0.009099	0.010378	0.100890	-0.581520	1.179768	7.361730
22361	0	-0.933452	1.001256	10.058602	-0.009338	0.010010	0.100586	-0.579486	1.179377	7.362162
22362	0	-0.938786	1.020250	10.150134	-0.009392	0.010198	0.101501	-0.575142	1.178995	7.366498
22363	0	-0.920739	1.031740	10.144099	-0.009216	0.010315	0.101440	-0.573567	1.172875	7.363906
22364	0	-0.925246	1.020084	10.131970	-0.009260	0.010198	0.101319	-0.571146	1.168104	7.362029
22365	0	-0.951368	1.013050	10.107509	-0.009521	0.010132	0.101074	-0.573836	1.163213	7.357950
22366	0	-0.938076	0.994965	10.095305	-0.009384	0.009946	0.100953	-0.570694	1.163336	7.357552
22367	0	-0.939271	1.007185	10.076956	-0.009399	0.010071	0.100769	-0.570679	1.159679	7.355236
22368	0	-0.925543	1.025308	9.991658	-0.009264	0.010256	0.099916	-0.574992	1.153782	7.352244
22369	0	-0.913894	1.025429	10.016014	-0.009155	0.010254	0.100159	-0.575814	1.139125	7.350809
22370	0	-0.910562	1.025935	9.979636	-0.009123	0.010254	0.099795	-0.570863	1.123345	7.346459
22371	0	-0.902436	1.025294	10.015959	-0.009033	0.010254	0.100159	-0.573159	1.117184	7.343860
22372	0	-0.912573	1.013066	9.930612	-0.009138	0.010129	0.099305	-0.572443	1.106887	7.339988
22373	0	-0.896446	1.019838	9.863294	-0.008972	0.010193	0.098633	-0.567233	1.101979	7.340293
22374	0	-0.907201	1.027057	9.875488	-0.009079	0.010264	0.098755	-0.561244	1.097953	7.343377
22375	0	-0.902858	1.025596	9.869406	-0.009033	0.010254	0.098694	-0.559990	1.096614	7.346839
22376	0	-0.920644	1.014115	9.832719	-0.009208	0.010136	0.098328	-0.554704	1.099091	7.347099
22377	0	-0.921010	1.013474	9.820585	-0.009216	0.010132	0.098206	-0.552482	1.095889	7.346458
22378	0	-0.890170	1.032452	9.905939	-0.008899	0.010321	0.099060	-0.549090	1.103239	7.347809
22379	0	-0.903582	1.031591	9.930386	-0.009033	0.010315	0.099304	-0.549048	1.110085	7.344985
22380	0	-0.897609	1.019805	9.924194	-0.008978	0.010194	0.099242	-0.545305	1.111869	7.338873
22381	0	-0.915672	1.013124	9.954827	-0.009155	0.010132	0.099548	-0.547046	1.117499	7.340737
22382	0	-0.940036	0.982818	9.954732	-0.009403	0.009825	0.099547	-0.544216	1.118193	7.343667
22383	0	-0.921928	1.031660	9.948686	-0.009216	0.010315	0.099487	-0.543367	1.125590	7.342086
22384	0	-0.904213	1.050182	10.015744	-0.009040	0.010501	0.100158	-0.543379	1.132103	7.343306
22385	0	-0.928341	1.049857	10.046325	-0.009277	0.010498	0.100464	-0.543786	1.142996	7.347774
22386	0	-0.935269	1.013609	10.113284	-0.009351	0.010133	0.101133	-0.541120	1.149089	7.344318
22387	0	-0.934064	1.031627	10.119594	-0.009338	0.010315	0.101196	-0.540674	1.155556	7.342785
22388	0	-0.922085	1.056251	10.137830	-0.009221	0.010561	0.101378	-0.540048	1.159195	7.339030
22389	0	-0.921177	1.025661	10.131850	-0.009216	0.010254	0.101318	-0.538113	1.158032	7.339234
22390	0	-0.926006	1.044197	10.131913	-0.009269	0.010442	0.101318	-0.539047	1.152187	7.339429
22391	0	-0.908880	1.037651	10.150190	-0.009094	0.010376	0.101501	-0.539580	1.149976	7.338298
22392	0	-0.931879	1.025557	10.119696	-0.009328	0.010254	0.101196	-0.538856	1.143661	7.337244
22393	0	-0.908932	1.038017	10.089112	-0.009094	0.010376	0.100891	-0.535205	1.142116	7.340125
22394	0	-0.913528	1.044623	10.064776	-0.009146	0.010445	0.100647	-0.534558	1.134260	7.342499
22395	0	-0.926744	1.019790	10.083048	-0.009277	0.010193	0.100830	-0.530031	1.126926	7.338963
22396	0	-0.931159	1.008203	10.009820	-0.009319	0.010080	0.100098	-0.529241	1.122084	7.338137
22397	0	-0.921073	1.007454	10.058608	-0.009216	0.010071	0.100586	-0.526115	1.119740	7.340362
22398	0	-0.889260	1.026521	10.003686	-0.008901	0.010261	0.100037	-0.521996	1.114468	7.334981
22399	0	-0.932878	1.025642	9.930484	-0.009338	0.010254	0.099304	-0.520266	1.107349	7.334525
22400	0	-0.906468	1.014110	9.930565	-0.009075	0.010137	0.099305	-0.516261	1.099276	7.334794
22401	0	-0.945367	0.964854	9.906022	-0.009460	0.009644	0.099060	-0.511650	1.095416	7.335829
22402	0	-0.913512	0.996433	9.814455	-0.009142	0.009958	0.098145	-0.505734	1.091424	7.333547
22403	0	-0.933255	1.025646	9.838896	-0.009338	0.010254	0.098389	-0.503897	1.088582	7.329371
22404	0	-0.926199	1.019711	9.887737	-0.009266	0.010198	0.098877	-0.505605	1.088038	7.332276
22405	0	-0.945587	1.000840	9.875546	-0.009460	0.010010	0.098755	-0.508291	1.086729	7.334324
22406	0	-0.926840	1.019184	9.845050	-0.009269	0.010190	0.098451	-0.507236	1.090320	7.334751
22407	0	-0.934081	0.989026	9.887647	-0.009338	0.009888	0.098877	-0.505318	1.097067	7.330504
22408	0	-0.922317	1.032098	9.911895	-0.009222	0.010320	0.099119	-0.504913	1.102242	7.324508
22409	0	-0.922139	1.019474	9.979182	-0.009216	0.010193	0.099792	-0.503787	1.112011	7.325533
22410	0	-0.910366	1.019701	9.972950	-0.009105	0.010196	0.099730	-0.503402	1.114712	7.323232
22411	0	-0.891224	1.031386	9.979249	-0.008911	0.010315	0.099792	-0.505651	1.120044	7.332902
22412	0	-0.909918	1.037271	10.101208	-0.009097	0.010373	0.101012	-0.507166	1.126299	7.329827
22413	0	-0.927971	1.037985	10.070739	-0.009277	0.010376	0.100708	-0.503816	1.132928	7.326048
22414	0	-0.934516	1.019927	10.058397	-0.009343	0.010201	0.100584	-0.506257	1.139140	7.324929
22415	0	-0.952048	0.988841	10.076907	-0.009521	0.009888	0.100769	-0.506519	1.141933	7.320541
22416	0	-0.933745	0.994919	10.101314	-0.009336	0.009950	0.101013	-0.508127	1.146986	7.322340
22417	0	-0.939915	1.037939	10.131803	-0.009399	0.010376	0.101318	-0.505338	1.150713	7.325960
22418	0	-0.903209	1.057108	10.088970	-0.009033	0.010566	0.100890	-0.500371	1.153440	7.330598
22419	0	-0.945842	1.038161	10.156211	-0.009460	0.010376	0.101562	-0.495130	1.155070	7.327157
22420	0	-0.926985	1.045011	10.125644	-0.009274	0.010448	0.101256	-0.493279	1.154891	7.329259
22421	0	-0.951593	1.031635	10.156288	-0.009521	0.010315	0.101562	-0.492809	1.152575	7.330961
22422	0	-0.949687	1.056292	10.150259	-0.009511	0.010561	0.101501	-0.491835	1.140641	7.330366
22423	0	-0.926957	1.043837	10.076962	-0.009277	0.010437	0.100769	-0.491432	1.135742	7.327678
22424	0	-0.894642	1.043698	10.064906	-0.008957	0.010439	0.100648	-0.494762	1.127853	7.330657
22425	0	-0.902641	1.050034	10.034217	-0.009033	0.010498	0.100342	-0.493265	1.124072	7.331695
22426	0	-0.907291	1.013710	10.015927	-0.009081	0.010136	0.100159	-0.492722	1.118987	7.338862
22427	0	-0.914353	1.050521	9.973177	-0.009155	0.010498	0.099731	-0.485666	1.109658	7.345909
22428	0	-0.918052	1.039096	9.912212	-0.009193	0.010389	0.099121	-0.484961	1.098790	7.348103
22429	0	-0.908711	1.031460	9.912178	-0.009094	0.010315	0.099121	-0.486472	1.094531	7.347844
22430	0	-0.925636	1.013171	9.875638	-0.009263	0.010131	0.098756	-0.486620	1.090794	7.353342
22431	0	-0.909088	1.019556	9.826663	-0.009094	0.010193	0.098267	-0.484569	1.090853	7.353538
22432	0	-0.921034	1.044192	9.814445	-0.009210	0.010442	0.098145	-0.485436	1.095611	7.353507
22433	0	-0.902759	1.025435	9.838914	-0.009033	0.010254	0.098389	-0.486017	1.093059	7.352893
22434	0	-0.919949	1.025267	9.881655	-0.009205	0.010254	0.098816	-0.488535	1.090835	7.355495
22435	0	-0.921765	0.988983	9.924283	-0.009216	0.009888	0.099243	-0.487091	1.096380	7.362664
22436	0	-0.922526	1.007672	9.857004	-0.009219	0.010075	0.098571	-0.485635	1.107346	7.360025
22437	0	-0.940055	1.007014	9.906002	-0.009399	0.010071	0.099060	-0.487425	1.112608	7.361052
22438	0	-0.898245	1.007111	9.930235	-0.008975	0.010069	0.099303	-0.485827	1.125125	7.367266
22439	0	-0.915474	0.988796	10.009768	-0.009155	0.009888	0.100098	-0.486566	1.128439	7.371002
22440	0	-0.933702	1.013348	10.058581	-0.009337	0.010132	0.100586	-0.485745	1.131955	7.374982
22441	0	-0.927637	1.019701	10.040250	-0.009277	0.010193	0.100403	-0.482093	1.134780	7.374204
22442	0	-0.940093	1.020116	10.088977	-0.009398	0.010201	0.100890	-0.482363	1.142534	7.374120
22443	0	-0.945624	1.025823	10.083003	-0.009460	0.010254	0.100830	-0.478555	1.141667	7.370838
22444	0	-0.933135	1.050535	10.046299	-0.009331	0.010507	0.100463	-0.481038	1.146321	7.374746
22445	0	-0.915151	1.043972	10.131842	-0.009155	0.010437	0.101318	-0.479073	1.146020	7.372829
22446	0	-0.914015	1.062354	10.076987	-0.009148	0.010625	0.100769	-0.481714	1.141474	7.370415
22447	0	-0.921205	1.031659	10.095237	-0.009216	0.010315	0.100952	-0.480930	1.140625	7.371042
22448	0	-0.895962	1.044207	10.131848	-0.008964	0.010440	0.101318	-0.479566	1.140007	7.364713
22449	0	-0.896524	1.061869	10.046464	-0.008972	0.010620	0.100464	-0.482287	1.136106	7.365469
22450	0	-0.931078	1.024757	9.991709	-0.009325	0.010250	0.099916	-0.486339	1.123768	7.366221
22451	0	-0.932953	1.050007	10.052551	-0.009338	0.010498	0.100525	-0.485157	1.117690	7.367523
22452	0	-0.906753	1.001328	10.046571	-0.009077	0.010014	0.100465	-0.486643	1.110746	7.362463
22453	0	-0.908409	1.031535	9.906095	-0.009094	0.010315	0.099060	-0.487299	1.103000	7.362752
22454	0	-0.931075	1.019181	9.930598	-0.009318	0.010193	0.099305	-0.489628	1.098104	7.358310
22455	0	-0.933464	1.007311	9.942639	-0.009338	0.010071	0.099426	-0.488038	1.097768	7.362082
22456	0	-0.920879	1.025903	9.893793	-0.009210	0.010258	0.098938	-0.487561	1.100743	7.363668
22457	0	-0.932975	1.013265	9.912182	-0.009338	0.010132	0.099121	-0.487736	1.094684	7.360842
22458	0	-0.913886	1.037638	9.893893	-0.009138	0.010377	0.098939	-0.489392	1.099478	7.360781
22459	0	-0.921562	1.025773	9.875455	-0.009216	0.010254	0.098755	-0.486003	1.102564	7.358507
22460	0	-0.927217	0.983595	9.844889	-0.009276	0.009833	0.098449	-0.484040	1.101642	7.359935
22461	0	-0.909250	1.031641	9.924317	-0.009094	0.010315	0.099243	-0.483397	1.103562	7.358458
22462	0	-0.909035	1.038501	9.948666	-0.009091	0.010378	0.099487	-0.476269	1.106286	7.355249
22463	0	-0.921490	1.007308	9.991445	-0.009216	0.010071	0.099915	-0.474712	1.108602	7.353356
22464	0	-0.903369	1.007643	9.887560	-0.009031	0.010075	0.098876	-0.473612	1.115380	7.358622
22465	0	-0.909356	1.031910	9.985315	-0.009094	0.010315	0.099854	-0.469883	1.118620	7.361240
22466	0	-0.884872	1.044184	9.985289	-0.008849	0.010445	0.099853	-0.474115	1.122070	7.362525
22467	0	-0.903336	1.043659	10.034183	-0.009033	0.010437	0.100342	-0.475631	1.126159	7.358544
22468	0	-0.903514	1.049758	10.089088	-0.009034	0.010496	0.100891	-0.475020	1.131192	7.359433
22469	0	-0.921944	1.067965	10.070788	-0.009216	0.010681	0.100708	-0.477700	1.138692	7.364145
22470	0	-0.909994	1.054909	10.113503	-0.009101	0.010555	0.101134	-0.485684	1.141551	7.366260
22471	0	-0.927416	1.025025	10.125799	-0.009277	0.010254	0.101257	-0.490853	1.141865	7.365017
22472	0	-0.908735	1.042374	10.077069	-0.009089	0.010429	0.100770	-0.498268	1.144465	7.367295
22473	0	-0.945341	1.013245	10.107482	-0.009460	0.010132	0.101074	-0.498665	1.140356	7.359964
22474	0	-0.931938	1.049846	10.119782	-0.009325	0.010499	0.101197	-0.500344	1.137941	7.359226
22475	0	-0.902999	1.019894	10.107389	-0.009033	0.010193	0.101074	-0.494568	1.138141	7.351039
22476	0	-0.932415	1.039086	10.052438	-0.009333	0.010387	0.100524	-0.491760	1.132383	7.349301
22477	0	-0.920869	1.007276	10.064747	-0.009216	0.010071	0.100647	-0.490632	1.127672	7.347867
22478	0	-0.949612	0.995708	10.046533	-0.009506	0.009953	0.100465	-0.486599	1.120169	7.350398
22479	0	-0.932721	1.007251	10.009853	-0.009338	0.010071	0.100098	-0.485783	1.111388	7.348196
22480	0	-0.930478	1.001294	10.003863	-0.009316	0.010013	0.100038	-0.486552	1.102014	7.350888
22481	0	-0.908424	1.019273	9.948823	-0.009094	0.010193	0.099487	-0.487835	1.094444	7.345841
22482	0	-0.930920	1.043433	9.991654	-0.009318	0.010436	0.099916	-0.490907	1.087961	7.350096
22483	0	-0.920996	1.031498	9.875547	-0.009216	0.010315	0.098755	-0.491938	1.084566	7.351916
22484	0	-0.937782	1.006929	9.912307	-0.009387	0.010071	0.099122	-0.494776	1.077976	7.358226
22485	0	-0.909018	1.037749	9.899924	-0.009094	0.010376	0.098999	-0.494081	1.077233	7.360218
22486	0	-0.907981	1.044108	9.887745	-0.009087	0.010440	0.098877	-0.493767	1.073199	7.353330
22487	0	-0.891017	1.037518	9.838884	-0.008911	0.010376	0.098389	-0.495700	1.075984	7.355071
22488	0	-0.884848	1.013197	9.857154	-0.008848	0.010130	0.098572	-0.494327	1.080288	7.359011
22489	0	-0.872439	1.049877	9.887720	-0.008728	0.010498	0.098877	-0.494537	1.080009	7.356084
22490	0	-0.902931	1.025718	9.851025	-0.009027	0.010255	0.098511	-0.492820	1.087116	7.355859
22491	0	-0.891508	1.000743	9.912097	-0.008911	0.010010	0.099121	-0.496469	1.095593	7.358632
22492	0	-0.898157	0.994377	9.911999	-0.008981	0.009943	0.099120	-0.496568	1.100509	7.363859
22493	0	-0.922270	1.025590	9.893719	-0.009216	0.010254	0.098938	-0.495200	1.111842	7.367416
22494	0	-0.910566	1.019801	9.972958	-0.009108	0.010197	0.099730	-0.494692	1.113623	7.370763
22495	0	-0.928003	1.031389	10.064683	-0.009277	0.010315	0.100647	-0.496860	1.120602	7.370801
22496	0	-0.910159	1.024970	10.064601	-0.009100	0.010251	0.100646	-0.499359	1.126387	7.374463
22497	0	-0.903681	1.049645	9.997543	-0.009033	0.010498	0.099976	-0.502140	1.134420	7.375061
22498	0	-0.928746	1.031267	10.076770	-0.009285	0.010311	0.100768	-0.501363	1.141184	7.376623
22499	0	-0.939979	1.037840	10.015841	-0.009399	0.010376	0.100159	-0.499594	1.145479	7.372867
22500	0	-0.928009	1.001111	10.064619	-0.009278	0.010015	0.100646	-0.504454	1.151451	7.374990
22501	0	-0.921602	1.001365	10.082972	-0.009216	0.010010	0.100830	-0.501074	1.154986	7.372243
22502	0	-0.915695	1.032568	10.082865	-0.009155	0.010323	0.100829	-0.498521	1.160839	7.375177
22503	0	-0.921194	1.025608	10.101336	-0.009216	0.010254	0.101013	-0.497110	1.159794	7.374191
22504	0	-0.938843	1.019456	10.107466	-0.009391	0.010197	0.101074	-0.500528	1.161009	7.376585
22505	0	-0.945575	1.031320	10.052552	-0.009460	0.010315	0.100525	-0.503541	1.159627	7.375394
22506	0	-0.938372	1.031462	10.052607	-0.009390	0.010311	0.100526	-0.500636	1.156519	7.371886
22507	0	-0.932934	1.013292	10.015942	-0.009338	0.010132	0.100159	-0.500475	1.150199	7.375216
22508	0	-0.924764	1.013931	10.028222	-0.009259	0.010134	0.100282	-0.495259	1.140916	7.369305
22509	0	-0.933240	1.031988	10.021978	-0.009338	0.010315	0.100220	-0.490692	1.138014	7.368083
22510	0	-0.913666	1.044573	9.924391	-0.009144	0.010447	0.099243	-0.492684	1.133765	7.372873
22511	0	-0.927015	1.007086	10.009832	-0.009277	0.010071	0.100098	-0.493680	1.129422	7.367649
22512	0	-0.938119	1.007632	9.942703	-0.009385	0.010071	0.099427	-0.488377	1.128883	7.369512
22513	0	-0.902867	1.025511	9.948759	-0.009033	0.010254	0.099487	-0.488019	1.127616	7.371798
22514	0	-0.938752	1.019826	9.924312	-0.009391	0.010195	0.099243	-0.485033	1.127770	7.374432
22515	0	-0.915064	1.019418	9.899932	-0.009155	0.010193	0.098999	-0.484552	1.126392	7.377121
22516	0	-0.902193	0.989391	9.905987	-0.009025	0.009890	0.099060	-0.480611	1.127203	7.376921
22517	0	-0.915490	1.037607	9.912112	-0.009155	0.010376	0.099121	-0.481487	1.130695	7.379985
22518	0	-0.927710	1.037698	9.942619	-0.009277	0.010376	0.099426	-0.481316	1.134331	7.379965
22519	0	-0.921439	0.995150	9.960928	-0.009216	0.009949	0.099609	-0.479147	1.136075	7.382841
22520	0	-0.915030	1.007299	10.003603	-0.009151	0.010076	0.100036	-0.483071	1.138705	7.388537
22521	0	-0.934103	1.018954	10.021982	-0.009338	0.010193	0.100220	-0.487822	1.145678	7.391477
22522	0	-0.928847	1.018540	9.991403	-0.009283	0.010185	0.099915	-0.488578	1.155711	7.390458
22523	0	-0.915665	1.037467	10.083009	-0.009155	0.010376	0.100830	-0.491010	1.161231	7.395957
22524	0	-0.927556	1.037693	10.089115	-0.009280	0.010373	0.100891	-0.487735	1.159823	7.389707
22525	0	-0.909024	1.037618	10.119663	-0.009094	0.010376	0.101196	-0.488505	1.159273	7.393643
22526	0	-0.896256	1.062230	10.144038	-0.008965	0.010620	0.101440	-0.487053	1.160948	7.392651
22527	0	-0.914825	1.038423	10.082987	-0.009155	0.010376	0.100830	-0.478750	1.156940	7.395591
22528	0	-0.913999	1.057810	10.095108	-0.009142	0.010575	0.100951	-0.476571	1.158650	7.395581
22529	0	-0.945997	1.001457	10.095172	-0.009460	0.010010	0.100952	-0.472122	1.162046	7.398280
22530	0	-0.914746	1.039063	10.095119	-0.009154	0.010385	0.100951	-0.466292	1.158221	7.400727
22531	0	-0.926886	1.007360	10.083058	-0.009277	0.010071	0.100830	-0.464182	1.152545	7.401436
22532	0	-0.912970	1.044359	10.022039	-0.009139	0.010442	0.100220	-0.463188	1.145795	7.403863
22533	0	-0.927438	1.013145	10.034211	-0.009277	0.010132	0.100342	-0.464630	1.146328	7.403489
22534	0	-0.908308	1.018949	10.009840	-0.009089	0.010192	0.100098	-0.468414	1.144101	7.407570
22535	0	-0.884315	1.025141	9.979335	-0.008850	0.010254	0.099792	-0.472299	1.140089	7.409227
22536	0	-0.937961	0.994521	9.967175	-0.009386	0.009943	0.099671	-0.470822	1.136540	7.406906
22537	0	-0.945648	0.982769	9.942654	-0.009460	0.009827	0.099426	-0.470655	1.135879	7.407461
22538	0	-0.913992	1.014108	9.887692	-0.009148	0.010134	0.098877	-0.463244	1.130894	7.409304
22539	0	-0.914916	1.007167	9.991502	-0.009155	0.010071	0.099915	-0.463291	1.127828	7.409862
22540	0	-0.932007	0.988975	9.869439	-0.009327	0.009889	0.098694	-0.463069	1.123857	7.413350
22541	0	-0.927463	1.025783	9.912094	-0.009277	0.010254	0.099121	-0.459559	1.124674	7.414393
22542	0	-0.926609	1.008263	9.893721	-0.009273	0.010078	0.098937	-0.455761	1.121139	7.412695
22543	0	-0.927200	1.019868	9.899893	-0.009277	0.010193	0.098999	-0.450102	1.118907	7.412396
22544	0	-0.920544	1.008386	9.844862	-0.009206	0.010082	0.098449	-0.449221	1.122357	7.409149
22545	0	-0.927418	1.032126	9.960902	-0.009277	0.010315	0.099609	-0.442997	1.122605	7.405649
22546	0	-0.902656	1.039098	9.887581	-0.009027	0.010388	0.098876	-0.440970	1.125471	7.407732
22547	0	-0.903346	1.050052	9.936495	-0.009033	0.010498	0.099365	-0.439092	1.129705	7.412274
22548	0	-0.891440	1.044399	9.930281	-0.008912	0.010442	0.099303	-0.437536	1.136168	7.401713
22549	0	-0.915628	1.013394	9.954803	-0.009155	0.010132	0.099548	-0.436074	1.141265	7.404356
22550	0	-0.928094	1.020247	9.997389	-0.009279	0.010197	0.099975	-0.430435	1.147035	7.401411
22551	0	-0.903832	1.019699	9.973056	-0.009033	0.010193	0.099731	-0.426648	1.156787	7.402758
22552	0	-0.929127	0.996108	10.052221	-0.009288	0.009956	0.100523	-0.422230	1.164578	7.402546
22553	0	-0.927637	1.007495	10.058561	-0.009277	0.010071	0.100586	-0.418513	1.167359	7.399438
22554	0	-0.915171	1.013560	10.052449	-0.009153	0.010139	0.100524	-0.423917	1.169330	7.395369
22555	0	-0.915698	1.025726	10.082958	-0.009155	0.010254	0.100830	-0.421068	1.175213	7.396100
22556	0	-0.933800	1.044666	10.058401	-0.009342	0.010443	0.100584	-0.417637	1.174330	7.396630
22557	0	-0.945717	1.025729	10.052487	-0.009460	0.010254	0.100525	-0.414811	1.174498	7.396944
22558	0	-0.938884	1.013990	10.095142	-0.009393	0.010139	0.100951	-0.414262	1.174011	7.395050
22559	0	-0.939702	1.043990	10.064690	-0.009399	0.010437	0.100647	-0.411989	1.175163	7.391687
22560	0	-0.908485	1.044094	10.052455	-0.009089	0.010443	0.100524	-0.415057	1.173805	7.387857
22561	0	-0.927259	1.025383	10.028121	-0.009277	0.010254	0.100281	-0.416187	1.172211	7.380922
22562	0	-0.920178	1.001000	9.967075	-0.009207	0.010009	0.099670	-0.415848	1.170391	7.382747
22563	0	-0.920766	1.007465	9.924358	-0.009216	0.010071	0.099243	-0.412497	1.164289	7.379366
22564	0	-0.900506	1.020174	9.930497	-0.009016	0.010200	0.099304	-0.411071	1.155531	7.378008
22565	0	-0.926731	1.031600	9.906089	-0.009277	0.010315	0.099060	-0.410925	1.147858	7.376562
22566	0	-0.907311	1.031626	9.942738	-0.009074	0.010317	0.099427	-0.412595	1.150464	7.372768
22567	0	-0.927102	1.001168	9.899942	-0.009277	0.010010	0.098999	-0.411436	1.147013	7.369270
22568	0	-0.907487	1.038123	9.912158	-0.009082	0.010380	0.099121	-0.410840	1.142807	7.362515
22569	0	-0.933048	1.050151	9.881630	-0.009338	0.010498	0.098816	-0.407886	1.137597	7.367603
22570	0	-0.932423	1.032070	9.875487	-0.009323	0.010322	0.098755	-0.409908	1.142774	7.367605
22571	0	-0.939831	1.044127	9.924282	-0.009399	0.010437	0.099243	-0.405993	1.145347	7.366878
22572	0	-0.915237	1.026035	9.881518	-0.009153	0.010262	0.098815	-0.408342	1.148129	7.368046
22573	0	-0.964373	1.044145	9.863233	-0.009644	0.010437	0.098633	-0.404168	1.152218	7.366113
22574	0	-0.909568	1.026259	9.875387	-0.009095	0.010262	0.098754	-0.405022	1.156650	7.362878
22575	0	-0.921474	1.001334	9.912088	-0.009216	0.010010	0.099121	-0.401901	1.158715	7.360214
22576	0	-0.908922	1.026570	9.966913	-0.009091	0.010261	0.099669	-0.397038	1.160129	7.359620
22577	0	-0.885361	1.031722	9.942572	-0.008850	0.010315	0.099426	-0.395356	1.168059	7.361457
22578	0	-0.891976	1.032543	10.052222	-0.008919	0.010319	0.100523	-0.388733	1.173084	7.364628
22579	0	-0.890896	1.019279	10.058614	-0.008911	0.010193	0.100586	-0.389782	1.174570	7.370609
22580	0	-0.909056	0.995160	10.076865	-0.009090	0.009948	0.100769	-0.386437	1.178592	7.370380
22581	0	-0.921195	1.025338	10.083053	-0.009216	0.010254	0.100830	-0.388053	1.177521	7.369081
22582	0	-0.938611	1.043353	10.064758	-0.009391	0.010435	0.100647	-0.390868	1.175998	7.366597
22583	0	-0.915126	1.038010	10.076898	-0.009155	0.010376	0.100769	-0.387221	1.175318	7.360623
22584	0	-0.938817	1.038308	10.028020	-0.009392	0.010384	0.100280	-0.388819	1.175141	7.361832
22585	0	-0.908309	1.049662	10.058709	-0.009094	0.010498	0.100586	-0.391518	1.166396	7.360610
22586	0	-0.912701	1.074335	10.028271	-0.009133	0.010738	0.100283	-0.386885	1.163099	7.359333
22587	0	-0.908924	1.055730	10.064761	-0.009094	0.010559	0.100647	-0.389928	1.161266	7.357414
22588	0	-0.895600	1.049581	10.083146	-0.008963	0.010494	0.100831	-0.389189	1.157586	7.353813
22589	0	-0.915147	1.013836	10.009734	-0.009155	0.010132	0.100098	-0.382728	1.157198	7.360292
22590	0	-0.907518	1.044724	10.009797	-0.009087	0.010449	0.100097	-0.386261	1.148108	7.364236
22591	0	-0.896471	1.043736	9.948794	-0.008972	0.010437	0.099487	-0.386901	1.143425	7.364997
22592	0	-0.907096	1.001179	9.973301	-0.009080	0.010010	0.099732	-0.385639	1.137038	7.363371
22593	0	-0.896745	1.013283	9.930452	-0.008972	0.010132	0.099304	-0.385488	1.135531	7.369162
22594	0	-0.901355	1.013629	9.906072	-0.009024	0.010134	0.099060	-0.383612	1.127760	7.368751
22595	0	-0.914682	1.013246	9.857250	-0.009155	0.010132	0.098572	-0.383936	1.121897	7.373144
22596	0	-0.944126	1.013094	9.918346	-0.009443	0.010133	0.099183	-0.387044	1.123425	7.372818
22597	0	-0.951777	1.025432	9.887727	-0.009521	0.010254	0.098877	-0.387569	1.123022	7.373534
22598	0	-0.914382	1.031649	9.918241	-0.009149	0.010315	0.099182	-0.386793	1.121424	7.375528
22599	0	-0.920862	1.056077	9.936577	-0.009216	0.010559	0.099365	-0.385884	1.116513	7.377219
22600	0	-0.907268	1.025942	9.906131	-0.009079	0.010257	0.099061	-0.383863	1.113077	7.373206
22601	0	-0.927519	0.994796	9.918241	-0.009277	0.009949	0.099182	-0.385732	1.114460	7.371636
22602	0	-0.915434	1.031256	9.942605	-0.009151	0.010313	0.099426	-0.387191	1.121734	7.378919
22603	0	-0.885055	1.037796	9.985327	-0.008850	0.010376	0.099854	-0.385907	1.126063	7.374045
22604	0	-0.909465	1.007752	10.003542	-0.009095	0.010075	0.100036	-0.383551	1.129356	7.376469
22605	0	-0.940295	0.988808	10.009729	-0.009399	0.009888	0.100098	-0.384045	1.137263	7.378087
22606	0	-0.952872	1.000748	10.052421	-0.009529	0.010010	0.100524	-0.387613	1.140687	7.377735
22607	0	-0.915379	1.043816	9.967043	-0.009155	0.010437	0.099670	-0.387269	1.142950	7.383043
22608	0	-0.902957	1.031583	10.082930	-0.009030	0.010317	0.100829	-0.389413	1.145907	7.380307
22609	0	-0.927818	1.086461	10.101307	-0.009277	0.010864	0.101013	-0.389954	1.150819	7.385293
22610	0	-0.933898	1.055985	10.034088	-0.009340	0.010559	0.100341	-0.390064	1.153149	7.379437
22611	0	-0.933857	1.049953	10.034162	-0.009338	0.010498	0.100342	-0.389339	1.157158	7.376999
22612	0	-0.927606	1.007444	10.082925	-0.009278	0.010074	0.100829	-0.389433	1.158529	7.378318
22613	0	-0.927073	1.025443	10.107477	-0.009277	0.010254	0.101074	-0.389857	1.154960	7.381837
22614	0	-0.938072	1.019030	10.107593	-0.009386	0.010193	0.101075	-0.393769	1.152812	7.382889
22615	0	-0.921329	1.044242	10.064669	-0.009216	0.010437	0.100647	-0.388624	1.153273	7.384606
22616	0	-0.920369	1.032711	10.064648	-0.009211	0.010325	0.100646	-0.387771	1.149227	7.378636
22617	0	-0.926880	1.025761	9.985393	-0.009277	0.010254	0.099854	-0.384589	1.143308	7.376612
22618	0	-0.913116	0.995719	10.034225	-0.009138	0.009955	0.100342	-0.383594	1.139273	7.378269
22619	0	-0.914906	1.049977	9.936562	-0.009155	0.010498	0.099365	-0.382629	1.136059	7.381298
22620	0	-0.931812	1.013199	10.003763	-0.009326	0.010135	0.100037	-0.386762	1.130915	7.376384
22621	0	-0.914989	1.019154	9.899966	-0.009155	0.010193	0.098999	-0.389316	1.128612	7.377348
22622	0	-0.920172	1.043558	9.906124	-0.009206	0.010434	0.099061	-0.388666	1.127804	7.380440
22623	0	-0.926857	1.038109	9.899931	-0.009277	0.010376	0.098999	-0.383825	1.121526	7.377649
22624	0	-0.919450	1.038346	9.912174	-0.009199	0.010386	0.099121	-0.387198	1.120037	7.376251
22625	0	-0.939676	1.019714	9.881573	-0.009399	0.010193	0.098816	-0.383245	1.120806	7.374543
22626	0	-0.921289	1.007991	9.893676	-0.009212	0.010078	0.098937	-0.382486	1.126251	7.375255
22627	0	-0.915292	1.031665	9.887699	-0.009155	0.010315	0.098877	-0.381496	1.127381	7.373670
22628	0	-0.896200	1.062619	9.942641	-0.008967	0.010623	0.099426	-0.378812	1.125063	7.375781
22629	0	-0.921648	1.001272	9.899871	-0.009216	0.010010	0.098999	-0.376366	1.129125	7.374959
22630	0	-0.915007	1.013763	9.954794	-0.009156	0.010138	0.099547	-0.377302	1.125960	7.374680
22631	0	-0.933783	1.006727	9.967082	-0.009338	0.010071	0.099670	-0.382304	1.129195	7.376683
22632	0	-0.927725	1.024685	9.979234	-0.009276	0.010246	0.099792	-0.382596	1.134055	7.380720
22633	0	-0.940151	1.031486	9.967022	-0.009399	0.010315	0.099670	-0.383629	1.140305	7.379760
22634	0	-0.922641	1.007008	10.015722	-0.009221	0.010070	0.100158	-0.384279	1.150223	7.378174
22635	0	-0.951696	1.007353	10.009781	-0.009521	0.010071	0.100098	-0.382176	1.148896	7.372271
22636	0	-0.926374	1.044003	10.015934	-0.009269	0.010442	0.100159	-0.385184	1.147048	7.372325
22637	0	-0.921601	1.037824	10.028056	-0.009216	0.010376	0.100281	-0.383557	1.150656	7.374421
22638	0	-0.927733	1.001515	10.070690	-0.009277	0.010014	0.100707	-0.382747	1.154488	7.373913
22639	0	-0.927533	1.031668	10.064698	-0.009277	0.010315	0.100647	-0.381759	1.156055	7.370737
22640	0	-0.920532	1.032159	10.064629	-0.009212	0.010318	0.100646	-0.378483	1.151838	7.374530
22641	0	-0.914663	1.031909	10.046423	-0.009155	0.010315	0.100464	-0.374824	1.145884	7.372094
22642	0	-0.913270	1.026465	10.076922	-0.009138	0.010262	0.100769	-0.372312	1.143609	7.371191
22643	0	-0.933320	1.025266	10.009827	-0.009338	0.010254	0.100098	-0.374735	1.141631	7.374780
22644	0	-0.914032	1.049443	10.003806	-0.009145	0.010495	0.100038	-0.376608	1.140375	7.372261
22645	0	-0.902522	1.019440	10.028133	-0.009033	0.010193	0.100281	-0.375886	1.135230	7.378317
22646	0	-0.907079	1.025407	10.034377	-0.009079	0.010257	0.100343	-0.380003	1.129754	7.375404
22647	0	-0.927093	1.049587	9.942710	-0.009277	0.010498	0.099426	-0.383531	1.126207	7.372006
22648	0	-0.931887	1.012785	9.936678	-0.009326	0.010127	0.099366	-0.383661	1.121868	7.368991
22649	0	-0.914923	1.001135	9.924356	-0.009155	0.010010	0.099243	-0.382856	1.118808	7.369882
22650	0	-0.931780	1.013680	9.936588	-0.009327	0.010135	0.099365	-0.381494	1.112232	7.372221
22651	0	-0.896388	1.031801	9.936566	-0.008972	0.010315	0.099365	-0.379010	1.106597	7.373927
22652	0	-0.901115	1.020151	9.899917	-0.009016	0.010199	0.098999	-0.376655	1.104816	7.375162
22653	0	-0.903136	1.025359	9.869405	-0.009033	0.010254	0.098694	-0.377998	1.106553	7.375708
22654	0	-0.902819	0.995106	9.869371	-0.009030	0.009948	0.098694	-0.375178	1.107932	7.376777
22655	0	-0.915059	1.037354	9.912178	-0.009155	0.010376	0.099121	-0.378983	1.106463	7.380396
22656	0	-0.926927	1.024511	9.924439	-0.009269	0.010248	0.099244	-0.383471	1.110951	7.382353
22657	0	-0.927896	1.031228	9.973157	-0.009277	0.010315	0.099731	-0.387459	1.116680	7.382989
22658	0	-0.915930	1.024815	9.936522	-0.009159	0.010248	0.099365	-0.388450	1.120817	7.383517
22659	0	-0.921706	1.025214	9.942638	-0.009216	0.010254	0.099426	-0.391427	1.125506	7.381172
22660	0	-0.891382	1.031175	10.028063	-0.008913	0.010311	0.100281	-0.391651	1.130312	7.383500
22661	0	-0.921569	1.013373	9.973131	-0.009216	0.010132	0.099731	-0.390455	1.133407	7.377995
22662	0	-0.920938	0.989367	10.028005	-0.009215	0.009891	0.100280	-0.387933	1.130469	7.376180
22663	0	-0.909232	1.019412	10.046391	-0.009094	0.010193	0.100464	-0.387497	1.132164	7.375187
22664	0	-0.933305	1.007508	10.046377	-0.009335	0.010073	0.100464	-0.385777	1.134328	7.376386
22665	0	-0.903057	1.062245	10.058593	-0.009033	0.010620	0.100586	-0.384108	1.135221	7.376213
22666	0	-0.902684	1.050327	10.095119	-0.009028	0.010502	0.100951	-0.383492	1.137277	7.372529
22667	0	-0.933734	1.019325	10.101324	-0.009338	0.010193	0.101013	-0.384039	1.139955	7.371546
22668	0	-0.927132	1.001229	10.052503	-0.009275	0.010010	0.100525	-0.382183	1.139070	7.367183
22669	0	-0.933494	1.013303	10.064717	-0.009338	0.010132	0.100647	-0.381811	1.139107	7.372621
22670	0	-0.944351	1.038737	10.046385	-0.009454	0.010378	0.100464	-0.372091	1.131328	7.375147
22671	0	-0.933316	1.019245	10.028129	-0.009338	0.010193	0.100281	-0.373580	1.129250	7.374187
22672	0	-0.901207	1.007082	10.046568	-0.009023	0.010070	0.100465	-0.373543	1.121012	7.370893
22673	0	-0.914623	1.019398	10.022044	-0.009155	0.010193	0.100220	-0.373329	1.114577	7.369991
22674	0	-0.888557	1.044213	10.003790	-0.008893	0.010439	0.100038	-0.370687	1.109987	7.370360
22675	0	-0.945505	1.013389	9.997589	-0.009460	0.010132	0.099976	-0.369363	1.107715	7.368708
22676	0	-0.919985	0.989735	9.979245	-0.009206	0.009892	0.099792	-0.363700	1.104817	7.373946
22677	0	-0.927317	1.000943	9.997601	-0.009277	0.010010	0.099976	-0.365085	1.103981	7.379583
22678	0	-0.920050	1.025727	10.015900	-0.009209	0.010253	0.100159	-0.361203	1.098586	7.381751
22679	0	-0.902890	1.013397	9.942644	-0.009033	0.010132	0.099426	-0.359764	1.097491	7.378999
22680	0	-0.938855	1.007700	9.942624	-0.009391	0.010075	0.099426	-0.358016	1.098725	7.378337
22681	0	-0.927832	1.007564	9.979190	-0.009277	0.010071	0.099792	-0.353438	1.103689	7.376687
22682	0	-0.927368	1.032437	9.899755	-0.009279	0.010324	0.098997	-0.353481	1.101138	7.376860
22683	0	-0.915080	1.043812	9.942657	-0.009155	0.010437	0.099426	-0.353211	1.099946	7.379799
22684	0	-0.951137	1.019639	9.930418	-0.009513	0.010195	0.099304	-0.352351	1.102108	7.383432
22685	0	-0.903223	1.025684	9.960916	-0.009033	0.010254	0.099609	-0.349952	1.104912	7.385958
22686	0	-0.921291	1.026238	9.960828	-0.009214	0.010260	0.099608	-0.347767	1.107194	7.396340
22687	0	-0.946437	1.007304	9.930360	-0.009460	0.010071	0.099304	-0.346120	1.115571	7.400311
22688	0	-0.916155	1.025724	10.015704	-0.009164	0.010258	0.100157	-0.347648	1.116838	7.403005
22689	0	-0.921262	1.019363	10.046413	-0.009216	0.010193	0.100464	-0.347798	1.116456	7.397734
22690	0	-0.908637	1.037832	10.046383	-0.009088	0.010377	0.100464	-0.347196	1.118963	7.396996
22691	0	-0.927708	1.056099	10.070783	-0.009277	0.010559	0.100708	-0.346003	1.122517	7.394538
22692	0	-0.927373	1.032016	10.034093	-0.009277	0.010318	0.100341	-0.344321	1.122296	7.393858
22693	0	-0.909132	1.025727	10.101310	-0.009094	0.010254	0.101013	-0.341504	1.122921	7.397501
22694	0	-0.920215	1.013789	10.144021	-0.009211	0.010138	0.101439	-0.342190	1.117266	7.393042
22695	0	-0.921232	1.031364	10.101368	-0.009216	0.010315	0.101013	-0.344667	1.116611	7.391972
22696	0	-0.920276	1.043437	10.119776	-0.009209	0.010434	0.101197	-0.345444	1.113812	7.393150
22697	0	-0.921003	1.049668	10.119700	-0.009216	0.010498	0.101196	-0.348006	1.110633	7.397785
22698	0	-0.932169	1.031153	10.028217	-0.009326	0.010312	0.100282	-0.349634	1.109723	7.405123
22699	0	-0.902990	1.049610	10.003712	-0.009033	0.010498	0.100037	-0.352851	1.109823	7.402586
22700	0	-0.895719	1.037098	10.034352	-0.008965	0.010371	0.100343	-0.354150	1.104260	7.405504
22701	0	-0.902775	1.025561	10.022004	-0.009033	0.010254	0.100220	-0.353222	1.101946	7.408090
22702	0	-0.883571	1.031949	9.991472	-0.008840	0.010318	0.099915	-0.352331	1.101271	7.404431
22703	0	-0.909149	1.025183	9.973191	-0.009094	0.010254	0.099731	-0.355702	1.101952	7.404898
22704	0	-0.914669	1.019502	9.918177	-0.009151	0.010188	0.099182	-0.348743	1.101456	7.404948
22705	0	-0.927299	1.019657	9.881594	-0.009277	0.010193	0.098816	-0.345476	1.100278	7.407103
22706	0	-0.914082	1.026062	9.912163	-0.009147	0.010261	0.099121	-0.346458	1.097337	7.403944
22707	0	-0.926964	1.025747	9.948766	-0.009277	0.010254	0.099487	-0.343401	1.092461	7.409948
22708	0	-0.895207	1.014082	9.936543	-0.008957	0.010139	0.099365	-0.341772	1.090726	7.403878
22709	0	-0.915408	1.025859	9.918176	-0.009155	0.010254	0.099182	-0.337360	1.093239	7.404187
22710	0	-0.927326	1.008176	9.918114	-0.009275	0.010079	0.099181	-0.335611	1.094576	7.402705
22711	0	-0.927736	1.025701	9.936491	-0.009277	0.010254	0.099365	-0.333010	1.098474	7.404394
22712	0	-0.927251	1.020067	9.960866	-0.009277	0.010199	0.099608	-0.331637	1.096800	7.405530
22713	0	-0.909435	1.019476	9.967021	-0.009094	0.010193	0.099670	-0.330439	1.100785	7.401602
22714	0	-0.909276	0.995423	9.942527	-0.009095	0.009952	0.099425	-0.328407	1.101838	7.400393
22715	0	-0.890769	1.025211	9.967090	-0.008911	0.010254	0.099670	-0.331463	1.101781	7.398898
22716	0	-0.908682	1.036952	10.064827	-0.009088	0.010372	0.100648	-0.335426	1.104845	7.400696
22717	0	-0.903315	1.037844	10.015844	-0.009033	0.010376	0.100159	-0.333589	1.108612	7.400627
22718	0	-0.921620	1.038185	10.027970	-0.009216	0.010381	0.100280	-0.333301	1.112288	7.398327
22719	0	-0.933365	1.037852	10.058611	-0.009338	0.010376	0.100586	-0.331430	1.110755	7.395917
22720	0	-0.919969	1.019872	10.034234	-0.009207	0.010198	0.100342	-0.331239	1.106517	7.392201
22721	0	-0.933384	1.001250	10.119644	-0.009338	0.010010	0.101196	-0.329177	1.105214	7.389887
22722	0	-0.908356	1.050814	10.070764	-0.009086	0.010503	0.100708	-0.324120	1.106748	7.392012
22723	0	-0.915099	1.061998	10.064738	-0.009155	0.010620	0.100647	-0.325308	1.105639	7.385199
22724	0	-0.920197	1.037069	10.052588	-0.009208	0.010375	0.100525	-0.331241	1.102999	7.384642
22725	0	-0.927032	1.031248	10.107511	-0.009277	0.010315	0.101074	-0.335066	1.098842	7.377857
22726	0	-0.925872	1.012506	10.070955	-0.009264	0.010126	0.100709	-0.337279	1.096704	7.373551
22727	0	-0.939688	1.037975	9.997543	-0.009399	0.010376	0.099976	-0.333956	1.097666	7.376185
22728	0	-0.908122	1.020482	10.058519	-0.009089	0.010200	0.100585	-0.329020	1.092168	7.372311
22729	0	-0.926698	1.019607	10.003726	-0.009277	0.010193	0.100037	-0.326444	1.084230	7.371278
22730	0	-0.918274	1.026023	9.967255	-0.009196	0.010260	0.099671	-0.326852	1.072600	7.369867
22731	0	-0.938926	1.007498	9.954888	-0.009399	0.010071	0.099548	-0.323131	1.064818	7.369506
22732	0	-0.924887	0.989682	9.979407	-0.009257	0.009895	0.099793	-0.322472	1.059030	7.368715
22733	0	-0.908841	1.025643	9.954861	-0.009094	0.010254	0.099548	-0.320615	1.056195	7.366158
22734	0	-0.913847	1.043783	9.979338	-0.009144	0.010442	0.099792	-0.326153	1.053908	7.364756
22735	0	-0.914948	1.031515	9.973196	-0.009155	0.010315	0.099731	-0.326948	1.051114	7.359411
22736	0	-0.901859	1.025983	9.973208	-0.009022	0.010254	0.099732	-0.321170	1.051360	7.359747
22737	0	-0.909102	1.049680	9.997601	-0.009094	0.010498	0.099976	-0.323596	1.051536	7.358851
22738	0	-0.896628	1.067598	9.954860	-0.008966	0.010678	0.099548	-0.327210	1.055229	7.362074
22739	0	-0.921631	1.037721	9.954821	-0.009216	0.010376	0.099548	-0.326757	1.059098	7.363901
22740	0	-0.933384	1.007528	9.930350	-0.009339	0.010073	0.099303	-0.324823	1.056631	7.360697
22741	0	-0.939646	1.013298	9.985368	-0.009399	0.010132	0.099854	-0.324511	1.057131	7.360284
22742	0	-0.920649	1.037723	10.009810	-0.009211	0.010378	0.100098	-0.326263	1.056301	7.357534
22743	0	-0.884658	1.056082	10.009778	-0.008850	0.010559	0.100098	-0.325286	1.056120	7.355953
22744	0	-0.902241	1.032128	10.028077	-0.009027	0.010318	0.100281	-0.322338	1.055264	7.353100
22745	0	-0.915187	1.037875	9.997561	-0.009155	0.010376	0.099976	-0.320175	1.055199	7.349742
22746	0	-0.933212	1.007421	10.034094	-0.009332	0.010076	0.100341	-0.322683	1.059527	7.346836
22747	0	-0.927619	1.062396	9.948700	-0.009277	0.010620	0.099487	-0.319248	1.062175	7.352503
22748	0	-0.909321	1.050244	10.034100	-0.009092	0.010505	0.100341	-0.322805	1.067015	7.353789
22749	0	-0.903340	1.068649	10.052432	-0.009033	0.010681	0.100525	-0.317718	1.071023	7.348231
22750	0	-0.903016	1.008260	10.021805	-0.009034	0.010081	0.100218	-0.317218	1.070355	7.350774
22751	0	-0.933591	1.044190	10.070773	-0.009338	0.010437	0.100708	-0.312663	1.071404	7.349702
22752	0	-0.926739	1.044764	10.046328	-0.009273	0.010447	0.100463	-0.312432	1.069345	7.345520
22753	0	-0.908822	1.056061	10.009804	-0.009094	0.010559	0.100098	-0.311705	1.066361	7.345805
22754	0	-0.926068	1.001458	10.009794	-0.009266	0.010013	0.100098	-0.310480	1.064314	7.348066
22755	0	-0.915411	1.025860	10.015832	-0.009155	0.010254	0.100159	-0.306103	1.066874	7.349061
22756	0	-0.896212	1.038215	9.979251	-0.008970	0.010385	0.099792	-0.309901	1.061426	7.349151
22757	0	-0.915087	1.062425	10.009762	-0.009155	0.010620	0.100098	-0.306191	1.060260	7.349240
22758	0	-0.901808	1.038288	9.936495	-0.009025	0.010384	0.099364	-0.308029	1.056704	7.352358
22759	0	-0.927163	1.025439	9.942675	-0.009277	0.010254	0.099426	-0.308480	1.054040	7.355507
22760	0	-0.913579	1.031280	9.991551	-0.009144	0.010315	0.099915	-0.311961	1.048711	7.352147
22761	0	-0.914967	1.043480	9.924391	-0.009155	0.010437	0.099243	-0.315509	1.046078	7.350994
22762	0	-0.920227	1.080009	9.954944	-0.009206	0.010798	0.099549	-0.314611	1.045898	7.350946
22763	0	-0.927461	1.049783	9.954862	-0.009277	0.010498	0.099548	-0.315830	1.046653	7.351600
22764	0	-0.902675	1.019180	9.918229	-0.009028	0.010192	0.099182	-0.316930	1.048604	7.353441
22765	0	-0.952301	1.007730	9.912029	-0.009521	0.010071	0.099121	-0.310379	1.054256	7.355500
22766	0	-0.915205	1.026669	9.924178	-0.009158	0.010266	0.099241	-0.310938	1.051165	7.357014
22767	0	-0.897158	1.019739	10.021932	-0.008972	0.010193	0.100220	-0.306748	1.054360	7.358131
22768	0	-0.915263	1.026407	9.985255	-0.009154	0.010262	0.099853	-0.305901	1.056323	7.358534
22769	0	-0.897308	1.013366	9.979221	-0.008972	0.010132	0.099792	-0.304747	1.061278	7.362052
22770	0	-0.922322	1.019183	9.942525	-0.009218	0.010196	0.099425	-0.310121	1.070958	7.365586
22771	0	-0.909400	1.025239	9.954852	-0.009094	0.010254	0.099548	-0.312826	1.074504	7.362890
22772	0	-0.921459	1.048997	10.015930	-0.009216	0.010494	0.100159	-0.318656	1.076382	7.363138
22773	0	-0.933526	1.007094	10.040311	-0.009338	0.010071	0.100403	-0.319475	1.076737	7.362760
22774	0	-0.921154	1.019518	10.089079	-0.009211	0.010193	0.100891	-0.317802	1.081711	7.364102
22775	0	-0.927727	1.019150	10.064712	-0.009277	0.010193	0.100647	-0.320306	1.085519	7.364500
22776	0	-0.897014	1.025606	10.064654	-0.008972	0.010250	0.100647	-0.314515	1.087091	7.361367
22777	0	-0.933933	1.019238	10.046383	-0.009338	0.010193	0.100464	-0.316017	1.092087	7.363795
22778	0	-0.927570	1.019296	10.034106	-0.009280	0.010191	0.100341	-0.314743	1.090877	7.366480
22779	0	-0.902626	0.994922	10.089169	-0.009033	0.009949	0.100891	-0.315210	1.086913	7.369052
22780	0	-0.919696	1.019207	10.077062	-0.009203	0.010193	0.100770	-0.317140	1.083959	7.362242
22781	0	-0.908819	1.043976	10.034206	-0.009094	0.010437	0.100342	-0.315041	1.080893	7.357764
22782	0	-0.901016	1.025822	10.040392	-0.009022	0.010259	0.100403	-0.316629	1.071569	7.356693
22783	0	-0.915139	1.024948	10.052571	-0.009155	0.010254	0.100525	-0.322658	1.071002	7.354324
22784	0	-0.895718	1.012420	10.058736	-0.008965	0.010122	0.100587	-0.321538	1.066515	7.350126
22785	0	-0.902788	1.019298	10.015916	-0.009033	0.010193	0.100159	-0.322439	1.064277	7.348215
22786	0	-0.920071	1.037841	9.960959	-0.009206	0.010376	0.099609	-0.320655	1.062316	7.349128
22787	0	-0.933271	1.019822	9.991453	-0.009338	0.010193	0.099915	-0.315563	1.059780	7.354142
22788	0	-0.907728	1.020744	9.942540	-0.009083	0.010203	0.099425	-0.311894	1.057346	7.354357
22789	0	-0.914807	1.007087	9.961003	-0.009155	0.010071	0.099609	-0.312843	1.052983	7.356728
22790	0	-0.913389	1.037926	9.930546	-0.009141	0.010376	0.099305	-0.310100	1.048738	7.358606
22791	0	-0.915071	1.031318	9.942687	-0.009155	0.010315	0.099426	-0.313129	1.047339	7.355320
22792	0	-0.908264	1.055901	9.997642	-0.009086	0.010555	0.099977	-0.309849	1.047694	7.353051
22793	0	-0.927236	1.019532	9.954855	-0.009277	0.010193	0.099548	-0.308050	1.045820	7.351071
22794	0	-0.907989	1.001286	9.979309	-0.009085	0.010015	0.099792	-0.310962	1.044215	7.352322
22795	0	-0.915309	1.019209	9.912138	-0.009155	0.010193	0.099121	-0.312842	1.045643	7.356912
22796	0	-0.896415	1.037497	9.954862	-0.008968	0.010374	0.099548	-0.312816	1.044682	7.354875
22797	0	-0.896755	1.037763	9.954858	-0.008972	0.010376	0.099548	-0.311914	1.043292	7.356656
22798	0	-0.889915	1.043906	9.960976	-0.008903	0.010440	0.099609	-0.313825	1.043318	7.361455
22799	0	-0.921347	1.007713	9.973107	-0.009216	0.010071	0.099731	-0.307558	1.043986	7.365977
22800	0	-0.914682	1.014439	10.028004	-0.009150	0.010144	0.100280	-0.308364	1.044748	7.366562
22801	0	-0.939500	1.018819	10.009855	-0.009399	0.010193	0.100098	-0.314698	1.043641	7.374210
22802	0	-0.877677	1.031138	9.948797	-0.008780	0.010305	0.099488	-0.308833	1.043277	7.374879
22803	0	-0.891199	1.044197	10.003603	-0.008911	0.010437	0.100037	-0.304120	1.048134	7.375705
22804	0	-0.921360	1.002153	9.991285	-0.009218	0.010019	0.099913	-0.302579	1.046750	7.375931
22805	0	-0.914984	1.031095	10.009856	-0.009155	0.010315	0.100098	-0.308146	1.044404	7.373491
22806	0	-0.901924	1.025030	10.028152	-0.009023	0.010245	0.100282	-0.303463	1.044358	7.375483
22807	0	-0.915169	1.044028	10.021971	-0.009155	0.010437	0.100220	-0.300729	1.044195	7.377108
22808	0	-0.914540	1.007675	10.028008	-0.009149	0.010077	0.100280	-0.301460	1.044445	7.377990
22809	0	-0.920622	1.049795	9.948825	-0.009216	0.010498	0.099487	-0.302627	1.036805	7.379479
22810	0	-0.931348	1.043617	9.942767	-0.009318	0.010436	0.099427	-0.303506	1.035132	7.381968
22811	0	-0.945881	1.061731	9.967087	-0.009460	0.010620	0.099670	-0.307684	1.037106	7.380519
22812	0	-0.908332	1.048980	10.003762	-0.009091	0.010492	0.100037	-0.311594	1.031789	7.379171
22813	0	-0.927096	1.031655	9.899945	-0.009277	0.010315	0.098999	-0.310754	1.028258	7.374689
22814	0	-0.920015	1.013639	9.948748	-0.009204	0.010135	0.099487	-0.309805	1.027810	7.371854
22815	0	-0.902927	1.049901	9.930446	-0.009033	0.010498	0.099304	-0.309678	1.027220	7.377002
22816	0	-0.914243	1.019456	9.942667	-0.009148	0.010194	0.099426	-0.309833	1.025157	7.377876
22817	0	-0.896618	1.043705	9.906060	-0.008972	0.010437	0.099060	-0.310797	1.022149	7.380437
22818	0	-0.907593	1.007730	9.906098	-0.009083	0.010071	0.099061	-0.304324	1.018106	7.378932
22819	0	-0.884695	1.013023	9.912154	-0.008850	0.010132	0.099121	-0.307173	1.018292	7.375890
22820	0	-0.877970	1.019238	9.954832	-0.008783	0.010189	0.099548	-0.304333	1.018037	7.377711
22821	0	-0.903926	1.025025	9.942610	-0.009033	0.010254	0.099426	-0.309422	1.028838	7.376427
22822	0	-0.916693	1.025153	9.875345	-0.009168	0.010246	0.098754	-0.304310	1.031887	7.375334
22823	0	-0.903551	1.013341	9.899865	-0.009033	0.010132	0.098999	-0.303424	1.038426	7.377464
22824	0	-0.915943	1.001523	9.911993	-0.009160	0.010013	0.099120	-0.301381	1.041602	7.378048
22825	0	-0.964276	1.025480	9.936522	-0.009644	0.010254	0.099365	-0.301317	1.044585	7.380730
22826	0	-0.945673	1.013250	9.997588	-0.009459	0.010133	0.099976	-0.302620	1.045327	7.379510
22827	0	-0.927725	1.012785	9.985393	-0.009277	0.010132	0.099854	-0.308127	1.049093	7.379847
22828	0	-0.921547	1.018280	9.973167	-0.009216	0.010184	0.099731	-0.310792	1.051950	7.373697
22829	0	-0.921472	1.025753	10.064675	-0.009216	0.010254	0.100647	-0.307648	1.054011	7.372479
22830	0	-0.921026	1.038412	10.003581	-0.009213	0.010383	0.100036	-0.306957	1.054281	7.371890
22831	0	-0.921585	1.025446	10.095213	-0.009216	0.010254	0.100952	-0.307286	1.057666	7.374752
22832	0	-0.909453	1.013239	10.095207	-0.009094	0.010132	0.100952	-0.307595	1.061913	7.381045
22833	0	-0.902998	1.043308	10.028146	-0.009033	0.010437	0.100281	-0.313052	1.062117	7.382881
22834	0	-0.932594	1.036415	10.052673	-0.009332	0.010367	0.100526	-0.317741	1.059463	7.383484
22835	0	-0.951623	1.030883	10.009879	-0.009521	0.010315	0.100098	-0.325708	1.057380	7.384551
22836	0	-0.938455	1.073300	10.003859	-0.009389	0.010730	0.100039	-0.323032	1.056170	7.378365
22837	0	-0.920890	1.037740	9.997612	-0.009216	0.010376	0.099976	-0.322431	1.051589	7.376899
22838	0	-0.913362	1.013093	10.022163	-0.009141	0.010134	0.100221	-0.326648	1.047170	7.378757
22839	0	-0.914980	1.019540	10.003686	-0.009155	0.010193	0.100037	-0.324764	1.044807	7.373283
22840	0	-0.932700	1.026080	9.991442	-0.009328	0.010259	0.099915	-0.323294	1.047700	7.375969
22841	0	-0.908735	1.019679	9.997581	-0.009094	0.010193	0.099976	-0.319832	1.043757	7.378927
22842	0	-0.943947	1.007882	9.997627	-0.009447	0.010078	0.099976	-0.320404	1.038932	7.375470
22843	0	-0.927033	1.019315	9.967103	-0.009277	0.010193	0.099670	-0.321106	1.034793	7.372977
22844	0	-0.907183	0.995186	9.906153	-0.009081	0.009949	0.099061	-0.318547	1.028235	7.370677
22845	0	-0.915591	0.995119	9.875458	-0.009155	0.009949	0.098755	-0.316648	1.032897	7.374346
22846	0	-0.909282	1.025918	9.869305	-0.009096	0.010258	0.098693	-0.315941	1.032933	7.374096
22847	0	-0.909151	1.025401	9.960961	-0.009094	0.010254	0.099609	-0.316785	1.033800	7.379749
22848	0	-0.914144	1.007615	9.954863	-0.009151	0.010071	0.099548	-0.311686	1.027332	7.379872
22849	0	-0.927044	1.025862	9.912125	-0.009277	0.010254	0.099121	-0.307278	1.023323	7.378948
22850	0	-0.908038	1.020143	9.942632	-0.009081	0.010201	0.099426	-0.308268	1.026605	7.375064
22851	0	-0.921103	1.025776	9.918222	-0.009216	0.010254	0.099182	-0.304834	1.024454	7.375242
22852	0	-0.901854	1.008036	9.991473	-0.009023	0.010078	0.099915	-0.303608	1.023666	7.381133
22853	0	-0.891077	1.038216	10.021912	-0.008911	0.010376	0.100220	-0.297514	1.027174	7.380366
22854	0	-0.909407	1.026817	10.027858	-0.009094	0.010265	0.100279	-0.295254	1.030934	7.380440
22855	0	-0.896995	1.019328	10.015885	-0.008972	0.010193	0.100159	-0.295761	1.032312	7.379046
22856	0	-0.915041	1.025182	10.009797	-0.009151	0.010254	0.100098	-0.299100	1.035004	7.375972
22857	0	-0.909359	1.019477	10.009752	-0.009094	0.010193	0.100098	-0.297892	1.038162	7.373453
22858	0	-0.896691	1.044281	10.034092	-0.008971	0.010440	0.100341	-0.295534	1.037206	7.376280
22859	0	-0.896735	1.050067	10.070816	-0.008972	0.010498	0.100708	-0.293561	1.035637	7.377945
22860	0	-0.901984	1.026412	10.009744	-0.009024	0.010259	0.100098	-0.288340	1.035191	7.379290
22861	0	-0.933450	1.037802	9.991470	-0.009338	0.010376	0.099915	-0.286986	1.034699	7.381552
22862	0	-0.907992	1.019743	10.040336	-0.009087	0.010197	0.100403	-0.287157	1.031021	7.380382
22863	0	-0.908924	1.043750	10.022013	-0.009094	0.010437	0.100220	-0.287596	1.029263	7.380524
22864	0	-0.913967	1.061896	10.028144	-0.009146	0.010620	0.100281	-0.289908	1.026330	7.385101
22865	0	-0.890736	1.062398	10.034172	-0.008911	0.010620	0.100342	-0.286494	1.025953	7.384639
22866	0	-0.920405	1.008575	10.046260	-0.009209	0.010078	0.100463	-0.279166	1.024583	7.378980
22867	0	-0.896592	1.001345	10.009785	-0.008972	0.010010	0.100098	-0.275980	1.021351	7.378384
22868	0	-0.901407	1.038876	10.003659	-0.009021	0.010383	0.100037	-0.270032	1.017524	7.372769
22869	0	-0.896754	1.025670	9.967054	-0.008972	0.010254	0.099670	-0.267815	1.016159	7.372018
22870	0	-0.889298	1.007456	9.918309	-0.008903	0.010076	0.099182	-0.270025	1.009043	7.369342
22871	0	-0.921155	1.013437	10.009784	-0.009216	0.010132	0.100098	-0.268125	1.007562	7.369311
22872	0	-0.895355	1.037965	9.948824	-0.008963	0.010381	0.099487	-0.270415	1.001083	7.369337
22873	0	-0.878505	1.031868	9.985348	-0.008789	0.010315	0.099854	-0.267127	1.000382	7.370108
22874	0	-0.890244	1.056894	9.979128	-0.008904	0.010566	0.099792	-0.264444	1.003035	7.368931
22875	0	-0.878807	1.062799	9.973069	-0.008789	0.010620	0.099731	-0.256366	1.005859	7.373804
22876	0	-0.903107	1.045111	9.924140	-0.009031	0.010452	0.099241	-0.258649	1.009461	7.372976
22877	0	-0.933807	1.019444	9.887682	-0.009338	0.010193	0.098877	-0.257778	1.012955	7.369944
22878	0	-0.897136	1.019597	9.948640	-0.008972	0.010196	0.099486	-0.258451	1.015928	7.370539
22879	0	-0.866788	1.056022	10.009746	-0.008667	0.010559	0.100098	-0.258088	1.020815	7.373019
22880	0	-0.885096	1.026114	9.973004	-0.008852	0.010256	0.099730	-0.252943	1.023514	7.375375
22881	0	-0.915058	0.995201	10.046397	-0.009155	0.009949	0.100464	-0.250216	1.022059	7.372608
22882	0	-0.896206	1.020146	9.967025	-0.008964	0.010199	0.099670	-0.247892	1.024198	7.370410
22883	0	-0.903129	1.007745	9.985302	-0.009033	0.010071	0.099854	-0.241271	1.025822	7.363459
22884	0	-0.896793	1.027116	10.003425	-0.008968	0.010266	0.100035	-0.236671	1.029298	7.368859
22885	0	-0.890773	1.019493	10.015878	-0.008911	0.010193	0.100159	-0.235331	1.029219	7.363733
22886	0	-0.920905	1.007656	10.015855	-0.009210	0.010075	0.100159	-0.234075	1.032423	7.361042
22887	0	-0.921356	1.025828	10.082989	-0.009216	0.010254	0.100830	-0.230102	1.033225	7.362535
22888	0	-0.920287	1.039085	10.064608	-0.009211	0.010385	0.100646	-0.223997	1.028354	7.360645
22889	0	-0.915341	1.031920	10.076878	-0.009155	0.010315	0.100769	-0.220137	1.030144	7.362601
22890	0	-0.932913	1.056877	10.015803	-0.009335	0.010567	0.100158	-0.218796	1.027770	7.356320
22891	0	-0.909058	1.031985	10.046369	-0.009094	0.010315	0.100464	-0.214204	1.027505	7.353196
22892	0	-0.889944	1.008431	10.082917	-0.008904	0.010080	0.100829	-0.210715	1.025714	7.351739
22893	0	-0.915269	1.031647	10.034188	-0.009155	0.010315	0.100342	-0.209953	1.026675	7.351370
22894	0	-0.902608	1.080650	10.046403	-0.009028	0.010806	0.100464	-0.210449	1.027922	7.353314
22895	0	-0.908821	1.050111	10.040306	-0.009094	0.010498	0.100403	-0.207977	1.024963	7.352323
22896	0	-0.895857	1.013520	9.991498	-0.008961	0.010138	0.099915	-0.211634	1.026435	7.359930
22897	0	-0.896537	1.038287	10.040273	-0.008972	0.010376	0.100403	-0.204817	1.022604	7.357187
22898	0	-0.901197	1.044961	10.021956	-0.009020	0.010450	0.100219	-0.206693	1.017556	7.360058
22899	0	-0.921225	1.049954	9.997580	-0.009216	0.010498	0.099976	-0.205983	1.016810	7.361514
22900	0	-0.920811	1.025670	9.967047	-0.009209	0.010257	0.099670	-0.207015	1.020011	7.362352
22901	0	-0.926945	0.994721	9.967130	-0.009277	0.009949	0.099670	-0.209789	1.014875	7.365033
22902	0	-0.907434	1.031288	9.973264	-0.009079	0.010311	0.099732	-0.208777	1.013503	7.365646
22903	0	-0.903248	1.068312	10.003648	-0.009033	0.010681	0.100037	-0.207491	1.016568	7.368245
22904	0	-0.927335	1.001500	9.930329	-0.009276	0.010013	0.099303	-0.205754	1.016984	7.371136
22905	0	-0.915237	0.982777	9.960953	-0.009155	0.009827	0.099609	-0.205476	1.017553	7.368287
22906	0	-0.932844	1.013148	9.997621	-0.009333	0.010134	0.099976	-0.209062	1.016639	7.367247
22907	0	-0.909078	1.056223	9.985350	-0.009094	0.010559	0.099854	-0.206452	1.016613	7.368959
22908	0	-0.926966	1.038053	10.015795	-0.009271	0.010382	0.100158	-0.208752	1.019341	7.366628
22909	0	-0.921870	1.025584	9.997517	-0.009216	0.010254	0.099976	-0.207480	1.025925	7.363650
22910	0	-0.921687	1.001375	10.076846	-0.009221	0.010014	0.100768	-0.208294	1.025070	7.367314
22911	0	-0.896660	1.031952	10.052493	-0.008972	0.010315	0.100525	-0.204137	1.022590	7.362475
22912	0	-0.908711	1.020011	10.034163	-0.009084	0.010201	0.100342	-0.206603	1.030315	7.362696
22913	0	-0.915256	1.043829	10.021984	-0.009155	0.010437	0.100220	-0.206140	1.031132	7.363661
22914	0	-0.945528	1.025487	10.034193	-0.009456	0.010256	0.100342	-0.208186	1.034597	7.363252
22915	0	-0.921043	1.019771	10.040288	-0.009216	0.010193	0.100403	-0.203713	1.031804	7.361611
22916	0	-0.932332	1.050904	9.997577	-0.009327	0.010508	0.099976	-0.203049	1.031534	7.361167
22917	0	-0.921109	1.068038	10.076960	-0.009216	0.010681	0.100769	-0.204945	1.029457	7.355736
22918	0	-0.937948	1.055609	10.034375	-0.009389	0.010557	0.100343	-0.207237	1.022635	7.355090
22919	0	-0.920985	1.031958	10.046398	-0.009216	0.010315	0.100464	-0.203000	1.019215	7.353071
22920	0	-0.926077	1.050633	10.003704	-0.009265	0.010507	0.100037	-0.204343	1.018348	7.352730
22921	0	-0.920883	1.068232	9.960994	-0.009216	0.010681	0.099609	-0.204040	1.013622	7.349730
22922	0	-0.932058	1.050077	10.040402	-0.009324	0.010500	0.100404	-0.204106	1.013559	7.349387
22923	0	-0.921156	1.019086	10.009830	-0.009216	0.010193	0.100098	-0.207412	1.012043	7.349741
22924	0	-0.920196	1.006578	9.997701	-0.009207	0.010066	0.099977	-0.208707	1.010478	7.352464
22925	0	-0.914880	1.037684	9.948781	-0.009155	0.010376	0.099487	-0.208743	1.006984	7.353917
22926	0	-0.919983	1.019089	9.942790	-0.009204	0.010194	0.099427	-0.213122	1.006225	7.353651
22927	0	-0.896355	1.001312	9.973188	-0.008972	0.010010	0.099731	-0.210328	1.000317	7.357521
22928	0	-0.894951	0.971208	9.979280	-0.008955	0.009710	0.099792	-0.209323	0.997961	7.358890
22929	0	-0.902506	1.013591	9.948763	-0.009033	0.010132	0.099487	-0.205706	0.992529	7.354740
22930	0	-0.919545	1.020348	9.912122	-0.009200	0.010201	0.099121	-0.203286	0.991044	7.351287
22931	0	-0.897049	1.043389	9.899950	-0.008972	0.010437	0.098999	-0.207877	0.993017	7.349755
22932	0	-0.890933	1.012420	9.960938	-0.008908	0.010125	0.099609	-0.209938	0.998143	7.349949
22933	0	-0.927801	1.013509	9.985312	-0.009277	0.010132	0.099854	-0.207188	1.002805	7.347783
22934	0	-0.915751	1.020378	9.972993	-0.009157	0.010199	0.099730	-0.202224	1.007101	7.346405
22935	0	-0.909455	1.044057	9.973104	-0.009094	0.010437	0.099731	-0.199115	1.011407	7.349402
22936	0	-0.909461	1.032386	10.021860	-0.009095	0.010322	0.100219	-0.197548	1.014623	7.348463
22937	0	-0.915497	1.043589	10.003677	-0.009155	0.010437	0.100037	-0.199803	1.018190	7.347789
22938	0	-0.927981	1.006892	10.015836	-0.009277	0.010068	0.100159	-0.199638	1.024913	7.346730
22939	0	-0.921248	1.019339	10.009796	-0.009216	0.010193	0.100098	-0.200065	1.024434	7.343678
22940	0	-0.908386	1.043658	10.022002	-0.009087	0.010437	0.100220	-0.201558	1.025260	7.347898
22941	0	-0.921296	1.043586	10.046429	-0.009216	0.010437	0.100464	-0.203874	1.025374	7.349113
22942	0	-0.932773	1.012668	10.040343	-0.009332	0.010129	0.100403	-0.207496	1.024705	7.345117
22943	0	-0.884626	1.025324	10.009806	-0.008850	0.010254	0.100098	-0.209263	1.024267	7.345281
22944	0	-0.926871	1.043778	10.107404	-0.009270	0.010435	0.101074	-0.207239	1.027020	7.344441
22945	0	-0.952041	1.043819	10.058592	-0.009521	0.010437	0.100586	-0.206894	1.029719	7.343002
22946	0	-0.915170	1.031468	10.040321	-0.009153	0.010317	0.100403	-0.210353	1.031757	7.343247
22947	0	-0.921392	1.031400	10.034211	-0.009216	0.010315	0.100342	-0.212428	1.032941	7.342807
22948	0	-0.920781	1.037546	10.040303	-0.009212	0.010374	0.100403	-0.211872	1.032561	7.338347
22949	0	-0.921735	1.025452	10.015853	-0.009216	0.010254	0.100159	-0.212145	1.037632	7.339173
22950	0	-0.902819	1.031615	9.991418	-0.009036	0.010315	0.099914	-0.211828	1.032562	7.340757
22951	0	-0.915120	1.031682	10.034198	-0.009155	0.010315	0.100342	-0.210712	1.031845	7.343012
22952	0	-0.926562	0.989132	9.997589	-0.009270	0.009891	0.099976	-0.210860	1.031082	7.340675
22953	0	-0.920845	1.019284	9.973217	-0.009216	0.010193	0.099731	-0.211962	1.026015	7.341506
22954	0	-0.956275	1.025114	10.034337	-0.009567	0.010253	0.100343	-0.215056	1.024830	7.345216
22955	0	-0.914931	1.012845	9.942716	-0.009155	0.010132	0.099426	-0.219987	1.021865	7.340677
22956	0	-0.926066	1.043371	10.009864	-0.009266	0.010429	0.100099	-0.216087	1.019890	7.347396
22957	0	-0.932858	1.037940	9.973201	-0.009338	0.010376	0.099731	-0.213249	1.012610	7.349452
22958	0	-0.944112	1.008345	10.022010	-0.009441	0.010077	0.100221	-0.207436	1.016277	7.353112
22959	0	-0.938961	1.049878	10.022057	-0.009399	0.010498	0.100220	-0.207686	1.009044	7.352700
22960	0	-0.931509	1.031792	9.930534	-0.009319	0.010316	0.099305	-0.206385	1.008155	7.355101
22961	0	-0.927217	1.043885	10.015898	-0.009277	0.010437	0.100159	-0.205324	1.006188	7.354428
22962	0	-0.920509	1.001506	9.967032	-0.009207	0.010013	0.099670	-0.203535	1.008209	7.357254
22963	0	-0.951781	0.970569	9.967065	-0.009521	0.009705	0.099670	-0.203295	1.007946	7.358846
22964	0	-0.920731	1.007475	9.954835	-0.009210	0.010073	0.099548	-0.201965	1.009219	7.359584
22965	0	-0.908781	1.043743	9.997613	-0.009094	0.010437	0.099976	-0.202544	1.005833	7.360485
22966	0	-0.925966	1.043638	10.003813	-0.009265	0.010437	0.100038	-0.204308	1.003757	7.359510
22967	0	-0.920863	1.031390	10.040364	-0.009216	0.010315	0.100403	-0.206558	0.998986	7.362539
22968	0	-0.901075	1.037547	9.997694	-0.009018	0.010373	0.099977	-0.204931	0.994690	7.359862
22969	0	-0.927636	1.067957	10.058620	-0.009277	0.010681	0.100586	-0.207723	0.997491	7.358728
22970	0	-0.933271	1.012679	10.034227	-0.009336	0.010128	0.100342	-0.210151	0.997186	7.363062
22971	0	-0.939749	0.989200	9.997534	-0.009399	0.009888	0.099976	-0.206253	0.998950	7.364344
22972	0	-0.914659	1.001702	10.040236	-0.009151	0.010017	0.100402	-0.207725	0.997339	7.362972
22973	0	-0.914953	1.025551	10.070837	-0.009155	0.010254	0.100708	-0.206955	0.994790	7.363378
22974	0	-0.919787	1.019413	10.015950	-0.009205	0.010196	0.100159	-0.209841	0.990767	7.364477
22975	0	-0.926862	1.019293	10.015949	-0.009277	0.010193	0.100159	-0.210849	0.984737	7.359641
22976	0	-0.919386	0.988812	10.016009	-0.009199	0.009888	0.100160	-0.211418	0.982656	7.357498
22977	0	-0.939588	1.013512	10.021973	-0.009399	0.010132	0.100220	-0.208701	0.982528	7.348051
22978	0	-0.920395	1.038204	10.046340	-0.009210	0.010382	0.100463	-0.209373	0.980003	7.347247
22979	0	-0.915137	1.037809	10.009779	-0.009155	0.010376	0.100098	-0.208000	0.979477	7.346883
22980	0	-0.919942	1.013723	9.948800	-0.009209	0.010136	0.099487	-0.207282	0.972808	7.347981
22981	0	-0.920738	1.025570	9.979312	-0.009216	0.010254	0.099792	-0.206314	0.966549	7.344668
22982	0	-0.919158	1.068076	9.979448	-0.009199	0.010684	0.099793	-0.211109	0.961827	7.340804
22983	0	-0.939484	1.043636	9.942677	-0.009399	0.010437	0.099426	-0.212903	0.960557	7.343453
22984	0	-0.913963	1.019512	9.918331	-0.009147	0.010191	0.099183	-0.209184	0.956359	7.339549
22985	0	-0.921296	1.031529	9.997586	-0.009216	0.010315	0.099976	-0.209815	0.956553	7.348191
22986	0	-0.908618	1.000811	9.924346	-0.009088	0.010010	0.099243	-0.212737	0.958949	7.351343
22987	0	-0.909110	1.049291	10.009848	-0.009094	0.010498	0.100098	-0.219626	0.959308	7.349344
22988	0	-0.908310	1.018449	9.906129	-0.009089	0.010182	0.099061	-0.218253	0.957043	7.350304
22989	0	-0.921715	0.988849	10.034164	-0.009216	0.009888	0.100342	-0.218346	0.961965	7.348778
22990	0	-0.927978	1.019142	9.966965	-0.009279	0.010194	0.099669	-0.222096	0.966509	7.348377
22991	0	-0.897083	1.019276	9.979261	-0.008972	0.010193	0.099792	-0.223238	0.968981	7.349714
22992	0	-0.927329	1.025442	9.960942	-0.009275	0.010253	0.099609	-0.222587	0.970522	7.350965
22993	0	-0.915041	1.007423	9.991465	-0.009155	0.010071	0.099915	-0.219719	0.968943	7.352241
22994	0	-0.908362	1.032482	10.015846	-0.009085	0.010322	0.100159	-0.217083	0.971657	7.353047
22995	0	-0.903320	1.031769	9.948702	-0.009033	0.010315	0.099487	-0.214929	0.975634	7.350791
22996	0	-0.921515	1.019719	10.003591	-0.009217	0.010198	0.100036	-0.216469	0.977186	7.350077
22997	0	-0.939830	1.019255	10.046400	-0.009399	0.010193	0.100464	-0.217850	0.979897	7.351022
22998	0	-0.921368	1.050054	10.040254	-0.009214	0.010497	0.100403	-0.214946	0.983002	7.347838
22999	0	-0.909133	1.037708	9.985367	-0.009094	0.010376	0.099854	-0.214710	0.983647	7.346819
[truncated: 618 more rows]
