# Supplementary material for: Properties of traditional bamboo carrying poles have implications for user interactions
Source: PLoS One. 2018 May 10;13(5):e0196208. doi: 10.1371/journal.pone.0196208 (PMC5945030; doi:10.1371/journal.pone.0196208)
Supplement: S1 Text — (ZIP) [file pone.0196208.s005.zip › ResTest_PoleM_MeLoad1.txt]

// Start Time: Unknown
// Update Rate: 100.0Hz
// Filter Profile: human (34.3)
// Firmware Version: 2.1.4
PacketCounter	SampleTimeFine	Acc_X	Acc_Y	Acc_Z	VelInc_X	VelInc_Y	VelInc_Z	Roll	Pitch	Yaw	Latitude	Longitude	Altitude	Vel_X	Vel_Y	Vel_Z
37026	0	1.286022	-0.305196	6.617723	0.012870	-0.003050	0.066175	0.095540	-5.065200	-0.765531
37027	0	1.283089	-0.360569	6.518264	0.012817	-0.003601	0.065186	0.087332	-5.088945	-0.760212
37028	0	1.312330	-0.471567	6.529344	0.013088	-0.004709	0.065301	0.075666	-5.150457	-0.757237
37029	0	1.330733	-0.482953	6.779724	0.013245	-0.004822	0.067810	0.061783	-5.256353	-0.751475
37030	0	1.364091	-0.491097	7.149025	0.013559	-0.004900	0.071507	0.043218	-5.386931	-0.747642
37031	0	1.353990	-0.569187	7.505194	0.013428	-0.005676	0.075073	0.018118	-5.558012	-0.740261
37032	0	1.409988	-0.627523	7.829916	0.013967	-0.006259	0.078324	-0.007190	-5.752866	-0.733583
37033	0	1.535740	-0.617911	8.322163	0.015198	-0.006165	0.083252	-0.029271	-5.972570	-0.717521
37034	0	1.700086	-0.602792	8.833724	0.016818	-0.006013	0.088373	-0.050741	-6.209330	-0.710404
37035	0	1.857214	-0.508615	9.334308	0.018372	-0.005066	0.093384	-0.077649	-6.455163	-0.703638
37036	0	2.040999	-0.481778	9.825555	0.020198	-0.004804	0.098300	-0.096412	-6.702177	-0.695493
37037	0	2.243804	-0.507886	10.371160	0.022217	-0.005066	0.103760	-0.113074	-6.946257	-0.687534
37038	0	2.370072	-0.565376	10.891932	0.023475	-0.005643	0.108969	-0.126890	-7.183682	-0.679669
37039	0	2.505722	-0.471139	11.598099	0.024841	-0.004700	0.116028	-0.140650	-7.396672	-0.668794
37040	0	2.579234	-0.418855	11.961214	0.025592	-0.004175	0.119656	-0.155410	-7.588463	-0.660880
37041	0	2.684624	-0.471262	12.270334	0.026672	-0.004700	0.122742	-0.169027	-7.750656	-0.658383
37042	0	2.791037	-0.565846	12.671799	0.027763	-0.005643	0.126751	-0.184512	-7.883371	-0.648578
37043	0	2.885067	-0.617199	12.900496	0.028748	-0.006165	0.129028	-0.192139	-7.974829	-0.642344
37044	0	2.957145	-0.465830	13.091879	0.029506	-0.004654	0.130934	-0.196557	-8.032286	-0.640816
37045	0	2.955932	-0.488087	13.122154	0.029541	-0.004883	0.131226	-0.195142	-8.048214	-0.637576
37046	0	2.936471	-0.408044	13.165098	0.029394	-0.004086	0.131644	-0.190518	-8.022587	-0.636759
37047	0	2.861187	-0.433187	13.063167	0.028687	-0.004333	0.130615	-0.188533	-7.957046	-0.632323
37048	0	2.811555	-0.450185	12.841589	0.028234	-0.004514	0.128389	-0.176963	-7.850970	-0.632586
37049	0	2.736806	-0.529627	12.582872	0.027527	-0.005310	0.125793	-0.163105	-7.706451	-0.631876
37050	0	2.654693	-0.447945	12.163056	0.026731	-0.004491	0.121590	-0.150697	-7.532643	-0.632036
37051	0	2.536778	-0.480692	11.704989	0.025574	-0.004822	0.117004	-0.134184	-7.331172	-0.636595
37052	0	2.435371	-0.532892	11.183005	0.024570	-0.005343	0.111782	-0.117190	-7.110233	-0.639041
37053	0	2.285185	-0.553858	10.649353	0.023071	-0.005554	0.106445	-0.098206	-6.874334	-0.639632
37054	0	2.145813	-0.605633	10.151839	0.021676	-0.006074	0.101471	-0.076057	-6.628584	-0.646627
37055	0	2.012063	-0.559834	9.611335	0.020325	-0.005615	0.096069	-0.053737	-6.385518	-0.652367
37056	0	1.822746	-0.562733	9.069503	0.018414	-0.005645	0.090656	-0.029717	-6.150705	-0.654266
37057	0	1.710379	-0.523679	8.578910	0.017273	-0.005249	0.085754	-0.011444	-5.925015	-0.657631
37058	0	1.588901	-0.509723	8.127115	0.016037	-0.005104	0.081242	-0.000005	-5.716669	-0.658291
37059	0	1.476515	-0.493288	7.705164	0.014893	-0.004944	0.077026	0.017823	-5.527389	-0.661117
37060	0	1.369283	-0.473084	7.385753	0.013793	-0.004741	0.073838	0.034327	-5.372187	-0.662905
37061	0	1.298659	-0.450634	7.118137	0.013062	-0.004517	0.071167	0.051641	-5.251745	-0.661550
37062	0	1.267971	-0.387927	6.980067	0.012732	-0.003886	0.069791	0.063592	-5.166761	-0.658576
37063	0	1.248075	-0.286347	6.854843	0.012512	-0.002869	0.068542	0.072600	-5.114224	-0.659677
37064	0	1.237742	-0.322403	6.837284	0.012388	-0.003225	0.068371	0.074852	-5.096114	-0.655984
37065	0	1.240628	-0.347450	6.762422	0.012390	-0.003479	0.067627	0.082106	-5.123445	-0.652737
37066	0	1.294975	-0.383890	6.822409	0.012911	-0.003837	0.068232	0.077736	-5.188752	-0.646031
37067	0	1.330564	-0.360240	7.030092	0.013245	-0.003601	0.070312	0.074677	-5.288089	-0.639580
37068	0	1.412749	-0.282032	7.326180	0.014043	-0.002810	0.073278	0.058274	-5.420283	-0.632885
37069	0	1.505960	-0.330351	7.633384	0.014954	-0.003296	0.076355	0.045518	-5.579172	-0.625749
37070	0	1.609798	-0.369103	7.976255	0.015968	-0.003678	0.079789	0.025756	-5.765178	-0.616674
37071	0	1.718232	-0.440754	8.450199	0.017029	-0.004395	0.084534	0.006371	-5.973048	-0.609571
37072	0	1.770342	-0.492605	8.895114	0.017534	-0.004910	0.088985	-0.015526	-6.190652	-0.602672
37073	0	1.898996	-0.514924	9.419880	0.018799	-0.005127	0.094238	-0.044553	-6.422816	-0.594362
37074	0	2.031918	-0.520372	9.917758	0.020117	-0.005175	0.099220	-0.080131	-6.656314	-0.580081
37075	0	2.174870	-0.501988	10.438835	0.021545	-0.005005	0.104431	-0.098764	-6.879125	-0.567334
37076	0	2.309135	-0.548363	10.905694	0.022885	-0.005464	0.109101	-0.121828	-7.095273	-0.557324
37077	0	2.436935	-0.514100	11.384852	0.024170	-0.005127	0.113892	-0.137930	-7.295698	-0.549603
37078	0	2.524949	-0.517128	11.736475	0.025069	-0.005157	0.117404	-0.154020	-7.471432	-0.544845
37079	0	2.609666	-0.507606	12.118179	0.025940	-0.005066	0.121216	-0.165085	-7.619417	-0.540534
37080	0	2.639266	-0.509227	12.490386	0.026263	-0.005087	0.124931	-0.171280	-7.737979	-0.535900
37081	0	2.713230	-0.617480	12.662742	0.027039	-0.006165	0.126648	-0.181568	-7.822649	-0.525753
37082	0	2.757894	-0.624787	12.775560	0.027533	-0.006247	0.127766	-0.183306	-7.864147	-0.520264
37083	0	2.815032	-0.610008	12.853733	0.028137	-0.006104	0.128540	-0.180444	-7.875800	-0.519311
37084	0	2.832327	-0.462572	12.853957	0.028346	-0.004632	0.128534	-0.174709	-7.855477	-0.520039
37085	0	2.813040	-0.524188	12.678539	0.028198	-0.005249	0.126770	-0.167655	-7.794197	-0.521979
37086	0	2.716575	-0.516093	12.499188	0.027270	-0.005175	0.124969	-0.154284	-7.698378	-0.522140
37087	0	2.653753	-0.530114	12.197807	0.026672	-0.005310	0.121948	-0.144719	-7.571779	-0.521761
37088	0	2.570041	-0.454783	11.850084	0.025861	-0.004560	0.118465	-0.131140	-7.416712	-0.518403
37089	0	2.454250	-0.504781	11.454081	0.024719	-0.005066	0.114502	-0.111467	-7.240009	-0.519527
37090	0	2.358496	-0.470875	10.906462	0.023772	-0.004727	0.109023	-0.090221	-7.043332	-0.516839
37091	0	2.258044	-0.437654	10.416721	0.022766	-0.004395	0.104126	-0.068593	-6.839207	-0.521018
37092	0	2.143397	-0.367106	9.917915	0.021619	-0.003690	0.099138	-0.045115	-6.625694	-0.522874
37093	0	2.003336	-0.450172	9.519035	0.020203	-0.004517	0.095154	-0.025401	-6.422064	-0.528124
37094	0	1.844213	-0.484204	8.970098	0.018601	-0.004855	0.089667	-0.006861	-6.218744	-0.533119
37095	0	1.688848	-0.511373	8.566094	0.017029	-0.005127	0.085632	0.012364	-6.031202	-0.536266
37096	0	1.633797	-0.502911	8.180575	0.016456	-0.005041	0.081781	0.030480	-5.866567	-0.535761
37097	0	1.540183	-0.438664	7.875565	0.015503	-0.004395	0.078735	0.043100	-5.719648	-0.531020
37098	0	1.485926	-0.419008	7.628818	0.014940	-0.004196	0.076272	0.053202	-5.598115	-0.528736
37099	0	1.410511	-0.432872	7.404644	0.014160	-0.004333	0.074036	0.061225	-5.513030	-0.526984
37100	0	1.382967	-0.371198	7.266032	0.013868	-0.003715	0.072653	0.065804	-5.452080	-0.529503
37101	0	1.340982	-0.336002	7.159745	0.013428	-0.003357	0.071594	0.061164	-5.423403	-0.528366
37102	0	1.321275	-0.373542	7.165990	0.013208	-0.003730	0.071661	0.052207	-5.430344	-0.524189
37103	0	1.339364	-0.445728	7.110078	0.013367	-0.004456	0.071106	0.049043	-5.473712	-0.519427
37104	0	1.371217	-0.495307	7.273326	0.013665	-0.004948	0.072742	0.039979	-5.547542	-0.518482
37105	0	1.422937	-0.403574	7.469349	0.014160	-0.004028	0.074707	0.027664	-5.653598	-0.507715
37106	0	1.500448	-0.350463	7.783456	0.014915	-0.003495	0.077852	0.012745	-5.785832	-0.502512
37107	0	1.609741	-0.367056	8.030069	0.015991	-0.003662	0.080322	-0.000622	-5.937125	-0.495157
37108	0	1.695389	-0.466357	8.440070	0.016825	-0.004657	0.084427	-0.011432	-6.112218	-0.486569
37109	0	1.809401	-0.464672	8.889751	0.017944	-0.004639	0.088928	-0.023561	-6.304826	-0.480781
37110	0	1.939480	-0.430378	9.273432	0.019233	-0.004290	0.092769	-0.042843	-6.504732	-0.470313
37111	0	2.062336	-0.434687	9.743540	0.020447	-0.004333	0.097473	-0.060481	-6.712053	-0.461577
37112	0	2.191615	-0.444527	10.223572	0.021732	-0.004423	0.102276	-0.087053	-6.917733	-0.453833
37113	0	2.276867	-0.526399	10.652719	0.022583	-0.005249	0.106567	-0.105083	-7.117099	-0.443339
37114	0	2.381734	-0.579003	11.126675	0.023642	-0.005770	0.111305	-0.127667	-7.297796	-0.434360
37115	0	2.525615	-0.563229	11.495207	0.025085	-0.005615	0.114990	-0.146247	-7.467661	-0.429732
37116	0	2.564570	-0.566896	11.817600	0.025497	-0.005651	0.118209	-0.164677	-7.611148	-0.417985
37117	0	2.643010	-0.538077	12.106635	0.026306	-0.005371	0.121094	-0.175129	-7.728216	-0.409229
37118	0	2.683339	-0.534215	12.339750	0.026742	-0.005330	0.123418	-0.187071	-7.812936	-0.408195
37119	0	2.685501	-0.544238	12.535281	0.026794	-0.005432	0.125366	-0.196937	-7.868159	-0.406018
37120	0	2.687688	-0.558085	12.582181	0.026855	-0.005575	0.125827	-0.202214	-7.888432	-0.406937
37121	0	2.696173	-0.628282	12.659047	0.026978	-0.006287	0.126587	-0.198806	-7.874050	-0.402971
37122	0	2.683088	-0.614993	12.581209	0.026885	-0.006158	0.125800	-0.191207	-7.824701	-0.401945
37123	0	2.682701	-0.542052	12.392130	0.026917	-0.005432	0.123901	-0.179712	-7.741948	-0.404179
37124	0	2.655857	-0.502995	12.201423	0.026679	-0.005044	0.121987	-0.165660	-7.628754	-0.399380
37125	0	2.591669	-0.517579	11.831862	0.026062	-0.005188	0.118286	-0.152579	-7.488012	-0.397718
37126	0	2.507337	-0.520653	11.411259	0.025232	-0.005226	0.114077	-0.131497	-7.328451	-0.399666
37127	0	2.375090	-0.510294	11.093962	0.023926	-0.005127	0.110901	-0.105171	-7.147885	-0.403569
37128	0	2.219302	-0.476286	10.600644	0.022370	-0.004777	0.105968	-0.088152	-6.956276	-0.408625
37129	0	2.112658	-0.431837	10.141664	0.021301	-0.004333	0.101379	-0.069330	-6.758942	-0.410003
37130	0	1.988646	-0.423344	9.654110	0.020053	-0.004245	0.096506	-0.054099	-6.561415	-0.410136
37131	0	1.943651	-0.377611	9.231847	0.019592	-0.003784	0.092285	-0.042265	-6.368091	-0.414119
37132	0	1.884292	-0.302847	8.798736	0.018990	-0.003037	0.087955	-0.028806	-6.177044	-0.412376
37133	0	1.800064	-0.389355	8.456140	0.018127	-0.003906	0.084534	-0.010129	-6.005258	-0.417273
37134	0	1.655470	-0.417995	8.112870	0.016663	-0.004188	0.081106	0.001972	-5.852915	-0.418017
37135	0	1.516720	-0.420468	7.918057	0.015259	-0.004211	0.079163	0.012763	-5.720437	-0.414922
37136	0	1.433580	-0.413289	7.682960	0.014409	-0.004138	0.076816	0.021246	-5.611181	-0.414974
37137	0	1.362227	-0.384503	7.520433	0.013672	-0.003845	0.075195	0.022129	-5.535587	-0.412697
37138	0	1.348440	-0.384798	7.375283	0.013514	-0.003845	0.073748	0.018229	-5.490232	-0.409704
37139	0	1.323084	-0.446002	7.342751	0.013245	-0.004456	0.073425	0.011454	-5.468713	-0.405136
37140	0	1.365372	-0.477516	7.220629	0.013644	-0.004770	0.072208	0.003651	-5.483713	-0.402061
37141	0	1.376413	-0.501053	7.311386	0.013733	-0.005005	0.073120	-0.005603	-5.532571	-0.395551
37142	0	1.378460	-0.477829	7.492853	0.013736	-0.004773	0.074938	-0.014085	-5.607053	-0.392355
37143	0	1.435154	-0.403458	7.676898	0.014282	-0.004028	0.076782	-0.024294	-5.710255	-0.387153
37144	0	1.481730	-0.417082	8.009531	0.014731	-0.004164	0.080112	-0.035539	-5.832872	-0.379452
37145	0	1.561333	-0.464770	8.231508	0.015503	-0.004639	0.082336	-0.049463	-5.986235	-0.372424
37146	0	1.659214	-0.473145	8.617207	0.016466	-0.004719	0.086197	-0.067633	-6.153407	-0.370179
37147	0	1.796352	-0.495814	9.018119	0.017822	-0.004944	0.090210	-0.087395	-6.332523	-0.359337
37148	0	2.010060	-0.407002	9.401918	0.019947	-0.004059	0.094052	-0.102725	-6.519276	-0.354430
37149	0	2.134245	-0.410293	9.780335	0.021179	-0.004089	0.097839	-0.120351	-6.710168	-0.351922
37150	0	2.180591	-0.449686	10.145300	0.021640	-0.004484	0.101489	-0.136476	-6.897329	-0.342970
37151	0	2.262846	-0.495973	10.616491	0.022461	-0.004944	0.106201	-0.155207	-7.077759	-0.341273
37152	0	2.322020	-0.493269	11.073011	0.023054	-0.004917	0.110765	-0.172955	-7.249213	-0.332213
37153	0	2.407657	-0.496051	11.367597	0.023926	-0.004944	0.113708	-0.191188	-7.400834	-0.325815
37154	0	2.498050	-0.517342	11.715198	0.024847	-0.005162	0.117181	-0.203397	-7.531042	-0.321675
37155	0	2.580583	-0.538232	11.936054	0.025696	-0.005371	0.119385	-0.215224	-7.636351	-0.315867
37156	0	2.631113	-0.558689	12.187971	0.026225	-0.005578	0.121899	-0.224317	-7.716969	-0.313033
37157	0	2.690627	-0.495410	12.303537	0.026855	-0.004944	0.123047	-0.234366	-7.763978	-0.306843
37158	0	2.654804	-0.563319	12.363066	0.026530	-0.005636	0.123634	-0.231744	-7.780262	-0.307701
37159	0	2.610310	-0.579919	12.390553	0.026123	-0.005798	0.123901	-0.232258	-7.761653	-0.309796
37160	0	2.603395	-0.585872	12.269884	0.026083	-0.005861	0.122688	-0.229425	-7.715702	-0.309562
37161	0	2.567252	-0.561577	12.141677	0.025757	-0.005615	0.121399	-0.228902	-7.636030	-0.315631
37162	0	2.536076	-0.597071	11.865060	0.025470	-0.005983	0.118627	-0.215645	-7.530655	-0.321924
37163	0	2.440879	-0.554530	11.575003	0.024536	-0.005554	0.115723	-0.205560	-7.404511	-0.326376
37164	0	2.420792	-0.448726	11.226830	0.024350	-0.004500	0.112237	-0.190755	-7.259238	-0.330648
37165	0	2.347199	-0.450484	10.861429	0.023621	-0.004517	0.108582	-0.176855	-7.102345	-0.332875
37166	0	2.226069	-0.460381	10.403967	0.022420	-0.004617	0.104005	-0.161042	-6.926845	-0.330181
37167	0	2.120927	-0.511082	9.976497	0.021362	-0.005127	0.099731	-0.140913	-6.751017	-0.336247
37168	0	2.024258	-0.496090	9.586137	0.020396	-0.004974	0.095828	-0.123095	-6.567289	-0.343715
37169	0	1.902671	-0.425557	9.207053	0.019165	-0.004272	0.092041	-0.100696	-6.395033	-0.340845
37170	0	1.859350	-0.356167	8.876717	0.018715	-0.003570	0.088741	-0.088986	-6.238212	-0.346739
37171	0	1.759286	-0.322579	8.461748	0.017700	-0.003235	0.084595	-0.075405	-6.092714	-0.348498
37172	0	1.709836	-0.309161	8.178872	0.017187	-0.003096	0.081770	-0.068602	-5.968180	-0.347882
37173	0	1.616409	-0.359775	7.960451	0.016235	-0.003601	0.079590	-0.062861	-5.865444	-0.347628
37174	0	1.530854	-0.383656	7.816344	0.015363	-0.003839	0.078153	-0.057851	-5.785822	-0.349107
37175	0	1.468006	-0.396277	7.678809	0.014709	-0.003967	0.076782	-0.050774	-5.741735	-0.349722
37176	0	1.432777	-0.402149	7.630857	0.014345	-0.004020	0.076305	-0.053199	-5.715406	-0.344922
37177	0	1.416136	-0.421148	7.556130	0.014160	-0.004211	0.075562	-0.053244	-5.716956	-0.346973
37178	0	1.405942	-0.464490	7.519041	0.014040	-0.004640	0.075194	-0.061525	-5.746329	-0.341261
37179	0	1.438244	-0.458253	7.598107	0.014343	-0.004578	0.075989	-0.069428	-5.805118	-0.334157
37180	0	1.496879	-0.435188	7.858596	0.014913	-0.004344	0.078597	-0.081635	-5.886694	-0.327938
37181	0	1.551951	-0.434273	8.018473	0.015442	-0.004333	0.080200	-0.095716	-5.997185	-0.324992
37182	0	1.654982	-0.442435	8.264995	0.016456	-0.004415	0.082669	-0.110358	-6.127281	-0.320543
37183	0	1.726191	-0.477361	8.560932	0.017151	-0.004761	0.085632	-0.128784	-6.275398	-0.316756
37184	0	1.811915	-0.486014	9.025799	0.017995	-0.004849	0.090283	-0.143871	-6.432681	-0.306311
37185	0	1.936219	-0.458874	9.341620	0.019226	-0.004578	0.093445	-0.159025	-6.599121	-0.300267
37186	0	2.020452	-0.486115	9.695459	0.020058	-0.004846	0.096986	-0.178961	-6.772124	-0.292065
37187	0	2.102408	-0.501524	10.098158	0.020874	-0.005005	0.101013	-0.192278	-6.941851	-0.290339
37188	0	2.188731	-0.546463	10.494358	0.021735	-0.005454	0.104976	-0.205511	-7.107397	-0.280284
37189	0	2.327968	-0.507827	10.818318	0.023132	-0.005066	0.108215	-0.220061	-7.262941	-0.277041
37190	0	2.424158	-0.492211	11.172017	0.024108	-0.004909	0.111750	-0.235240	-7.399507	-0.272630
37191	0	2.508666	-0.471565	11.471857	0.024963	-0.004700	0.114746	-0.252291	-7.522138	-0.267277
37192	0	2.543720	-0.499168	11.741419	0.025337	-0.004977	0.117436	-0.267317	-7.619216	-0.262306
37193	0	2.589723	-0.494787	11.942846	0.025818	-0.004944	0.119446	-0.271866	-7.694953	-0.264551
37194	0	2.621332	-0.501795	12.074180	0.026161	-0.005013	0.120753	-0.276679	-7.743967	-0.258804
37195	0	2.633436	-0.513061	12.206408	0.026306	-0.005127	0.122070	-0.280371	-7.770036	-0.256734
37196	0	2.617001	-0.543847	12.187591	0.026179	-0.005440	0.121874	-0.279103	-7.760912	-0.255560
37197	0	2.632449	-0.476013	12.177440	0.026367	-0.004761	0.121765	-0.278197	-7.720309	-0.250250
37198	0	2.596906	-0.463123	12.027258	0.026038	-0.004638	0.120257	-0.271335	-7.654129	-0.250981
37199	0	2.602614	-0.487619	11.824676	0.026123	-0.004883	0.118225	-0.263990	-7.559859	-0.249566
37200	0	2.490343	-0.571871	11.560557	0.025018	-0.005725	0.115581	-0.256710	-7.446270	-0.249910
37201	0	2.391992	-0.609239	11.245468	0.024048	-0.006104	0.112427	-0.244194	-7.315658	-0.248079
37202	0	2.286273	-0.582717	10.860510	0.023007	-0.005838	0.108574	-0.230891	-7.162784	-0.249087
37203	0	2.157982	-0.566374	10.556100	0.021729	-0.005676	0.105530	-0.215931	-7.001134	-0.245823
37204	0	2.080822	-0.551503	10.159222	0.020953	-0.005530	0.101562	-0.197138	-6.837369	-0.251029
37205	0	1.993861	-0.524023	9.731974	0.020081	-0.005249	0.097290	-0.185302	-6.669987	-0.246975
37206	0	1.930638	-0.418549	9.346951	0.019442	-0.004195	0.093441	-0.171894	-6.503867	-0.243678
37207	0	1.837192	-0.425904	9.029651	0.018494	-0.004272	0.090271	-0.153481	-6.349074	-0.249427
37208	0	1.772016	-0.423612	8.735198	0.017831	-0.004247	0.087329	-0.138271	-6.203560	-0.252922
37209	0	1.693177	-0.426149	8.418763	0.017029	-0.004272	0.084167	-0.122264	-6.071152	-0.249106
37210	0	1.609523	-0.424159	8.104732	0.016171	-0.004251	0.081032	-0.107365	-5.964366	-0.254161
37211	0	1.562233	-0.389935	7.923657	0.015686	-0.003906	0.079224	-0.096622	-5.871853	-0.253702
37212	0	1.521237	-0.346025	7.779217	0.015255	-0.003466	0.077784	-0.088178	-5.808654	-0.251132
37213	0	1.492355	-0.341602	7.666610	0.014954	-0.003418	0.076660	-0.084872	-5.763264	-0.248597
37214	0	1.506650	-0.347062	7.612450	0.015077	-0.003475	0.076122	-0.077931	-5.747514	-0.245124
37215	0	1.520694	-0.323313	7.586493	0.015198	-0.003235	0.075867	-0.075423	-5.760878	-0.245061
37216	0	1.549050	-0.366255	7.622275	0.015460	-0.003659	0.076229	-0.080703	-5.806158	-0.243091
37217	0	1.566951	-0.391405	7.744423	0.015625	-0.003906	0.077454	-0.092657	-5.871429	-0.241414
37218	0	1.590394	-0.356053	7.986279	0.015839	-0.003556	0.079876	-0.099585	-5.964512	-0.237466
37219	0	1.589402	-0.385393	8.299102	0.015808	-0.003845	0.083008	-0.112435	-6.082487	-0.239770
37220	0	1.669528	-0.417551	8.521090	0.016595	-0.004169	0.085231	-0.122956	-6.216789	-0.237833
37221	0	1.720351	-0.489456	8.860043	0.017090	-0.004883	0.088623	-0.139442	-6.363084	-0.228428
37222	0	1.867333	-0.516125	9.159867	0.018545	-0.005152	0.091625	-0.152755	-6.522670	-0.221887
37223	0	1.954389	-0.495587	9.524775	0.019409	-0.004944	0.095276	-0.168542	-6.683947	-0.222272
37224	0	2.081050	-0.516753	9.964079	0.020667	-0.005153	0.099671	-0.187022	-6.848094	-0.217309
37225	0	2.156855	-0.459071	10.244701	0.021423	-0.004578	0.102478	-0.203023	-7.009747	-0.216410
37226	0	2.229299	-0.479517	10.629063	0.022152	-0.004788	0.106320	-0.211767	-7.161021	-0.214158
37227	0	2.284144	-0.526323	10.897964	0.022705	-0.005249	0.109009	-0.227944	-7.303615	-0.210872
37228	0	2.348092	-0.547151	11.209509	0.023352	-0.005462	0.112123	-0.239310	-7.434949	-0.204651
37229	0	2.428000	-0.531702	11.514988	0.024170	-0.005310	0.115173	-0.247354	-7.543716	-0.199346
37230	0	2.508952	-0.545315	11.675388	0.025003	-0.005446	0.116773	-0.254787	-7.627456	-0.194803
37231	0	2.576047	-0.518877	11.821100	0.025696	-0.005188	0.118225	-0.256273	-7.689395	-0.189144
37232	0	2.597914	-0.500892	11.922712	0.025948	-0.005007	0.119234	-0.258572	-7.719046	-0.187824
37233	0	2.600634	-0.500123	11.962789	0.026001	-0.005005	0.119629	-0.255105	-7.723518	-0.187914
37234	0	2.574693	-0.480945	12.005789	0.025767	-0.004815	0.120053	-0.249488	-7.703401	-0.190283
37235	0	2.582382	-0.512271	11.896968	0.025879	-0.005127	0.118958	-0.244772	-7.649717	-0.192874
37236	0	2.521681	-0.535127	11.728600	0.025282	-0.005363	0.117271	-0.232225	-7.585499	-0.195368
37237	0	2.467999	-0.481058	11.543945	0.024780	-0.004822	0.115417	-0.220169	-7.485307	-0.195386
37238	0	2.428960	-0.472415	11.286053	0.024401	-0.004740	0.112836	-0.203328	-7.371830	-0.193477
37239	0	2.325356	-0.456073	10.940193	0.023376	-0.004578	0.109375	-0.184421	-7.242475	-0.196766
37240	0	2.251895	-0.483954	10.658684	0.022649	-0.004850	0.106559	-0.171356	-7.102246	-0.197469
37241	0	2.153729	-0.475195	10.256692	0.021667	-0.004761	0.102539	-0.160066	-6.956171	-0.198890
37242	0	2.042723	-0.497503	9.944582	0.020560	-0.004989	0.099418	-0.142860	-6.802269	-0.203398
37243	0	1.989521	-0.456341	9.572975	0.020020	-0.004578	0.095703	-0.124430	-6.652831	-0.207923
37244	0	1.929971	-0.423164	9.223903	0.019413	-0.004246	0.092215	-0.105680	-6.511419	-0.204004
37245	0	1.845153	-0.426265	8.882814	0.018555	-0.004272	0.088806	-0.091737	-6.377682	-0.208176
37246	0	1.771439	-0.436542	8.569386	0.017806	-0.004376	0.085674	-0.075925	-6.254438	-0.210500
37247	0	1.707367	-0.438636	8.393952	0.017151	-0.004395	0.083923	-0.063828	-6.148371	-0.208818
37248	0	1.620404	-0.400613	8.262358	0.016266	-0.004013	0.082611	-0.053476	-6.061898	-0.206220
37249	0	1.564032	-0.359989	8.069741	0.015686	-0.003601	0.080688	-0.051093	-5.996218	-0.206677
37250	0	1.532103	-0.341474	7.936878	0.015351	-0.003416	0.079363	-0.048729	-5.951707	-0.202525
37251	0	1.506721	-0.402508	7.849300	0.015076	-0.004028	0.078491	-0.043835	-5.938508	-0.204005
37252	0	1.524944	-0.383758	7.830954	0.015242	-0.003839	0.078311	-0.041119	-5.949078	-0.199959
37253	0	1.546720	-0.408893	7.842521	0.015442	-0.004089	0.078430	-0.040769	-5.985158	-0.197549
37254	0	1.577362	-0.378711	7.914460	0.015737	-0.003784	0.079152	-0.045325	-6.037861	-0.196979
37255	0	1.616827	-0.348043	8.104368	0.016113	-0.003479	0.081055	-0.047940	-6.114636	-0.196544
37256	0	1.703117	-0.404073	8.296863	0.016958	-0.004032	0.082984	-0.060513	-6.214352	-0.192304
37257	0	1.736050	-0.415876	8.567528	0.017273	-0.004150	0.085693	-0.072569	-6.330407	-0.189583
37258	0	1.792767	-0.447996	8.862400	0.017820	-0.004474	0.088646	-0.081868	-6.468070	-0.183596
37259	0	1.861080	-0.427873	9.226134	0.018494	-0.004272	0.092285	-0.090900	-6.612459	-0.179414
37260	0	1.940804	-0.417132	9.526188	0.019284	-0.004164	0.095287	-0.101282	-6.760242	-0.173449
37261	0	2.075916	-0.385288	9.768963	0.020630	-0.003845	0.097717	-0.111598	-6.910742	-0.170104
37262	0	2.170454	-0.460662	10.159724	0.021570	-0.004594	0.101626	-0.127168	-7.061122	-0.169727
37263	0	2.222210	-0.495768	10.428139	0.022095	-0.004944	0.104309	-0.143603	-7.199918	-0.159784
37264	0	2.340073	-0.510609	10.757956	0.023273	-0.005095	0.107608	-0.156100	-7.335323	-0.153490
37265	0	2.404314	-0.513648	11.087508	0.023926	-0.005127	0.110901	-0.167046	-7.455447	-0.146007
37266	0	2.439212	-0.503298	11.338905	0.024287	-0.005025	0.113412	-0.176117	-7.560304	-0.143374
37267	0	2.473921	-0.483225	11.576598	0.024658	-0.004822	0.115784	-0.187140	-7.639333	-0.136719
37268	0	2.469660	-0.496918	11.756726	0.024639	-0.004966	0.117579	-0.190994	-7.694202	-0.131530
37269	0	2.512902	-0.488077	11.839905	0.025085	-0.004883	0.118408	-0.189464	-7.735227	-0.130341
37270	0	2.536889	-0.494081	11.850827	0.025355	-0.004940	0.118511	-0.190330	-7.747183	-0.125280
37271	0	2.561996	-0.475708	11.902189	0.025635	-0.004761	0.119019	-0.186617	-7.731808	-0.123071
37272	0	2.605042	-0.492940	11.775336	0.026093	-0.004937	0.117743	-0.178578	-7.688809	-0.120401
37273	0	2.563308	-0.506736	11.720118	0.025696	-0.005066	0.117188	-0.179041	-7.626433	-0.125641
37274	0	2.512570	-0.555052	11.442470	0.025207	-0.005557	0.114407	-0.171607	-7.544386	-0.124454
37275	0	2.425270	-0.487391	11.208271	0.024353	-0.004883	0.112061	-0.161369	-7.440737	-0.126001
37276	0	2.330709	-0.430939	10.968634	0.023424	-0.004316	0.109661	-0.152710	-7.317367	-0.128959
37277	0	2.240219	-0.438479	10.665407	0.022522	-0.004395	0.106628	-0.140808	-7.187599	-0.132985
37278	0	2.173401	-0.473062	10.401967	0.021861	-0.004743	0.103992	-0.126100	-7.046550	-0.137785
37279	0	2.105438	-0.469006	10.012446	0.021179	-0.004700	0.100098	-0.113563	-6.902606	-0.140665
37280	0	2.051090	-0.461472	9.706324	0.020632	-0.004621	0.097037	-0.105094	-6.758787	-0.143051
37281	0	1.996872	-0.414198	9.328613	0.020081	-0.004150	0.093262	-0.093344	-6.620237	-0.139505
37282	0	1.896391	-0.430992	9.058444	0.019070	-0.004317	0.090562	-0.082601	-6.485326	-0.139161
37283	0	1.803307	-0.420260	8.784945	0.018127	-0.004211	0.087830	-0.069808	-6.361092	-0.142122
37284	0	1.731590	-0.376053	8.544251	0.017394	-0.003767	0.085426	-0.060058	-6.255060	-0.140033
37285	0	1.622802	-0.371549	8.357078	0.016296	-0.003723	0.083557	-0.048581	-6.160118	-0.142804
37286	0	1.568460	-0.388968	8.237165	0.015734	-0.003892	0.082362	-0.044618	-6.090558	-0.145320
37287	0	1.564976	-0.414987	8.051246	0.015686	-0.004150	0.080505	-0.043267	-6.037688	-0.141969
37288	0	1.571855	-0.427216	7.985066	0.015736	-0.004272	0.079847	-0.043833	-6.011927	-0.136206
37289	0	1.598917	-0.372254	7.965132	0.015991	-0.003723	0.079651	-0.042756	-6.007649	-0.132302
37290	0	1.624420	-0.347942	7.970908	0.016231	-0.003478	0.079712	-0.044672	-6.025846	-0.130471
37291	0	1.620541	-0.378614	7.976655	0.016174	-0.003784	0.079773	-0.047694	-6.069099	-0.123708
37292	0	1.616199	-0.403651	8.121498	0.016115	-0.004033	0.081224	-0.052862	-6.133684	-0.123191
37293	0	1.654598	-0.366421	8.336077	0.016479	-0.003662	0.083374	-0.056337	-6.223598	-0.124755
37294	0	1.705965	-0.391838	8.546682	0.016982	-0.003911	0.085483	-0.066960	-6.326063	-0.116696
37295	0	1.797199	-0.421941	8.787216	0.017883	-0.004211	0.087891	-0.078167	-6.440168	-0.113608
37296	0	1.840760	-0.478581	8.996812	0.018309	-0.004778	0.089989	-0.089153	-6.564633	-0.108312
37297	0	1.933704	-0.471278	9.305499	0.019226	-0.004700	0.093079	-0.106200	-6.699668	-0.103977
37298	0	2.012475	-0.443213	9.660484	0.020005	-0.004422	0.096630	-0.119096	-6.839799	-0.098633
37299	0	2.112087	-0.428342	9.976570	0.020996	-0.004272	0.099792	-0.132752	-6.981459	-0.095234
37300	0	2.173972	-0.473243	10.270195	0.021619	-0.004723	0.102728	-0.144660	-7.114683	-0.097049
37301	0	2.227969	-0.507561	10.562535	0.022156	-0.005066	0.105652	-0.156267	-7.247443	-0.091297
37302	0	2.325254	-0.490963	10.911322	0.023144	-0.004904	0.109137	-0.163344	-7.359996	-0.085974
37303	0	2.359755	-0.501554	11.087939	0.023499	-0.005005	0.110901	-0.175199	-7.460623	-0.076102
37304	0	2.433151	-0.472691	11.248579	0.024248	-0.004722	0.112504	-0.181203	-7.543884	-0.073033
37305	0	2.453868	-0.519712	11.509836	0.024475	-0.005188	0.115112	-0.190546	-7.605532	-0.073301
37306	0	2.507929	-0.471575	11.580561	0.025030	-0.004719	0.115816	-0.187806	-7.652537	-0.075061
37307	0	2.534846	-0.446226	11.620657	0.025330	-0.004456	0.116211	-0.194230	-7.669477	-0.076237
37308	0	2.542747	-0.471500	11.699489	0.025428	-0.004714	0.116995	-0.194862	-7.667493	-0.078966
37309	0	2.500007	-0.524992	11.627717	0.025024	-0.005249	0.116272	-0.195274	-7.641838	-0.076468
37310	0	2.486212	-0.530536	11.543867	0.024915	-0.005312	0.115427	-0.187896	-7.587986	-0.079871
37311	0	2.446942	-0.542612	11.433344	0.024536	-0.005432	0.114319	-0.181034	-7.519479	-0.077368
37312	0	2.413882	-0.462283	11.229024	0.024221	-0.004627	0.112272	-0.175512	-7.433470	-0.074461
37313	0	2.327425	-0.499938	10.964116	0.023376	-0.005005	0.109619	-0.168341	-7.325000	-0.080453
37314	0	2.276662	-0.462496	10.675505	0.022872	-0.004628	0.106732	-0.163457	-7.210226	-0.081047
37315	0	2.216488	-0.512200	10.433341	0.022278	-0.005127	0.104309	-0.156470	-7.084516	-0.081038
37316	0	2.140018	-0.492739	10.053447	0.021510	-0.004935	0.100511	-0.146013	-6.957521	-0.081933
37317	0	2.057706	-0.457071	9.731453	0.020691	-0.004578	0.097290	-0.136246	-6.821758	-0.083878
37318	0	1.993393	-0.455581	9.504143	0.020041	-0.004564	0.095018	-0.124469	-6.690410	-0.089714
37319	0	1.881863	-0.414185	9.212341	0.018921	-0.004150	0.092102	-0.112445	-6.561448	-0.088496
37320	0	1.838629	-0.388642	9.002547	0.018476	-0.003890	0.090007	-0.106454	-6.444855	-0.086283
37321	0	1.786461	-0.414465	8.705282	0.017944	-0.004150	0.087036	-0.097659	-6.338131	-0.085431
37322	0	1.729558	-0.426066	8.470082	0.017362	-0.004262	0.084687	-0.094627	-6.246963	-0.091133
37323	0	1.685130	-0.390121	8.375165	0.016907	-0.003906	0.083740	-0.086729	-6.169289	-0.090128
37324	0	1.663761	-0.407768	8.254912	0.016675	-0.004080	0.082541	-0.082938	-6.115535	-0.090891
37325	0	1.639269	-0.384528	8.185331	0.016418	-0.003845	0.081848	-0.082321	-6.077568	-0.093891
37326	0	1.605308	-0.403031	8.124900	0.016062	-0.004029	0.081247	-0.083276	-6.063364	-0.097105
37327	0	1.600060	-0.391012	8.044228	0.015991	-0.003906	0.080444	-0.088476	-6.074772	-0.095763
37328	0	1.645835	-0.416178	8.049601	0.016437	-0.004159	0.080501	-0.092399	-6.103771	-0.089156
37329	0	1.651920	-0.409713	8.208392	0.016479	-0.004089	0.082092	-0.103368	-6.157161	-0.081015
37330	0	1.667686	-0.423286	8.420017	0.016622	-0.004228	0.084211	-0.110743	-6.230292	-0.081001
37331	0	1.715824	-0.452537	8.647282	0.017090	-0.004517	0.086487	-0.122799	-6.318814	-0.075015
37332	0	1.791620	-0.454307	8.821130	0.017839	-0.004535	0.088227	-0.134106	-6.416385	-0.074612
37333	0	1.797866	-0.476763	9.031275	0.017883	-0.004761	0.090332	-0.143604	-6.535170	-0.070942
37334	0	1.909522	-0.423817	9.350523	0.018996	-0.004227	0.093526	-0.158364	-6.654245	-0.066378
37335	0	1.963475	-0.452385	9.592582	0.019531	-0.004517	0.095947	-0.167811	-6.775634	-0.062861
37336	0	2.083215	-0.447817	9.868529	0.020720	-0.004471	0.098709	-0.177128	-6.903058	-0.064201
37337	0	2.171508	-0.489625	10.202710	0.021606	-0.004883	0.102051	-0.192853	-7.022802	-0.063399
37338	0	2.230481	-0.492267	10.435852	0.022195	-0.004910	0.104383	-0.207023	-7.141214	-0.056776
37339	0	2.280791	-0.445987	10.660631	0.022705	-0.004456	0.106628	-0.212386	-7.249453	-0.055730
37340	0	2.331666	-0.459658	10.949163	0.023221	-0.004587	0.109512	-0.222898	-7.347183	-0.047942
37341	0	2.394653	-0.458663	11.192065	0.023865	-0.004578	0.111938	-0.232521	-7.428589	-0.043959
37342	0	2.427773	-0.484605	11.274235	0.024212	-0.004841	0.112757	-0.238144	-7.493163	-0.038427
37343	0	2.475940	-0.506875	11.388275	0.024719	-0.005066	0.113892	-0.241029	-7.531255	-0.034778
37344	0	2.494653	-0.513445	11.502788	0.024922	-0.005134	0.115033	-0.241748	-7.552998	-0.030611
37345	0	2.520478	-0.494378	11.554015	0.025208	-0.004944	0.115540	-0.241225	-7.547977	-0.029873
37346	0	2.506447	-0.476487	11.554368	0.025080	-0.004762	0.115541	-0.243799	-7.530489	-0.026354
37347	0	2.480120	-0.518549	11.487694	0.024841	-0.005188	0.114868	-0.240456	-7.488180	-0.027390
37348	0	2.415437	-0.506436	11.367598	0.024213	-0.005061	0.113664	-0.242532	-7.426927	-0.027725
37349	0	2.379005	-0.506082	11.134435	0.023865	-0.005066	0.111328	-0.236128	-7.347714	-0.025983
37350	0	2.356103	-0.486549	10.936648	0.023657	-0.004873	0.109345	-0.226680	-7.244938	-0.019317
37351	0	2.284680	-0.493774	10.719991	0.022949	-0.004944	0.107178	-0.218555	-7.133144	-0.023685
37352	0	2.226946	-0.486078	10.510879	0.022382	-0.004871	0.105084	-0.205361	-7.008363	-0.029158
37353	0	2.143507	-0.494068	10.146398	0.021545	-0.004944	0.101440	-0.200074	-6.881395	-0.027434
37354	0	2.067125	-0.492834	9.949417	0.020780	-0.004938	0.099471	-0.187115	-6.754239	-0.035876
37355	0	1.997811	-0.493636	9.615212	0.020081	-0.004944	0.096130	-0.176652	-6.629764	-0.032247
37356	0	1.904864	-0.461446	9.344578	0.019149	-0.004624	0.093425	-0.162965	-6.504509	-0.032420
37357	0	1.852511	-0.408037	9.077824	0.018616	-0.004089	0.090759	-0.150144	-6.387686	-0.033475
37358	0	1.841811	-0.388532	8.776239	0.018501	-0.003889	0.087745	-0.143683	-6.276623	-0.035439
37359	0	1.751155	-0.396113	8.692779	0.017578	-0.003967	0.086914	-0.134330	-6.186363	-0.035280
37360	0	1.714821	-0.413743	8.481578	0.017203	-0.004139	0.084805	-0.131060	-6.109391	-0.036889
37361	0	1.668171	-0.445487	8.326040	0.016724	-0.004456	0.083252	-0.129075	-6.049187	-0.035117
37362	0	1.649166	-0.396079	8.248037	0.016519	-0.003966	0.082475	-0.120607	-6.009204	-0.037022
37363	0	1.634575	-0.378106	8.166752	0.016357	-0.003784	0.081665	-0.115634	-5.990210	-0.035515
37364	0	1.639563	-0.372003	8.118120	0.016395	-0.003717	0.081182	-0.118802	-5.988981	-0.029825
37365	0	1.613109	-0.403317	8.172232	0.016113	-0.004028	0.081726	-0.125290	-6.011265	-0.025528
37366	0	1.654272	-0.385692	8.262737	0.016515	-0.003856	0.082633	-0.126779	-6.047315	-0.028127
37367	0	1.670785	-0.378635	8.379216	0.016663	-0.003784	0.083801	-0.129810	-6.106441	-0.025623
37368	0	1.736314	-0.404218	8.553970	0.017303	-0.004033	0.085552	-0.142074	-6.183587	-0.023603
37369	0	1.783436	-0.452094	8.732619	0.017761	-0.004517	0.087341	-0.148144	-6.276718	-0.016875
37370	0	1.817576	-0.477531	8.961239	0.018094	-0.004770	0.089629	-0.155009	-6.378325	-0.015553
37371	0	1.882795	-0.470935	9.287680	0.018738	-0.004700	0.092896	-0.167369	-6.486682	-0.011112
37372	0	1.963508	-0.411875	9.515419	0.019532	-0.004109	0.095176	-0.179244	-6.607643	-0.006638
37373	0	2.067297	-0.403584	9.757292	0.020569	-0.004028	0.097595	-0.188681	-6.726991	-0.003751
37374	0	2.100764	-0.424136	10.033496	0.020905	-0.004228	0.100357	-0.204810	-6.841780	0.001536
37375	0	2.171054	-0.507367	10.294405	0.021606	-0.005066	0.102966	-0.213937	-6.954697	0.001869
37376	0	2.277434	-0.460548	10.576630	0.022675	-0.004594	0.105788	-0.226955	-7.059819	0.005019
37377	0	2.292282	-0.440249	10.758433	0.022827	-0.004395	0.107605	-0.235957	-7.158665	0.013620
37378	0	2.328207	-0.435844	10.937736	0.023205	-0.004351	0.109394	-0.244229	-7.236659	0.015541
37379	0	2.380807	-0.482707	11.155811	0.023743	-0.004822	0.111572	-0.249722	-7.300848	0.019863
37380	0	2.441637	-0.465411	11.281265	0.024363	-0.004650	0.112824	-0.253789	-7.352459	0.024605
37381	0	2.438677	-0.512252	11.370147	0.024353	-0.005127	0.113708	-0.249136	-7.383487	0.024144
37382	0	2.455527	-0.530113	11.479018	0.024543	-0.005301	0.114793	-0.248288	-7.392945	0.022712
37383	0	2.441084	-0.524756	11.438064	0.024414	-0.005249	0.114380	-0.246170	-7.386722	0.024221
37384	0	2.468318	-0.500102	11.414310	0.024713	-0.005002	0.114137	-0.244159	-7.354248	0.023010
37385	0	2.406413	-0.474991	11.323019	0.024109	-0.004761	0.113220	-0.232269	-7.305926	0.023015
37386	0	2.408113	-0.485098	11.105599	0.024143	-0.004862	0.111042	-0.219855	-7.238865	0.020192
37387	0	2.330346	-0.524595	10.932971	0.023376	-0.005249	0.109314	-0.215263	-7.159326	0.023103
37388	0	2.277931	-0.511387	10.783737	0.022866	-0.005121	0.107819	-0.205810	-7.063950	0.016595
37389	0	2.242941	-0.480923	10.487883	0.022522	-0.004822	0.104858	-0.190527	-6.959796	0.012728
37390	0	2.181967	-0.460542	10.223247	0.021914	-0.004615	0.102212	-0.178379	-6.851521	0.012569
37391	0	2.095839	-0.438068	9.914265	0.021057	-0.004395	0.099121	-0.160661	-6.734366	0.006540
37392	0	2.046286	-0.448460	9.692523	0.020558	-0.004490	0.096905	-0.152599	-6.618402	0.002389
37393	0	1.955781	-0.432770	9.425843	0.019653	-0.004333	0.094238	-0.143756	-6.499206	0.000973
37394	0	1.907443	-0.419904	9.161025	0.019162	-0.004201	0.091592	-0.139551	-6.386357	-0.001574
37395	0	1.841559	-0.407867	8.943311	0.018494	-0.004089	0.089417	-0.124374	-6.283200	-0.001331
37396	0	1.803415	-0.406285	8.720394	0.018097	-0.004069	0.087191	-0.114466	-6.197547	0.000918
37397	0	1.734724	-0.414862	8.600828	0.017395	-0.004150	0.085999	-0.110803	-6.130715	-0.000303
37398	0	1.713746	-0.371844	8.486633	0.017179	-0.003720	0.084858	-0.107091	-6.072036	-0.002566
37399	0	1.632844	-0.371776	8.392922	0.016357	-0.003723	0.083923	-0.098754	-6.029230	-0.001154
37400	0	1.635080	-0.413914	8.271618	0.016361	-0.004140	0.082714	-0.096843	-6.011498	-0.000291
37401	0	1.654283	-0.451812	8.312934	0.016541	-0.004517	0.083130	-0.098234	-6.011390	-0.001447
37402	0	1.680201	-0.427826	8.288099	0.016788	-0.004276	0.082884	-0.100442	-6.026777	0.004594
37403	0	1.669066	-0.433881	8.397853	0.016663	-0.004333	0.083984	-0.107242	-6.061703	0.004921
37404	0	1.682036	-0.416613	8.494033	0.016780	-0.004162	0.084949	-0.112839	-6.112885	0.008367
37405	0	1.744904	-0.384864	8.623161	0.017395	-0.003845	0.086243	-0.117375	-6.181204	0.016907
37406	0	1.775298	-0.440813	8.840389	0.017689	-0.004402	0.088417	-0.125172	-6.260992	0.025790
37407	0	1.826117	-0.451888	9.025622	0.018188	-0.004517	0.090271	-0.128311	-6.349778	0.033702
37408	0	1.921808	-0.465180	9.247931	0.019131	-0.004643	0.092498	-0.138912	-6.454511	0.038780
37409	0	1.998693	-0.433437	9.507398	0.019897	-0.004333	0.095093	-0.140341	-6.558794	0.042098
37410	0	2.042146	-0.434218	9.716914	0.020324	-0.004335	0.097190	-0.148660	-6.670442	0.045252
37411	0	2.115713	-0.397825	9.995405	0.021057	-0.003967	0.099976	-0.161544	-6.781440	0.054847
37412	0	2.184434	-0.448597	10.198537	0.021749	-0.004478	0.102006	-0.170308	-6.884371	0.062929
37413	0	2.230993	-0.446530	10.447194	0.022217	-0.004456	0.104492	-0.181131	-6.982919	0.064325
37414	0	2.267227	-0.460893	10.742352	0.022592	-0.004599	0.107441	-0.192209	-7.065327	0.073826
37415	0	2.320481	-0.451438	10.881035	0.023132	-0.004517	0.108826	-0.189966	-7.138045	0.077930
37416	0	2.339913	-0.482493	11.073461	0.023340	-0.004818	0.110747	-0.197020	-7.195348	0.084737
37417	0	2.384449	-0.519177	11.186858	0.023804	-0.005188	0.111877	-0.200487	-7.233508	0.086798
37418	0	2.409605	-0.501590	11.295205	0.024069	-0.005013	0.112958	-0.202445	-7.257479	0.089576
37419	0	2.411970	-0.482900	11.413315	0.024109	-0.004822	0.114136	-0.208798	-7.264727	0.086601
37420	0	2.424199	-0.507764	11.364402	0.024252	-0.005081	0.113642	-0.204397	-7.251054	0.089748
37421	0	2.444600	-0.475752	11.292148	0.024475	-0.004761	0.112915	-0.200022	-7.217885	0.090886
37422	0	2.407088	-0.505874	11.226489	0.024112	-0.005060	0.112256	-0.197275	-7.172519	0.091657
37423	0	2.331478	-0.584902	11.048722	0.023376	-0.005859	0.110474	-0.185134	-7.104925	0.087045
37424	0	2.311662	-0.522163	10.880805	0.023193	-0.005229	0.108791	-0.175865	-7.020456	0.090880
37425	0	2.256296	-0.487119	10.664615	0.022644	-0.004883	0.106628	-0.161753	-6.929681	0.087170
37426	0	2.215139	-0.472667	10.436296	0.022241	-0.004739	0.104343	-0.146723	-6.828021	0.085780
37427	0	2.120460	-0.450799	10.225438	0.021301	-0.004517	0.102234	-0.135265	-6.715989	0.086523
37428	0	2.083507	-0.443004	9.979166	0.020929	-0.004439	0.099771	-0.122710	-6.604056	0.082318
37429	0	2.029642	-0.401648	9.730922	0.020386	-0.004028	0.097290	-0.107024	-6.495138	0.080856
37430	0	1.981693	-0.399833	9.417272	0.019907	-0.004005	0.094153	-0.096476	-6.381829	0.078324
37431	0	1.926567	-0.359262	9.230275	0.019348	-0.003601	0.092285	-0.084171	-6.275730	0.073042
37432	0	1.880722	-0.382572	8.934485	0.018883	-0.003829	0.089329	-0.078126	-6.175095	0.071908
37433	0	1.812561	-0.402386	8.851408	0.018188	-0.004028	0.088501	-0.070683	-6.089961	0.066861
37434	0	1.776797	-0.395176	8.627975	0.017821	-0.003959	0.086268	-0.059971	-6.015344	0.063759
37435	0	1.729395	-0.390568	8.533530	0.017334	-0.003906	0.085327	-0.057798	-5.957778	0.066730
37436	0	1.716546	-0.378248	8.437165	0.017194	-0.003783	0.084366	-0.055517	-5.915464	0.069336
37437	0	1.683173	-0.354329	8.337671	0.016846	-0.003540	0.083374	-0.058832	-5.892380	0.072627
37438	0	1.681515	-0.379271	8.356220	0.016817	-0.003791	0.083562	-0.060381	-5.885838	0.073217
37439	0	1.661279	-0.403143	8.331060	0.016602	-0.004028	0.083313	-0.063833	-5.897382	0.074227
37440	0	1.676835	-0.403916	8.403495	0.016746	-0.004035	0.084040	-0.068813	-5.924532	0.074835
37441	0	1.687978	-0.458730	8.507574	0.016846	-0.004578	0.085083	-0.081211	-5.966512	0.081248
37442	0	1.757380	-0.399445	8.633919	0.017525	-0.003987	0.086349	-0.090276	-6.027657	0.084915
37443	0	1.751660	-0.427601	8.787841	0.017456	-0.004272	0.087891	-0.094703	-6.102599	0.088671
37444	0	1.819876	-0.440889	8.980345	0.018128	-0.004402	0.089818	-0.103064	-6.188358	0.085481
37445	0	1.863437	-0.483292	9.239062	0.018555	-0.004822	0.092407	-0.116808	-6.283145	0.093456
37446	0	1.959726	-0.485298	9.528381	0.019512	-0.004846	0.095302	-0.125622	-6.381394	0.096312
37447	0	2.010966	-0.476662	9.708804	0.020020	-0.004761	0.097107	-0.132649	-6.483665	0.101637
37448	0	2.053977	-0.465697	9.912374	0.020448	-0.004651	0.099143	-0.139485	-6.585964	0.104010
37449	0	2.133248	-0.446081	10.123771	0.021240	-0.004456	0.101257	-0.145467	-6.686265	0.107413
37450	0	2.182176	-0.429306	10.400620	0.021734	-0.004284	0.104025	-0.155439	-6.778584	0.109908
37451	0	2.254073	-0.458306	10.539046	0.022461	-0.004578	0.105408	-0.161237	-6.861196	0.115825
37452	0	2.288083	-0.478390	10.767562	0.022807	-0.004772	0.107692	-0.173433	-6.935474	0.122568
37453	0	2.343806	-0.452612	10.881205	0.023376	-0.004517	0.108826	-0.183042	-6.996183	0.126295
37454	0	2.391980	-0.447943	11.043358	0.023868	-0.004476	0.110445	-0.186549	-7.046208	0.129224
37455	0	2.444632	-0.445817	11.138198	0.024414	-0.004456	0.111389	-0.188495	-7.075309	0.127844
37456	0	2.443527	-0.440360	11.234655	0.024418	-0.004400	0.112350	-0.190979	-7.088963	0.123757
37457	0	2.362473	-0.476487	11.248675	0.023621	-0.004761	0.112488	-0.194125	-7.089055	0.123448
37458	0	2.360647	-0.501208	11.169614	0.023628	-0.005013	0.111691	-0.191525	-7.062597	0.128437
37459	0	2.346834	-0.470207	11.121233	0.023499	-0.004700	0.111206	-0.192471	-7.027396	0.123243
37460	0	2.338976	-0.464331	10.976400	0.023438	-0.004643	0.109754	-0.190647	-6.972488	0.117946
37461	0	2.313241	-0.500161	10.835059	0.023193	-0.005005	0.108337	-0.185461	-6.903918	0.114501
37462	0	2.269032	-0.511559	10.728106	0.022767	-0.005121	0.107265	-0.177549	-6.817847	0.109705
37463	0	2.219938	-0.469378	10.457019	0.022278	-0.004700	0.104553	-0.169169	-6.727745	0.105902
37464	0	2.155039	-0.473950	10.271182	0.021635	-0.004749	0.102694	-0.156382	-6.629156	0.108436
37465	0	2.096821	-0.481494	10.078792	0.021057	-0.004822	0.100769	-0.146560	-6.523945	0.103207
37466	0	2.055726	-0.449708	9.789343	0.020640	-0.004504	0.097876	-0.136237	-6.422524	0.099123
37467	0	1.963265	-0.463635	9.578107	0.019714	-0.004639	0.095764	-0.131426	-6.320634	0.098175
37468	0	1.929548	-0.438600	9.355413	0.019371	-0.004391	0.093538	-0.123693	-6.223935	0.092471
37469	0	1.891109	-0.432948	9.089632	0.018982	-0.004333	0.090881	-0.116692	-6.130462	0.086626
37470	0	1.871833	-0.407963	9.006931	0.018780	-0.004082	0.090056	-0.112189	-6.048126	0.086611
37471	0	1.814025	-0.426817	8.808389	0.018188	-0.004272	0.088074	-0.104975	-5.981196	0.085133
37472	0	1.787213	-0.408301	8.663572	0.017910	-0.004082	0.086628	-0.105057	-5.926893	0.085791
37473	0	1.761241	-0.396828	8.606500	0.017639	-0.003967	0.086060	-0.104904	-5.887056	0.084251
37474	0	1.708406	-0.415335	8.607158	0.017097	-0.004153	0.086069	-0.103786	-5.866229	0.082351
37475	0	1.684118	-0.439699	8.508378	0.016846	-0.004395	0.085083	-0.105940	-5.855896	0.084798
37476	0	1.690922	-0.397671	8.526451	0.016897	-0.003973	0.085267	-0.109914	-5.867760	0.086378
37477	0	1.716837	-0.397093	8.538450	0.017151	-0.003967	0.085388	-0.113866	-5.886931	0.085740
37478	0	1.758743	-0.403998	8.622772	0.017552	-0.004036	0.086235	-0.118484	-5.929183	0.083451
37479	0	1.762329	-0.414992	8.714911	0.017578	-0.004150	0.087158	-0.117362	-5.984215	0.083620
37480	0	1.821306	-0.440169	8.853127	0.018158	-0.004395	0.088543	-0.126105	-6.051169	0.086519
37481	0	1.861539	-0.458706	9.068533	0.018555	-0.004578	0.090698	-0.137511	-6.123490	0.089789
37482	0	1.918017	-0.472442	9.254804	0.019106	-0.004720	0.092564	-0.143065	-6.211028	0.091503
37483	0	1.967314	-0.470859	9.446519	0.019592	-0.004700	0.094482	-0.153619	-6.304689	0.099512
37484	0	1.959623	-0.460453	9.668923	0.019513	-0.004597	0.096706	-0.162702	-6.398736	0.106449
37485	0	2.083330	-0.434047	9.861537	0.020752	-0.004333	0.098633	-0.170596	-6.488800	0.114591
37486	0	2.143175	-0.411106	10.114169	0.021346	-0.004105	0.101160	-0.177739	-6.581349	0.125091
37487	0	2.181401	-0.483759	10.349692	0.021729	-0.004822	0.103516	-0.194857	-6.671556	0.128653
37488	0	2.240157	-0.492260	10.486439	0.022328	-0.004915	0.104880	-0.202489	-6.747114	0.128344
37489	0	2.301801	-0.445766	10.649142	0.022949	-0.004456	0.106506	-0.204397	-6.816672	0.132507
37490	0	2.321024	-0.471185	10.823252	0.023149	-0.004704	0.108246	-0.211594	-6.876581	0.131851
37491	0	2.342316	-0.470741	10.960885	0.023376	-0.004700	0.109619	-0.218879	-6.920978	0.131366
37492	0	2.362149	-0.508840	11.038502	0.023592	-0.005082	0.110392	-0.224486	-6.947173	0.133070
37493	0	2.412664	-0.494849	11.193445	0.024109	-0.004944	0.111938	-0.228183	-6.960940	0.133697
37494	0	2.366053	-0.513807	11.137952	0.023656	-0.005136	0.111381	-0.228721	-6.961286	0.137607
37495	0	2.360695	-0.488079	11.145318	0.023621	-0.004883	0.111450	-0.225458	-6.942788	0.144692
37496	0	2.368650	-0.476109	11.091252	0.023715	-0.004757	0.110907	-0.228196	-6.908905	0.146058
37497	0	2.333172	-0.458262	11.023877	0.023376	-0.004578	0.110229	-0.231562	-6.858004	0.143432
37498	0	2.298205	-0.501164	10.849084	0.023044	-0.005015	0.108478	-0.225777	-6.788576	0.141121
37499	0	2.269491	-0.487562	10.682701	0.022766	-0.004883	0.106812	-0.216170	-6.707805	0.140712
37500	0	2.218362	-0.468160	10.545333	0.022259	-0.004686	0.105437	-0.208991	-6.621775	0.137837
37501	0	2.152526	-0.493673	10.298366	0.021606	-0.004944	0.102966	-0.199041	-6.527060	0.138080
37502	0	2.111826	-0.486408	10.069844	0.021203	-0.004869	0.100680	-0.190775	-6.426215	0.136357
37503	0	2.066910	-0.444992	9.834535	0.020752	-0.004456	0.098328	-0.182082	-6.325273	0.136338
37504	0	2.020523	-0.431300	9.660885	0.020284	-0.004323	0.096592	-0.168209	-6.227801	0.134585
37505	0	1.945443	-0.432423	9.455973	0.019531	-0.004333	0.094543	-0.155002	-6.130304	0.137045
37506	0	1.876515	-0.449323	9.208649	0.018832	-0.004499	0.092072	-0.145370	-6.042459	0.140723
37507	0	1.836815	-0.432574	9.010144	0.018433	-0.004333	0.090088	-0.133598	-5.956075	0.137793
37508	0	1.807146	-0.406814	8.847649	0.018123	-0.004075	0.088466	-0.122901	-5.885323	0.138391
37509	0	1.784055	-0.390232	8.735023	0.017883	-0.003906	0.087341	-0.116014	-5.824835	0.134225
37510	0	1.740149	-0.389738	8.681519	0.017431	-0.003899	0.086809	-0.112788	-5.781098	0.135255
37511	0	1.737285	-0.402237	8.588123	0.017395	-0.004028	0.085876	-0.103438	-5.747073	0.136496
37512	0	1.758772	-0.395898	8.545997	0.017594	-0.003956	0.085459	-0.106236	-5.733739	0.133881
37513	0	1.733659	-0.427501	8.496028	0.017334	-0.004272	0.084961	-0.108417	-5.732804	0.137895
37514	0	1.753579	-0.403571	8.617682	0.017522	-0.004034	0.086180	-0.109527	-5.746855	0.136873
37515	0	1.748307	-0.433759	8.648115	0.017456	-0.004333	0.086487	-0.113952	-5.778173	0.132726
37516	0	1.761181	-0.416115	8.774892	0.017571	-0.004159	0.087757	-0.116009	-5.826372	0.129294
37517	0	1.768755	-0.433689	8.885741	0.017639	-0.004333	0.088867	-0.119699	-5.884254	0.132738
37518	0	1.803916	-0.458783	9.017830	0.017982	-0.004585	0.090190	-0.122360	-5.952944	0.131464
37519	0	1.862132	-0.452388	9.178303	0.018555	-0.004517	0.091797	-0.130866	-6.031584	0.131215
37520	0	1.936967	-0.490713	9.370569	0.019300	-0.004898	0.093720	-0.141380	-6.111670	0.130846
37521	0	1.985354	-0.501397	9.593066	0.019775	-0.005005	0.095947	-0.151795	-6.200465	0.133631
37522	0	2.044320	-0.502877	9.833744	0.020363	-0.005024	0.098354	-0.157054	-6.289524	0.138165
37523	0	2.083284	-0.507074	10.020271	0.020752	-0.005066	0.100220	-0.162239	-6.377462	0.143155
37524	0	2.161030	-0.477863	10.273036	0.021528	-0.004771	0.102748	-0.170109	-6.464416	0.148876
37525	0	2.186921	-0.464251	10.459747	0.021790	-0.004639	0.104614	-0.173957	-6.547106	0.154199
37526	0	2.244596	-0.453381	10.633450	0.022379	-0.004525	0.106349	-0.182648	-6.614775	0.158405
37527	0	2.264255	-0.470484	10.747016	0.022583	-0.004700	0.107483	-0.187518	-6.673679	0.163949
37528	0	2.329365	-0.459422	10.946161	0.023253	-0.004589	0.109470	-0.192025	-6.711232	0.168292
37529	0	2.334704	-0.489172	11.034449	0.023315	-0.004883	0.110352	-0.200280	-6.739496	0.173696
37530	0	2.358056	-0.465710	11.051533	0.023561	-0.004657	0.110519	-0.199544	-6.754752	0.174883
37531	0	2.331639	-0.476552	11.059530	0.023315	-0.004761	0.110596	-0.203181	-6.751219	0.176963
37532	0	2.342847	-0.495237	11.010888	0.023439	-0.004954	0.110106	-0.199795	-6.735321	0.180159
37533	0	2.340821	-0.475737	10.962555	0.023438	-0.004761	0.109619	-0.194664	-6.700261	0.176833
37534	0	2.346429	-0.505471	10.896841	0.023501	-0.005060	0.108960	-0.187266	-6.656770	0.174831
37535	0	2.302084	-0.493879	10.786014	0.023071	-0.004944	0.107849	-0.180122	-6.598715	0.175863
37536	0	2.255023	-0.505164	10.653915	0.022605	-0.005056	0.106527	-0.173170	-6.535426	0.173330
37537	0	2.215415	-0.487917	10.432258	0.022217	-0.004883	0.104309	-0.167191	-6.462179	0.168868
37538	0	2.135084	-0.462758	10.294590	0.021421	-0.004632	0.102931	-0.160230	-6.379168	0.166857
37539	0	2.116543	-0.438864	10.078505	0.021240	-0.004395	0.100769	-0.151453	-6.289673	0.166146
37540	0	2.071542	-0.449773	9.843488	0.020788	-0.004505	0.098419	-0.140762	-6.200532	0.165356
37541	0	2.024833	-0.475677	9.730617	0.020325	-0.004761	0.097290	-0.133936	-6.106179	0.165235
37542	0	2.010513	-0.450448	9.562726	0.020174	-0.004509	0.095613	-0.126482	-6.019212	0.164068
37543	0	1.940561	-0.469575	9.321436	0.019470	-0.004700	0.093201	-0.119584	-5.935399	0.162092
37544	0	1.916618	-0.425994	9.159122	0.019221	-0.004265	0.091579	-0.111554	-5.862031	0.159654
37545	0	1.850663	-0.433693	8.967041	0.018555	-0.004333	0.089661	-0.113953	-5.796226	0.158110
37546	0	1.786813	-0.433896	8.877178	0.017910	-0.004341	0.088763	-0.109364	-5.737783	0.155453
37547	0	1.773486	-0.426947	8.722475	0.017761	-0.004272	0.087219	-0.103844	-5.698732	0.151866
37548	0	1.751019	-0.438875	8.729368	0.017525	-0.004389	0.087291	-0.102295	-5.675240	0.152620
37549	0	1.763414	-0.402675	8.606067	0.017639	-0.004028	0.086060	-0.098873	-5.664126	0.152601
37550	0	1.775395	-0.420637	8.618299	0.017751	-0.004209	0.086184	-0.094738	-5.663966	0.155697
37551	0	1.747073	-0.445681	8.587342	0.017456	-0.004456	0.085876	-0.095281	-5.679115	0.156191
37552	0	1.799955	-0.403678	8.726805	0.017974	-0.004031	0.087274	-0.101549	-5.708341	0.157671
37553	0	1.786084	-0.409165	8.824894	0.017822	-0.004089	0.088257	-0.103697	-5.753965	0.161512
37554	0	1.812327	-0.403372	8.939223	0.018084	-0.004033	0.089400	-0.103711	-5.800408	0.163009
37555	0	1.879087	-0.445891	9.117544	0.018738	-0.004456	0.091187	-0.107224	-5.862662	0.164542
37556	0	1.884638	-0.477358	9.237128	0.018784	-0.004768	0.092384	-0.113090	-5.936119	0.169293
37557	0	1.953773	-0.446378	9.434602	0.019470	-0.004456	0.094360	-0.122467	-6.013642	0.175067
37558	0	2.029375	-0.411339	9.699946	0.020219	-0.004107	0.097015	-0.130052	-6.097685	0.174441
37559	0	2.064670	-0.452392	9.873831	0.020569	-0.004517	0.098755	-0.138037	-6.183562	0.177354
37560	0	2.085801	-0.471358	10.017076	0.020787	-0.004715	0.100185	-0.136008	-6.260079	0.179674
37561	0	2.149399	-0.500768	10.234102	0.021423	-0.005005	0.102356	-0.138609	-6.334738	0.182265
37562	0	2.199782	-0.501578	10.401950	0.021933	-0.005012	0.104033	-0.142641	-6.402155	0.183954
37563	0	2.221690	-0.451749	10.563898	0.022156	-0.004517	0.105652	-0.142986	-6.464048	0.185187
37564	0	2.251600	-0.452306	10.646803	0.022462	-0.004519	0.106480	-0.147083	-6.517886	0.184827
37565	0	2.280754	-0.494882	10.802326	0.022766	-0.004944	0.108032	-0.151430	-6.557424	0.185527
37566	0	2.306331	-0.483321	10.873894	0.023032	-0.004832	0.108746	-0.151475	-6.585809	0.188107
37567	0	2.345644	-0.476267	10.882152	0.023438	-0.004761	0.108826	-0.152367	-6.601377	0.190002
37568	0	2.310679	-0.470569	10.948899	0.023109	-0.004704	0.109488	-0.152318	-6.594220	0.195934
37569	0	2.324280	-0.475819	10.992688	0.023254	-0.004761	0.109924	-0.148257	-6.577780	0.194709
37570	0	2.277926	-0.492997	10.956829	0.022803	-0.004939	0.109563	-0.137284	-6.548297	0.193377
37571	0	2.278718	-0.475482	10.846814	0.022827	-0.004761	0.108459	-0.129373	-6.501740	0.195096
37572	0	2.263761	-0.456560	10.781450	0.022686	-0.004566	0.107804	-0.126921	-6.445955	0.198839
37573	0	2.228209	-0.438912	10.603024	0.022339	-0.004395	0.106018	-0.119174	-6.380297	0.195342
37574	0	2.215744	-0.419101	10.434819	0.022227	-0.004201	0.104333	-0.106307	-6.299275	0.197482
37575	0	2.178396	-0.432942	10.182110	0.021851	-0.004333	0.101807	-0.099646	-6.220011	0.195809
37576	0	2.109711	-0.474565	10.062919	0.021170	-0.004753	0.100614	-0.089096	-6.133133	0.198554
37577	0	2.086495	-0.432920	9.840376	0.020935	-0.004333	0.098389	-0.081970	-6.047230	0.198707
37578	0	2.011579	-0.444296	9.617422	0.020187	-0.004448	0.096159	-0.073925	-5.957691	0.203279
37579	0	1.970640	-0.439457	9.522915	0.019775	-0.004395	0.095215	-0.071791	-5.870434	0.205319
37580	0	1.902980	-0.432371	9.263122	0.019092	-0.004334	0.092618	-0.056600	-5.789754	0.205765
37581	0	1.843871	-0.451288	9.199120	0.018494	-0.004517	0.091980	-0.050025	-5.717091	0.203357
37582	0	1.840163	-0.396085	9.048506	0.018446	-0.003961	0.090476	-0.048422	-5.656694	0.203766
37583	0	1.796451	-0.438950	8.924188	0.018005	-0.004395	0.089233	-0.040224	-5.600013	0.208016
37584	0	1.783555	-0.432085	8.785159	0.017863	-0.004324	0.087846	-0.034532	-5.559631	0.206932
37585	0	1.743868	-0.457484	8.734493	0.017456	-0.004578	0.087341	-0.029360	-5.532606	0.204866
37586	0	1.735173	-0.432346	8.686156	0.017360	-0.004329	0.086860	-0.021083	-5.517822	0.202900
37587	0	1.727346	-0.439116	8.654792	0.017273	-0.004395	0.086548	-0.015385	-5.514268	0.205038
37588	0	1.753073	-0.414301	8.672747	0.017518	-0.004144	0.086730	-0.013304	-5.526794	0.205058
37589	0	1.760084	-0.414999	8.813025	0.017578	-0.004150	0.088135	-0.011759	-5.552081	0.206265
37590	0	1.796094	-0.433448	8.854578	0.017928	-0.004333	0.088552	-0.012117	-5.590306	0.210050
37591	0	1.829142	-0.403030	8.946889	0.018250	-0.004028	0.089478	-0.013820	-5.639736	0.211327
37592	0	1.862763	-0.409180	9.103641	0.018579	-0.004094	0.091046	-0.010237	-5.697287	0.216230
37593	0	1.885637	-0.403459	9.221210	0.018799	-0.004028	0.092224	-0.017288	-5.764538	0.218384
37594	0	1.940608	-0.404606	9.383395	0.019342	-0.004042	0.093847	-0.022015	-5.837994	0.227755
37595	0	1.996628	-0.409436	9.544441	0.019897	-0.004089	0.095459	-0.027425	-5.916395	0.227609
37596	0	2.017304	-0.440883	9.779452	0.020100	-0.004405	0.097810	-0.031383	-5.998144	0.238425
37597	0	2.081997	-0.415947	9.983899	0.020752	-0.004150	0.099854	-0.041095	-6.071984	0.242211
37598	0	2.132344	-0.447629	10.176204	0.021256	-0.004475	0.101776	-0.042342	-6.143213	0.242385
37599	0	2.148916	-0.458999	10.362353	0.021423	-0.004578	0.103638	-0.055204	-6.211780	0.247491
37600	0	2.234848	-0.491533	10.402195	0.022287	-0.004909	0.104035	-0.061902	-6.274907	0.254803
37601	0	2.221295	-0.482648	10.643319	0.022156	-0.004822	0.106445	-0.066166	-6.332305	0.252165
37602	0	2.256001	-0.489842	10.757059	0.022515	-0.004893	0.107580	-0.070726	-6.375763	0.259399
37603	0	2.280038	-0.469919	10.820814	0.022766	-0.004700	0.108215	-0.069198	-6.407924	0.256549
37604	0	2.279336	-0.512574	10.911152	0.022774	-0.005126	0.109116	-0.067839	-6.424396	0.260539
37605	0	2.295781	-0.488881	10.900671	0.022949	-0.004883	0.109009	-0.072797	-6.429314	0.260063
37606	0	2.308166	-0.465170	10.863923	0.023088	-0.004651	0.108638	-0.072001	-6.418092	0.255951
37607	0	2.280906	-0.476142	10.931771	0.022827	-0.004761	0.109314	-0.071168	-6.395044	0.255194
37608	0	2.300597	-0.488367	10.804515	0.023035	-0.004885	0.108039	-0.068412	-6.360147	0.252672
37609	0	2.272725	-0.451561	10.639263	0.022766	-0.004517	0.106384	-0.065601	-6.314215	0.255294
37610	0	2.245811	-0.475706	10.531211	0.022506	-0.004759	0.105302	-0.061825	-6.258338	0.253987
37611	0	2.228074	-0.475478	10.419974	0.022339	-0.004761	0.104187	-0.053374	-6.190413	0.250964
37612	0	2.179797	-0.438110	10.233266	0.021858	-0.004383	0.102320	-0.049146	-6.118952	0.248472
37613	0	2.154237	-0.438823	10.096612	0.021606	-0.004395	0.100952	-0.040023	-6.042257	0.244519
37614	0	2.062208	-0.413041	9.873452	0.020687	-0.004139	0.098721	-0.028173	-5.962818	0.243805
37615	0	2.007331	-0.432735	9.712136	0.020142	-0.004333	0.097107	-0.018894	-5.878300	0.242400
37616	0	1.958251	-0.401361	9.531570	0.019641	-0.004017	0.095304	-0.012992	-5.804124	0.240602
37617	0	1.947522	-0.396648	9.309039	0.019531	-0.003967	0.093079	-0.009970	-5.731190	0.241015
37618	0	1.906548	-0.438859	9.250151	0.019114	-0.004394	0.092491	-0.001942	-5.666540	0.240285
37619	0	1.875315	-0.433365	9.101284	0.018799	-0.004333	0.091003	-0.000227	-5.605112	0.236726
37620	0	1.873575	-0.427148	8.999102	0.018769	-0.004273	0.089984	0.003941	-5.558519	0.237978
37621	0	1.809977	-0.439107	8.905609	0.018127	-0.004395	0.089050	0.009993	-5.519015	0.238461
37622	0	1.768747	-0.432839	8.827095	0.017706	-0.004327	0.088267	0.009522	-5.491175	0.244762
37623	0	1.793307	-0.409271	8.758760	0.017944	-0.004089	0.087585	0.006662	-5.472530	0.249588
37624	0	1.773856	-0.416036	8.752803	0.017738	-0.004157	0.087528	0.003726	-5.468916	0.251361
37625	0	1.752782	-0.451185	8.770562	0.017517	-0.004517	0.087708	0.011010	-5.479009	0.252011
37626	0	1.828992	-0.432261	8.855330	0.018270	-0.004324	0.088557	0.013795	-5.500242	0.249895
37627	0	1.827497	-0.427492	8.935015	0.018250	-0.004272	0.089355	0.011674	-5.528998	0.252016
37628	0	1.809144	-0.440325	9.037457	0.018057	-0.004400	0.090382	0.008789	-5.568928	0.256590
37629	0	1.866202	-0.433927	9.197033	0.018616	-0.004333	0.091980	0.002433	-5.622696	0.264767
37630	0	1.900846	-0.435091	9.329128	0.018953	-0.004346	0.093303	-0.003014	-5.686496	0.272863
37631	0	1.940768	-0.439989	9.483623	0.019348	-0.004395	0.094849	-0.008811	-5.754527	0.276314
37632	0	2.001850	-0.441332	9.603037	0.019957	-0.004406	0.096044	-0.016876	-5.824497	0.285095
37633	0	2.063348	-0.433974	9.782548	0.020569	-0.004333	0.097839	-0.023533	-5.896295	0.294528
37634	0	2.143265	-0.447405	9.944423	0.021371	-0.004469	0.099458	-0.028762	-5.963593	0.299096
37635	0	2.136464	-0.440198	10.112157	0.021301	-0.004395	0.101135	-0.036503	-6.031535	0.304738
37636	0	2.148916	-0.478522	10.286486	0.021430	-0.004776	0.102878	-0.045995	-6.093585	0.308433
37637	0	2.184746	-0.457847	10.386964	0.021790	-0.004578	0.103882	-0.046244	-6.153667	0.305525
37638	0	2.226226	-0.446523	10.579833	0.022212	-0.004457	0.105809	-0.053766	-6.204264	0.308439
37639	0	2.231266	-0.458743	10.674280	0.022278	-0.004578	0.106750	-0.063197	-6.237860	0.308288
37640	0	2.292355	-0.478480	10.739977	0.022897	-0.004781	0.107406	-0.066420	-6.262670	0.309234
37641	0	2.265862	-0.482599	10.766276	0.022644	-0.004822	0.107666	-0.069701	-6.274424	0.310332
37642	0	2.285951	-0.495451	10.826880	0.022856	-0.004952	0.108270	-0.070614	-6.274659	0.310335
37643	0	2.282300	-0.500495	10.797206	0.022827	-0.005005	0.107971	-0.069322	-6.266551	0.305789
37644	0	2.285752	-0.470077	10.779372	0.022880	-0.004701	0.107789	-0.067895	-6.239376	0.305924
37645	0	2.255289	-0.482599	10.706182	0.022583	-0.004822	0.107056	-0.070718	-6.203451	0.307768
37646	0	2.248421	-0.488900	10.652608	0.022523	-0.004891	0.106518	-0.066472	-6.158125	0.310728
37647	0	2.204348	-0.506384	10.541855	0.022095	-0.005066	0.105408	-0.062398	-6.098780	0.311725
37648	0	2.175068	-0.481445	10.397656	0.021811	-0.004818	0.103964	-0.056635	-6.029186	0.310759
37649	0	2.130263	-0.457668	10.224639	0.021362	-0.004578	0.102234	-0.053631	-5.958666	0.312249
37650	0	2.106041	-0.457275	10.050102	0.021123	-0.004577	0.100488	-0.047210	-5.883765	0.313976
37651	0	2.056664	-0.439262	9.876817	0.020630	-0.004395	0.098755	-0.043008	-5.806781	0.317486
37652	0	2.038008	-0.408376	9.720725	0.020444	-0.004086	0.097194	-0.037774	-5.727913	0.319850
37653	0	1.996183	-0.426961	9.565428	0.020020	-0.004272	0.095642	-0.032414	-5.655199	0.325376
37654	0	1.942148	-0.438524	9.415116	0.019479	-0.004390	0.094139	-0.025030	-5.581896	0.322235
37655	0	1.911107	-0.451443	9.266263	0.019165	-0.004517	0.092651	-0.020451	-5.511626	0.323637
37656	0	1.889424	-0.414550	9.176647	0.018936	-0.004147	0.091758	-0.017341	-5.455740	0.322806
37657	0	1.833723	-0.427191	9.064419	0.018372	-0.004272	0.090637	-0.014962	-5.408788	0.318571
37658	0	1.815831	-0.457516	8.925161	0.018182	-0.004577	0.089247	-0.011474	-5.375109	0.320032
37659	0	1.744067	-0.420839	8.819899	0.017456	-0.004211	0.088196	-0.006147	-5.351590	0.321369
37660	0	1.784405	-0.426725	8.795894	0.017852	-0.004267	0.087957	-0.005440	-5.337932	0.321085
37661	0	1.782373	-0.427200	8.801242	0.017822	-0.004272	0.088013	-0.003603	-5.336316	0.323946
37662	0	1.771425	-0.464802	8.849729	0.017703	-0.004639	0.088500	-0.014421	-5.347317	0.326560
37663	0	1.777875	-0.470506	8.874133	0.017761	-0.004700	0.088745	-0.020205	-5.366451	0.333658
37664	0	1.806740	-0.452757	8.940255	0.018041	-0.004528	0.089408	-0.018706	-5.397203	0.336831
37665	0	1.847056	-0.439669	9.087354	0.018433	-0.004395	0.090881	-0.020613	-5.441523	0.341237
37666	0	1.855282	-0.422139	9.201573	0.018509	-0.004216	0.092025	-0.026295	-5.492668	0.346682
37667	0	1.915331	-0.446193	9.343443	0.019104	-0.004456	0.093445	-0.033332	-5.549611	0.352078
37668	0	1.956278	-0.459649	9.444897	0.019508	-0.004591	0.094460	-0.039317	-5.612119	0.360206
37669	0	1.989078	-0.433921	9.587472	0.019836	-0.004333	0.095886	-0.045454	-5.673583	0.361086
37670	0	2.043493	-0.404558	9.731413	0.020373	-0.004041	0.097327	-0.050555	-5.742562	0.370231
37671	0	2.075144	-0.439876	9.971869	0.020691	-0.004395	0.099731	-0.054797	-5.808600	0.378080
37672	0	2.087572	-0.465266	10.085216	0.020813	-0.004647	0.100865	-0.060319	-5.876405	0.377813
37673	0	2.154508	-0.476965	10.228175	0.021484	-0.004761	0.102295	-0.069599	-5.940948	0.380775
37674	0	2.177876	-0.429386	10.384472	0.021729	-0.004292	0.103855	-0.071439	-5.991903	0.383837
37675	0	2.214202	-0.421512	10.460411	0.022095	-0.004211	0.104614	-0.074710	-6.040265	0.390570
37676	0	2.266049	-0.453190	10.647607	0.022618	-0.004524	0.106485	-0.082046	-6.082264	0.390775
37677	0	2.261570	-0.488860	10.704850	0.022583	-0.004883	0.107056	-0.087259	-6.113859	0.393853
37678	0	2.297638	-0.496064	10.746246	0.022953	-0.004956	0.107468	-0.090871	-6.135397	0.391197
37679	0	2.289273	-0.488535	10.760390	0.022888	-0.004883	0.107605	-0.092341	-6.136883	0.395715
37680	0	2.252524	-0.488797	10.815257	0.022531	-0.004889	0.108151	-0.090449	-6.127932	0.394444
37681	0	2.250650	-0.476102	10.785234	0.022522	-0.004761	0.107849	-0.089334	-6.108178	0.396172
37682	0	2.240353	-0.464299	10.749390	0.022429	-0.004640	0.107489	-0.091333	-6.077234	0.398383
37683	0	2.211922	-0.518688	10.669709	0.022156	-0.005188	0.106689	-0.088538	-6.034716	0.400278
37684	0	2.191682	-0.524139	10.530949	0.021961	-0.005247	0.105300	-0.080676	-5.983162	0.395843
37685	0	2.192746	-0.481810	10.395259	0.021973	-0.004822	0.103943	-0.074948	-5.930109	0.390177
37686	0	2.151934	-0.456266	10.220368	0.021578	-0.004571	0.102191	-0.063893	-5.861307	0.385364
37687	0	2.099950	-0.444754	10.078143	0.021057	-0.004456	0.100769	-0.053020	-5.792542	0.391404
37688	0	2.082423	-0.461657	9.970659	0.020882	-0.004623	0.099694	-0.043376	-5.723334	0.394027
37689	0	2.020459	-0.457373	9.705841	0.020264	-0.004578	0.097046	-0.036916	-5.650398	0.394443
37690	0	2.008581	-0.462684	9.647298	0.020145	-0.004631	0.096460	-0.030070	-5.576431	0.393198
37691	0	1.960800	-0.433184	9.479706	0.019653	-0.004333	0.094788	-0.026337	-5.518474	0.388649
37692	0	1.902782	-0.420388	9.371697	0.019075	-0.004209	0.093707	-0.018906	-5.457130	0.390557
37693	0	1.887892	-0.408705	9.204974	0.018921	-0.004089	0.092041	-0.014346	-5.401712	0.389063
37694	0	1.886550	-0.426982	9.053923	0.018899	-0.004269	0.090532	-0.014125	-5.356218	0.393646
37695	0	1.834293	-0.427494	8.966639	0.018372	-0.004272	0.089661	-0.015661	-5.316469	0.393032
37696	0	1.841845	-0.452252	8.943164	0.018436	-0.004522	0.089428	-0.014471	-5.290310	0.393967
37697	0	1.823848	-0.426994	8.929681	0.018250	-0.004272	0.089294	-0.009945	-5.273029	0.395395
37698	0	1.816631	-0.420666	8.923726	0.018167	-0.004207	0.089237	-0.008743	-5.269606	0.393563
37699	0	1.807405	-0.402914	8.935389	0.018066	-0.004028	0.089355	-0.008663	-5.276285	0.395828
37700	0	1.779737	-0.421697	8.983563	0.017776	-0.004213	0.089840	-0.012293	-5.299786	0.399594
37701	0	1.827702	-0.415473	9.032627	0.018250	-0.004150	0.090332	-0.016852	-5.331561	0.399444
37702	0	1.870103	-0.440295	9.135115	0.018671	-0.004404	0.091357	-0.014613	-5.366073	0.405735
37703	0	1.884163	-0.457976	9.233737	0.018799	-0.004578	0.092346	-0.016513	-5.416067	0.409768
37704	0	1.948440	-0.494912	9.365959	0.019435	-0.004949	0.093670	-0.016515	-5.473480	0.411073
37705	0	1.927751	-0.500698	9.459392	0.019226	-0.005005	0.094604	-0.018443	-5.532689	0.416209
37706	0	1.999268	-0.434147	9.652492	0.019941	-0.004338	0.096536	-0.021608	-5.590556	0.412912
37707	0	2.007696	-0.439948	9.807154	0.020020	-0.004395	0.098083	-0.026780	-5.654547	0.415125
37708	0	2.074168	-0.440903	9.926745	0.020685	-0.004405	0.099279	-0.030796	-5.716671	0.414393
37709	0	2.135374	-0.415670	10.063560	0.021301	-0.004150	0.100647	-0.037265	-5.773350	0.413843
37710	0	2.145890	-0.465587	10.213797	0.021407	-0.004652	0.102149	-0.040900	-5.828371	0.418515
37711	0	2.177979	-0.458083	10.265013	0.021729	-0.004578	0.102661	-0.043797	-5.882580	0.418785
37712	0	2.212028	-0.470525	10.482636	0.022077	-0.004706	0.104836	-0.041870	-5.927291	0.421970
37713	0	2.230924	-0.452212	10.527876	0.022278	-0.004517	0.105286	-0.046932	-5.958454	0.426279
37714	0	2.243080	-0.459398	10.575326	0.022402	-0.004589	0.105760	-0.051274	-5.986890	0.427186
37715	0	2.259894	-0.457869	10.705226	0.022583	-0.004578	0.107056	-0.051363	-6.000954	0.436934
37716	0	2.279926	-0.470289	10.729181	0.022798	-0.004703	0.107292	-0.050525	-5.999809	0.436418
37717	0	2.300671	-0.494423	10.723951	0.023010	-0.004944	0.107239	-0.049680	-5.993105	0.435633
37718	0	2.286728	-0.476049	10.638814	0.022881	-0.004762	0.106385	-0.047049	-5.975917	0.437344
37719	0	2.230969	-0.481268	10.681803	0.022339	-0.004822	0.106812	-0.035940	-5.941744	0.443481
37720	0	2.212315	-0.486116	10.634319	0.022159	-0.004865	0.106336	-0.030621	-5.900662	0.445189
37721	0	2.186774	-0.450949	10.505096	0.021912	-0.004517	0.105042	-0.021316	-5.849950	0.444755
37722	0	2.152925	-0.468073	10.336163	0.021581	-0.004686	0.103351	-0.013427	-5.790084	0.443024
37723	0	2.143230	-0.463036	10.218417	0.021484	-0.004639	0.102173	-0.002482	-5.728868	0.440255
37724	0	2.084038	-0.498446	10.110725	0.020893	-0.004989	0.101096	0.003981	-5.666337	0.443056
37725	0	2.051166	-0.487842	9.956036	0.020569	-0.004883	0.099548	0.010770	-5.597734	0.441915
37726	0	2.021833	-0.407603	9.732459	0.020273	-0.004082	0.097313	0.019209	-5.530293	0.446423
37727	0	1.978353	-0.420508	9.589744	0.019836	-0.004211	0.095886	0.028471	-5.464312	0.447971
37728	0	1.962048	-0.395226	9.506412	0.019670	-0.003955	0.095054	0.033397	-5.401227	0.454861
37729	0	1.924071	-0.408510	9.363767	0.019287	-0.004089	0.093628	0.040273	-5.341679	0.455615
37730	0	1.909314	-0.383444	9.200779	0.019135	-0.003838	0.091999	0.045836	-5.287386	0.457299
37731	0	1.900896	-0.420851	9.082757	0.019043	-0.004211	0.090820	0.051027	-5.241759	0.453928
37732	0	1.901311	-0.408162	9.016822	0.019036	-0.004084	0.090163	0.055044	-5.209575	0.454112
37733	0	1.866197	-0.420986	8.941966	0.018677	-0.004211	0.089417	0.058371	-5.187923	0.451823
37734	0	1.814995	-0.408349	8.930212	0.018159	-0.004086	0.089300	0.063425	-5.173722	0.446806
37735	0	1.824761	-0.396675	8.953899	0.018250	-0.003967	0.089539	0.065312	-5.168590	0.448471
37736	0	1.770453	-0.414891	8.917077	0.017696	-0.004149	0.089172	0.067044	-5.176360	0.446211
37737	0	1.796197	-0.409271	8.965696	0.017944	-0.004089	0.089661	0.063783	-5.196196	0.449111
37738	0	1.800331	-0.422157	9.086891	0.017980	-0.004219	0.090874	0.061543	-5.223357	0.447647
37739	0	1.864693	-0.421295	9.099696	0.018616	-0.004211	0.091003	0.060434	-5.259950	0.446168
37740	0	1.871810	-0.470830	9.226357	0.018679	-0.004704	0.092272	0.055293	-5.306241	0.448479
37741	0	1.945001	-0.458484	9.429056	0.019409	-0.004578	0.094299	0.047360	-5.353173	0.451632
37742	0	1.953798	-0.441624	9.500371	0.019491	-0.004410	0.095014	0.040326	-5.406917	0.457095
37743	0	1.964453	-0.464420	9.660778	0.019592	-0.004639	0.096619	0.034415	-5.466197	0.456160
37744	0	2.030183	-0.477566	9.768275	0.020247	-0.004772	0.097694	0.030888	-5.528409	0.451648
37745	0	2.038028	-0.475922	9.910976	0.020325	-0.004761	0.099121	0.033128	-5.589996	0.452171
37746	0	2.079461	-0.433258	10.091749	0.020742	-0.004331	0.100928	0.031517	-5.646586	0.460133
37747	0	2.129332	-0.439998	10.234470	0.021240	-0.004395	0.102356	0.026060	-5.703384	0.457674
37748	0	2.194524	-0.465378	10.366439	0.021896	-0.004650	0.103675	0.022671	-5.754789	0.458304
37749	0	2.207394	-0.488391	10.362908	0.022034	-0.004883	0.103638	0.022165	-5.796683	0.460184
37750	0	2.239294	-0.476780	10.477178	0.022359	-0.004764	0.104779	0.018428	-5.831328	0.463302
37751	0	2.218434	-0.476015	10.540173	0.022156	-0.004761	0.105408	0.019878	-5.859830	0.461089
37752	0	2.247348	-0.451221	10.575820	0.022457	-0.004516	0.105762	0.024495	-5.875013	0.462329
37753	0	2.234543	-0.433104	10.626093	0.022339	-0.004333	0.106262	0.028170	-5.879517	0.468064
37754	0	2.228540	-0.457158	10.668766	0.022290	-0.004573	0.106687	0.030721	-5.871798	0.471413
37755	0	2.226398	-0.420917	10.577693	0.022278	-0.004211	0.105774	0.034410	-5.854291	0.471282
37756	0	2.241114	-0.469315	10.529620	0.022433	-0.004696	0.105291	0.038749	-5.827710	0.477584
37757	0	2.218722	-0.451775	10.559699	0.022217	-0.004517	0.105591	0.038991	-5.793151	0.481550
37758	0	2.206403	-0.469821	10.371752	0.022098	-0.004703	0.103710	0.045241	-5.753628	0.481449
37759	0	2.168815	-0.451302	10.309704	0.021729	-0.004517	0.103088	0.050747	-5.706323	0.484338
37760	0	2.117310	-0.420029	10.164996	0.021221	-0.004205	0.101640	0.057369	-5.649711	0.483611
37761	0	2.100759	-0.408853	10.035222	0.021057	-0.004089	0.100342	0.059987	-5.590735	0.479323
37762	0	2.054154	-0.427260	9.841955	0.020594	-0.004272	0.098409	0.060468	-5.527675	0.478359
37763	0	2.027172	-0.445599	9.717902	0.020325	-0.004456	0.097168	0.061752	-5.462822	0.482621
37764	0	1.986691	-0.396324	9.634452	0.019915	-0.003968	0.096334	0.069293	-5.403688	0.481194
37765	0	1.991378	-0.432879	9.552957	0.019958	-0.004333	0.095520	0.076518	-5.347693	0.477894
37766	0	1.952350	-0.450715	9.371591	0.019566	-0.004508	0.093707	0.079221	-5.293909	0.477903
37767	0	1.895020	-0.463608	9.253593	0.018982	-0.004639	0.092529	0.083899	-5.252290	0.480946
37768	0	1.876732	-0.457199	9.151022	0.018797	-0.004573	0.091504	0.086492	-5.212921	0.488446
37769	0	1.852982	-0.445593	9.088641	0.018555	-0.004456	0.090881	0.087464	-5.179246	0.489612
37770	0	1.824676	-0.433277	9.052762	0.018261	-0.004334	0.090525	0.090851	-5.158947	0.490887
37771	0	1.842617	-0.402861	9.057747	0.018433	-0.004028	0.090576	0.091692	-5.148457	0.493772
37772	0	1.854012	-0.445744	9.045621	0.018541	-0.004457	0.090456	0.091664	-5.144596	0.495905
37773	0	1.838109	-0.414916	9.014704	0.018372	-0.004150	0.090149	0.094194	-5.154360	0.496491
37774	0	1.877333	-0.409194	9.026260	0.018757	-0.004087	0.090266	0.089432	-5.172944	0.491919
37775	0	1.851986	-0.433853	9.136408	0.018494	-0.004333	0.091370	0.084023	-5.203491	0.495559
37776	0	1.864082	-0.428387	9.177856	0.018607	-0.004283	0.091785	0.083602	-5.243214	0.499886
37777	0	1.902158	-0.427567	9.319246	0.018982	-0.004272	0.093201	0.080359	-5.289642	0.505101
37778	0	1.935030	-0.416046	9.396756	0.019305	-0.004157	0.093977	0.076835	-5.342287	0.505953
37779	0	1.957708	-0.415738	9.514409	0.019531	-0.004150	0.095154	0.069127	-5.395162	0.510051
37780	0	2.010123	-0.460048	9.713740	0.020052	-0.004593	0.097148	0.060849	-5.450978	0.510026
37781	0	2.067861	-0.439818	9.813412	0.020630	-0.004395	0.098145	0.057236	-5.505580	0.514252
37782	0	2.084155	-0.453036	9.963725	0.020789	-0.004524	0.099648	0.050798	-5.563561	0.513980
37783	0	2.104437	-0.488166	10.063695	0.020996	-0.004883	0.100647	0.052633	-5.616265	0.516689
37784	0	2.132044	-0.469818	10.128812	0.021276	-0.004698	0.101297	0.052786	-5.663753	0.517073
37785	0	2.140499	-0.489052	10.301812	0.021362	-0.004883	0.103027	0.044946	-5.708985	0.516711
37786	0	2.185026	-0.459497	10.428244	0.021814	-0.004594	0.104290	0.044448	-5.746183	0.527778
37787	0	2.224861	-0.470376	10.515667	0.022217	-0.004700	0.105164	0.040841	-5.778623	0.531809
37788	0	2.230214	-0.483278	10.593810	0.022281	-0.004830	0.105943	0.039100	-5.799619	0.531460
37789	0	2.229117	-0.482208	10.589318	0.022278	-0.004822	0.105896	0.039692	-5.811876	0.526353
37790	0	2.261329	-0.458136	10.625465	0.022610	-0.004579	0.106256	0.037801	-5.813557	0.530285
37791	0	2.264255	-0.463508	10.620165	0.022644	-0.004639	0.106201	0.042713	-5.809783	0.532013
37792	0	2.226452	-0.450788	10.638655	0.022275	-0.004510	0.106384	0.046062	-5.796385	0.533398
37793	0	2.207545	-0.469744	10.535082	0.022095	-0.004700	0.105347	0.049771	-5.773284	0.537863
37794	0	2.227239	-0.438812	10.462803	0.022301	-0.004391	0.104622	0.053963	-5.740127	0.540874
37795	0	2.175132	-0.482038	10.376785	0.021790	-0.004822	0.103760	0.056960	-5.695830	0.540583
37796	0	2.148966	-0.475622	10.341736	0.021530	-0.004759	0.103409	0.061313	-5.648892	0.543329
37797	0	2.143917	-0.445477	10.126694	0.021484	-0.004456	0.101257	0.063726	-5.595684	0.536434
37798	0	2.115866	-0.426961	9.933391	0.021213	-0.004272	0.099322	0.067557	-5.531439	0.534978
37799	0	2.063828	-0.439304	9.894905	0.020691	-0.004395	0.098938	0.070895	-5.468442	0.529266
37800	0	2.041708	-0.445507	9.780919	0.020465	-0.004453	0.097799	0.069793	-5.410389	0.530882
37801	0	1.997518	-0.445546	9.620063	0.020020	-0.004456	0.096191	0.071508	-5.355548	0.534106
37802	0	1.970295	-0.469777	9.524254	0.019749	-0.004700	0.095233	0.075383	-5.298526	0.532582
37803	0	1.948997	-0.427116	9.400277	0.019531	-0.004272	0.093994	0.078434	-5.246216	0.528375
37804	0	1.898734	-0.433193	9.261364	0.019022	-0.004332	0.092607	0.079527	-5.201358	0.537844
37805	0	1.877155	-0.414927	9.235179	0.018799	-0.004150	0.092346	0.082260	-5.165519	0.540767
37806	0	1.853574	-0.420290	9.138563	0.018561	-0.004210	0.091380	0.091774	-5.131408	0.543089
37807	0	1.847987	-0.433165	9.064011	0.018494	-0.004333	0.090637	0.095300	-5.111997	0.544412
37808	0	1.863697	-0.426708	9.021831	0.018649	-0.004270	0.090216	0.099589	-5.094605	0.539530
37809	0	1.830821	-0.451462	9.027157	0.018311	-0.004517	0.090271	0.103146	-5.089668	0.541952
37810	0	1.855718	-0.433250	9.002618	0.018550	-0.004330	0.090028	0.100613	-5.096939	0.546700
37811	0	1.881531	-0.415429	9.099983	0.018799	-0.004150	0.091003	0.096609	-5.115708	0.545693
37812	0	1.885221	-0.421958	9.147977	0.018831	-0.004220	0.091484	0.097943	-5.139982	0.546706
37813	0	1.931609	-0.415715	9.148528	0.019287	-0.004150	0.091492	0.090363	-5.174298	0.550858
37814	0	1.907290	-0.399034	9.269194	0.019040	-0.003982	0.092699	0.080359	-5.212865	0.551027
37815	0	1.938370	-0.396988	9.441399	0.019348	-0.003967	0.094421	0.077870	-5.254056	0.552913
37816	0	1.977157	-0.416049	9.549491	0.019725	-0.004156	0.095505	0.073174	-5.308172	0.554725
37817	0	1.982376	-0.458553	9.648629	0.019775	-0.004578	0.096497	0.064431	-5.363666	0.558337
37818	0	2.022345	-0.442034	9.780777	0.020179	-0.004411	0.097817	0.053922	-5.414031	0.566635
37819	0	2.061925	-0.458129	9.904942	0.020569	-0.004578	0.099060	0.050242	-5.470395	0.572918
37820	0	2.114640	-0.459440	10.037033	0.021098	-0.004585	0.100381	0.040486	-5.523559	0.576039
37821	0	2.110148	-0.446006	10.143102	0.021057	-0.004456	0.101440	0.036014	-5.571743	0.577072
37822	0	2.136756	-0.465665	10.214437	0.021329	-0.004648	0.102153	0.027291	-5.613170	0.579652
37823	0	2.188485	-0.451996	10.295889	0.021851	-0.004517	0.102966	0.024291	-5.649395	0.585100
37824	0	2.188983	-0.464862	10.453145	0.021859	-0.004646	0.104538	0.022472	-5.681121	0.586324
37825	0	2.217578	-0.470409	10.467086	0.022156	-0.004700	0.104675	0.018585	-5.701160	0.591875
37826	0	2.239754	-0.508125	10.557706	0.022379	-0.005075	0.105581	0.013242	-5.719527	0.598738
37827	0	2.234493	-0.513338	10.552819	0.022339	-0.005127	0.105530	0.007343	-5.724296	0.604589
37828	0	2.228804	-0.495495	10.589255	0.022289	-0.004957	0.105892	0.010769	-5.721144	0.607770
37829	0	2.238758	-0.464050	10.492198	0.022400	-0.004639	0.104919	0.009968	-5.705881	0.609208
37830	0	2.217063	-0.445821	10.529497	0.022192	-0.004459	0.105290	0.012477	-5.680804	0.610990
37831	0	2.194645	-0.475967	10.449775	0.021973	-0.004761	0.104492	0.014933	-5.650292	0.612746
37832	0	2.170619	-0.470260	10.347135	0.021737	-0.004698	0.103465	0.011036	-5.614305	0.610263
37833	0	2.156532	-0.469767	10.248679	0.021606	-0.004700	0.102478	0.014715	-5.566590	0.606781
37834	0	2.142231	-0.457171	10.122226	0.021463	-0.004574	0.101213	0.018506	-5.518364	0.603010
37835	0	2.089010	-0.445236	10.041234	0.020935	-0.004456	0.100403	0.023602	-5.465341	0.600656
37836	0	2.049530	-0.475247	9.884369	0.020541	-0.004755	0.098834	0.028026	-5.410434	0.601197
37837	0	2.034185	-0.426900	9.766556	0.020386	-0.004272	0.097656	0.033551	-5.357221	0.604742
37838	0	2.007515	-0.407863	9.640129	0.020116	-0.004083	0.096393	0.039761	-5.307134	0.605432
37839	0	1.979351	-0.451296	9.577322	0.019836	-0.004517	0.095764	0.045537	-5.254103	0.603753
37840	0	1.953094	-0.480788	9.438566	0.019568	-0.004815	0.094378	0.055628	-5.206921	0.605876
37841	0	1.925626	-0.482301	9.308494	0.019287	-0.004822	0.093079	0.055499	-5.167302	0.606672
37842	0	1.901200	-0.488425	9.242588	0.019042	-0.004886	0.092420	0.058592	-5.128458	0.610492
37843	0	1.859304	-0.451201	9.155757	0.018616	-0.004517	0.091553	0.065520	-5.098422	0.614099
37844	0	1.843452	-0.432241	9.193033	0.018448	-0.004325	0.091928	0.069746	-5.080106	0.619011
37845	0	1.854920	-0.415402	9.100437	0.018555	-0.004150	0.091003	0.066303	-5.071519	0.620290
37846	0	1.848007	-0.452805	9.069944	0.018482	-0.004524	0.090699	0.062547	-5.067155	0.619079
37847	0	1.880847	-0.457507	9.075741	0.018799	-0.004578	0.090759	0.066549	-5.077650	0.614086
37848	0	1.864992	-0.445296	9.130063	0.018635	-0.004451	0.091304	0.064686	-5.094966	0.617325
37849	0	1.894285	-0.445719	9.191435	0.018921	-0.004456	0.091919	0.063389	-5.120662	0.616904
37850	0	1.905564	-0.440253	9.239134	0.019026	-0.004398	0.092398	0.058845	-5.155987	0.614233
37851	0	1.895362	-0.445335	9.368246	0.018921	-0.004456	0.093689	0.062073	-5.194341	0.613726
37852	0	1.927112	-0.439193	9.415561	0.019231	-0.004391	0.094164	0.061110	-5.241680	0.616586
37853	0	1.951310	-0.433613	9.569427	0.019470	-0.004333	0.095703	0.058459	-5.291356	0.617738
37854	0	2.021261	-0.440166	9.640674	0.020166	-0.004400	0.096416	0.057216	-5.344618	0.617409
37855	0	2.067442	-0.427653	9.795186	0.020630	-0.004272	0.097961	0.052922	-5.395080	0.613694
37856	0	2.112679	-0.446635	9.866494	0.021086	-0.004464	0.098674	0.050943	-5.441113	0.617953
37857	0	2.110429	-0.482384	9.996555	0.021057	-0.004822	0.099976	0.049033	-5.493536	0.619574
37858	0	2.150074	-0.464900	10.171528	0.021458	-0.004643	0.101725	0.043371	-5.540433	0.623556
37859	0	2.158799	-0.452132	10.210262	0.021545	-0.004517	0.102112	0.038658	-5.586593	0.626154
37860	0	2.129964	-0.477596	10.281754	0.021264	-0.004770	0.102825	0.032989	-5.624620	0.631334
37861	0	2.181485	-0.476317	10.479199	0.021790	-0.004761	0.104797	0.031040	-5.650696	0.632575
37862	0	2.216666	-0.470851	10.490333	0.022145	-0.004705	0.104908	0.028420	-5.672487	0.629836
37863	0	2.198803	-0.507229	10.516005	0.021973	-0.005066	0.105164	0.022364	-5.687676	0.633214
37864	0	2.213040	-0.519878	10.533809	0.022125	-0.005201	0.105339	0.025992	-5.691745	0.638487
37865	0	2.239898	-0.494547	10.589612	0.022400	-0.004944	0.105896	0.025193	-5.689208	0.635377
37866	0	2.214450	-0.470344	10.522658	0.022154	-0.004704	0.105225	0.026329	-5.677477	0.638165
37867	0	2.195156	-0.487934	10.480195	0.021973	-0.004883	0.104797	0.031216	-5.652902	0.636656
37868	0	2.178364	-0.450294	10.420112	0.021809	-0.004510	0.104196	0.039970	-5.623917	0.636020
37869	0	2.169719	-0.475432	10.315631	0.021729	-0.004761	0.103149	0.048268	-5.587627	0.639021
37870	0	2.157104	-0.444214	10.219353	0.021605	-0.004443	0.102186	0.050733	-5.547508	0.643373
37871	0	2.131980	-0.445165	10.163264	0.021362	-0.004456	0.101624	0.056486	-5.498110	0.644601
37872	0	2.105414	-0.431918	10.036789	0.021095	-0.004326	0.100359	0.065352	-5.449685	0.638735
37873	0	2.095456	-0.438762	9.864196	0.020996	-0.004395	0.098633	0.074644	-5.399990	0.637781
37874	0	2.050236	-0.437603	9.768301	0.020547	-0.004381	0.097673	0.082052	-5.346284	0.639996
37875	0	2.016097	-0.432856	9.699376	0.020203	-0.004333	0.096985	0.089194	-5.295629	0.639681
37876	0	1.995673	-0.450439	9.609513	0.019998	-0.004507	0.096087	0.093695	-5.245476	0.635332
37877	0	1.961833	-0.451252	9.418474	0.019653	-0.004517	0.094177	0.099903	-5.201489	0.633442
37878	0	1.906222	-0.456833	9.316084	0.019095	-0.004570	0.093154	0.103228	-5.159247	0.632365
37879	0	1.907502	-0.433116	9.314570	0.019104	-0.004333	0.093140	0.107311	-5.122181	0.634974
37880	0	1.865918	-0.396453	9.211779	0.018681	-0.003963	0.092113	0.107175	-5.094143	0.635996
37881	0	1.884587	-0.415125	9.216591	0.018860	-0.004150	0.092163	0.107227	-5.075328	0.640987
37882	0	1.851610	-0.415235	9.162055	0.018526	-0.004152	0.091619	0.108176	-5.061438	0.640708
37883	0	1.855417	-0.451451	9.143087	0.018555	-0.004517	0.091431	0.111664	-5.059367	0.640528
37884	0	1.868249	-0.433000	9.155135	0.018676	-0.004330	0.091553	0.112141	-5.066321	0.643906
37885	0	1.880784	-0.457708	9.210024	0.018799	-0.004578	0.092102	0.113614	-5.076115	0.643889
37886	0	1.907899	-0.476408	9.184996	0.019060	-0.004760	0.091854	0.108941	-5.098191	0.633084
37887	0	1.913010	-0.439723	9.295105	0.019104	-0.004395	0.092957	0.106244	-5.128941	0.631646
37888	0	1.931335	-0.422038	9.379228	0.019279	-0.004217	0.093800	0.102867	-5.170059	0.636466
37889	0	1.962346	-0.420834	9.453713	0.019592	-0.004211	0.094543	0.107104	-5.206424	0.639572
37890	0	1.981626	-0.469326	9.537655	0.019777	-0.004694	0.095385	0.108344	-5.251802	0.633961
37891	0	2.018310	-0.451869	9.679302	0.020142	-0.004517	0.096802	0.106349	-5.299516	0.637006
37892	0	2.033251	-0.452241	9.823894	0.020287	-0.004521	0.098248	0.105503	-5.351697	0.634176
37893	0	2.055066	-0.446034	9.837952	0.020508	-0.004456	0.098389	0.100464	-5.400193	0.635509
37894	0	2.081383	-0.446977	10.025403	0.020778	-0.004466	0.100262	0.096759	-5.440092	0.633190
37895	0	2.116059	-0.440166	10.088192	0.021118	-0.004395	0.100891	0.089241	-5.486872	0.637329
37896	0	2.135719	-0.447732	10.208595	0.021326	-0.004471	0.102093	0.082599	-5.520428	0.633810
37897	0	2.169948	-0.463681	10.295965	0.021667	-0.004639	0.102966	0.085190	-5.554678	0.637333
37898	0	2.199806	-0.475991	10.361851	0.021976	-0.004758	0.103623	0.083666	-5.578266	0.645335
37899	0	2.193120	-0.494485	10.436596	0.021912	-0.004944	0.104370	0.083270	-5.598430	0.649195
37900	0	2.189943	-0.488984	10.448137	0.021890	-0.004886	0.104484	0.079532	-5.607794	0.648743
37901	0	2.203877	-0.476322	10.479618	0.022034	-0.004761	0.104797	0.077671	-5.612031	0.648267
37902	0	2.191705	-0.464028	10.479554	0.021921	-0.004644	0.104795	0.083018	-5.606225	0.648636
37903	0	2.165968	-0.488314	10.516517	0.021667	-0.004883	0.105164	0.083606	-5.596429	0.648670
37904	0	2.205791	-0.470089	10.388906	0.022079	-0.004701	0.103885	0.084463	-5.572414	0.650098
37905	0	2.164356	-0.488102	10.352071	0.021667	-0.004883	0.103516	0.087537	-5.544663	0.650655
37906	0	2.158585	-0.481696	10.261687	0.021620	-0.004819	0.102610	0.090910	-5.505500	0.649369
37907	0	2.120755	-0.481754	10.205778	0.021240	-0.004822	0.102051	0.096822	-5.467553	0.653380
37908	0	2.126013	-0.407973	10.097345	0.021297	-0.004082	0.100965	0.100341	-5.423932	0.653884
37909	0	2.083957	-0.414736	9.986084	0.020874	-0.004150	0.099854	0.105001	-5.383141	0.652009
37910	0	2.064441	-0.414420	9.810621	0.020684	-0.004145	0.098098	0.106829	-5.335389	0.649339
37911	0	2.046761	-0.396320	9.735970	0.020508	-0.003967	0.097351	0.112866	-5.286857	0.648794
37912	0	2.002306	-0.450713	9.645983	0.020061	-0.004509	0.096452	0.116289	-5.239991	0.644419
37913	0	1.974058	-0.421138	9.540516	0.019775	-0.004211	0.095398	0.117610	-5.196964	0.641673
37914	0	1.973803	-0.384108	9.499116	0.019767	-0.003845	0.094985	0.123684	-5.161044	0.636778
37915	0	1.925929	-0.408672	9.399996	0.019287	-0.004089	0.093994	0.128052	-5.125914	0.638595
37916	0	1.896183	-0.427088	9.223978	0.018988	-0.004268	0.092235	0.125342	-5.092632	0.641257
37917	0	1.878223	-0.433392	9.198335	0.018799	-0.004333	0.091980	0.125853	-5.070750	0.636041
37918	0	1.893796	-0.445671	9.266020	0.018949	-0.004457	0.092658	0.126619	-5.056448	0.636709
37919	0	1.879614	-0.458067	9.222452	0.018799	-0.004578	0.092224	0.123807	-5.051908	0.639411
37920	0	1.855577	-0.440338	9.136814	0.018549	-0.004401	0.091370	0.121917	-5.059237	0.641624
37921	0	1.868507	-0.445578	9.228346	0.018677	-0.004456	0.092285	0.122401	-5.068342	0.640822
37922	0	1.889108	-0.439395	9.264457	0.018876	-0.004395	0.092648	0.124932	-5.085685	0.638869
37923	0	1.887826	-0.421569	9.319677	0.018860	-0.004211	0.093201	0.120390	-5.107086	0.638775
37924	0	1.904563	-0.452982	9.330839	0.019018	-0.004526	0.093314	0.116490	-5.139582	0.642604
37925	0	1.925750	-0.445816	9.417070	0.019226	-0.004456	0.094177	0.113867	-5.176591	0.642944
37926	0	1.963119	-0.415402	9.549821	0.019594	-0.004156	0.095506	0.116768	-5.219758	0.645296
37927	0	1.987217	-0.427512	9.612287	0.019836	-0.004272	0.096130	0.114108	-5.261145	0.647593
37928	0	1.994962	-0.403761	9.647257	0.019908	-0.004034	0.096481	0.110326	-5.309393	0.649091
37929	0	2.036470	-0.385081	9.801394	0.020325	-0.003845	0.098022	0.104275	-5.354941	0.648617
37930	0	2.062766	-0.404014	9.891158	0.020588	-0.004040	0.098920	0.104279	-5.399751	0.650902
37931	0	2.079051	-0.451914	10.045578	0.020752	-0.004517	0.100464	0.101867	-5.442525	0.652138
37932	0	2.098962	-0.464840	10.110995	0.020951	-0.004644	0.101118	0.097812	-5.484778	0.648865
37933	0	2.139489	-0.451902	10.204385	0.021362	-0.004517	0.102051	0.095642	-5.520174	0.649680
37934	0	2.164330	-0.458566	10.257873	0.021610	-0.004583	0.102586	0.093613	-5.555886	0.649262
37935	0	2.187617	-0.452230	10.344893	0.021851	-0.004517	0.103455	0.088052	-5.583029	0.659836
37936	0	2.179581	-0.483340	10.374484	0.021779	-0.004834	0.103748	0.089572	-5.600369	0.660527
37937	0	2.173943	-0.476028	10.381854	0.021729	-0.004761	0.103821	0.090799	-5.611263	0.658763
37938	0	2.187556	-0.470276	10.430354	0.021873	-0.004700	0.104304	0.088315	-5.613452	0.658282
37939	0	2.196886	-0.476036	10.504232	0.021973	-0.004761	0.105042	0.089620	-5.608175	0.660325
37940	0	2.189615	-0.476315	10.431157	0.021904	-0.004761	0.104310	0.087967	-5.598422	0.663718
37941	0	2.183074	-0.457913	10.364181	0.021851	-0.004578	0.103638	0.087383	-5.575367	0.661596
37942	0	2.178486	-0.457826	10.389499	0.021811	-0.004581	0.103889	0.091946	-5.545955	0.658736
37943	0	2.151804	-0.439347	10.291105	0.021545	-0.004395	0.102905	0.094282	-5.514370	0.666274
37944	0	2.127550	-0.444674	10.176319	0.021308	-0.004454	0.101756	0.103143	-5.476742	0.663789
37945	0	2.089556	-0.445497	10.096036	0.020935	-0.004456	0.100952	0.105074	-5.430825	0.659781
37946	0	2.094174	-0.377560	9.999988	0.020979	-0.003783	0.099992	0.114927	-5.387131	0.657270
37947	0	2.071586	-0.420869	9.876258	0.020752	-0.004211	0.098755	0.119341	-5.344163	0.657443
37948	0	2.070661	-0.420269	9.719083	0.020741	-0.004207	0.097183	0.125252	-5.301994	0.662816
37949	0	2.010467	-0.420661	9.619935	0.020142	-0.004211	0.096191	0.132199	-5.256943	0.666069
37950	0	2.009345	-0.389630	9.578694	0.020129	-0.003897	0.095779	0.134031	-5.213081	0.668476
37951	0	1.986514	-0.409192	9.448911	0.019897	-0.004089	0.094482	0.132235	-5.172827	0.669269
37952	0	1.962633	-0.409061	9.382848	0.019650	-0.004095	0.093823	0.138744	-5.143468	0.665742
37953	0	1.932973	-0.421089	9.320453	0.019348	-0.004211	0.093201	0.140501	-5.119784	0.666770
37954	0	1.887061	-0.408858	9.235554	0.018884	-0.004088	0.092353	0.141224	-5.102485	0.655173
37955	0	1.915484	-0.415141	9.259240	0.019165	-0.004150	0.092590	0.141009	-5.088818	0.659760
37956	0	1.877145	-0.415708	9.186286	0.018778	-0.004153	0.091862	0.137248	-5.079795	0.661981
37957	0	1.873948	-0.452111	9.234563	0.018738	-0.004517	0.092346	0.132548	-5.080839	0.657897
37958	0	1.868674	-0.483208	9.240384	0.018680	-0.004831	0.092405	0.132385	-5.088633	0.658764
37959	0	1.881269	-0.457701	9.264859	0.018799	-0.004578	0.092651	0.133848	-5.104729	0.660495
37960	0	1.896860	-0.476939	9.294624	0.018949	-0.004760	0.092951	0.122809	-5.128401	0.662536
37961	0	1.907065	-0.464119	9.392737	0.019043	-0.004639	0.093933	0.120323	-5.161118	0.667260
37962	0	1.930891	-0.458324	9.464753	0.019281	-0.004583	0.094653	0.120990	-5.193376	0.669331
37963	0	1.968492	-0.445805	9.484197	0.019653	-0.004456	0.094849	0.118534	-5.230487	0.673048
37964	0	1.999711	-0.452574	9.635264	0.019961	-0.004522	0.096360	0.114965	-5.271938	0.672175
37965	0	2.048288	-0.452227	9.667178	0.020447	-0.004517	0.096680	0.108748	-5.313669	0.671611
37966	0	2.043488	-0.441173	9.818130	0.020397	-0.004407	0.098189	0.103616	-5.356610	0.670067
37967	0	2.085137	-0.403182	9.911289	0.020813	-0.004028	0.099121	0.100053	-5.399915	0.671731
37968	0	2.080556	-0.398392	9.988925	0.020768	-0.003975	0.099897	0.090287	-5.441766	0.668081
37969	0	2.139793	-0.416089	10.094417	0.021362	-0.004150	0.100952	0.079007	-5.481146	0.665656
37970	0	2.134642	-0.441917	10.153889	0.021312	-0.004416	0.101546	0.076530	-5.519189	0.674122
37971	0	2.139241	-0.458235	10.210530	0.021362	-0.004578	0.102112	0.071853	-5.551945	0.675509
37972	0	2.168838	-0.483790	10.349763	0.021667	-0.004832	0.103502	0.066348	-5.574074	0.678670
37973	0	2.150156	-0.506577	10.332895	0.021484	-0.005066	0.103333	0.067150	-5.592127	0.677278
37974	0	2.183452	-0.512706	10.344471	0.021824	-0.005127	0.103447	0.067772	-5.602930	0.680903
37975	0	2.197761	-0.494594	10.412483	0.021973	-0.004944	0.104126	0.066291	-5.607393	0.683490
37976	0	2.191877	-0.500866	10.412367	0.021921	-0.005010	0.104123	0.068236	-5.603794	0.689484
37977	0	2.189576	-0.494788	10.406809	0.021912	-0.004944	0.104065	0.064869	-5.585366	0.689491
37978	0	2.174494	-0.483125	10.376800	0.021757	-0.004830	0.103765	0.064840	-5.570945	0.687415
37979	0	2.158826	-0.463461	10.278721	0.021606	-0.004639	0.102783	0.070299	-5.549708	0.682559
37980	0	2.154379	-0.469040	10.255232	0.021570	-0.004692	0.102547	0.073256	-5.519237	0.682917
37981	0	2.151427	-0.433228	10.150812	0.021545	-0.004333	0.101501	0.075770	-5.483144	0.682012
37982	0	2.126261	-0.439242	10.054529	0.021300	-0.004393	0.100537	0.077290	-5.439225	0.686158
37983	0	2.095987	-0.414777	10.010536	0.020996	-0.004150	0.100098	0.081500	-5.396805	0.690430
37984	0	2.076153	-0.469447	9.877879	0.020802	-0.004695	0.098770	0.083308	-5.348375	0.688153
37985	0	2.016825	-0.475832	9.790760	0.020203	-0.004761	0.097900	0.087337	-5.307234	0.694564
37986	0	1.991606	-0.444640	9.688351	0.019951	-0.004451	0.096876	0.093699	-5.265152	0.699119
37987	0	1.974479	-0.427233	9.595358	0.019775	-0.004272	0.095947	0.095020	-5.227689	0.700642
37988	0	1.962521	-0.451599	9.492791	0.019653	-0.004517	0.094922	0.096856	-5.192844	0.696197
37989	0	1.932154	-0.475674	9.430497	0.019348	-0.004761	0.094299	0.102784	-5.159634	0.699007
37990	0	1.933379	-0.457113	9.364291	0.019356	-0.004570	0.093638	0.102461	-5.131825	0.696368
37991	0	1.920869	-0.457809	9.338734	0.019226	-0.004578	0.093384	0.102937	-5.109600	0.697253
37992	0	1.918517	-0.439085	9.278150	0.019191	-0.004395	0.092780	0.109460	-5.101744	0.698872
37993	0	1.897305	-0.457416	9.295853	0.018982	-0.004578	0.092957	0.114550	-5.089875	0.696122
37994	0	1.926836	-0.414537	9.228903	0.019269	-0.004144	0.092289	0.113370	-5.088175	0.697055
37995	0	1.910980	-0.433323	9.228397	0.019104	-0.004333	0.092285	0.114445	-5.094461	0.701111
37996	0	1.924530	-0.433578	9.289093	0.019238	-0.004333	0.092893	0.112346	-5.103141	0.697451
37997	0	1.948167	-0.421465	9.301503	0.019470	-0.004211	0.093018	0.109127	-5.116342	0.698075
37998	0	1.927057	-0.434142	9.398393	0.019249	-0.004340	0.093988	0.108185	-5.141774	0.700451
37999	0	1.937752	-0.415370	9.423210	0.019348	-0.004150	0.094238	0.104682	-5.176564	0.703381
38000	0	1.943494	-0.416408	9.464604	0.019406	-0.004158	0.094652	0.097940	-5.210294	0.706844
38001	0	1.974793	-0.439994	9.587907	0.019714	-0.004395	0.095886	0.091973	-5.249494	0.705665
38002	0	2.000351	-0.410644	9.732771	0.019965	-0.004101	0.097336	0.085798	-5.293685	0.701660
38003	0	2.035781	-0.458013	9.819859	0.020325	-0.004578	0.098206	0.083379	-5.331398	0.704119
38004	0	2.043020	-0.452584	9.928177	0.020391	-0.004522	0.099290	0.079766	-5.375177	0.707753
38005	0	2.078946	-0.452471	9.941807	0.020752	-0.004517	0.099426	0.070920	-5.417480	0.702466
38006	0	2.140852	-0.453866	10.086696	0.021377	-0.004534	0.100874	0.065951	-5.452812	0.706902
38007	0	2.139545	-0.482796	10.131107	0.021362	-0.004822	0.101318	0.059486	-5.489389	0.704518
38008	0	2.145373	-0.508370	10.190804	0.021429	-0.005079	0.101913	0.055084	-5.516237	0.701037
38009	0	2.144304	-0.495124	10.265666	0.021423	-0.004944	0.102661	0.047540	-5.537349	0.701067
38010	0	2.165784	-0.483920	10.301512	0.021646	-0.004837	0.103018	0.045830	-5.550147	0.701304
38011	0	2.149634	-0.457956	10.332995	0.021484	-0.004578	0.103333	0.044403	-5.562530	0.704689
38012	0	2.151412	-0.483029	10.381368	0.021508	-0.004827	0.103815	0.041070	-5.568169	0.708178
38013	0	2.160646	-0.493879	10.308862	0.021606	-0.004944	0.103088	0.047409	-5.567327	0.711936
38014	0	2.202309	-0.456866	10.327372	0.022034	-0.004568	0.103271	0.047764	-5.554691	0.717084
38015	0	2.152751	-0.469770	10.278705	0.021545	-0.004700	0.102783	0.050952	-5.533893	0.718115
38016	0	2.167517	-0.451512	10.248917	0.021692	-0.004513	0.102486	0.049353	-5.513926	0.714589
38017	0	2.146231	-0.427142	10.199444	0.021484	-0.004272	0.101990	0.051561	-5.488290	0.716907
38018	0	2.153784	-0.451251	10.133230	0.021563	-0.004515	0.101327	0.055089	-5.459493	0.717787
38019	0	2.096672	-0.451678	10.059206	0.020996	-0.004517	0.100586	0.055999	-5.425210	0.714582
38020	0	2.084756	-0.445606	10.017607	0.020876	-0.004457	0.100170	0.057667	-5.391930	0.721551
38021	0	2.065855	-0.463124	9.894510	0.020691	-0.004639	0.098938	0.067320	-5.353644	0.723564
38022	0	2.077828	-0.419290	9.749347	0.020810	-0.004197	0.097486	0.073424	-5.315399	0.726836
38023	0	2.029518	-0.439073	9.772359	0.020325	-0.004395	0.097717	0.078909	-5.279986	0.721150
38024	0	2.023354	-0.456789	9.602781	0.020267	-0.004571	0.096021	0.083658	-5.239828	0.715846
38025	0	1.974387	-0.457265	9.522163	0.019775	-0.004578	0.095215	0.090729	-5.201126	0.715687
38026	0	1.944477	-0.468920	9.431662	0.019468	-0.004690	0.094312	0.092957	-5.171753	0.717130
38027	0	1.927003	-0.464327	9.387535	0.019287	-0.004639	0.093872	0.088419	-5.150129	0.720121
38028	0	1.917604	-0.483170	9.363685	0.019192	-0.004831	0.093634	0.088905	-5.130141	0.718021
38029	0	1.903307	-0.451776	9.344679	0.019043	-0.004517	0.093445	0.088401	-5.117211	0.716799
38030	0	1.914074	-0.476271	9.283921	0.019145	-0.004764	0.092838	0.090308	-5.111156	0.717312
38031	0	1.922497	-0.470269	9.332283	0.019226	-0.004700	0.093323	0.087444	-5.109000	0.715251
38032	0	1.941293	-0.482428	9.374885	0.019406	-0.004828	0.093750	0.093218	-5.116321	0.718774
38033	0	1.930088	-0.445351	9.325897	0.019287	-0.004456	0.093262	0.096290	-5.132431	0.714625
38034	0	1.951094	-0.421073	9.404660	0.019498	-0.004208	0.094049	0.093198	-5.147541	0.717641
38035	0	1.912732	-0.433472	9.453869	0.019104	-0.004333	0.094543	0.092214	-5.174990	0.716898
38036	0	1.960248	-0.415223	9.513832	0.019578	-0.004153	0.095143	0.093886	-5.203689	0.714926
38037	0	1.986478	-0.402899	9.581929	0.019836	-0.004028	0.095825	0.093547	-5.236782	0.715474
38038	0	2.028716	-0.452038	9.617296	0.020259	-0.004519	0.096179	0.091833	-5.269650	0.718045
38039	0	2.035882	-0.433825	9.740478	0.020325	-0.004333	0.097412	0.086692	-5.308967	0.715585
38040	0	2.048510	-0.434475	9.781744	0.020453	-0.004344	0.097824	0.086276	-5.345219	0.719937
38041	0	2.084399	-0.427153	9.905358	0.020813	-0.004272	0.099060	0.087723	-5.380300	0.715594
38042	0	2.096549	-0.470332	9.971169	0.020936	-0.004699	0.099718	0.082992	-5.413387	0.715300
38043	0	2.096493	-0.457681	10.125118	0.020935	-0.004578	0.101257	0.084374	-5.446404	0.720640
38044	0	2.126878	-0.458157	10.117632	0.021238	-0.004577	0.101183	0.079355	-5.480108	0.720619
38045	0	2.132285	-0.475935	10.161908	0.021301	-0.004761	0.101624	0.081422	-5.503662	0.720211
38046	0	2.166688	-0.457740	10.197641	0.021649	-0.004576	0.101980	0.080139	-5.522586	0.718614
38047	0	2.174563	-0.469892	10.253547	0.021729	-0.004700	0.102539	0.081579	-5.540950	0.720222
38048	0	2.176986	-0.463749	10.234685	0.021763	-0.004638	0.102348	0.082516	-5.548057	0.720040
38049	0	2.166721	-0.487906	10.333275	0.021667	-0.004883	0.103333	0.087333	-5.547016	0.713459
38050	0	2.184716	-0.481290	10.327211	0.021850	-0.004815	0.103271	0.090517	-5.543536	0.712245
38051	0	2.171813	-0.457548	10.254136	0.021729	-0.004578	0.102539	0.093782	-5.531201	0.715060
38052	0	2.138916	-0.475256	10.315617	0.021402	-0.004757	0.103153	0.099440	-5.515823	0.711637
38053	0	2.134181	-0.469460	10.199427	0.021362	-0.004700	0.101990	0.106072	-5.492092	0.712773
38054	0	2.135536	-0.444466	10.127166	0.021382	-0.004446	0.101266	0.108697	-5.460853	0.715911
38055	0	2.109206	-0.451424	10.114081	0.021118	-0.004517	0.101135	0.112378	-5.430576	0.715518
38056	0	2.109559	-0.407978	9.938278	0.021128	-0.004086	0.099376	0.120034	-5.392853	0.714608
38057	0	2.066235	-0.433270	9.900503	0.020691	-0.004333	0.098999	0.122031	-5.359089	0.713807
38058	0	2.054208	-0.438913	9.858980	0.020573	-0.004394	0.098583	0.128188	-5.322860	0.709192
38059	0	2.053237	-0.433296	9.680953	0.020569	-0.004333	0.096802	0.130032	-5.279005	0.712574
38060	0	2.034324	-0.408488	9.712865	0.020373	-0.004088	0.097122	0.135170	-5.242826	0.706657
38061	0	2.011836	-0.420726	9.613542	0.020142	-0.004211	0.096130	0.141090	-5.214445	0.707090
38062	0	1.982703	-0.402182	9.510721	0.019851	-0.004021	0.095102	0.140788	-5.185204	0.703973
38063	0	1.914646	-0.438936	9.436437	0.019165	-0.004395	0.094360	0.147946	-5.161964	0.702119
38064	0	1.917152	-0.425966	9.370030	0.019189	-0.004263	0.093697	0.152872	-5.140055	0.706074
38065	0	1.909195	-0.427041	9.363048	0.019104	-0.004272	0.093628	0.156284	-5.124626	0.713958
38066	0	1.913294	-0.439132	9.332899	0.019140	-0.004391	0.093328	0.156419	-5.114986	0.716842
38067	0	1.916092	-0.433080	9.332373	0.019165	-0.004333	0.093323	0.160502	-5.109247	0.721370
38068	0	1.897373	-0.451228	9.283533	0.018973	-0.004512	0.092835	0.160708	-5.109030	0.722265
38069	0	1.905284	-0.445117	9.295473	0.019043	-0.004456	0.092957	0.166671	-5.120502	0.720999
38070	0	1.907467	-0.432613	9.276697	0.019062	-0.004325	0.092770	0.165811	-5.135400	0.722308
38071	0	1.936538	-0.439685	9.374633	0.019348	-0.004395	0.093750	0.163616	-5.155771	0.726268
38072	0	1.928404	-0.433796	9.392064	0.019260	-0.004338	0.093925	0.164412	-5.183895	0.720400
38073	0	1.943892	-0.476264	9.484245	0.019409	-0.004761	0.094849	0.162580	-5.219134	0.722390
38074	0	1.956371	-0.464310	9.586608	0.019530	-0.004643	0.095873	0.163352	-5.258359	0.723627
38075	0	2.004819	-0.427567	9.636841	0.020020	-0.004272	0.096375	0.160067	-5.291717	0.728426
38076	0	2.010684	-0.409338	9.714946	0.020077	-0.004096	0.097156	0.163575	-5.326482	0.732631
38077	0	2.053749	-0.451899	9.764990	0.020508	-0.004517	0.097656	0.161226	-5.360598	0.733520
38078	0	2.102689	-0.421831	9.897888	0.020995	-0.004217	0.098986	0.160343	-5.396642	0.736807
38079	0	2.108965	-0.439984	9.941914	0.021057	-0.004395	0.099426	0.154699	-5.433427	0.736660
38080	0	2.127349	-0.428628	10.062560	0.021245	-0.004284	0.100632	0.152494	-5.465168	0.737093
38081	0	2.127090	-0.433534	10.173912	0.021240	-0.004333	0.101746	0.150849	-5.499020	0.735311
38082	0	2.113707	-0.446313	10.130090	0.021118	-0.004459	0.101305	0.147238	-5.519723	0.739985
38083	0	2.143798	-0.446057	10.210853	0.021423	-0.004456	0.102112	0.142301	-5.535471	0.738617
38084	0	2.146542	-0.476646	10.271195	0.021452	-0.004771	0.102715	0.148133	-5.549826	0.736533
38085	0	2.185791	-0.464168	10.314773	0.021851	-0.004639	0.103149	0.145511	-5.557299	0.734923
38086	0	2.211012	-0.464459	10.284022	0.022109	-0.004645	0.102840	0.147126	-5.557860	0.740430
38087	0	2.171970	-0.451859	10.290705	0.021729	-0.004517	0.102905	0.145800	-5.547400	0.743761
38088	0	2.145529	-0.463799	10.303274	0.021466	-0.004643	0.103030	0.152641	-5.534569	0.747683
38089	0	2.140879	-0.488094	10.229806	0.021423	-0.004883	0.102295	0.155593	-5.517637	0.748666
38090	0	2.137537	-0.500217	10.230449	0.021394	-0.005002	0.102301	0.156379	-5.496411	0.750486
38091	0	2.134119	-0.463731	10.144494	0.021362	-0.004639	0.101440	0.158860	-5.471936	0.749604
38092	0	2.093008	-0.463505	10.059961	0.020954	-0.004637	0.100595	0.161780	-5.443927	0.753939
38093	0	2.103333	-0.451374	9.973660	0.021057	-0.004517	0.099731	0.166025	-5.415966	0.757580
38094	0	2.079928	-0.432609	9.931948	0.020826	-0.004328	0.099314	0.168988	-5.384130	0.760491
38095	0	2.072119	-0.420523	9.863955	0.020752	-0.004211	0.098633	0.177175	-5.347777	0.761497
38096	0	2.047941	-0.450544	9.767459	0.020508	-0.004505	0.097669	0.177890	-5.313860	0.759663
38097	0	1.999277	-0.439328	9.692941	0.020020	-0.004395	0.096924	0.180357	-5.281616	0.758515
38098	0	1.994057	-0.457284	9.620734	0.019966	-0.004576	0.096202	0.184738	-5.250574	0.754364
38099	0	1.975324	-0.433250	9.558568	0.019775	-0.004333	0.095581	0.186900	-5.223419	0.756264
38100	0	1.958942	-0.451386	9.461726	0.019609	-0.004515	0.094613	0.188814	-5.198560	0.754403
38101	0	1.939173	-0.440008	9.418058	0.019409	-0.004395	0.094177	0.183085	-5.176727	0.755705
38102	0	1.961097	-0.415952	9.388032	0.019618	-0.004162	0.093879	0.186670	-5.167494	0.756622
38103	0	1.952228	-0.420628	9.350797	0.019531	-0.004211	0.093506	0.193669	-5.155893	0.755249
38104	0	1.933050	-0.432229	9.399793	0.019330	-0.004324	0.093998	0.196390	-5.155867	0.754102
38105	0	1.922164	-0.421129	9.381195	0.019226	-0.004211	0.093811	0.197307	-5.149845	0.752042
38106	0	1.910261	-0.409095	9.368819	0.019094	-0.004089	0.093690	0.195999	-5.159183	0.750413
38107	0	1.905135	-0.421467	9.423644	0.019043	-0.004211	0.094238	0.192747	-5.168748	0.754604
38108	0	1.974383	-0.416004	9.447475	0.019731	-0.004157	0.094478	0.189778	-5.184205	0.756853
38109	0	1.942860	-0.427716	9.472237	0.019409	-0.004272	0.094727	0.184661	-5.207068	0.754672
38110	0	1.989803	-0.434986	9.477283	0.019875	-0.004343	0.094778	0.177034	-5.234798	0.756801
38111	0	2.004830	-0.458030	9.612425	0.020020	-0.004578	0.096130	0.174319	-5.268471	0.758503
38112	0	2.022851	-0.458413	9.666105	0.020199	-0.004583	0.096667	0.173879	-5.303060	0.765263
38113	0	2.041439	-0.409373	9.752801	0.020386	-0.004089	0.097534	0.169277	-5.336067	0.772124
38114	0	2.071648	-0.428746	9.800267	0.020687	-0.004282	0.098009	0.163414	-5.369781	0.775115
38115	0	2.047690	-0.463982	9.929794	0.020447	-0.004639	0.099304	0.162500	-5.403922	0.778478
38116	0	2.102244	-0.446051	10.013952	0.020995	-0.004458	0.100145	0.160558	-5.434539	0.778141
38117	0	2.102073	-0.433681	10.027546	0.020996	-0.004333	0.100281	0.157292	-5.462074	0.782715
38118	0	2.167271	-0.464727	10.173057	0.021656	-0.004646	0.101734	0.156794	-5.480259	0.788005
38119	0	2.144057	-0.452454	10.161955	0.021423	-0.004517	0.101624	0.148523	-5.499084	0.790165
38120	0	2.159241	-0.435512	10.252758	0.021580	-0.004350	0.102530	0.143151	-5.512645	0.791660
38121	0	2.161741	-0.439976	10.241445	0.021606	-0.004395	0.102417	0.138031	-5.524306	0.794759
38122	0	2.163234	-0.446694	10.259354	0.021628	-0.004467	0.102594	0.138763	-5.528151	0.790311
38123	0	2.148670	-0.439381	10.302689	0.021484	-0.004395	0.103027	0.140233	-5.530157	0.788832
38124	0	2.178575	-0.451802	10.247859	0.021793	-0.004516	0.102477	0.138418	-5.521077	0.784665
38125	0	2.190025	-0.451579	10.272463	0.021912	-0.004517	0.102722	0.140106	-5.507835	0.779761
38126	0	2.138772	-0.482397	10.230125	0.021400	-0.004821	0.102299	0.137476	-5.493021	0.779996
38127	0	2.140337	-0.451568	10.187191	0.021423	-0.004517	0.101868	0.139414	-5.470015	0.777301
38128	0	2.136448	-0.457567	10.071968	0.021383	-0.004577	0.100716	0.141482	-5.448073	0.776186
38129	0	2.115290	-0.421237	10.059143	0.021179	-0.004211	0.100586	0.141437	-5.417574	0.781273
38130	0	2.085826	-0.421484	9.974697	0.020883	-0.004213	0.099742	0.140736	-5.389052	0.782041
38131	0	2.035833	-0.475888	9.882166	0.020386	-0.004761	0.098816	0.143872	-5.356742	0.779936
38132	0	2.042971	-0.450900	9.816114	0.020453	-0.004514	0.098156	0.150264	-5.328492	0.773575
38133	0	2.023711	-0.469526	9.741785	0.020264	-0.004700	0.097412	0.156416	-5.296724	0.774315
38134	0	2.018326	-0.438392	9.669591	0.020210	-0.004386	0.096690	0.159791	-5.264198	0.772394
38135	0	1.969329	-0.445382	9.601271	0.019714	-0.004456	0.096008	0.162780	-5.238525	0.771463
38136	0	1.977701	-0.402129	9.541033	0.019794	-0.004025	0.095407	0.168649	-5.217016	0.774534
38137	0	1.933162	-0.439628	9.485192	0.019348	-0.004395	0.094849	0.167463	-5.196526	0.775475
38138	0	1.954453	-0.409129	9.424707	0.019559	-0.004093	0.094244	0.170607	-5.178511	0.776929
38139	0	1.964452	-0.427040	9.405711	0.019653	-0.004272	0.094055	0.173899	-5.167259	0.776998
38140	0	1.938667	-0.433306	9.381465	0.019391	-0.004330	0.093814	0.170585	-5.161359	0.772653
38141	0	1.928826	-0.421374	9.374966	0.019287	-0.004211	0.093750	0.168523	-5.162220	0.776195
38142	0	1.923255	-0.415377	9.411439	0.019228	-0.004155	0.094115	0.170882	-5.167225	0.778678
38143	0	1.917746	-0.433630	9.417459	0.019165	-0.004333	0.094177	0.168076	-5.181779	0.777497
38144	0	1.932401	-0.452456	9.465723	0.019312	-0.004522	0.094660	0.165955	-5.195871	0.774752
38145	0	1.961263	-0.403129	9.441704	0.019592	-0.004028	0.094421	0.162893	-5.219996	0.775851
38146	0	1.959328	-0.477115	9.532287	0.019572	-0.004767	0.095327	0.158901	-5.244684	0.770397
38147	0	1.979742	-0.427624	9.521010	0.019775	-0.004272	0.095215	0.154860	-5.270636	0.767560
38148	0	1.960074	-0.470970	9.709140	0.019576	-0.004708	0.097096	0.153631	-5.299180	0.763110
38149	0	2.023109	-0.433763	9.703979	0.020203	-0.004333	0.097046	0.149273	-5.332200	0.769654
38150	0	2.016753	-0.477304	9.788169	0.020138	-0.004769	0.097888	0.145371	-5.366460	0.772338
38151	0	2.053817	-0.433766	9.880943	0.020508	-0.004333	0.098816	0.140993	-5.401087	0.774583
38152	0	2.084335	-0.465302	9.928421	0.020813	-0.004647	0.099291	0.134819	-5.435565	0.774895
38153	0	2.095987	-0.470051	9.978724	0.020935	-0.004700	0.099792	0.134294	-5.463488	0.771473
38154	0	2.118770	-0.494144	10.044843	0.021168	-0.004946	0.100452	0.139595	-5.485689	0.768135
38155	0	2.125741	-0.469401	10.125398	0.021240	-0.004700	0.101257	0.146458	-5.504586	0.772861
38156	0	2.147266	-0.456685	10.155172	0.021458	-0.004567	0.101555	0.147331	-5.520950	0.774003
38157	0	2.143876	-0.433304	10.210860	0.021423	-0.004333	0.102112	0.148360	-5.537703	0.775753
38158	0	2.140305	-0.433335	10.246922	0.021393	-0.004333	0.102471	0.149107	-5.548591	0.773958
38159	0	2.173553	-0.427574	10.284262	0.021729	-0.004272	0.102844	0.146097	-5.555870	0.766825
38160	0	2.162290	-0.446210	10.296185	0.021620	-0.004462	0.102962	0.146943	-5.558783	0.770937
38161	0	2.178593	-0.445948	10.272277	0.021790	-0.004456	0.102722	0.143360	-5.554216	0.767650
38162	0	2.140953	-0.446257	10.254138	0.021416	-0.004464	0.102540	0.145868	-5.546784	0.769792
38163	0	2.134510	-0.458074	10.278664	0.021362	-0.004578	0.102783	0.143350	-5.527089	0.769879
38164	0	2.143232	-0.470623	10.169499	0.021450	-0.004706	0.101691	0.144405	-5.506612	0.767239
38165	0	2.115851	-0.469696	10.107868	0.021179	-0.004700	0.101074	0.148399	-5.482655	0.770238
38166	0	2.110937	-0.456842	10.121089	0.021137	-0.004573	0.101205	0.154301	-5.450610	0.761665
38167	0	2.084927	-0.463939	10.034691	0.020874	-0.004639	0.100342	0.154451	-5.421844	0.758088
38168	0	2.061315	-0.463385	9.870979	0.020642	-0.004641	0.098703	0.163124	-5.387535	0.754612
38169	0	2.084859	-0.470013	9.845508	0.020874	-0.004700	0.098450	0.163637	-5.357449	0.755832
38170	0	2.036888	-0.482302	9.730529	0.020396	-0.004823	0.097300	0.164279	-5.324759	0.755507
38171	0	2.023982	-0.445286	9.674584	0.020264	-0.004456	0.096741	0.168390	-5.296027	0.755360
38172	0	1.982790	-0.469541	9.602233	0.019850	-0.004695	0.096018	0.168777	-5.269455	0.757316
38173	0	1.975880	-0.457352	9.527952	0.019775	-0.004578	0.095276	0.174531	-5.249024	0.758504
38174	0	1.978387	-0.408019	9.546970	0.019803	-0.004082	0.095466	0.177235	-5.225512	0.758895
38175	0	1.945802	-0.427046	9.460709	0.019470	-0.004272	0.094604	0.180442	-5.210243	0.757509
38176	0	1.961785	-0.432851	9.412326	0.019629	-0.004330	0.094121	0.182639	-5.196758	0.756204
38177	0	1.934679	-0.445313	9.448281	0.019348	-0.004456	0.094482	0.186246	-5.194615	0.757062
38178	0	1.958446	-0.451280	9.399513	0.019589	-0.004512	0.093994	0.185875	-5.188087	0.762098
38179	0	1.941207	-0.439378	9.356633	0.019409	-0.004395	0.093567	0.187457	-5.191133	0.766318
38180	0	1.936063	-0.439560	9.374660	0.019354	-0.004394	0.093748	0.185587	-5.198886	0.759762
38181	0	1.923622	-0.464176	9.380880	0.019226	-0.004639	0.093811	0.182422	-5.210783	0.760898
38182	0	1.968681	-0.446752	9.539016	0.019673	-0.004462	0.095393	0.176671	-5.226440	0.758616
38183	0	1.979059	-0.427459	9.582196	0.019775	-0.004272	0.095825	0.174653	-5.244095	0.758450
38184	0	1.988468	-0.440359	9.544822	0.019866	-0.004399	0.095452	0.169985	-5.266008	0.756087
38185	0	2.009987	-0.439736	9.661451	0.020081	-0.004395	0.096619	0.167145	-5.288392	0.756031
38186	0	2.014650	-0.440384	9.690936	0.020119	-0.004401	0.096915	0.164459	-5.320721	0.760612
38187	0	2.016878	-0.426910	9.765079	0.020142	-0.004272	0.097656	0.168678	-5.352096	0.755566
38188	0	2.028691	-0.445048	9.928677	0.020258	-0.004449	0.099293	0.167222	-5.384990	0.757087
38189	0	2.028966	-0.458241	9.929867	0.020264	-0.004578	0.099304	0.162167	-5.414457	0.758756
38190	0	2.106780	-0.459057	9.959259	0.021048	-0.004588	0.099597	0.159853	-5.437192	0.758332
38191	0	2.126554	-0.451625	9.972607	0.021240	-0.004517	0.099731	0.160646	-5.465752	0.756062
38192	0	2.125220	-0.464195	10.008130	0.021230	-0.004639	0.100086	0.157367	-5.490951	0.757322
38193	0	2.126054	-0.451601	10.149724	0.021240	-0.004517	0.101501	0.158479	-5.513364	0.760127
38194	0	2.135574	-0.476436	10.167179	0.021341	-0.004760	0.101675	0.153950	-5.529116	0.764174
38195	0	2.155432	-0.451705	10.192681	0.021545	-0.004517	0.101929	0.153980	-5.538643	0.757306
38196	0	2.162748	-0.439761	10.198407	0.021624	-0.004395	0.101985	0.152284	-5.542494	0.760744
38197	0	2.166451	-0.451153	10.162439	0.021667	-0.004517	0.101624	0.158623	-5.538672	0.760782
38198	0	2.159602	-0.469144	10.199144	0.021600	-0.004690	0.101991	0.157882	-5.533978	0.754751
38199	0	2.159773	-0.445628	10.186949	0.021606	-0.004456	0.101868	0.157833	-5.523706	0.752294
38200	0	2.138840	-0.445438	10.187421	0.021405	-0.004457	0.101871	0.162136	-5.504318	0.756051
38201	0	2.122113	-0.457328	10.095636	0.021240	-0.004578	0.100952	0.167883	-5.482183	0.759360
38202	0	2.118326	-0.469020	10.047551	0.021202	-0.004691	0.100471	0.169776	-5.460259	0.758705
38203	0	2.072594	-0.463769	9.979793	0.020752	-0.004639	0.099792	0.171807	-5.429942	0.757035
38204	0	2.073508	-0.481880	9.932006	0.020761	-0.004820	0.099315	0.173973	-5.400155	0.759207
38205	0	2.060630	-0.439599	9.869871	0.020630	-0.004395	0.098694	0.173218	-5.372322	0.758733
38206	0	2.043755	-0.463934	9.797582	0.020460	-0.004642	0.097971	0.177709	-5.345473	0.757371
38207	0	2.017901	-0.469561	9.686792	0.020203	-0.004700	0.096863	0.183418	-5.317113	0.762118
38208	0	2.019379	-0.450605	9.644987	0.020216	-0.004509	0.096445	0.187677	-5.290288	0.756060
38209	0	1.987279	-0.487967	9.601357	0.019897	-0.004883	0.096008	0.192261	-5.260415	0.751545
38210	0	1.995105	-0.451332	9.565545	0.019970	-0.004511	0.095652	0.190218	-5.237349	0.749736
38211	0	1.994406	-0.457943	9.479055	0.019958	-0.004578	0.094788	0.188930	-5.219476	0.750754
38212	0	1.961565	-0.464202	9.448985	0.019624	-0.004642	0.094488	0.190181	-5.209197	0.746244
38213	0	1.927923	-0.438871	9.399603	0.019287	-0.004395	0.093994	0.197842	-5.199144	0.742229
38214	0	1.932609	-0.419815	9.387622	0.019332	-0.004200	0.093875	0.200738	-5.191573	0.743723
38215	0	1.910234	-0.427491	9.387230	0.019104	-0.004272	0.093872	0.198444	-5.189086	0.745700
38216	0	1.952941	-0.421847	9.423781	0.019527	-0.004217	0.094238	0.197460	-5.191032	0.745314
38217	0	1.947335	-0.445664	9.387137	0.019470	-0.004456	0.093872	0.196727	-5.194399	0.739233
38218	0	1.967254	-0.433827	9.478280	0.019659	-0.004336	0.094786	0.194925	-5.210255	0.739700
38219	0	1.979295	-0.457886	9.563840	0.019775	-0.004578	0.095642	0.193859	-5.230815	0.734030
38220	0	1.995226	-0.451914	9.508087	0.019932	-0.004519	0.095085	0.194620	-5.255011	0.732642
38221	0	2.010236	-0.439727	9.612569	0.020081	-0.004395	0.096130	0.191804	-5.280530	0.736753
38222	0	1.996172	-0.427900	9.642156	0.019940	-0.004278	0.096426	0.191262	-5.305434	0.746101
38223	0	2.028755	-0.433650	9.734597	0.020264	-0.004333	0.097351	0.188161	-5.333077	0.747816
38224	0	2.057913	-0.428191	9.806793	0.020555	-0.004279	0.098073	0.185302	-5.360232	0.746004
38225	0	2.053555	-0.464407	9.838263	0.020508	-0.004639	0.098389	0.179405	-5.392062	0.743167
38226	0	2.065046	-0.477530	9.959138	0.020624	-0.004772	0.099597	0.176214	-5.421866	0.745538
38227	0	2.101542	-0.463990	9.991043	0.020996	-0.004639	0.099915	0.175226	-5.443576	0.744213
38228	0	2.111457	-0.470032	10.075652	0.021095	-0.004703	0.100760	0.178151	-5.465067	0.745356
38229	0	2.114001	-0.451968	10.088640	0.021118	-0.004517	0.100891	0.175074	-5.489418	0.744313
38230	0	2.130008	-0.476827	10.160966	0.021284	-0.004767	0.101613	0.174573	-5.507000	0.747902
38231	0	2.137396	-0.457505	10.149913	0.021362	-0.004578	0.101501	0.177890	-5.519717	0.740820
38232	0	2.132862	-0.487688	10.192306	0.021324	-0.004878	0.101924	0.179755	-5.524318	0.743797
38233	0	2.179405	-0.433469	10.211081	0.021790	-0.004333	0.102112	0.179008	-5.528926	0.746707
38234	0	2.198209	-0.409090	10.210883	0.021981	-0.004092	0.102109	0.181050	-5.529450	0.741447
38235	0	2.154202	-0.444650	10.131948	0.021545	-0.004456	0.101318	0.191821	-5.525194	0.742100
38236	0	2.140824	-0.443821	10.168802	0.021416	-0.004437	0.101686	0.191667	-5.516363	0.739417
38237	0	2.116511	-0.469871	10.162652	0.021179	-0.004700	0.101624	0.193525	-5.500073	0.737054
38238	0	2.138223	-0.457563	10.102156	0.021395	-0.004576	0.101019	0.194362	-5.485486	0.734910
38239	0	2.109957	-0.457760	10.016261	0.021118	-0.004578	0.100159	0.195228	-5.463823	0.735439
38240	0	2.112119	-0.438964	9.998783	0.021142	-0.004395	0.099983	0.201573	-5.439571	0.735223
38241	0	2.091128	-0.463665	9.955343	0.020935	-0.004639	0.099548	0.204737	-5.411819	0.737101
38242	0	2.086656	-0.457412	9.834158	0.020887	-0.004574	0.098337	0.205263	-5.387182	0.738591
38243	0	2.024206	-0.451296	9.808813	0.020264	-0.004517	0.098083	0.210292	-5.361556	0.737277
38244	0	2.013567	-0.451012	9.748669	0.020160	-0.004510	0.097482	0.210914	-5.332902	0.733510
38245	0	1.993627	-0.439302	9.692847	0.019958	-0.004395	0.096924	0.213550	-5.306249	0.739297
38246	0	2.001394	-0.414862	9.687584	0.020036	-0.004148	0.096871	0.213095	-5.280075	0.736340
38247	0	1.969663	-0.432993	9.576797	0.019714	-0.004333	0.095764	0.218091	-5.258477	0.735835
38248	0	1.966314	-0.450647	9.534704	0.019679	-0.004510	0.095344	0.222955	-5.238952	0.732879
38249	0	1.951710	-0.451913	9.509556	0.019531	-0.004517	0.095093	0.220659	-5.221492	0.725308
38250	0	1.980067	-0.421755	9.442764	0.019808	-0.004217	0.094426	0.220870	-5.212420	0.727187
38251	0	1.965114	-0.421213	9.436077	0.019653	-0.004211	0.094360	0.220627	-5.209373	0.723479
38252	0	1.946086	-0.421541	9.442224	0.019465	-0.004213	0.094421	0.218812	-5.203408	0.727429
38253	0	1.965449	-0.415481	9.417681	0.019653	-0.004150	0.094177	0.214137	-5.204433	0.731867
38254	0	1.966543	-0.434710	9.441717	0.019655	-0.004343	0.094419	0.209754	-5.216405	0.728030
38255	0	1.960026	-0.439095	9.478611	0.019592	-0.004395	0.094788	0.214559	-5.225654	0.730901
38256	0	1.980477	-0.432485	9.490300	0.019791	-0.004327	0.094906	0.217377	-5.242299	0.733211
38257	0	1.991513	-0.427319	9.502800	0.019897	-0.004272	0.095032	0.216895	-5.263197	0.730996
38258	0	2.007613	-0.415438	9.605717	0.020055	-0.004152	0.096062	0.214831	-5.288200	0.731513
38259	0	2.040915	-0.427427	9.685778	0.020386	-0.004272	0.096863	0.213095	-5.315483	0.736084
38260	0	2.033834	-0.440043	9.709050	0.020310	-0.004398	0.097096	0.210958	-5.348036	0.734657
38261	0	2.058709	-0.439749	9.765227	0.020569	-0.004395	0.097656	0.207891	-5.369041	0.730000
38262	0	2.068697	-0.458770	9.886385	0.020666	-0.004584	0.098868	0.204389	-5.392806	0.729487
38263	0	2.059251	-0.458230	9.966531	0.020569	-0.004578	0.099670	0.199457	-5.419615	0.732415
38264	0	2.100382	-0.452853	10.002140	0.020982	-0.004526	0.100026	0.197164	-5.444460	0.738715
38265	0	2.113481	-0.451925	10.064336	0.021118	-0.004517	0.100647	0.194624	-5.463011	0.737119
38266	0	2.135141	-0.476881	10.130709	0.021335	-0.004766	0.101311	0.192414	-5.481577	0.736822
38267	0	2.119293	-0.482647	10.082697	0.021179	-0.004822	0.100830	0.187584	-5.496792	0.733634
38268	0	2.139790	-0.440679	10.130989	0.021390	-0.004404	0.101312	0.185033	-5.505387	0.727819
38269	0	2.124503	-0.451655	10.186668	0.021240	-0.004517	0.101868	0.185631	-5.510406	0.730690
38270	0	2.143396	-0.439493	10.174250	0.021433	-0.004395	0.101743	0.185793	-5.511243	0.733998
38271	0	2.111747	-0.463769	10.192890	0.021118	-0.004639	0.101929	0.187473	-5.510087	0.733984
38272	0	2.129348	-0.451415	10.223514	0.021299	-0.004515	0.102234	0.188721	-5.503118	0.734708
38273	0	2.165945	-0.439776	10.156407	0.021667	-0.004395	0.101562	0.185835	-5.493685	0.735807
38274	0	2.127206	-0.452460	10.144596	0.021285	-0.004523	0.101443	0.185081	-5.478645	0.736875
38275	0	2.147159	-0.415001	10.083282	0.021484	-0.004150	0.100830	0.186220	-5.463754	0.733378
38276	0	2.095151	-0.451191	10.010658	0.020970	-0.004517	0.100102	0.192299	-5.441849	0.730995
38277	0	2.067095	-0.439104	9.985781	0.020691	-0.004395	0.099854	0.197040	-5.418583	0.728359
38278	0	2.032728	-0.487204	9.919373	0.020346	-0.004876	0.099190	0.202486	-5.396994	0.727436
38279	0	2.036934	-0.469746	9.888044	0.020386	-0.004700	0.098877	0.205807	-5.377635	0.725917
38280	0	2.032977	-0.444875	9.785106	0.020353	-0.004452	0.097846	0.210133	-5.349716	0.729006
38281	0	2.054601	-0.433530	9.747788	0.020569	-0.004333	0.097473	0.208871	-5.322516	0.724973
38282	0	2.001811	-0.446070	9.724096	0.020035	-0.004459	0.097238	0.208110	-5.302516	0.726448
38283	0	2.018943	-0.445423	9.619424	0.020203	-0.004456	0.096191	0.210455	-5.286443	0.728505
38284	0	2.003602	-0.433404	9.504016	0.020054	-0.004332	0.095037	0.208324	-5.264585	0.725883
38285	0	2.007058	-0.421442	9.509475	0.020081	-0.004211	0.095093	0.205466	-5.252206	0.725314
38286	0	1.962416	-0.434184	9.503641	0.019633	-0.004340	0.095035	0.204204	-5.240857	0.732169
38287	0	1.964948	-0.421486	9.533755	0.019653	-0.004211	0.095337	0.200755	-5.235880	0.726474
38288	0	2.001141	-0.421812	9.454456	0.020012	-0.004219	0.094544	0.202521	-5.234934	0.733184
38289	0	1.965522	-0.445704	9.442092	0.019653	-0.004456	0.094421	0.201344	-5.236897	0.734896
38290	0	1.960385	-0.421628	9.478404	0.019596	-0.004215	0.094786	0.200591	-5.245900	0.733770
38291	0	1.978507	-0.433365	9.515179	0.019775	-0.004333	0.095154	0.200872	-5.257193	0.732983
38292	0	1.980651	-0.439971	9.545152	0.019794	-0.004395	0.095454	0.196330	-5.271297	0.734039
38293	0	1.985345	-0.452332	9.563824	0.019836	-0.004517	0.095642	0.188776	-5.291322	0.730922
38294	0	2.001105	-0.434809	9.685043	0.019993	-0.004348	0.096854	0.188812	-5.312517	0.729036
38295	0	2.004083	-0.433388	9.704149	0.020020	-0.004333	0.097046	0.188711	-5.337292	0.730433
38296	0	1.996539	-0.439378	9.751960	0.019940	-0.004395	0.097525	0.190980	-5.366307	0.730972
38297	0	2.053255	-0.439694	9.758991	0.020508	-0.004395	0.097595	0.188517	-5.394973	0.733066
38298	0	2.046030	-0.464470	9.818891	0.020435	-0.004644	0.098194	0.188440	-5.423728	0.729111
38299	0	2.053245	-0.451705	9.948220	0.020508	-0.004517	0.099487	0.188219	-5.451731	0.724191
38300	0	2.094449	-0.439980	9.996053	0.020924	-0.004395	0.099965	0.183744	-5.475286	0.729211
38301	0	2.095531	-0.452020	10.052052	0.020935	-0.004517	0.100525	0.180114	-5.498001	0.740535
38302	0	2.111563	-0.483123	10.075556	0.021097	-0.004829	0.100760	0.178462	-5.518620	0.742824
38303	0	2.131792	-0.476166	10.149793	0.021301	-0.004761	0.101501	0.177879	-5.537065	0.751012
38304	0	2.116656	-0.464318	10.179577	0.021152	-0.004641	0.101799	0.175401	-5.553604	0.748429
38305	0	2.149236	-0.451754	10.125559	0.021484	-0.004517	0.101257	0.174832	-5.562273	0.743690
38306	0	2.132482	-0.463998	10.100765	0.021317	-0.004641	0.101009	0.175968	-5.571317	0.742672
38307	0	2.148562	-0.451647	10.101292	0.021484	-0.004517	0.101013	0.176615	-5.572384	0.736276
38308	0	2.118154	-0.476155	10.150038	0.021181	-0.004761	0.101501	0.176280	-5.572526	0.737160
38309	0	2.129373	-0.451685	10.193027	0.021301	-0.004517	0.101929	0.176653	-5.563709	0.737845
38310	0	2.158043	-0.420984	10.120155	0.021591	-0.004212	0.101199	0.180194	-5.551176	0.740252
38311	0	2.147364	-0.476095	10.119856	0.021484	-0.004761	0.101196	0.180676	-5.538695	0.745308
38312	0	2.114217	-0.451916	10.065389	0.021157	-0.004518	0.100651	0.179615	-5.521182	0.743730
38313	0	2.097523	-0.463519	10.004116	0.020996	-0.004639	0.100037	0.184334	-5.496965	0.741523
38314	0	2.087011	-0.463404	9.937855	0.020893	-0.004632	0.099374	0.182856	-5.470146	0.743526
38315	0	2.072762	-0.464080	9.906505	0.020752	-0.004639	0.099060	0.181252	-5.441682	0.742975
38316	0	2.055779	-0.452148	9.803692	0.020581	-0.004521	0.098032	0.181941	-5.413943	0.742511
38317	0	2.018128	-0.457958	9.772161	0.020203	-0.004578	0.097717	0.180476	-5.388573	0.739120
38318	0	2.007928	-0.458375	9.803401	0.020099	-0.004582	0.098030	0.179675	-5.365552	0.734293
38319	0	2.005881	-0.451380	9.735569	0.020081	-0.004517	0.097351	0.183723	-5.339627	0.734936
38320	0	2.032344	-0.444840	9.730259	0.020342	-0.004451	0.097299	0.187258	-5.317586	0.731253
38321	0	1.975907	-0.450956	9.625612	0.019775	-0.004517	0.096252	0.196243	-5.297837	0.732798
38322	0	1.979372	-0.444432	9.607784	0.019803	-0.004442	0.096076	0.194401	-5.286371	0.726676
38323	0	1.964466	-0.415730	9.607081	0.019653	-0.004150	0.096069	0.186942	-5.275688	0.726718
38324	0	1.981739	-0.428751	9.540117	0.019819	-0.004287	0.095401	0.186614	-5.273086	0.721309
38325	0	1.940709	-0.469863	9.545946	0.019409	-0.004700	0.095459	0.188468	-5.270244	0.720698
38326	0	1.958669	-0.433256	9.503186	0.019588	-0.004332	0.095032	0.187900	-5.268898	0.723023
38327	0	1.953752	-0.439862	9.527441	0.019531	-0.004395	0.095276	0.183550	-5.276081	0.725325
38328	0	1.991819	-0.452741	9.563643	0.019910	-0.004525	0.095638	0.181416	-5.285722	0.728024
38329	0	1.990967	-0.433931	9.600551	0.019897	-0.004333	0.096008	0.175020	-5.299934	0.731177
38330	0	1.974995	-0.446866	9.575598	0.019738	-0.004468	0.095758	0.174631	-5.313644	0.732962
38331	0	1.985655	-0.415343	9.679750	0.019836	-0.004150	0.096802	0.171418	-5.337082	0.733091
38332	0	2.001158	-0.446415	9.703359	0.019999	-0.004462	0.097036	0.169615	-5.352098	0.731315
38333	0	1.985864	-0.451470	9.728560	0.019836	-0.004517	0.097290	0.172149	-5.377902	0.738576
38334	0	2.032655	-0.445253	9.807023	0.020308	-0.004453	0.098074	0.172705	-5.398629	0.740030
38335	0	2.083658	-0.427434	9.856671	0.020813	-0.004272	0.098572	0.170837	-5.425678	0.737843
38336	0	2.063843	-0.446391	9.910569	0.020616	-0.004460	0.099111	0.167061	-5.451723	0.735667
38337	0	2.071238	-0.452126	9.960470	0.020691	-0.004517	0.099609	0.162119	-5.476035	0.739657
38338	0	2.106130	-0.452462	10.063189	0.021039	-0.004526	0.100636	0.164160	-5.501039	0.744946
38339	0	2.095060	-0.445712	10.052160	0.020935	-0.004456	0.100525	0.162809	-5.518381	0.745419
38340	0	2.110320	-0.452298	10.088012	0.021088	-0.004520	0.100883	0.160318	-5.535669	0.739849
38341	0	2.100692	-0.482037	10.174344	0.020996	-0.004822	0.101746	0.162296	-5.547487	0.734245
38342	0	2.127218	-0.470510	10.155510	0.021261	-0.004698	0.101558	0.154621	-5.559492	0.730629
38343	0	2.124240	-0.464249	10.174498	0.021240	-0.004639	0.101746	0.150914	-5.561563	0.729412
38344	0	2.130337	-0.464846	10.119469	0.021305	-0.004647	0.101194	0.150191	-5.559265	0.734927
38345	0	2.099285	-0.476073	10.150214	0.020996	-0.004761	0.101501	0.150818	-5.555265	0.746279
38346	0	2.153428	-0.445749	10.150332	0.021539	-0.004457	0.101502	0.150374	-5.549867	0.747246
38347	0	2.122674	-0.488124	10.132126	0.021240	-0.004883	0.101318	0.152840	-5.534272	0.748003
38348	0	2.144195	-0.463566	10.083895	0.021457	-0.004636	0.100836	0.153735	-5.517146	0.747746
38349	0	2.110575	-0.451876	10.052741	0.021118	-0.004517	0.100525	0.151990	-5.502644	0.746923
38350	0	2.089466	-0.482798	10.028871	0.020910	-0.004827	0.100286	0.151088	-5.484478	0.743733
38351	0	2.091667	-0.470261	9.961310	0.020935	-0.004700	0.099609	0.148545	-5.462990	0.744172
38352	0	2.075684	-0.415786	9.864345	0.020776	-0.004157	0.098639	0.148356	-5.440637	0.736279
38353	0	2.054648	-0.445554	9.790509	0.020569	-0.004456	0.097900	0.149209	-5.414130	0.736925
38354	0	2.056608	-0.432990	9.834035	0.020585	-0.004333	0.098336	0.154078	-5.391682	0.732886
38355	0	2.024455	-0.439367	9.820955	0.020264	-0.004395	0.098206	0.155847	-5.369027	0.734950
38356	0	2.008534	-0.433156	9.724042	0.020103	-0.004333	0.097237	0.157739	-5.347337	0.733878
38357	0	2.006567	-0.451729	9.601138	0.020081	-0.004517	0.096008	0.157661	-5.329228	0.733476
38358	0	2.009725	-0.402951	9.613902	0.020111	-0.004030	0.096136	0.159207	-5.312398	0.729188
38359	0	1.976751	-0.470162	9.588776	0.019775	-0.004700	0.095886	0.157593	-5.302649	0.732173
38360	0	1.956848	-0.440050	9.601265	0.019576	-0.004399	0.096011	0.156810	-5.293242	0.730095
38361	0	1.952954	-0.445414	9.478802	0.019531	-0.004456	0.094788	0.159084	-5.290832	0.727702
38362	0	1.983336	-0.439469	9.527558	0.019833	-0.004392	0.095276	0.156082	-5.291387	0.728258
38363	0	1.983940	-0.426974	9.509227	0.019836	-0.004272	0.095093	0.159861	-5.294622	0.731944
38364	0	1.991179	-0.432964	9.508902	0.019903	-0.004329	0.095091	0.159246	-5.304635	0.731569
38365	0	1.984740	-0.464184	9.551759	0.019836	-0.004639	0.095520	0.155958	-5.317458	0.734008
38366	0	1.998956	-0.428480	9.575628	0.019980	-0.004279	0.095758	0.149715	-5.328027	0.731429
38367	0	1.978862	-0.482334	9.582239	0.019775	-0.004822	0.095825	0.148293	-5.343513	0.736236
38368	0	1.988153	-0.452123	9.624173	0.019862	-0.004520	0.096246	0.147707	-5.366198	0.741996
38369	0	1.991542	-0.452240	9.728610	0.019897	-0.004517	0.097290	0.141321	-5.386977	0.740655
38370	0	2.013676	-0.465155	9.770437	0.020116	-0.004651	0.097709	0.141079	-5.411125	0.739958
38371	0	2.016352	-0.464513	9.826180	0.020142	-0.004639	0.098267	0.133963	-5.436308	0.742184
38372	0	2.050856	-0.452769	9.874078	0.020491	-0.004530	0.098744	0.136880	-5.456722	0.738617
38373	0	2.089174	-0.439656	9.905623	0.020874	-0.004395	0.099060	0.134895	-5.476843	0.732788
38374	0	2.111239	-0.464253	9.935245	0.021092	-0.004643	0.099357	0.136225	-5.499505	0.729255
38375	0	2.082734	-0.476357	9.991143	0.020813	-0.004761	0.099915	0.133409	-5.515597	0.723408
38376	0	2.091777	-0.476931	10.008768	0.020903	-0.004766	0.100091	0.130610	-5.532579	0.727621
38377	0	2.088914	-0.451478	10.039977	0.020874	-0.004517	0.100403	0.133036	-5.549467	0.729276
38378	0	2.110197	-0.482358	10.118641	0.021088	-0.004819	0.101190	0.128204	-5.565308	0.721613
38379	0	2.124592	-0.458236	10.143902	0.021240	-0.004578	0.101440	0.123419	-5.571373	0.718690
38380	0	2.131550	-0.446690	10.137491	0.021313	-0.004465	0.101376	0.121917	-5.574169	0.714388
38381	0	2.142734	-0.463894	10.107336	0.021423	-0.004639	0.101074	0.122133	-5.578350	0.714356
38382	0	2.136723	-0.482031	10.143921	0.021370	-0.004823	0.101439	0.125396	-5.574957	0.716061
38383	0	2.123477	-0.433372	10.119743	0.021240	-0.004333	0.101196	0.125730	-5.568420	0.710362
38384	0	2.127644	-0.476380	10.089574	0.021290	-0.004762	0.100893	0.124070	-5.552886	0.707825
38385	0	2.110650	-0.451253	10.077167	0.021118	-0.004517	0.100769	0.129281	-5.539281	0.700505
38386	0	2.089723	-0.432133	10.034967	0.020911	-0.004326	0.100347	0.135064	-5.522973	0.698091
38387	0	2.091793	-0.451565	10.022335	0.020935	-0.004517	0.100220	0.136886	-5.503057	0.700342
38388	0	2.081910	-0.445174	9.980358	0.020840	-0.004455	0.099799	0.140919	-5.479081	0.701505
38389	0	2.073505	-0.463086	9.900293	0.020752	-0.004639	0.098999	0.150579	-5.459188	0.704952
38390	0	2.039734	-0.443850	9.833753	0.020412	-0.004440	0.098334	0.153357	-5.441249	0.701900
38391	0	2.042598	-0.439163	9.821003	0.020447	-0.004395	0.098206	0.157472	-5.416651	0.706322
38392	0	2.038954	-0.444575	9.742408	0.020405	-0.004450	0.097421	0.162965	-5.398354	0.707894
38393	0	2.030933	-0.433145	9.698818	0.020325	-0.004333	0.096985	0.166072	-5.379849	0.706539
38394	0	1.997302	-0.463300	9.638364	0.019989	-0.004635	0.096380	0.168948	-5.360502	0.700494
38395	0	1.988632	-0.451268	9.564459	0.019897	-0.004517	0.095642	0.174249	-5.346822	0.701121
38396	0	1.974352	-0.438545	9.546568	0.019753	-0.004387	0.095464	0.176596	-5.335695	0.696699
38397	0	1.964778	-0.433256	9.466672	0.019653	-0.004333	0.094666	0.178302	-5.328642	0.693004
38398	0	1.988347	-0.445369	9.515629	0.019886	-0.004455	0.095156	0.179977	-5.325231	0.693301
38399	0	1.965101	-0.445207	9.558169	0.019653	-0.004456	0.095581	0.184660	-5.322111	0.691090
38400	0	1.970958	-0.438665	9.539896	0.019710	-0.004388	0.095399	0.186629	-5.321757	0.691724
38401	0	1.971734	-0.445639	9.515315	0.019714	-0.004456	0.095154	0.186174	-5.325012	0.692299
38402	0	1.991040	-0.427109	9.545572	0.019903	-0.004274	0.095457	0.190469	-5.333318	0.685661
38403	0	2.003075	-0.451558	9.582290	0.020020	-0.004517	0.095825	0.192074	-5.346378	0.683014
38404	0	1.968885	-0.456870	9.563486	0.019675	-0.004576	0.095637	0.200756	-5.362316	0.682487
38405	0	1.985062	-0.439395	9.679888	0.019836	-0.004395	0.096802	0.201811	-5.378751	0.683022
38406	0	2.012535	-0.433567	9.703573	0.020109	-0.004333	0.097039	0.198539	-5.397477	0.681075
38407	0	2.003604	-0.470337	9.765269	0.020020	-0.004700	0.097656	0.194660	-5.416491	0.683383
38408	0	2.037552	-0.470541	9.813318	0.020357	-0.004707	0.098137	0.197217	-5.437606	0.687239
38409	0	2.046692	-0.476039	9.911695	0.020447	-0.004761	0.099121	0.197942	-5.460530	0.688927
38410	0	2.080841	-0.439534	9.917007	0.020792	-0.004395	0.099174	0.197377	-5.479113	0.686260
38411	0	2.064740	-0.482144	9.978887	0.020630	-0.004822	0.099792	0.198123	-5.498883	0.691065
38412	0	2.098563	-0.409365	9.947607	0.020969	-0.004089	0.099480	0.193620	-5.517208	0.690684
38413	0	2.064249	-0.451862	10.003393	0.020630	-0.004517	0.100037	0.191748	-5.531280	0.697194
38414	0	2.103333	-0.476775	10.076062	0.021021	-0.004766	0.100763	0.189606	-5.545051	0.692832
38415	0	2.082003	-0.451079	10.064578	0.020813	-0.004517	0.100647	0.196578	-5.552707	0.695515
38416	0	2.156304	-0.462607	10.107050	0.021559	-0.004627	0.101071	0.198407	-5.557210	0.699267
38417	0	2.136480	-0.433298	10.186718	0.021362	-0.004333	0.101868	0.199490	-5.559646	0.700791
38418	0	2.148459	-0.439419	10.095123	0.021489	-0.004395	0.100950	0.200441	-5.554125	0.698883
38419	0	2.117544	-0.439666	10.095285	0.021179	-0.004395	0.100952	0.198659	-5.549496	0.700802
38420	0	2.104261	-0.439781	10.101564	0.021049	-0.004399	0.101014	0.200940	-5.541323	0.702181
38421	0	2.080665	-0.451247	10.058743	0.020813	-0.004517	0.100586	0.206168	-5.533752	0.702206
38422	0	2.109277	-0.451488	10.010279	0.021105	-0.004509	0.100101	0.200192	-5.519625	0.701793
38423	0	2.092026	-0.469368	9.961277	0.020935	-0.004700	0.099609	0.207737	-5.502276	0.705836
38424	0	2.088971	-0.457007	9.961823	0.020905	-0.004566	0.099615	0.204061	-5.483785	0.708625
38425	0	2.073395	-0.427369	9.936894	0.020752	-0.004272	0.099365	0.203385	-5.462676	0.706621
38426	0	2.069620	-0.433581	9.888774	0.020716	-0.004336	0.098884	0.204752	-5.439733	0.706611
38427	0	2.024788	-0.451537	9.839198	0.020264	-0.004517	0.098389	0.206892	-5.421014	0.713342
38428	0	2.015356	-0.457392	9.809292	0.020171	-0.004576	0.098089	0.209698	-5.400120	0.714513
38429	0	2.024538	-0.451440	9.692775	0.020264	-0.004517	0.096924	0.212989	-5.378159	0.715723
38430	0	2.009104	-0.451593	9.693408	0.020104	-0.004513	0.096931	0.209960	-5.361997	0.707330
38431	0	1.994836	-0.428048	9.607108	0.019958	-0.004272	0.096069	0.201193	-5.349559	0.704257
38432	0	1.998841	-0.441132	9.601325	0.019999	-0.004411	0.096011	0.201143	-5.337114	0.699716
38433	0	1.983042	-0.402614	9.564343	0.019836	-0.004028	0.095642	0.204303	-5.329564	0.698134
38434	0	1.982286	-0.432832	9.576637	0.019824	-0.004330	0.095766	0.206465	-5.327819	0.698838
38435	0	1.977220	-0.439455	9.594792	0.019775	-0.004395	0.095947	0.207012	-5.323667	0.699734
38436	0	1.976490	-0.445986	9.509436	0.019769	-0.004457	0.095094	0.203623	-5.318723	0.698808
38437	0	1.983929	-0.427569	9.619067	0.019836	-0.004272	0.096191	0.200310	-5.321769	0.692807
38438	0	1.972886	-0.434106	9.606559	0.019720	-0.004340	0.096067	0.199715	-5.331886	0.696624
38439	0	1.978490	-0.439769	9.643345	0.019775	-0.004395	0.096436	0.196418	-5.342813	0.694401
38440	0	1.998456	-0.433943	9.636833	0.019978	-0.004340	0.096370	0.197757	-5.350765	0.696924
38441	0	2.009696	-0.427366	9.661519	0.020081	-0.004272	0.096619	0.196713	-5.369837	0.698748
38442	0	2.018776	-0.446402	9.715723	0.020174	-0.004458	0.097160	0.190616	-5.385663	0.701041
38443	0	2.015641	-0.445676	9.777521	0.020142	-0.004456	0.097778	0.189590	-5.402648	0.701499
38444	0	2.055841	-0.463890	9.807254	0.020537	-0.004642	0.098077	0.192929	-5.426858	0.701999
38445	0	2.053065	-0.439651	9.899420	0.020508	-0.004395	0.098999	0.190955	-5.452917	0.703463
38446	0	2.063593	-0.470868	9.910597	0.020615	-0.004704	0.099111	0.186455	-5.477174	0.698971
38447	0	2.064952	-0.463951	9.954423	0.020630	-0.004639	0.099548	0.185808	-5.499400	0.700488
38448	0	2.074727	-0.482414	9.935303	0.020730	-0.004824	0.099357	0.185615	-5.518919	0.697765
38449	0	2.100744	-0.463921	9.985111	0.020996	-0.004639	0.099854	0.185458	-5.531584	0.705920
38450	0	2.121497	-0.452275	10.094353	0.021202	-0.004519	0.100946	0.181122	-5.545844	0.711317
38451	0	2.124719	-0.452004	10.064535	0.021240	-0.004517	0.100647	0.177747	-5.553403	0.711716
38452	0	2.156451	-0.440520	10.131319	0.021559	-0.004402	0.101315	0.174800	-5.559552	0.710446
38453	0	2.130753	-0.439474	10.107289	0.021301	-0.004395	0.101074	0.175054	-5.566282	0.713338
38454	0	2.144027	-0.464095	10.168069	0.021436	-0.004640	0.101682	0.174064	-5.571040	0.712088
38455	0	2.130506	-0.451599	10.119552	0.021301	-0.004517	0.101196	0.175276	-5.574975	0.719501
38456	0	2.148646	-0.445296	10.143977	0.021492	-0.004455	0.101439	0.177753	-5.568366	0.726112
38457	0	2.098925	-0.421123	10.101461	0.020996	-0.004211	0.101013	0.178580	-5.560251	0.731735
38458	0	2.115790	-0.445965	10.113844	0.021165	-0.004456	0.101137	0.174623	-5.551983	0.727950
38459	0	2.074183	-0.445596	10.028284	0.020752	-0.004456	0.100281	0.174808	-5.540069	0.727630
38460	0	2.096500	-0.469685	9.967673	0.020976	-0.004701	0.099674	0.179790	-5.527018	0.729340
38461	0	2.104180	-0.451524	9.961268	0.021057	-0.004517	0.099609	0.182013	-5.509051	0.728249
38462	0	2.100703	-0.439138	9.919206	0.021027	-0.004393	0.099188	0.184171	-5.486101	0.728340
38463	0	2.067495	-0.457656	9.796485	0.020691	-0.004578	0.097961	0.186136	-5.467109	0.729146
38464	0	2.045855	-0.445492	9.839879	0.020475	-0.004454	0.098395	0.185401	-5.447176	0.728812
38465	0	1.994475	-0.415422	9.814716	0.019958	-0.004150	0.098145	0.181663	-5.430778	0.728590
38466	0	2.034617	-0.422246	9.754129	0.020358	-0.004219	0.097539	0.178365	-5.416437	0.724430
38467	0	1.994941	-0.426950	9.729203	0.019958	-0.004272	0.097290	0.182419	-5.405399	0.726175
38468	0	2.023602	-0.432728	9.680759	0.020246	-0.004328	0.096806	0.183638	-5.393780	0.727418
38469	0	2.000982	-0.451743	9.594925	0.020020	-0.004517	0.095947	0.183308	-5.381849	0.725536
38470	0	2.029637	-0.439465	9.625809	0.020305	-0.004396	0.096256	0.186019	-5.371616	0.721566
38471	0	1.995265	-0.433333	9.564332	0.019958	-0.004333	0.095642	0.186852	-5.364279	0.724970
38472	0	1.994596	-0.427187	9.649854	0.019946	-0.004272	0.096498	0.188098	-5.363771	0.730560
38473	0	1.965218	-0.445151	9.576458	0.019653	-0.004456	0.095764	0.193444	-5.362072	0.734296
38474	0	1.977920	-0.445323	9.643394	0.019773	-0.004448	0.096436	0.187726	-5.369649	0.737725
38475	0	2.014457	-0.433259	9.637393	0.020142	-0.004333	0.096375	0.189237	-5.372822	0.733811
38476	0	1.997077	-0.457837	9.624909	0.019964	-0.004577	0.096251	0.187737	-5.380286	0.737893
38477	0	2.009100	-0.463907	9.673854	0.020081	-0.004639	0.096741	0.187700	-5.392301	0.742089
38478	0	2.023971	-0.427018	9.685481	0.020224	-0.004273	0.096858	0.191801	-5.410976	0.736595
38479	0	2.015367	-0.433299	9.698238	0.020142	-0.004333	0.096985	0.192782	-5.424874	0.737933
38480	0	2.018206	-0.421674	9.691437	0.020165	-0.004210	0.096918	0.185815	-5.444158	0.734483
38481	0	2.046357	-0.433951	9.765247	0.020447	-0.004333	0.097656	0.179249	-5.463498	0.737535
38482	0	2.055813	-0.440914	9.825438	0.020541	-0.004407	0.098258	0.177056	-5.482892	0.739775
38483	0	2.064823	-0.451720	9.844583	0.020630	-0.004517	0.098450	0.176686	-5.503875	0.735753
38484	0	2.068324	-0.445753	9.929205	0.020666	-0.004457	0.099296	0.176967	-5.523271	0.740269
38485	0	2.070660	-0.470058	9.972815	0.020691	-0.004700	0.099731	0.176352	-5.540941	0.738947
38486	0	2.092451	-0.463920	10.020819	0.020905	-0.004641	0.100212	0.178199	-5.562313	0.734004
38487	0	2.094922	-0.470094	10.113226	0.020935	-0.004700	0.101135	0.177184	-5.577993	0.731177
38488	0	2.090976	-0.470942	10.076037	0.020902	-0.004703	0.100762	0.169954	-5.586831	0.728598
38489	0	2.106422	-0.439894	10.076737	0.021057	-0.004395	0.100769	0.165474	-5.594529	0.728046
38490	0	2.107997	-0.428347	10.112960	0.021071	-0.004282	0.101131	0.164260	-5.603837	0.726534
38491	0	2.099394	-0.421322	10.101356	0.020996	-0.004211	0.101013	0.162807	-5.601032	0.726638
38492	0	2.098981	-0.452130	10.125760	0.020991	-0.004520	0.101257	0.162368	-5.598962	0.724607
38493	0	2.136205	-0.458181	10.028062	0.021362	-0.004578	0.100281	0.158226	-5.598318	0.723762
38494	0	2.117765	-0.452514	10.046304	0.021178	-0.004525	0.100463	0.158771	-5.597285	0.716452
38495	0	2.086503	-0.469934	10.040472	0.020874	-0.004700	0.100403	0.159807	-5.586676	0.715211
38496	0	2.090618	-0.463424	10.004194	0.020917	-0.004639	0.100039	0.165472	-5.574016	0.721445
38497	0	2.080226	-0.482078	10.003890	0.020813	-0.004822	0.100037	0.167226	-5.561378	0.716064
38498	0	2.089842	-0.426980	9.955527	0.020913	-0.004271	0.099552	0.168801	-5.544095	0.719270
38499	0	2.055309	-0.451281	9.961280	0.020569	-0.004517	0.099609	0.173783	-5.525621	0.717659
38500	0	2.070417	-0.469465	9.839871	0.020720	-0.004693	0.098395	0.172654	-5.506289	0.716439
38501	0	2.043159	-0.439484	9.845285	0.020447	-0.004395	0.098450	0.172983	-5.488271	0.715664
38502	0	2.046212	-0.469879	9.742111	0.020477	-0.004701	0.097418	0.175848	-5.470086	0.713789
38503	0	2.024930	-0.427353	9.747608	0.020264	-0.004272	0.097473	0.175304	-5.452844	0.715263
38504	0	2.009669	-0.427653	9.729812	0.020113	-0.004275	0.097295	0.174609	-5.433294	0.717579
38505	0	2.001193	-0.426901	9.668141	0.020020	-0.004272	0.096680	0.179248	-5.423931	0.715466
38506	0	1.993536	-0.445328	9.686707	0.019943	-0.004449	0.096866	0.174742	-5.414261	0.713059
38507	0	1.995210	-0.427483	9.668090	0.019958	-0.004272	0.096680	0.172568	-5.406322	0.709662
38508	0	1.976071	-0.476512	9.613257	0.019762	-0.004766	0.096132	0.173603	-5.404419	0.717840
38509	0	1.965453	-0.427394	9.606902	0.019653	-0.004272	0.096069	0.172375	-5.405492	0.720367
38510	0	1.972175	-0.440005	9.618925	0.019716	-0.004398	0.096190	0.170843	-5.411649	0.723661
38511	0	1.983691	-0.464156	9.625220	0.019836	-0.004639	0.096252	0.167986	-5.411865	0.726294
38512	0	1.972263	-0.470928	9.637192	0.019715	-0.004706	0.096374	0.165030	-5.420201	0.725068
38513	0	2.002520	-0.421056	9.655648	0.020020	-0.004211	0.096558	0.166506	-5.426548	0.725466
38514	0	2.004356	-0.427657	9.661276	0.020030	-0.004272	0.096616	0.160967	-5.442213	0.725795
38515	0	2.003164	-0.488659	9.710425	0.020020	-0.004883	0.097107	0.156950	-5.456117	0.720258
38516	0	2.030223	-0.427870	9.819691	0.020288	-0.004281	0.098200	0.160008	-5.472897	0.719044
38517	0	2.034007	-0.451724	9.789717	0.020325	-0.004517	0.097900	0.159651	-5.490496	0.719037
38518	0	2.037272	-0.464143	9.795107	0.020355	-0.004641	0.097955	0.158997	-5.510569	0.717225
38519	0	2.058587	-0.445641	9.814092	0.020569	-0.004456	0.098145	0.158367	-5.530053	0.717549
38520	0	2.073797	-0.427476	9.862229	0.020724	-0.004274	0.098625	0.158295	-5.545542	0.715453
38521	0	2.100933	-0.451893	9.936233	0.020996	-0.004517	0.099365	0.156002	-5.560421	0.713331
38522	0	2.079394	-0.446012	10.020989	0.020779	-0.004460	0.100213	0.156614	-5.577499	0.716092
38523	0	2.100433	-0.433751	10.070612	0.020996	-0.004333	0.100708	0.152554	-5.586481	0.714621
38524	0	2.108743	-0.465042	10.057807	0.021073	-0.004647	0.100581	0.149404	-5.602148	0.720214
38525	0	2.094421	-0.488504	10.082807	0.020935	-0.004883	0.100830	0.147326	-5.612159	0.716741
38526	0	2.120049	-0.446069	10.131291	0.021197	-0.004460	0.101314	0.147419	-5.615365	0.713401
38527	0	2.105899	-0.463735	10.107389	0.021057	-0.004639	0.101074	0.149392	-5.617089	0.715087
38528	0	2.124241	-0.488334	10.101226	0.021243	-0.004881	0.101012	0.147223	-5.615942	0.715265
38529	0	2.123661	-0.469918	10.131914	0.021240	-0.004700	0.101318	0.148370	-5.611460	0.711822
38530	0	2.116516	-0.476171	10.150367	0.021172	-0.004760	0.101502	0.146840	-5.603855	0.713018
38531	0	2.123017	-0.457572	10.052712	0.021240	-0.004578	0.100525	0.149611	-5.592008	0.707380
38532	0	2.072310	-0.469708	10.022536	0.020732	-0.004697	0.100224	0.149955	-5.581543	0.705685
38533	0	2.104483	-0.457786	10.022230	0.021057	-0.004578	0.100220	0.150341	-5.567112	0.699797
38534	0	2.077112	-0.475704	9.937380	0.020788	-0.004762	0.099370	0.156324	-5.547056	0.697412
38535	0	2.055727	-0.475691	9.942885	0.020569	-0.004761	0.099426	0.161279	-5.533315	0.686153
38536	0	2.071276	-0.438779	9.906804	0.020728	-0.004388	0.099065	0.162032	-5.515187	0.687061
38537	0	2.073632	-0.493772	9.839228	0.020752	-0.004944	0.098389	0.169754	-5.496631	0.686397
38538	0	2.058412	-0.431941	9.784916	0.020598	-0.004322	0.097846	0.173483	-5.479519	0.685900
38539	0	2.037308	-0.463813	9.747582	0.020386	-0.004639	0.097473	0.174795	-5.464281	0.688816
38540	0	1.998322	-0.488506	9.717475	0.019994	-0.004882	0.097173	0.171669	-5.451428	0.679702
38541	0	2.006675	-0.451742	9.710975	0.020081	-0.004517	0.097107	0.171367	-5.434753	0.676156
38542	0	2.004523	-0.457813	9.644198	0.020053	-0.004580	0.096440	0.173620	-5.425257	0.676413
38543	0	2.019159	-0.408995	9.594957	0.020203	-0.004089	0.095947	0.173626	-5.411668	0.682938
38544	0	2.005309	-0.439386	9.607423	0.020058	-0.004396	0.096073	0.177186	-5.405814	0.677383
38545	0	1.989270	-0.439509	9.576512	0.019897	-0.004395	0.095764	0.177126	-5.399748	0.681025
38546	0	2.001066	-0.415331	9.539872	0.020010	-0.004152	0.095399	0.176430	-5.400165	0.676971
38547	0	1.983781	-0.427238	9.600802	0.019836	-0.004272	0.096008	0.177018	-5.401432	0.676438
38548	0	1.972045	-0.464080	9.612850	0.019716	-0.004640	0.096129	0.176107	-5.406055	0.683732
38549	0	1.996316	-0.451749	9.667868	0.019958	-0.004517	0.096680	0.175517	-5.411200	0.682447
38550	0	2.021740	-0.433709	9.618717	0.020211	-0.004335	0.096189	0.174004	-5.418179	0.680923
38551	0	2.003232	-0.445601	9.661598	0.020020	-0.004456	0.096619	0.173842	-5.432952	0.679342
38552	0	1.999508	-0.469992	9.716010	0.019984	-0.004702	0.097162	0.176195	-5.445339	0.677961
38553	0	2.003066	-0.439481	9.716566	0.020020	-0.004395	0.097168	0.176228	-5.458064	0.673222
38554	0	1.999881	-0.427766	9.789169	0.019980	-0.004273	0.097896	0.171634	-5.479160	0.674186
38555	0	2.039999	-0.464061	9.844666	0.020386	-0.004639	0.098450	0.169741	-5.495334	0.668676
38556	0	2.054743	-0.457922	9.899021	0.020536	-0.004582	0.098992	0.173737	-5.507675	0.665632
38557	0	2.094523	-0.476453	9.936291	0.020935	-0.004761	0.099365	0.169882	-5.519033	0.670863
38558	0	2.103184	-0.440949	9.923478	0.021016	-0.004403	0.099238	0.163008	-5.536772	0.671030
38559	0	2.107153	-0.439285	9.978951	0.021057	-0.004395	0.099792	0.165247	-5.552913	0.667051
38560	0	2.072853	-0.463291	9.953993	0.020720	-0.004636	0.099542	0.168924	-5.562875	0.663508
38561	0	2.088638	-0.421039	10.033927	0.020874	-0.004211	0.100342	0.170480	-5.576577	0.667418
38562	0	2.097079	-0.438827	10.070020	0.020960	-0.004393	0.100702	0.175749	-5.588622	0.662380
38563	0	2.088049	-0.439407	10.101187	0.020874	-0.004395	0.101013	0.176701	-5.595568	0.662184
38564	0	2.113744	-0.445523	10.058165	0.021131	-0.004456	0.100583	0.177516	-5.603005	0.659610
38565	0	2.117815	-0.421347	10.113539	0.021179	-0.004211	0.101135	0.175776	-5.601417	0.660410
38566	0	2.129250	-0.464176	10.119761	0.021298	-0.004643	0.101196	0.178202	-5.594337	0.654009
38567	0	2.111248	-0.439328	10.046512	0.021118	-0.004395	0.100464	0.180209	-5.587472	0.657425
38568	0	2.104142	-0.439851	10.064952	0.021046	-0.004393	0.100649	0.174174	-5.582222	0.651095
38569	0	2.074140	-0.475674	9.997797	0.020752	-0.004761	0.099976	0.179288	-5.569728	0.641078
38570	0	2.090313	-0.438442	9.998160	0.020913	-0.004387	0.099979	0.182712	-5.557891	0.641203
38571	0	2.092577	-0.445339	9.930625	0.020935	-0.004456	0.099304	0.185806	-5.546793	0.638878
38572	0	2.053627	-0.475402	9.937198	0.020550	-0.004757	0.099369	0.189765	-5.530844	0.633923
38573	0	2.055718	-0.445346	9.833017	0.020569	-0.004456	0.098328	0.192808	-5.516863	0.628061
38574	0	2.053363	-0.445188	9.809064	0.020545	-0.004452	0.098088	0.193315	-5.503200	0.631355
38575	0	2.031366	-0.451415	9.796383	0.020325	-0.004517	0.097961	0.196769	-5.489899	0.634217
38576	0	2.016741	-0.463007	9.784590	0.020180	-0.004634	0.097843	0.201845	-5.475081	0.637453
38577	0	2.025302	-0.433109	9.704823	0.020264	-0.004333	0.097046	0.205292	-5.462119	0.637535
38578	0	2.010868	-0.396066	9.699103	0.020120	-0.003963	0.096989	0.208083	-5.448751	0.637770
38579	0	1.994767	-0.402568	9.649893	0.019958	-0.004028	0.096497	0.211801	-5.435505	0.634502
38580	0	1.992969	-0.432242	9.601383	0.019937	-0.004329	0.096012	0.219839	-5.426926	0.644155
38581	0	2.001454	-0.445206	9.637571	0.020020	-0.004456	0.096375	0.224525	-5.420612	0.642488
38582	0	2.006325	-0.438699	9.637788	0.020070	-0.004388	0.096376	0.226129	-5.412119	0.643889
38583	0	2.014058	-0.396865	9.564225	0.020142	-0.003967	0.095642	0.225089	-5.410494	0.644196
38584	0	1.995788	-0.439478	9.588588	0.019956	-0.004397	0.095886	0.228663	-5.412795	0.645955
38585	0	1.965795	-0.445144	9.661790	0.019653	-0.004456	0.096619	0.233934	-5.417895	0.646755
38586	0	1.997892	-0.396384	9.661413	0.019967	-0.003960	0.096617	0.229480	-5.431509	0.652402
38587	0	1.996746	-0.421020	9.625064	0.019958	-0.004211	0.096252	0.231347	-5.441771	0.651935
38588	0	2.023685	-0.433446	9.703860	0.020221	-0.004332	0.097042	0.228379	-5.460362	0.652572
38589	0	2.039997	-0.451633	9.698188	0.020386	-0.004517	0.096985	0.229068	-5.476779	0.654292
38590	0	2.030539	-0.476079	9.715855	0.020292	-0.004761	0.097161	0.229382	-5.491834	0.655281
38591	0	2.034181	-0.487982	9.801906	0.020325	-0.004883	0.098022	0.233139	-5.511424	0.655950
38592	0	2.049494	-0.481635	9.862230	0.020481	-0.004816	0.098625	0.233157	-5.527095	0.658664
38593	0	2.027968	-0.463920	9.838535	0.020264	-0.004639	0.098389	0.232873	-5.545333	0.661007
38594	0	2.067606	-0.464165	9.862205	0.020661	-0.004641	0.098625	0.232013	-5.562020	0.659015
38595	0	2.058335	-0.469860	9.930125	0.020569	-0.004700	0.099304	0.233625	-5.578356	0.659327
38596	0	2.073008	-0.451700	9.941729	0.020720	-0.004515	0.099420	0.231394	-5.590108	0.653840
38597	0	2.094543	-0.458135	10.015635	0.020935	-0.004578	0.100159	0.227619	-5.601579	0.656617
38598	0	2.102977	-0.452087	10.063855	0.021016	-0.004524	0.100641	0.231733	-5.616709	0.654086
38599	0	2.100099	-0.476257	10.021861	0.020996	-0.004761	0.100220	0.230105	-5.621896	0.650106
38600	0	2.131391	-0.433838	10.058237	0.021311	-0.004337	0.100583	0.229368	-5.625030	0.653477
38601	0	2.112425	-0.439994	10.021821	0.021118	-0.004395	0.100220	0.223690	-5.631585	0.648941
38602	0	2.124873	-0.379948	10.046053	0.021252	-0.003796	0.100460	0.219901	-5.627815	0.648650
38603	0	2.080969	-0.476520	10.009813	0.020813	-0.004761	0.100098	0.215420	-5.623658	0.649854
38604	0	2.086073	-0.440650	10.015996	0.020867	-0.004404	0.100159	0.213246	-5.615690	0.645732
38605	0	2.105159	-0.440029	10.028167	0.021057	-0.004395	0.100281	0.207332	-5.608968	0.644259
38606	0	2.103013	-0.440970	10.004072	0.021046	-0.004407	0.100038	0.204880	-5.590765	0.643489
38607	0	2.129166	-0.451752	9.942829	0.021301	-0.004517	0.099426	0.204440	-5.579301	0.636471
38608	0	2.083938	-0.469874	9.906729	0.020855	-0.004702	0.099064	0.208408	-5.560931	0.639442
38609	0	2.092158	-0.445591	9.912393	0.020935	-0.004456	0.099121	0.208684	-5.544968	0.638828
38610	0	2.071083	-0.397314	9.845731	0.020725	-0.003968	0.098454	0.203743	-5.527790	0.640307
38611	0	2.043121	-0.421079	9.778160	0.020447	-0.004211	0.097778	0.205166	-5.509170	0.639840
38612	0	2.009931	-0.433400	9.772517	0.020110	-0.004333	0.097723	0.204095	-5.496095	0.637350
38613	0	2.019432	-0.469941	9.778005	0.020203	-0.004700	0.097778	0.205017	-5.485963	0.636413
38614	0	2.030002	-0.463960	9.735546	0.020308	-0.004639	0.097354	0.204544	-5.476733	0.635171
38615	0	2.007188	-0.482076	9.674258	0.020081	-0.004822	0.096741	0.206323	-5.466068	0.633847
38616	0	1.974885	-0.481681	9.656235	0.019757	-0.004820	0.096560	0.210484	-5.455709	0.633868
38617	0	1.989401	-0.432932	9.625334	0.019897	-0.004333	0.096252	0.215906	-5.451215	0.634210
38618	0	1.982299	-0.426626	9.631556	0.019829	-0.004265	0.096314	0.214805	-5.443909	0.638892
38619	0	1.958594	-0.439710	9.637568	0.019592	-0.004395	0.096375	0.212340	-5.435971	0.633988
38620	0	1.975895	-0.476681	9.656014	0.019762	-0.004766	0.096560	0.212474	-5.431944	0.638731
38621	0	1.983895	-0.451739	9.594671	0.019836	-0.004517	0.095947	0.211996	-5.434555	0.632669
38622	0	1.990913	-0.433956	9.618788	0.019902	-0.004335	0.096189	0.207548	-5.442361	0.631023
38623	0	2.008770	-0.445867	9.631184	0.020081	-0.004456	0.096313	0.204324	-5.450445	0.630582
38624	0	2.010594	-0.440146	9.685667	0.020095	-0.004401	0.096859	0.204412	-5.463133	0.632918
38625	0	2.027000	-0.427584	9.704443	0.020264	-0.004272	0.097046	0.200933	-5.470190	0.637498
38626	0	2.034438	-0.415655	9.746787	0.020337	-0.004158	0.097469	0.203102	-5.478320	0.641884
38627	0	2.033434	-0.421404	9.808139	0.020325	-0.004211	0.098083	0.200464	-5.489160	0.638496
38628	0	2.066174	-0.403710	9.795384	0.020649	-0.004034	0.097957	0.197314	-5.503694	0.642386
38629	0	2.046625	-0.458253	9.862855	0.020447	-0.004578	0.098633	0.191991	-5.525890	0.641231
38630	0	2.080103	-0.416014	9.849893	0.020790	-0.004161	0.098501	0.193200	-5.538198	0.640114
38631	0	2.064442	-0.445709	9.893489	0.020630	-0.004456	0.098938	0.191799	-5.554623	0.642511
38632	0	2.048765	-0.451875	9.984440	0.020475	-0.004520	0.099847	0.194040	-5.568282	0.639994
38633	0	2.082556	-0.451801	9.942357	0.020813	-0.004517	0.099426	0.192821	-5.582365	0.642181
38634	0	2.084664	-0.464595	9.935749	0.020838	-0.004642	0.099360	0.189290	-5.592164	0.640204
38635	0	2.076062	-0.471022	9.997329	0.020752	-0.004700	0.099976	0.177851	-5.601699	0.644416
38636	0	2.071035	-0.466747	10.064142	0.020708	-0.004661	0.100642	0.170611	-5.603859	0.641543
38637	0	2.087879	-0.457943	10.095108	0.020874	-0.004578	0.100952	0.169049	-5.608861	0.643843
38638	0	2.107028	-0.451979	10.033821	0.021067	-0.004520	0.100339	0.170191	-5.612575	0.638670
38639	0	2.105704	-0.457871	10.015866	0.021057	-0.004578	0.100159	0.169482	-5.612068	0.639554
38640	0	2.123705	-0.451810	10.009724	0.021239	-0.004519	0.100097	0.171536	-5.609110	0.637260
38641	0	2.123245	-0.445688	10.034339	0.021240	-0.004456	0.100342	0.170634	-5.599822	0.640644
38642	0	2.091290	-0.439902	9.967445	0.020919	-0.004397	0.099673	0.169324	-5.592590	0.635312
38643	0	2.067969	-0.476114	9.985582	0.020691	-0.004761	0.099854	0.169489	-5.579311	0.634596
38644	0	2.084258	-0.433760	9.912657	0.020851	-0.004334	0.099125	0.166491	-5.569022	0.627643
38645	0	2.043409	-0.506433	9.942896	0.020447	-0.005066	0.099426	0.168910	-5.554013	0.623877
38646	0	2.065336	-0.438863	9.900639	0.020665	-0.004392	0.099004	0.172967	-5.539946	0.619547
38647	0	2.049781	-0.408727	9.875705	0.020508	-0.004089	0.098755	0.175960	-5.527935	0.618000
38648	0	2.078535	-0.421169	9.808875	0.020793	-0.004208	0.098087	0.171870	-5.518640	0.617948
38649	0	2.049714	-0.470167	9.802460	0.020508	-0.004700	0.098022	0.170223	-5.505777	0.616385
38650	0	2.054017	-0.434083	9.772240	0.020547	-0.004338	0.097721	0.167845	-5.497466	0.615547
38651	0	2.037520	-0.463668	9.729234	0.020386	-0.004639	0.097290	0.170763	-5.484666	0.613132
38652	0	2.023499	-0.451118	9.705139	0.020243	-0.004513	0.097050	0.173217	-5.475177	0.611233
38653	0	2.001271	-0.421417	9.643684	0.020020	-0.004211	0.096436	0.170581	-5.466664	0.612529
38654	0	1.999815	-0.415957	9.711015	0.020005	-0.004156	0.097109	0.167151	-5.457908	0.613948
38655	0	2.013970	-0.433812	9.643574	0.020142	-0.004333	0.096436	0.162231	-5.455249	0.612851
38656	0	2.013922	-0.398026	9.655718	0.020138	-0.003977	0.096558	0.158713	-5.456528	0.616804
38657	0	1.996240	-0.451867	9.655671	0.019958	-0.004517	0.096558	0.156743	-5.460758	0.616774
38658	0	2.008815	-0.446399	9.661563	0.020088	-0.004460	0.096616	0.152985	-5.460304	0.615839
38659	0	2.002402	-0.445787	9.612933	0.020020	-0.004456	0.096130	0.150743	-5.465251	0.619997
38660	0	1.997404	-0.434014	9.661427	0.019967	-0.004338	0.096616	0.148990	-5.473091	0.624369
38661	0	1.996789	-0.433588	9.679971	0.019958	-0.004333	0.096802	0.146613	-5.483792	0.628451
38662	0	1.986955	-0.451893	9.734340	0.019855	-0.004522	0.097346	0.150874	-5.501037	0.627642
38663	0	2.015021	-0.439649	9.704402	0.020142	-0.004395	0.097046	0.149019	-5.510782	0.629823
38664	0	2.016746	-0.464668	9.826085	0.020159	-0.004643	0.098263	0.145703	-5.520500	0.631390
38665	0	2.033693	-0.464056	9.850813	0.020325	-0.004639	0.098511	0.143902	-5.534290	0.628668
38666	0	2.066622	-0.452305	9.935684	0.020654	-0.004521	0.099360	0.142369	-5.548274	0.631940
38667	0	2.058069	-0.451497	9.887456	0.020569	-0.004517	0.098877	0.144613	-5.561568	0.632307
38668	0	2.085155	-0.451366	9.941747	0.020837	-0.004514	0.099421	0.145020	-5.578106	0.628206
38669	0	2.106326	-0.421483	9.954690	0.021057	-0.004211	0.099548	0.141636	-5.584733	0.632537
38670	0	2.053101	-0.488920	9.948113	0.020519	-0.004890	0.099483	0.143424	-5.597863	0.636094
38671	0	2.094218	-0.433008	9.960803	0.020935	-0.004333	0.099609	0.147714	-5.605639	0.632750
38672	0	2.083605	-0.444983	10.003189	0.020827	-0.004449	0.100034	0.147058	-5.615249	0.632432
38673	0	2.069473	-0.463887	10.027997	0.020691	-0.004639	0.100281	0.147307	-5.619191	0.636278
38674	0	2.076098	-0.488468	10.058370	0.020760	-0.004884	0.100584	0.146772	-5.620375	0.636835
38675	0	2.129657	-0.421304	10.028169	0.021301	-0.004211	0.100281	0.145508	-5.614588	0.633852
38676	0	2.110557	-0.470410	10.064854	0.021109	-0.004704	0.100648	0.145403	-5.610692	0.631909
38677	0	2.105345	-0.433682	10.040346	0.021057	-0.004333	0.100403	0.142222	-5.606076	0.632962
38678	0	2.122765	-0.452458	10.077098	0.021233	-0.004523	0.100770	0.141325	-5.600032	0.630563
38679	0	2.104613	-0.445209	10.010012	0.021057	-0.004456	0.100098	0.145831	-5.587041	0.624086
38680	0	2.065907	-0.438346	9.973751	0.020669	-0.004388	0.099735	0.151406	-5.575251	0.620670
38681	0	2.061838	-0.433654	9.967266	0.020630	-0.004333	0.099670	0.148588	-5.561620	0.613565
38682	0	2.035243	-0.452476	9.906595	0.020363	-0.004523	0.099064	0.147519	-5.549149	0.610888
38683	0	2.030771	-0.439477	9.991800	0.020325	-0.004395	0.099915	0.147932	-5.529242	0.610994
38684	0	2.052247	-0.445708	9.870300	0.020535	-0.004457	0.098701	0.147948	-5.514848	0.610775
38685	0	2.049337	-0.476166	9.808647	0.020508	-0.004761	0.098083	0.147562	-5.497581	0.610278
38686	0	2.028422	-0.470813	9.735896	0.020296	-0.004702	0.097357	0.140668	-5.483206	0.609034
38687	0	2.049643	-0.457483	9.759774	0.020508	-0.004578	0.097595	0.144551	-5.469436	0.610234
38688	0	2.016876	-0.426588	9.735820	0.020180	-0.004268	0.097356	0.147274	-5.456097	0.609666
38689	0	1.988884	-0.457549	9.698673	0.019897	-0.004578	0.096985	0.150358	-5.445500	0.607759
38690	0	1.999804	-0.463252	9.717163	0.020001	-0.004635	0.097171	0.153618	-5.441117	0.607111
38691	0	2.001812	-0.457597	9.661902	0.020020	-0.004578	0.096619	0.156100	-5.439037	0.609401
38692	0	1.983092	-0.445207	9.710750	0.019834	-0.004453	0.097107	0.157370	-5.435490	0.609283
38693	0	1.995773	-0.452127	9.613031	0.019958	-0.004517	0.096130	0.152434	-5.434163	0.617390
38694	0	1.989612	-0.465051	9.680058	0.019896	-0.004648	0.096801	0.150247	-5.434405	0.613671
38695	0	2.008238	-0.433356	9.667931	0.020081	-0.004333	0.096680	0.150652	-5.436122	0.611102
38696	0	1.984636	-0.452094	9.667712	0.019839	-0.004518	0.096679	0.147122	-5.444071	0.611988
38697	0	2.008926	-0.439203	9.710525	0.020081	-0.004395	0.097107	0.150442	-5.453897	0.610326
38698	0	1.992033	-0.445614	9.679652	0.019915	-0.004451	0.096798	0.144663	-5.460218	0.613912
38699	0	2.009383	-0.427053	9.710428	0.020081	-0.004272	0.097107	0.147249	-5.475421	0.612459
38700	0	1.993299	-0.451321	9.770974	0.019924	-0.004513	0.097712	0.147167	-5.485337	0.613477
38701	0	2.046208	-0.414761	9.771420	0.020447	-0.004150	0.097717	0.150688	-5.502841	0.609127
38702	0	2.049037	-0.488045	9.892849	0.020477	-0.004878	0.098931	0.148290	-5.517535	0.604962
38703	0	2.052388	-0.464310	9.838511	0.020508	-0.004639	0.098389	0.143534	-5.535791	0.599283
38704	0	2.067258	-0.452469	9.898932	0.020662	-0.004526	0.098991	0.145586	-5.547237	0.600423
38705	0	2.051664	-0.446119	9.911901	0.020508	-0.004456	0.099121	0.139605	-5.556998	0.599758
38706	0	2.090520	-0.470939	9.905242	0.020891	-0.004711	0.099055	0.141976	-5.572772	0.605455
38707	0	2.082264	-0.415986	9.972904	0.020813	-0.004150	0.099731	0.131683	-5.583406	0.605261
38708	0	2.077907	-0.453540	10.015131	0.020771	-0.004536	0.100153	0.132424	-5.592170	0.605655
38709	0	2.106181	-0.415021	10.009668	0.021057	-0.004150	0.100098	0.133114	-5.597070	0.608092
38710	0	2.088573	-0.482434	10.052127	0.020883	-0.004822	0.100522	0.130729	-5.600217	0.615373
38711	0	2.099447	-0.439454	9.991489	0.020996	-0.004395	0.099915	0.131260	-5.597920	0.614699
38712	0	2.068931	-0.488204	10.070764	0.020687	-0.004884	0.100708	0.133674	-5.599998	0.611718
38713	0	2.080899	-0.451730	10.058673	0.020813	-0.004517	0.100586	0.133437	-5.595007	0.609248
38714	0	2.080187	-0.476174	10.040435	0.020804	-0.004763	0.100404	0.134982	-5.591683	0.603660
38715	0	2.068477	-0.470283	10.028188	0.020691	-0.004700	0.100281	0.132025	-5.584226	0.598777
38716	0	2.085117	-0.470605	10.095623	0.020862	-0.004706	0.100954	0.133022	-5.571936	0.601014
38717	0	2.068202	-0.421463	9.997729	0.020691	-0.004211	0.099976	0.129998	-5.561302	0.601186
38718	0	2.066231	-0.452462	9.918712	0.020673	-0.004523	0.099185	0.129098	-5.548752	0.601420
38719	0	2.092838	-0.427492	9.845102	0.020935	-0.004272	0.098450	0.126905	-5.540540	0.599809
38720	0	2.060305	-0.482408	9.912577	0.020616	-0.004827	0.099123	0.131462	-5.525652	0.602522
38721	0	2.055631	-0.475870	9.869656	0.020569	-0.004761	0.098694	0.134482	-5.510694	0.608027
38722	0	2.010413	-0.463470	9.809087	0.020117	-0.004635	0.098088	0.135300	-5.495470	0.611169
38723	0	2.006838	-0.469605	9.814720	0.020081	-0.004700	0.098145	0.140143	-5.480826	0.607508
38724	0	2.010468	-0.426558	9.790766	0.020117	-0.004266	0.097905	0.141022	-5.466195	0.607518
38725	0	2.019325	-0.432903	9.747529	0.020203	-0.004333	0.097473	0.146785	-5.454726	0.607014
38726	0	1.999617	-0.444693	9.674543	0.020000	-0.004447	0.096745	0.147414	-5.449215	0.602620
38727	0	1.982877	-0.445662	9.710845	0.019836	-0.004456	0.097107	0.146781	-5.439748	0.606138
38728	0	2.030280	-0.458086	9.625669	0.020309	-0.004580	0.096255	0.146979	-5.431406	0.605225
38729	0	2.013918	-0.463617	9.710756	0.020142	-0.004639	0.097107	0.150424	-5.428116	0.605350
38730	0	2.025773	-0.451260	9.710810	0.020259	-0.004512	0.097108	0.150065	-5.426301	0.607085
38731	0	1.984080	-0.451571	9.692297	0.019836	-0.004517	0.096924	0.151545	-5.431029	0.603322
38732	0	1.990499	-0.439629	9.679994	0.019906	-0.004394	0.096800	0.148905	-5.429340	0.600684
38733	0	1.959812	-0.445890	9.716664	0.019592	-0.004456	0.097168	0.145461	-5.435771	0.597920
38734	0	2.010222	-0.440129	9.746822	0.020092	-0.004402	0.097470	0.146855	-5.447319	0.596961
38735	0	2.002639	-0.457610	9.680041	0.020020	-0.004578	0.096802	0.149076	-5.454983	0.600516
38736	0	2.028883	-0.457751	9.716251	0.020277	-0.004575	0.097165	0.146277	-5.468451	0.596196
38737	0	2.027313	-0.457796	9.783738	0.020264	-0.004578	0.097839	0.146314	-5.479073	0.600394
38738	0	2.053704	-0.427526	9.795445	0.020527	-0.004273	0.097957	0.144637	-5.490487	0.607141
38739	0	2.039977	-0.445769	9.832463	0.020386	-0.004456	0.098328	0.142564	-5.506369	0.606463
38740	0	2.054566	-0.440150	9.837977	0.020535	-0.004399	0.098382	0.140447	-5.517781	0.605045
38741	0	2.009432	-0.476075	9.942349	0.020081	-0.004761	0.099426	0.140784	-5.533185	0.607181
38742	0	2.029817	-0.464213	9.905262	0.020290	-0.004640	0.099054	0.138345	-5.541747	0.607114
38743	0	2.045673	-0.463831	10.015668	0.020447	-0.004639	0.100159	0.139145	-5.552680	0.610285
38744	0	2.083724	-0.445790	9.978653	0.020832	-0.004456	0.099788	0.136961	-5.558173	0.603717
38745	0	2.100174	-0.470039	9.997437	0.020996	-0.004700	0.099976	0.136622	-5.564183	0.603285
38746	0	2.083376	-0.458083	10.015383	0.020824	-0.004580	0.100156	0.135573	-5.574396	0.604504
38747	0	2.093909	-0.469980	10.082924	0.020935	-0.004700	0.100830	0.135931	-5.578520	0.605160
38748	0	2.069538	-0.452330	10.040132	0.020699	-0.004518	0.100401	0.130020	-5.574453	0.601639
38749	0	2.056916	-0.488073	10.034183	0.020569	-0.004883	0.100342	0.132852	-5.574355	0.600973
38750	0	2.081382	-0.445105	10.052476	0.020813	-0.004452	0.100525	0.134133	-5.574841	0.599216
38751	0	2.062067	-0.446189	10.058755	0.020630	-0.004456	0.100586	0.127645	-5.563890	0.602408
38752	0	2.073051	-0.435049	10.046706	0.020733	-0.004347	0.100467	0.124089	-5.560723	0.602013
38753	0	2.050039	-0.469781	9.979409	0.020508	-0.004700	0.099792	0.126812	-5.551755	0.601366
38754	0	2.060558	-0.439117	9.979723	0.020615	-0.004392	0.099795	0.127981	-5.540915	0.603665
38755	0	2.055803	-0.463983	9.869605	0.020569	-0.004639	0.098694	0.127293	-5.527916	0.604761
38756	0	2.065820	-0.433437	9.918828	0.020669	-0.004336	0.099186	0.130167	-5.515008	0.603933
38757	0	2.019042	-0.452178	9.802474	0.020203	-0.004517	0.098022	0.124854	-5.500280	0.599883
38758	0	2.029320	-0.434383	9.808871	0.020300	-0.004344	0.098087	0.125633	-5.491975	0.601285
38759	0	2.013199	-0.482583	9.802424	0.020142	-0.004822	0.098022	0.121579	-5.480303	0.600846
38760	0	2.042143	-0.446226	9.759947	0.020428	-0.004464	0.097598	0.124341	-5.472485	0.597925
38761	0	2.013352	-0.439373	9.778002	0.020142	-0.004395	0.097778	0.125870	-5.462561	0.597088
38762	0	2.042525	-0.457759	9.680570	0.020431	-0.004577	0.096805	0.125444	-5.455831	0.603911
38763	0	2.019454	-0.451715	9.735273	0.020203	-0.004517	0.097351	0.125421	-5.445851	0.603936
38764	0	2.018462	-0.421373	9.686601	0.020186	-0.004213	0.096866	0.125485	-5.443262	0.604376
38765	0	1.995892	-0.433503	9.698471	0.019958	-0.004333	0.096985	0.124196	-5.443297	0.600337
38766	0	2.001691	-0.421587	9.735063	0.020020	-0.004215	0.097350	0.124014	-5.439749	0.599979
38767	0	1.959234	-0.445431	9.735112	0.019592	-0.004456	0.097351	0.125975	-5.439353	0.599202
38768	0	1.990081	-0.457880	9.661686	0.019897	-0.004576	0.096618	0.122882	-5.442872	0.602233
38769	0	1.971497	-0.421491	9.704562	0.019714	-0.004211	0.097046	0.119332	-5.443128	0.599352
38770	0	2.002833	-0.415765	9.655505	0.020020	-0.004158	0.096557	0.120184	-5.451966	0.595930
38771	0	2.015315	-0.433251	9.734873	0.020142	-0.004333	0.097351	0.121687	-5.465088	0.594473
38772	0	2.011451	-0.445453	9.795435	0.020103	-0.004454	0.097957	0.121064	-5.477543	0.594494
38773	0	2.009048	-0.470570	9.802014	0.020081	-0.004700	0.098022	0.114571	-5.488655	0.595729
38774	0	2.017081	-0.459164	9.807657	0.020161	-0.004590	0.098079	0.113131	-5.500019	0.598329
38775	0	2.009228	-0.445919	9.850819	0.020081	-0.004456	0.098511	0.109370	-5.513151	0.598273
38776	0	2.060094	-0.453101	9.850278	0.020592	-0.004524	0.098505	0.102042	-5.523375	0.597922
38777	0	2.082456	-0.457787	9.911865	0.020813	-0.004578	0.099121	0.102164	-5.536274	0.599473
38778	0	2.048036	-0.457492	9.893022	0.020470	-0.004579	0.098932	0.106754	-5.548176	0.595731
38779	0	2.100317	-0.433534	9.991298	0.020996	-0.004333	0.099915	0.105119	-5.555815	0.596454
38780	0	2.041008	-0.446218	9.954215	0.020399	-0.004459	0.099545	0.102356	-5.567970	0.598075
38781	0	2.088688	-0.445611	10.015599	0.020874	-0.004456	0.100159	0.102129	-5.582197	0.597673
38782	0	2.097094	-0.470224	9.954025	0.020960	-0.004702	0.099543	0.101801	-5.594472	0.594128
38783	0	2.100086	-0.457926	10.015762	0.020996	-0.004578	0.100159	0.100451	-5.599451	0.591956
38784	0	2.088745	-0.482470	9.991092	0.020884	-0.004826	0.099912	0.101937	-5.603443	0.588955
38785	0	2.099391	-0.476154	10.015911	0.020996	-0.004761	0.100159	0.101597	-5.600482	0.591597
38786	0	2.105037	-0.476334	10.009804	0.021052	-0.004763	0.100098	0.101386	-5.597745	0.591739
38787	0	2.099177	-0.488335	9.979336	0.020996	-0.004883	0.099792	0.101337	-5.592326	0.593233
38788	0	2.117135	-0.451660	9.991543	0.021171	-0.004519	0.099916	0.104025	-5.592704	0.595996
38789	0	2.080577	-0.482472	10.022108	0.020813	-0.004822	0.100220	0.101319	-5.584009	0.603422
38790	0	2.103375	-0.446569	10.034525	0.021042	-0.004462	0.100344	0.098059	-5.574278	0.604421
38791	0	2.073978	-0.463760	9.955093	0.020752	-0.004639	0.099548	0.099917	-5.559812	0.597326
38792	0	2.077748	-0.457810	9.888386	0.020788	-0.004576	0.098882	0.097838	-5.546949	0.593717
38793	0	2.043486	-0.451655	9.863528	0.020447	-0.004517	0.098633	0.098555	-5.532658	0.595079
38794	0	2.065730	-0.451494	9.876177	0.020667	-0.004517	0.098760	0.101101	-5.520860	0.595087
38795	0	2.025227	-0.451721	9.832996	0.020264	-0.004517	0.098328	0.101051	-5.507126	0.588577
38796	0	2.023191	-0.433549	9.808914	0.020241	-0.004335	0.098087	0.101571	-5.496305	0.588761
38797	0	2.001123	-0.463673	9.802425	0.020020	-0.004639	0.098022	0.104415	-5.486143	0.585642
38798	0	1.999112	-0.487574	9.766158	0.020002	-0.004879	0.097659	0.108814	-5.472500	0.581821
38799	0	2.001173	-0.457718	9.747477	0.020020	-0.004578	0.097473	0.109932	-5.462871	0.575338
38800	0	2.011953	-0.458189	9.741598	0.020125	-0.004578	0.097415	0.105596	-5.455518	0.573001
38801	0	2.019574	-0.439811	9.716924	0.020203	-0.004395	0.097168	0.102046	-5.446919	0.570919
38802	0	2.006219	-0.458832	9.735368	0.020066	-0.004585	0.097353	0.099067	-5.441661	0.571619
38803	0	2.014063	-0.464077	9.692393	0.020142	-0.004639	0.096924	0.097172	-5.440050	0.571638
38804	0	2.038644	-0.440494	9.722820	0.020384	-0.004399	0.097229	0.091110	-5.442646	0.568083
38805	0	2.013977	-0.439540	9.753452	0.020142	-0.004395	0.097534	0.090632	-5.440038	0.563556
38806	0	1.995868	-0.445980	9.735019	0.019955	-0.004458	0.097351	0.089508	-5.444272	0.559750
38807	0	1.996505	-0.445712	9.710551	0.019958	-0.004456	0.097107	0.088140	-5.451537	0.558547
38808	0	1.985822	-0.446095	9.740631	0.019849	-0.004459	0.097408	0.086740	-5.462108	0.557709
38809	0	2.015104	-0.482433	9.777625	0.020142	-0.004822	0.097778	0.084213	-5.472702	0.561656
38810	0	1.998552	-0.464287	9.746662	0.019977	-0.004644	0.097468	0.086403	-5.482695	0.566279
38811	0	2.021073	-0.482178	9.753250	0.020203	-0.004822	0.097534	0.086825	-5.491723	0.563236
38812	0	2.022458	-0.488333	9.771231	0.020219	-0.004884	0.097713	0.087786	-5.497967	0.561552
38813	0	2.021080	-0.463740	9.802084	0.020203	-0.004639	0.098022	0.089669	-5.507036	0.560425
38814	0	2.041466	-0.475830	9.832121	0.020402	-0.004759	0.098324	0.090662	-5.521357	0.557161
38815	0	2.064071	-0.457998	9.887459	0.020630	-0.004578	0.098877	0.088382	-5.533422	0.556384
38816	0	2.029216	-0.470763	9.887050	0.020285	-0.004704	0.098872	0.085222	-5.541645	0.557165
38817	0	2.063619	-0.475908	9.960815	0.020630	-0.004761	0.099609	0.087552	-5.548427	0.555667
38818	0	2.095307	-0.457364	9.966642	0.020947	-0.004575	0.099668	0.089321	-5.554400	0.556486
38819	0	2.088254	-0.482445	9.924124	0.020874	-0.004822	0.099243	0.086715	-5.563764	0.558507
38820	0	2.071411	-0.470498	9.978648	0.020708	-0.004705	0.099788	0.087679	-5.570215	0.563490
38821	0	2.038626	-0.488687	10.003632	0.020386	-0.004883	0.100037	0.083607	-5.570345	0.563163
38822	0	2.069189	-0.422278	10.034072	0.020692	-0.004220	0.100341	0.081011	-5.569884	0.561469
38823	0	2.075465	-0.457517	10.015824	0.020752	-0.004578	0.100159	0.084259	-5.572500	0.555636
38824	0	2.057082	-0.469258	9.942505	0.020574	-0.004695	0.099424	0.087459	-5.568808	0.550491
38825	0	2.032204	-0.482100	9.936582	0.020325	-0.004822	0.099365	0.088878	-5.565253	0.548994
38826	0	2.074076	-0.451132	9.930649	0.020746	-0.004516	0.099305	0.094371	-5.558474	0.546539
38827	0	2.062251	-0.470433	9.900034	0.020630	-0.004700	0.098999	0.089702	-5.549469	0.544950
38828	0	2.097210	-0.459065	9.894159	0.020981	-0.004587	0.098940	0.086391	-5.538886	0.549111
38829	0	2.080654	-0.463880	9.942761	0.020813	-0.004639	0.099426	0.086867	-5.530994	0.548444
38830	0	2.030347	-0.494419	9.924672	0.020311	-0.004945	0.099245	0.088160	-5.521431	0.549945
38831	0	2.031258	-0.506742	9.857420	0.020325	-0.005066	0.098572	0.087072	-5.506872	0.548757
38832	0	2.065895	-0.489035	9.833373	0.020666	-0.004887	0.098332	0.083418	-5.498061	0.552287
38833	0	1.995157	-0.500227	9.814607	0.019958	-0.005005	0.098145	0.087003	-5.489514	0.548468
38834	0	2.005990	-0.475353	9.833191	0.020066	-0.004756	0.098330	0.090382	-5.481634	0.546781
38835	0	1.995110	-0.500677	9.808490	0.019958	-0.005005	0.098083	0.088793	-5.472545	0.551216
38836	0	2.006088	-0.476999	9.692639	0.020065	-0.004765	0.096926	0.083009	-5.466828	0.543643
38837	0	2.007583	-0.482299	9.692475	0.020081	-0.004822	0.096924	0.082167	-5.460776	0.543658
38838	0	2.000455	-0.457617	9.710921	0.020010	-0.004580	0.097108	0.087749	-5.453884	0.544337
38839	0	2.013568	-0.439197	9.747448	0.020142	-0.004395	0.097473	0.091307	-5.446443	0.549877
38840	0	2.006838	-0.488110	9.692554	0.020068	-0.004878	0.096926	0.088238	-5.446214	0.549068
38841	0	2.026226	-0.446020	9.722909	0.020264	-0.004456	0.097229	0.083399	-5.444073	0.549525
38842	0	1.983635	-0.483225	9.722743	0.019834	-0.004831	0.097228	0.082790	-5.446906	0.552797
38843	0	2.020732	-0.439476	9.735009	0.020203	-0.004395	0.097351	0.082966	-5.451934	0.553304
38844	0	1.997414	-0.482161	9.814048	0.019968	-0.004823	0.098142	0.084676	-5.458582	0.551841
38845	0	2.021039	-0.451458	9.863132	0.020203	-0.004517	0.098633	0.087402	-5.467101	0.551214
38846	0	2.010732	-0.499960	9.765014	0.020096	-0.005001	0.097652	0.089449	-5.480079	0.543770
38847	0	2.015551	-0.464040	9.759226	0.020142	-0.004639	0.097595	0.087792	-5.495919	0.547959
38848	0	2.024050	-0.489018	9.831868	0.020230	-0.004887	0.098321	0.084093	-5.507322	0.546116
38849	0	2.039327	-0.464242	9.869212	0.020386	-0.004639	0.098694	0.080198	-5.515564	0.539466
38850	0	2.046916	-0.458993	9.887125	0.020461	-0.004585	0.098873	0.075281	-5.524432	0.533644
38851	0	2.045802	-0.500610	9.924079	0.020447	-0.005005	0.099243	0.074265	-5.536918	0.530680
38852	0	2.066285	-0.470085	9.899108	0.020652	-0.004703	0.098993	0.076599	-5.549199	0.533996
38853	0	2.039928	-0.475855	9.875219	0.020386	-0.004761	0.098755	0.079437	-5.564407	0.530609
38854	0	2.065896	-0.475647	9.923697	0.020657	-0.004757	0.099237	0.080439	-5.566672	0.532608
38855	0	2.051596	-0.512720	10.003494	0.020508	-0.005127	0.100037	0.080558	-5.575520	0.537096
38856	0	2.077345	-0.464013	9.997065	0.020768	-0.004640	0.099972	0.080429	-5.581078	0.539606
38857	0	2.063040	-0.476175	9.985336	0.020630	-0.004761	0.099854	0.079771	-5.581192	0.542344
38858	0	2.069373	-0.476469	9.991316	0.020692	-0.004764	0.099914	0.079013	-5.582838	0.543830
38859	0	2.056178	-0.464074	9.979384	0.020569	-0.004639	0.099792	0.077235	-5.574235	0.544583
38860	0	2.067167	-0.452194	10.003953	0.020677	-0.004521	0.100039	0.077138	-5.568080	0.544027
38861	0	2.068653	-0.445711	10.028160	0.020691	-0.004456	0.100281	0.075941	-5.562573	0.542747
38862	0	2.055443	-0.445498	10.003877	0.020559	-0.004459	0.100038	0.081449	-5.556491	0.540905
38863	0	2.056563	-0.470237	9.936577	0.020569	-0.004700	0.099365	0.078949	-5.552291	0.539386
38864	0	2.067604	-0.464438	9.979513	0.020684	-0.004644	0.099793	0.079544	-5.542387	0.536162
38865	0	2.049819	-0.463807	9.948932	0.020508	-0.004639	0.099487	0.080816	-5.530824	0.537616
38866	0	2.035840	-0.500486	9.943154	0.020366	-0.005004	0.099430	0.080334	-5.521921	0.535806
38867	0	2.043578	-0.457959	9.839087	0.020447	-0.004578	0.098389	0.078699	-5.508630	0.531134
38868	0	2.023096	-0.507124	9.808951	0.020242	-0.005071	0.098087	0.078665	-5.495565	0.531608
38869	0	2.019646	-0.464424	9.845071	0.020203	-0.004639	0.098450	0.072837	-5.487887	0.529263
38870	0	2.036475	-0.465025	9.833037	0.020373	-0.004650	0.098329	0.073275	-5.477381	0.527521
38871	0	2.013218	-0.475693	9.796355	0.020142	-0.004761	0.097961	0.078245	-5.465876	0.527200
38872	0	2.017261	-0.450695	9.784552	0.020184	-0.004509	0.097843	0.081167	-5.452561	0.524654
38873	0	1.995345	-0.487954	9.765744	0.019958	-0.004883	0.097656	0.085484	-5.446154	0.522788
38874	0	2.000441	-0.425957	9.759839	0.020009	-0.004267	0.097597	0.094298	-5.440220	0.522512
38875	0	2.001875	-0.445563	9.741227	0.020020	-0.004456	0.097412	0.094720	-5.438804	0.519235
38876	0	1.994976	-0.445852	9.747445	0.019957	-0.004457	0.097473	0.092967	-5.430280	0.518471
38877	0	1.947167	-0.476238	9.710656	0.019470	-0.004761	0.097107	0.091529	-5.431505	0.519859
38878	0	1.965879	-0.433756	9.734958	0.019656	-0.004337	0.097350	0.091694	-5.434055	0.521726
38879	0	1.984380	-0.409114	9.765468	0.019836	-0.004089	0.097656	0.090031	-5.442189	0.518354
38880	0	2.016050	-0.458287	9.698003	0.020156	-0.004581	0.096981	0.088809	-5.447095	0.512186
38881	0	2.026969	-0.463811	9.753296	0.020264	-0.004639	0.097534	0.089906	-5.453660	0.515356
38882	0	2.028023	-0.463965	9.759120	0.020275	-0.004638	0.097592	0.088113	-5.459151	0.513437
38883	0	2.020950	-0.427329	9.734961	0.020203	-0.004272	0.097351	0.087571	-5.466712	0.512618
38884	0	2.016124	-0.451805	9.801737	0.020155	-0.004519	0.098019	0.088536	-5.473550	0.516497
38885	0	2.015175	-0.476212	9.814238	0.020142	-0.004761	0.098145	0.087347	-5.484899	0.521664
38886	0	2.023196	-0.482439	9.813786	0.020223	-0.004825	0.098140	0.088038	-5.495249	0.526246
38887	0	2.045340	-0.470002	9.893660	0.020447	-0.004700	0.098938	0.088101	-5.502413	0.524525
38888	0	2.022301	-0.482289	9.850624	0.020215	-0.004823	0.098508	0.088317	-5.511177	0.525578
38889	0	2.033135	-0.469911	9.857044	0.020325	-0.004700	0.098572	0.089414	-5.518379	0.523463
38890	0	2.046365	-0.488484	9.923943	0.020460	-0.004882	0.099240	0.086484	-5.521954	0.524311
38891	0	2.033483	-0.457863	9.966830	0.020325	-0.004578	0.099670	0.085736	-5.533063	0.520345
38892	0	2.047252	-0.470089	9.923730	0.020467	-0.004703	0.099238	0.088082	-5.539144	0.520579
38893	0	2.056936	-0.469868	10.064692	0.020569	-0.004700	0.100647	0.089705	-5.539208	0.518074
38894	0	2.063084	-0.469981	9.979148	0.020631	-0.004699	0.099792	0.088995	-5.538702	0.519138
38895	0	2.032465	-0.470136	9.899896	0.020325	-0.004700	0.098999	0.087603	-5.538126	0.514333
38896	0	2.056904	-0.488254	9.979149	0.020568	-0.004887	0.099792	0.092707	-5.538942	0.515868
38897	0	2.062604	-0.482337	10.003734	0.020630	-0.004822	0.100037	0.091427	-5.534029	0.507803
38898	0	2.079977	-0.470443	9.912318	0.020805	-0.004704	0.099122	0.090934	-5.527058	0.501909
38899	0	2.062740	-0.482149	9.960990	0.020630	-0.004822	0.099609	0.091772	-5.523692	0.506161
38900	0	2.055803	-0.421203	9.863405	0.020564	-0.004211	0.098633	0.091641	-5.516144	0.507166
38901	0	2.062616	-0.463810	9.936603	0.020630	-0.004639	0.099365	0.092834	-5.511349	0.511355
38902	0	2.055180	-0.433120	9.869682	0.020561	-0.004333	0.098695	0.094981	-5.499901	0.508525
38903	0	2.044168	-0.439545	9.857279	0.020447	-0.004395	0.098572	0.094476	-5.493461	0.512637
38904	0	2.078980	-0.427630	9.912558	0.020802	-0.004274	0.099123	0.092901	-5.478286	0.508284
38905	0	2.025820	-0.427316	9.796253	0.020264	-0.004272	0.097961	0.092664	-5.471372	0.511456
38906	0	2.018391	-0.457517	9.863641	0.020191	-0.004580	0.098635	0.098224	-5.462407	0.508260
38907	0	1.995266	-0.463733	9.826785	0.019958	-0.004639	0.098267	0.100319	-5.455094	0.507524
38908	0	2.006178	-0.482102	9.741528	0.020068	-0.004820	0.097414	0.099570	-5.447099	0.513661
38909	0	2.031933	-0.433231	9.777949	0.020325	-0.004333	0.097778	0.101487	-5.440284	0.514933
38910	0	2.018702	-0.439384	9.772000	0.020191	-0.004393	0.097719	0.100637	-5.434883	0.514487
38911	0	2.026175	-0.439327	9.710739	0.020264	-0.004395	0.097107	0.102629	-5.432110	0.511947
38912	0	2.013711	-0.463676	9.728998	0.020137	-0.004637	0.097290	0.103113	-5.431930	0.508337
38913	0	2.001556	-0.458322	9.716852	0.020020	-0.004578	0.097168	0.097178	-5.426743	0.510945
38914	0	1.988996	-0.453403	9.741256	0.019889	-0.004528	0.097413	0.090737	-5.427505	0.512992
38915	0	1.990234	-0.476195	9.673966	0.019897	-0.004761	0.096741	0.089786	-5.432779	0.514378
38916	0	2.015260	-0.458231	9.722576	0.020151	-0.004580	0.097226	0.088161	-5.433991	0.516307
38917	0	2.014844	-0.463735	9.728869	0.020142	-0.004639	0.097290	0.090116	-5.441531	0.517982
38918	0	2.022051	-0.457598	9.740830	0.020216	-0.004576	0.097409	0.090267	-5.446334	0.519756
38919	0	1.990249	-0.494638	9.728888	0.019897	-0.004944	0.097290	0.087760	-5.451751	0.522465
38920	0	2.016201	-0.500995	9.740703	0.020151	-0.005011	0.097409	0.088890	-5.464031	0.525095
38921	0	2.033545	-0.439124	9.814245	0.020325	-0.004395	0.098145	0.093040	-5.476061	0.524582
38922	0	2.023418	-0.481685	9.764925	0.020224	-0.004816	0.097651	0.092499	-5.487941	0.521885
38923	0	2.021002	-0.488568	9.869219	0.020203	-0.004883	0.098694	0.089623	-5.495998	0.520592
38924	0	2.058981	-0.458808	9.826122	0.020583	-0.004584	0.098263	0.085752	-5.503254	0.525126
38925	0	2.094555	-0.445746	9.911879	0.020935	-0.004456	0.099121	0.083969	-5.514871	0.519691
38926	0	2.078354	-0.439599	9.923632	0.020773	-0.004399	0.099238	0.088136	-5.526601	0.519357
38927	0	2.057470	-0.451525	9.948615	0.020569	-0.004517	0.099487	0.090099	-5.532838	0.518759
38928	0	2.076875	-0.433120	9.997163	0.020763	-0.004332	0.099973	0.090988	-5.538454	0.519987
38929	0	2.100365	-0.433089	10.052344	0.020996	-0.004333	0.100525	0.094322	-5.546560	0.518046
38930	0	2.052899	-0.487430	10.015365	0.020522	-0.004878	0.100155	0.098962	-5.553923	0.520399
38931	0	2.063230	-0.500589	9.985297	0.020630	-0.005005	0.099854	0.098290	-5.556208	0.522754
38932	0	2.075587	-0.482713	10.009580	0.020757	-0.004825	0.100096	0.095994	-5.554746	0.523119
38933	0	2.081336	-0.451909	9.985332	0.020813	-0.004517	0.099854	0.093694	-5.554667	0.531224
38934	0	2.087092	-0.464494	10.021939	0.020874	-0.004644	0.100219	0.093623	-5.550621	0.529314
38935	0	2.050308	-0.494454	9.967135	0.020508	-0.004944	0.099670	0.093379	-5.544690	0.527112
38936	0	2.030974	-0.525454	9.973331	0.020315	-0.005251	0.099732	0.089833	-5.537985	0.532812
38937	0	2.062912	-0.463879	9.979263	0.020630	-0.004639	0.099792	0.090215	-5.536612	0.536174
38938	0	2.080846	-0.464070	9.973194	0.020811	-0.004640	0.099731	0.089514	-5.533105	0.535514
38939	0	2.049931	-0.469737	9.930607	0.020508	-0.004700	0.099304	0.092750	-5.522806	0.534898
38940	0	2.042018	-0.469828	9.918682	0.020430	-0.004696	0.099185	0.090638	-5.511422	0.541347
38941	0	2.043725	-0.451280	9.814669	0.020447	-0.004517	0.098145	0.095609	-5.499813	0.539231
38942	0	2.036153	-0.444553	9.851573	0.020367	-0.004448	0.098515	0.098928	-5.493331	0.543395
38943	0	2.019186	-0.463797	9.753644	0.020203	-0.004639	0.097534	0.100374	-5.480191	0.544885
38944	0	1.992690	-0.457793	9.790611	0.019937	-0.004577	0.097904	0.099532	-5.468395	0.543874
38945	0	1.995141	-0.433591	9.771862	0.019958	-0.004333	0.097717	0.097321	-5.459577	0.548732
38946	0	2.030472	-0.440326	9.717093	0.020310	-0.004400	0.097170	0.094378	-5.452378	0.544235
38947	0	1.977108	-0.457824	9.729089	0.019775	-0.004578	0.097290	0.094211	-5.446798	0.545663
38948	0	2.000696	-0.476053	9.723088	0.020011	-0.004763	0.097230	0.097203	-5.441606	0.548568
38949	0	2.014085	-0.439769	9.710695	0.020142	-0.004395	0.097107	0.094066	-5.440213	0.551185
38950	0	2.019628	-0.458281	9.704594	0.020201	-0.004584	0.097045	0.096355	-5.434463	0.552967
38951	0	2.001747	-0.445795	9.674104	0.020020	-0.004456	0.096741	0.094097	-5.431526	0.554096
38952	0	2.007735	-0.452198	9.680141	0.020076	-0.004521	0.096802	0.093850	-5.432866	0.550402
38953	0	2.002317	-0.463867	9.789965	0.020020	-0.004639	0.097900	0.094291	-5.436622	0.546726
38954	0	2.021647	-0.488519	9.722554	0.020209	-0.004884	0.097227	0.093050	-5.444555	0.548413
38955	0	2.020510	-0.458233	9.753345	0.020203	-0.004578	0.097534	0.088074	-5.446942	0.547014
38956	0	2.021457	-0.476902	9.801914	0.020207	-0.004770	0.098021	0.089932	-5.454821	0.547448
38957	0	2.021132	-0.446613	9.795915	0.020203	-0.004456	0.097961	0.078168	-5.464469	0.549167
38958	0	2.004161	-0.478636	9.771133	0.020037	-0.004783	0.097713	0.074345	-5.469727	0.550167
38959	0	2.033085	-0.458258	9.783785	0.020325	-0.004578	0.097839	0.069069	-5.476421	0.548815
38960	0	2.059154	-0.434107	9.807765	0.020581	-0.004344	0.098080	0.072794	-5.487939	0.546631
38961	0	2.033239	-0.457939	9.887529	0.020325	-0.004578	0.098877	0.071202	-5.496340	0.548488
38962	0	2.028801	-0.476459	9.868816	0.020279	-0.004765	0.098690	0.071553	-5.506384	0.550972
38963	0	2.058022	-0.476289	9.893552	0.020569	-0.004761	0.098938	0.069484	-5.519050	0.554928
38964	0	2.090418	-0.446838	9.899120	0.020896	-0.004460	0.098993	0.060724	-5.528060	0.553715
38965	0	2.051104	-0.464028	9.985278	0.020508	-0.004639	0.099854	0.059355	-5.531264	0.554710
38966	0	2.076274	-0.477066	9.978923	0.020758	-0.004765	0.099791	0.052877	-5.536576	0.550516
38967	0	2.057551	-0.464105	9.997410	0.020569	-0.004639	0.099976	0.050611	-5.543708	0.551292
38968	0	2.088882	-0.476914	9.923871	0.020886	-0.004766	0.099239	0.048017	-5.545986	0.545064
38969	0	2.050795	-0.476479	9.967019	0.020508	-0.004761	0.099670	0.043923	-5.545654	0.548501
38970	0	2.068787	-0.470924	9.905970	0.020691	-0.004708	0.099059	0.043389	-5.541640	0.553874
38971	0	2.044697	-0.464002	9.985341	0.020447	-0.004639	0.099854	0.042371	-5.541355	0.563374
38972	0	2.074802	-0.427801	9.924292	0.020752	-0.004275	0.099242	0.039903	-5.536287	0.570379
38973	0	2.092726	-0.439751	9.893950	0.020935	-0.004395	0.098938	0.037110	-5.526769	0.569076
38974	0	2.036349	-0.488648	9.833190	0.020370	-0.004889	0.098330	0.041138	-5.519265	0.569542
38975	0	2.044130	-0.482019	9.936644	0.020447	-0.004822	0.099365	0.043485	-5.512468	0.571082
38976	0	2.018260	-0.488109	9.820918	0.020191	-0.004880	0.098207	0.042764	-5.501972	0.572342
38977	0	2.068912	-0.451747	9.899936	0.020691	-0.004517	0.098999	0.042310	-5.499399	0.576075
38978	0	2.019248	-0.500103	9.839027	0.020199	-0.005007	0.098389	0.049484	-5.491538	0.577064
38979	0	2.031874	-0.482136	9.820682	0.020325	-0.004822	0.098206	0.050534	-5.484101	0.582685
38980	0	2.012131	-0.451872	9.839210	0.020129	-0.004517	0.098391	0.048682	-5.474415	0.585815
38981	0	2.007858	-0.482668	9.893815	0.020081	-0.004822	0.098938	0.043591	-5.471628	0.581739
38982	0	1.995329	-0.483199	9.759551	0.019955	-0.004832	0.097595	0.044410	-5.469494	0.578980
38983	0	2.007859	-0.476074	9.783976	0.020081	-0.004761	0.097839	0.044932	-5.466692	0.575539
38984	0	2.013616	-0.433804	9.777830	0.020137	-0.004334	0.097778	0.041302	-5.465387	0.577763
38985	0	2.001654	-0.421112	9.710756	0.020020	-0.004211	0.097107	0.042167	-5.461371	0.573352
38986	0	1.958633	-0.470030	9.747393	0.019586	-0.004700	0.097474	0.041952	-5.461715	0.571967
38987	0	2.008590	-0.464048	9.753300	0.020081	-0.004639	0.097534	0.040305	-5.467471	0.573814
38988	0	2.015219	-0.445844	9.710410	0.020152	-0.004459	0.097104	0.041889	-5.467086	0.570050
38989	0	1.990007	-0.482206	9.759467	0.019897	-0.004822	0.097595	0.042025	-5.469643	0.564760
38990	0	1.996584	-0.464323	9.759261	0.019963	-0.004640	0.097593	0.038324	-5.472164	0.563261
38991	0	2.021008	-0.445630	9.771571	0.020203	-0.004456	0.097717	0.037873	-5.480390	0.558071
38992	0	2.028488	-0.488732	9.807812	0.020278	-0.004885	0.098080	0.035292	-5.487947	0.554148
38993	0	2.015022	-0.457763	9.826484	0.020142	-0.004578	0.098267	0.035689	-5.497482	0.550250
38994	0	2.022992	-0.458101	9.807744	0.020220	-0.004578	0.098080	0.032202	-5.508788	0.553321
38995	0	2.008717	-0.469854	9.838738	0.020081	-0.004700	0.098389	0.033969	-5.515977	0.560383
38996	0	2.028528	-0.469749	9.813978	0.020276	-0.004698	0.098142	0.034743	-5.526217	0.565947
38997	0	2.039306	-0.464080	9.899742	0.020386	-0.004639	0.098999	0.032735	-5.534173	0.564309
38998	0	2.058983	-0.470526	9.820031	0.020583	-0.004704	0.098202	0.032276	-5.541458	0.569809
38999	0	2.051158	-0.482379	9.912022	0.020508	-0.004822	0.099121	0.030465	-5.545319	0.572470
39000	0	2.027792	-0.494833	9.923972	0.020270	-0.004949	0.099241	0.031203	-5.553565	0.572857
39001	0	2.069833	-0.457765	9.954680	0.020691	-0.004578	0.099548	0.031605	-5.561581	0.572298
39002	0	2.053053	-0.451509	9.899358	0.020522	-0.004518	0.098995	0.034815	-5.570803	0.574082
39003	0	2.063208	-0.463935	9.966992	0.020630	-0.004639	0.099670	0.034523	-5.572815	0.573969
39004	0	2.087855	-0.494201	9.954647	0.020878	-0.004946	0.099546	0.039277	-5.573134	0.574512
39005	0	2.093843	-0.451193	10.034130	0.020935	-0.004517	0.100342	0.044988	-5.576472	0.571116
39006	0	2.081682	-0.469369	9.979105	0.020820	-0.004691	0.099791	0.042624	-5.572706	0.566971
39007	0	2.081123	-0.463893	9.960973	0.020813	-0.004639	0.099609	0.042867	-5.570183	0.568145
39008	0	2.068437	-0.488321	9.924376	0.020687	-0.004884	0.099243	0.044040	-5.566533	0.571715
39009	0	2.068435	-0.458076	9.961060	0.020691	-0.004578	0.099609	0.041076	-5.558477	0.568903
39010	0	2.067077	-0.446360	9.924643	0.020678	-0.004462	0.099245	0.040127	-5.550129	0.567422
39011	0	2.031879	-0.476045	9.979370	0.020325	-0.004761	0.099792	0.041025	-5.542843	0.564861
39012	0	2.042828	-0.463955	9.912422	0.020434	-0.004639	0.099123	0.040597	-5.535296	0.558976
39013	0	2.044283	-0.451285	9.869484	0.020447	-0.004517	0.098694	0.045436	-5.530214	0.557680
39014	0	2.048999	-0.469339	9.894179	0.020499	-0.004693	0.098940	0.045626	-5.519016	0.553471
39015	0	2.007403	-0.494015	9.900053	0.020081	-0.004944	0.098999	0.050405	-5.510955	0.556377
39016	0	2.011942	-0.481442	9.857647	0.020128	-0.004815	0.098575	0.051772	-5.500190	0.551679
39017	0	2.050350	-0.451249	9.838976	0.020508	-0.004517	0.098389	0.057045	-5.494668	0.549562
39018	0	2.018780	-0.475527	9.820865	0.020194	-0.004753	0.098207	0.055126	-5.486877	0.550265
39019	0	2.007411	-0.469792	9.777973	0.020081	-0.004700	0.097778	0.057756	-5.478815	0.547566
39020	0	2.000179	-0.469560	9.772015	0.020006	-0.004697	0.097719	0.059740	-5.473160	0.541912
[truncated: 620 more rows]
