# Supplementary material for: Properties of traditional bamboo carrying poles have implications for user interactions
Source: PLoS One. 2018 May 10;13(5):e0196208. doi: 10.1371/journal.pone.0196208 (PMC5945030; doi:10.1371/journal.pone.0196208)
Supplement: S1 Text — (ZIP) [file pone.0196208.s005.zip › ResTest_PoleM_MeLoad2.txt]

// Start Time: Unknown
// Update Rate: 100.0Hz
// Filter Profile: human (34.3)
// Firmware Version: 2.1.4
PacketCounter	SampleTimeFine	Acc_X	Acc_Y	Acc_Z	VelInc_X	VelInc_Y	VelInc_Z	Roll	Pitch	Yaw	Latitude	Longitude	Altitude	Vel_X	Vel_Y	Vel_Z
37026	0	-0.917562	0.787446	6.458952	-0.009193	0.007877	0.064587	1.326088	3.761528	2.626862
37027	0	-0.867269	0.768790	6.286574	-0.008667	0.007690	0.062866	1.321661	3.771821	2.625910
37028	0	-0.901322	0.755765	6.316586	-0.008984	0.007563	0.063169	1.313514	3.825121	2.631973
37029	0	-0.926720	0.719912	6.542284	-0.009216	0.007202	0.065430	1.309616	3.913669	2.636732
37030	0	-1.043877	0.694524	6.882042	-0.010362	0.006951	0.068831	1.301593	4.041175	2.648019
37031	0	-1.175652	0.750235	7.127338	-0.011658	0.007507	0.071289	1.296337	4.198982	2.658853
37032	0	-1.265691	0.834368	7.386016	-0.012534	0.008351	0.073880	1.287861	4.388095	2.673194
37033	0	-1.321114	0.871713	7.840637	-0.013062	0.008728	0.078430	1.275875	4.605225	2.688191
37034	0	-1.350030	0.881677	8.439688	-0.013323	0.008826	0.084424	1.267257	4.844424	2.715426
37035	0	-1.368710	0.835229	9.134107	-0.013489	0.008362	0.091370	1.259763	5.091490	2.742162
37036	0	-1.401086	0.784940	9.787251	-0.013792	0.007853	0.097903	1.260635	5.345997	2.767858
37037	0	-1.408426	0.853844	10.391267	-0.013855	0.008545	0.103943	1.257883	5.597382	2.787625
37038	0	-1.494512	0.901294	11.007410	-0.014708	0.009019	0.110106	1.256141	5.843191	2.808894
37039	0	-1.537284	0.891455	11.654607	-0.015137	0.008911	0.116577	1.263840	6.073843	2.832074
37040	0	-1.604209	0.909664	12.319873	-0.015820	0.009101	0.123227	1.263701	6.279636	2.850034
37041	0	-1.606711	1.031561	12.753869	-0.015869	0.010315	0.127563	1.267334	6.456605	2.861192
37042	0	-1.631621	1.238687	13.201052	-0.016158	0.012391	0.132030	1.266139	6.593015	2.871225
37043	0	-1.604724	1.214757	13.359182	-0.015930	0.012146	0.133606	1.269088	6.692909	2.876110
37044	0	-1.606016	1.348968	13.601016	-0.015985	0.013492	0.136019	1.268668	6.755400	2.881935
37045	0	-1.626153	1.251378	13.781415	-0.016235	0.012512	0.137817	1.269853	6.777226	2.876914
37046	0	-1.638043	1.300798	13.769171	-0.016410	0.013003	0.137689	1.272794	6.753012	2.869211
37047	0	-1.676668	1.282496	13.684982	-0.016846	0.012817	0.136841	1.277515	6.687366	2.858928
37048	0	-1.668676	1.247041	13.449377	-0.016812	0.012465	0.134479	1.279959	6.580908	2.854154
37049	0	-1.661927	1.130376	13.026920	-0.016785	0.011292	0.130249	1.287913	6.436261	2.841561
37050	0	-1.608925	1.156616	12.573479	-0.016283	0.011559	0.125710	1.291366	6.260789	2.823733
37051	0	-1.571598	1.087241	12.032779	-0.015930	0.010864	0.120300	1.295337	6.057995	2.806967
37052	0	-1.554547	1.015811	11.434270	-0.015768	0.010147	0.114313	1.302068	5.836334	2.784848
37053	0	-1.478994	0.929530	10.824481	-0.015015	0.009277	0.108215	1.316569	5.599875	2.762671
37054	0	-1.413361	0.914107	10.170979	-0.014349	0.009128	0.101681	1.327247	5.358696	2.740571
37055	0	-1.389389	0.843428	9.597627	-0.014099	0.008423	0.095947	1.336458	5.115081	2.719672
37056	0	-1.340753	0.741846	9.010993	-0.013593	0.007406	0.090083	1.347807	4.880768	2.702718
37057	0	-1.302212	0.721727	8.467952	-0.013184	0.007202	0.084656	1.364315	4.663480	2.684859
37058	0	-1.230668	0.773091	8.038801	-0.012450	0.007718	0.080367	1.378969	4.460128	2.667302
37059	0	-1.184569	0.824908	7.618921	-0.011963	0.008240	0.076172	1.389935	4.285075	2.650127
37060	0	-1.146424	0.863346	7.237367	-0.011558	0.008623	0.072360	1.403692	4.138356	2.636959
37061	0	-1.104076	0.916251	6.965093	-0.011108	0.009155	0.069641	1.413636	4.027952	2.628687
37062	0	-1.086588	0.868926	6.869026	-0.010915	0.008680	0.068684	1.427043	3.946960	2.621922
37063	0	-1.065575	0.769540	6.805762	-0.010681	0.007690	0.068054	1.434660	3.904496	2.616508
37064	0	-1.019918	0.776642	6.726662	-0.010204	0.007761	0.067266	1.443675	3.895830	2.612851
37065	0	-1.027017	0.854613	6.634254	-0.010254	0.008545	0.066345	1.446200	3.923685	2.612467
37066	0	-1.014452	0.909862	6.785902	-0.010104	0.009096	0.067865	1.451421	3.991252	2.617777
37067	0	-1.043721	0.878872	7.024245	-0.010376	0.008789	0.070251	1.452442	4.090358	2.629276
37068	0	-1.071013	0.787063	7.351642	-0.010627	0.007873	0.073528	1.451491	4.219347	2.638855
37069	0	-1.091038	0.756367	7.603500	-0.010803	0.007568	0.076050	1.447042	4.379817	2.648742
37070	0	-1.145678	0.822212	7.935820	-0.011333	0.008229	0.079375	1.439760	4.557977	2.664588
37071	0	-1.229318	0.859597	8.378087	-0.012146	0.008606	0.083801	1.429557	4.757915	2.679677
37072	0	-1.318572	0.912615	9.001952	-0.013012	0.009133	0.090044	1.424205	4.977656	2.695420
37073	0	-1.391849	0.969802	9.531073	-0.013733	0.009705	0.095337	1.420209	5.199245	2.713511
37074	0	-1.426551	0.956379	10.111552	-0.014067	0.009568	0.101143	1.419256	5.422960	2.735452
37075	0	-1.467438	1.030386	10.647889	-0.014465	0.010315	0.106506	1.411351	5.646438	2.753303
37076	0	-1.535654	1.052766	11.246464	-0.015152	0.010535	0.112492	1.407479	5.853444	2.772161
37077	0	-1.595415	1.054884	11.825936	-0.015747	0.010559	0.118286	1.401208	6.052847	2.787756
37078	0	-1.611460	1.004667	12.260376	-0.015933	0.010049	0.122627	1.402365	6.221414	2.803838
37079	0	-1.657445	1.000689	12.681102	-0.016418	0.010010	0.126831	1.402320	6.361555	2.814819
37080	0	-1.673571	1.006925	12.988708	-0.016616	0.010064	0.129903	1.408691	6.466674	2.822629
37081	0	-1.681135	1.080448	13.274029	-0.016724	0.010803	0.132751	1.411003	6.542009	2.826290
37082	0	-1.638556	1.142285	13.431169	-0.016352	0.011415	0.134316	1.417768	6.570663	2.828862
37083	0	-1.610226	1.050225	13.421730	-0.016113	0.010498	0.134216	1.421384	6.561082	2.831707
37084	0	-1.628112	1.118392	13.361298	-0.016335	0.011177	0.133607	1.426587	6.514517	2.831712
37085	0	-1.619408	1.068771	13.251935	-0.016296	0.010681	0.132507	1.430513	6.426514	2.824005
37086	0	-1.619786	1.174487	12.974019	-0.016340	0.011731	0.129724	1.440190	6.301444	2.813711
37087	0	-1.569697	1.173363	12.526448	-0.015869	0.011719	0.125244	1.450790	6.144855	2.800549
37088	0	-1.571114	1.206556	12.103644	-0.015903	0.012053	0.121013	1.459545	5.964836	2.782918
37089	0	-1.554316	1.100046	11.599302	-0.015747	0.010986	0.115967	1.469682	5.764596	2.766130
37090	0	-1.484806	1.132913	11.048983	-0.015054	0.011317	0.110463	1.477979	5.552640	2.746539
37091	0	-1.431426	0.959559	10.537459	-0.014526	0.009583	0.105347	1.488104	5.323175	2.731744
37092	0	-1.362704	0.912919	9.859068	-0.013824	0.009118	0.098564	1.497045	5.094847	2.719052
37093	0	-1.305445	0.965292	9.353170	-0.013245	0.009644	0.093506	1.504367	4.863318	2.699501
37094	0	-1.290269	0.918083	8.820995	-0.013069	0.009172	0.088186	1.511376	4.648504	2.678460
37095	0	-1.230070	0.929217	8.388291	-0.012451	0.009277	0.083862	1.527949	4.444323	2.660703
37096	0	-1.228611	0.858157	7.977119	-0.012410	0.008573	0.079753	1.537690	4.267239	2.647800
37097	0	-1.155181	0.800508	7.637011	-0.011658	0.007996	0.076355	1.549106	4.109356	2.633509
37098	0	-1.100093	0.771528	7.401530	-0.011086	0.007709	0.074003	1.557225	3.977705	2.624429
37099	0	-1.061565	0.756896	7.197009	-0.010681	0.007568	0.071960	1.556442	3.874068	2.615044
37100	0	-1.038891	0.745040	6.984847	-0.010432	0.007447	0.069842	1.560375	3.803361	2.610021
37101	0	-1.041506	0.702154	6.927795	-0.010437	0.007019	0.069275	1.563831	3.767230	2.606595
37102	0	-1.039142	0.788010	6.909757	-0.010393	0.007878	0.069098	1.566694	3.764349	2.603128
37103	0	-1.027519	0.884966	6.927181	-0.010254	0.008850	0.069275	1.566491	3.799184	2.599536
37104	0	-1.058485	0.945700	7.036063	-0.010542	0.009459	0.070367	1.565038	3.868447	2.607501
37105	0	-1.098691	0.878626	7.305019	-0.010925	0.008789	0.073059	1.562156	3.964259	2.616466
37106	0	-1.138335	0.841495	7.601818	-0.011298	0.008416	0.076031	1.562327	4.091633	2.626198
37107	0	-1.127679	0.884433	7.896491	-0.011169	0.008850	0.078979	1.556506	4.246093	2.645341
37108	0	-1.176226	0.895462	8.137266	-0.011635	0.008960	0.081390	1.552210	4.424090	2.663601
37109	0	-1.241721	0.951546	8.689358	-0.012268	0.009521	0.086914	1.547536	4.619220	2.681195
37110	0	-1.280710	0.913409	9.167204	-0.012644	0.009142	0.091694	1.541113	4.821899	2.695495
37111	0	-1.330107	0.933332	9.720529	-0.013123	0.009338	0.097229	1.538750	5.030748	2.716563
37112	0	-1.387169	0.962299	10.246589	-0.013682	0.009632	0.102490	1.532026	5.241123	2.729208
37113	0	-1.404822	1.030822	10.684804	-0.013855	0.010315	0.106873	1.528361	5.446878	2.746600
37114	0	-1.475585	1.053490	11.271797	-0.014568	0.010544	0.112741	1.522612	5.636156	2.761885
37115	0	-1.494963	1.097614	11.722683	-0.014771	0.010986	0.117249	1.515770	5.809963	2.777034
37116	0	-1.524154	1.101944	12.078599	-0.015079	0.011025	0.120806	1.512708	5.962628	2.788237
37117	0	-1.582192	1.122079	12.443438	-0.015686	0.011230	0.124451	1.506071	6.086816	2.799815
37118	0	-1.624795	1.065680	12.751773	-0.016148	0.010661	0.127530	1.503908	6.176199	2.810317
37119	0	-1.648357	1.067943	12.938640	-0.016418	0.010681	0.129395	1.503585	6.233209	2.819488
37120	0	-1.646045	1.061699	13.071695	-0.016428	0.010616	0.130721	1.504789	6.261208	2.825883
37121	0	-1.640430	1.068339	13.061683	-0.016418	0.010681	0.130615	1.506247	6.248808	2.822548
37122	0	-1.645807	1.057275	13.013596	-0.016513	0.010563	0.130130	1.513661	6.200805	2.815402
37123	0	-1.578178	1.062587	12.848930	-0.015869	0.010620	0.128479	1.517151	6.123223	2.807090
37124	0	-1.533511	1.118848	12.570527	-0.015454	0.011180	0.125691	1.522521	6.015238	2.792623
37125	0	-1.505046	1.148282	12.220987	-0.015198	0.011475	0.122192	1.527523	5.877843	2.780690
37126	0	-1.480106	1.125905	11.846300	-0.014974	0.011246	0.118443	1.537210	5.711785	2.766583
37127	0	-1.496149	1.088054	11.360813	-0.015137	0.010864	0.113586	1.550319	5.535902	2.754435
37128	0	-1.473846	1.023180	10.822217	-0.014926	0.010223	0.108197	1.555496	5.338425	2.738087
37129	0	-1.428201	0.989833	10.323501	-0.014465	0.009888	0.103210	1.563558	5.135961	2.723628
37130	0	-1.387604	0.942742	9.852209	-0.014055	0.009419	0.098497	1.569047	4.928556	2.708496
37131	0	-1.289692	0.910314	9.322278	-0.013062	0.009094	0.093201	1.576301	4.727337	2.691905
37132	0	-1.217292	0.911798	8.856288	-0.012322	0.009110	0.088543	1.582528	4.535064	2.671778
37133	0	-1.165135	0.965079	8.442865	-0.011780	0.009644	0.084412	1.589233	4.361817	2.656226
37134	0	-1.129663	0.978447	8.153043	-0.011410	0.009779	0.081515	1.594158	4.203796	2.643913
37135	0	-1.144665	0.964779	7.813758	-0.011536	0.009644	0.078125	1.598019	4.074071	2.633512
37136	0	-1.147508	0.879924	7.571905	-0.011547	0.008797	0.075708	1.599893	3.965705	2.621254
37137	0	-1.160755	0.799777	7.422639	-0.011658	0.007996	0.074219	1.601770	3.888620	2.613877
37138	0	-1.134187	0.757068	7.320097	-0.011376	0.007572	0.073195	1.598414	3.834781	2.607599
37139	0	-1.115808	0.774845	7.238977	-0.011169	0.007751	0.072388	1.593239	3.816773	2.603291
37140	0	-1.030176	0.835386	7.135280	-0.010293	0.008355	0.071354	1.591243	3.830540	2.600971
37141	0	-1.064841	0.848456	7.207827	-0.010620	0.008484	0.072083	1.592818	3.874931	2.607408
37142	0	-1.121958	0.811804	7.444560	-0.011168	0.008119	0.074453	1.593011	3.954250	2.613971
37143	0	-1.160464	0.756568	7.707732	-0.011536	0.007568	0.077087	1.590542	4.055941	2.620915
37144	0	-1.195361	0.792519	7.967760	-0.011862	0.007929	0.079691	1.587285	4.186748	2.635450
37145	0	-1.274298	0.829089	8.238174	-0.012634	0.008301	0.082397	1.575981	4.336668	2.648933
37146	0	-1.286404	0.827441	8.588797	-0.012739	0.008280	0.085906	1.571458	4.501776	2.666546
37147	0	-1.295732	0.859989	9.043478	-0.012817	0.008606	0.090454	1.566527	4.677790	2.677204
37148	0	-1.290186	0.900986	9.576740	-0.012748	0.009020	0.095787	1.557491	4.860741	2.691552
37149	0	-1.340990	0.915015	10.086979	-0.013245	0.009155	0.100891	1.554538	5.047160	2.703422
37150	0	-1.406588	0.998681	10.466958	-0.013893	0.009998	0.104692	1.545055	5.234764	2.718885
37151	0	-1.457885	1.030670	10.996317	-0.014404	0.010315	0.109985	1.539388	5.415257	2.731723
37152	0	-1.492254	1.040790	11.394959	-0.014767	0.010419	0.113969	1.530714	5.570868	2.740376
37153	0	-1.546601	1.091752	11.832890	-0.015320	0.010925	0.118347	1.525453	5.711281	2.750440
37154	0	-1.556338	1.113992	12.146894	-0.015437	0.011153	0.121484	1.514678	5.829462	2.757138
37155	0	-1.584286	1.152877	12.407293	-0.015747	0.011536	0.124084	1.509633	5.917104	2.763190
37156	0	-1.564548	1.170155	12.680005	-0.015577	0.011704	0.126808	1.507771	5.978067	2.766854
37157	0	-1.571985	1.122722	12.847516	-0.015686	0.011230	0.128479	1.505315	6.007622	2.772477
37158	0	-1.568711	1.079366	12.877652	-0.015693	0.010797	0.128776	1.502193	6.002478	2.768033
37159	0	-1.606836	1.061963	12.836261	-0.016113	0.010620	0.128357	1.500652	5.962339	2.764266
37160	0	-1.619743	1.068604	12.746137	-0.016269	0.010679	0.127453	1.505138	5.898358	2.756153
37161	0	-1.582117	1.105733	12.513504	-0.015930	0.011047	0.125122	1.512023	5.798844	2.746064
37162	0	-1.558481	1.113656	12.198938	-0.015718	0.011127	0.121973	1.517838	5.673781	2.733939
37163	0	-1.529026	1.093752	11.897601	-0.015442	0.010925	0.118958	1.526617	5.528274	2.721143
37164	0	-1.504269	0.992049	11.443770	-0.015212	0.009911	0.114416	1.533007	5.359444	2.702986
37165	0	-1.489816	0.983880	11.037464	-0.015076	0.009827	0.110352	1.541953	5.175863	2.686838
37166	0	-1.406537	1.028750	10.590212	-0.014247	0.010277	0.105879	1.549640	4.980349	2.666940
37167	0	-1.392540	1.087824	10.085276	-0.014099	0.010864	0.100830	1.561628	4.783973	2.648325
37168	0	-1.323748	1.071781	9.649988	-0.013401	0.010707	0.096478	1.570863	4.590730	2.631484
37169	0	-1.284831	0.971126	9.169559	-0.013000	0.009705	0.091675	1.575625	4.401432	2.615223
37170	0	-1.196515	0.911311	8.752041	-0.012100	0.009107	0.087502	1.580835	4.225316	2.602135
37171	0	-1.141338	0.897993	8.424437	-0.011536	0.008972	0.084229	1.588286	4.059765	2.586312
37172	0	-1.089971	0.905391	8.067044	-0.010997	0.009048	0.080658	1.594795	3.922354	2.576408
37173	0	-1.071954	0.903618	7.819722	-0.010803	0.009033	0.078186	1.596819	3.800213	2.564584
37174	0	-1.057646	0.886211	7.626287	-0.010640	0.008855	0.076255	1.605765	3.704756	2.559887
37175	0	-1.057564	0.842453	7.501831	-0.010620	0.008423	0.075012	1.606864	3.636871	2.552916
37176	0	-1.074954	0.811978	7.356393	-0.010777	0.008121	0.073560	1.604591	3.593146	2.553348
37177	0	-1.098390	0.805492	7.354791	-0.010986	0.008057	0.073547	1.601468	3.588947	2.551589
37178	0	-1.105503	0.792674	7.342481	-0.011043	0.007931	0.073426	1.595126	3.607723	2.554131
37179	0	-1.120590	0.805070	7.494637	-0.011169	0.008057	0.074951	1.586599	3.662661	2.558424
37180	0	-1.123411	0.767403	7.676479	-0.011184	0.007678	0.076772	1.581455	3.737016	2.559703
37181	0	-1.136275	0.787405	7.884715	-0.011292	0.007874	0.078857	1.583392	3.839462	2.565217
37182	0	-1.152926	0.835672	8.181518	-0.011439	0.008363	0.081827	1.576539	3.964010	2.577776
37183	0	-1.200779	0.836091	8.433568	-0.011902	0.008362	0.084351	1.577150	4.106565	2.587049
37184	0	-1.236583	0.810625	8.851575	-0.012246	0.008116	0.088531	1.566926	4.260112	2.596422
37185	0	-1.295858	0.810765	9.251054	-0.012817	0.008118	0.092529	1.557021	4.433318	2.613815
37186	0	-1.332353	0.827158	9.717139	-0.013176	0.008279	0.097191	1.550867	4.605828	2.626208
37187	0	-1.370387	0.866163	10.111499	-0.013550	0.008667	0.101135	1.547262	4.778822	2.641970
37188	0	-1.402368	0.987113	10.528599	-0.013871	0.009876	0.105306	1.543760	4.943468	2.647801
37189	0	-1.443799	1.042674	11.045439	-0.014282	0.010437	0.110474	1.535229	5.103645	2.655969
37190	0	-1.456817	1.083741	11.407850	-0.014421	0.010842	0.114097	1.532181	5.249616	2.664168
37191	0	-1.447398	1.122874	11.869770	-0.014343	0.011230	0.118713	1.532073	5.374487	2.672494
37192	0	-1.472226	1.140455	12.055982	-0.014609	0.011410	0.120573	1.528224	5.480700	2.675183
37193	0	-1.534231	1.165901	12.285326	-0.015259	0.011658	0.122864	1.530169	5.557562	2.681031
37194	0	-1.530262	1.208913	12.442247	-0.015245	0.012087	0.124430	1.532479	5.609361	2.681068
37195	0	-1.546716	1.245017	12.463076	-0.015442	0.012451	0.124634	1.531254	5.631913	2.679250
37196	0	-1.536332	1.201679	12.566610	-0.015371	0.012021	0.125665	1.526786	5.623981	2.679436
37197	0	-1.533353	1.104863	12.598222	-0.015381	0.011047	0.125977	1.526433	5.580679	2.673376
37198	0	-1.466819	1.087221	12.440788	-0.014738	0.010866	0.124400	1.530457	5.515907	2.672401
37199	0	-1.485593	1.099596	12.177624	-0.014954	0.010986	0.121765	1.537182	5.423950	2.662435
37200	0	-1.500369	1.083165	11.868940	-0.015130	0.010821	0.118674	1.544326	5.302052	2.652969
37201	0	-1.481133	1.057153	11.573985	-0.014954	0.010559	0.115723	1.553547	5.161330	2.642743
37202	0	-1.482967	0.992429	11.205330	-0.014984	0.009912	0.112034	1.563047	5.003742	2.626119
37203	0	-1.473708	0.928634	10.707644	-0.014893	0.009277	0.107056	1.569124	4.837567	2.614312
37204	0	-1.413508	0.893871	10.339264	-0.014288	0.008927	0.103373	1.578195	4.668255	2.603949
37205	0	-1.352137	0.867779	9.840856	-0.013672	0.008667	0.098389	1.587020	4.493457	2.585666
37206	0	-1.306183	0.882034	9.429476	-0.013201	0.008809	0.094276	1.597145	4.324897	2.573034
37207	0	-1.238022	0.892150	9.059332	-0.012512	0.008911	0.090576	1.606779	4.158271	2.560162
37208	0	-1.202370	0.955051	8.714511	-0.012136	0.009541	0.087131	1.616688	4.010304	2.546697
37209	0	-1.174253	0.953207	8.381392	-0.011841	0.009521	0.083801	1.628206	3.876148	2.535594
37210	0	-1.145178	0.949188	8.090602	-0.011529	0.009480	0.080896	1.641794	3.766887	2.527631
37211	0	-1.147200	0.867527	7.904889	-0.011536	0.008667	0.079041	1.651521	3.674581	2.516284
37212	0	-1.112286	0.856797	7.704818	-0.011168	0.008560	0.077043	1.661243	3.607862	2.511248
37213	0	-1.095712	0.854969	7.617555	-0.010986	0.008545	0.076172	1.666965	3.563582	2.499190
37214	0	-1.042967	0.886136	7.599653	-0.010440	0.008859	0.075995	1.669982	3.547527	2.497061
37215	0	-1.026550	0.879137	7.549865	-0.010254	0.008789	0.075500	1.672954	3.564192	2.498621
37216	0	-1.036340	0.891637	7.689701	-0.010339	0.008915	0.076900	1.674845	3.599777	2.502485
37217	0	-1.060081	0.885035	7.793620	-0.010559	0.008850	0.077942	1.675379	3.659840	2.508962
37218	0	-1.119055	0.848124	7.963073	-0.011133	0.008484	0.079638	1.672083	3.741003	2.513674
37219	0	-1.191930	0.805416	8.244744	-0.011841	0.008057	0.082458	1.669588	3.848547	2.521195
37220	0	-1.245863	0.822498	8.510804	-0.012369	0.008234	0.085120	1.658636	3.967475	2.529517
37221	0	-1.280087	0.884432	8.818114	-0.012695	0.008850	0.088196	1.652576	4.102866	2.539851
37222	0	-1.285369	0.876988	9.199527	-0.012733	0.008777	0.092011	1.645740	4.252082	2.547664
37223	0	-1.307015	0.902806	9.605216	-0.012939	0.009033	0.096069	1.641322	4.406108	2.559195
37224	0	-1.347341	0.944668	9.967758	-0.013333	0.009449	0.099696	1.640467	4.565171	2.572976
37225	0	-1.387529	0.945655	10.380226	-0.013733	0.009460	0.103821	1.637925	4.720427	2.588043
37226	0	-1.454201	0.993662	10.852355	-0.014398	0.009940	0.108542	1.635836	4.871071	2.600121
37227	0	-1.471809	1.031533	11.204345	-0.014587	0.010315	0.112061	1.637524	5.003004	2.610295
37228	0	-1.503878	1.043993	11.561049	-0.014918	0.010437	0.115626	1.641647	5.120545	2.624472
37229	0	-1.500356	1.080863	11.839372	-0.014893	0.010803	0.118408	1.647607	5.226434	2.629327
37230	0	-1.507954	1.075376	12.062650	-0.014997	0.010753	0.120637	1.649272	5.303607	2.641897
37231	0	-1.499897	1.068565	12.279681	-0.014954	0.010681	0.122803	1.653348	5.344544	2.647985
37232	0	-1.494650	1.099868	12.351959	-0.014923	0.010995	0.123523	1.656178	5.365138	2.651108
37233	0	-1.500771	1.118121	12.408425	-0.015015	0.011169	0.124084	1.665767	5.357808	2.647331
37234	0	-1.521320	1.114279	12.378128	-0.015245	0.011131	0.123778	1.674752	5.327143	2.643509
37235	0	-1.513020	1.166266	12.213927	-0.015198	0.011658	0.122131	1.677322	5.263041	2.640345
37236	0	-1.503445	1.192391	12.050892	-0.015126	0.011911	0.120499	1.686585	5.175263	2.631205
37237	0	-1.472242	1.130086	11.817683	-0.014832	0.011292	0.118164	1.692739	5.069014	2.624304
37238	0	-1.454941	1.083275	11.503069	-0.014681	0.010821	0.115015	1.700644	4.937838	2.610375
37239	0	-1.468740	1.033189	11.110159	-0.014832	0.010315	0.111084	1.714314	4.789028	2.595595
37240	0	-1.421879	1.035911	10.808521	-0.014368	0.010347	0.108067	1.723043	4.630463	2.587482
37241	0	-1.389241	1.026963	10.353375	-0.014038	0.010254	0.103516	1.736480	4.469157	2.574288
37242	0	-1.373715	1.041813	9.905413	-0.013882	0.010406	0.099035	1.747000	4.301924	2.560362
37243	0	-1.328808	0.977891	9.639255	-0.013428	0.009766	0.096375	1.758814	4.135757	2.547590
37244	0	-1.211195	0.925169	9.263912	-0.012244	0.009241	0.092623	1.767974	3.972157	2.530326
37245	0	-1.178849	0.898545	8.851483	-0.011902	0.008972	0.088501	1.781493	3.825306	2.515018
37246	0	-1.152119	0.870509	8.536624	-0.011622	0.008692	0.085354	1.795871	3.689187	2.502575
37247	0	-1.126820	0.916601	8.338430	-0.011353	0.009155	0.083374	1.807490	3.572929	2.492228
37248	0	-1.148612	0.857266	8.077960	-0.011556	0.008565	0.080770	1.815576	3.473862	2.480413
37249	0	-1.142594	0.849318	7.922968	-0.011475	0.008484	0.079224	1.826527	3.402732	2.475591
37250	0	-1.134362	0.838519	7.808003	-0.011379	0.008380	0.078075	1.832097	3.349657	2.466096
37251	0	-1.121353	0.866838	7.721178	-0.011230	0.008667	0.077209	1.832466	3.323501	2.460268
37252	0	-1.089500	0.860991	7.696848	-0.010892	0.008608	0.076969	1.834213	3.326754	2.463447
37253	0	-1.094426	0.854919	7.671801	-0.010925	0.008545	0.076721	1.839619	3.353574	2.469985
37254	0	-1.087488	0.843242	7.896824	-0.010842	0.008431	0.078973	1.840413	3.399216	2.475141
37255	0	-1.115923	0.823974	8.049835	-0.011108	0.008240	0.080505	1.840127	3.469617	2.488331
37256	0	-1.128305	0.878843	8.255673	-0.011213	0.008788	0.082566	1.840661	3.564436	2.494670
37257	0	-1.167957	0.921159	8.427864	-0.011597	0.009216	0.084290	1.834640	3.674935	2.506978
37258	0	-1.217517	0.944887	8.803724	-0.012075	0.009450	0.088051	1.833861	3.802464	2.519536
37259	0	-1.274017	0.927473	9.080581	-0.012634	0.009277	0.090820	1.831302	3.933707	2.536250
37260	0	-1.322034	0.957619	9.486250	-0.013100	0.009577	0.094879	1.831465	4.077110	2.548539
37261	0	-1.343416	0.951551	9.898227	-0.013306	0.009521	0.098999	1.825500	4.223595	2.560422
37262	0	-1.315125	1.017933	10.285672	-0.013023	0.010180	0.102873	1.824978	4.363788	2.570649
37263	0	-1.386799	1.019073	10.593967	-0.013733	0.010193	0.105957	1.823603	4.507462	2.585105
37264	0	-1.389608	1.079704	10.944579	-0.013768	0.010798	0.109462	1.822793	4.639045	2.595194
37265	0	-1.402767	1.135432	11.302315	-0.013916	0.011353	0.113037	1.824954	4.750008	2.605560
37266	0	-1.454940	1.122935	11.555896	-0.014450	0.011233	0.115571	1.821132	4.846378	2.615538
37267	0	-1.466634	1.129320	11.809310	-0.014587	0.011292	0.118103	1.822400	4.921054	2.620103
37268	0	-1.523413	1.098861	11.911202	-0.015174	0.010989	0.119120	1.821282	4.977052	2.625986
37269	0	-1.529512	1.098477	12.127242	-0.015259	0.010986	0.121277	1.818754	5.009663	2.629053
37270	0	-1.528135	1.074469	12.163169	-0.015271	0.010738	0.121634	1.823168	5.017656	2.630795
37271	0	-1.475173	1.098489	12.109617	-0.014771	0.010986	0.121094	1.819749	4.998516	2.626542
37272	0	-1.474883	1.086820	12.098131	-0.014794	0.010860	0.120976	1.824715	4.953991	2.625887
37273	0	-1.457769	1.099213	11.963702	-0.014648	0.010986	0.119629	1.827442	4.884981	2.621558
37274	0	-1.478503	1.082269	11.782463	-0.014875	0.010814	0.117814	1.832621	4.796291	2.607275
37275	0	-1.471963	1.062562	11.439385	-0.014832	0.010620	0.114380	1.834195	4.683552	2.589544
37276	0	-1.467341	0.990832	11.161526	-0.014796	0.009898	0.111600	1.840537	4.556639	2.575949
37277	0	-1.445987	1.001727	10.847588	-0.014587	0.010010	0.108459	1.844307	4.421119	2.563578
37278	0	-1.432979	0.966301	10.503077	-0.014463	0.009658	0.105013	1.845642	4.274384	2.554178
37279	0	-1.360089	0.983481	10.072516	-0.013733	0.009827	0.100708	1.850441	4.123634	2.538031
37280	0	-1.298921	0.972695	9.733825	-0.013112	0.009720	0.097322	1.854476	3.978326	2.523947
37281	0	-1.227322	0.964630	9.437537	-0.012390	0.009644	0.094360	1.853625	3.835577	2.511321
37282	0	-1.211723	0.946906	9.098614	-0.012226	0.009465	0.090972	1.854305	3.697732	2.497579
37283	0	-1.205111	0.903913	8.717078	-0.012146	0.009033	0.087158	1.858094	3.572242	2.482502
37284	0	-1.175373	0.874700	8.517892	-0.011839	0.008739	0.085168	1.864367	3.456785	2.468223
37285	0	-1.201745	0.891758	8.320002	-0.012085	0.008911	0.083191	1.869700	3.362757	2.459845
37286	0	-1.171962	0.923512	8.126155	-0.011770	0.009229	0.081255	1.875497	3.290131	2.451218
37287	0	-1.137486	0.946714	8.026594	-0.011414	0.009460	0.080261	1.882063	3.233542	2.443298
37288	0	-1.101419	0.935140	7.972290	-0.011032	0.009351	0.079720	1.880509	3.206269	2.438478
37289	0	-1.061622	0.891057	7.940732	-0.010620	0.008911	0.079407	1.877514	3.198904	2.438163
37290	0	-1.062350	0.890953	7.910100	-0.010612	0.008909	0.079103	1.876070	3.212937	2.442063
37291	0	-1.082890	0.927465	8.019704	-0.010803	0.009277	0.080200	1.870636	3.247559	2.439942
37292	0	-1.096238	0.914793	8.183555	-0.010917	0.009150	0.081841	1.867168	3.309215	2.442820
37293	0	-1.141843	0.902832	8.391493	-0.011353	0.009033	0.083923	1.859727	3.396853	2.443779
37294	0	-1.186482	0.895865	8.572658	-0.011792	0.008962	0.085736	1.854992	3.491524	2.446184
37295	0	-1.186638	0.945725	8.787933	-0.011780	0.009460	0.087891	1.850334	3.601841	2.451832
37296	0	-1.236477	0.945108	9.121057	-0.012265	0.009454	0.091224	1.846667	3.724158	2.462113
37297	0	-1.286728	0.927297	9.501723	-0.012756	0.009277	0.095032	1.841260	3.855068	2.474674
37298	0	-1.285806	0.950989	9.846632	-0.012742	0.009512	0.098481	1.838657	3.987355	2.482366
37299	0	-1.330039	0.963809	10.099842	-0.013184	0.009644	0.101013	1.832308	4.116993	2.494915
37300	0	-1.360686	1.024244	10.450718	-0.013487	0.010242	0.104523	1.832053	4.245710	2.505390
37301	0	-1.397424	1.091899	10.862796	-0.013855	0.010925	0.108643	1.824974	4.368850	2.509970
37302	0	-1.402292	1.078627	11.085821	-0.013916	0.010790	0.110871	1.820704	4.476597	2.521861
37303	0	-1.462325	1.048914	11.369691	-0.014526	0.010498	0.113708	1.810932	4.571642	2.528794
37304	0	-1.449851	1.065046	11.648461	-0.014421	0.010662	0.116493	1.798321	4.645914	2.532512
37305	0	-1.495164	1.067544	11.846232	-0.014893	0.010681	0.118469	1.791283	4.700638	2.536374
37306	0	-1.462556	1.084878	11.997622	-0.014585	0.010852	0.119981	1.786410	4.736645	2.538205
37307	0	-1.471965	1.074316	12.036000	-0.014709	0.010742	0.120361	1.784935	4.744164	2.539021
37308	0	-1.453811	1.105005	12.072563	-0.014547	0.011048	0.120725	1.783755	4.733398	2.536826
37309	0	-1.485639	1.117317	12.073165	-0.014893	0.011169	0.120728	1.784144	4.697056	2.537189
37310	0	-1.476047	1.088151	11.939894	-0.014821	0.010871	0.119392	1.790558	4.637150	2.530488
37311	0	-1.444714	1.074633	11.756310	-0.014526	0.010742	0.117554	1.790621	4.558209	2.525612
37312	0	-1.451940	1.038941	11.483699	-0.014616	0.010384	0.114825	1.792048	4.460184	2.514796
37313	0	-1.441575	0.952487	11.225764	-0.014526	0.009521	0.112244	1.790797	4.345816	2.501158
37314	0	-1.394934	0.953482	10.935506	-0.014067	0.009527	0.109341	1.793884	4.221417	2.488553
37315	0	-1.372923	0.964685	10.640030	-0.013855	0.009644	0.106384	1.792288	4.084802	2.469880
37316	0	-1.342688	0.977540	10.258659	-0.013552	0.009771	0.102571	1.791700	3.943965	2.457446
37317	0	-1.299475	1.019697	9.907651	-0.013123	0.010193	0.099060	1.791185	3.794881	2.443460
37318	0	-1.312476	0.983883	9.569128	-0.013243	0.009834	0.095675	1.791423	3.652374	2.427321
37319	0	-1.277213	0.971076	9.229930	-0.012878	0.009705	0.092285	1.794028	3.519052	2.414183
37320	0	-1.233501	0.965943	8.927271	-0.012429	0.009655	0.089260	1.794861	3.396740	2.398198
37321	0	-1.187902	1.013616	8.674199	-0.011963	0.010132	0.086731	1.795861	3.284415	2.389352
37322	0	-1.154294	1.001750	8.474786	-0.011617	0.010017	0.084738	1.791512	3.183091	2.378506
37323	0	-1.141696	0.934173	8.350363	-0.011475	0.009338	0.083496	1.791864	3.102190	2.371780
37324	0	-1.101597	0.910492	8.229451	-0.011056	0.009100	0.082290	1.794846	3.044555	2.365579
37325	0	-1.114112	0.866625	8.118073	-0.011169	0.008667	0.081177	1.790165	3.002569	2.358774
37326	0	-1.085667	0.866675	8.075863	-0.010869	0.008665	0.080757	1.789165	2.982884	2.349522
37327	0	-1.086893	0.860419	8.013872	-0.010864	0.008606	0.080139	1.783597	2.987026	2.354066
37328	0	-1.070913	0.909030	8.007472	-0.010691	0.009090	0.080077	1.780612	3.010731	2.359097
37329	0	-1.096019	0.908735	8.239359	-0.010925	0.009094	0.082397	1.768611	3.056502	2.360059
37330	0	-1.116658	0.877059	8.366471	-0.011119	0.008775	0.083671	1.760709	3.119108	2.357114
37331	0	-1.165844	0.902780	8.592972	-0.011597	0.009033	0.085938	1.751547	3.198479	2.363263
37332	0	-1.210574	0.901741	8.743686	-0.012028	0.009022	0.087447	1.744177	3.297581	2.372030
37333	0	-1.260042	0.878681	9.056418	-0.012512	0.008789	0.090576	1.739759	3.406003	2.382759
37334	0	-1.285646	0.871681	9.346784	-0.012755	0.008723	0.093481	1.730476	3.526680	2.391713
37335	0	-1.304986	0.903046	9.605468	-0.012939	0.009033	0.096069	1.725906	3.655033	2.405238
37336	0	-1.303275	0.957112	9.926101	-0.012924	0.009577	0.099275	1.717911	3.777106	2.414197
37337	0	-1.311590	1.049553	10.282986	-0.013000	0.010498	0.102844	1.713651	3.902410	2.423975
37338	0	-1.346697	1.072667	10.573181	-0.013360	0.010736	0.105744	1.701492	4.014941	2.433579
37339	0	-1.378112	1.073573	10.911777	-0.013672	0.010742	0.109131	1.693063	4.126371	2.441362
37340	0	-1.399332	1.035566	11.214459	-0.013897	0.010363	0.112156	1.684044	4.221633	2.448952
37341	0	-1.430799	1.018966	11.436935	-0.014221	0.010193	0.114380	1.678565	4.305656	2.453341
37342	0	-1.428169	1.061345	11.660912	-0.014215	0.010613	0.116617	1.676029	4.367689	2.457673
37343	0	-1.420234	1.098501	11.797601	-0.014160	0.010986	0.117981	1.671610	4.405960	2.454977
37344	0	-1.414884	1.123019	11.912693	-0.014124	0.011228	0.119130	1.670690	4.427228	2.453730
37345	0	-1.440309	1.086815	11.938456	-0.014404	0.010864	0.119385	1.670500	4.423592	2.446376
37346	0	-1.438139	1.111796	11.920306	-0.014402	0.011116	0.119201	1.668272	4.400821	2.441964
37347	0	-1.466509	1.074060	11.859695	-0.014709	0.010742	0.118591	1.662286	4.355459	2.436143
37348	0	-1.461766	1.074521	11.677841	-0.014684	0.010738	0.116771	1.664113	4.288251	2.428296
37349	0	-1.419837	1.050489	11.481691	-0.014282	0.010498	0.114807	1.665600	4.202473	2.415878
37350	0	-1.365639	1.045568	11.288325	-0.013752	0.010450	0.112872	1.665581	4.103204	2.407356
37351	0	-1.362704	1.026410	10.969244	-0.013733	0.010254	0.109680	1.670427	3.990603	2.389273
37352	0	-1.335131	1.052208	10.709339	-0.013466	0.010517	0.107080	1.669886	3.865914	2.378946
37353	0	-1.336836	1.001964	10.377442	-0.013489	0.010010	0.103760	1.674691	3.730924	2.364821
37354	0	-1.326268	0.990962	10.020243	-0.013379	0.009906	0.100187	1.672959	3.595804	2.350021
37355	0	-1.265045	0.989225	9.742547	-0.012756	0.009888	0.097412	1.672349	3.469299	2.334352
37356	0	-1.256975	0.947655	9.433915	-0.012673	0.009469	0.094326	1.675449	3.341454	2.315673
37357	0	-1.235701	0.910217	9.168677	-0.012451	0.009094	0.091675	1.679461	3.221717	2.301200
37358	0	-1.181996	0.917166	8.877887	-0.011903	0.009170	0.088768	1.676441	3.112513	2.292949
37359	0	-1.140314	0.909939	8.673985	-0.011475	0.009094	0.086731	1.677697	3.015786	2.283404
37360	0	-1.109501	0.916714	8.541244	-0.011151	0.009165	0.085405	1.675571	2.937860	2.274916
37361	0	-1.124789	0.916232	8.368431	-0.011292	0.009155	0.083679	1.680117	2.875604	2.270486
37362	0	-1.123782	0.874430	8.295993	-0.011267	0.008741	0.082956	1.679363	2.833082	2.262625
37363	0	-1.109440	0.860535	8.154494	-0.011108	0.008606	0.081543	1.674025	2.810668	2.254461
37364	0	-1.138479	0.860602	8.166880	-0.011386	0.008604	0.081669	1.672476	2.806157	2.250365
37365	0	-1.094147	0.866891	8.196786	-0.010925	0.008667	0.081970	1.671217	2.825760	2.247996
37366	0	-1.116674	0.903387	8.299898	-0.011142	0.009036	0.083002	1.664373	2.857007	2.250305
37367	0	-1.133335	0.860602	8.446705	-0.011292	0.008606	0.084473	1.660933	2.910415	2.256736
37368	0	-1.149557	0.890739	8.628506	-0.011438	0.008911	0.086292	1.652697	2.982919	2.259226
37369	0	-1.184826	0.927295	8.812606	-0.011780	0.009277	0.088135	1.643911	3.068485	2.258241
37370	0	-1.218654	0.950559	9.048662	-0.012104	0.009512	0.090497	1.633007	3.169276	2.265213
37371	0	-1.241957	0.921399	9.331100	-0.012329	0.009216	0.093323	1.627328	3.276734	2.269773
37372	0	-1.286423	0.926868	9.676361	-0.012761	0.009272	0.096777	1.621171	3.395204	2.275592
37373	0	-1.304047	0.952096	9.971835	-0.012939	0.009521	0.099731	1.617771	3.507408	2.288214
37374	0	-1.318819	0.988665	10.256028	-0.013086	0.009886	0.102573	1.615836	3.617499	2.295591
37375	0	-1.334602	1.037407	10.478470	-0.013245	0.010376	0.104797	1.610802	3.724641	2.303091
37376	0	-1.354734	1.073395	10.842251	-0.013454	0.010737	0.108434	1.603902	3.819260	2.304732
37377	0	-1.375756	1.043110	11.076877	-0.013672	0.010437	0.110779	1.594428	3.904349	2.307114
37378	0	-1.398256	1.054275	11.306839	-0.013908	0.010547	0.113077	1.586919	3.975911	2.313069
37379	0	-1.415709	1.073682	11.541089	-0.014099	0.010742	0.115417	1.577554	4.030268	2.308983
37380	0	-1.425901	1.097551	11.625335	-0.014216	0.010975	0.116259	1.573937	4.068934	2.307939
37381	0	-1.442970	1.111209	11.718403	-0.014404	0.011108	0.117188	1.573045	4.090493	2.308638
37382	0	-1.445937	1.124052	11.797257	-0.014456	0.011237	0.117973	1.571479	4.090767	2.308091
37383	0	-1.439073	1.104854	11.767733	-0.014404	0.011047	0.117676	1.567537	4.074368	2.305796
37384	0	-1.451563	1.062734	11.780580	-0.014561	0.010622	0.117801	1.567118	4.027479	2.305396
37385	0	-1.446270	1.032362	11.597399	-0.014526	0.010315	0.115967	1.569734	3.961595	2.299440
37386	0	-1.438510	1.033726	11.422031	-0.014462	0.010331	0.114211	1.569619	3.881103	2.289883
37387	0	-1.413610	1.056810	11.176533	-0.014221	0.010559	0.111755	1.572399	3.791108	2.278768
37388	0	-1.371157	1.070918	10.958851	-0.013810	0.010698	0.109577	1.577052	3.685330	2.268224
37389	0	-1.332062	1.050930	10.676282	-0.013428	0.010498	0.106750	1.582224	3.567758	2.256213
37390	0	-1.341324	0.991423	10.416468	-0.013524	0.009910	0.104151	1.580331	3.443153	2.249177
37391	0	-1.307352	0.959161	10.102665	-0.013184	0.009583	0.101013	1.583576	3.315628	2.239892
37392	0	-1.268196	0.954568	9.812220	-0.012787	0.009539	0.098109	1.584724	3.190599	2.223555
37393	0	-1.253675	0.904333	9.510473	-0.012634	0.009033	0.095093	1.589898	3.070327	2.216824
37394	0	-1.216376	0.924470	9.250313	-0.012261	0.009235	0.092491	1.594345	2.946699	2.207604
37395	0	-1.231183	0.934344	8.960989	-0.012390	0.009338	0.089600	1.594028	2.843826	2.199922
37396	0	-1.174314	0.971840	8.755206	-0.011810	0.009714	0.087543	1.592991	2.753101	2.194623
37397	0	-1.159934	0.958871	8.624986	-0.011658	0.009583	0.086243	1.594761	2.672743	2.186662
37398	0	-1.107385	0.898946	8.443002	-0.011117	0.008984	0.084425	1.596452	2.611225	2.178129
37399	0	-1.126202	0.891292	8.362195	-0.011292	0.008911	0.083618	1.593001	2.567787	2.172274
37400	0	-1.133939	0.861045	8.277237	-0.011355	0.008609	0.082770	1.589493	2.542374	2.169609
37401	0	-1.153379	0.897466	8.276366	-0.011536	0.008972	0.082764	1.587493	2.536551	2.160093
37402	0	-1.105797	0.934490	8.288267	-0.011044	0.009343	0.082885	1.584636	2.552962	2.160621
37403	0	-1.119487	0.915695	8.330939	-0.011169	0.009155	0.083313	1.581896	2.584325	2.163534
37404	0	-1.114040	0.897377	8.464281	-0.011099	0.008975	0.084648	1.575439	2.636791	2.167680
37405	0	-1.152639	0.891433	8.660169	-0.011475	0.008911	0.086609	1.575002	2.701400	2.176370
37406	0	-1.189063	0.904164	8.872089	-0.011826	0.009039	0.088730	1.574108	2.781537	2.182774
37407	0	-1.203776	0.933813	8.977274	-0.011963	0.009338	0.089783	1.569559	2.873160	2.187297
37408	0	-1.220197	0.939652	9.310795	-0.012118	0.009398	0.093119	1.563013	2.972061	2.193503
37409	0	-1.267091	0.970199	9.593470	-0.012573	0.009705	0.095947	1.555940	3.084669	2.198357
37410	0	-1.256314	0.975662	9.884061	-0.012469	0.009760	0.098852	1.547979	3.189651	2.195412
37411	0	-1.272940	0.982724	10.118433	-0.012634	0.009827	0.101196	1.544436	3.293366	2.199541
37412	0	-1.317336	1.001155	10.378337	-0.013074	0.010011	0.103796	1.541151	3.399191	2.201407
37413	0	-1.352346	1.055862	10.716576	-0.013428	0.010559	0.107178	1.536386	3.497506	2.209065
37414	0	-1.383199	1.037313	10.909530	-0.013745	0.010375	0.109106	1.529933	3.584607	2.212965
37415	0	-1.405391	1.049910	11.107420	-0.013977	0.010498	0.111084	1.526336	3.660065	2.218156
37416	0	-1.406866	1.074637	11.368130	-0.014012	0.010744	0.113688	1.523585	3.713069	2.221196
37417	0	-1.402880	1.098784	11.547210	-0.013977	0.010986	0.115479	1.519842	3.760789	2.219917
37418	0	-1.435476	1.104988	11.594982	-0.014325	0.011050	0.115953	1.514041	3.786326	2.222374
37419	0	-1.435929	1.056221	11.681904	-0.014343	0.010559	0.116821	1.511293	3.798585	2.221524
37420	0	-1.430524	1.063136	11.693924	-0.014315	0.010626	0.116939	1.510514	3.785935	2.221407
37421	0	-1.413037	1.080836	11.572582	-0.014160	0.010803	0.115723	1.508998	3.753217	2.212781
37422	0	-1.423857	1.081976	11.463488	-0.014285	0.010813	0.114630	1.509000	3.703739	2.194922
37423	0	-1.403365	1.111651	11.341065	-0.014099	0.011108	0.113403	1.510029	3.634486	2.187228
37424	0	-1.401584	1.058099	11.147354	-0.014092	0.010574	0.111465	1.509488	3.552690	2.178125
37425	0	-1.383171	1.032785	10.914037	-0.013916	0.010315	0.109131	1.515454	3.461190	2.167665
37426	0	-1.359260	0.992053	10.641427	-0.013691	0.009912	0.106402	1.516283	3.352324	2.157083
37427	0	-1.333161	0.996110	10.419819	-0.013428	0.009949	0.104187	1.522013	3.243827	2.144275
37428	0	-1.332900	0.991931	10.141310	-0.013424	0.009912	0.101401	1.522883	3.133663	2.130890
37429	0	-1.284433	1.013993	9.901060	-0.012939	0.010132	0.098999	1.524330	3.020715	2.120634
37430	0	-1.235949	1.003405	9.598000	-0.012450	0.010025	0.095969	1.527185	2.909529	2.108912
37431	0	-1.212015	1.013781	9.400475	-0.012207	0.010132	0.093994	1.526619	2.800815	2.095519
37432	0	-1.220681	0.984376	9.103409	-0.012283	0.009838	0.091024	1.525991	2.701622	2.082083
37433	0	-1.189776	0.989333	8.863119	-0.011963	0.009888	0.088623	1.525784	2.614571	2.063435
37434	0	-1.171658	0.922880	8.736504	-0.011774	0.009227	0.087358	1.521014	2.536191	2.051214
37435	0	-1.173801	0.879114	8.606507	-0.011780	0.008789	0.086060	1.516676	2.477501	2.041080
37436	0	-1.160624	0.843191	8.497508	-0.011637	0.008427	0.084971	1.516773	2.433223	2.031376
37437	0	-1.127721	0.897429	8.435227	-0.011292	0.008972	0.084351	1.512954	2.410467	2.024450
37438	0	-1.144307	0.922063	8.398771	-0.011447	0.009220	0.083987	1.507104	2.401728	2.019622
37439	0	-1.135850	0.976586	8.453286	-0.011353	0.009766	0.084534	1.501065	2.406266	2.018055
37440	0	-1.162929	0.970352	8.446809	-0.011609	0.009705	0.084471	1.493430	2.429974	2.023076
37441	0	-1.169315	0.964042	8.623823	-0.011658	0.009644	0.086243	1.483392	2.473269	2.022685
37442	0	-1.202055	0.883908	8.763106	-0.011974	0.008843	0.087637	1.472070	2.529858	2.027429
37443	0	-1.226990	0.860628	8.971308	-0.012207	0.008606	0.089722	1.467072	2.606319	2.028100
37444	0	-1.222208	0.902954	9.097720	-0.012152	0.009033	0.090986	1.457070	2.690890	2.034237
37445	0	-1.265182	0.921488	9.331229	-0.012573	0.009216	0.093323	1.450090	2.783419	2.039184
37446	0	-1.275419	0.988601	9.579341	-0.012674	0.009884	0.095804	1.447289	2.874905	2.044095
37447	0	-1.272181	0.994906	9.874363	-0.012634	0.009949	0.098755	1.442446	2.972327	2.058350
37448	0	-1.302447	1.006859	10.146757	-0.012937	0.010071	0.101479	1.434667	3.067607	2.061497
37449	0	-1.351821	1.000654	10.350417	-0.013428	0.010010	0.103516	1.425826	3.163745	2.067924
37450	0	-1.394512	0.994021	10.628817	-0.013858	0.009942	0.106299	1.418465	3.253864	2.075179
37451	0	-1.381158	1.001158	10.869349	-0.013733	0.010010	0.108704	1.414800	3.332858	2.084354
37452	0	-1.390201	1.038067	11.087111	-0.013833	0.010379	0.110880	1.410932	3.400174	2.091603
37453	0	-1.373274	1.037684	11.235823	-0.013672	0.010376	0.112366	1.405849	3.458488	2.095210
37454	0	-1.390316	1.049757	11.405395	-0.013857	0.010499	0.114059	1.398237	3.501200	2.098197
37455	0	-1.406660	1.086617	11.504761	-0.014038	0.010864	0.115051	1.393667	3.525929	2.100702
37456	0	-1.434803	1.092698	11.638558	-0.014340	0.010928	0.116386	1.385633	3.530042	2.094484
37457	0	-1.439348	1.104857	11.541871	-0.014404	0.011047	0.115417	1.379701	3.515947	2.091910
37458	0	-1.441277	1.074057	11.536263	-0.014444	0.010744	0.115358	1.368706	3.481452	2.080356
37459	0	-1.435968	1.080666	11.420207	-0.014404	0.010803	0.114197	1.364453	3.433467	2.073411
37460	0	-1.419587	1.087729	11.311553	-0.014256	0.010871	0.113109	1.362923	3.369923	2.064754
37461	0	-1.402749	1.050862	11.078691	-0.014099	0.010498	0.110779	1.365633	3.292810	2.053600
37462	0	-1.356612	1.064709	10.946141	-0.013653	0.010640	0.109451	1.364454	3.199226	2.040494
37463	0	-1.333867	1.043977	10.694448	-0.013428	0.010437	0.106934	1.358931	3.100915	2.029264
37464	0	-1.346396	0.990349	10.409835	-0.013560	0.009892	0.104087	1.362353	2.992023	2.016386
37465	0	-1.327031	0.977370	10.230671	-0.013367	0.009766	0.102295	1.362680	2.881209	2.006403
37466	0	-1.327418	0.966621	9.927725	-0.013363	0.009659	0.099266	1.362575	2.775999	1.995122
37467	0	-1.303229	0.946265	9.681375	-0.013123	0.009460	0.096802	1.356502	2.666391	1.982637
37468	0	-1.243876	0.940916	9.439338	-0.012520	0.009403	0.094383	1.355079	2.565069	1.975907
37469	0	-1.219428	0.933933	9.144045	-0.012268	0.009338	0.091431	1.347857	2.469853	1.960977
37470	0	-1.205590	0.916164	8.962733	-0.012124	0.009156	0.089619	1.346395	2.379945	1.946226
37471	0	-1.154262	0.946107	8.899623	-0.011597	0.009460	0.088989	1.338995	2.307337	1.943053
37472	0	-1.162226	0.958376	8.705637	-0.011674	0.009583	0.087049	1.331263	2.236438	1.932521
37473	0	-1.162199	0.940236	8.630821	-0.011658	0.009399	0.086304	1.327244	2.185959	1.926753
37474	0	-1.138184	0.989341	8.552180	-0.011404	0.009893	0.085519	1.319634	2.153113	1.918228
37475	0	-1.183324	0.939928	8.483994	-0.011841	0.009399	0.084839	1.312093	2.139658	1.913019
37476	0	-1.158681	0.964070	8.423003	-0.011582	0.009643	0.084230	1.302245	2.142360	1.912536
37477	0	-1.136967	0.933825	8.538592	-0.011353	0.009338	0.085388	1.295120	2.161922	1.914563
37478	0	-1.171971	0.939715	8.611235	-0.011693	0.009398	0.086116	1.286604	2.194010	1.913251
37479	0	-1.157690	0.909208	8.764127	-0.011536	0.009094	0.087646	1.277232	2.244443	1.910897
37480	0	-1.191471	0.908576	8.939879	-0.011865	0.009089	0.089405	1.266052	2.305061	1.908010
37481	0	-1.196303	0.976499	9.123963	-0.011902	0.009766	0.091248	1.258957	2.378274	1.905702
37482	0	-1.215967	0.988613	9.280885	-0.012088	0.009886	0.092818	1.253195	2.463227	1.912386
37483	0	-1.228516	1.000729	9.575444	-0.012207	0.010010	0.095764	1.244134	2.552961	1.919043
37484	0	-1.275597	0.957439	9.786880	-0.012672	0.009577	0.097879	1.235296	2.647094	1.922758
37485	0	-1.284025	0.914678	10.051501	-0.012756	0.009155	0.100525	1.219566	2.739166	1.923740
37486	0	-1.319250	0.962051	10.281332	-0.013111	0.009625	0.102823	1.207920	2.826329	1.922525
37487	0	-1.326541	1.025270	10.551966	-0.013184	0.010254	0.105530	1.200396	2.911457	1.931565
37488	0	-1.354784	1.048961	10.702562	-0.013472	0.010495	0.107035	1.188128	2.989479	1.935786
37489	0	-1.356001	1.061659	10.893926	-0.013489	0.010620	0.108948	1.177983	3.060920	1.935958
37490	0	-1.381031	1.042546	11.069324	-0.013756	0.010429	0.110700	1.167245	3.113932	1.937533
37491	0	-1.401649	1.055694	11.236101	-0.013977	0.010559	0.112366	1.158106	3.150875	1.934622
37492	0	-1.420667	1.049252	11.375569	-0.014179	0.010493	0.113759	1.150196	3.175320	1.932662
37493	0	-1.447580	1.043608	11.401243	-0.014465	0.010437	0.114014	1.141832	3.182798	1.924550
37494	0	-1.442198	1.025317	11.443828	-0.014425	0.010251	0.114438	1.136342	3.176467	1.922709
37495	0	-1.432343	1.080322	11.426030	-0.014343	0.010803	0.114258	1.128495	3.153531	1.920826
37496	0	-1.408294	1.049945	11.316848	-0.014121	0.010497	0.113164	1.122748	3.112100	1.916725
37497	0	-1.392300	1.062366	11.273829	-0.013977	0.010620	0.112732	1.117941	3.054350	1.907773
37498	0	-1.381019	1.051361	11.116418	-0.013871	0.010505	0.111157	1.118546	2.988767	1.897892
37499	0	-1.390071	1.043994	10.950652	-0.013977	0.010437	0.109497	1.112853	2.906327	1.885709
37500	0	-1.374283	1.008061	10.708432	-0.013828	0.010076	0.107074	1.109331	2.812446	1.871292
37501	0	-1.340215	1.013658	10.444186	-0.013489	0.010132	0.104431	1.105552	2.714913	1.858910
37502	0	-1.354233	0.965686	10.177720	-0.013625	0.009652	0.101767	1.101910	2.619135	1.850665
37503	0	-1.315510	0.977442	9.974245	-0.013245	0.009766	0.099731	1.102851	2.513810	1.840156
37504	0	-1.274504	0.972231	9.732151	-0.012826	0.009721	0.097311	1.095657	2.416068	1.829282
37505	0	-1.261441	0.983082	9.461489	-0.012695	0.009827	0.094604	1.091725	2.315727	1.815467
37506	0	-1.240411	0.996406	9.274125	-0.012476	0.009956	0.092732	1.092356	2.224558	1.802758
37507	0	-1.256851	0.958815	9.088988	-0.012634	0.009583	0.090881	1.090615	2.139233	1.790617
37508	0	-1.177886	0.959651	8.980475	-0.011833	0.009593	0.089798	1.086425	2.067388	1.785998
37509	0	-1.185751	0.927987	8.795739	-0.011902	0.009277	0.087952	1.081296	2.007099	1.777723
37510	0	-1.166107	0.897818	8.656252	-0.011693	0.008977	0.086558	1.074754	1.962226	1.773671
37511	0	-1.151482	0.915970	8.655016	-0.011536	0.009155	0.086548	1.072519	1.932032	1.764996
37512	0	-1.154475	0.928903	8.612555	-0.011556	0.009286	0.086124	1.068800	1.914812	1.759281
37513	0	-1.153871	0.940167	8.599788	-0.011536	0.009399	0.085999	1.064165	1.916116	1.756951
37514	0	-1.143164	0.921445	8.593469	-0.011420	0.009220	0.085936	1.049161	1.928470	1.755283
37515	0	-1.186826	0.902863	8.709391	-0.011841	0.009033	0.087097	1.036043	1.961715	1.749419
37516	0	-1.193608	0.883715	8.818420	-0.011897	0.008841	0.088189	1.024674	2.009480	1.745385
37517	0	-1.243992	0.897149	8.922655	-0.012390	0.008972	0.089233	1.016871	2.070345	1.752082
37518	0	-1.254804	0.927231	9.110383	-0.012492	0.009275	0.091111	1.006178	2.137587	1.755359
37519	0	-1.263690	0.939652	9.276509	-0.012573	0.009399	0.092773	0.996021	2.213231	1.755427
37520	0	-1.271367	0.950992	9.555512	-0.012644	0.009515	0.095564	0.983475	2.293943	1.757666
37521	0	-1.289244	0.970224	9.776870	-0.012817	0.009705	0.097778	0.974163	2.378895	1.760997
37522	0	-1.305039	1.006171	9.988452	-0.012971	0.010065	0.099895	0.963777	2.467046	1.762015
37523	0	-1.320068	1.000470	10.265162	-0.013123	0.010010	0.102661	0.951615	2.551381	1.759894
37524	0	-1.310794	0.963271	10.415904	-0.013037	0.009633	0.104168	0.944511	2.626887	1.758929
37525	0	-1.337410	0.964473	10.674184	-0.013306	0.009644	0.106750	0.938950	2.697539	1.758280
37526	0	-1.332571	1.019544	10.898389	-0.013263	0.010195	0.108992	0.932737	2.760858	1.762791
37527	0	-1.378869	1.030757	11.046738	-0.013733	0.010315	0.110474	0.918107	2.816025	1.759543
37528	0	-1.370520	1.078787	11.149358	-0.013662	0.010788	0.111499	0.910804	2.857411	1.758866
37529	0	-1.394233	1.098939	11.278942	-0.013916	0.010986	0.112793	0.906464	2.881538	1.758149
37530	0	-1.434739	1.086732	11.321135	-0.014336	0.010870	0.113213	0.896164	2.890911	1.758040
37531	0	-1.440034	1.068441	11.370869	-0.014404	0.010681	0.113708	0.891578	2.884488	1.756470
37532	0	-1.418816	1.056616	11.377258	-0.014214	0.010565	0.113770	0.884785	2.856564	1.752937
37533	0	-1.399997	1.044158	11.261419	-0.014038	0.010437	0.112610	0.881068	2.815723	1.738765
37534	0	-1.378465	1.069244	11.122039	-0.013841	0.010690	0.111214	0.875280	2.755857	1.735345
37535	0	-1.391501	1.044131	10.993178	-0.013977	0.010437	0.109924	0.871085	2.689177	1.726348
37536	0	-1.347961	1.063363	10.854298	-0.013550	0.010628	0.108535	0.868483	2.613034	1.721644
37537	0	-1.347341	1.043961	10.694300	-0.013550	0.010437	0.106934	0.862404	2.529360	1.704673
37538	0	-1.350095	1.001720	10.439974	-0.013584	0.010015	0.104389	0.856377	2.436320	1.685779
37539	0	-1.322579	0.964583	10.261022	-0.013306	0.009644	0.102600	0.849935	2.345197	1.681314
37540	0	-1.300372	0.977624	9.964006	-0.013090	0.009769	0.099629	0.848632	2.244078	1.668118
37541	0	-1.249359	0.970830	9.760509	-0.012573	0.009705	0.097595	0.844094	2.148896	1.649716
37542	0	-1.246449	0.941406	9.524303	-0.012540	0.009406	0.095234	0.844646	2.056422	1.642188
37543	0	-1.219172	0.915787	9.321046	-0.012268	0.009155	0.093201	0.838850	1.960847	1.631219
37544	0	-1.205274	0.898180	9.109189	-0.012119	0.008977	0.091084	0.835983	1.875304	1.627274
37545	0	-1.202943	0.897782	9.039992	-0.012085	0.008972	0.090393	0.834499	1.803161	1.616387
37546	0	-1.199154	0.934919	8.876463	-0.012037	0.009349	0.088758	0.826524	1.742365	1.603171
37547	0	-1.174493	0.940567	8.679604	-0.011780	0.009399	0.086792	0.826292	1.694515	1.600290
37548	0	-1.156716	0.947605	8.661886	-0.011588	0.009472	0.086617	0.823728	1.664930	1.593073
37549	0	-1.134235	0.903497	8.593866	-0.011353	0.009033	0.085938	0.818135	1.649412	1.586733
37550	0	-1.145451	0.946479	8.587822	-0.011455	0.009463	0.085878	0.812482	1.647334	1.578299
37551	0	-1.136516	0.934036	8.648495	-0.011353	0.009338	0.086487	0.807552	1.661999	1.575526
37552	0	-1.170614	0.909715	8.708945	-0.011683	0.009098	0.087092	0.799077	1.689754	1.572311
37553	0	-1.175147	0.915494	8.819148	-0.011719	0.009155	0.088196	0.791412	1.730108	1.574666
37554	0	-1.201529	0.939807	8.952283	-0.011969	0.009398	0.089529	0.784084	1.787675	1.572827
37555	0	-1.250182	0.970159	9.044744	-0.012451	0.009705	0.090454	0.773405	1.849645	1.574374
37556	0	-1.212599	1.006430	9.244716	-0.012067	0.010064	0.092455	0.766791	1.920743	1.576944
37557	0	-1.227662	0.951669	9.477910	-0.012207	0.009521	0.094788	0.754328	2.002624	1.580024
37558	0	-1.236182	0.932677	9.744689	-0.012289	0.009328	0.097456	0.746404	2.085999	1.583739
37559	0	-1.271389	0.927700	9.953825	-0.012634	0.009277	0.099548	0.739511	2.175496	1.584502
37560	0	-1.293254	0.976179	10.147135	-0.012858	0.009765	0.101480	0.729721	2.257170	1.581709
37561	0	-1.313190	1.031193	10.332391	-0.013062	0.010315	0.103333	0.719749	2.333130	1.583581
37562	0	-1.345203	1.024727	10.513736	-0.013389	0.010247	0.105145	0.713036	2.400219	1.584980
37563	0	-1.343101	1.031284	10.729198	-0.013367	0.010315	0.107300	0.704018	2.466913	1.584660
37564	0	-1.385728	1.018674	10.904680	-0.013803	0.010188	0.109054	0.695678	2.522588	1.580043
37565	0	-1.383935	1.037577	11.059005	-0.013794	0.010376	0.110596	0.688404	2.567766	1.581192
37566	0	-1.392017	1.037481	11.137341	-0.013885	0.010375	0.111378	0.681010	2.601705	1.578890
37567	0	-1.368100	1.086762	11.199807	-0.013672	0.010864	0.112000	0.676899	2.609396	1.575537
37568	0	-1.394050	1.087119	11.236109	-0.013934	0.010871	0.112362	0.669613	2.614315	1.568727
37569	0	-1.378407	1.080972	11.169493	-0.013794	0.010803	0.111694	0.668480	2.602705	1.560748
37570	0	-1.381193	1.076062	11.206388	-0.013836	0.010755	0.112062	0.666672	2.576752	1.554266
37571	0	-1.381711	1.069173	11.090459	-0.013855	0.010681	0.110901	0.669414	2.536230	1.551459
37572	0	-1.391122	1.076983	10.999794	-0.013964	0.010762	0.109992	0.668972	2.480270	1.546460
37573	0	-1.361496	1.038369	10.785558	-0.013672	0.010376	0.107849	0.668751	2.418587	1.538608
37574	0	-1.330884	0.984488	10.652695	-0.013377	0.009841	0.106519	0.664386	2.343877	1.531449
37575	0	-1.304367	1.037902	10.474589	-0.013123	0.010376	0.104736	0.659095	2.256562	1.519459
37576	0	-1.289497	1.038760	10.244482	-0.012969	0.010382	0.102436	0.657030	2.172667	1.513371
37577	0	-1.286317	1.019817	10.016799	-0.012939	0.010193	0.100159	0.654478	2.084453	1.497900
37578	0	-1.284668	0.996439	9.780452	-0.012913	0.009958	0.097796	0.653077	2.006017	1.490023
37579	0	-1.280844	0.964630	9.638357	-0.012878	0.009644	0.096375	0.647881	1.921905	1.475105
37580	0	-1.255438	0.959442	9.438555	-0.012620	0.009587	0.094378	0.647955	1.841317	1.466844
37581	0	-1.220664	0.946476	9.229287	-0.012268	0.009460	0.092285	0.644742	1.764097	1.460968
37582	0	-1.209669	0.898195	9.053704	-0.012148	0.008980	0.090530	0.639261	1.698362	1.446595
37583	0	-1.204216	0.903722	8.972703	-0.012085	0.009033	0.089722	0.636126	1.642692	1.442314
37584	0	-1.196928	0.959303	8.845442	-0.012001	0.009590	0.088450	0.631838	1.600565	1.433539
37585	0	-1.206216	0.916052	8.789321	-0.012085	0.009155	0.087891	0.630689	1.569808	1.428829
37586	0	-1.178317	0.922635	8.734776	-0.011796	0.009226	0.087346	0.623732	1.551912	1.424052
37587	0	-1.196243	0.946346	8.715794	-0.011963	0.009460	0.087158	0.620025	1.550191	1.426755
37588	0	-1.209179	0.934282	8.764459	-0.012084	0.009344	0.087646	0.610970	1.559221	1.427686
37589	0	-1.180374	0.945993	8.886406	-0.011780	0.009460	0.088867	0.603299	1.588897	1.425864
37590	0	-1.186722	0.952247	8.922126	-0.011828	0.009520	0.089227	0.600156	1.637440	1.426944
37591	0	-1.212680	0.927677	9.081480	-0.012085	0.009277	0.090820	0.592713	1.688955	1.428859
37592	0	-1.191631	0.945690	9.238943	-0.011866	0.009459	0.092396	0.584061	1.750520	1.432713
37593	0	-1.238527	0.934038	9.416968	-0.012329	0.009338	0.094177	0.580019	1.817589	1.434260
37594	0	-1.243971	0.995345	9.580244	-0.012383	0.009953	0.095810	0.574526	1.884748	1.436073
37595	0	-1.294707	1.037636	9.789130	-0.012878	0.010376	0.097900	0.568731	1.963789	1.438620
37596	0	-1.283881	1.031031	9.964451	-0.012774	0.010315	0.099652	0.557045	2.036533	1.440432
37597	0	-1.288327	1.043415	10.137134	-0.012817	0.010437	0.101379	0.547490	2.109796	1.441399
37598	0	-1.307894	1.055528	10.391725	-0.013014	0.010552	0.103926	0.544234	2.180372	1.446310
37599	0	-1.354858	1.049988	10.497259	-0.013489	0.010498	0.104980	0.539817	2.244554	1.445003
37600	0	-1.378885	1.031682	10.733756	-0.013733	0.010318	0.107345	0.532233	2.303206	1.444363
37601	0	-1.390612	0.988773	10.845293	-0.013855	0.009888	0.108459	0.525752	2.356304	1.440757
37602	0	-1.375424	1.006488	10.929600	-0.013714	0.010070	0.109301	0.513896	2.397807	1.433952
37603	0	-1.382075	1.037725	11.108054	-0.013794	0.010376	0.111084	0.508308	2.424573	1.435466
37604	0	-1.410533	1.043683	11.119699	-0.014092	0.010439	0.111198	0.499126	2.437143	1.425545
37605	0	-1.409561	1.086709	11.187761	-0.014099	0.010864	0.111877	0.494731	2.432853	1.422910
37606	0	-1.389585	1.038027	11.126882	-0.013909	0.010381	0.111267	0.486860	2.418331	1.420035
37607	0	-1.400196	1.001644	11.102691	-0.014038	0.010010	0.111023	0.486041	2.380532	1.416870
37608	0	-1.398221	1.008603	10.969346	-0.014029	0.010083	0.109688	0.481168	2.331690	1.410929
37609	0	-1.367788	1.026059	10.858786	-0.013733	0.010254	0.108582	0.480295	2.273297	1.401134
37610	0	-1.362694	1.027396	10.707489	-0.013686	0.010266	0.107068	0.480485	2.209590	1.393175
37611	0	-1.293586	1.038515	10.639127	-0.013000	0.010376	0.106384	0.482327	2.139724	1.385915
37612	0	-1.304462	1.027556	10.347700	-0.013120	0.010271	0.103468	0.479187	2.056459	1.371061
37613	0	-1.310712	1.037798	10.236558	-0.013184	0.010376	0.102356	0.473318	1.970730	1.360517
37614	0	-1.302649	0.995574	9.982023	-0.013096	0.009952	0.099812	0.469985	1.890969	1.350351
37615	0	-1.298682	1.001866	9.797046	-0.013062	0.010010	0.097961	0.472048	1.803521	1.344617
37616	0	-1.284427	0.991114	9.633942	-0.012915	0.009905	0.096331	0.471381	1.719761	1.335551
37617	0	-1.251067	0.983263	9.473423	-0.012573	0.009827	0.094727	0.470659	1.644032	1.323488
37618	0	-1.221080	0.971697	9.261211	-0.012268	0.009716	0.092605	0.463788	1.573118	1.322323
37619	0	-1.197533	0.995546	9.094806	-0.012024	0.009949	0.090942	0.464546	1.511841	1.312431
37620	0	-1.152457	0.978263	9.004169	-0.011562	0.009778	0.090037	0.462801	1.463674	1.307734
37621	0	-1.187344	0.946414	8.905370	-0.011902	0.009460	0.089050	0.460212	1.426984	1.299551
37622	0	-1.176861	0.910405	8.820428	-0.011785	0.009101	0.088202	0.457142	1.406093	1.294060
37623	0	-1.176708	0.915494	8.825857	-0.011780	0.009155	0.088257	0.449626	1.389408	1.291725
37624	0	-1.187802	0.909251	8.728308	-0.011877	0.009093	0.087283	0.441813	1.390456	1.282443
37625	0	-1.166473	0.952122	8.795076	-0.011658	0.009521	0.087952	0.434769	1.399339	1.279290
37626	0	-1.193715	0.945937	8.874040	-0.011916	0.009459	0.088743	0.428216	1.426149	1.268991
37627	0	-1.187036	0.970352	8.965686	-0.011841	0.009705	0.089661	0.420411	1.463579	1.267802
37628	0	-1.212059	0.951758	9.105112	-0.012084	0.009519	0.091056	0.412723	1.509290	1.267466
37629	0	-1.237404	0.951956	9.215726	-0.012329	0.009521	0.092163	0.404071	1.564808	1.273139
37630	0	-1.259053	0.945380	9.373139	-0.012543	0.009456	0.093738	0.395635	1.622915	1.277104
37631	0	-1.232229	0.952146	9.484161	-0.012268	0.009521	0.094849	0.389696	1.688116	1.273235
37632	0	-1.237621	0.963899	9.794034	-0.012320	0.009643	0.097947	0.379531	1.754108	1.269521
37633	0	-1.245122	0.988703	9.954079	-0.012390	0.009888	0.099548	0.372828	1.824105	1.271536
37634	0	-1.294370	0.988244	10.123348	-0.012881	0.009886	0.101241	0.363103	1.894457	1.274326
37635	0	-1.300475	1.007129	10.259180	-0.012939	0.010071	0.102600	0.357764	1.967110	1.275371
37636	0	-1.343979	1.025578	10.446693	-0.013378	0.010254	0.104475	0.353942	2.034517	1.272099
37637	0	-1.372751	1.000782	10.601107	-0.013672	0.010010	0.106018	0.345926	2.094532	1.267636
37638	0	-1.364562	1.006608	10.746311	-0.013602	0.010066	0.107469	0.339823	2.140687	1.267993
37639	0	-1.364334	1.037536	10.833338	-0.013611	0.010376	0.108337	0.332891	2.175063	1.263962
37640	0	-1.364229	1.043320	11.040102	-0.013617	0.010435	0.110404	0.324577	2.201822	1.260231
37641	0	-1.368698	1.055672	11.010577	-0.013672	0.010559	0.110107	0.315631	2.217626	1.259629
37642	0	-1.394814	1.055111	11.169053	-0.013947	0.010553	0.111691	0.306701	2.219446	1.258416
37643	0	-1.409250	1.043510	11.102397	-0.014099	0.010437	0.111023	0.298076	2.212893	1.251347
37644	0	-1.394168	1.006338	11.078373	-0.013964	0.010066	0.110781	0.288460	2.190470	1.242643
37645	0	-1.394475	1.013204	10.944014	-0.013977	0.010132	0.109436	0.281675	2.157065	1.233687
37646	0	-1.393026	1.037790	10.841154	-0.013974	0.010376	0.108406	0.276461	2.111068	1.232448
37647	0	-1.374024	1.038082	10.694004	-0.013794	0.010376	0.106934	0.274379	2.054076	1.223546
37648	0	-1.350649	1.051293	10.579341	-0.013566	0.010508	0.105786	0.272836	1.990216	1.211795
37649	0	-1.342409	1.019895	10.419478	-0.013489	0.010193	0.104187	0.272051	1.919721	1.206358
37650	0	-1.335719	1.002675	10.164705	-0.013424	0.010021	0.101639	0.270839	1.845185	1.199841
37651	0	-1.317761	1.001362	10.065539	-0.013245	0.010010	0.100647	0.267775	1.769618	1.191082
37652	0	-1.274548	0.989863	9.822959	-0.012809	0.009894	0.098222	0.265374	1.696503	1.180954
37653	0	-1.275695	0.970416	9.711494	-0.012817	0.009705	0.097107	0.257467	1.625933	1.176098
37654	0	-1.232987	0.988861	9.566532	-0.012393	0.009887	0.095657	0.252390	1.551127	1.166765
37655	0	-1.203188	0.994948	9.339057	-0.012085	0.009949	0.093384	0.246277	1.486766	1.152323
37656	0	-1.217674	1.007221	9.224370	-0.012224	0.010072	0.092237	0.239732	1.428608	1.146930
37657	0	-1.216791	1.007180	9.052030	-0.012207	0.010071	0.090515	0.233903	1.379896	1.143841
37658	0	-1.203844	0.964195	9.004073	-0.012069	0.009645	0.090036	0.224037	1.342042	1.133813
37659	0	-1.206187	0.933731	8.948077	-0.012085	0.009338	0.089478	0.216071	1.313185	1.131026
37660	0	-1.208882	0.927304	8.924082	-0.012100	0.009274	0.089239	0.207765	1.299243	1.120645
37661	0	-1.196100	0.921836	8.862309	-0.011963	0.009216	0.088623	0.203973	1.297464	1.121905
37662	0	-1.208543	0.897847	8.856118	-0.012081	0.008976	0.088562	0.200946	1.303652	1.121255
37663	0	-1.185735	0.946054	8.910912	-0.011841	0.009460	0.089111	0.195223	1.325486	1.115914
37664	0	-1.226251	0.915265	8.977520	-0.012240	0.009155	0.089778	0.186110	1.354313	1.108718
37665	0	-1.242020	0.860191	9.087763	-0.012390	0.008606	0.090881	0.175266	1.392825	1.108885
37666	0	-1.230391	0.884083	9.270022	-0.012269	0.008842	0.092705	0.168747	1.436574	1.106535
37667	0	-1.261945	0.945928	9.356080	-0.012573	0.009460	0.093567	0.161732	1.493722	1.109151
37668	0	-1.235774	0.976119	9.611104	-0.012302	0.009763	0.096118	0.154406	1.560244	1.108813
37669	0	-1.250964	1.006480	9.819876	-0.012451	0.010071	0.098206	0.142066	1.629022	1.105876
37670	0	-1.275154	1.030244	9.952650	-0.012692	0.010303	0.099534	0.136586	1.697615	1.106711
37671	0	-1.305640	1.037471	10.088403	-0.013000	0.010376	0.100891	0.129813	1.761731	1.104856
37672	0	-1.323162	1.079937	10.251758	-0.013175	0.010800	0.102525	0.123317	1.825629	1.108691
37673	0	-1.342125	1.085660	10.448600	-0.013367	0.010864	0.104492	0.109763	1.886093	1.098186
37674	0	-1.364837	1.017659	10.587635	-0.013599	0.010177	0.105883	0.104324	1.939841	1.095168
37675	0	-1.358922	1.000623	10.711204	-0.013550	0.010010	0.107117	0.095079	1.982842	1.089462
37676	0	-1.335641	0.975388	10.887367	-0.013325	0.009758	0.108877	0.085085	2.017006	1.090502
37677	0	-1.357521	1.031348	10.986028	-0.013550	0.010315	0.109863	0.077854	2.044400	1.088280
37678	0	-1.342803	1.043537	11.003831	-0.013418	0.010433	0.110040	0.074272	2.055633	1.080863
37679	0	-1.361335	1.031637	11.126665	-0.013611	0.010315	0.111267	0.069760	2.059214	1.080186
37680	0	-1.403570	0.989849	11.028981	-0.014044	0.009890	0.110290	0.072837	2.051852	1.077126
37681	0	-1.383011	1.025238	10.998862	-0.013855	0.010254	0.109985	0.065022	2.027118	1.069661
37682	0	-1.401198	1.000525	10.895850	-0.014050	0.010006	0.108953	0.057943	1.987903	1.057576
37683	0	-1.381500	1.013440	10.785401	-0.013855	0.010132	0.107849	0.054275	1.946704	1.049681
37684	0	-1.348145	1.019825	10.713252	-0.013532	0.010198	0.107126	0.048442	1.894316	1.040241
37685	0	-1.343266	1.025231	10.541504	-0.013489	0.010254	0.105408	0.040064	1.834707	1.035462
37686	0	-1.325543	0.995068	10.353742	-0.013318	0.009945	0.103530	0.039761	1.766839	1.024575
37687	0	-1.305711	0.983267	10.224170	-0.013123	0.009827	0.102234	0.039695	1.694956	1.018097
37688	0	-1.305210	0.990308	10.048718	-0.013117	0.009899	0.100479	0.037483	1.622642	1.005707
37689	0	-1.275233	1.026159	9.839633	-0.012817	0.010254	0.098389	0.039817	1.548402	0.993430
37690	0	-1.280841	0.978364	9.713032	-0.012873	0.009780	0.097122	0.037580	1.474132	0.979752
37691	0	-1.251245	0.995242	9.503938	-0.012573	0.009949	0.095032	0.035363	1.402429	0.973357
37692	0	-1.222092	0.935059	9.358719	-0.012271	0.009345	0.093581	0.035648	1.342747	0.966210
37693	0	-1.204155	0.934304	9.277862	-0.012085	0.009338	0.092773	0.034975	1.290676	0.959856
37694	0	-1.140856	0.953614	9.107865	-0.011451	0.009530	0.091074	0.036333	1.239126	0.952322
37695	0	-1.162484	0.946516	9.045784	-0.011658	0.009460	0.090454	0.036092	1.199011	0.948317
37696	0	-1.193464	0.928832	8.979335	-0.011959	0.009286	0.089790	0.032935	1.169349	0.948793
37697	0	-1.207290	0.939862	8.862478	-0.012085	0.009399	0.088623	0.026271	1.155178	0.939748
37698	0	-1.199608	0.903442	8.905338	-0.012000	0.009031	0.089053	0.024616	1.151469	0.937300
37699	0	-1.196773	0.909431	8.850032	-0.011963	0.009094	0.088501	0.018987	1.159164	0.940812
37700	0	-1.192681	0.933913	8.959570	-0.011912	0.009338	0.089598	0.014640	1.179047	0.933437
37701	0	-1.198429	0.909293	9.069555	-0.011963	0.009094	0.090698	0.007752	1.207462	0.929452
37702	0	-1.227707	0.915536	9.172633	-0.012251	0.009152	0.091730	0.006051	1.241545	0.934583
37703	0	-1.218188	0.939614	9.270803	-0.012146	0.009399	0.092712	-0.003077	1.287248	0.934038
37704	0	-1.226147	0.920844	9.404019	-0.012219	0.009209	0.094046	-0.008310	1.339825	0.931857
37705	0	-1.281032	0.921560	9.563495	-0.012756	0.009216	0.095642	-0.013944	1.405807	0.931339
37706	0	-1.285844	0.945691	9.702469	-0.012805	0.009459	0.097032	-0.020758	1.470291	0.932868
37707	0	-1.281478	0.933488	9.868662	-0.012756	0.009338	0.098694	-0.029510	1.539492	0.933378
37708	0	-1.305298	0.987870	10.050261	-0.012998	0.009880	0.100510	-0.035749	1.603995	0.927738
37709	0	-1.299428	1.007153	10.240998	-0.012939	0.010071	0.102417	-0.039775	1.666756	0.932766
37710	0	-1.291942	1.074170	10.380025	-0.012868	0.010743	0.103806	-0.046189	1.725030	0.935888
37711	0	-1.292799	1.055709	10.491354	-0.012878	0.010559	0.104919	-0.053102	1.780619	0.930571
37712	0	-1.307869	1.074076	10.612259	-0.013040	0.010737	0.106128	-0.054512	1.824382	0.930867
37713	0	-1.328060	1.031566	10.784463	-0.013245	0.010315	0.107849	-0.058735	1.864158	0.932173
37714	0	-1.371097	1.001014	10.850754	-0.013683	0.010011	0.108511	-0.064410	1.894967	0.934145
37715	0	-1.387406	0.995091	10.918927	-0.013855	0.009949	0.109192	-0.067260	1.916658	0.932273
37716	0	-1.365107	0.995717	10.906342	-0.013649	0.009953	0.109064	-0.067850	1.920563	0.932311
37717	0	-1.378521	1.013846	10.949756	-0.013794	0.010132	0.109497	-0.066351	1.913247	0.923655
37718	0	-1.369603	1.051279	10.943828	-0.013716	0.010510	0.109436	-0.069453	1.894482	0.914884
37719	0	-1.376623	1.031836	10.852370	-0.013794	0.010315	0.108521	-0.071529	1.867138	0.908540
37720	0	-1.370344	1.013898	10.749320	-0.013740	0.010139	0.107489	-0.076826	1.830565	0.905267
37721	0	-1.362897	0.989201	10.663351	-0.013672	0.009888	0.106628	-0.077981	1.786485	0.895681
37722	0	-1.359689	0.965263	10.487457	-0.013649	0.009651	0.104868	-0.082277	1.731653	0.884670
37723	0	-1.318857	1.020085	10.376613	-0.013245	0.010193	0.103760	-0.079534	1.671863	0.883051
37724	0	-1.313662	1.039338	10.219269	-0.013196	0.010391	0.102185	-0.083067	1.607445	0.871735
37725	0	-1.287632	0.995556	10.071543	-0.012939	0.009949	0.100708	-0.081374	1.537808	0.864051
37726	0	-1.275323	0.990666	9.883762	-0.012815	0.009900	0.098830	-0.079873	1.467870	0.859802
37727	0	-1.251454	0.989535	9.723580	-0.012573	0.009888	0.097229	-0.076836	1.400924	0.850162
37728	0	-1.258663	1.008999	9.578416	-0.012641	0.010085	0.095778	-0.077060	1.338215	0.847526
37729	0	-1.258838	0.971034	9.418280	-0.012634	0.009705	0.094177	-0.075790	1.284582	0.837366
37730	0	-1.189203	0.978263	9.309275	-0.011933	0.009776	0.093088	-0.073456	1.235965	0.828862
37731	0	-1.186720	0.964729	9.228923	-0.011902	0.009644	0.092285	-0.074312	1.195117	0.819639
37732	0	-1.168245	0.971577	9.107541	-0.011712	0.009711	0.091072	-0.074070	1.160024	0.809092
37733	0	-1.169966	0.934202	9.070033	-0.011719	0.009338	0.090698	-0.074849	1.138065	0.808571
37734	0	-1.191193	0.898243	9.009317	-0.011926	0.008979	0.090092	-0.075699	1.122700	0.808260
37735	0	-1.214403	0.903777	8.972149	-0.012146	0.009033	0.089722	-0.075123	1.122299	0.810878
37736	0	-1.227285	0.953731	8.971878	-0.012264	0.009530	0.089721	-0.070542	1.135286	0.799860
37737	0	-1.222005	0.952056	9.033037	-0.012207	0.009521	0.090332	-0.076459	1.153852	0.797718
37738	0	-1.231804	0.933318	9.117981	-0.012295	0.009336	0.091183	-0.084188	1.185155	0.803292
37739	0	-1.242235	0.939685	9.234213	-0.012390	0.009399	0.092346	-0.091892	1.227146	0.800595
37740	0	-1.230076	0.908918	9.300512	-0.012272	0.009089	0.093009	-0.095696	1.264791	0.802754
37741	0	-1.249452	0.939565	9.441604	-0.012451	0.009399	0.094421	-0.104503	1.319390	0.797288
37742	0	-1.258592	0.951689	9.605148	-0.012540	0.009513	0.096058	-0.104192	1.376358	0.801414
37743	0	-1.280816	0.976561	9.697804	-0.012756	0.009766	0.096985	-0.108410	1.439575	0.801189
37744	0	-1.285414	1.013327	9.861138	-0.012801	0.010131	0.098619	-0.109882	1.503143	0.802970
37745	0	-1.329576	1.013179	10.051816	-0.013245	0.010132	0.100525	-0.114214	1.563494	0.805829
37746	0	-1.340323	1.037154	10.215175	-0.013349	0.010375	0.102159	-0.122259	1.626843	0.808700
37747	0	-1.341574	0.970545	10.320401	-0.013367	0.009705	0.103210	-0.125445	1.683418	0.804689
37748	0	-1.344550	0.982937	10.508395	-0.013406	0.009828	0.105089	-0.127976	1.728875	0.807977
37749	0	-1.321999	1.007146	10.656281	-0.013184	0.010071	0.106567	-0.131664	1.770210	0.805528
37750	0	-1.322485	1.032183	10.728615	-0.013196	0.010316	0.107290	-0.129855	1.803263	0.805651
37751	0	-1.357246	1.044188	10.863928	-0.013550	0.010437	0.108643	-0.129346	1.829434	0.806787
37752	0	-1.372887	1.038773	10.875539	-0.013718	0.010386	0.108757	-0.131733	1.843589	0.809090
37753	0	-1.379566	1.074379	10.882531	-0.013794	0.010742	0.108826	-0.134749	1.847773	0.805232
37754	0	-1.366801	1.044201	10.925273	-0.013676	0.010440	0.109252	-0.137416	1.842153	0.801431
37755	0	-1.395381	1.043998	10.907252	-0.013977	0.010437	0.109070	-0.139342	1.820258	0.798809
37756	0	-1.378325	1.001900	10.858929	-0.013809	0.010015	0.108586	-0.140714	1.795403	0.796280
37757	0	-1.332685	1.062488	10.742636	-0.013367	0.010620	0.107422	-0.140871	1.755510	0.791460
37758	0	-1.324221	1.081292	10.578820	-0.013288	0.010812	0.105783	-0.144906	1.708022	0.780200
37759	0	-1.313620	1.044571	10.480245	-0.013184	0.010437	0.104797	-0.140652	1.658859	0.770979
37760	0	-1.334024	1.027634	10.402000	-0.013395	0.010271	0.104013	-0.140256	1.600916	0.766288
37761	0	-1.318489	1.043843	10.218044	-0.013245	0.010437	0.102173	-0.144056	1.536694	0.759762
37762	0	-1.313090	1.013757	10.024119	-0.013188	0.010134	0.100234	-0.145081	1.473785	0.751606
37763	0	-1.282264	1.014025	9.894438	-0.012878	0.010132	0.098938	-0.140764	1.411998	0.748451
37764	0	-1.283300	0.978954	9.791962	-0.012891	0.009782	0.097913	-0.137292	1.347172	0.743408
37765	0	-1.240194	0.958884	9.576992	-0.012451	0.009583	0.095764	-0.135061	1.291079	0.742010
37766	0	-1.187557	0.990422	9.510923	-0.011927	0.009900	0.095103	-0.135584	1.232438	0.745379
37767	0	-1.210183	0.989698	9.357164	-0.012146	0.009888	0.093567	-0.129329	1.181144	0.739418
37768	0	-1.220865	0.942072	9.229883	-0.012242	0.009418	0.092295	-0.130400	1.142130	0.733330
37769	0	-1.242637	0.928277	9.173866	-0.012451	0.009277	0.091736	-0.128649	1.113921	0.732082
37770	0	-1.250440	0.916520	9.131619	-0.012525	0.009166	0.091313	-0.134273	1.091331	0.731222
37771	0	-1.201507	0.921656	9.082146	-0.012024	0.009216	0.090820	-0.138502	1.082861	0.725396
37772	0	-1.194226	0.964639	9.063927	-0.011946	0.009644	0.090639	-0.139408	1.081173	0.724829
37773	0	-1.196589	0.988965	9.027039	-0.011963	0.009888	0.090271	-0.141429	1.087685	0.724398
37774	0	-1.210472	0.964789	9.099972	-0.012092	0.009647	0.091002	-0.144852	1.106755	0.717685
37775	0	-1.210257	1.007099	9.148935	-0.012085	0.010071	0.091492	-0.148632	1.131387	0.713847
37776	0	-1.245180	0.988656	9.221509	-0.012426	0.009888	0.092218	-0.153988	1.165564	0.709385
37777	0	-1.278739	0.940089	9.337940	-0.012756	0.009399	0.093384	-0.156216	1.206283	0.712566
37778	0	-1.243132	0.970558	9.477407	-0.012392	0.009707	0.094779	-0.162342	1.256358	0.713199
37779	0	-1.262036	0.988726	9.636840	-0.012573	0.009888	0.096375	-0.166515	1.314928	0.708747
37780	0	-1.246982	0.988388	9.794368	-0.012425	0.009887	0.097949	-0.173631	1.369470	0.710304
37781	0	-1.256072	0.988670	9.954233	-0.012512	0.009888	0.099548	-0.178487	1.427903	0.711470
37782	0	-1.290588	1.006808	10.105539	-0.012856	0.010068	0.101062	-0.182040	1.487590	0.710624
37783	0	-1.316772	1.001023	10.149557	-0.013123	0.010010	0.101501	-0.185141	1.541199	0.707874
37784	0	-1.308066	1.019216	10.319196	-0.013032	0.010193	0.103198	-0.189526	1.597892	0.702493
37785	0	-1.352965	1.043925	10.448668	-0.013489	0.010437	0.104492	-0.190854	1.645400	0.700095
37786	0	-1.348799	1.019975	10.557419	-0.013450	0.010197	0.105579	-0.191462	1.689715	0.705520
37787	0	-1.345491	1.037353	10.662523	-0.013428	0.010376	0.106628	-0.197877	1.721675	0.698062
37788	0	-1.331707	1.042488	10.735266	-0.013300	0.010431	0.107354	-0.208707	1.742777	0.696534
37789	0	-1.350124	1.043872	10.839672	-0.013489	0.010437	0.108398	-0.210998	1.758801	0.692199
37790	0	-1.351638	1.038089	10.814993	-0.013514	0.010379	0.108150	-0.213105	1.764684	0.695494
37791	0	-1.360383	1.025102	10.809442	-0.013611	0.010254	0.108093	-0.220372	1.760204	0.690146
37792	0	-1.394621	1.024691	10.791436	-0.013964	0.010247	0.107912	-0.225093	1.744636	0.684139
37793	0	-1.364583	1.019948	10.736353	-0.013672	0.010193	0.107361	-0.222627	1.719880	0.681863
37794	0	-1.346292	1.057123	10.700388	-0.013498	0.010571	0.106999	-0.227513	1.685092	0.676994
37795	0	-1.344938	1.031581	10.577886	-0.013489	0.010315	0.105774	-0.231262	1.645552	0.673966
37796	0	-1.354607	1.007494	10.462979	-0.013595	0.010072	0.104624	-0.232476	1.595537	0.660980
37797	0	-1.313273	1.013194	10.340002	-0.013184	0.010132	0.103394	-0.237098	1.542382	0.656948
37798	0	-1.303295	0.989064	10.145917	-0.013084	0.009888	0.101453	-0.238539	1.487484	0.649892
37799	0	-1.294315	0.995307	10.053188	-0.013000	0.009949	0.100525	-0.238581	1.425417	0.647784
37800	0	-1.295926	0.940765	9.901898	-0.013010	0.009407	0.099012	-0.242544	1.369917	0.641390
37801	0	-1.289108	0.958247	9.705234	-0.012939	0.009583	0.097046	-0.247223	1.316061	0.632416
37802	0	-1.249090	0.995016	9.614878	-0.012539	0.009948	0.096143	-0.249069	1.262135	0.626082
37803	0	-1.216120	0.995671	9.491472	-0.012207	0.009949	0.094910	-0.244166	1.210113	0.621530
37804	0	-1.268674	0.941505	9.346085	-0.012728	0.009415	0.093455	-0.248124	1.163111	0.613044
37805	0	-1.241711	0.946059	9.296109	-0.012451	0.009460	0.092957	-0.252408	1.124393	0.606861
37806	0	-1.242021	0.927933	9.229681	-0.012444	0.009277	0.092294	-0.254321	1.097485	0.602861
37807	0	-1.200686	0.928375	9.173743	-0.012024	0.009277	0.091736	-0.250701	1.079411	0.602186
37808	0	-1.191703	0.996261	9.106879	-0.011930	0.009961	0.091067	-0.253008	1.066924	0.596145
37809	0	-1.196157	0.976730	9.112548	-0.011963	0.009766	0.091125	-0.254727	1.068373	0.587528
37810	0	-1.190106	0.958510	9.112442	-0.011900	0.009585	0.091125	-0.258928	1.072910	0.581748
37811	0	-1.215576	0.945985	9.130736	-0.012146	0.009460	0.091309	-0.263533	1.088318	0.583313
37812	0	-1.224767	0.945633	9.252394	-0.012227	0.009459	0.092526	-0.269868	1.116929	0.579689
37813	0	-1.199009	0.970476	9.301406	-0.011963	0.009705	0.093018	-0.273183	1.153502	0.578973
37814	0	-1.198894	0.976229	9.428800	-0.011957	0.009766	0.094292	-0.280768	1.195187	0.582463
37815	0	-1.224173	0.982389	9.496653	-0.012207	0.009827	0.094971	-0.287502	1.240099	0.583600
37816	0	-1.249639	0.981800	9.611746	-0.012461	0.009821	0.096122	-0.294449	1.285716	0.581887
37817	0	-1.236776	1.006978	9.740732	-0.012329	0.010071	0.097412	-0.299061	1.334274	0.582285
37818	0	-1.281906	1.012559	9.928831	-0.012774	0.010129	0.099294	-0.306182	1.388775	0.581919
37819	0	-1.274123	1.000914	10.051916	-0.012695	0.010010	0.100525	-0.310129	1.444165	0.579927
37820	0	-1.301495	0.994335	10.154493	-0.012972	0.009947	0.101550	-0.317150	1.495820	0.574226
37821	0	-1.334268	0.994774	10.363303	-0.013306	0.009949	0.103638	-0.321578	1.539870	0.571445
37822	0	-1.323269	0.994686	10.466127	-0.013198	0.009946	0.104666	-0.323774	1.581091	0.564610
37823	0	-1.315536	1.007100	10.534257	-0.013123	0.010071	0.105347	-0.326945	1.619932	0.563926
37824	0	-1.351982	1.006830	10.637272	-0.013494	0.010071	0.106376	-0.333129	1.650425	0.564159
37825	0	-1.344568	0.976369	10.674841	-0.013428	0.009766	0.106750	-0.338797	1.672932	0.566074
37826	0	-1.353251	1.000788	10.784314	-0.013525	0.010005	0.107844	-0.339377	1.684198	0.562780
37827	0	-1.373236	1.000950	10.760508	-0.013733	0.010010	0.107605	-0.343359	1.686939	0.557851
37828	0	-1.341917	0.982216	10.772832	-0.013427	0.009826	0.107727	-0.350983	1.682208	0.557559
37829	0	-1.347196	0.995057	10.717968	-0.013489	0.009949	0.107178	-0.353003	1.667644	0.556740
37830	0	-1.331007	0.988934	10.669533	-0.013333	0.009891	0.106692	-0.358258	1.646099	0.547172
37831	0	-1.333178	1.031844	10.614419	-0.013367	0.010315	0.106140	-0.358667	1.611906	0.543554
37832	0	-1.344095	1.032287	10.535932	-0.013481	0.010322	0.105354	-0.361421	1.571700	0.535212
37833	0	-1.326264	1.056185	10.370396	-0.013306	0.010559	0.103699	-0.362563	1.527715	0.530624
37834	0	-1.286601	1.044467	10.243248	-0.012916	0.010442	0.102427	-0.363783	1.475896	0.532535
37835	0	-1.294857	1.050077	10.126370	-0.013000	0.010498	0.101257	-0.365145	1.420829	0.531516
37836	0	-1.309661	1.032580	10.054255	-0.013142	0.010320	0.100537	-0.362501	1.373141	0.529658
37837	0	-1.270820	0.988742	9.863906	-0.012756	0.009888	0.098633	-0.367024	1.320837	0.523790
37838	0	-1.279122	0.958487	9.749217	-0.012844	0.009582	0.097486	-0.367476	1.262373	0.520427
37839	0	-1.246746	0.940501	9.619667	-0.012512	0.009399	0.096191	-0.364970	1.212696	0.511464
37840	0	-1.238191	0.904827	9.571858	-0.012424	0.009044	0.095714	-0.363729	1.166529	0.509196
37841	0	-1.210769	0.939978	9.424318	-0.012146	0.009399	0.094238	-0.367417	1.123608	0.504918
37842	0	-1.209897	0.940217	9.358039	-0.012132	0.009399	0.093576	-0.368032	1.087156	0.499602
37843	0	-1.212091	0.927658	9.241060	-0.012146	0.009277	0.092407	-0.373054	1.059700	0.500753
37844	0	-1.220152	0.903194	9.150057	-0.012218	0.009031	0.091498	-0.376010	1.042036	0.495535
37845	0	-1.238260	0.891244	9.161466	-0.012390	0.008911	0.091614	-0.377994	1.036154	0.492446
37846	0	-1.218778	0.934300	9.173717	-0.012193	0.009340	0.091737	-0.378279	1.033538	0.490609
37847	0	-1.232909	0.946325	9.112520	-0.012329	0.009460	0.091125	-0.378189	1.037044	0.489145
37848	0	-1.191209	0.971290	9.136697	-0.011902	0.009709	0.091369	-0.377335	1.053446	0.492727
37849	0	-1.185699	0.964499	9.252708	-0.011841	0.009644	0.092529	-0.378658	1.076882	0.487789
37850	0	-1.207885	1.019707	9.349806	-0.012057	0.010195	0.093501	-0.378974	1.106698	0.486125
37851	0	-1.241834	1.001008	9.435661	-0.012390	0.010010	0.094360	-0.381730	1.144402	0.488254
37852	0	-1.230185	1.013310	9.556846	-0.012264	0.010132	0.095573	-0.383150	1.192864	0.486228
37853	0	-1.236743	1.001381	9.636918	-0.012329	0.010010	0.096375	-0.381341	1.241841	0.482085
37854	0	-1.263195	0.989019	9.825035	-0.012590	0.009895	0.098255	-0.390093	1.293672	0.480561
37855	0	-1.261189	0.988234	9.917776	-0.012573	0.009888	0.099182	-0.399128	1.341751	0.480999
37856	0	-1.275286	0.981200	10.044953	-0.012712	0.009815	0.100454	-0.405622	1.391237	0.477235
37857	0	-1.267566	0.970556	10.174037	-0.012634	0.009705	0.101746	-0.407432	1.441290	0.476488
37858	0	-1.269333	0.952347	10.246297	-0.012657	0.009522	0.102468	-0.409183	1.485212	0.475044
37859	0	-1.327849	0.982870	10.424355	-0.013245	0.009827	0.104248	-0.409988	1.525936	0.476718
37860	0	-1.340571	0.995142	10.508911	-0.013374	0.009953	0.105093	-0.414169	1.563663	0.475307
37861	0	-1.351288	1.000835	10.601513	-0.013489	0.010010	0.106018	-0.418778	1.593281	0.474741
37862	0	-1.367315	1.013069	10.570419	-0.013659	0.010128	0.105706	-0.419137	1.611716	0.476080
37863	0	-1.337509	1.049830	10.711563	-0.013367	0.010498	0.107117	-0.422112	1.624320	0.473996
37864	0	-1.369471	1.031517	10.735723	-0.013689	0.010315	0.107358	-0.425044	1.633987	0.467294
37865	0	-1.342296	1.025222	10.736160	-0.013428	0.010254	0.107361	-0.430232	1.632589	0.465718
37866	0	-1.352625	1.031341	10.711920	-0.013540	0.010311	0.107118	-0.431213	1.621307	0.457474
37867	0	-1.364673	0.995577	10.687512	-0.013672	0.009949	0.106873	-0.427390	1.598128	0.453607
37868	0	-1.322481	1.033494	10.645333	-0.013256	0.010328	0.106450	-0.423980	1.568310	0.452474
37869	0	-1.344663	1.013914	10.504621	-0.013489	0.010132	0.105042	-0.419762	1.526203	0.446263
37870	0	-1.306081	1.003054	10.334542	-0.013101	0.010023	0.103341	-0.415241	1.485903	0.435796
37871	0	-1.289304	1.007467	10.272763	-0.012939	0.010071	0.102722	-0.414817	1.438058	0.432513
37872	0	-1.285500	1.014334	10.151832	-0.012909	0.010139	0.101512	-0.413231	1.381110	0.422686
37873	0	-1.240013	0.976682	10.071419	-0.012451	0.009766	0.100708	-0.415715	1.326985	0.417068
37874	0	-1.266982	0.958879	9.956637	-0.012717	0.009584	0.099561	-0.414558	1.276349	0.413220
37875	0	-1.240904	0.946241	9.778349	-0.012451	0.009460	0.097778	-0.416028	1.230909	0.409655
37876	0	-1.232341	0.940557	9.620637	-0.012368	0.009402	0.096201	-0.415936	1.181508	0.404076
37877	0	-1.222472	0.995042	9.528128	-0.012268	0.009949	0.095276	-0.417687	1.133338	0.396407
37878	0	-1.214376	0.977352	9.437528	-0.012182	0.009768	0.094371	-0.415310	1.090577	0.393372
37879	0	-1.223990	0.964608	9.344826	-0.012268	0.009644	0.093445	-0.415646	1.059907	0.387782
37880	0	-1.225144	0.946656	9.314913	-0.012274	0.009465	0.093146	-0.417498	1.036305	0.382232
37881	0	-1.212818	0.970940	9.259216	-0.012146	0.009705	0.092590	-0.414903	1.018118	0.376606
37882	0	-1.209961	0.965709	9.216689	-0.012111	0.009652	0.092166	-0.412089	1.008197	0.378563
37883	0	-1.208455	0.952657	9.179640	-0.012085	0.009521	0.091797	-0.408989	1.011529	0.377779
37884	0	-1.202597	0.947048	9.185556	-0.012023	0.009470	0.091856	-0.411313	1.019033	0.371464
37885	0	-1.203239	0.946074	9.173470	-0.012024	0.009460	0.091736	-0.413842	1.033359	0.366490
37886	0	-1.218342	0.933857	9.276790	-0.012163	0.009338	0.092771	-0.416380	1.062104	0.363458
37887	0	-1.204770	0.952105	9.350285	-0.012024	0.009521	0.093506	-0.419862	1.095026	0.369636
37888	0	-1.240579	0.927745	9.428876	-0.012378	0.009275	0.094293	-0.420132	1.132839	0.366272
37889	0	-1.242377	0.982920	9.575954	-0.012390	0.009827	0.095764	-0.419704	1.176773	0.363738
37890	0	-1.261569	0.983216	9.654334	-0.012580	0.009831	0.096548	-0.421597	1.222991	0.370493
37891	0	-1.285826	0.976683	9.844426	-0.012817	0.009766	0.098450	-0.422746	1.274276	0.371103
37892	0	-1.275626	0.971003	9.910429	-0.012717	0.009706	0.099110	-0.421232	1.323102	0.370251
37893	0	-1.297962	1.000700	9.984858	-0.012939	0.010010	0.099854	-0.426991	1.372942	0.372602
37894	0	-1.287712	1.018608	10.148617	-0.012838	0.010187	0.101491	-0.430766	1.420446	0.374312
37895	0	-1.315745	1.001485	10.247306	-0.013123	0.010010	0.102478	-0.427777	1.463241	0.374870
37896	0	-1.298036	0.990204	10.392813	-0.012950	0.009897	0.103932	-0.425238	1.500578	0.373977
37897	0	-1.320679	1.001336	10.479410	-0.013184	0.010010	0.104797	-0.424031	1.529762	0.369765
37898	0	-1.349514	1.038053	10.558076	-0.013474	0.010383	0.105583	-0.429151	1.556063	0.369453
37899	0	-1.344693	1.037552	10.625983	-0.013428	0.010376	0.106262	-0.432455	1.580632	0.369665
37900	0	-1.353505	1.013550	10.649927	-0.013528	0.010131	0.106501	-0.430384	1.592264	0.364765
37901	0	-1.354980	0.995126	10.626197	-0.013550	0.009949	0.106262	-0.430689	1.596228	0.363816
37902	0	-1.378430	0.958945	10.730002	-0.013795	0.009587	0.107299	-0.431643	1.588923	0.367476
37903	0	-1.341267	0.982544	10.669146	-0.013428	0.009827	0.106689	-0.436050	1.576770	0.360503
37904	0	-1.337927	0.976607	10.571879	-0.013398	0.009763	0.105717	-0.435586	1.560330	0.352859
37905	0	-1.314931	0.995650	10.504507	-0.013184	0.009949	0.105042	-0.430725	1.527085	0.355698
37906	0	-1.325870	1.027729	10.407596	-0.013299	0.010269	0.104072	-0.425248	1.486870	0.347632
37907	0	-1.302512	1.043968	10.333685	-0.013062	0.010437	0.103333	-0.425767	1.450673	0.346687
37908	0	-1.312787	0.995732	10.255308	-0.013173	0.009953	0.102548	-0.425155	1.404358	0.349500
37909	0	-1.271387	1.013392	10.156762	-0.012756	0.010132	0.101562	-0.426454	1.360677	0.350507
37910	0	-1.275174	0.995786	9.974605	-0.012795	0.009953	0.099741	-0.423855	1.314665	0.344317
37911	0	-1.265325	0.995433	9.875972	-0.012695	0.009949	0.098755	-0.420780	1.270045	0.335982
37912	0	-1.220204	1.014616	9.809718	-0.012246	0.010142	0.098092	-0.419846	1.222800	0.334438
37913	0	-1.234717	0.964800	9.680681	-0.012390	0.009644	0.096802	-0.418223	1.176215	0.334188
37914	0	-1.202852	0.971892	9.498391	-0.012062	0.009713	0.094980	-0.414751	1.139961	0.331344
37915	0	-1.235866	0.958653	9.411994	-0.012390	0.009583	0.094116	-0.413289	1.105866	0.330129
37916	0	-1.230219	0.934836	9.388192	-0.012328	0.009346	0.093879	-0.413781	1.078378	0.328829
37917	0	-1.225025	0.946057	9.295888	-0.012268	0.009460	0.092957	-0.416635	1.060527	0.320853
37918	0	-1.197009	0.940285	9.247413	-0.011989	0.009399	0.092472	-0.415572	1.041720	0.318493
37919	0	-1.225847	0.940341	9.234706	-0.012268	0.009399	0.092346	-0.413543	1.033920	0.314920
37920	0	-1.212187	0.916506	9.253070	-0.012127	0.009163	0.092530	-0.413821	1.031769	0.311448
37921	0	-1.214999	0.927835	9.234556	-0.012146	0.009277	0.092346	-0.415364	1.040798	0.307156
37922	0	-1.234963	0.922242	9.283056	-0.012338	0.009218	0.092833	-0.412967	1.059599	0.306588
37923	0	-1.228466	0.934073	9.344241	-0.012268	0.009338	0.093445	-0.412716	1.083985	0.306549
37924	0	-1.232360	0.952308	9.453507	-0.012301	0.009525	0.094538	-0.417998	1.114862	0.306004
37925	0	-1.229609	0.964491	9.484487	-0.012268	0.009644	0.094849	-0.418859	1.152711	0.304457
37926	0	-1.229043	0.976414	9.538718	-0.012263	0.009768	0.095390	-0.425295	1.189271	0.300862
37927	0	-1.230274	1.007379	9.655289	-0.012268	0.010071	0.096558	-0.424207	1.234423	0.303129
37928	0	-1.250092	1.019694	9.770183	-0.012461	0.010199	0.097707	-0.428323	1.285472	0.297797
37929	0	-1.273408	1.019177	9.966558	-0.012695	0.010193	0.099670	-0.431868	1.333999	0.296359
37930	0	-1.311657	0.975560	10.069329	-0.013079	0.009763	0.100698	-0.442360	1.381120	0.299246
37931	0	-1.303707	1.000807	10.143590	-0.013000	0.010010	0.101440	-0.446622	1.426455	0.299259
37932	0	-1.298861	1.006874	10.246379	-0.012953	0.010067	0.102468	-0.446995	1.470493	0.297387
37933	0	-1.309451	1.025563	10.351129	-0.013062	0.010254	0.103516	-0.447379	1.510998	0.292060
37934	0	-1.315109	0.995465	10.502894	-0.013129	0.009952	0.105032	-0.446490	1.538906	0.285940
37935	0	-1.308209	1.044074	10.558791	-0.013062	0.010437	0.105591	-0.445027	1.565315	0.284321
37936	0	-1.348048	1.038567	10.576546	-0.013469	0.010383	0.105767	-0.444347	1.582148	0.280914
37937	0	-1.331572	1.025395	10.571162	-0.013306	0.010254	0.105713	-0.446894	1.597187	0.280550
37938	0	-1.363468	0.970664	10.674699	-0.013632	0.009704	0.106748	-0.446392	1.604437	0.278121
37939	0	-1.366150	0.976738	10.638545	-0.013672	0.009766	0.106384	-0.447232	1.597488	0.267300
37940	0	-1.375750	1.001951	10.614352	-0.013774	0.010013	0.106142	-0.442821	1.584022	0.261390
37941	0	-1.359351	0.995291	10.559266	-0.013611	0.009949	0.105591	-0.441286	1.569497	0.259985
37942	0	-1.324219	1.021081	10.510808	-0.013271	0.010201	0.105105	-0.433188	1.542071	0.257277
37943	0	-1.345084	1.025955	10.419136	-0.013489	0.010254	0.104187	-0.430357	1.504782	0.256919
37944	0	-1.337688	1.027271	10.328398	-0.013413	0.010264	0.103280	-0.424354	1.468627	0.255568
37945	0	-1.308400	1.013468	10.236061	-0.013123	0.010132	0.102356	-0.424452	1.429891	0.253919
37946	0	-1.282215	1.020033	10.102683	-0.012864	0.010198	0.101022	-0.424653	1.386743	0.253018
37947	0	-1.277242	1.013308	9.992019	-0.012817	0.010132	0.099915	-0.426466	1.339629	0.248204
37948	0	-1.274484	1.044415	9.889269	-0.012790	0.010439	0.098887	-0.423673	1.292069	0.240609
37949	0	-1.253465	1.001540	9.845406	-0.012573	0.010010	0.098450	-0.420268	1.251585	0.237572
37950	0	-1.258302	0.996339	9.754699	-0.012619	0.009959	0.097543	-0.418697	1.213787	0.237101
37951	0	-1.235322	0.970782	9.643996	-0.012390	0.009705	0.096436	-0.418037	1.174371	0.233350
37952	0	-1.228789	0.952372	9.528866	-0.012318	0.009527	0.095284	-0.425338	1.143017	0.233536
37953	0	-1.224280	0.976955	9.363083	-0.012268	0.009766	0.093628	-0.423489	1.116486	0.229633
37954	0	-1.225722	0.965275	9.418559	-0.012279	0.009651	0.094183	-0.424457	1.094905	0.226117
37955	0	-1.231531	0.958044	9.308065	-0.012329	0.009583	0.093079	-0.429816	1.082286	0.223308
37956	0	-1.229142	0.976304	9.314456	-0.012301	0.009761	0.093143	-0.429982	1.074338	0.221408
37957	0	-1.232529	0.976881	9.283464	-0.012329	0.009766	0.092834	-0.428725	1.073974	0.220045
37958	0	-1.250350	0.958722	9.277369	-0.012505	0.009588	0.092773	-0.432643	1.076995	0.219372
37959	0	-1.264325	0.927584	9.356583	-0.012634	0.009277	0.093567	-0.436834	1.092266	0.218379
37960	0	-1.254455	0.933713	9.392809	-0.012530	0.009335	0.093930	-0.436220	1.113924	0.221725
37961	0	-1.247357	0.933924	9.478457	-0.012451	0.009338	0.094788	-0.437573	1.145272	0.224224
37962	0	-1.245975	0.928079	9.526585	-0.012436	0.009278	0.095269	-0.436898	1.178203	0.225191
37963	0	-1.254324	0.922057	9.649215	-0.012512	0.009216	0.096497	-0.433953	1.219259	0.221802
37964	0	-1.260482	0.959161	9.709341	-0.012575	0.009590	0.097097	-0.434429	1.258525	0.224938
37965	0	-1.248524	1.007324	9.832307	-0.012451	0.010071	0.098328	-0.433858	1.302487	0.228966
37966	0	-1.249222	1.013096	9.929104	-0.012459	0.010137	0.099295	-0.442458	1.345252	0.225171
37967	0	-1.267237	1.000857	10.052023	-0.012634	0.010010	0.100525	-0.445945	1.392879	0.222942
37968	0	-1.299025	1.006890	10.118127	-0.012956	0.010068	0.101186	-0.446980	1.436262	0.221980
37969	0	-1.290839	1.018914	10.277981	-0.012878	0.010193	0.102783	-0.453231	1.473905	0.220003
37970	0	-1.314872	1.048845	10.313853	-0.013122	0.010490	0.103142	-0.457622	1.508285	0.218739
37971	0	-1.338536	1.043881	10.485584	-0.013367	0.010437	0.104858	-0.457973	1.532985	0.217796
37972	0	-1.342669	1.024609	10.460666	-0.013404	0.010257	0.104609	-0.471964	1.562292	0.222594
37973	0	-1.325715	1.024469	10.504082	-0.013245	0.010254	0.105042	-0.484372	1.580310	0.223070
37974	0	-1.346121	0.999150	10.589303	-0.013453	0.009991	0.105894	-0.486000	1.593056	0.225639
37975	0	-1.342935	1.007293	10.607869	-0.013428	0.010071	0.106079	-0.486239	1.599209	0.225652
37976	0	-1.348298	1.014119	10.638401	-0.013493	0.010136	0.106383	-0.483003	1.593314	0.223811
37977	0	-1.341090	1.013390	10.547069	-0.013428	0.010132	0.105469	-0.483500	1.579514	0.223389
37978	0	-1.380052	0.977082	10.474279	-0.013822	0.009769	0.104740	-0.484658	1.560949	0.217262
37979	0	-1.340303	1.018938	10.419054	-0.013428	0.010193	0.104187	-0.491191	1.538276	0.210115
37980	0	-1.328602	0.982205	10.401440	-0.013318	0.009819	0.104011	-0.490777	1.507533	0.206268
37981	0	-1.290124	0.982730	10.278795	-0.012939	0.009827	0.102783	-0.492970	1.469508	0.199898
37982	0	-1.295123	0.982999	10.200255	-0.012986	0.009828	0.101998	-0.493295	1.434827	0.197096
37983	0	-1.265599	1.031700	10.065172	-0.012695	0.010315	0.100647	-0.493741	1.394572	0.184129
37984	0	-1.288652	1.062889	9.937901	-0.012923	0.010624	0.099375	-0.490923	1.356812	0.178604
37985	0	-1.295941	1.019262	9.857721	-0.013000	0.010193	0.098572	-0.494063	1.313652	0.170043
37986	0	-1.275650	1.031809	9.864804	-0.012796	0.010314	0.098643	-0.492411	1.272009	0.169569
37987	0	-1.271948	0.995153	9.747768	-0.012756	0.009949	0.097473	-0.492048	1.233296	0.164292
37988	0	-1.271167	0.989311	9.583813	-0.012745	0.009892	0.095834	-0.494147	1.198191	0.160668
37989	0	-1.254196	0.964527	9.527983	-0.012573	0.009644	0.095276	-0.495075	1.165242	0.160085
37990	0	-1.230593	0.928143	9.461489	-0.012328	0.009280	0.094612	-0.496444	1.142963	0.162987
37991	0	-1.237047	0.909560	9.393557	-0.012390	0.009094	0.093933	-0.497287	1.123519	0.154648
37992	0	-1.215226	0.903815	9.406168	-0.012168	0.009035	0.094060	-0.496219	1.108991	0.150190
37993	0	-1.219505	0.940264	9.362917	-0.012207	0.009399	0.093628	-0.494961	1.098916	0.150666
37994	0	-1.211779	0.941090	9.320258	-0.012122	0.009405	0.093203	-0.490345	1.098075	0.149660
37995	0	-1.227140	0.946172	9.338322	-0.012268	0.009460	0.093384	-0.491002	1.106620	0.145402
37996	0	-1.234235	0.958360	9.374731	-0.012336	0.009584	0.093748	-0.494227	1.119100	0.137793
37997	0	-1.240706	0.958211	9.368677	-0.012390	0.009583	0.093689	-0.496913	1.144249	0.138294
37998	0	-1.243984	0.945853	9.453676	-0.012424	0.009459	0.094539	-0.500286	1.167363	0.141372
37999	0	-1.247767	0.970540	9.533337	-0.012451	0.009705	0.095337	-0.501317	1.203598	0.138386
38000	0	-1.277644	1.001177	9.636310	-0.012749	0.010011	0.096367	-0.502164	1.241008	0.141473
38001	0	-1.278148	0.994943	9.783600	-0.012756	0.009949	0.097839	-0.503438	1.274905	0.144024
38002	0	-1.283680	1.024564	9.825603	-0.012807	0.010255	0.098259	-0.516003	1.314142	0.140856
38003	0	-1.272704	1.000188	9.942301	-0.012695	0.010010	0.099426	-0.526886	1.355086	0.137834
38004	0	-1.297421	1.005439	10.051426	-0.012943	0.010055	0.100518	-0.529098	1.394800	0.139201
38005	0	-1.278485	0.970275	10.119287	-0.012756	0.009705	0.101196	-0.533134	1.431505	0.136698
38006	0	-1.277427	1.018671	10.216286	-0.012753	0.010189	0.102165	-0.537794	1.459274	0.135075
38007	0	-1.320946	0.976684	10.326806	-0.013184	0.009766	0.103271	-0.538358	1.492429	0.132757
38008	0	-1.331611	0.982627	10.411613	-0.013297	0.009829	0.104118	-0.542959	1.517853	0.128781
38009	0	-1.332112	0.970383	10.485651	-0.013306	0.009705	0.104858	-0.545790	1.539222	0.118199
38010	0	-1.340757	0.982294	10.473053	-0.013398	0.009825	0.104732	-0.550000	1.554052	0.117132
38011	0	-1.343003	0.976427	10.522444	-0.013428	0.009766	0.105225	-0.553816	1.561139	0.117269
38012	0	-1.348858	1.006511	10.534663	-0.013494	0.010068	0.105346	-0.559235	1.560353	0.115835
38013	0	-1.323296	1.007658	10.534759	-0.013245	0.010071	0.105347	-0.555476	1.552308	0.115113
38014	0	-1.350710	1.014056	10.535044	-0.013527	0.010143	0.105348	-0.560942	1.535432	0.112768
38015	0	-1.334449	1.019732	10.467769	-0.013367	0.010193	0.104675	-0.558765	1.515846	0.115530
38016	0	-1.335697	1.020543	10.413381	-0.013384	0.010201	0.104131	-0.557029	1.490951	0.108063
38017	0	-1.320885	1.044086	10.358084	-0.013245	0.010437	0.103577	-0.555456	1.456101	0.100734
38018	0	-1.301518	1.056815	10.242906	-0.013052	0.010566	0.102425	-0.555454	1.419663	0.093711
38019	0	-1.308544	1.031978	10.236022	-0.013123	0.010315	0.102356	-0.552808	1.382910	0.094350
38020	0	-1.282753	1.002162	10.108654	-0.012867	0.010018	0.101082	-0.551795	1.342955	0.087411
38021	0	-1.283822	1.001162	9.973644	-0.012878	0.010010	0.099731	-0.552387	1.301568	0.084404
38022	0	-1.270219	0.946538	9.907403	-0.012738	0.009463	0.099070	-0.552734	1.264691	0.085457
38023	0	-1.241026	0.940311	9.802730	-0.012451	0.009399	0.098022	-0.551248	1.221695	0.085479
38024	0	-1.227002	0.958916	9.724253	-0.012309	0.009589	0.097238	-0.554167	1.180546	0.089157
38025	0	-1.235761	0.982794	9.564617	-0.012390	0.009827	0.095642	-0.555309	1.146373	0.085871
38026	0	-1.223723	0.965201	9.534735	-0.012264	0.009645	0.095345	-0.550125	1.118688	0.082091
38027	0	-1.254964	0.946076	9.424140	-0.012573	0.009460	0.094238	-0.552233	1.094739	0.076983
38028	0	-1.232022	0.915950	9.442973	-0.012343	0.009155	0.094427	-0.549681	1.071383	0.075611
38029	0	-1.213242	0.928283	9.350708	-0.012146	0.009277	0.093506	-0.545415	1.059487	0.073470
38030	0	-1.253939	0.928908	9.350860	-0.012547	0.009288	0.093508	-0.546190	1.055438	0.074435
38031	0	-1.232426	0.945928	9.362868	-0.012329	0.009460	0.093628	-0.549845	1.054198	0.068449
38032	0	-1.189357	0.970396	9.405574	-0.011892	0.009702	0.094056	-0.549312	1.060387	0.065981
38033	0	-1.233876	0.946208	9.429789	-0.012329	0.009460	0.094299	-0.549512	1.076792	0.066617
38034	0	-1.223946	0.977268	9.453760	-0.012227	0.009768	0.094540	-0.546530	1.096471	0.065181
38035	0	-1.228565	0.970959	9.551725	-0.012268	0.009705	0.095520	-0.542415	1.122131	0.058891
38036	0	-1.244216	0.971644	9.575603	-0.012425	0.009714	0.095758	-0.541631	1.146796	0.059944
38037	0	-1.235095	1.019430	9.649364	-0.012329	0.010193	0.096497	-0.541873	1.177351	0.058820
38038	0	-1.234283	0.982809	9.746273	-0.012313	0.009829	0.097466	-0.544148	1.217080	0.053125
38039	0	-1.266477	1.007217	9.899499	-0.012634	0.010071	0.098999	-0.544476	1.256996	0.056827
38040	0	-1.254530	1.001514	9.959640	-0.012513	0.010012	0.099601	-0.542314	1.298558	0.057481
38041	0	-1.260669	1.001140	10.094782	-0.012573	0.010010	0.100952	-0.542194	1.341068	0.053754
38042	0	-1.316210	1.001143	10.124364	-0.013129	0.010013	0.101248	-0.545137	1.382792	0.047635
38043	0	-1.309018	1.019349	10.241327	-0.013062	0.010193	0.102417	-0.546169	1.419429	0.046388
38044	0	-1.313656	1.006996	10.344500	-0.013120	0.010072	0.103447	-0.550091	1.442767	0.045401
38045	0	-1.313996	1.031691	10.357426	-0.013123	0.010315	0.103577	-0.549802	1.466661	0.043977
38046	0	-1.329622	1.019432	10.430151	-0.013280	0.010197	0.104303	-0.554190	1.489201	0.038017
38047	0	-1.337481	1.001251	10.455192	-0.013367	0.010010	0.104553	-0.553249	1.502807	0.037282
38048	0	-1.332744	1.007175	10.479416	-0.013322	0.010076	0.104795	-0.559366	1.513596	0.034123
38049	0	-1.349059	0.976989	10.522398	-0.013489	0.009766	0.105225	-0.556846	1.520321	0.033484
38050	0	-1.324053	0.995802	10.552871	-0.013248	0.009956	0.105528	-0.557270	1.516512	0.031327
38051	0	-1.317016	1.013244	10.553140	-0.013184	0.010132	0.105530	-0.558864	1.506725	0.028002
38052	0	-1.307449	1.013767	10.474139	-0.013096	0.010133	0.104739	-0.555898	1.488169	0.020575
38053	0	-1.321745	1.013685	10.406791	-0.013245	0.010132	0.104065	-0.552806	1.463107	0.017716
38054	0	-1.298002	1.020360	10.389084	-0.013007	0.010202	0.103888	-0.553931	1.438046	0.017635
38055	0	-1.290934	1.031963	10.260342	-0.012939	0.010315	0.102600	-0.551073	1.409252	0.010800
38056	0	-1.315219	0.983997	10.230531	-0.013185	0.009835	0.102302	-0.548265	1.377920	0.009958
38057	0	-1.284218	1.013584	10.101740	-0.012878	0.010132	0.101013	-0.546286	1.341735	0.005822
38058	0	-1.295833	0.990133	9.992570	-0.012990	0.009895	0.099922	-0.541969	1.310356	0.005374
38059	0	-1.266179	1.050927	9.936833	-0.012695	0.010498	0.099365	-0.531499	1.276584	-0.002020
38060	0	-1.235418	0.997790	9.851965	-0.012385	0.009971	0.098516	-0.525555	1.245214	-0.005556
38061	0	-1.242262	0.983098	9.711015	-0.012451	0.009827	0.097107	-0.523057	1.216504	-0.002544
38062	0	-1.243191	0.966036	9.693172	-0.012456	0.009651	0.096930	-0.514515	1.192951	-0.011417
38063	0	-1.248800	0.989455	9.521731	-0.012512	0.009888	0.095215	-0.508626	1.168704	-0.016834
38064	0	-1.232283	0.977963	9.485589	-0.012342	0.009779	0.094853	-0.510311	1.149968	-0.011251
38065	0	-1.255982	0.964632	9.442289	-0.012573	0.009644	0.094421	-0.509265	1.138573	-0.011842
38066	0	-1.253031	0.909993	9.399908	-0.012547	0.009099	0.093997	-0.510517	1.123695	-0.011907
38067	0	-1.207807	0.945981	9.436130	-0.012085	0.009460	0.094360	-0.513326	1.120140	-0.018103
38068	0	-1.231102	0.933935	9.448371	-0.012316	0.009336	0.094483	-0.512006	1.119259	-0.019716
38069	0	-1.245631	0.921841	9.393222	-0.012451	0.009216	0.093933	-0.511434	1.130340	-0.019470
38070	0	-1.222343	0.928454	9.472356	-0.012218	0.009281	0.094725	-0.509442	1.142322	-0.016050
38071	0	-1.215807	0.976516	9.509128	-0.012146	0.009766	0.095093	-0.511772	1.161601	-0.019221
38072	0	-1.261508	0.970390	9.545280	-0.012598	0.009703	0.095455	-0.512108	1.186804	-0.022842
38073	0	-1.240838	1.019488	9.624988	-0.012390	0.010193	0.096252	-0.511497	1.213261	-0.023510
38074	0	-1.263307	1.001534	9.654875	-0.012610	0.010014	0.096552	-0.511053	1.244827	-0.026070
38075	0	-1.284002	0.995147	9.765300	-0.012817	0.009949	0.097656	-0.509549	1.276114	-0.029589
38076	0	-1.277150	0.971729	9.856039	-0.012741	0.009709	0.098565	-0.501947	1.316179	-0.029241
38077	0	-1.272207	0.994748	9.985024	-0.012695	0.009949	0.099854	-0.504977	1.351604	-0.030916
38078	0	-1.246987	1.019703	10.075852	-0.012444	0.010190	0.100762	-0.498667	1.385172	-0.033057
38079	0	-1.296810	0.995276	10.088704	-0.012939	0.009949	0.100891	-0.495670	1.422412	-0.036385
38080	0	-1.277926	1.062691	10.197802	-0.012753	0.010628	0.101981	-0.498256	1.456092	-0.038337
38081	0	-1.302208	1.025223	10.284167	-0.013000	0.010254	0.102844	-0.501701	1.484877	-0.040689
38082	0	-1.324495	1.025296	10.369049	-0.013227	0.010250	0.103693	-0.500338	1.508992	-0.040825
38083	0	-1.325182	1.007679	10.381930	-0.013245	0.010071	0.103821	-0.495688	1.521777	-0.041253
38084	0	-1.338740	1.002386	10.497559	-0.013381	0.010021	0.104977	-0.494698	1.533617	-0.040094
38085	0	-1.306436	1.019779	10.534585	-0.013062	0.010193	0.105347	-0.491351	1.541565	-0.041958
38086	0	-1.319010	1.002051	10.558870	-0.013189	0.010019	0.105589	-0.492015	1.547281	-0.044125
38087	0	-1.311322	1.007460	10.479817	-0.013123	0.010071	0.104797	-0.489942	1.541970	-0.047944
38088	0	-1.309064	1.026896	10.467715	-0.013104	0.010261	0.104676	-0.483024	1.531818	-0.046499
38089	0	-1.346711	1.038080	10.388416	-0.013489	0.010376	0.103882	-0.480073	1.512953	-0.042273
38090	0	-1.342346	1.008367	10.339986	-0.013446	0.010079	0.103397	-0.477615	1.493126	-0.044060
38091	0	-1.321862	1.013315	10.290849	-0.013245	0.010132	0.102905	-0.478369	1.469152	-0.047158
38092	0	-1.310023	0.995261	10.187731	-0.013132	0.009951	0.101873	-0.478429	1.438324	-0.053255
38093	0	-1.278348	0.989218	10.095601	-0.012817	0.009888	0.100952	-0.475858	1.404925	-0.053238
38094	0	-1.271826	0.947516	10.059697	-0.012750	0.009469	0.100594	-0.471282	1.374187	-0.053849
38095	0	-1.266548	0.976743	9.955196	-0.012695	0.009766	0.099548	-0.471513	1.344884	-0.054573
38096	0	-1.260145	1.007821	9.858244	-0.012636	0.010074	0.098578	-0.468595	1.309553	-0.059084
38097	0	-1.236136	1.001437	9.765943	-0.012390	0.010010	0.097656	-0.465439	1.280791	-0.065306
38098	0	-1.279155	0.990045	9.662800	-0.012822	0.009896	0.096624	-0.462960	1.249588	-0.067456
38099	0	-1.273281	0.983053	9.576690	-0.012756	0.009827	0.095764	-0.460528	1.226435	-0.069666
38100	0	-1.201406	0.977755	9.503903	-0.012038	0.009772	0.095037	-0.456487	1.202337	-0.069138
38101	0	-1.237138	0.964779	9.558306	-0.012390	0.009644	0.095581	-0.453545	1.184836	-0.074770
38102	0	-1.239880	0.959305	9.436587	-0.012414	0.009590	0.094364	-0.452095	1.171380	-0.079850
38103	0	-1.231604	0.989013	9.411767	-0.012329	0.009888	0.094116	-0.451319	1.160511	-0.079475
38104	0	-1.199531	1.007779	9.387411	-0.011998	0.010076	0.093874	-0.450547	1.161942	-0.081925
38105	0	-1.208865	1.037808	9.435965	-0.012085	0.010376	0.094360	-0.449767	1.171277	-0.082693
38106	0	-1.234265	0.976973	9.399143	-0.012337	0.009769	0.093992	-0.451164	1.183376	-0.083827
38107	0	-1.245810	0.970459	9.435944	-0.012451	0.009705	0.094360	-0.452995	1.196705	-0.085326
38108	0	-1.241900	0.940068	9.539393	-0.012404	0.009398	0.095396	-0.452021	1.219062	-0.085748
38109	0	-1.228668	0.933883	9.600588	-0.012268	0.009338	0.096008	-0.453113	1.246142	-0.086466
38110	0	-1.251220	0.988657	9.685423	-0.012489	0.009888	0.096857	-0.456037	1.278050	-0.087344
38111	0	-1.259423	0.976888	9.747011	-0.012573	0.009766	0.097473	-0.453889	1.307597	-0.084841
38112	0	-1.233740	0.989634	9.770686	-0.012310	0.009893	0.097711	-0.452084	1.344533	-0.083911
38113	0	-1.265918	0.976572	9.881272	-0.012634	0.009766	0.098816	-0.453632	1.378278	-0.079802
38114	0	-1.289899	0.976279	9.978207	-0.012868	0.009766	0.099786	-0.458295	1.418743	-0.083307
38115	0	-1.265781	0.976318	10.058322	-0.012634	0.009766	0.100586	-0.462608	1.450396	-0.083642
38116	0	-1.270834	1.000627	10.137015	-0.012682	0.010004	0.101374	-0.461812	1.485104	-0.076751
38117	0	-1.271810	1.000802	10.186501	-0.012695	0.010010	0.101868	-0.465386	1.515597	-0.076771
38118	0	-1.282530	1.013325	10.246889	-0.012802	0.010128	0.102472	-0.461096	1.546333	-0.079760
38119	0	-1.319838	1.013360	10.357460	-0.013184	0.010132	0.103577	-0.460774	1.567569	-0.081513
38120	0	-1.304383	1.031927	10.375312	-0.013030	0.010318	0.103755	-0.460833	1.587668	-0.083834
38121	0	-1.331398	1.031543	10.455212	-0.013306	0.010315	0.104553	-0.462044	1.601688	-0.086528
38122	0	-1.301776	1.025804	10.448891	-0.013018	0.010254	0.104489	-0.459478	1.606784	-0.084573
38123	0	-1.317551	1.031785	10.516430	-0.013184	0.010315	0.105164	-0.458264	1.602961	-0.085366
38124	0	-1.291284	1.013779	10.467751	-0.012923	0.010138	0.104676	-0.460112	1.596607	-0.083912
38125	0	-1.298560	0.989058	10.431066	-0.013000	0.009888	0.104309	-0.458886	1.585237	-0.093237
38126	0	-1.288952	0.989306	10.394820	-0.012910	0.009892	0.103946	-0.460389	1.567820	-0.096060
38127	0	-1.304178	0.994499	10.321331	-0.013062	0.009949	0.103210	-0.466677	1.550956	-0.096670
38128	0	-1.323797	0.988452	10.273115	-0.013267	0.009880	0.102728	-0.464004	1.524157	-0.097779
38129	0	-1.327562	0.964440	10.150532	-0.013306	0.009644	0.101501	-0.465406	1.495350	-0.096180
38130	0	-1.327839	0.964826	10.151244	-0.013307	0.009645	0.101509	-0.463321	1.468545	-0.104658
38131	0	-1.266547	1.019382	9.985721	-0.012695	0.010193	0.099854	-0.464420	1.439376	-0.110219
38132	0	-1.278567	1.007640	9.961990	-0.012819	0.010072	0.099616	-0.461369	1.405819	-0.113967
38133	0	-1.248252	1.025851	9.857506	-0.012512	0.010254	0.098572	-0.458290	1.376435	-0.112045
38134	0	-1.266439	0.990416	9.827577	-0.012697	0.009896	0.098272	-0.451593	1.343342	-0.108308
38135	0	-1.272286	0.964290	9.631797	-0.012756	0.009644	0.096313	-0.454540	1.308603	-0.116052
38136	0	-1.278731	0.952069	9.663035	-0.012812	0.009520	0.096627	-0.455463	1.284836	-0.118071
38137	0	-1.255323	0.952345	9.619383	-0.012573	0.009521	0.096191	-0.455497	1.266153	-0.111501
38138	0	-1.227032	0.995299	9.564829	-0.012290	0.009952	0.095646	-0.455850	1.247615	-0.117960
38139	0	-1.219411	0.988646	9.558283	-0.012207	0.009888	0.095581	-0.459291	1.237158	-0.122063
38140	0	-1.217323	1.000511	9.399836	-0.012182	0.010007	0.093997	-0.463516	1.231269	-0.119576
38141	0	-1.238607	0.975754	9.411759	-0.012390	0.009766	0.094116	-0.475162	1.231324	-0.120359
38142	0	-1.244089	0.938509	9.491164	-0.012444	0.009382	0.094912	-0.473644	1.233151	-0.119695
38143	0	-1.239218	0.958595	9.497009	-0.012390	0.009583	0.094971	-0.471294	1.240614	-0.119953
38144	0	-1.215989	0.989617	9.515055	-0.012151	0.009894	0.095152	-0.470795	1.256533	-0.124833
38145	0	-1.234336	1.001371	9.539569	-0.012329	0.010010	0.095398	-0.467632	1.278553	-0.129446
38146	0	-1.237341	1.001325	9.624621	-0.012359	0.010017	0.096248	-0.474142	1.301028	-0.129707
38147	0	-1.222339	1.007103	9.625034	-0.012207	0.010071	0.096252	-0.475483	1.325439	-0.129427
38148	0	-1.280712	0.957602	9.740570	-0.012790	0.009583	0.097407	-0.484550	1.350816	-0.130295
38149	0	-1.271495	0.939639	9.789813	-0.012695	0.009399	0.097900	-0.489773	1.378759	-0.127288
38150	0	-1.257363	0.976004	9.862521	-0.012552	0.009759	0.098628	-0.490198	1.408566	-0.120229
38151	0	-1.278015	0.982031	9.930177	-0.012756	0.009827	0.099304	-0.498998	1.440963	-0.116114
38152	0	-1.276756	0.981105	10.063848	-0.012744	0.009813	0.100641	-0.503073	1.472759	-0.115918
38153	0	-1.296400	0.970500	10.101000	-0.012939	0.009705	0.101013	-0.503989	1.505482	-0.122071
38154	0	-1.288769	0.976118	10.179777	-0.012867	0.009766	0.101800	-0.510365	1.533697	-0.128753
38155	0	-1.325908	0.995224	10.296411	-0.013245	0.009949	0.102966	-0.507967	1.554703	-0.136224
38156	0	-1.304238	1.013835	10.283792	-0.013030	0.010139	0.102839	-0.509750	1.573380	-0.140519
38157	0	-1.313458	1.013347	10.375808	-0.013123	0.010132	0.103760	-0.509745	1.591680	-0.134672
38158	0	-1.315193	1.037922	10.375521	-0.013146	0.010379	0.103756	-0.511072	1.602796	-0.134396
38159	0	-1.299952	1.037265	10.406539	-0.013000	0.010376	0.104065	-0.516526	1.606760	-0.134319
38160	0	-1.292957	1.024557	10.412704	-0.012938	0.010246	0.104126	-0.519172	1.603035	-0.136131
38161	0	-1.299535	0.995238	10.479765	-0.013000	0.009949	0.104797	-0.517100	1.602487	-0.132380
38162	0	-1.291752	1.007333	10.351758	-0.012930	0.010077	0.103516	-0.523664	1.593866	-0.130802
38163	0	-1.322367	1.001110	10.357921	-0.013245	0.010010	0.103577	-0.524277	1.575814	-0.129454
38164	0	-1.330585	1.019703	10.303445	-0.013326	0.010195	0.103032	-0.523815	1.558852	-0.134581
38165	0	-1.315894	1.019303	10.284738	-0.013184	0.010193	0.102844	-0.525848	1.536577	-0.129225
38166	0	-1.316457	1.001089	10.224355	-0.013196	0.010010	0.102240	-0.526866	1.506566	-0.130056
38167	0	-1.266781	0.983153	10.119926	-0.012695	0.009827	0.101196	-0.523543	1.480604	-0.127423
38168	0	-1.260556	0.953763	10.059548	-0.012641	0.009531	0.100592	-0.518336	1.445495	-0.125738
38169	0	-1.272258	0.946148	9.967463	-0.012756	0.009460	0.099670	-0.519220	1.411841	-0.131678
38170	0	-1.265318	0.958805	9.894993	-0.012690	0.009584	0.098946	-0.517316	1.374898	-0.130528
38171	0	-1.285196	0.988844	9.802586	-0.012878	0.009888	0.098022	-0.518545	1.349129	-0.133464
38172	0	-1.249238	0.989133	9.699398	-0.012521	0.009889	0.096991	-0.517610	1.320778	-0.132848
38173	0	-1.266934	0.970512	9.607271	-0.012695	0.009705	0.096069	-0.519232	1.295037	-0.128190
38174	0	-1.261811	0.964198	9.571335	-0.012644	0.009644	0.095710	-0.523322	1.269482	-0.126582
38175	0	-1.255555	0.964657	9.509481	-0.012573	0.009644	0.095093	-0.521837	1.253358	-0.125121
38176	0	-1.246134	0.995883	9.509817	-0.012477	0.009954	0.095097	-0.518463	1.239678	-0.131150
38177	0	-1.262670	0.970830	9.484926	-0.012634	0.009705	0.094849	-0.515883	1.235628	-0.134063
38178	0	-1.230746	0.977135	9.430133	-0.012315	0.009772	0.094300	-0.518868	1.231821	-0.135239
38179	0	-1.226621	0.933882	9.442158	-0.012268	0.009338	0.094421	-0.520044	1.234638	-0.137033
38180	0	-1.232826	0.958364	9.435985	-0.012325	0.009583	0.094360	-0.520484	1.243344	-0.137260
38181	0	-1.264340	0.939934	9.515260	-0.012634	0.009399	0.095154	-0.522097	1.259355	-0.138746
38182	0	-1.236215	0.945791	9.563758	-0.012348	0.009459	0.095639	-0.525360	1.281070	-0.141919
38183	0	-1.228735	0.958316	9.637199	-0.012268	0.009583	0.096375	-0.526127	1.309006	-0.139538
38184	0	-1.256884	0.964384	9.709901	-0.012551	0.009645	0.097101	-0.528374	1.334678	-0.142153
38185	0	-1.253149	0.976837	9.765350	-0.012512	0.009766	0.097656	-0.526653	1.362290	-0.144168
38186	0	-1.281846	0.989024	9.886847	-0.012795	0.009892	0.098871	-0.530778	1.393995	-0.141160
38187	0	-1.302462	0.964375	9.905687	-0.013000	0.009644	0.099060	-0.532103	1.426947	-0.133326
38188	0	-1.295206	1.006872	9.953863	-0.012927	0.010071	0.099542	-0.535792	1.460663	-0.137958
38189	0	-1.290369	1.012845	10.088823	-0.012878	0.010132	0.100891	-0.540932	1.494310	-0.140498
38190	0	-1.282864	1.024413	10.185860	-0.012808	0.010246	0.101861	-0.544861	1.522743	-0.137227
38191	0	-1.295610	0.988979	10.210950	-0.012939	0.009888	0.102112	-0.544046	1.546463	-0.135050
38192	0	-1.298580	0.977306	10.265438	-0.012973	0.009769	0.102656	-0.541675	1.566024	-0.129161
38193	0	-1.289310	0.964820	10.351337	-0.012878	0.009644	0.103516	-0.538065	1.587315	-0.130807
38194	0	-1.297674	1.002215	10.350952	-0.012969	0.010018	0.103511	-0.535446	1.600912	-0.134350
38195	0	-1.337254	0.989181	10.406380	-0.013367	0.009888	0.104065	-0.532575	1.612420	-0.137286
38196	0	-1.307461	1.002035	10.320721	-0.013074	0.010017	0.103208	-0.531060	1.618297	-0.137016
38197	0	-1.311947	1.013650	10.418695	-0.013123	0.010132	0.104187	-0.527640	1.619979	-0.143739
38198	0	-1.310492	1.026617	10.418720	-0.013117	0.010262	0.104186	-0.525595	1.612086	-0.136998
38199	0	-1.304872	1.031762	10.376111	-0.013062	0.010315	0.103760	-0.524597	1.603131	-0.137396
38200	0	-1.307743	0.989487	10.370285	-0.013097	0.009892	0.103701	-0.523852	1.586883	-0.143290
38201	0	-1.316248	1.007438	10.278556	-0.013184	0.010071	0.102783	-0.521868	1.568547	-0.145052
38202	0	-1.275213	1.020100	10.193530	-0.012775	0.010200	0.101933	-0.522177	1.547542	-0.150243
38203	0	-1.273045	1.050586	10.113771	-0.012756	0.010498	0.101135	-0.515334	1.523386	-0.153016
38204	0	-1.285796	1.008948	10.108247	-0.012888	0.010086	0.101079	-0.513459	1.494571	-0.162803
38205	0	-1.309321	0.995582	9.961253	-0.013123	0.009949	0.099609	-0.507460	1.466061	-0.165071
38206	0	-1.278624	0.990399	9.937505	-0.012820	0.009901	0.099371	-0.506207	1.432118	-0.170327
38207	0	-1.284669	0.982924	9.827050	-0.012878	0.009827	0.098267	-0.505285	1.400379	-0.172035
38208	0	-1.278527	0.922754	9.809446	-0.012815	0.009221	0.098091	-0.499939	1.370363	-0.172089
38209	0	-1.266598	0.928343	9.729328	-0.012695	0.009277	0.097290	-0.494898	1.341075	-0.175871
38210	0	-1.261359	0.935148	9.601708	-0.012638	0.009350	0.096014	-0.494990	1.317102	-0.175122
38211	0	-1.236955	0.946797	9.613228	-0.012390	0.009460	0.096130	-0.488071	1.297803	-0.175952
38212	0	-1.239618	0.978358	9.515824	-0.012411	0.009780	0.095157	-0.485403	1.284946	-0.183176
38213	0	-1.249561	0.976844	9.552190	-0.012512	0.009766	0.095520	-0.483907	1.270245	-0.187413
38214	0	-1.265487	0.959274	9.485297	-0.012663	0.009587	0.094852	-0.479107	1.265729	-0.188806
38215	0	-1.250905	0.964608	9.460465	-0.012512	0.009644	0.094604	-0.477805	1.267073	-0.190970
38216	0	-1.250745	0.952598	9.484853	-0.012506	0.009526	0.094849	-0.479910	1.273424	-0.190091
38217	0	-1.251473	0.976746	9.484811	-0.012512	0.009766	0.094849	-0.479275	1.281592	-0.192632
38218	0	-1.215821	0.995136	9.557835	-0.012152	0.009952	0.095579	-0.481269	1.294559	-0.188380
38219	0	-1.233942	0.982964	9.606771	-0.012329	0.009827	0.096069	-0.479328	1.311998	-0.186202
38220	0	-1.248840	0.952557	9.673497	-0.012472	0.009527	0.096737	-0.482705	1.336332	-0.184481
38221	0	-1.271292	0.945950	9.734887	-0.012695	0.009460	0.097351	-0.485161	1.362124	-0.187809
38222	0	-1.262465	0.939509	9.697814	-0.012609	0.009397	0.096980	-0.488256	1.386259	-0.190788
38223	0	-1.283484	0.933797	9.783711	-0.012817	0.009338	0.097839	-0.490026	1.411783	-0.195244
38224	0	-1.281409	0.994839	9.874714	-0.012792	0.009948	0.098750	-0.490758	1.442920	-0.194856
38225	0	-1.271466	0.988888	9.954575	-0.012695	0.009888	0.099548	-0.490812	1.470270	-0.195847
38226	0	-1.299608	0.982898	10.027273	-0.012979	0.009829	0.100275	-0.491810	1.495408	-0.195658
38227	0	-1.277834	1.001349	10.119315	-0.012756	0.010010	0.101196	-0.489213	1.525464	-0.186683
38228	0	-1.300184	0.977486	10.179748	-0.012984	0.009772	0.101800	-0.487880	1.550368	-0.183059
38229	0	-1.302264	0.970342	10.186496	-0.013000	0.009705	0.101868	-0.490568	1.580374	-0.183917
38230	0	-1.342510	0.994778	10.253138	-0.013412	0.009946	0.102533	-0.490031	1.600699	-0.181049
38231	0	-1.325593	1.031828	10.272037	-0.013245	0.010315	0.102722	-0.487950	1.618485	-0.176578
38232	0	-1.321027	1.014053	10.326689	-0.013206	0.010138	0.103268	-0.486478	1.627938	-0.167342
38233	0	-1.300155	1.025366	10.351552	-0.013000	0.010254	0.103516	-0.488369	1.634278	-0.172095
38234	0	-1.324290	0.970832	10.314861	-0.013247	0.009704	0.103148	-0.485018	1.634412	-0.170127
38235	0	-1.305069	1.007660	10.302815	-0.013062	0.010071	0.103027	-0.480400	1.627600	-0.173921
38236	0	-1.308680	1.009293	10.376155	-0.013102	0.010082	0.103761	-0.470656	1.616579	-0.170064
38237	0	-1.304235	1.001778	10.296796	-0.013062	0.010010	0.102966	-0.463805	1.600552	-0.167129
38238	0	-1.324603	0.972456	10.199495	-0.013268	0.009720	0.101993	-0.460439	1.581700	-0.171761
38239	0	-1.285557	1.007563	10.125975	-0.012878	0.010071	0.101257	-0.456990	1.561156	-0.174059
38240	0	-1.287076	0.990074	10.089859	-0.012895	0.009897	0.100896	-0.454936	1.539340	-0.178203
38241	0	-1.273246	0.995432	10.028324	-0.012756	0.009949	0.100281	-0.450507	1.517335	-0.182046
38242	0	-1.280727	1.008662	10.004386	-0.012831	0.010081	0.100041	-0.446382	1.495765	-0.185140
38243	0	-1.272677	0.982672	9.857560	-0.012756	0.009827	0.098572	-0.448444	1.466763	-0.184194
38244	0	-1.285546	0.989304	9.784984	-0.012881	0.009888	0.097847	-0.444148	1.441833	-0.189754
38245	0	-1.290901	0.958757	9.741565	-0.012939	0.009583	0.097412	-0.440432	1.411408	-0.189701
38246	0	-1.249284	0.990097	9.687171	-0.012513	0.009897	0.096869	-0.438008	1.392710	-0.188409
38247	0	-1.243212	0.976705	9.668200	-0.012451	0.009766	0.096680	-0.438212	1.375441	-0.188988
38248	0	-1.258157	0.964679	9.619712	-0.012597	0.009645	0.096195	-0.438538	1.362272	-0.187640
38249	0	-1.237399	0.976904	9.570487	-0.012390	0.009766	0.095703	-0.436263	1.348209	-0.191864
38250	0	-1.228885	0.990028	9.472995	-0.012298	0.009894	0.094729	-0.430953	1.342868	-0.194594
38251	0	-1.232514	0.940023	9.484907	-0.012329	0.009399	0.094849	-0.431715	1.343337	-0.194971
38252	0	-1.238044	0.958857	9.454321	-0.012383	0.009583	0.094543	-0.427331	1.346095	-0.193779
38253	0	-1.239439	0.982606	9.484814	-0.012390	0.009827	0.094849	-0.429601	1.356431	-0.195201
38254	0	-1.258758	0.994886	9.490678	-0.012582	0.009947	0.094908	-0.428759	1.368593	-0.196820
38255	0	-1.258271	0.970692	9.570164	-0.012573	0.009705	0.095703	-0.427574	1.385152	-0.194038
38256	0	-1.254507	0.970996	9.691807	-0.012531	0.009708	0.096920	-0.427143	1.406609	-0.196310
38257	0	-1.252969	0.952317	9.679933	-0.012512	0.009521	0.096802	-0.426479	1.432437	-0.197849
38258	0	-1.262574	0.983042	9.740407	-0.012609	0.009830	0.097406	-0.426781	1.457819	-0.203113
38259	0	-1.259059	1.001191	9.789794	-0.012573	0.010010	0.097900	-0.425722	1.483291	-0.202017
38260	0	-1.262698	1.038115	9.813629	-0.012609	0.010380	0.098139	-0.425673	1.510055	-0.195636
38261	0	-1.295969	0.995080	9.887410	-0.012939	0.009949	0.098877	-0.424664	1.538654	-0.196455
38262	0	-1.306662	0.995519	9.990433	-0.013041	0.009953	0.099908	-0.422961	1.572599	-0.196470
38263	0	-1.308201	0.976234	10.052256	-0.013062	0.009766	0.100525	-0.427968	1.601084	-0.201314
38264	0	-1.300101	0.982418	10.137171	-0.012981	0.009820	0.101375	-0.424609	1.628388	-0.203972
38265	0	-1.295814	0.994927	10.217043	-0.012939	0.009949	0.102173	-0.425488	1.654538	-0.201362
38266	0	-1.311023	1.001396	10.283686	-0.013100	0.010011	0.102839	-0.423494	1.671531	-0.199162
38267	0	-1.343857	0.989030	10.314775	-0.013428	0.009888	0.103149	-0.422129	1.688778	-0.198890
38268	0	-1.296561	1.013526	10.357245	-0.012961	0.010137	0.103573	-0.425232	1.698689	-0.198548
38269	0	-1.306332	1.007233	10.321007	-0.013062	0.010071	0.103210	-0.425251	1.705959	-0.193726
38270	0	-1.312353	0.995410	10.314858	-0.013126	0.009952	0.103148	-0.424214	1.708070	-0.194810
38271	0	-1.323918	0.995232	10.321080	-0.013245	0.009949	0.103210	-0.421980	1.707296	-0.195689
38272	0	-1.322409	1.020287	10.382176	-0.013234	0.010200	0.103821	-0.420191	1.701523	-0.193909
38273	0	-1.292734	1.007327	10.339483	-0.012939	0.010071	0.103394	-0.419362	1.693431	-0.188481
38274	0	-1.314378	1.007821	10.297000	-0.013160	0.010076	0.102968	-0.418298	1.680975	-0.190224
38275	0	-1.291886	1.019165	10.254178	-0.012939	0.010193	0.102539	-0.421545	1.663300	-0.191623
38276	0	-1.312232	1.001336	10.120317	-0.013144	0.010007	0.101201	-0.416173	1.644606	-0.195479
38277	0	-1.303389	1.025506	10.095560	-0.013062	0.010254	0.100952	-0.416840	1.618616	-0.198580
38278	0	-1.303832	1.007778	10.071793	-0.013067	0.010073	0.100715	-0.413054	1.591082	-0.203146
38279	0	-1.297574	0.976652	9.942942	-0.013000	0.009766	0.099426	-0.413914	1.567906	-0.208029
38280	0	-1.286518	0.982823	9.913009	-0.012891	0.009828	0.099127	-0.415186	1.543655	-0.208951
38281	0	-1.291551	0.958674	9.814727	-0.012939	0.009583	0.098145	-0.412247	1.521081	-0.209144
38282	0	-1.256106	0.977742	9.815216	-0.012587	0.009773	0.098149	-0.409326	1.496635	-0.212870
38283	0	-1.267361	0.951836	9.698801	-0.012695	0.009521	0.096985	-0.414766	1.476322	-0.219660
38284	0	-1.281359	0.957819	9.760346	-0.012835	0.009576	0.097601	-0.413828	1.457055	-0.225970
38285	0	-1.255502	0.982951	9.643763	-0.012573	0.009827	0.096436	-0.412300	1.440740	-0.229685
38286	0	-1.227762	0.977304	9.589173	-0.012293	0.009770	0.095890	-0.411007	1.427865	-0.232677
38287	0	-1.262082	0.946059	9.521661	-0.012634	0.009460	0.095215	-0.412688	1.417025	-0.230929
38288	0	-1.217538	0.989229	9.582821	-0.012180	0.009888	0.095828	-0.408821	1.416359	-0.232711
38289	0	-1.244928	0.988897	9.509289	-0.012451	0.009888	0.095093	-0.408989	1.419376	-0.233459
38290	0	-1.244870	0.983306	9.564145	-0.012447	0.009829	0.095642	-0.405489	1.426335	-0.229249
38291	0	-1.251810	0.970537	9.570228	-0.012512	0.009705	0.095703	-0.406151	1.438653	-0.228028
38292	0	-1.241182	0.976694	9.612723	-0.012403	0.009767	0.096128	-0.407285	1.454973	-0.225094
38293	0	-1.252564	0.976542	9.655590	-0.012512	0.009766	0.096558	-0.408864	1.476081	-0.229416
38294	0	-1.249263	0.976305	9.667425	-0.012479	0.009765	0.096676	-0.412269	1.497663	-0.229072
38295	0	-1.271360	0.969998	9.716604	-0.012695	0.009705	0.097168	-0.418976	1.524406	-0.228638
38296	0	-1.274849	0.987990	9.789337	-0.012733	0.009878	0.097896	-0.418489	1.548359	-0.224240
38297	0	-1.277699	1.007438	9.869081	-0.012756	0.010071	0.098694	-0.415795	1.577544	-0.221506
38298	0	-1.305990	1.001379	9.935653	-0.013042	0.010016	0.099359	-0.420093	1.602820	-0.226432
38299	0	-1.277370	1.006807	10.027883	-0.012756	0.010071	0.100281	-0.424623	1.627862	-0.222971
38300	0	-1.317488	0.963861	10.076198	-0.013158	0.009638	0.100764	-0.425217	1.652455	-0.219796
38301	0	-1.320050	0.952372	10.143802	-0.013184	0.009521	0.101440	-0.424223	1.676785	-0.213479
38302	0	-1.311209	0.964798	10.179877	-0.013096	0.009647	0.101801	-0.424965	1.700282	-0.212108
38303	0	-1.307227	0.957858	10.211081	-0.013062	0.009583	0.102112	-0.430955	1.717601	-0.208890
38304	0	-1.327166	0.987857	10.247456	-0.013267	0.009879	0.102475	-0.433122	1.728569	-0.209093
38305	0	-1.306694	0.988544	10.259963	-0.013062	0.009888	0.102600	-0.437163	1.739868	-0.212200
38306	0	-1.319421	1.018726	10.327072	-0.013195	0.010188	0.103271	-0.439838	1.744281	-0.204796
38307	0	-1.324201	1.037621	10.339387	-0.013245	0.010376	0.103394	-0.441154	1.746632	-0.209885
38308	0	-1.329131	1.000901	10.308969	-0.013301	0.010010	0.103088	-0.443730	1.741305	-0.212199
38309	0	-1.323552	0.988947	10.327248	-0.013245	0.009888	0.103271	-0.443560	1.736531	-0.211625
38310	0	-1.284431	0.976888	10.254198	-0.012860	0.009768	0.102540	-0.444993	1.724028	-0.210911
38311	0	-1.310452	0.976332	10.260262	-0.013123	0.009766	0.102600	-0.449348	1.709239	-0.214480
38312	0	-1.276715	1.000835	10.236226	-0.012782	0.010005	0.102361	-0.447460	1.697873	-0.211761
38313	0	-1.304160	0.982851	10.174798	-0.013062	0.009827	0.101746	-0.447328	1.680826	-0.209429
38314	0	-1.293215	0.989257	10.077642	-0.012961	0.009891	0.100773	-0.447094	1.653004	-0.211727
38315	0	-1.291545	1.001170	10.058883	-0.012939	0.010010	0.100586	-0.446916	1.631083	-0.210962
38316	0	-1.316878	0.976705	9.961897	-0.013197	0.009768	0.099615	-0.450485	1.604094	-0.213650
38317	0	-1.297819	0.976731	9.936798	-0.013000	0.009766	0.099365	-0.450590	1.583800	-0.212335
38318	0	-1.263015	0.952750	9.900621	-0.012651	0.009524	0.099004	-0.448844	1.564535	-0.215113
38319	0	-1.242742	0.958242	9.796445	-0.012451	0.009583	0.097961	-0.450855	1.542134	-0.222905
38320	0	-1.244365	0.976996	9.668769	-0.012465	0.009765	0.096685	-0.446485	1.521636	-0.228646
38321	0	-1.243373	0.989019	9.655961	-0.012451	0.009888	0.096558	-0.445456	1.506328	-0.229851
38322	0	-1.246170	0.983001	9.631953	-0.012478	0.009831	0.096317	-0.449027	1.492491	-0.225413
38323	0	-1.262140	0.970248	9.655951	-0.012634	0.009705	0.096558	-0.453341	1.482582	-0.223049
38324	0	-1.278288	0.921343	9.570710	-0.012793	0.009212	0.095706	-0.452784	1.476294	-0.224437
38325	0	-1.238398	0.970380	9.582607	-0.012390	0.009705	0.095825	-0.455330	1.474224	-0.227106
38326	0	-1.225259	0.952309	9.570412	-0.012256	0.009520	0.095704	-0.452899	1.475875	-0.227969
38327	0	-1.227177	0.958067	9.655733	-0.012268	0.009583	0.096558	-0.456591	1.485518	-0.230812
38328	0	-1.221859	0.982223	9.637312	-0.012215	0.009823	0.096374	-0.458810	1.495427	-0.234599
38329	0	-1.233595	0.976992	9.680045	-0.012329	0.009766	0.096802	-0.455281	1.508793	-0.233086
38330	0	-1.278191	0.983808	9.698014	-0.012771	0.009834	0.096982	-0.452397	1.527363	-0.230695
38331	0	-1.276911	0.970709	9.771537	-0.012756	0.009705	0.097717	-0.450849	1.547538	-0.233717
38332	0	-1.285803	0.977084	9.783259	-0.012843	0.009770	0.097835	-0.451740	1.570213	-0.233602
38333	0	-1.265032	0.994989	9.789820	-0.012634	0.009949	0.097900	-0.451761	1.594194	-0.234363
38334	0	-1.280652	0.982287	9.917563	-0.012789	0.009829	0.099177	-0.459687	1.619920	-0.234455
38335	0	-1.264825	0.994897	9.966861	-0.012634	0.009949	0.099670	-0.460933	1.641260	-0.227120
38336	0	-1.298508	0.983103	10.094572	-0.012968	0.009827	0.100948	-0.457361	1.665782	-0.228057
38337	0	-1.338423	0.957920	10.052289	-0.013367	0.009583	0.100525	-0.462504	1.691004	-0.224211
38338	0	-1.304848	1.006200	10.173945	-0.013037	0.010063	0.101741	-0.465239	1.709475	-0.226774
38339	0	-1.331959	0.964298	10.174384	-0.013306	0.009644	0.101746	-0.467402	1.730414	-0.223917
38340	0	-1.316157	0.981971	10.241233	-0.013151	0.009825	0.102413	-0.474523	1.747318	-0.222741
38341	0	-1.306905	1.007187	10.253800	-0.013062	0.010071	0.102539	-0.474797	1.760972	-0.224041
38342	0	-1.356580	0.970673	10.278022	-0.013565	0.009706	0.102780	-0.476157	1.767091	-0.226757
38343	0	-1.354913	0.982739	10.321047	-0.013550	0.009827	0.103210	-0.476963	1.771646	-0.230860
38344	0	-1.317944	0.983267	10.321038	-0.013183	0.009828	0.103210	-0.473046	1.773420	-0.228614
38345	0	-1.348328	0.994962	10.327212	-0.013489	0.009949	0.103271	-0.473787	1.772669	-0.228112
38346	0	-1.370950	0.964799	10.327383	-0.013722	0.009645	0.103272	-0.471895	1.763728	-0.224445
38347	0	-1.322380	0.994941	10.345719	-0.013245	0.009949	0.103455	-0.472930	1.746030	-0.231927
38348	0	-1.299725	0.964928	10.211910	-0.013021	0.009645	0.102117	-0.469590	1.725353	-0.229184
38349	0	-1.304056	0.965061	10.205280	-0.013062	0.009644	0.102051	-0.463600	1.707217	-0.232950
38350	0	-1.287237	0.990431	10.224055	-0.012897	0.009901	0.102238	-0.461879	1.684482	-0.236445
38351	0	-1.297141	1.001689	10.156552	-0.013000	0.010010	0.101562	-0.455887	1.657124	-0.239287
38352	0	-1.273163	0.984922	10.059437	-0.012760	0.009840	0.100592	-0.447556	1.630110	-0.234066
38353	0	-1.291671	0.982574	9.991759	-0.012939	0.009827	0.099915	-0.450391	1.609400	-0.243627
38354	0	-1.292778	0.958122	9.900824	-0.012956	0.009580	0.099005	-0.450658	1.582591	-0.239766
38355	0	-1.267102	0.983017	9.790319	-0.012695	0.009827	0.097900	-0.448530	1.559590	-0.243777
38356	0	-1.243807	0.989484	9.815249	-0.012464	0.009894	0.098149	-0.449881	1.535244	-0.245501
38357	0	-1.260926	0.995171	9.704885	-0.012634	0.009949	0.097046	-0.448406	1.511183	-0.244690
38358	0	-1.274963	0.971227	9.644347	-0.012768	0.009710	0.096441	-0.447912	1.494996	-0.249419
38359	0	-1.274052	0.976690	9.680371	-0.012756	0.009766	0.096802	-0.448370	1.481711	-0.246079
38360	0	-1.265427	0.946688	9.698949	-0.012664	0.009462	0.096989	-0.444836	1.475789	-0.244986
38361	0	-1.256411	0.964911	9.631411	-0.012573	0.009644	0.096313	-0.440001	1.470295	-0.249663
38362	0	-1.230650	0.965724	9.613158	-0.012311	0.009654	0.096131	-0.437887	1.470301	-0.251102
38363	0	-1.245262	0.958461	9.625205	-0.012451	0.009583	0.096252	-0.437187	1.477410	-0.244169
38364	0	-1.227386	0.971124	9.649497	-0.012271	0.009708	0.096496	-0.435400	1.486209	-0.243671
38365	0	-1.233132	0.983188	9.606852	-0.012329	0.009827	0.096069	-0.430820	1.494184	-0.243537
38366	0	-1.246278	0.934938	9.649365	-0.012456	0.009348	0.096495	-0.430660	1.507621	-0.239839
38367	0	-1.276827	0.976489	9.692233	-0.012756	0.009766	0.096924	-0.433018	1.527005	-0.238347
38368	0	-1.291079	0.970395	9.722393	-0.012902	0.009703	0.097225	-0.433126	1.542391	-0.232187
38369	0	-1.294994	0.976822	9.728838	-0.012939	0.009766	0.097290	-0.431583	1.560044	-0.229422
38370	0	-1.285490	0.964729	9.856603	-0.012839	0.009648	0.098568	-0.434294	1.583463	-0.221975
38371	0	-1.295215	0.989383	9.917986	-0.012939	0.009888	0.099182	-0.428916	1.603486	-0.216215
38372	0	-1.285323	0.941433	10.039645	-0.012843	0.009411	0.100398	-0.426388	1.620314	-0.216030
38373	0	-1.271138	0.970578	10.046172	-0.012695	0.009705	0.100464	-0.426411	1.643904	-0.217825
38374	0	-1.268409	0.958624	10.051777	-0.012667	0.009584	0.100520	-0.425808	1.668998	-0.214922
38375	0	-1.282976	0.970595	10.180495	-0.012817	0.009705	0.101807	-0.425815	1.688236	-0.209450
38376	0	-1.291215	0.988545	10.222935	-0.012903	0.009890	0.102230	-0.431989	1.703567	-0.210832
38377	0	-1.307127	0.982793	10.192734	-0.013062	0.009827	0.101929	-0.432120	1.719834	-0.206899
38378	0	-1.327271	0.994929	10.247426	-0.013265	0.009951	0.102475	-0.435053	1.734119	-0.210438
38379	0	-1.282047	1.007305	10.284363	-0.012817	0.010071	0.102844	-0.434271	1.742942	-0.202917
38380	0	-1.313180	1.013995	10.278054	-0.013129	0.010136	0.102781	-0.431028	1.751105	-0.205800
38381	0	-1.281259	1.007614	10.266121	-0.012817	0.010071	0.102661	-0.426833	1.751128	-0.205860
38382	0	-1.328903	1.008599	10.272263	-0.013296	0.010081	0.102722	-0.423296	1.748570	-0.210024
38383	0	-1.311431	0.976801	10.253989	-0.013123	0.009766	0.102539	-0.422306	1.744720	-0.212716
38384	0	-1.291045	1.008046	10.229692	-0.012923	0.010075	0.102296	-0.417560	1.735781	-0.214378
38385	0	-1.292274	0.983256	10.223543	-0.012939	0.009827	0.102234	-0.412817	1.722464	-0.216272
38386	0	-1.313008	1.002292	10.193400	-0.013150	0.010021	0.101932	-0.412806	1.705264	-0.215659
38387	0	-1.261361	1.026388	10.156406	-0.012634	0.010254	0.101562	-0.403527	1.687391	-0.215423
38388	0	-1.293781	1.009242	10.071340	-0.012959	0.010090	0.100711	-0.402518	1.668169	-0.217680
38389	0	-1.285515	0.994894	10.010063	-0.012878	0.009949	0.100098	-0.404305	1.647012	-0.217138
38390	0	-1.269052	0.964814	9.925101	-0.012711	0.009644	0.099249	-0.400952	1.629308	-0.212843
38391	0	-1.267306	0.958870	9.881818	-0.012695	0.009583	0.098816	-0.395747	1.608944	-0.215156
38392	0	-1.251146	0.959545	9.802842	-0.012529	0.009594	0.098026	-0.395793	1.593402	-0.220794
38393	0	-1.237562	0.983119	9.796281	-0.012390	0.009827	0.097961	-0.392329	1.581821	-0.224529
38394	0	-1.240180	0.971629	9.753842	-0.012423	0.009713	0.097536	-0.390586	1.562869	-0.228937
38395	0	-1.256211	0.977058	9.710788	-0.012573	0.009766	0.097107	-0.386558	1.555131	-0.229715
38396	0	-1.259866	0.984224	9.625457	-0.012612	0.009836	0.096253	-0.381161	1.544241	-0.228018
38397	0	-1.280261	0.965047	9.570441	-0.012817	0.009644	0.095703	-0.374820	1.532004	-0.223820
38398	0	-1.284238	0.923256	9.619390	-0.012849	0.009230	0.096193	-0.372998	1.529660	-0.226238
38399	0	-1.244673	0.952606	9.588635	-0.012451	0.009521	0.095886	-0.369282	1.529734	-0.226102
38400	0	-1.238226	0.941211	9.631298	-0.012382	0.009408	0.096313	-0.365984	1.535907	-0.229321
38401	0	-1.251388	0.958874	9.637368	-0.012512	0.009583	0.096375	-0.360324	1.543265	-0.226625
38402	0	-1.252375	0.953542	9.692077	-0.012516	0.009534	0.096922	-0.359894	1.557679	-0.233802
38403	0	-1.264478	0.946427	9.734934	-0.012634	0.009460	0.097351	-0.357046	1.575372	-0.226949
38404	0	-1.242415	0.958905	9.777286	-0.012411	0.009589	0.097775	-0.358811	1.595974	-0.219743
38405	0	-1.246743	0.976570	9.765417	-0.012451	0.009766	0.097656	-0.360021	1.620285	-0.224491
38406	0	-1.268144	0.939879	9.868737	-0.012668	0.009399	0.098689	-0.362212	1.641586	-0.222872
38407	0	-1.252508	0.988855	9.911938	-0.012512	0.009888	0.099121	-0.362744	1.661778	-0.218301
38408	0	-1.255655	1.000980	9.942020	-0.012538	0.010011	0.099422	-0.365170	1.688457	-0.218667
38409	0	-1.271353	0.994849	10.003433	-0.012695	0.009949	0.100037	-0.366830	1.714581	-0.219128
38410	0	-1.256706	1.012986	10.057907	-0.012549	0.010131	0.100581	-0.369378	1.739947	-0.221789
38411	0	-1.289023	1.019576	10.101139	-0.012878	0.010193	0.101013	-0.367586	1.758626	-0.221503
38412	0	-1.322001	0.977120	10.192328	-0.013207	0.009771	0.101925	-0.369315	1.778073	-0.217281
38413	0	-1.300973	1.001001	10.192751	-0.013000	0.010010	0.101929	-0.370619	1.793784	-0.211177
38414	0	-1.290653	0.995392	10.265663	-0.012897	0.009949	0.102658	-0.366350	1.809161	-0.213794
38415	0	-1.275868	1.013502	10.278260	-0.012756	0.010132	0.102783	-0.364380	1.817070	-0.214681
38416	0	-1.306730	1.007866	10.284199	-0.013066	0.010077	0.102842	-0.363572	1.823499	-0.219533
38417	0	-1.275492	1.001374	10.290506	-0.012756	0.010010	0.102905	-0.360900	1.827276	-0.215096
38418	0	-1.305680	1.014186	10.333157	-0.013059	0.010139	0.103332	-0.359878	1.830530	-0.219083
38419	0	-1.317527	1.013589	10.260077	-0.013184	0.010132	0.102600	-0.357071	1.826590	-0.222879
38420	0	-1.309991	1.014666	10.290634	-0.013106	0.010139	0.102906	-0.350729	1.824747	-0.230544
38421	0	-1.322940	1.001531	10.278463	-0.013245	0.010010	0.102783	-0.346417	1.813172	-0.227279
38422	0	-1.307680	1.014681	10.229846	-0.013093	0.010142	0.102297	-0.343250	1.800437	-0.225862
38423	0	-1.304153	0.988716	10.187029	-0.013062	0.009888	0.101868	-0.345704	1.783362	-0.226121
38424	0	-1.294097	0.995157	10.083700	-0.012961	0.009947	0.100835	-0.342228	1.765583	-0.229059
38425	0	-1.292151	0.977268	10.046549	-0.012939	0.009766	0.100464	-0.336185	1.750545	-0.228434
38426	0	-1.281766	0.978488	10.046941	-0.012843	0.009779	0.100467	-0.331569	1.726966	-0.226895
38427	0	-1.267415	0.946797	9.985549	-0.012695	0.009460	0.099854	-0.324863	1.708105	-0.226548
38428	0	-1.275513	0.953951	9.857798	-0.012776	0.009536	0.098576	-0.322518	1.688850	-0.227098
38429	0	-1.285538	0.958703	9.814711	-0.012878	0.009583	0.098145	-0.319297	1.667407	-0.227161
38430	0	-1.287286	0.958994	9.778595	-0.012894	0.009591	0.097783	-0.322587	1.648460	-0.226275
38431	0	-1.255530	0.988851	9.698710	-0.012573	0.009888	0.096985	-0.323686	1.632754	-0.220943
38432	0	-1.258613	0.995116	9.723433	-0.012599	0.009950	0.097233	-0.323782	1.622994	-0.223479
38433	0	-1.237864	1.007226	9.692515	-0.012390	0.010071	0.096924	-0.323683	1.614719	-0.228720
38434	0	-1.247960	1.001295	9.649971	-0.012489	0.010013	0.096498	-0.325058	1.608559	-0.228660
38435	0	-1.226264	0.989172	9.710721	-0.012268	0.009888	0.097107	-0.322030	1.607509	-0.229644
38436	0	-1.237538	0.952823	9.668032	-0.012380	0.009529	0.096680	-0.324698	1.607792	-0.232803
38437	0	-1.251007	0.952295	9.649671	-0.012512	0.009521	0.096497	-0.324616	1.610597	-0.232534
38438	0	-1.251203	0.995196	9.643494	-0.012508	0.009951	0.096436	-0.324647	1.620225	-0.233384
38439	0	-1.239475	0.982593	9.716745	-0.012390	0.009827	0.097168	-0.327184	1.631003	-0.231397
38440	0	-1.259185	0.964533	9.710348	-0.012583	0.009642	0.097105	-0.324287	1.646968	-0.236627
38441	0	-1.245817	0.982638	9.728917	-0.012451	0.009827	0.097290	-0.326125	1.660492	-0.237834
38442	0	-1.259608	0.982471	9.710402	-0.012588	0.009826	0.097105	-0.328781	1.675840	-0.236266
38443	0	-1.246722	0.983050	9.820315	-0.012451	0.009827	0.098206	-0.325730	1.699807	-0.237868
38444	0	-1.279841	0.989914	9.905271	-0.012789	0.009895	0.099054	-0.322820	1.716227	-0.238671
38445	0	-1.295324	0.982464	9.972985	-0.012939	0.009827	0.099731	-0.326509	1.737316	-0.239413
38446	0	-1.298044	0.988303	10.009210	-0.012967	0.009883	0.100094	-0.327944	1.757871	-0.232108
38447	0	-1.295752	0.988587	10.064483	-0.012939	0.009888	0.100647	-0.331469	1.783697	-0.229182
38448	0	-1.280164	0.982545	10.100702	-0.012793	0.009823	0.101008	-0.330081	1.799264	-0.226147
38449	0	-1.288866	0.989118	10.143879	-0.012878	0.009888	0.101440	-0.327766	1.816134	-0.223395
38450	0	-1.315342	0.995656	10.149626	-0.013144	0.009955	0.101498	-0.328015	1.832580	-0.221342
38451	0	-1.294898	0.989075	10.162202	-0.012939	0.009888	0.101624	-0.326189	1.848626	-0.212542
38452	0	-1.302120	0.989468	10.222974	-0.013020	0.009893	0.102230	-0.326473	1.855794	-0.208487
38453	0	-1.293962	1.006942	10.278332	-0.012939	0.010071	0.102783	-0.329566	1.861278	-0.214027
38454	0	-1.305911	0.994749	10.223407	-0.013062	0.009945	0.102234	-0.328392	1.862839	-0.218342
38455	0	-1.293830	1.025606	10.217278	-0.012939	0.010254	0.102173	-0.327763	1.866917	-0.211750
38456	0	-1.335736	1.019513	10.156268	-0.013365	0.010197	0.101562	-0.331276	1.863901	-0.211057
38457	0	-1.329599	1.007158	10.241817	-0.013306	0.010071	0.102417	-0.332178	1.858454	-0.209153
38458	0	-1.315266	0.995217	10.132156	-0.013165	0.009950	0.101320	-0.331105	1.850397	-0.213160
38459	0	-1.298554	1.007501	10.138089	-0.013000	0.010071	0.101379	-0.328203	1.838893	-0.213056
38460	0	-1.289027	1.001943	10.126248	-0.012910	0.010017	0.101260	-0.327870	1.822129	-0.208358
38461	0	-1.273752	1.019475	10.016090	-0.012756	0.010193	0.100159	-0.327744	1.806060	-0.201308
38462	0	-1.288049	0.977154	10.034811	-0.012902	0.009768	0.100346	-0.326223	1.786630	-0.202706
38463	0	-1.292238	0.970480	9.961157	-0.012939	0.009705	0.099609	-0.327963	1.772418	-0.200821
38464	0	-1.282482	1.001320	10.004256	-0.012844	0.010010	0.100040	-0.326026	1.755794	-0.197982
38465	0	-1.267635	1.000967	9.833009	-0.012695	0.010010	0.098328	-0.328001	1.739098	-0.202814
38466	0	-1.257606	0.983395	9.839518	-0.012596	0.009826	0.098393	-0.320339	1.721133	-0.205789
38467	0	-1.267905	1.001228	9.790224	-0.012695	0.010010	0.097900	-0.319235	1.707486	-0.209220
38468	0	-1.258892	0.989273	9.772179	-0.012602	0.009892	0.097720	-0.320647	1.697677	-0.211471
38469	0	-1.249640	0.994910	9.692583	-0.012512	0.009949	0.096924	-0.322052	1.684391	-0.209887
38470	0	-1.197755	0.976797	9.680718	-0.011992	0.009766	0.096806	-0.321111	1.672125	-0.213429
38471	0	-1.243989	0.958476	9.588747	-0.012451	0.009583	0.095886	-0.320242	1.664016	-0.213190
38472	0	-1.254573	1.001413	9.594985	-0.012551	0.010014	0.095949	-0.321305	1.662696	-0.213933
38473	0	-1.256867	0.994907	9.600886	-0.012573	0.009949	0.096008	-0.322686	1.662620	-0.211173
38474	0	-1.244191	0.982813	9.661954	-0.012443	0.009827	0.096620	-0.322663	1.667162	-0.209967
38475	0	-1.257642	0.994597	9.619128	-0.012573	0.009949	0.096191	-0.327494	1.676240	-0.210505
38476	0	-1.234566	1.000617	9.698243	-0.012336	0.010004	0.096984	-0.326597	1.693215	-0.208837
38477	0	-1.264043	0.945658	9.753376	-0.012634	0.009460	0.097534	-0.332651	1.705738	-0.206696
38478	0	-1.253131	0.963800	9.759310	-0.012525	0.009635	0.097594	-0.330721	1.718916	-0.199859
38479	0	-1.270583	0.970539	9.789895	-0.012695	0.009705	0.097900	-0.331325	1.736494	-0.200306
38480	0	-1.266267	0.976568	9.844503	-0.012655	0.009767	0.098446	-0.333950	1.750411	-0.200439
38481	0	-1.283281	1.001062	9.850865	-0.012817	0.010010	0.098511	-0.334447	1.773613	-0.195441
38482	0	-1.298350	1.019496	9.954182	-0.012971	0.010194	0.099544	-0.334677	1.793372	-0.190467
38483	0	-1.270748	1.013193	9.954678	-0.012695	0.010132	0.099548	-0.336078	1.812653	-0.188743
38484	0	-1.272927	1.013049	10.039799	-0.012720	0.010132	0.100399	-0.339187	1.828410	-0.184897
38485	0	-1.289327	1.012897	10.021811	-0.012878	0.010132	0.100220	-0.343940	1.850657	-0.181402
38486	0	-1.291428	1.006822	10.113035	-0.012909	0.010064	0.101131	-0.340884	1.862003	-0.179112
38487	0	-1.294668	0.988687	10.204994	-0.012939	0.009888	0.102051	-0.343413	1.875417	-0.176384
38488	0	-1.283510	0.982260	10.192658	-0.012832	0.009825	0.101927	-0.347416	1.884551	-0.175404
38489	0	-1.288121	1.006433	10.217314	-0.012878	0.010071	0.102173	-0.356330	1.893016	-0.168716
38490	0	-1.306765	1.024275	10.205051	-0.013067	0.010241	0.102051	-0.355566	1.898807	-0.163962
38491	0	-1.299675	1.013213	10.272261	-0.013000	0.010132	0.102722	-0.356908	1.899946	-0.166907
38492	0	-1.305065	1.019032	10.296709	-0.013055	0.010193	0.102966	-0.361434	1.900603	-0.163512
38493	0	-1.323246	1.019185	10.278487	-0.013245	0.010193	0.102783	-0.364373	1.892402	-0.161255
38494	0	-1.283570	0.994493	10.187301	-0.012855	0.009946	0.101871	-0.367282	1.876559	-0.162789
38495	0	-1.292085	1.019346	10.168688	-0.012939	0.010193	0.101685	-0.368569	1.861025	-0.159341
38496	0	-1.288294	1.000689	10.169121	-0.012902	0.010011	0.101688	-0.374744	1.844656	-0.157827
38497	0	-1.328548	1.001132	10.071052	-0.013306	0.010010	0.100708	-0.374936	1.827102	-0.158723
38498	0	-1.300090	0.995011	10.077661	-0.013021	0.009952	0.100774	-0.378533	1.809127	-0.159156
38499	0	-1.291930	1.019665	10.034401	-0.012939	0.010193	0.100342	-0.376095	1.791501	-0.159619
38500	0	-1.251476	1.032491	10.040861	-0.012533	0.010322	0.100407	-0.374285	1.775903	-0.158064
38501	0	-1.286017	0.982891	9.918427	-0.012878	0.009827	0.099182	-0.373692	1.760247	-0.152735
38502	0	-1.245519	0.983114	9.918849	-0.012476	0.009830	0.099186	-0.374752	1.741617	-0.159146
38503	0	-1.249069	0.976919	9.833002	-0.012512	0.009766	0.098328	-0.372466	1.721926	-0.164665
38504	0	-1.263365	0.983534	9.790738	-0.012652	0.009833	0.097905	-0.371949	1.705353	-0.169776
38505	0	-1.267617	0.988643	9.753680	-0.012695	0.009888	0.097534	-0.375239	1.688242	-0.172477
38506	0	-1.252156	0.982815	9.754025	-0.012535	0.009824	0.097539	-0.371868	1.677679	-0.175370
38507	0	-1.249806	0.994956	9.723074	-0.012512	0.009949	0.097229	-0.372623	1.666345	-0.181688
38508	0	-1.247392	0.983267	9.650030	-0.012485	0.009828	0.096499	-0.368432	1.659083	-0.183009
38509	0	-1.268929	0.994934	9.704662	-0.012695	0.009949	0.097046	-0.369457	1.657325	-0.184471
38510	0	-1.249806	0.976891	9.735214	-0.012501	0.009767	0.097352	-0.368554	1.659523	-0.176086
38511	0	-1.257603	0.952587	9.655682	-0.012573	0.009521	0.096558	-0.365030	1.668138	-0.171331
38512	0	-1.276169	0.959007	9.692207	-0.012762	0.009591	0.096922	-0.367839	1.672989	-0.175446
38513	0	-1.269821	0.946349	9.698419	-0.012695	0.009460	0.096985	-0.365778	1.681694	-0.176632
38514	0	-1.270333	0.977142	9.747093	-0.012701	0.009771	0.097471	-0.367233	1.689680	-0.178241
38515	0	-1.276374	0.976682	9.765516	-0.012756	0.009766	0.097656	-0.367293	1.703616	-0.178217
38516	0	-1.241729	0.982799	9.826230	-0.012405	0.009829	0.098264	-0.369414	1.722733	-0.177164
38517	0	-1.264500	1.007330	9.911947	-0.012634	0.010071	0.099121	-0.367926	1.740350	-0.178598
38518	0	-1.260560	1.013673	9.893283	-0.012595	0.010137	0.098934	-0.369252	1.757686	-0.175644
38519	0	-1.264919	1.013678	9.960698	-0.012634	0.010132	0.099609	-0.365034	1.780077	-0.179345
38520	0	-1.267842	0.977520	9.996813	-0.012665	0.009775	0.099970	-0.366466	1.800947	-0.178938
38521	0	-1.282920	0.982532	10.040145	-0.012817	0.009827	0.100403	-0.369491	1.819701	-0.175746
38522	0	-1.272804	1.006986	10.082590	-0.012719	0.010068	0.100827	-0.368852	1.835079	-0.172601
38523	0	-1.282341	1.013440	10.156148	-0.012817	0.010132	0.101562	-0.367485	1.847145	-0.170702
38524	0	-1.301881	0.989356	10.174188	-0.013013	0.009892	0.101743	-0.367751	1.859078	-0.174646
38525	0	-1.294329	1.000970	10.137891	-0.012939	0.010010	0.101379	-0.369243	1.868657	-0.177054
38526	0	-1.319278	0.988859	10.210953	-0.013191	0.009887	0.102110	-0.368839	1.875721	-0.170085
38527	0	-1.299817	0.988536	10.168509	-0.013000	0.009888	0.101685	-0.373029	1.878407	-0.173192
38528	0	-1.293304	0.982207	10.217400	-0.012935	0.009822	0.102174	-0.374456	1.881868	-0.173008
38529	0	-1.305792	0.982925	10.241720	-0.013062	0.009827	0.102417	-0.373271	1.883154	-0.174101
38530	0	-1.317337	0.970920	10.192919	-0.013177	0.009709	0.101929	-0.375097	1.884479	-0.172116
38531	0	-1.292862	0.983075	10.174659	-0.012939	0.009827	0.101746	-0.372362	1.877651	-0.167033
38532	0	-1.284576	0.995930	10.150456	-0.012857	0.009956	0.101503	-0.370864	1.869833	-0.165051
38533	0	-1.262121	0.976950	10.150272	-0.012634	0.009766	0.101501	-0.368289	1.860430	-0.167128
38534	0	-1.247015	0.990063	10.138279	-0.012486	0.009895	0.101381	-0.364148	1.847360	-0.169251
38535	0	-1.249719	1.025644	10.028238	-0.012512	0.010254	0.100281	-0.363100	1.835574	-0.168379
38536	0	-1.283031	1.007547	10.022497	-0.012849	0.010076	0.100223	-0.365043	1.819745	-0.170002
38537	0	-1.273950	1.019424	9.936726	-0.012756	0.010193	0.099365	-0.365256	1.805667	-0.172679
38538	0	-1.270922	0.995013	9.876052	-0.012723	0.009951	0.098759	-0.367668	1.795080	-0.170757
38539	0	-1.255340	0.983241	9.863477	-0.012573	0.009827	0.098633	-0.362960	1.777432	-0.168288
38540	0	-1.257897	0.990214	9.857726	-0.012595	0.009898	0.098576	-0.360244	1.763970	-0.168762
38541	0	-1.243887	0.995121	9.747446	-0.012451	0.009949	0.097473	-0.359222	1.754910	-0.163090
38542	0	-1.259554	0.970758	9.796530	-0.012609	0.009709	0.097963	-0.363045	1.743947	-0.167526
38543	0	-1.243904	0.965251	9.771795	-0.012451	0.009644	0.097717	-0.354424	1.735083	-0.165584
38544	0	-1.241791	0.960251	9.716985	-0.012427	0.009600	0.097169	-0.352820	1.729303	-0.167355
38545	0	-1.238009	0.958466	9.704697	-0.012390	0.009583	0.097046	-0.352163	1.722813	-0.162093
38546	0	-1.260861	0.915627	9.704880	-0.012614	0.009159	0.097048	-0.357200	1.721477	-0.160278
38547	0	-1.251063	0.964306	9.625270	-0.012512	0.009644	0.096252	-0.359454	1.724899	-0.160804
38548	0	-1.281443	0.951952	9.686281	-0.012815	0.009520	0.096863	-0.361079	1.730061	-0.163329
38549	0	-1.251938	0.976473	9.710610	-0.012512	0.009766	0.097107	-0.363548	1.743734	-0.169285
38550	0	-1.246824	0.988746	9.728761	-0.012465	0.009886	0.097288	-0.363149	1.752260	-0.167956
38551	0	-1.257980	0.994838	9.759441	-0.012573	0.009949	0.097595	-0.365242	1.765289	-0.160128
38552	0	-1.271717	0.976030	9.814196	-0.012709	0.009765	0.098143	-0.371761	1.780446	-0.165179
38553	0	-1.276613	0.964408	9.875357	-0.012756	0.009644	0.098755	-0.372680	1.797044	-0.163823
38554	0	-1.285064	0.988666	9.844532	-0.012837	0.009889	0.098447	-0.376409	1.817664	-0.162974
38555	0	-1.264503	0.977157	9.905810	-0.012634	0.009766	0.099060	-0.371023	1.835330	-0.162877
38556	0	-1.260619	0.971398	9.954238	-0.012595	0.009716	0.099544	-0.374811	1.853240	-0.160979
38557	0	-1.258643	1.001426	10.033970	-0.012573	0.010010	0.100342	-0.371139	1.873514	-0.160401
38558	0	-1.303818	0.995846	10.057963	-0.013027	0.009957	0.100581	-0.371353	1.891275	-0.157912
38559	0	-1.276789	1.019771	10.137746	-0.012756	0.010193	0.101379	-0.367416	1.909566	-0.154492
38560	0	-1.291106	0.996010	10.167851	-0.012902	0.009958	0.101680	-0.366773	1.924686	-0.161075
38561	0	-1.306894	0.976606	10.150047	-0.013062	0.009766	0.101501	-0.367815	1.938304	-0.163368
38562	0	-1.277587	1.000682	10.247492	-0.012772	0.010010	0.102475	-0.372620	1.948326	-0.162188
38563	0	-1.299885	0.982951	10.308831	-0.013000	0.009827	0.103088	-0.371060	1.951770	-0.167013
38564	0	-1.263114	1.001418	10.204990	-0.012631	0.010015	0.102050	-0.373101	1.956742	-0.164734
38565	0	-1.256724	1.000762	10.241794	-0.012573	0.010010	0.102417	-0.377150	1.955311	-0.167762
38566	0	-1.279606	0.994742	10.254187	-0.012806	0.009944	0.102541	-0.375053	1.949577	-0.168666
38567	0	-1.298986	1.007265	10.186885	-0.013000	0.010071	0.101868	-0.374766	1.942950	-0.168369
38568	0	-1.296785	1.019674	10.126062	-0.012980	0.010196	0.101259	-0.375435	1.935093	-0.169700
38569	0	-1.292440	1.013696	10.131977	-0.012939	0.010132	0.101318	-0.371472	1.923400	-0.168207
38570	0	-1.301491	0.996019	10.132227	-0.013032	0.009958	0.101320	-0.371079	1.909444	-0.170440
38571	0	-1.273883	1.007655	10.040448	-0.012756	0.010071	0.100403	-0.366371	1.894780	-0.171082
38572	0	-1.288663	0.971955	10.065174	-0.012904	0.009716	0.100650	-0.364269	1.880163	-0.169442
38573	0	-1.279984	0.976806	9.985553	-0.012817	0.009766	0.099854	-0.363337	1.865377	-0.171287
38574	0	-1.252034	0.983403	9.979837	-0.012539	0.009831	0.099796	-0.362209	1.849404	-0.171078
38575	0	-1.261826	1.001380	9.936686	-0.012634	0.010010	0.099365	-0.359424	1.836277	-0.170330
38576	0	-1.258389	0.977979	9.821020	-0.012603	0.009773	0.098208	-0.353581	1.819517	-0.174976
38577	0	-1.274406	0.964846	9.802358	-0.012756	0.009644	0.098022	-0.349638	1.810466	-0.178356
38578	0	-1.277794	0.995779	9.766025	-0.012794	0.009958	0.097658	-0.351931	1.797457	-0.186271
38579	0	-1.268184	0.976977	9.796276	-0.012695	0.009766	0.097961	-0.348802	1.786993	-0.188461
38580	0	-1.241334	0.983684	9.723207	-0.012424	0.009834	0.097231	-0.347586	1.779205	-0.184474
38581	0	-1.256716	0.964730	9.765666	-0.012573	0.009644	0.097656	-0.345041	1.777395	-0.177836
38582	0	-1.249336	0.965287	9.698555	-0.012501	0.009650	0.096985	-0.343674	1.773959	-0.175371
38583	0	-1.201830	0.983101	9.729029	-0.012024	0.009827	0.097290	-0.340343	1.772663	-0.167480
38584	0	-1.237378	0.983856	9.698528	-0.012380	0.009835	0.096985	-0.338062	1.770982	-0.169238
38585	0	-1.251378	0.976625	9.674046	-0.012512	0.009766	0.096741	-0.338804	1.778049	-0.176382
38586	0	-1.245918	0.982844	9.661707	-0.012455	0.009828	0.096618	-0.339415	1.788267	-0.172870
38587	0	-1.233514	0.995092	9.789941	-0.012329	0.009949	0.097900	-0.338314	1.800518	-0.175000
38588	0	-1.240294	0.982976	9.771444	-0.012403	0.009830	0.097714	-0.340711	1.806225	-0.178755
38589	0	-1.252028	0.988830	9.820448	-0.012512	0.009888	0.098206	-0.341480	1.820845	-0.178759
38590	0	-1.272442	0.951783	9.801837	-0.012712	0.009522	0.098020	-0.348186	1.841093	-0.181647
38591	0	-1.252331	0.970829	9.954658	-0.012512	0.009705	0.099548	-0.345341	1.859038	-0.186747
38592	0	-1.266884	0.971136	9.923785	-0.012657	0.009711	0.099239	-0.346794	1.877743	-0.181592
38593	0	-1.282584	0.952376	9.960807	-0.012817	0.009521	0.099609	-0.345685	1.892677	-0.178733
38594	0	-1.290579	0.952639	10.003234	-0.012896	0.009525	0.100034	-0.345951	1.909568	-0.174782
38595	0	-1.313616	0.964455	10.033992	-0.013123	0.009644	0.100342	-0.346235	1.930281	-0.174847
38596	0	-1.303561	0.976661	10.119160	-0.013028	0.009768	0.101192	-0.348848	1.943967	-0.169382
38597	0	-1.288753	0.989113	10.137790	-0.012878	0.009888	0.101379	-0.346536	1.959488	-0.162736
38598	0	-1.290377	1.007998	10.125234	-0.012897	0.010077	0.101254	-0.345300	1.972908	-0.160357
38599	0	-1.300562	1.006770	10.162319	-0.013000	0.010071	0.101624	-0.350328	1.983920	-0.159935
38600	0	-1.307625	0.994575	10.180478	-0.013072	0.009942	0.101806	-0.347796	1.993925	-0.156355
38601	0	-1.299953	0.994830	10.137956	-0.013000	0.009949	0.101379	-0.349939	1.998095	-0.154206
38602	0	-1.287207	1.006994	10.174606	-0.012877	0.010069	0.101746	-0.350372	1.998328	-0.161733
38603	0	-1.311695	0.964335	10.229566	-0.013123	0.009644	0.102295	-0.352245	1.997304	-0.163831
38604	0	-1.297322	0.994859	10.229793	-0.012990	0.009948	0.102296	-0.353115	1.983812	-0.168901
38605	0	-1.262277	1.019745	10.205175	-0.012634	0.010193	0.102051	-0.349743	1.976169	-0.169938
38606	0	-1.278101	1.008001	10.095582	-0.012795	0.010079	0.100954	-0.350855	1.965088	-0.170881
38607	0	-1.280456	1.019272	10.052655	-0.012817	0.010193	0.100525	-0.352764	1.955741	-0.174746
38608	0	-1.265202	1.049933	10.052974	-0.012670	0.010497	0.100528	-0.351993	1.941011	-0.181038
38609	0	-1.286249	1.019311	10.077105	-0.012878	0.010193	0.100769	-0.353493	1.928179	-0.182078
38610	0	-1.301190	0.970430	9.979869	-0.013030	0.009705	0.099796	-0.355665	1.912656	-0.180599
38611	0	-1.316574	0.988832	9.906237	-0.013184	0.009888	0.099060	-0.356813	1.897330	-0.179942
38612	0	-1.276886	0.970633	9.918757	-0.012782	0.009706	0.099186	-0.357630	1.887310	-0.184978
38613	0	-1.249911	0.970581	9.820711	-0.012512	0.009705	0.098206	-0.357995	1.877326	-0.185560
38614	0	-1.259780	0.952541	9.857582	-0.012609	0.009523	0.098575	-0.357485	1.870146	-0.181424
38615	0	-1.256102	0.983223	9.814554	-0.012573	0.009827	0.098145	-0.352763	1.861149	-0.184935
38616	0	-1.235532	0.971946	9.796428	-0.012366	0.009715	0.097963	-0.349433	1.853594	-0.184344
38617	0	-1.281063	0.952305	9.747388	-0.012817	0.009521	0.097473	-0.349227	1.850895	-0.186543
38618	0	-1.267076	0.989450	9.692584	-0.012682	0.009891	0.096925	-0.346454	1.842984	-0.180801
38619	0	-1.269179	0.964192	9.765687	-0.012695	0.009644	0.097656	-0.349985	1.844085	-0.185586
38620	0	-1.274678	0.976105	9.692524	-0.012750	0.009762	0.096925	-0.352475	1.845892	-0.187693
38621	0	-1.263324	0.976673	9.680178	-0.012634	0.009766	0.096802	-0.352770	1.849895	-0.188629
38622	0	-1.251192	0.970908	9.735061	-0.012510	0.009706	0.097351	-0.351273	1.857007	-0.188840
38623	0	-1.251386	1.000977	9.790018	-0.012512	0.010010	0.097900	-0.352912	1.864200	-0.185337
38624	0	-1.252279	0.994762	9.808169	-0.012516	0.009948	0.098083	-0.354578	1.877287	-0.182301
38625	0	-1.276909	0.976973	9.808143	-0.012756	0.009766	0.098083	-0.351180	1.897308	-0.183323
38626	0	-1.291647	0.983724	9.856510	-0.012904	0.009834	0.098567	-0.349237	1.916792	-0.180352
38627	0	-1.270364	0.982929	9.899769	-0.012695	0.009827	0.098999	-0.347634	1.931592	-0.181402
38628	0	-1.266652	1.001153	9.917765	-0.012651	0.010015	0.099179	-0.352397	1.954113	-0.183894
38629	0	-1.276368	0.970535	9.985250	-0.012756	0.009705	0.099854	-0.353039	1.967718	-0.184741
38630	0	-1.277811	0.988512	10.003328	-0.012772	0.009889	0.100034	-0.358656	1.980390	-0.178393
38631	0	-1.288775	0.951799	10.046300	-0.012878	0.009521	0.100464	-0.364107	1.996211	-0.177472
38632	0	-1.284674	0.975967	10.058256	-0.012836	0.009758	0.100584	-0.363667	2.013087	-0.179766
38633	0	-1.282523	1.019272	10.107324	-0.012817	0.010193	0.101074	-0.365267	2.027127	-0.181388
38634	0	-1.308092	0.982706	10.198635	-0.013078	0.009826	0.101987	-0.365358	2.035923	-0.177483
38635	0	-1.288240	1.007284	10.168386	-0.012878	0.010071	0.101685	-0.364686	2.045635	-0.170249
38636	0	-1.337523	0.970892	10.180469	-0.013375	0.009708	0.101805	-0.365701	2.050790	-0.172229
38637	0	-1.306304	0.994888	10.211161	-0.013062	0.009949	0.102112	-0.367131	2.057704	-0.171525
38638	0	-1.312050	0.976741	10.125696	-0.013126	0.009766	0.101256	-0.366778	2.056288	-0.172563
38639	0	-1.323529	0.970579	10.168567	-0.013245	0.009705	0.101685	-0.367097	2.051006	-0.175151
38640	0	-1.273070	0.964598	10.150427	-0.012738	0.009645	0.101503	-0.368147	2.047740	-0.180606
38641	0	-1.311373	0.982787	10.131939	-0.013123	0.009827	0.101318	-0.368510	2.043004	-0.179065
38642	0	-1.297203	0.970920	10.126042	-0.012983	0.009706	0.101259	-0.367274	2.035492	-0.175818
38643	0	-1.317104	0.982783	10.119781	-0.013184	0.009827	0.101196	-0.367784	2.026554	-0.175376
38644	0	-1.271720	1.019664	10.065146	-0.012732	0.010195	0.100650	-0.367516	2.015517	-0.173792
38645	0	-1.298212	1.025334	9.997803	-0.013000	0.010254	0.099976	-0.370022	1.999773	-0.173245
38646	0	-1.307277	1.000952	10.040920	-0.013086	0.010008	0.100408	-0.369896	1.989570	-0.176412
38647	0	-1.298497	0.982747	9.961132	-0.013000	0.009827	0.099609	-0.370772	1.976993	-0.176676
38648	0	-1.264841	0.964432	9.918710	-0.012665	0.009645	0.099185	-0.372780	1.963339	-0.177977
38649	0	-1.249722	0.988387	9.906233	-0.012512	0.009888	0.099060	-0.378964	1.951275	-0.179987
38650	0	-1.252568	0.957646	9.851660	-0.012544	0.009574	0.098515	-0.377825	1.935608	-0.184701
38651	0	-1.243725	0.982975	9.826806	-0.012451	0.009827	0.098267	-0.375970	1.924608	-0.186875
38652	0	-1.253073	0.983187	9.784417	-0.012546	0.009832	0.097842	-0.378372	1.912489	-0.185905
38653	0	-1.256152	0.964464	9.777972	-0.012573	0.009644	0.097778	-0.378915	1.904018	-0.183179
38654	0	-1.265852	0.958405	9.820930	-0.012672	0.009584	0.098207	-0.381095	1.893047	-0.187450
38655	0	-1.262899	0.939594	9.747417	-0.012634	0.009399	0.097473	-0.386877	1.892059	-0.185419
38656	0	-1.261901	0.969992	9.759745	-0.012624	0.009697	0.097597	-0.385042	1.891655	-0.185915
38657	0	-1.263370	0.970783	9.710668	-0.012634	0.009705	0.097107	-0.382831	1.896168	-0.185291
38658	0	-1.245010	0.959193	9.692252	-0.012450	0.009588	0.096923	-0.380141	1.901242	-0.182678
38659	0	-1.238997	0.994524	9.753456	-0.012390	0.009949	0.097534	-0.385800	1.906233	-0.183766
38660	0	-1.257953	0.956902	9.759498	-0.012573	0.009575	0.097595	-0.394145	1.918773	-0.184233
38661	0	-1.263845	0.988577	9.802212	-0.012634	0.009888	0.098022	-0.397862	1.928789	-0.188647
38662	0	-1.271058	1.012905	9.771526	-0.012704	0.010127	0.097716	-0.396977	1.941742	-0.190971
38663	0	-1.300687	0.988697	9.863204	-0.013000	0.009888	0.098633	-0.399257	1.954294	-0.187676
38664	0	-1.277942	0.982512	9.869065	-0.012770	0.009825	0.098692	-0.400322	1.970740	-0.185119
38665	0	-1.251911	0.988343	9.918168	-0.012512	0.009888	0.099182	-0.406658	1.983844	-0.188645
38666	0	-1.271848	0.993948	9.966830	-0.012710	0.009939	0.099669	-0.407828	1.999189	-0.186242
38667	0	-1.270616	0.982722	10.003519	-0.012695	0.009827	0.100037	-0.408559	2.016720	-0.187281
38668	0	-1.284946	0.970515	10.100812	-0.012839	0.009706	0.101009	-0.410487	2.033377	-0.183653
38669	0	-1.288724	1.000880	10.113423	-0.012878	0.010010	0.101135	-0.413084	2.048527	-0.180839
38670	0	-1.277941	0.964194	10.143683	-0.012774	0.009641	0.101438	-0.413218	2.059271	-0.180850
38671	0	-1.276174	0.994646	10.137894	-0.012756	0.009949	0.101379	-0.417261	2.070498	-0.183351
38672	0	-1.307476	0.970052	10.168332	-0.013073	0.009700	0.101684	-0.417983	2.077675	-0.189551
38673	0	-1.294052	0.989133	10.180615	-0.012939	0.009888	0.101807	-0.415462	2.084027	-0.191574
38674	0	-1.312054	0.958803	10.186651	-0.013125	0.009589	0.101866	-0.418410	2.083731	-0.191780
38675	0	-1.317869	0.958125	10.241774	-0.013184	0.009583	0.102417	-0.421468	2.083435	-0.191302
38676	0	-1.286180	0.988230	10.180874	-0.012869	0.009885	0.101808	-0.425993	2.080672	-0.193772
38677	0	-1.286936	0.983041	10.217363	-0.012878	0.009827	0.102173	-0.423548	2.075734	-0.194477
38678	0	-1.297299	1.014157	10.162538	-0.012982	0.010139	0.101624	-0.421876	2.070390	-0.192499
38679	0	-1.311248	0.970551	10.144164	-0.013123	0.009705	0.101440	-0.422584	2.064224	-0.194553
38680	0	-1.302614	1.000671	10.065127	-0.013041	0.010011	0.100649	-0.428989	2.052017	-0.190090
38681	0	-1.280559	1.007614	10.083104	-0.012817	0.010071	0.100830	-0.424689	2.043828	-0.192030
38682	0	-1.271689	0.996193	10.010140	-0.012733	0.009959	0.100100	-0.423318	2.030048	-0.197312
38683	0	-1.255525	1.007327	9.961140	-0.012573	0.010071	0.099609	-0.422278	2.014574	-0.201314
38684	0	-1.282588	1.007420	9.918832	-0.012843	0.010076	0.099186	-0.425657	1.999884	-0.201911
38685	0	-1.304377	0.983088	9.936715	-0.013062	0.009827	0.099365	-0.422628	1.984647	-0.203352
38686	0	-1.264706	0.977395	9.930864	-0.012660	0.009773	0.099307	-0.423474	1.974863	-0.211500
38687	0	-1.280038	0.958648	9.875670	-0.012817	0.009583	0.098755	-0.420728	1.960378	-0.211273
38688	0	-1.252350	0.959603	9.888132	-0.012540	0.009590	0.098880	-0.415725	1.946642	-0.215083
38689	0	-1.268473	0.952461	9.814560	-0.012695	0.009521	0.098145	-0.413766	1.939478	-0.217773
38690	0	-1.278635	0.971228	9.765928	-0.012796	0.009710	0.097658	-0.413273	1.932929	-0.215508
38691	0	-1.262222	0.970107	9.869574	-0.012634	0.009705	0.098694	-0.419169	1.924187	-0.211058
38692	0	-1.241910	0.951329	9.802642	-0.012427	0.009514	0.098025	-0.421573	1.919786	-0.207830
38693	0	-1.250918	0.952380	9.735124	-0.012512	0.009521	0.097351	-0.420438	1.921369	-0.211975
38694	0	-1.213669	0.965043	9.759536	-0.012140	0.009647	0.097595	-0.418518	1.922345	-0.210185
38695	0	-1.244921	0.952199	9.765645	-0.012451	0.009521	0.097656	-0.419493	1.925193	-0.211049
38696	0	-1.226543	0.970581	9.741193	-0.012264	0.009706	0.097412	-0.420652	1.931670	-0.215973
38697	0	-1.245191	1.001083	9.796122	-0.012451	0.010010	0.097961	-0.420858	1.937601	-0.222350
38698	0	-1.275915	0.970871	9.844842	-0.012758	0.009706	0.098449	-0.419948	1.943819	-0.219605
38699	0	-1.288519	0.964354	9.850986	-0.012878	0.009644	0.098511	-0.421393	1.956798	-0.222109
38700	0	-1.296457	0.970885	9.881208	-0.012954	0.009704	0.098814	-0.416763	1.974415	-0.223012
38701	0	-1.264333	1.001067	9.905881	-0.012634	0.010010	0.099060	-0.417218	1.990006	-0.220737
38702	0	-1.259981	0.964445	9.960545	-0.012591	0.009645	0.099607	-0.418782	2.004843	-0.219540
38703	0	-1.245970	0.988641	10.003569	-0.012451	0.009888	0.100037	-0.421658	2.019678	-0.223952
38704	0	-1.278424	0.982149	9.997158	-0.012774	0.009824	0.099973	-0.425692	2.037045	-0.225807
38705	0	-1.251766	1.000862	10.028020	-0.012512	0.010010	0.100281	-0.428506	2.048393	-0.223853
38706	0	-1.307385	0.964160	10.070590	-0.013073	0.009641	0.100706	-0.429078	2.054545	-0.219234
38707	0	-1.287962	0.976402	10.144043	-0.012878	0.009766	0.101440	-0.432381	2.061022	-0.221140
38708	0	-1.282196	0.994656	10.131703	-0.012820	0.009945	0.101317	-0.432077	2.068089	-0.220585
38709	0	-1.294176	0.995546	10.143948	-0.012939	0.009949	0.101440	-0.426089	2.075824	-0.218097
38710	0	-1.287639	1.002360	10.168348	-0.012883	0.010023	0.101683	-0.427146	2.073300	-0.222988
38711	0	-1.311817	0.958243	10.162411	-0.013123	0.009583	0.101624	-0.428918	2.073517	-0.219820
38712	0	-1.280799	0.970478	10.168552	-0.012809	0.009704	0.101686	-0.429146	2.077716	-0.224143
38713	0	-1.263197	0.995155	10.180665	-0.012634	0.009949	0.101807	-0.427612	2.080259	-0.223188
38714	0	-1.261900	0.983618	10.174550	-0.012630	0.009831	0.101745	-0.424027	2.073604	-0.223225
38715	0	-1.293027	0.964680	10.119715	-0.012939	0.009644	0.101196	-0.422139	2.068384	-0.218825
38716	0	-1.315362	0.983230	10.095466	-0.013165	0.009832	0.100953	-0.424013	2.060130	-0.213357
38717	0	-1.316386	0.970797	10.077130	-0.013184	0.009705	0.100769	-0.422060	2.042919	-0.211742
38718	0	-1.288856	0.964721	10.028629	-0.012900	0.009649	0.100285	-0.426080	2.034605	-0.216478
38719	0	-1.255608	1.025558	10.028274	-0.012573	0.010254	0.100281	-0.426027	2.020242	-0.212878
38720	0	-1.270807	0.971155	10.022491	-0.012722	0.009707	0.100224	-0.423113	2.009476	-0.216592
38721	0	-1.261867	1.006720	9.942862	-0.012634	0.010071	0.099426	-0.429031	1.996695	-0.215231
38722	0	-1.271076	0.988254	9.961487	-0.012726	0.009880	0.099613	-0.428049	1.984583	-0.213171
38723	0	-1.274436	0.976944	9.869502	-0.012756	0.009766	0.098694	-0.425370	1.975834	-0.213418
38724	0	-1.284276	0.959585	9.839147	-0.012855	0.009589	0.098391	-0.419377	1.967244	-0.212910
38725	0	-1.280607	0.946668	9.808437	-0.012817	0.009460	0.098083	-0.413894	1.959208	-0.214496
38726	0	-1.260110	0.953669	9.759725	-0.012612	0.009533	0.097596	-0.411178	1.951166	-0.213999
38727	0	-1.256643	0.952534	9.771778	-0.012573	0.009521	0.097717	-0.408286	1.948319	-0.214583
38728	0	-1.243160	0.977288	9.820734	-0.012438	0.009773	0.098207	-0.410409	1.946234	-0.213610
38729	0	-1.250688	0.958126	9.808430	-0.012512	0.009583	0.098083	-0.413548	1.945168	-0.213477
38730	0	-1.243478	0.970564	9.771860	-0.012441	0.009702	0.097718	-0.410676	1.943415	-0.210876
38731	0	-1.238881	0.995282	9.735082	-0.012390	0.009949	0.097351	-0.407527	1.947015	-0.205881
38732	0	-1.269348	0.995579	9.759418	-0.012692	0.009956	0.097594	-0.409742	1.953340	-0.205412
38733	0	-1.294317	0.976914	9.796058	-0.012939	0.009766	0.097961	-0.407201	1.962801	-0.202543
38734	0	-1.264638	0.971442	9.789759	-0.012642	0.009711	0.097898	-0.405014	1.973123	-0.204427
38735	0	-1.270055	0.964595	9.832673	-0.012695	0.009644	0.098328	-0.403759	1.984327	-0.202041
38736	0	-1.277482	0.983274	9.917906	-0.012767	0.009831	0.099180	-0.403669	1.998609	-0.207315
38737	0	-1.282886	0.970605	9.911947	-0.012817	0.009705	0.099121	-0.403402	2.016938	-0.207377
38738	0	-1.260780	0.995162	9.923786	-0.012596	0.009952	0.099239	-0.404759	2.035464	-0.206770
38739	0	-1.288600	1.007471	10.009629	-0.012878	0.010071	0.100098	-0.401734	2.049199	-0.208819
38740	0	-1.308471	0.977781	9.978813	-0.013077	0.009773	0.099790	-0.397999	2.063390	-0.204792
38741	0	-1.319502	0.964397	10.009611	-0.013184	0.009644	0.100098	-0.398893	2.081523	-0.207520
38742	0	-1.303341	1.000926	10.070295	-0.013023	0.010010	0.100704	-0.400852	2.097993	-0.208806
38743	0	-1.282060	1.025501	10.089059	-0.012817	0.010254	0.100891	-0.401115	2.106743	-0.209266
38744	0	-1.288624	1.019637	10.125511	-0.012885	0.010195	0.101255	-0.400945	2.113203	-0.203161
38745	0	-1.330565	0.983262	10.143985	-0.013306	0.009827	0.101440	-0.395831	2.118306	-0.201579
38746	0	-1.294135	1.002474	10.192622	-0.012939	0.010021	0.101927	-0.393402	2.125537	-0.200823
38747	0	-1.281819	0.988813	10.064683	-0.012817	0.009888	0.100647	-0.394450	2.131560	-0.199882
38748	0	-1.288050	1.031484	10.156153	-0.012880	0.010315	0.101562	-0.396099	2.136859	-0.201138
38749	0	-1.330730	0.970991	10.186696	-0.013306	0.009705	0.101868	-0.391609	2.143778	-0.209302
38750	0	-1.305896	1.026801	10.131691	-0.013065	0.010264	0.101316	-0.389136	2.141684	-0.211556
38751	0	-1.316945	1.007384	10.113679	-0.013184	0.010071	0.101135	-0.387430	2.130833	-0.213966
38752	0	-1.332780	0.983225	10.065134	-0.013339	0.009832	0.100650	-0.389294	2.123199	-0.212185
38753	0	-1.305179	0.976548	10.022101	-0.013062	0.009766	0.100220	-0.391107	2.117220	-0.211601
38754	0	-1.290705	1.019255	10.040639	-0.012920	0.010192	0.100405	-0.392191	2.107238	-0.205529
38755	0	-1.310973	0.995143	10.028217	-0.013123	0.009949	0.100281	-0.390891	2.097770	-0.201194
38756	0	-1.301760	0.983023	9.967481	-0.013036	0.009831	0.099672	-0.393977	2.082046	-0.204011
38757	0	-1.298323	0.989142	9.979436	-0.013000	0.009888	0.099792	-0.391526	2.067435	-0.201853
38758	0	-1.295098	0.971010	9.900399	-0.012966	0.009711	0.099002	-0.394654	2.055072	-0.198678
38759	0	-1.298577	0.970897	9.912259	-0.013000	0.009705	0.099121	-0.391453	2.043270	-0.197999
38760	0	-1.265462	0.953252	9.875810	-0.012667	0.009530	0.098757	-0.390355	2.034428	-0.194960
38761	0	-1.286426	0.964589	9.777995	-0.012878	0.009644	0.097778	-0.389371	2.023026	-0.196971
38762	0	-1.289982	0.952973	9.766026	-0.012912	0.009525	0.097659	-0.385956	2.014157	-0.194816
38763	0	-1.274736	0.995179	9.759608	-0.012756	0.009949	0.097595	-0.383988	2.008735	-0.200294
38764	0	-1.272730	0.959047	9.771944	-0.012738	0.009588	0.097718	-0.383044	2.001088	-0.201678
38765	0	-1.293066	1.007633	9.753478	-0.012939	0.010071	0.097534	-0.378216	1.995905	-0.201526
38766	0	-1.273858	0.996254	9.753487	-0.012739	0.009959	0.097535	-0.375823	2.000294	-0.204746
38767	0	-1.263148	0.989030	9.710703	-0.012634	0.009888	0.097107	-0.374401	2.002155	-0.202801
38768	0	-1.262486	0.995465	9.777868	-0.012629	0.009953	0.097778	-0.374613	2.002944	-0.203824
38769	0	-1.300545	0.958396	9.735027	-0.013000	0.009583	0.097351	-0.374393	2.013875	-0.203554
38770	0	-1.258895	0.964321	9.783700	-0.012584	0.009645	0.097837	-0.378466	2.025076	-0.200689
38771	0	-1.257676	0.964111	9.783914	-0.012573	0.009644	0.097839	-0.382713	2.034271	-0.207599
38772	0	-1.295245	0.969613	9.783796	-0.012947	0.009699	0.097838	-0.387308	2.045632	-0.209203
38773	0	-1.257671	0.983190	9.814356	-0.012573	0.009827	0.098145	-0.382710	2.054780	-0.208213
38774	0	-1.276921	0.959191	9.844618	-0.012764	0.009592	0.098447	-0.384358	2.065969	-0.206334
38775	0	-1.294987	0.946283	9.850914	-0.012939	0.009460	0.098511	-0.382963	2.083155	-0.206488
38776	0	-1.296882	0.958794	9.929913	-0.012960	0.009586	0.099300	-0.382581	2.097925	-0.202871
38777	0	-1.312974	0.982479	9.942551	-0.013123	0.009827	0.099426	-0.386109	2.111277	-0.204826
38778	0	-1.277776	1.000332	10.015605	-0.012771	0.010005	0.100157	-0.389397	2.124459	-0.206530
38779	0	-1.276011	0.995351	10.009670	-0.012756	0.009949	0.100098	-0.385471	2.133882	-0.203717
38780	0	-1.288807	0.989612	10.046086	-0.012886	0.009897	0.100461	-0.388269	2.141318	-0.202220
38781	0	-1.294099	1.001139	10.040247	-0.012939	0.010010	0.100403	-0.387938	2.148178	-0.203501
38782	0	-1.294771	0.995308	10.082841	-0.012943	0.009952	0.100829	-0.387712	2.158313	-0.201342
38783	0	-1.318289	0.994774	10.144062	-0.013184	0.009949	0.101440	-0.390449	2.162666	-0.196479
38784	0	-1.305998	0.994697	10.101315	-0.013061	0.009946	0.101013	-0.390767	2.167128	-0.196272
38785	0	-1.323843	0.994915	10.113602	-0.013245	0.009949	0.101135	-0.391846	2.165232	-0.197437
38786	0	-1.298657	0.982314	10.101468	-0.012988	0.009827	0.101014	-0.397350	2.168618	-0.199581
38787	0	-1.317335	0.988750	10.095351	-0.013184	0.009888	0.100952	-0.399375	2.162203	-0.193331
38788	0	-1.303557	0.964630	10.107654	-0.013041	0.009643	0.101076	-0.396806	2.160616	-0.196421
38789	0	-1.311323	0.964611	10.089208	-0.013123	0.009644	0.100891	-0.395601	2.155189	-0.195928
38790	0	-1.284686	0.989229	10.077173	-0.012860	0.009892	0.100770	-0.397617	2.145139	-0.187418
38791	0	-1.305136	0.976820	10.028183	-0.013062	0.009766	0.100281	-0.396333	2.138682	-0.190229
38792	0	-1.278214	0.952505	10.016266	-0.012797	0.009526	0.100161	-0.399376	2.126439	-0.194164
38793	0	-1.280589	0.989140	9.930531	-0.012817	0.009888	0.099304	-0.396843	2.118354	-0.190881
38794	0	-1.278145	0.965189	9.936866	-0.012794	0.009650	0.099367	-0.396633	2.108481	-0.193589
38795	0	-1.298640	0.982588	9.863475	-0.013000	0.009827	0.098633	-0.399303	2.097312	-0.191303
38796	0	-1.295874	0.977087	9.857578	-0.012973	0.009764	0.098575	-0.392819	2.086139	-0.189994
38797	0	-1.298902	0.970181	9.869563	-0.013000	0.009705	0.098694	-0.397682	2.077983	-0.191913
38798	0	-1.278546	0.994229	9.796554	-0.012794	0.009943	0.097964	-0.400136	2.072558	-0.194557
38799	0	-1.256183	0.988953	9.820684	-0.012573	0.009888	0.098206	-0.399727	2.064436	-0.193171
38800	0	-1.272260	0.964634	9.808682	-0.012733	0.009646	0.098085	-0.401357	2.056864	-0.200782
38801	0	-1.274651	0.952701	9.796217	-0.012756	0.009521	0.097961	-0.396629	2.050522	-0.199312
38802	0	-1.242429	0.984352	9.759652	-0.012432	0.009837	0.097596	-0.390848	2.046514	-0.197581
38803	0	-1.269153	0.958074	9.759588	-0.012695	0.009583	0.097595	-0.394450	2.047183	-0.198990
38804	0	-1.262563	0.970308	9.784021	-0.012627	0.009701	0.097840	-0.393228	2.051066	-0.205612
38805	0	-1.263717	0.970520	9.777789	-0.012634	0.009705	0.097778	-0.394041	2.059567	-0.203272
38806	0	-1.282840	0.946185	9.795974	-0.012823	0.009461	0.097960	-0.394949	2.070831	-0.205437
38807	0	-1.276014	0.964286	9.796100	-0.012756	0.009644	0.097961	-0.397249	2.080364	-0.204093
38808	0	-1.270887	0.958165	9.838685	-0.012703	0.009581	0.098388	-0.397578	2.092377	-0.200679
38809	0	-1.270163	0.963813	9.820528	-0.012695	0.009644	0.098206	-0.405352	2.104839	-0.197414
38810	0	-1.271710	0.957104	9.856974	-0.012709	0.009571	0.098571	-0.406887	2.119741	-0.190373
38811	0	-1.306680	0.945909	9.905949	-0.013062	0.009460	0.099060	-0.409934	2.130936	-0.182854
38812	0	-1.265183	0.982721	9.948428	-0.012646	0.009824	0.099485	-0.407441	2.143026	-0.183136
38813	0	-1.288653	0.976862	9.966907	-0.012878	0.009766	0.099670	-0.405440	2.157421	-0.181851
38814	0	-1.308831	0.964770	9.997149	-0.013078	0.009649	0.099973	-0.408657	2.174608	-0.177664
38815	0	-1.300743	0.946088	10.027982	-0.013000	0.009460	0.100281	-0.409618	2.187618	-0.175731
38816	0	-1.326478	0.964369	10.058229	-0.013259	0.009644	0.100583	-0.410893	2.199343	-0.177266
38817	0	-1.318788	0.964437	10.076840	-0.013184	0.009644	0.100769	-0.411453	2.209305	-0.174177
38818	0	-1.301030	0.958284	10.101118	-0.013009	0.009583	0.101011	-0.413696	2.215794	-0.172672
38819	0	-1.305771	0.964554	10.162384	-0.013062	0.009644	0.101624	-0.413056	2.216610	-0.171487
38820	0	-1.292979	0.989325	10.180673	-0.012932	0.009892	0.101807	-0.412675	2.219432	-0.171666
38821	0	-1.287646	0.976926	10.162343	-0.012878	0.009766	0.101624	-0.410176	2.222339	-0.169538
38822	0	-1.299306	0.977030	10.174531	-0.012997	0.009772	0.101745	-0.414002	2.223376	-0.167549
38823	0	-1.305899	1.001210	10.168467	-0.013062	0.010010	0.101685	-0.412999	2.225645	-0.163316
38824	0	-1.292539	1.007698	10.150241	-0.012935	0.010075	0.101501	-0.411964	2.220264	-0.165396
38825	0	-1.311152	0.995288	10.131938	-0.013123	0.009949	0.101318	-0.408952	2.212911	-0.166118
38826	0	-1.308963	0.971347	10.046709	-0.013101	0.009712	0.100466	-0.409223	2.205510	-0.167154
38827	0	-1.299117	1.013159	10.070923	-0.013000	0.010132	0.100708	-0.411120	2.200019	-0.169135
38828	0	-1.296917	0.989035	10.028402	-0.012982	0.009887	0.100283	-0.408652	2.190052	-0.174173
38829	0	-1.292649	0.970748	10.022112	-0.012939	0.009705	0.100220	-0.407147	2.180399	-0.171600
38830	0	-1.277706	0.977049	10.028452	-0.012792	0.009770	0.100283	-0.408782	2.168916	-0.170269
38831	0	-1.280069	0.970743	9.912297	-0.012817	0.009705	0.099121	-0.407282	2.154789	-0.169569
38832	0	-1.295282	0.976888	9.937011	-0.012967	0.009770	0.099368	-0.410740	2.143465	-0.168274
38833	0	-1.292486	0.933887	9.887882	-0.012939	0.009338	0.098877	-0.411966	2.131714	-0.165498
38834	0	-1.289936	0.952060	9.839313	-0.012911	0.009521	0.098392	-0.414678	2.123477	-0.163173
38835	0	-1.262340	0.964755	9.820657	-0.012634	0.009644	0.098206	-0.411799	2.115958	-0.158293
38836	0	-1.284584	0.947292	9.845254	-0.012856	0.009468	0.098452	-0.407934	2.108715	-0.157776
38837	0	-1.274455	0.989436	9.771815	-0.012756	0.009888	0.097717	-0.401840	2.100009	-0.160231
38838	0	-1.285125	0.959925	9.777941	-0.012856	0.009595	0.097779	-0.398414	2.100111	-0.159585
38839	0	-1.268852	0.995072	9.765693	-0.012695	0.009949	0.097656	-0.397662	2.097227	-0.159669
38840	0	-1.279771	0.971201	9.814595	-0.012804	0.009708	0.098145	-0.394956	2.094900	-0.167091
38841	0	-1.287293	0.964500	9.826718	-0.012878	0.009644	0.098267	-0.394866	2.093601	-0.169123
38842	0	-1.280277	0.977228	9.802358	-0.012807	0.009768	0.098023	-0.391936	2.093837	-0.174487
38843	0	-1.263690	0.964168	9.771713	-0.012634	0.009644	0.097717	-0.395563	2.101961	-0.178352
38844	0	-1.276264	0.957928	9.759404	-0.012762	0.009578	0.097594	-0.395274	2.107708	-0.178193
38845	0	-1.294028	0.945735	9.765644	-0.012939	0.009460	0.097656	-0.400327	2.113738	-0.183019
38846	0	-1.300376	0.964184	9.844904	-0.013002	0.009637	0.098450	-0.396062	2.120396	-0.186540
38847	0	-1.257377	0.970535	9.857164	-0.012573	0.009705	0.098572	-0.396745	2.126114	-0.181947
38848	0	-1.288604	0.964308	9.936368	-0.012880	0.009645	0.099364	-0.399858	2.137770	-0.179796
38849	0	-1.264095	0.994859	9.966958	-0.012634	0.009949	0.099670	-0.401451	2.150483	-0.179290
38850	0	-1.295798	0.976728	9.930136	-0.012953	0.009765	0.099302	-0.399931	2.161511	-0.177449
38851	0	-1.281914	0.952330	9.967001	-0.012817	0.009521	0.099670	-0.399394	2.168610	-0.174571
38852	0	-1.288755	0.983279	9.960741	-0.012882	0.009830	0.099608	-0.397081	2.179766	-0.174403
38853	0	-1.311829	0.958425	10.052529	-0.013123	0.009583	0.100525	-0.396730	2.180008	-0.173750
38854	0	-1.293294	0.964766	10.052452	-0.012931	0.009646	0.100525	-0.396857	2.187442	-0.171819
38855	0	-1.270122	0.982876	10.040188	-0.012695	0.009827	0.100403	-0.395868	2.199199	-0.176030
38856	0	-1.301505	0.971379	10.088745	-0.013013	0.009708	0.100888	-0.391274	2.206717	-0.179169
38857	0	-1.306314	0.964317	10.082991	-0.013062	0.009644	0.100830	-0.393214	2.213614	-0.179276
38858	0	-1.288079	0.994808	10.107333	-0.012882	0.009947	0.101073	-0.393353	2.217054	-0.178201
38859	0	-1.281102	0.988928	10.022038	-0.012817	0.009888	0.100220	-0.393215	2.214910	-0.175365
38860	0	-1.304040	0.964413	10.150376	-0.013049	0.009646	0.101502	-0.397388	2.210168	-0.177672
38861	0	-1.311523	0.970309	10.077014	-0.013123	0.009705	0.100769	-0.400665	2.206918	-0.179935
38862	0	-1.291576	0.964466	10.046651	-0.012925	0.009640	0.100466	-0.396711	2.201309	-0.182578
38863	0	-1.299061	1.019353	10.064818	-0.013000	0.010193	0.100647	-0.397560	2.195128	-0.188005
38864	0	-1.302889	0.977192	9.997874	-0.013042	0.009767	0.099977	-0.393215	2.184726	-0.184247
38865	0	-1.286753	0.958399	9.961064	-0.012878	0.009583	0.099609	-0.393201	2.177316	-0.187948
38866	0	-1.284630	0.977208	9.942926	-0.012857	0.009768	0.099428	-0.390778	2.169606	-0.187565
38867	0	-1.286728	0.964454	9.912244	-0.012878	0.009644	0.099121	-0.391293	2.161838	-0.186841
38868	0	-1.302535	0.965128	9.936845	-0.013040	0.009645	0.099367	-0.386337	2.150546	-0.186338
38869	0	-1.298907	0.915917	9.881706	-0.013000	0.009155	0.098816	-0.383484	2.142424	-0.190054
38870	0	-1.302525	0.941505	9.820861	-0.013040	0.009407	0.098207	-0.375938	2.130837	-0.188630
38871	0	-1.305113	0.933913	9.814584	-0.013062	0.009338	0.098145	-0.376742	2.123827	-0.189819
38872	0	-1.284640	0.976914	9.796465	-0.012858	0.009767	0.097963	-0.375464	2.114938	-0.190979
38873	0	-1.317595	0.958614	9.753486	-0.013184	0.009583	0.097534	-0.372852	2.111059	-0.192296
38874	0	-1.261206	0.977656	9.765768	-0.012619	0.009772	0.097657	-0.369448	2.107973	-0.195203
38875	0	-1.281557	0.970825	9.777819	-0.012817	0.009705	0.097778	-0.366671	2.110904	-0.200253
38876	0	-1.280972	0.971591	9.698408	-0.012815	0.009711	0.096984	-0.362764	2.110313	-0.200379
38877	0	-1.299895	0.988963	9.741212	-0.013000	0.009888	0.097412	-0.362011	2.113565	-0.206023
38878	0	-1.299357	0.965079	9.802266	-0.012998	0.009647	0.098022	-0.359691	2.113943	-0.200838
38879	0	-1.263381	0.958673	9.728968	-0.012634	0.009583	0.097290	-0.356259	2.118462	-0.201057
38880	0	-1.232489	0.995845	9.777756	-0.012328	0.009956	0.097777	-0.355429	2.119760	-0.198865
38881	0	-1.275934	1.000980	9.838828	-0.012756	0.010010	0.098389	-0.356832	2.128276	-0.200799
38882	0	-1.288742	0.958465	9.875333	-0.012885	0.009582	0.098754	-0.354741	2.136029	-0.200876
38883	0	-1.306488	0.952812	9.918105	-0.013062	0.009521	0.099182	-0.348647	2.144974	-0.198110
38884	0	-1.295018	0.953639	9.881228	-0.012946	0.009534	0.098813	-0.347163	2.154711	-0.203076
38885	0	-1.325017	0.946706	9.924179	-0.013245	0.009460	0.099243	-0.341005	2.166156	-0.203037
38886	0	-1.314279	0.959670	9.868964	-0.013134	0.009595	0.098691	-0.340389	2.181401	-0.198336
38887	0	-1.306946	0.964135	9.991373	-0.013062	0.009644	0.099915	-0.344303	2.195546	-0.199624
38888	0	-1.284240	0.976344	10.039955	-0.012834	0.009761	0.100401	-0.342806	2.210642	-0.200101
38889	0	-1.300754	0.989191	10.015736	-0.013000	0.009888	0.100159	-0.339514	2.223782	-0.193564
38890	0	-1.326076	0.977046	10.046104	-0.013259	0.009773	0.100461	-0.344195	2.230946	-0.190096
38891	0	-1.306191	0.958185	10.095216	-0.013062	0.009583	0.100952	-0.346500	2.236466	-0.191214
38892	0	-1.324628	0.958032	10.052484	-0.013246	0.009581	0.100525	-0.348222	2.242313	-0.195896
38893	0	-1.318594	0.958515	10.095159	-0.013184	0.009583	0.100952	-0.346715	2.250043	-0.197802
38894	0	-1.300064	1.020342	10.095025	-0.013005	0.010198	0.100950	-0.341802	2.249899	-0.198232
38895	0	-1.299898	0.976722	10.119633	-0.013000	0.009766	0.101196	-0.341577	2.253278	-0.199903
38896	0	-1.299520	0.989048	10.034212	-0.012998	0.009891	0.100342	-0.343182	2.255573	-0.201183
38897	0	-1.299767	0.964962	10.082986	-0.013000	0.009644	0.100830	-0.337952	2.257469	-0.200201
38898	0	-1.322915	0.990235	10.064699	-0.013239	0.009899	0.100646	-0.335981	2.251485	-0.200900
38899	0	-1.323709	0.970886	10.125790	-0.013245	0.009705	0.101257	-0.332884	2.248078	-0.198510
38900	0	-1.285379	0.977604	10.064897	-0.012864	0.009773	0.100648	-0.331432	2.241456	-0.196544
38901	0	-1.280294	0.988814	10.058773	-0.012817	0.009888	0.100586	-0.332717	2.230169	-0.193570
38902	0	-1.295904	1.007253	9.967477	-0.012972	0.010071	0.099673	-0.332403	2.220515	-0.198022
38903	0	-1.298435	1.006957	9.985574	-0.013000	0.010071	0.099854	-0.335600	2.207173	-0.199029
38904	0	-1.301671	0.970254	9.949279	-0.013030	0.009702	0.099491	-0.336440	2.196956	-0.196421
38905	0	-1.329233	0.958656	9.918353	-0.013306	0.009583	0.099182	-0.333563	2.186701	-0.194043
38906	0	-1.289783	0.971494	9.900261	-0.012913	0.009712	0.099001	-0.332106	2.174547	-0.201293
38907	0	-1.310848	0.958420	9.875659	-0.013123	0.009583	0.098755	-0.331863	2.163352	-0.205323
38908	0	-1.283647	0.989393	9.894237	-0.012851	0.009891	0.098941	-0.329659	2.151919	-0.205150
38909	0	-1.274190	0.964635	9.808510	-0.012756	0.009644	0.098083	-0.328287	2.140232	-0.198655
38910	0	-1.271854	0.964967	9.814845	-0.012728	0.009648	0.098147	-0.328397	2.134613	-0.198033
38911	0	-1.292913	0.940090	9.753541	-0.012939	0.009399	0.097534	-0.328343	2.127611	-0.198189
38912	0	-1.254378	0.952754	9.747595	-0.012553	0.009524	0.097475	-0.326271	2.121637	-0.196988
38913	0	-1.262882	0.977031	9.771752	-0.012634	0.009766	0.097717	-0.322350	2.120300	-0.203144
38914	0	-1.255788	0.995619	9.796217	-0.012563	0.009957	0.097961	-0.325256	2.119690	-0.202696
38915	0	-1.294075	0.982551	9.747309	-0.012939	0.009827	0.097473	-0.328179	2.126308	-0.200679
38916	0	-1.269790	0.970589	9.789906	-0.012698	0.009702	0.097899	-0.324929	2.131075	-0.201087
38917	0	-1.263538	0.983042	9.753366	-0.012634	0.009827	0.097534	-0.322028	2.137413	-0.203224
38918	0	-1.319241	0.977177	9.826395	-0.013186	0.009772	0.098265	-0.324109	2.149401	-0.202781
38919	0	-1.294245	0.964709	9.863207	-0.012939	0.009644	0.098633	-0.321564	2.157951	-0.201256
38920	0	-1.300956	0.946715	9.856955	-0.013007	0.009467	0.098570	-0.322988	2.165792	-0.204422
38921	0	-1.270371	0.958333	9.942512	-0.012695	0.009583	0.099426	-0.323525	2.180518	-0.205436
38922	0	-1.277955	0.988949	9.954462	-0.012774	0.009889	0.099545	-0.323959	2.192475	-0.210497
38923	0	-1.294206	0.982925	9.936464	-0.012939	0.009827	0.099365	-0.322613	2.200581	-0.203459
38924	0	-1.288688	0.977279	9.966791	-0.012884	0.009770	0.099669	-0.321341	2.208781	-0.204799
38925	0	-1.282572	0.983057	10.009620	-0.012817	0.009827	0.100098	-0.318309	2.223349	-0.205123
38926	0	-1.289649	1.013803	9.991077	-0.012896	0.010139	0.099911	-0.321512	2.229473	-0.202618
38927	0	-1.318945	1.001068	9.936436	-0.013184	0.010010	0.099365	-0.321851	2.241237	-0.206201
38928	0	-1.289448	0.994958	10.040046	-0.012891	0.009950	0.100401	-0.323488	2.250487	-0.204413
38929	0	-1.318329	0.958354	9.973139	-0.013184	0.009583	0.099731	-0.323802	2.255204	-0.205057
38930	0	-1.294175	0.989000	10.027947	-0.012939	0.009890	0.100280	-0.324982	2.262938	-0.195706
38931	0	-1.293583	0.994782	10.046442	-0.012939	0.009949	0.100464	-0.327599	2.263889	-0.195757
38932	0	-1.329318	0.988558	10.052664	-0.013299	0.009886	0.100526	-0.329584	2.262412	-0.189265
38933	0	-1.311699	0.989024	10.095262	-0.013123	0.009888	0.100952	-0.328312	2.261185	-0.188815
38934	0	-1.328841	0.965250	10.046436	-0.013295	0.009648	0.100464	-0.325268	2.258585	-0.185963
38935	0	-1.305536	0.995339	10.003696	-0.013062	0.009949	0.100037	-0.321549	2.256608	-0.187855
38936	0	-1.316283	0.996026	10.083088	-0.013171	0.009957	0.100830	-0.319915	2.252229	-0.186213
38937	0	-1.330073	0.970195	10.070891	-0.013306	0.009705	0.100708	-0.324523	2.251714	-0.183756
38938	0	-1.285911	0.970029	9.979456	-0.012869	0.009699	0.099793	-0.324598	2.245616	-0.185662
38939	0	-1.299052	0.958844	9.997631	-0.013000	0.009583	0.099976	-0.319565	2.239316	-0.186110
38940	0	-1.315488	0.959496	9.948944	-0.013165	0.009594	0.099488	-0.320105	2.233329	-0.188904
38941	0	-1.299075	0.970652	9.875597	-0.013000	0.009705	0.098755	-0.319563	2.227153	-0.186820
38942	0	-1.291132	0.976579	9.894135	-0.012920	0.009768	0.098940	-0.324314	2.221765	-0.189957
38943	0	-1.329421	0.958756	9.918318	-0.013306	0.009583	0.099182	-0.320184	2.213655	-0.193283
38944	0	-1.327290	0.971954	9.833047	-0.013284	0.009714	0.098330	-0.315686	2.206189	-0.188317
38945	0	-1.287199	0.964750	9.826706	-0.012878	0.009644	0.098267	-0.312785	2.203814	-0.187559
38946	0	-1.322540	0.959359	9.796201	-0.013232	0.009590	0.097961	-0.310419	2.200932	-0.189690
38947	0	-1.317954	0.952415	9.796171	-0.013184	0.009521	0.097961	-0.308943	2.201295	-0.189303
38948	0	-1.304995	0.995346	9.790092	-0.013054	0.009953	0.097900	-0.310625	2.201798	-0.188445
38949	0	-1.287313	0.982760	9.802306	-0.012878	0.009827	0.098022	-0.311187	2.200737	-0.187250
38950	0	-1.286369	0.958257	9.771889	-0.012868	0.009583	0.097718	-0.313791	2.200856	-0.189782
38951	0	-1.269388	0.964521	9.783938	-0.012695	0.009644	0.097839	-0.313519	2.204300	-0.183378
38952	0	-1.293314	0.958668	9.808382	-0.012937	0.009585	0.098083	-0.313615	2.205370	-0.182394
38953	0	-1.300184	0.927913	9.814418	-0.013000	0.009277	0.098145	-0.313118	2.212036	-0.179927
38954	0	-1.293797	0.952484	9.832721	-0.012942	0.009524	0.098327	-0.314107	2.212075	-0.181069
38955	0	-1.294371	0.952294	9.832694	-0.012939	0.009521	0.098328	-0.313930	2.222101	-0.179307
38956	0	-1.301448	0.970393	9.875252	-0.013009	0.009706	0.098753	-0.318350	2.233429	-0.180480
38957	0	-1.307178	0.988460	9.899798	-0.013062	0.009888	0.098999	-0.323280	2.250309	-0.182122
38958	0	-1.290538	0.969567	9.911767	-0.012899	0.009698	0.099118	-0.327328	2.262277	-0.183186
38959	0	-1.325331	0.982971	9.924170	-0.013245	0.009827	0.099243	-0.325227	2.277334	-0.185159
38960	0	-1.326906	0.952705	9.954370	-0.013263	0.009527	0.099545	-0.326886	2.289658	-0.182660
38961	0	-1.331244	0.988897	10.009663	-0.013306	0.009888	0.100098	-0.326884	2.302459	-0.182803
38962	0	-1.308012	0.964353	9.966717	-0.013076	0.009645	0.099668	-0.330556	2.312455	-0.185365
38963	0	-1.294215	0.988807	10.046348	-0.012939	0.009888	0.100464	-0.331628	2.320587	-0.187112
38964	0	-1.306845	0.958480	10.046254	-0.013067	0.009583	0.100463	-0.330575	2.327042	-0.187702
38965	0	-1.311997	0.988897	10.095236	-0.013123	0.009888	0.100952	-0.330803	2.329222	-0.180703
38966	0	-1.305325	0.982841	10.058641	-0.013057	0.009829	0.100586	-0.332591	2.330331	-0.179340
38967	0	-1.287362	0.988832	10.101373	-0.012878	0.009888	0.101013	-0.333510	2.329984	-0.181340
38968	0	-1.317011	0.976274	10.107606	-0.013174	0.009767	0.101075	-0.339378	2.330583	-0.186407
38969	0	-1.305534	0.988900	10.107489	-0.013062	0.009888	0.101074	-0.339577	2.328685	-0.185383
38970	0	-1.310233	1.007226	10.101520	-0.013110	0.010073	0.101014	-0.341755	2.324918	-0.185400
38971	0	-1.317540	1.006995	10.064813	-0.013184	0.010071	0.100647	-0.344435	2.320721	-0.184264
38972	0	-1.340090	0.964213	9.991784	-0.013412	0.009642	0.099916	-0.345626	2.313678	-0.181813
38973	0	-1.317334	0.976677	10.046510	-0.013184	0.009766	0.100464	-0.346024	2.307110	-0.181263
38974	0	-1.309153	0.989021	10.010094	-0.013103	0.009890	0.100100	-0.347005	2.299626	-0.186000
38975	0	-1.311054	0.958079	10.040457	-0.013123	0.009583	0.100403	-0.350670	2.291043	-0.187647
38976	0	-1.326789	0.963911	9.985829	-0.013282	0.009640	0.099856	-0.353145	2.280201	-0.187550
38977	0	-1.317161	0.940590	9.973242	-0.013184	0.009399	0.099731	-0.347521	2.271569	-0.186435
38978	0	-1.321089	0.947549	9.936821	-0.013221	0.009473	0.099367	-0.346167	2.265271	-0.188254
38979	0	-1.305253	0.964813	9.887769	-0.013062	0.009644	0.098877	-0.342596	2.259969	-0.188421
38980	0	-1.315353	0.977740	9.857414	-0.013166	0.009774	0.098573	-0.340637	2.250111	-0.190004
38981	0	-1.280584	0.970363	9.893958	-0.012817	0.009705	0.098938	-0.343395	2.241852	-0.194348
38982	0	-1.326981	0.945900	9.833211	-0.013283	0.009458	0.098330	-0.343556	2.231903	-0.195789
38983	0	-1.305297	0.970183	9.771870	-0.013062	0.009705	0.097717	-0.348562	2.227040	-0.192427
38984	0	-1.309523	0.945310	9.814795	-0.013105	0.009455	0.098146	-0.352220	2.220320	-0.190877
38985	0	-1.293680	0.939907	9.820595	-0.012939	0.009399	0.098206	-0.354184	2.222313	-0.193002
38986	0	-1.274348	0.970484	9.802340	-0.012752	0.009704	0.098022	-0.354478	2.217969	-0.192593
38987	0	-1.287241	0.970586	9.814519	-0.012878	0.009705	0.098145	-0.354681	2.216078	-0.190154
38988	0	-1.286332	0.946638	9.777937	-0.012867	0.009462	0.097779	-0.351560	2.216882	-0.191771
38989	0	-1.293673	0.952012	9.808399	-0.012939	0.009521	0.098083	-0.354729	2.218797	-0.192878
38990	0	-1.268983	0.951837	9.741223	-0.012691	0.009519	0.097412	-0.356590	2.223035	-0.192509
38991	0	-1.275597	0.958524	9.826639	-0.012756	0.009583	0.098267	-0.355030	2.227685	-0.193691
38992	0	-1.281992	0.976988	9.814330	-0.012817	0.009770	0.098144	-0.357211	2.235737	-0.190338
38993	0	-1.293877	0.946044	9.851083	-0.012939	0.009460	0.098511	-0.358795	2.240033	-0.190907
38994	0	-1.287836	0.945715	9.887706	-0.012877	0.009459	0.098877	-0.363098	2.246157	-0.185646
38995	0	-1.306770	0.958474	9.912006	-0.013062	0.009583	0.099121	-0.362046	2.258356	-0.183661
38996	0	-1.295851	0.970698	9.905647	-0.012952	0.009708	0.099057	-0.365204	2.271128	-0.179218
38997	0	-1.282248	0.964069	9.967003	-0.012817	0.009644	0.099670	-0.369935	2.282026	-0.182580
38998	0	-1.313858	0.982151	9.954651	-0.013133	0.009820	0.099547	-0.369723	2.293451	-0.182082
38999	0	-1.288017	0.995054	9.973104	-0.012878	0.009949	0.099731	-0.369236	2.300550	-0.179599
39000	0	-1.288775	0.988700	10.027945	-0.012882	0.009891	0.100280	-0.374764	2.311897	-0.178372
39001	0	-1.300207	0.976824	10.015823	-0.013000	0.009766	0.100159	-0.373303	2.318749	-0.180272
39002	0	-1.319049	0.970986	10.021832	-0.013187	0.009709	0.100219	-0.374254	2.327332	-0.182021
39003	0	-1.318454	0.982783	10.089087	-0.013184	0.009827	0.100891	-0.374550	2.333505	-0.177191
39004	0	-1.299916	0.989283	10.064612	-0.013002	0.009890	0.100646	-0.372559	2.334927	-0.173487
39005	0	-1.293648	0.976946	10.064698	-0.012939	0.009766	0.100647	-0.369832	2.336626	-0.172801
39006	0	-1.299167	0.971448	10.113448	-0.012995	0.009712	0.101134	-0.368881	2.338196	-0.173459
39007	0	-1.299612	0.994633	10.089191	-0.013000	0.009949	0.100891	-0.373257	2.338348	-0.170179
39008	0	-1.329173	0.988123	10.064871	-0.013297	0.009882	0.100648	-0.375725	2.337346	-0.172689
39009	0	-1.275169	1.007500	10.046404	-0.012756	0.010071	0.100464	-0.372523	2.337063	-0.178491
39010	0	-1.334803	0.983449	10.003795	-0.013358	0.009834	0.100037	-0.373915	2.330599	-0.181561
39011	0	-1.286418	1.007361	10.022127	-0.012878	0.010071	0.100220	-0.372446	2.319429	-0.182863
39012	0	-1.326561	0.953075	10.046781	-0.013277	0.009526	0.100467	-0.369090	2.311501	-0.181848
39013	0	-1.292805	0.976584	9.985497	-0.012939	0.009766	0.099854	-0.370642	2.303571	-0.176642
39014	0	-1.303238	0.958375	9.918582	-0.013040	0.009583	0.099185	-0.370935	2.300351	-0.173159
39015	0	-1.292849	0.958214	9.997704	-0.012939	0.009583	0.099976	-0.373087	2.292899	-0.173022
39016	0	-1.290454	0.971036	9.930809	-0.012918	0.009704	0.099307	-0.367161	2.283065	-0.170014
39017	0	-1.274393	0.952490	9.942754	-0.012756	0.009521	0.099426	-0.364991	2.273868	-0.173087
39018	0	-1.284006	0.935064	9.875803	-0.012854	0.009345	0.098757	-0.360274	2.263246	-0.177278
39019	0	-1.298896	0.970567	9.857319	-0.013000	0.009705	0.098572	-0.360746	2.254960	-0.176173
39020	0	-1.278540	0.977104	9.857452	-0.012794	0.009768	0.098574	-0.358365	2.249483	-0.176583
[truncated: 620 more rows]
