# Supplementary material for: Properties of traditional bamboo carrying poles have implications for user interactions
Source: PLoS One. 2018 May 10;13(5):e0196208. doi: 10.1371/journal.pone.0196208 (PMC5945030; doi:10.1371/journal.pone.0196208)
Supplement: S1 Text — (ZIP) [file pone.0196208.s005.zip › ResTest_PoleN_HiLoad1.txt]

// Start Time: Unknown
// Update Rate: 100.0Hz
// Filter Profile: human (34.3)
// Firmware Version: 2.1.4
PacketCounter	SampleTimeFine	Acc_X	Acc_Y	Acc_Z	VelInc_X	VelInc_Y	VelInc_Z	Roll	Pitch	Yaw	Latitude	Longitude	Altitude	Vel_X	Vel_Y	Vel_Z
54851	0	2.642479	0.831772	11.861817	0.026550	0.008301	0.118591	-0.988678	-9.852450	1.986961
54852	0	2.590996	0.840179	11.739419	0.026057	0.008395	0.117362	-0.984619	-9.709017	1.988998
54853	0	2.565171	0.885563	11.490500	0.025818	0.008850	0.114868	-0.981842	-9.543724	1.994999
54854	0	2.519340	0.752064	11.235587	0.025371	0.007518	0.112316	-0.981922	-9.363369	1.998981
54855	0	2.440808	0.709029	10.929472	0.024597	0.007080	0.109253	-0.974453	-9.165522	2.009220
54856	0	2.335968	0.625733	10.687296	0.023556	0.006245	0.106831	-0.964282	-8.955669	2.018526
54857	0	2.262480	0.606256	10.361995	0.022827	0.006042	0.103577	-0.945842	-8.732207	2.021670
54858	0	2.168606	0.627923	10.052801	0.021885	0.006264	0.100486	-0.931886	-8.505921	2.026586
54859	0	2.080240	0.666926	9.775765	0.020996	0.006653	0.097717	-0.916245	-8.279347	2.035313
54860	0	2.019734	0.626855	9.411178	0.020379	0.006257	0.094073	-0.905711	-8.058533	2.044670
54861	0	1.917818	0.605023	9.152702	0.019348	0.006042	0.091492	-0.899223	-7.846187	2.054238
54862	0	1.855348	0.606333	8.878583	0.018713	0.006057	0.088753	-0.893831	-7.640765	2.064025
54863	0	1.816414	0.580945	8.724915	0.018311	0.005798	0.087219	-0.882149	-7.448879	2.071931
54864	0	1.747012	0.637889	8.425101	0.017600	0.006369	0.084225	-0.870702	-7.272555	2.084508
54865	0	1.685469	0.684773	8.205360	0.016968	0.006836	0.082031	-0.856616	-7.115069	2.090970
54866	0	1.628287	0.680773	8.062805	0.016379	0.006798	0.080609	-0.844498	-6.978313	2.097647
54867	0	1.597466	0.653568	7.966609	0.016052	0.006531	0.079651	-0.838925	-6.866994	2.105689
54868	0	1.577809	0.647859	7.798380	0.015839	0.006479	0.077971	-0.841230	-6.778323	2.106678
54869	0	1.558516	0.665112	7.709562	0.015625	0.006653	0.077087	-0.844376	-6.719209	2.114875
54870	0	1.509469	0.640410	7.698516	0.015118	0.006405	0.076981	-0.845750	-6.685058	2.124418
54871	0	1.519433	0.604184	7.617261	0.015198	0.006042	0.076172	-0.846683	-6.679911	2.127416
54872	0	1.520395	0.622158	7.678061	0.015190	0.006224	0.076783	-0.849333	-6.700438	2.132321
54873	0	1.529453	0.616303	7.665316	0.015259	0.006165	0.076660	-0.850827	-6.753714	2.131005
54874	0	1.538331	0.652187	7.749027	0.015330	0.006527	0.077500	-0.857005	-6.831774	2.134270
54875	0	1.587960	0.652709	7.890442	0.015808	0.006531	0.078918	-0.860691	-6.935229	2.135814
54876	0	1.622617	0.608617	8.070380	0.016137	0.006096	0.080721	-0.872390	-7.061287	2.138891
54877	0	1.677208	0.621451	8.237611	0.016663	0.006226	0.082397	-0.885431	-7.213145	2.136465
54878	0	1.713379	0.612868	8.477099	0.017010	0.006142	0.084795	-0.900286	-7.380385	2.137647
54879	0	1.790151	0.609870	8.712988	0.017761	0.006104	0.087158	-0.903780	-7.564395	2.136572
54880	0	1.832436	0.626829	8.926642	0.018170	0.006276	0.089297	-0.910806	-7.761566	2.133874
54881	0	1.939106	0.646340	9.151843	0.019226	0.006470	0.091553	-0.915425	-7.967597	2.134207
54882	0	2.011262	0.662871	9.474107	0.019934	0.006639	0.094778	-0.924998	-8.183428	2.131861
54883	0	2.099542	0.633564	9.798439	0.020813	0.006348	0.098022	-0.935611	-8.396286	2.129238
54884	0	2.186080	0.661137	10.040659	0.021675	0.006627	0.100446	-0.949989	-8.607729	2.129742
54885	0	2.241382	0.657523	10.359638	0.022217	0.006592	0.103638	-0.964700	-8.825199	2.130338
54886	0	2.311060	0.673032	10.589344	0.022924	0.006741	0.105933	-0.972461	-9.026256	2.133231
54887	0	2.404830	0.743483	10.915245	0.023865	0.007446	0.109192	-0.981262	-9.218491	2.136976
54888	0	2.453610	0.796049	11.139368	0.024362	0.007972	0.111431	-0.989870	-9.397509	2.138092
54889	0	2.494120	0.798779	11.306336	0.024780	0.007996	0.113098	-0.995105	-9.560189	2.139269
54890	0	2.537003	0.815402	11.464493	0.025229	0.008162	0.114676	-1.001233	-9.701283	2.141948
54891	0	2.563584	0.773437	11.722283	0.025513	0.007751	0.117249	-1.015891	-9.821410	2.143334
54892	0	2.567785	0.697235	11.851806	0.025578	0.006984	0.118539	-1.025330	-9.917341	2.145445
54893	0	2.607348	0.707304	11.900312	0.026001	0.007080	0.119019	-1.030950	-9.987067	2.147413
54894	0	2.594710	0.755362	11.995409	0.025903	0.007554	0.119964	-1.030703	-10.029362	2.147437
54895	0	2.620117	0.763397	12.084562	0.026184	0.007629	0.120850	-1.026167	-10.045545	2.148826
54896	0	2.626284	0.782120	12.035616	0.026278	0.007821	0.120353	-1.026358	-10.030706	2.156198
54897	0	2.595668	0.824195	12.073692	0.026001	0.008240	0.120728	-1.024982	-9.988770	2.159622
54898	0	2.565390	0.799669	12.033468	0.025729	0.007999	0.120318	-1.028726	-9.917255	2.164533
54899	0	2.583828	0.731878	11.885795	0.025940	0.007324	0.118835	-1.035511	-9.819475	2.171049
54900	0	2.519144	0.688754	11.786714	0.025311	0.006886	0.117842	-1.035388	-9.703901	2.172671
54901	0	2.494066	0.678542	11.557031	0.025085	0.006775	0.115540	-1.027332	-9.560634	2.181387
54902	0	2.439360	0.711211	11.288800	0.024558	0.007100	0.112853	-1.017885	-9.394061	2.195445
54903	0	2.375364	0.697266	11.050990	0.023926	0.006958	0.110474	-1.005612	-9.215925	2.205672
54904	0	2.322366	0.748666	10.801927	0.023406	0.007474	0.107981	-0.995234	-9.022880	2.217138
54905	0	2.281912	0.782333	10.538750	0.023010	0.007812	0.105347	-0.986677	-8.815496	2.235112
54906	0	2.196312	0.753861	10.247458	0.022150	0.007527	0.102435	-0.977343	-8.606946	2.247447
54907	0	2.129578	0.703234	10.013708	0.021484	0.007019	0.100098	-0.965492	-8.391602	2.258155
54908	0	2.045169	0.656915	9.661031	0.020632	0.006556	0.096573	-0.952754	-8.178429	2.263797
54909	0	1.990411	0.654321	9.421389	0.020081	0.006531	0.094177	-0.940921	-7.964275	2.272660
54910	0	1.902538	0.662353	9.122979	0.019189	0.006616	0.091196	-0.934034	-7.759385	2.283778
54911	0	1.809709	0.642415	8.871424	0.018250	0.006409	0.088684	-0.916982	-7.562953	2.295642
54912	0	1.781454	0.644969	8.681739	0.017951	0.006438	0.086790	-0.904575	-7.383261	2.303850
54913	0	1.714928	0.635677	8.449720	0.017273	0.006348	0.084473	-0.894650	-7.215961	2.311934
54914	0	1.649481	0.625079	8.283134	0.016603	0.006243	0.082810	-0.885699	-7.067343	2.317620
54915	0	1.608232	0.629340	8.082840	0.016174	0.006287	0.080811	-0.878026	-6.937280	2.320834
54916	0	1.561156	0.575542	8.024872	0.015686	0.005751	0.080235	-0.872678	-6.831212	2.326779
54917	0	1.495512	0.567888	7.911266	0.015015	0.005676	0.079102	-0.870150	-6.745223	2.326882
54918	0	1.479531	0.599355	7.784805	0.014836	0.005986	0.077841	-0.860206	-6.685037	2.331093
54919	0	1.474719	0.598673	7.757971	0.014771	0.005981	0.077576	-0.852826	-6.650689	2.336709
54920	0	1.453557	0.599554	7.752296	0.014541	0.005992	0.077522	-0.847603	-6.643173	2.338859
54921	0	1.490656	0.604538	7.696240	0.014893	0.006042	0.076965	-0.842924	-6.663923	2.342230
54922	0	1.459001	0.635727	7.701256	0.014554	0.006353	0.077020	-0.836385	-6.717295	2.343560
54923	0	1.506798	0.647058	7.780945	0.015015	0.006470	0.077820	-0.834015	-6.795599	2.342581
54924	0	1.537589	0.665379	7.906599	0.015306	0.006654	0.079080	-0.832408	-6.897193	2.346881
54925	0	1.577415	0.659147	8.079344	0.015686	0.006592	0.080811	-0.830978	-7.021755	2.349176
54926	0	1.652071	0.652896	8.264554	0.016416	0.006530	0.082666	-0.830101	-7.167096	2.343136
54927	0	1.696760	0.609935	8.432648	0.016846	0.006104	0.084351	-0.833236	-7.332319	2.342123
54928	0	1.760100	0.651730	8.640932	0.017462	0.006521	0.086437	-0.835627	-7.516422	2.340127
54929	0	1.821894	0.640643	8.822568	0.018066	0.006409	0.088257	-0.835510	-7.714004	2.338390
54930	0	1.921959	0.669773	9.133087	0.019053	0.006708	0.091365	-0.845276	-7.921885	2.334722
54931	0	1.983245	0.677337	9.328502	0.019653	0.006775	0.093323	-0.843699	-8.141331	2.332260
54932	0	2.088176	0.700423	9.613351	0.020694	0.007015	0.096173	-0.853079	-8.364792	2.331655
54933	0	2.168001	0.719191	9.901824	0.021484	0.007202	0.099060	-0.861217	-8.590585	2.327153
54934	0	2.239160	0.693331	10.131053	0.022190	0.006936	0.101355	-0.860666	-8.817939	2.321563
54935	0	2.320951	0.688333	10.475438	0.023010	0.006897	0.104797	-0.871859	-9.035442	2.321541
54936	0	2.355417	0.716562	10.741479	0.023357	0.007174	0.107457	-0.876795	-9.244915	2.324752
54937	0	2.424048	0.768414	10.982144	0.024048	0.007690	0.109863	-0.880038	-9.445406	2.320618
54938	0	2.492181	0.779640	11.224123	0.024746	0.007799	0.112280	-0.879867	-9.624542	2.322788
54939	0	2.530982	0.731671	11.410016	0.025146	0.007324	0.114136	-0.884650	-9.788288	2.325265
54940	0	2.580922	0.809430	11.653403	0.025663	0.008101	0.116566	-0.889274	-9.931384	2.323733
54941	0	2.619064	0.811205	11.752553	0.026062	0.008118	0.117554	-0.892637	-10.056524	2.320944
54942	0	2.647986	0.827877	11.930714	0.026384	0.008289	0.119328	-0.901192	-10.148078	2.322683
54943	0	2.662305	0.798450	11.967453	0.026550	0.007996	0.119690	-0.910625	-10.217661	2.327687
54944	0	2.698783	0.809036	12.080805	0.026941	0.008095	0.120818	-0.914106	-10.261770	2.333702
54945	0	2.729945	0.829784	12.133433	0.027283	0.008301	0.121338	-0.916605	-10.277591	2.334789
54946	0	2.717839	0.811117	12.151685	0.027194	0.008111	0.121513	-0.916738	-10.262957	2.341081
54947	0	2.668561	0.823841	12.165365	0.026733	0.008240	0.121643	-0.918774	-10.218106	2.345720
54948	0	2.662047	0.792660	12.027822	0.026700	0.007932	0.120260	-0.924888	-10.142556	2.351863
54949	0	2.614491	0.768774	11.965103	0.026245	0.007690	0.119629	-0.929041	-10.046846	2.356209
54950	0	2.567580	0.768513	11.847867	0.025803	0.007685	0.118451	-0.930677	-9.924518	2.363925
54951	0	2.536332	0.757115	11.599941	0.025513	0.007568	0.115967	-0.930368	-9.777320	2.372442
54952	0	2.517589	0.751429	11.435883	0.025340	0.007512	0.114323	-0.930875	-9.613174	2.375986
54953	0	2.428997	0.733381	11.149011	0.024475	0.007324	0.111450	-0.924171	-9.423349	2.386719
54954	0	2.380048	0.728260	10.894557	0.023991	0.007281	0.108904	-0.926007	-9.223823	2.398113
54955	0	2.317785	0.739114	10.606132	0.023376	0.007385	0.106018	-0.923113	-9.009743	2.407275
54956	0	2.242549	0.721900	10.388574	0.022621	0.007213	0.103844	-0.919579	-8.794427	2.412134
54957	0	2.171263	0.672075	10.056768	0.021912	0.006714	0.100525	-0.915271	-8.568218	2.424680
54958	0	2.078306	0.685798	9.790076	0.020975	0.006849	0.097860	-0.908642	-8.343957	2.432310
54959	0	1.995606	0.690648	9.464317	0.020142	0.006897	0.094604	-0.900575	-8.119870	2.443583
54960	0	1.917659	0.680292	9.227342	0.019352	0.006793	0.092237	-0.891605	-7.902637	2.452785
54961	0	1.881658	0.666466	9.012175	0.018982	0.006653	0.090088	-0.879787	-7.692928	2.461873
54962	0	1.801645	0.649926	8.786459	0.018170	0.006492	0.087833	-0.872857	-7.492732	2.470677
54963	0	1.719744	0.684109	8.511034	0.017334	0.006836	0.085083	-0.868546	-7.309415	2.480119
54964	0	1.682452	0.642334	8.351225	0.016944	0.006418	0.083488	-0.863945	-7.146046	2.486032
54965	0	1.619521	0.653219	8.150201	0.016296	0.006531	0.081482	-0.863857	-7.004207	2.494969
54966	0	1.527313	0.592243	8.086472	0.015363	0.005922	0.080848	-0.865405	-6.877607	2.500614
54967	0	1.506556	0.586108	7.880991	0.015137	0.005859	0.078796	-0.864212	-6.774454	2.511012
54968	0	1.488368	0.598594	7.816129	0.014935	0.005984	0.078152	-0.862796	-6.700146	2.515629
54969	0	1.467368	0.592196	7.758235	0.014709	0.005920	0.077576	-0.861155	-6.647480	2.520903
54970	0	1.474542	0.586484	7.740756	0.014760	0.005862	0.077405	-0.857448	-6.625977	2.528250
54971	0	1.459328	0.567527	7.745258	0.014587	0.005676	0.077454	-0.858793	-6.634730	2.527629
54972	0	1.431431	0.622129	7.683668	0.014294	0.006223	0.076840	-0.860605	-6.665539	2.522276
54973	0	1.438350	0.622185	7.769062	0.014343	0.006226	0.077698	-0.865146	-6.724727	2.527981
54974	0	1.466167	0.572994	7.852680	0.014607	0.005729	0.078537	-0.862323	-6.803752	2.525152
54975	0	1.497047	0.603829	7.890405	0.014893	0.006042	0.078918	-0.866699	-6.916604	2.527805
54976	0	1.569457	0.627122	8.088450	0.015601	0.006277	0.080902	-0.873147	-7.048654	2.521914
54977	0	1.628660	0.646969	8.225327	0.016174	0.006470	0.082275	-0.870891	-7.204671	2.521531
54978	0	1.732477	0.640160	8.427832	0.017198	0.006408	0.084304	-0.876764	-7.377167	2.511388
54979	0	1.771920	0.640216	8.621433	0.017578	0.006409	0.086243	-0.882581	-7.564231	2.507722
54980	0	1.844846	0.693815	8.859368	0.018295	0.006944	0.088625	-0.886733	-7.761832	2.502935
54981	0	1.896651	0.682516	9.145794	0.018799	0.006836	0.091492	-0.897015	-7.971423	2.495720
54982	0	1.926299	0.662035	9.382802	0.019081	0.006630	0.093864	-0.905328	-8.193045	2.489220
54983	0	2.014648	0.658080	9.627515	0.019958	0.006592	0.096313	-0.914924	-8.416315	2.483395
54984	0	2.132664	0.673979	9.918384	0.021139	0.006751	0.099223	-0.924434	-8.632494	2.481052
54985	0	2.217005	0.719583	10.200859	0.021973	0.007202	0.102051	-0.927966	-8.853741	2.477531
54986	0	2.269468	0.712103	10.460878	0.022499	0.007128	0.104650	-0.931894	-9.067564	2.472550
54987	0	2.368777	0.719307	10.750309	0.023499	0.007202	0.107544	-0.938273	-9.268887	2.466233
54988	0	2.369836	0.711367	10.937739	0.023517	0.007122	0.109416	-0.943943	-9.458941	2.466954
54989	0	2.476429	0.749316	11.165840	0.024597	0.007507	0.111694	-0.955564	-9.630180	2.468481
54990	0	2.497318	0.728355	11.335760	0.024814	0.007295	0.113392	-0.964095	-9.791213	2.467528
54991	0	2.558937	0.780904	11.508203	0.025452	0.007812	0.115112	-0.965279	-9.928114	2.463240
54992	0	2.590648	0.780702	11.594076	0.025790	0.007805	0.115967	-0.961312	-10.042871	2.464774
54993	0	2.646125	0.805834	11.850921	0.026367	0.008057	0.118530	-0.958215	-10.133732	2.465272
54994	0	2.692912	0.793315	11.902162	0.026861	0.007937	0.119037	-0.961241	-10.199134	2.470287
54995	0	2.690178	0.804929	11.937484	0.026855	0.008057	0.119385	-0.967523	-10.243627	2.472571
54996	0	2.683757	0.858986	12.003358	0.026826	0.008591	0.120036	-0.968176	-10.254858	2.478337
54997	0	2.696049	0.780913	11.993814	0.026978	0.007812	0.119934	-0.971691	-10.238766	2.485202
54998	0	2.684478	0.781209	11.927827	0.026882	0.007805	0.119270	-0.965443	-10.203064	2.490426
54999	0	2.629735	0.806440	11.891143	0.026367	0.008057	0.118896	-0.959190	-10.136043	2.496197
55000	0	2.613489	0.819617	11.766509	0.026229	0.008194	0.117644	-0.958657	-10.044828	2.511729
55001	0	2.564581	0.823880	11.635762	0.025757	0.008240	0.116333	-0.961368	-9.935867	2.513654
55002	0	2.534151	0.768478	11.458080	0.025476	0.007689	0.114551	-0.967294	-9.801341	2.520283
55003	0	2.445043	0.720348	11.264176	0.024597	0.007202	0.112610	-0.968381	-9.652506	2.528491
55004	0	2.426913	0.714679	11.057208	0.024431	0.007143	0.110537	-0.967213	-9.485013	2.539708
55005	0	2.406177	0.720889	10.800862	0.024231	0.007202	0.107971	-0.962967	-9.306039	2.553777
55006	0	2.347640	0.685926	10.552058	0.023656	0.006848	0.105481	-0.954283	-9.111668	2.565440
55007	0	2.252981	0.708732	10.288233	0.022705	0.007080	0.102844	-0.949353	-8.917010	2.574872
55008	0	2.182206	0.721825	10.008823	0.021997	0.007215	0.100050	-0.949301	-8.716790	2.587541
55009	0	2.076042	0.684500	9.805902	0.020935	0.006836	0.098022	-0.941921	-8.513292	2.596184
55010	0	2.036317	0.673445	9.544476	0.020534	0.006731	0.095408	-0.940957	-8.309314	2.605195
55011	0	1.955964	0.653998	9.256152	0.019714	0.006531	0.092529	-0.932448	-8.118343	2.616785
55012	0	1.907394	0.655582	9.054910	0.019228	0.006548	0.090517	-0.925483	-7.923994	2.621749
55013	0	1.823265	0.653539	8.822432	0.018372	0.006531	0.088196	-0.922166	-7.744127	2.628792
55014	0	1.773034	0.659965	8.632371	0.017855	0.006600	0.086298	-0.925535	-7.579632	2.633712
55015	0	1.710110	0.646908	8.504440	0.017212	0.006470	0.085022	-0.928483	-7.430845	2.640531
55016	0	1.623012	0.634658	8.276303	0.016324	0.006346	0.082745	-0.929153	-7.301292	2.645555
55017	0	1.621847	0.628643	8.137546	0.016296	0.006287	0.081360	-0.930850	-7.192003	2.652772
55018	0	1.601862	0.616233	8.024346	0.016082	0.006164	0.080231	-0.933838	-7.102163	2.659230
55019	0	1.594247	0.634521	8.033215	0.015991	0.006348	0.080322	-0.938055	-7.032936	2.669750
55020	0	1.568140	0.603665	7.912667	0.015712	0.006037	0.079121	-0.938815	-6.989239	2.670147
55021	0	1.548943	0.604128	7.886017	0.015503	0.006042	0.078857	-0.940758	-6.969856	2.671719
55022	0	1.547626	0.591658	7.831275	0.015475	0.005918	0.078313	-0.941892	-6.971449	2.680437
55023	0	1.552274	0.603892	7.934210	0.015503	0.006042	0.079346	-0.946553	-7.000166	2.678804
55024	0	1.551616	0.633779	7.878202	0.015481	0.006340	0.078789	-0.948941	-7.051317	2.681439
55025	0	1.580012	0.628108	8.019020	0.015747	0.006287	0.080200	-0.955633	-7.127073	2.683020
55026	0	1.580055	0.620405	8.108311	0.015732	0.006214	0.081096	-0.968302	-7.224124	2.687216
55027	0	1.619709	0.591160	8.293110	0.016113	0.005920	0.082947	-0.978645	-7.339848	2.689689
55028	0	1.656629	0.571060	8.429914	0.016466	0.005719	0.084318	-0.988229	-7.475893	2.691243
55029	0	1.702058	0.597507	8.634285	0.016907	0.005981	0.086365	-0.994534	-7.626830	2.685141
55030	0	1.781656	0.614270	8.855246	0.017690	0.006151	0.088577	-1.003010	-7.790812	2.686702
55031	0	1.845103	0.615605	9.054827	0.018311	0.006165	0.090576	-1.011089	-7.968399	2.682434
55032	0	1.917803	0.668825	9.280659	0.019026	0.006696	0.092837	-1.017508	-8.156092	2.677322
55033	0	1.981305	0.633772	9.554878	0.019653	0.006348	0.095581	-1.026525	-8.347433	2.669605
55034	0	2.068787	0.668412	9.786202	0.020530	0.006693	0.097895	-1.033948	-8.532368	2.661869
55035	0	2.122920	0.670443	9.963459	0.021057	0.006714	0.099670	-1.041714	-8.730036	2.657275
55036	0	2.200892	0.680534	10.273438	0.021839	0.006816	0.102770	-1.050497	-8.919215	2.654809
55037	0	2.250215	0.670340	10.525158	0.022339	0.006714	0.105286	-1.059075	-9.096861	2.651989
55038	0	2.283049	0.674065	10.695384	0.022671	0.006753	0.106987	-1.069537	-9.267941	2.655100
55039	0	2.370712	0.749703	10.928280	0.023560	0.007507	0.109314	-1.077838	-9.422547	2.657640
55040	0	2.399815	0.693074	11.099147	0.023859	0.006937	0.111021	-1.082056	-9.566149	2.654733
55041	0	2.435636	0.755853	11.258349	0.024231	0.007568	0.112610	-1.089998	-9.693766	2.652240
55042	0	2.453417	0.772293	11.381501	0.024424	0.007731	0.113838	-1.096780	-9.805098	2.650128
55043	0	2.462543	0.707739	11.460505	0.024536	0.007080	0.114624	-1.098123	-9.894506	2.652978
55044	0	2.509730	0.743613	11.554535	0.025022	0.007441	0.115561	-1.101334	-9.969741	2.652313
55045	0	2.519368	0.774873	11.626194	0.025146	0.007751	0.116272	-1.103307	-10.016428	2.652527
55046	0	2.532944	0.756413	11.716048	0.025302	0.007563	0.117167	-1.101444	-10.043535	2.649027
55047	0	2.557554	0.720394	11.657664	0.025574	0.007202	0.116577	-1.099687	-10.045572	2.648621
55048	0	2.561515	0.739670	11.590828	0.025638	0.007388	0.115904	-1.091647	-10.023648	2.646642
55049	0	2.546527	0.744346	11.561123	0.025513	0.007446	0.115601	-1.095236	-9.977031	2.653030
55050	0	2.535424	0.737660	11.478143	0.025418	0.007380	0.114767	-1.099221	-9.913534	2.664518
55051	0	2.499677	0.757201	11.342267	0.025085	0.007568	0.113403	-1.097009	-9.824390	2.665112
55052	0	2.468547	0.733742	11.266988	0.024787	0.007331	0.112648	-1.092093	-9.721664	2.668947
55053	0	2.459717	0.732887	11.080569	0.024719	0.007324	0.110779	-1.089351	-9.595947	2.672353
55054	0	2.355928	0.709882	10.896494	0.023685	0.007089	0.108938	-1.080854	-9.463794	2.676736
55055	0	2.342372	0.709100	10.690172	0.023560	0.007080	0.106873	-1.071532	-9.318750	2.686142
55056	0	2.272498	0.686763	10.463960	0.022866	0.006857	0.104609	-1.062323	-9.164632	2.693105
55057	0	2.231425	0.696550	10.202147	0.022461	0.006958	0.101990	-1.056508	-9.000491	2.703417
55058	0	2.171890	0.710467	10.043519	0.021867	0.007094	0.100404	-1.047479	-8.832395	2.709020
55059	0	2.146034	0.696267	9.829832	0.021606	0.006958	0.098267	-1.044702	-8.662736	2.714651
55060	0	2.069329	0.685177	9.542808	0.020834	0.006845	0.095398	-1.038690	-8.494476	2.719004
55061	0	2.012996	0.678628	9.377801	0.020264	0.006775	0.093750	-1.027265	-8.331727	2.729500
55062	0	1.944881	0.686892	9.163320	0.019575	0.006858	0.091607	-1.015932	-8.174443	2.734783
55063	0	1.880696	0.641490	8.998929	0.018921	0.006409	0.089966	-1.010231	-8.029996	2.739992
55064	0	1.859350	0.691306	8.820204	0.018697	0.006908	0.088181	-1.006142	-7.896429	2.747907
55065	0	1.778841	0.635166	8.699428	0.017883	0.006348	0.086975	-1.002741	-7.772058	2.750669
55066	0	1.743426	0.617729	8.507524	0.017514	0.006172	0.085059	-0.997464	-7.664930	2.754969
55067	0	1.677987	0.629119	8.436337	0.016846	0.006287	0.084351	-0.992475	-7.576037	2.763834
55068	0	1.659943	0.611627	8.347043	0.016654	0.006112	0.083460	-0.987817	-7.501616	2.769251
55069	0	1.650119	0.622927	8.325949	0.016541	0.006226	0.083252	-0.983604	-7.447975	2.766427
55070	0	1.643923	0.629604	8.259926	0.016462	0.006293	0.082595	-0.980200	-7.416339	2.773346
55071	0	1.653217	0.646991	8.209395	0.016541	0.006470	0.082092	-0.980058	-7.405038	2.774841
55072	0	1.616303	0.610233	8.178890	0.016157	0.006104	0.081790	-0.981640	-7.413630	2.771907
55073	0	1.601144	0.548844	8.276007	0.015991	0.005493	0.082764	-0.987756	-7.441968	2.770411
55074	0	1.630967	0.608901	8.348207	0.016275	0.006093	0.083488	-0.992440	-7.489241	2.778163
55075	0	1.671134	0.604442	8.415768	0.016663	0.006042	0.084167	-0.988850	-7.555826	2.777988
55076	0	1.725235	0.628960	8.431628	0.017187	0.006289	0.084330	-0.987303	-7.644609	2.778791
55077	0	1.753394	0.634449	8.561666	0.017456	0.006348	0.085632	-0.989914	-7.748962	2.779552
55078	0	1.776704	0.670605	8.753477	0.017676	0.006707	0.087553	-0.989596	-7.867717	2.781764
55079	0	1.810663	0.658681	8.933539	0.018005	0.006592	0.089355	-0.994050	-7.997661	2.778648
55080	0	1.832248	0.633135	9.094052	0.018211	0.006337	0.090962	-0.999266	-8.137745	2.777355
55081	0	1.879360	0.652155	9.189581	0.018677	0.006531	0.091919	-1.008511	-8.283495	2.775395
55082	0	1.977788	0.643872	9.410237	0.019649	0.006451	0.094129	-1.020530	-8.441041	2.773418
55083	0	2.051532	0.682728	9.659187	0.020386	0.006836	0.096619	-1.028356	-8.594805	2.771282
55084	0	2.090673	0.687427	9.842821	0.020772	0.006879	0.098456	-1.031275	-8.751731	2.767025
55085	0	2.131333	0.738148	10.031370	0.021179	0.007385	0.100342	-1.033210	-8.904974	2.763291
55086	0	2.164822	0.730858	10.239304	0.021514	0.007316	0.102421	-1.038743	-9.055310	2.761604
55087	0	2.216791	0.713305	10.476963	0.022034	0.007141	0.104797	-1.045240	-9.202218	2.757630
55088	0	2.291524	0.699392	10.624044	0.022794	0.007002	0.106266	-1.051710	-9.333410	2.754196
55089	0	2.342966	0.707038	10.751978	0.023315	0.007080	0.107544	-1.060047	-9.455362	2.753453
55090	0	2.365547	0.705343	10.966992	0.023548	0.007060	0.109693	-1.065184	-9.567782	2.758709
55091	0	2.419962	0.707894	11.069806	0.024109	0.007080	0.110718	-1.064891	-9.661985	2.757145
55092	0	2.412247	0.726078	11.176025	0.024048	0.007260	0.111776	-1.063233	-9.738793	2.753204
55093	0	2.417088	0.763109	11.277959	0.024109	0.007629	0.112793	-1.060547	-9.802106	2.750754
55094	0	2.439674	0.781326	11.324474	0.024355	0.007815	0.113254	-1.061996	-9.844784	2.746442
55095	0	2.437618	0.768829	11.376472	0.024353	0.007690	0.113770	-1.063798	-9.868531	2.747162
55096	0	2.458870	0.731900	11.436796	0.024582	0.007319	0.114369	-1.064157	-9.875793	2.748063
55097	0	2.464714	0.701686	11.419930	0.024658	0.007019	0.114197	-1.066572	-9.865233	2.753357
55098	0	2.466222	0.696246	11.433042	0.024696	0.006953	0.114324	-1.057998	-9.831576	2.757384
55099	0	2.424006	0.739709	11.341367	0.024292	0.007385	0.113403	-1.047027	-9.779677	2.760543
55100	0	2.387552	0.753355	11.221720	0.023945	0.007530	0.112203	-1.044773	-9.709487	2.762649
55101	0	2.402386	0.757990	11.146778	0.024109	0.007568	0.111450	-1.034444	-9.622730	2.768646
55102	0	2.378449	0.741119	10.949111	0.023881	0.007407	0.109470	-1.031916	-9.522449	2.770179
55103	0	2.327320	0.720166	10.781048	0.023376	0.007202	0.107788	-1.034173	-9.413390	2.771888
55104	0	2.312221	0.690009	10.608614	0.023234	0.006895	0.106062	-1.030717	-9.292965	2.778089
55105	0	2.289046	0.715135	10.500598	0.023010	0.007141	0.104980	-1.021685	-9.162988	2.786022
55106	0	2.210184	0.698306	10.261421	0.022226	0.006977	0.102588	-1.017230	-9.024746	2.793137
55107	0	2.147718	0.721190	10.085702	0.021606	0.007202	0.100830	-1.008527	-8.878688	2.797564
55108	0	2.056033	0.710632	9.809925	0.020683	0.007098	0.098074	-1.001293	-8.735848	2.808304
55109	0	2.002323	0.678339	9.639860	0.020142	0.006775	0.096375	-0.993429	-8.595937	2.813482
55110	0	1.979065	0.698499	9.540804	0.019907	0.006974	0.095385	-0.982725	-8.457010	2.817519
55111	0	1.936461	0.684485	9.334409	0.019470	0.006836	0.093323	-0.973809	-8.328165	2.822508
55112	0	1.898095	0.643264	9.118770	0.019080	0.006426	0.091167	-0.967119	-8.204283	2.832186
55113	0	1.834181	0.629913	9.004454	0.018433	0.006287	0.090027	-0.953025	-8.089497	2.838041
55114	0	1.798427	0.650266	8.910117	0.018069	0.006494	0.089085	-0.943015	-7.980959	2.842662
55115	0	1.781342	0.678079	8.778232	0.017883	0.006775	0.087769	-0.936667	-7.890457	2.849234
55116	0	1.756652	0.642276	8.634173	0.017623	0.006420	0.086330	-0.934230	-7.816264	2.856011
55117	0	1.734607	0.635639	8.545853	0.017395	0.006348	0.085449	-0.923547	-7.751319	2.857729
55118	0	1.689731	0.612254	8.486368	0.016932	0.006121	0.084857	-0.921705	-7.705768	2.859421
55119	0	1.688597	0.604287	8.465988	0.016907	0.006042	0.084656	-0.921615	-7.678285	2.857856
55120	0	1.673449	0.628751	8.442081	0.016743	0.006287	0.084419	-0.920609	-7.667736	2.857095
55121	0	1.673136	0.635035	8.398263	0.016724	0.006348	0.083984	-0.916731	-7.678792	2.861626
55122	0	1.669625	0.641151	8.403809	0.016678	0.006413	0.084042	-0.918940	-7.704359	2.866648
55123	0	1.681768	0.665032	8.446629	0.016785	0.006653	0.084473	-0.921676	-7.749603	2.863699
55124	0	1.726236	0.676800	8.554902	0.017218	0.006769	0.085558	-0.922390	-7.809936	2.859499
55125	0	1.727221	0.652416	8.562069	0.017212	0.006531	0.085632	-0.929985	-7.891019	2.856308
55126	0	1.795516	0.651399	8.644713	0.017882	0.006516	0.086462	-0.931754	-7.987874	2.854031
55127	0	1.839580	0.646561	8.799523	0.018311	0.006470	0.088013	-0.935281	-8.099214	2.856000
55128	0	1.876227	0.676095	8.978812	0.018667	0.006766	0.089808	-0.940178	-8.220797	2.855244
55129	0	1.920294	0.676708	9.153263	0.019104	0.006775	0.091553	-0.947982	-8.344961	2.850302
55130	0	1.917280	0.669376	9.356555	0.019062	0.006698	0.093588	-0.950628	-8.480905	2.855314
55131	0	1.989241	0.713485	9.427520	0.019775	0.007141	0.094299	-0.955990	-8.623396	2.849125
55132	0	2.037906	0.675523	9.636109	0.020259	0.006762	0.096386	-0.961246	-8.766589	2.845772
55133	0	2.105645	0.694947	9.830234	0.020935	0.006958	0.098328	-0.968879	-8.908410	2.844734
55134	0	2.124435	0.650985	10.008130	0.021121	0.006513	0.100107	-0.969856	-9.049990	2.842723
55135	0	2.160871	0.683234	10.245215	0.021484	0.006836	0.102478	-0.971698	-9.189419	2.840208
55136	0	2.203552	0.712572	10.362122	0.021919	0.007133	0.103645	-0.978211	-9.318375	2.834321
55137	0	2.300233	0.719639	10.544433	0.022888	0.007202	0.105469	-0.982432	-9.442824	2.833046
55138	0	2.304302	0.724382	10.686144	0.022936	0.007251	0.106884	-0.988021	-9.558145	2.826041
55139	0	2.359160	0.731610	10.862297	0.023499	0.007324	0.108643	-0.994955	-9.656789	2.821156
55140	0	2.401332	0.760309	10.986685	0.023931	0.007612	0.109884	-1.003027	-9.743612	2.818248
55141	0	2.399387	0.750100	11.064243	0.023926	0.007507	0.110657	-1.008435	-9.814680	2.820474
55142	0	2.405704	0.736555	11.140900	0.024001	0.007372	0.111421	-1.014033	-9.872778	2.820393
55143	0	2.439166	0.775020	11.205223	0.024353	0.007751	0.112061	-1.014700	-9.912886	2.819179
55144	0	2.445282	0.780794	11.252688	0.024430	0.007810	0.112532	-1.016093	-9.936485	2.819841
55145	0	2.459888	0.762943	11.309777	0.024597	0.007629	0.113098	-1.016089	-9.938920	2.826845
55146	0	2.452498	0.720024	11.285616	0.024539	0.007201	0.112853	-1.017335	-9.925446	2.831253
55147	0	2.431314	0.713994	11.274062	0.024353	0.007141	0.112732	-1.019220	-9.885708	2.834427
55148	0	2.416270	0.738445	11.221025	0.024212	0.007382	0.112200	-1.017999	-9.836291	2.840150
55149	0	2.355693	0.720679	11.134132	0.023621	0.007202	0.111328	-1.014364	-9.771591	2.844614
55150	0	2.347468	0.727540	11.033312	0.023555	0.007272	0.110316	-1.011993	-9.689238	2.849763
55151	0	2.322493	0.714486	10.921095	0.023315	0.007141	0.109192	-1.009641	-9.595163	2.853680
55152	0	2.284965	0.714859	10.809129	0.022953	0.007148	0.108069	-1.010571	-9.486486	2.861447
55153	0	2.271478	0.720146	10.610329	0.022827	0.007202	0.106079	-1.013248	-9.366067	2.865044
55154	0	2.230607	0.677399	10.444275	0.022423	0.006773	0.104418	-1.014194	-9.238962	2.872061
55155	0	2.178775	0.695898	10.287051	0.021912	0.006958	0.102844	-1.015285	-9.101944	2.875691
55156	0	2.142515	0.666019	10.115087	0.021545	0.006654	0.101126	-1.010236	-8.966657	2.877941
55157	0	2.080986	0.732673	9.933035	0.020935	0.007324	0.099304	-1.009584	-8.823226	2.885296
55158	0	2.032343	0.684520	9.718287	0.020446	0.006841	0.097157	-1.006528	-8.679908	2.892522
55159	0	1.996402	0.714597	9.536105	0.020081	0.007141	0.095337	-1.002903	-8.540889	2.893132
55160	0	1.949621	0.703214	9.375840	0.019607	0.007028	0.093736	-0.999479	-8.406997	2.894893
55161	0	1.912761	0.677763	9.181726	0.019226	0.006775	0.091797	-0.997912	-8.285085	2.900496
55162	0	1.856898	0.678308	9.087872	0.018664	0.006780	0.090859	-0.995443	-8.165820	2.902073
55163	0	1.798328	0.647185	8.943312	0.018066	0.006470	0.089417	-0.994323	-8.060282	2.903528
55164	0	1.764606	0.659849	8.812064	0.017719	0.006596	0.088106	-0.992008	-7.966040	2.905109
55165	0	1.751567	0.641366	8.680426	0.017578	0.006409	0.086792	-0.986714	-7.884531	2.905360
55166	0	1.734219	0.611245	8.572757	0.017393	0.006113	0.085717	-0.988514	-7.817373	2.906432
55167	0	1.705746	0.616248	8.502863	0.017090	0.006165	0.085022	-0.991977	-7.774610	2.902814
55168	0	1.681834	0.609809	8.473392	0.016842	0.006099	0.084729	-0.993291	-7.743602	2.903690
55169	0	1.659292	0.616224	8.453556	0.016602	0.006165	0.084534	-0.996577	-7.732680	2.902734
55170	0	1.670715	0.634086	8.447535	0.016706	0.006343	0.084476	-0.999329	-7.735689	2.898110
55171	0	1.686214	0.616519	8.410311	0.016846	0.006165	0.084106	-0.998067	-7.758788	2.900560
55172	0	1.721217	0.659052	8.464244	0.017183	0.006593	0.084648	-1.000421	-7.798522	2.903279
55173	0	1.731741	0.640137	8.544077	0.017273	0.006409	0.085449	-1.009221	-7.858779	2.903646
55174	0	1.741995	0.645471	8.651914	0.017363	0.006454	0.086531	-1.007847	-7.935382	2.896082
55175	0	1.782893	0.628208	8.696158	0.017761	0.006287	0.086975	-1.012442	-8.025189	2.893602
55176	0	1.760972	0.639471	8.833715	0.017532	0.006399	0.088352	-1.016718	-8.126134	2.889354
55177	0	1.827789	0.628080	8.952079	0.018188	0.006287	0.089539	-1.022444	-8.241160	2.881199
55178	0	1.859261	0.645551	9.125220	0.018493	0.006457	0.091272	-1.022852	-8.367157	2.879229
55179	0	1.957501	0.682638	9.263001	0.019470	0.006836	0.092651	-1.032581	-8.497306	2.878254
55180	0	2.004328	0.711146	9.410945	0.019927	0.007121	0.094133	-1.042045	-8.639348	2.874274
55181	0	2.019439	0.670519	9.561875	0.020081	0.006714	0.095642	-1.050283	-8.776310	2.867971
55182	0	2.074131	0.687055	9.758199	0.020617	0.006879	0.097608	-1.057692	-8.922246	2.868695
55183	0	2.112295	0.682906	10.013251	0.020996	0.006836	0.100159	-1.063276	-9.067970	2.864815
55184	0	2.137962	0.693842	10.172721	0.021254	0.006944	0.101753	-1.067018	-9.210508	2.866414
55185	0	2.203252	0.670151	10.342974	0.021912	0.006714	0.103455	-1.078522	-9.345082	2.864723
55186	0	2.294441	0.686488	10.502518	0.022828	0.006871	0.105050	-1.083377	-9.472618	2.863157
55187	0	2.318770	0.694729	10.666493	0.023071	0.006958	0.106689	-1.092824	-9.598325	2.861821
55188	0	2.353125	0.686535	10.820425	0.023429	0.006875	0.108226	-1.101295	-9.707401	2.863720
55189	0	2.371205	0.725474	10.911160	0.023621	0.007263	0.109131	-1.108610	-9.804149	2.868437
55190	0	2.419373	0.729808	11.096559	0.024112	0.007306	0.110983	-1.115517	-9.889544	2.871271
55191	0	2.422923	0.737674	11.162101	0.024170	0.007385	0.111633	-1.123269	-9.951214	2.873900
55192	0	2.433960	0.754738	11.208604	0.024289	0.007550	0.112097	-1.125417	-10.003596	2.876510
55193	0	2.427005	0.725775	11.321219	0.024231	0.007263	0.113220	-1.130280	-10.043988	2.876022
55194	0	2.456487	0.724782	11.307872	0.024553	0.007252	0.113081	-1.134041	-10.056578	2.874232
55195	0	2.453045	0.744124	11.340488	0.024536	0.007446	0.113403	-1.139266	-10.051742	2.879546
55196	0	2.455856	0.749200	11.329032	0.024586	0.007497	0.113284	-1.144559	-10.025193	2.877831
55197	0	2.431719	0.774520	11.261804	0.024353	0.007751	0.112610	-1.151514	-9.989662	2.881852
55198	0	2.422503	0.816089	11.172314	0.024282	0.008165	0.111711	-1.156931	-9.932742	2.882118
55199	0	2.446711	0.750298	11.116054	0.024536	0.007507	0.111145	-1.162457	-9.862596	2.883683
55200	0	2.388751	0.706912	11.003330	0.023972	0.007071	0.110015	-1.165289	-9.776093	2.883468
55201	0	2.346652	0.707758	10.927313	0.023560	0.007080	0.109253	-1.169414	-9.679562	2.885856
55202	0	2.289887	0.682877	10.785080	0.023009	0.006830	0.107827	-1.172735	-9.563303	2.887539
55203	0	2.271753	0.689891	10.598048	0.022827	0.006897	0.105957	-1.172485	-9.445854	2.894245
55204	0	2.200160	0.665906	10.431823	0.022122	0.006656	0.104293	-1.170853	-9.314276	2.898048
55205	0	2.148263	0.702511	10.238163	0.021606	0.007019	0.102356	-1.166222	-9.176812	2.896587
55206	0	2.112061	0.660665	9.968575	0.021243	0.006603	0.099660	-1.164444	-9.037131	2.902774
55207	0	2.056920	0.683590	9.823116	0.020691	0.006836	0.098206	-1.166607	-8.896279	2.905271
55208	0	2.020761	0.683695	9.632852	0.020329	0.006835	0.096303	-1.166425	-8.752457	2.910231
55209	0	1.983860	0.659983	9.517835	0.019958	0.006592	0.095154	-1.158965	-8.609250	2.910717
55210	0	1.949402	0.648724	9.339267	0.019601	0.006485	0.093370	-1.158093	-8.479277	2.917191
55211	0	1.913005	0.665550	9.218289	0.019226	0.006653	0.092163	-1.156495	-8.361014	2.921860
55212	0	1.857942	0.660238	9.026660	0.018671	0.006597	0.090248	-1.150838	-8.245845	2.923396
55213	0	1.847516	0.720644	8.876137	0.018555	0.007202	0.088745	-1.146820	-8.144321	2.923459
55214	0	1.808320	0.690339	8.793643	0.018152	0.006905	0.087922	-1.149641	-8.055465	2.926191
55215	0	1.763924	0.647013	8.698746	0.017700	0.006470	0.086975	-1.150231	-7.976269	2.924866
55216	0	1.716214	0.585982	8.633763	0.017213	0.005859	0.086328	-1.150513	-7.910002	2.929427
55217	0	1.699232	0.598452	8.563936	0.017029	0.005981	0.085632	-1.147046	-7.862196	2.931429
55218	0	1.674742	0.617449	8.510114	0.016773	0.006170	0.085096	-1.141862	-7.828447	2.929656
55219	0	1.683872	0.628436	8.508456	0.016846	0.006287	0.085083	-1.144951	-7.819978	2.930422
55220	0	1.671394	0.592003	8.471844	0.016709	0.005916	0.084720	-1.138904	-7.827133	2.933017
55221	0	1.686157	0.604287	8.471361	0.016846	0.006042	0.084717	-1.137971	-7.849473	2.933664
55222	0	1.696626	0.646671	8.519305	0.016938	0.006470	0.085198	-1.141444	-7.888071	2.929155
55223	0	1.670158	0.610145	8.544176	0.016663	0.006104	0.085449	-1.143418	-7.941193	2.927040
55224	0	1.722014	0.597317	8.652153	0.017168	0.005977	0.086532	-1.147004	-8.011008	2.925434
55225	0	1.758010	0.616049	8.714581	0.017517	0.006165	0.087158	-1.151073	-8.094652	2.922616
55226	0	1.783985	0.608923	8.888828	0.017767	0.006095	0.088902	-1.156977	-8.189404	2.916921
55227	0	1.833348	0.628777	8.982659	0.018250	0.006287	0.089844	-1.153923	-8.297249	2.913961
55228	0	1.851415	0.610157	9.101019	0.018419	0.006105	0.091029	-1.156955	-8.417459	2.912038
55229	0	1.920900	0.658979	9.244667	0.019104	0.006592	0.092468	-1.157474	-8.548294	2.905565
55230	0	1.979699	0.688678	9.490316	0.019686	0.006892	0.094926	-1.161912	-8.683278	2.903843
55231	0	2.025426	0.707782	9.622899	0.020142	0.007080	0.096252	-1.162519	-8.818111	2.897998
55232	0	2.061541	0.676244	9.813291	0.020494	0.006770	0.098158	-1.169240	-8.961147	2.893317
55233	0	2.081544	0.658419	9.970606	0.020691	0.006592	0.099731	-1.175713	-9.104977	2.890397
55234	0	2.155481	0.681655	10.166762	0.021433	0.006820	0.101693	-1.177122	-9.243134	2.884279
55235	0	2.184423	0.683467	10.349137	0.021729	0.006836	0.103516	-1.176518	-9.372010	2.881309
55236	0	2.232101	0.718906	10.454097	0.022206	0.007199	0.104565	-1.185651	-9.498472	2.878817
55237	0	2.262835	0.732093	10.666719	0.022522	0.007324	0.106689	-1.187367	-9.613500	2.877736
55238	0	2.302474	0.688550	10.826980	0.022921	0.006889	0.108292	-1.189679	-9.724517	2.878674
55239	0	2.358603	0.732311	10.874580	0.023499	0.007324	0.108765	-1.189340	-9.817519	2.877293
55240	0	2.381599	0.719710	10.974692	0.023736	0.007199	0.109764	-1.190236	-9.901870	2.874339
55241	0	2.380653	0.695502	11.088738	0.023743	0.006958	0.110901	-1.192244	-9.968744	2.875614
55242	0	2.409789	0.719531	11.196255	0.024055	0.007195	0.111972	-1.191684	-10.014027	2.876739
55243	0	2.426489	0.726557	11.205305	0.024231	0.007263	0.112061	-1.188733	-10.049639	2.881104
55244	0	2.443947	0.720732	11.234630	0.024421	0.007206	0.112350	-1.187039	-10.069688	2.885438
55245	0	2.423045	0.744880	11.157221	0.024231	0.007446	0.111572	-1.184383	-10.070119	2.880627
55246	0	2.397308	0.751818	11.200062	0.023985	0.007511	0.111999	-1.177369	-10.058979	2.881111
55247	0	2.432226	0.787958	11.151752	0.024353	0.007874	0.111511	-1.171612	-10.028362	2.879999
55248	0	2.418120	0.733479	11.153428	0.024230	0.007336	0.111524	-1.173180	-9.979248	2.879469
55249	0	2.373849	0.738808	11.042646	0.023804	0.007385	0.110413	-1.171280	-9.912614	2.882824
55250	0	2.372315	0.727464	10.893006	0.023797	0.007268	0.108914	-1.165432	-9.835944	2.881947
55251	0	2.365933	0.720448	10.792832	0.023743	0.007202	0.107910	-1.164280	-9.748536	2.880914
55252	0	2.330003	0.709526	10.637854	0.023395	0.007084	0.106359	-1.153647	-9.647779	2.880396
55253	0	2.278522	0.720562	10.469753	0.022888	0.007202	0.104675	-1.151534	-9.536210	2.888888
55254	0	2.214654	0.702908	10.364300	0.022257	0.007026	0.103620	-1.149645	-9.415386	2.902311
55255	0	2.198606	0.745647	10.213455	0.022095	0.007446	0.102112	-1.140078	-9.294591	2.911295
55256	0	2.152771	0.692549	10.040947	0.021637	0.006916	0.100387	-1.131194	-9.171059	2.911919
55257	0	2.088415	0.684493	9.853393	0.020996	0.006836	0.098511	-1.122704	-9.042036	2.912551
55258	0	2.048547	0.643317	9.680783	0.020593	0.006426	0.096786	-1.115937	-8.916274	2.913382
55259	0	1.997681	0.647590	9.548035	0.020081	0.006470	0.095459	-1.110339	-8.792907	2.917980
55260	0	1.953755	0.673120	9.417728	0.019631	0.006725	0.094158	-1.104838	-8.679890	2.917826
55261	0	1.888872	0.677979	9.273110	0.018982	0.006775	0.092712	-1.100440	-8.565861	2.917454
55262	0	1.853049	0.660438	9.130067	0.018615	0.006600	0.091284	-1.096900	-8.461228	2.919141
55263	0	1.835791	0.635378	9.004170	0.018433	0.006348	0.090027	-1.090449	-8.367270	2.920577
55264	0	1.803688	0.642163	8.909195	0.018102	0.006420	0.089079	-1.089631	-8.285012	2.921770
55265	0	1.801041	0.678227	8.777950	0.018066	0.006775	0.087769	-1.081013	-8.212995	2.925364
55266	0	1.772898	0.630197	8.694370	0.017772	0.006301	0.086935	-1.080327	-8.157727	2.926132
55267	0	1.742090	0.646886	8.692118	0.017456	0.006470	0.086914	-1.081983	-8.112428	2.926575
55268	0	1.699802	0.610478	8.607709	0.017020	0.006102	0.086073	-1.078111	-8.083877	2.921531
55269	0	1.725965	0.641215	8.709955	0.017273	0.006409	0.087097	-1.073719	-8.067366	2.919853
55270	0	1.712797	0.677954	8.636797	0.017124	0.006782	0.086369	-1.076178	-8.073312	2.919912
55271	0	1.759701	0.659258	8.629980	0.017578	0.006592	0.086304	-1.074628	-8.099274	2.917425
55272	0	1.745915	0.665291	8.647287	0.017432	0.006654	0.086478	-1.075131	-8.135861	2.912203
55273	0	1.761417	0.646819	8.721208	0.017578	0.006470	0.087219	-1.076291	-8.184085	2.908522
55274	0	1.757572	0.634365	8.737743	0.017528	0.006344	0.087387	-1.075457	-8.248045	2.905136
55275	0	1.775791	0.628201	8.897809	0.017700	0.006287	0.088989	-1.080112	-8.323183	2.902563
55276	0	1.800484	0.615381	8.931916	0.017938	0.006155	0.089333	-1.080208	-8.410159	2.904444
55277	0	1.832602	0.616136	9.080513	0.018250	0.006165	0.090820	-1.082639	-8.507485	2.902042
55278	0	1.910119	0.664366	9.266251	0.019015	0.006646	0.092680	-1.083951	-8.614413	2.900199
55279	0	1.931744	0.671027	9.360940	0.019226	0.006714	0.093628	-1.086495	-8.726983	2.895726
55280	0	1.993930	0.664495	9.521592	0.019839	0.006645	0.095237	-1.084823	-8.848071	2.891682
55281	0	2.030036	0.683678	9.678127	0.020203	0.006836	0.096802	-1.081920	-8.964507	2.883627
55282	0	2.081067	0.744349	9.850810	0.020706	0.007447	0.098530	-1.084216	-9.086769	2.874338
55283	0	2.104056	0.701688	9.995361	0.020935	0.007019	0.099976	-1.084650	-9.208424	2.874298
55284	0	2.168416	0.706385	10.192202	0.021577	0.007075	0.101944	-1.095390	-9.329758	2.870528
55285	0	2.183137	0.689372	10.312793	0.021729	0.006897	0.103149	-1.097057	-9.444806	2.868053
55286	0	2.209386	0.736971	10.436749	0.021997	0.007378	0.104387	-1.103855	-9.551406	2.863061
55287	0	2.261434	0.720040	10.551016	0.022522	0.007202	0.105530	-1.104013	-9.652482	2.862817
55288	0	2.292241	0.761943	10.663023	0.022831	0.007626	0.106649	-1.108854	-9.751482	2.865133
55289	0	2.320755	0.750614	10.832140	0.023132	0.007507	0.108337	-1.108612	-9.831855	2.860113
55290	0	2.310857	0.731944	10.877861	0.023039	0.007321	0.108793	-1.109319	-9.906087	2.863157
55291	0	2.360916	0.720238	10.942534	0.023560	0.007202	0.109436	-1.108096	-9.958869	2.860138
55292	0	2.412420	0.719835	11.007737	0.024086	0.007202	0.110085	-1.111185	-9.999516	2.862731
55293	0	2.376852	0.695944	11.016279	0.023743	0.006958	0.110168	-1.109108	-10.027298	2.865157
55294	0	2.363238	0.757537	11.076247	0.023611	0.007570	0.110767	-1.103389	-10.050201	2.867637
55295	0	2.355409	0.708302	11.108496	0.023560	0.007080	0.111084	-1.100293	-10.045460	2.868331
55296	0	2.353110	0.776178	11.047789	0.023548	0.007757	0.110475	-1.095785	-10.028685	2.876073
55297	0	2.377324	0.756847	10.986987	0.023804	0.007568	0.109863	-1.096006	-9.997833	2.877447
55298	0	2.369663	0.757000	10.994654	0.023743	0.007568	0.109937	-1.094857	-9.950792	2.873298
55299	0	2.313597	0.738825	10.877667	0.023193	0.007385	0.108765	-1.092487	-9.891291	2.873568
55300	0	2.332025	0.702746	10.721552	0.023385	0.007025	0.107202	-1.090542	-9.823001	2.873862
55301	0	2.299637	0.726484	10.640039	0.023071	0.007263	0.106384	-1.089839	-9.743303	2.873817
55302	0	2.265773	0.720698	10.484660	0.022740	0.007205	0.104829	-1.088921	-9.653983	2.876282
55303	0	2.206207	0.714822	10.353516	0.022156	0.007141	0.103516	-1.082550	-9.551299	2.880844
55304	0	2.205782	0.758329	10.253753	0.022153	0.007582	0.102517	-1.082247	-9.446082	2.881820
55305	0	2.144823	0.732698	10.152186	0.021545	0.007324	0.101501	-1.080643	-9.337424	2.878902
55306	0	2.125850	0.715032	9.924253	0.021355	0.007146	0.099222	-1.077061	-9.227398	2.882748
55307	0	2.041639	0.702339	9.804125	0.020508	0.007019	0.098022	-1.073432	-9.121561	2.886610
55308	0	2.060142	0.690980	9.655317	0.020694	0.006905	0.096534	-1.068771	-9.012971	2.889017
55309	0	2.011464	0.671958	9.486694	0.020203	0.006714	0.094849	-1.063315	-8.907695	2.891266
55310	0	1.932979	0.654689	9.410820	0.019418	0.006541	0.094090	-1.057893	-8.801598	2.892621
55311	0	1.945686	0.708556	9.297174	0.019531	0.007080	0.092957	-1.052347	-8.710915	2.891586
55312	0	1.907413	0.679003	9.226685	0.019139	0.006785	0.092254	-1.047618	-8.630963	2.891438
55313	0	1.885481	0.665559	9.077284	0.018921	0.006653	0.090759	-1.045152	-8.548505	2.894455
55314	0	1.861478	0.653884	8.994212	0.018667	0.006536	0.089931	-1.041692	-8.482637	2.898973
55315	0	1.814739	0.647397	8.972970	0.018188	0.006470	0.089722	-1.036845	-8.431092	2.901760
55316	0	1.831568	0.659901	8.876762	0.018351	0.006599	0.088760	-1.037781	-8.386917	2.903022
55317	0	1.815899	0.634989	8.838481	0.018188	0.006348	0.088379	-1.035242	-8.349600	2.900504
55318	0	1.793436	0.659472	8.759940	0.017946	0.006596	0.087597	-1.036372	-8.334909	2.898992
55319	0	1.782006	0.628897	8.764677	0.017822	0.006287	0.087646	-1.033149	-8.332869	2.893495
55320	0	1.794816	0.665483	8.727864	0.017940	0.006657	0.087280	-1.035069	-8.344946	2.892208
55321	0	1.802195	0.659037	8.764319	0.018005	0.006592	0.087646	-1.036311	-8.367397	2.891731
55322	0	1.782295	0.639918	8.873317	0.017795	0.006405	0.088738	-1.042784	-8.404746	2.895303
55323	0	1.798105	0.664725	8.910435	0.017944	0.006653	0.089111	-1.048944	-8.452680	2.891711
55324	0	1.806558	0.639539	8.975894	0.018018	0.006397	0.089768	-1.050131	-8.514419	2.889214
55325	0	1.867090	0.677128	9.038196	0.018616	0.006775	0.090393	-1.053351	-8.585035	2.887114
55326	0	1.891638	0.688666	9.121081	0.018848	0.006889	0.091225	-1.055145	-8.671058	2.880697
55327	0	1.911691	0.725596	9.190418	0.019043	0.007263	0.091919	-1.062371	-8.763792	2.881902
55328	0	1.945872	0.675281	9.382509	0.019377	0.006760	0.093842	-1.068851	-8.864525	2.875171
55329	0	1.998196	0.657897	9.483177	0.019897	0.006592	0.094849	-1.082352	-8.967270	2.875080
55330	0	2.015937	0.667721	9.668832	0.020069	0.006687	0.096706	-1.092133	-9.074857	2.870839
55331	0	2.060558	0.688979	9.812457	0.020508	0.006897	0.098145	-1.098418	-9.189623	2.866413
55332	0	2.073699	0.687238	9.936756	0.020644	0.006882	0.099386	-1.107199	-9.297247	2.869694
55333	0	2.108778	0.627681	10.062843	0.020996	0.006287	0.100647	-1.116393	-9.402318	2.866275
55334	0	2.133512	0.687166	10.199380	0.021243	0.006877	0.102013	-1.120410	-9.506325	2.861875
55335	0	2.187476	0.732372	10.380293	0.021790	0.007324	0.103821	-1.119194	-9.601007	2.852338
55336	0	2.198713	0.743451	10.462153	0.021900	0.007444	0.104639	-1.128168	-9.696830	2.851845
55337	0	2.260320	0.737608	10.557412	0.022522	0.007385	0.105591	-1.136355	-9.785595	2.846845
55338	0	2.263331	0.698868	10.700743	0.022564	0.007000	0.107021	-1.146933	-9.860543	2.846078
55339	0	2.313125	0.707679	10.789754	0.023071	0.007080	0.107910	-1.149116	-9.924874	2.843080
55340	0	2.336332	0.706485	10.860663	0.023314	0.007072	0.108617	-1.156001	-9.978096	2.849866
55341	0	2.340911	0.713521	10.869698	0.023376	0.007141	0.108704	-1.161360	-10.013202	2.847299
55342	0	2.334773	0.718393	10.905076	0.023319	0.007190	0.109056	-1.166651	-10.043804	2.844764
55343	0	2.344692	0.731980	10.949535	0.023438	0.007324	0.109497	-1.170809	-10.054357	2.845368
55344	0	2.315123	0.725195	10.924906	0.023150	0.007254	0.109249	-1.172295	-10.055877	2.845273
55345	0	2.342376	0.726408	10.919478	0.023438	0.007263	0.109192	-1.171290	-10.042160	2.846031
55346	0	2.326394	0.714779	10.877414	0.023288	0.007142	0.108769	-1.165401	-10.017753	2.845942
55347	0	2.302893	0.701922	10.846847	0.023071	0.007019	0.108459	-1.165597	-9.973726	2.845396
55348	0	2.268937	0.707759	10.775554	0.022742	0.007080	0.107744	-1.168785	-9.918193	2.841958
55349	0	2.271179	0.683918	10.712803	0.022766	0.006836	0.107117	-1.165988	-9.860805	2.843304
55350	0	2.289880	0.702388	10.605406	0.022964	0.007025	0.106040	-1.167748	-9.791605	2.848230
55351	0	2.250725	0.726096	10.487485	0.022583	0.007263	0.104858	-1.171150	-9.709571	2.846302
55352	0	2.229626	0.683361	10.368634	0.022372	0.006831	0.103670	-1.169476	-9.626325	2.846224
55353	0	2.176556	0.683854	10.298415	0.021851	0.006836	0.102966	-1.167756	-9.532461	2.847576
55354	0	2.140718	0.690575	10.173814	0.021500	0.006902	0.101719	-1.164560	-9.429085	2.845136
55355	0	2.139663	0.739137	9.974987	0.021484	0.007385	0.099731	-1.158833	-9.329042	2.844351
55356	0	2.110017	0.709817	9.819958	0.021190	0.007092	0.098181	-1.152419	-9.225331	2.847485
55357	0	2.054578	0.690017	9.694148	0.020630	0.006897	0.096924	-1.149865	-9.126660	2.848418
55358	0	1.995865	0.677995	9.550972	0.020037	0.006781	0.095493	-1.151750	-9.033777	2.847898
55359	0	1.963913	0.683767	9.474207	0.019714	0.006836	0.094727	-1.150714	-8.943508	2.847985
55360	0	1.918542	0.683750	9.361196	0.019260	0.006839	0.093596	-1.153330	-8.852426	2.850508
55361	0	1.885635	0.665510	9.260334	0.018921	0.006653	0.092590	-1.151390	-8.773258	2.848132
55362	0	1.861206	0.635338	9.122325	0.018671	0.006351	0.091211	-1.149763	-8.699855	2.848569
55363	0	1.838156	0.671512	9.076954	0.018433	0.006714	0.090759	-1.148810	-8.636069	2.845167
55364	0	1.835471	0.671419	8.981061	0.018393	0.006716	0.089803	-1.151170	-8.588386	2.847663
55365	0	1.815769	0.640793	8.985003	0.018188	0.006409	0.089844	-1.152350	-8.549731	2.851007
55366	0	1.804646	0.634746	8.863939	0.018066	0.006346	0.088635	-1.150169	-8.524518	2.852384
55367	0	1.829957	0.622418	8.844231	0.018311	0.006226	0.088440	-1.151853	-8.510879	2.848406
55368	0	1.773945	0.622142	8.868789	0.017739	0.006222	0.088688	-1.151964	-8.511612	2.845553
55369	0	1.795242	0.616468	8.843829	0.017944	0.006165	0.088440	-1.151302	-8.522604	2.839678
55370	0	1.797403	0.646950	8.855548	0.017961	0.006470	0.088558	-1.150986	-8.540549	2.835617
55371	0	1.778769	0.634194	8.922853	0.017761	0.006348	0.089233	-1.157434	-8.574987	2.833012
55372	0	1.828101	0.664003	8.988638	0.018242	0.006640	0.089894	-1.156847	-8.625239	2.833690
55373	0	1.835506	0.652590	9.050648	0.018311	0.006531	0.090515	-1.161763	-8.681954	2.837558
55374	0	1.869570	0.651342	9.073089	0.018643	0.006520	0.090741	-1.168996	-8.748404	2.834363
55375	0	1.891619	0.665520	9.160199	0.018860	0.006653	0.091614	-1.164655	-8.819243	2.826807
55376	0	1.940791	0.677516	9.291777	0.019340	0.006779	0.092932	-1.167372	-8.903867	2.820367
55377	0	1.954240	0.676914	9.391854	0.019470	0.006775	0.093933	-1.172643	-8.992281	2.812671
55378	0	2.006252	0.675664	9.528998	0.019982	0.006763	0.095306	-1.177792	-9.089027	2.806486
55379	0	2.022339	0.664987	9.623551	0.020142	0.006653	0.096252	-1.179442	-9.186713	2.809180
55380	0	2.052017	0.676227	9.772544	0.020430	0.006768	0.097744	-1.184368	-9.293202	2.802676
55381	0	2.089767	0.670632	9.922589	0.020813	0.006714	0.099243	-1.191132	-9.391319	2.797656
55382	0	2.149692	0.675770	10.077582	0.021412	0.006759	0.100794	-1.190367	-9.488319	2.788757
55383	0	2.163222	0.671282	10.191040	0.021545	0.006714	0.101929	-1.189631	-9.586241	2.782159
55384	0	2.180029	0.719984	10.297334	0.021721	0.007199	0.102990	-1.187259	-9.674902	2.775269
55385	0	2.192433	0.725564	10.368370	0.021851	0.007263	0.103699	-1.193913	-9.756693	2.777245
55386	0	2.213129	0.699775	10.548496	0.022061	0.007003	0.105499	-1.197871	-9.832996	2.776268
55387	0	2.227977	0.701337	10.649357	0.022217	0.007019	0.106506	-1.202540	-9.901077	2.774227
55388	0	2.276515	0.700363	10.744471	0.022710	0.007007	0.107456	-1.204478	-9.960381	2.778250
55389	0	2.299766	0.726013	10.771693	0.022949	0.007263	0.107727	-1.206441	-10.012227	2.774847
55390	0	2.307883	0.664753	10.775990	0.023046	0.006646	0.107767	-1.204039	-10.047966	2.771671
55391	0	2.321300	0.702386	10.845496	0.023193	0.007019	0.108459	-1.198299	-10.069054	2.769975
55392	0	2.336829	0.739481	10.924045	0.023355	0.007395	0.109243	-1.197705	-10.083808	2.771922
55393	0	2.337269	0.744021	10.876587	0.023376	0.007446	0.108765	-1.203766	-10.080178	2.778930
55394	0	2.341953	0.718604	10.883006	0.023430	0.007190	0.108828	-1.207422	-10.069644	2.779312
55395	0	2.329231	0.726273	10.828137	0.023315	0.007263	0.108276	-1.207954	-10.045526	2.781363
55396	0	2.316968	0.707568	10.798905	0.023208	0.007078	0.107981	-1.210760	-10.005595	2.780403
55397	0	2.277872	0.732226	10.731023	0.022827	0.007324	0.107300	-1.213210	-9.954257	2.779727
55398	0	2.255874	0.713704	10.610973	0.022609	0.007136	0.106099	-1.212878	-9.900608	2.780458
55399	0	2.246204	0.714830	10.627441	0.022522	0.007141	0.106262	-1.205819	-9.836340	2.781377
55400	0	2.190709	0.685286	10.471345	0.021976	0.006849	0.104699	-1.202688	-9.760777	2.783729
55401	0	2.202421	0.708191	10.359156	0.022095	0.007080	0.103577	-1.201452	-9.683140	2.784972
55402	0	2.150991	0.690534	10.215681	0.021589	0.006900	0.102140	-1.196278	-9.594471	2.780351
55403	0	2.128102	0.659803	10.084687	0.021362	0.006592	0.100830	-1.190253	-9.502471	2.782705
55404	0	2.075459	0.661138	9.917004	0.020836	0.006603	0.099154	-1.181935	-9.408898	2.784598
55405	0	2.060413	0.665512	9.852879	0.020691	0.006653	0.098511	-1.180390	-9.308338	2.784137
55406	0	2.019136	0.624202	9.740297	0.020275	0.006229	0.097386	-1.166747	-9.210137	2.784226
55407	0	2.006360	0.629204	9.578019	0.020142	0.006287	0.095764	-1.161320	-9.117155	2.782307
55408	0	1.930662	0.648826	9.452675	0.019377	0.006480	0.094513	-1.152536	-9.032446	2.788845
55409	0	1.952472	0.665458	9.345885	0.019592	0.006653	0.093445	-1.151239	-8.949906	2.792540
55410	0	1.915128	0.684511	9.220251	0.019215	0.006839	0.092190	-1.144208	-8.871469	2.800914
55411	0	1.886666	0.659468	9.192989	0.018921	0.006592	0.091919	-1.141227	-8.804164	2.801002
55412	0	1.864206	0.647666	9.133944	0.018691	0.006474	0.091330	-1.139027	-8.742968	2.803958
55413	0	1.821086	0.647116	9.027870	0.018250	0.006470	0.090271	-1.137533	-8.694134	2.810387
55414	0	1.801649	0.622854	8.968166	0.018050	0.006227	0.089675	-1.136429	-8.651314	2.810373
55415	0	1.822784	0.628905	8.881043	0.018250	0.006287	0.088806	-1.133309	-8.623560	2.811419
55416	0	1.794944	0.641437	8.863305	0.017962	0.006413	0.088631	-1.131952	-8.608166	2.810192
55417	0	1.794223	0.647137	8.874542	0.017944	0.006470	0.088745	-1.129474	-8.605616	2.805268
55418	0	1.788894	0.623115	8.886490	0.017879	0.006228	0.088867	-1.125406	-8.619150	2.802124
55419	0	1.832541	0.635026	8.819253	0.018311	0.006348	0.088196	-1.121331	-8.638572	2.800173
55420	0	1.861489	0.659503	8.891430	0.018584	0.006597	0.088921	-1.122235	-8.678098	2.802617
55421	0	1.834713	0.647046	8.983624	0.018311	0.006470	0.089844	-1.120190	-8.724811	2.799249
55422	0	1.855147	0.653055	9.018451	0.018506	0.006532	0.090194	-1.120364	-8.782541	2.797728
55423	0	1.872863	0.683542	9.123697	0.018677	0.006836	0.091248	-1.119605	-8.847666	2.794957
55424	0	1.902813	0.646685	9.243338	0.018965	0.006468	0.092446	-1.119189	-8.926203	2.792847
55425	0	1.916611	0.664492	9.288329	0.019104	0.006653	0.092896	-1.127285	-9.002793	2.791375
55426	0	1.966972	0.687711	9.456373	0.019596	0.006881	0.094579	-1.129874	-9.091961	2.786453
55427	0	1.996971	0.695355	9.489483	0.019897	0.006958	0.094910	-1.133427	-9.179155	2.779422
55428	0	2.000249	0.688271	9.626648	0.019921	0.006887	0.096283	-1.137073	-9.275735	2.771020
55429	0	2.040911	0.695446	9.806623	0.020325	0.006958	0.098083	-1.139229	-9.374284	2.765273
55430	0	2.064037	0.670422	9.949583	0.020556	0.006706	0.099513	-1.139591	-9.470871	2.760506
55431	0	2.114101	0.665284	10.038522	0.021057	0.006653	0.100403	-1.137681	-9.566549	2.755663
55432	0	2.137653	0.695661	10.181292	0.021288	0.006957	0.101831	-1.136166	-9.666173	2.750392
55433	0	2.187164	0.720281	10.270469	0.021790	0.007202	0.102722	-1.133595	-9.757641	2.750067
55434	0	2.215543	0.708057	10.413428	0.022078	0.007081	0.104151	-1.132348	-9.843230	2.750818
55435	0	2.234637	0.719973	10.502712	0.022278	0.007202	0.105042	-1.133368	-9.917922	2.749707
55436	0	2.248137	0.743716	10.579159	0.022415	0.007441	0.105805	-1.135452	-9.989535	2.746833
55437	0	2.281774	0.708208	10.649517	0.022766	0.007080	0.106506	-1.131946	-10.045021	2.742324
55438	0	2.279279	0.695888	10.726760	0.022748	0.006962	0.107277	-1.133882	-10.092825	2.741638
55439	0	2.304731	0.690092	10.808512	0.023010	0.006897	0.108093	-1.128619	-10.132040	2.733906
55440	0	2.316600	0.726924	10.758334	0.023145	0.007271	0.107588	-1.129441	-10.154648	2.731625
55441	0	2.320826	0.751390	10.821168	0.023193	0.007507	0.108215	-1.121825	-10.170357	2.729133
55442	0	2.310275	0.758500	10.857321	0.023101	0.007581	0.108574	-1.116895	-10.172299	2.726604
55443	0	2.306155	0.745135	10.791189	0.023071	0.007446	0.107910	-1.111205	-10.161906	2.723375
55444	0	2.297247	0.745823	10.809973	0.022990	0.007456	0.108096	-1.108590	-10.143028	2.728571
55445	0	2.273431	0.701659	10.779496	0.022766	0.007019	0.107788	-1.111334	-10.109199	2.733018
55446	0	2.296532	0.713925	10.738294	0.023007	0.007135	0.107374	-1.107567	-10.064275	2.736405
55447	0	2.265482	0.690002	10.651686	0.022705	0.006897	0.106506	-1.104679	-10.010156	2.732896
55448	0	2.249104	0.702534	10.507303	0.022545	0.007025	0.105062	-1.104581	-9.951425	2.738361
55449	0	2.245438	0.732548	10.487281	0.022522	0.007324	0.104858	-1.103953	-9.877544	2.740976
55450	0	2.183267	0.769350	10.313027	0.021900	0.007692	0.103116	-1.103455	-9.802468	2.745596
55451	0	2.134515	0.726547	10.273829	0.021423	0.007263	0.102722	-1.101811	-9.715232	2.746009
55452	0	2.131673	0.696437	10.087729	0.021392	0.006962	0.100862	-1.099770	-9.629842	2.740372
55453	0	2.091732	0.684089	10.029690	0.020996	0.006836	0.100281	-1.095122	-9.539797	2.743879
55454	0	2.082402	0.703470	9.800920	0.020903	0.007029	0.097993	-1.089005	-9.447834	2.745001
55455	0	2.049071	0.683684	9.736750	0.020569	0.006836	0.097351	-1.088909	-9.355834	2.744130
55456	0	2.027686	0.702704	9.556839	0.020354	0.007020	0.095552	-1.081496	-9.262965	2.751038
55457	0	1.976435	0.677701	9.535174	0.019836	0.006775	0.095337	-1.079845	-9.176284	2.750022
55458	0	1.938486	0.702486	9.440206	0.019449	0.007023	0.094389	-1.078118	-9.098103	2.746010
55459	0	1.885764	0.677634	9.351854	0.018921	0.006775	0.093506	-1.077023	-9.020529	2.738752
55460	0	1.892352	0.702145	9.232132	0.018979	0.007021	0.092310	-1.076964	-8.951482	2.734125
55461	0	1.856505	0.653529	9.101345	0.018616	0.006531	0.091003	-1.071777	-8.887572	2.726951
55462	0	1.859225	0.635675	9.011707	0.018637	0.006356	0.090108	-1.071496	-8.830911	2.729039
55463	0	1.858123	0.671565	9.046106	0.018616	0.006714	0.090454	-1.069420	-8.787054	2.730259
55464	0	1.864627	0.665265	8.937382	0.018669	0.006656	0.089369	-1.073209	-8.757538	2.733874
55465	0	1.841768	0.684054	8.880890	0.018433	0.006836	0.088806	-1.067113	-8.738057	2.729298
55466	0	1.833660	0.696751	8.868970	0.018341	0.006967	0.088689	-1.065513	-8.732049	2.727503
55467	0	1.794543	0.652895	8.874503	0.017944	0.006531	0.088745	-1.067313	-8.733220	2.723547
55468	0	1.795667	0.646352	8.831490	0.017946	0.006465	0.088317	-1.068460	-8.746451	2.726880
55469	0	1.796548	0.603912	8.983975	0.017944	0.006042	0.089844	-1.071831	-8.773138	2.726475
55470	0	1.801786	0.633686	8.982907	0.017986	0.006340	0.089835	-1.074759	-8.813077	2.723905
55471	0	1.822999	0.647279	8.959095	0.018188	0.006470	0.089600	-1.069587	-8.865802	2.720599
55472	0	1.880498	0.683538	9.128183	0.018761	0.006842	0.091290	-1.076067	-8.921010	2.717515
55473	0	1.885117	0.683160	9.129813	0.018799	0.006836	0.091309	-1.079955	-8.986307	2.708597
55474	0	1.890570	0.676019	9.286135	0.018844	0.006765	0.092874	-1.084667	-9.062428	2.709368
55475	0	1.911062	0.665060	9.355327	0.019043	0.006653	0.093567	-1.085616	-9.144841	2.705880
55476	0	1.925101	0.664288	9.444056	0.019179	0.006648	0.094455	-1.090040	-9.231344	2.701270
55477	0	1.985044	0.683166	9.611522	0.019775	0.006836	0.096130	-1.093227	-9.320348	2.694590
55478	0	2.031063	0.670103	9.663181	0.020231	0.006704	0.096648	-1.095143	-9.413998	2.690115
55479	0	2.064919	0.677288	9.831095	0.020569	0.006775	0.098328	-1.095543	-9.507155	2.682913
55480	0	2.099657	0.694707	9.949708	0.020914	0.006953	0.099514	-1.100611	-9.601665	2.681388
55481	0	2.077280	0.695499	9.995883	0.020691	0.006958	0.099976	-1.102083	-9.695028	2.680382
55482	0	2.166973	0.743087	10.126654	0.021589	0.007440	0.101283	-1.109939	-9.785535	2.675085
55483	0	2.167913	0.720035	10.246281	0.021606	0.007202	0.102478	-1.110154	-9.866318	2.672806
55484	0	2.225597	0.695223	10.346810	0.022181	0.006954	0.103484	-1.110434	-9.949332	2.665094
55485	0	2.276897	0.707500	10.447864	0.022705	0.007080	0.104492	-1.114285	-10.018929	2.661424
55486	0	2.246239	0.700600	10.512398	0.022406	0.007009	0.105136	-1.115566	-10.080341	2.658864
55487	0	2.263620	0.701537	10.637322	0.022583	0.007019	0.106384	-1.118028	-10.137166	2.649585
55488	0	2.255179	0.700795	10.677935	0.022507	0.007011	0.106789	-1.120497	-10.185076	2.647451
55489	0	2.255389	0.701627	10.735432	0.022522	0.007019	0.107361	-1.122475	-10.218683	2.646047
55490	0	2.309653	0.713294	10.752494	0.023074	0.007134	0.107530	-1.123123	-10.242055	2.644674
55491	0	2.307871	0.737851	10.693246	0.023071	0.007385	0.106934	-1.129733	-10.249548	2.648907
55492	0	2.319913	0.706536	10.784812	0.023208	0.007066	0.107846	-1.129766	-10.240041	2.645681
55493	0	2.299136	0.714232	10.785307	0.023010	0.007141	0.107849	-1.128317	-10.219537	2.643597
55494	0	2.319801	0.744591	10.670121	0.023216	0.007448	0.106697	-1.130580	-10.199488	2.645744
55495	0	2.291531	0.725780	10.681917	0.022949	0.007263	0.106812	-1.136452	-10.162679	2.651647
55496	0	2.259263	0.730451	10.677484	0.022637	0.007313	0.106765	-1.145602	-10.114235	2.655880
55497	0	2.272007	0.720293	10.596686	0.022766	0.007202	0.105957	-1.145063	-10.064004	2.657859
55498	0	2.249045	0.701887	10.544012	0.022552	0.007020	0.105427	-1.146848	-9.996169	2.660269
55499	0	2.233830	0.701862	10.359000	0.022400	0.007019	0.103577	-1.147898	-9.927597	2.664946
55500	0	2.184079	0.695635	10.343414	0.021911	0.006957	0.103419	-1.149329	-9.849762	2.660749
55501	0	2.183380	0.695908	10.139612	0.021912	0.006958	0.101379	-1.149047	-9.761399	2.669986
55502	0	2.112818	0.695829	10.106221	0.021207	0.006960	0.101046	-1.151778	-9.671775	2.674326
55503	0	2.092039	0.732408	9.950327	0.020996	0.007324	0.099487	-1.152760	-9.584175	2.673069
55504	0	2.064940	0.695757	9.806970	0.020724	0.006957	0.098054	-1.152983	-9.496243	2.671692
55505	0	2.049278	0.708327	9.706177	0.020569	0.007080	0.097046	-1.150092	-9.406016	2.671521
55506	0	2.004106	0.677871	9.593195	0.020113	0.006781	0.095917	-1.153146	-9.319660	2.674221
55507	0	1.964544	0.683943	9.571705	0.019714	0.006836	0.095703	-1.149754	-9.236696	2.676746
55508	0	1.969517	0.672008	9.427977	0.019761	0.006721	0.094266	-1.151007	-9.156109	2.681967
55509	0	1.935290	0.640513	9.284647	0.019409	0.006409	0.092834	-1.155880	-9.086185	2.682548
55510	0	1.918666	0.683029	9.250117	0.019236	0.006828	0.092491	-1.153818	-9.025072	2.678036
55511	0	1.881429	0.634233	9.156248	0.018860	0.006348	0.091553	-1.160763	-8.967543	2.677733
55512	0	1.861106	0.651573	9.151819	0.018646	0.006519	0.091511	-1.165363	-8.922956	2.681870
55513	0	1.828553	0.653153	9.113046	0.018311	0.006531	0.091125	-1.164357	-8.890945	2.680348
55514	0	1.805550	0.628407	9.040731	0.018078	0.006288	0.090403	-1.168635	-8.862077	2.675463
55515	0	1.823451	0.640455	9.033536	0.018250	0.006409	0.090332	-1.173609	-8.842458	2.672842
55516	0	1.808971	0.670334	9.009521	0.018097	0.006705	0.090094	-1.175678	-8.832670	2.674499
55517	0	1.794920	0.640412	8.941586	0.017944	0.006409	0.089417	-1.180874	-8.838260	2.670698
55518	0	1.833343	0.651442	8.971754	0.018320	0.006521	0.089720	-1.188709	-8.854644	2.672971
55519	0	1.839333	0.628494	9.038876	0.018372	0.006287	0.090393	-1.189892	-8.881522	2.673450
55520	0	1.844448	0.670533	9.043881	0.018414	0.006710	0.090445	-1.194739	-8.918779	2.673799
55521	0	1.859325	0.634569	9.136193	0.018555	0.006348	0.091370	-1.195947	-8.966421	2.674009
55522	0	1.843314	0.640020	9.195495	0.018388	0.006404	0.091964	-1.199219	-9.022166	2.674955
55523	0	1.891111	0.676828	9.300766	0.018860	0.006775	0.093018	-1.205876	-9.084490	2.676994
55524	0	1.914331	0.669137	9.371770	0.019085	0.006700	0.093729	-1.214231	-9.155066	2.676098
55525	0	1.929035	0.646429	9.404240	0.019226	0.006470	0.094055	-1.219166	-9.232558	2.679394
55526	0	1.960448	0.651587	9.517490	0.019539	0.006519	0.095188	-1.221555	-9.310735	2.673291
55527	0	1.984973	0.682933	9.672597	0.019775	0.006836	0.096741	-1.227509	-9.397933	2.672679
55528	0	2.023870	0.657299	9.773376	0.020169	0.006577	0.097748	-1.231023	-9.478519	2.673013
55529	0	2.058029	0.646518	9.874011	0.020508	0.006470	0.098755	-1.234426	-9.561810	2.665285
55530	0	2.115372	0.681814	9.919754	0.021080	0.006826	0.099213	-1.242037	-9.646095	2.664240
55531	0	2.131316	0.689353	10.075389	0.021240	0.006897	0.100769	-1.244101	-9.728181	2.660743
55532	0	2.152084	0.694305	10.231088	0.021449	0.006950	0.102325	-1.250446	-9.807696	2.654933
55533	0	2.160959	0.683164	10.362462	0.021545	0.006836	0.103638	-1.253508	-9.877837	2.649906
55534	0	2.210267	0.724421	10.408673	0.022040	0.007254	0.104099	-1.262187	-9.945577	2.647525
55535	0	2.233202	0.701515	10.478609	0.022278	0.007019	0.104797	-1.265017	-10.003992	2.648751
55536	0	2.243333	0.707151	10.537488	0.022387	0.007071	0.105385	-1.263669	-10.054022	2.651939
55537	0	2.261974	0.683424	10.613243	0.022583	0.006836	0.106140	-1.264341	-10.092871	2.651543
55538	0	2.287192	0.725832	10.654430	0.022840	0.007259	0.106551	-1.264398	-10.126848	2.654219
55539	0	2.291078	0.713966	10.662366	0.022888	0.007141	0.106628	-1.265014	-10.150317	2.651740
55540	0	2.276708	0.707604	10.667531	0.022750	0.007076	0.106679	-1.264414	-10.167952	2.653652
55541	0	2.265086	0.713689	10.626104	0.022644	0.007141	0.106262	-1.268297	-10.174491	2.656471
55542	0	2.277476	0.737670	10.668759	0.022779	0.007377	0.106687	-1.267819	-10.168623	2.658101
55543	0	2.269395	0.701386	10.644803	0.022705	0.007019	0.106445	-1.273006	-10.155852	2.660393
55544	0	2.241159	0.670201	10.621161	0.022438	0.006703	0.106206	-1.274326	-10.126525	2.657998
55545	0	2.254893	0.702064	10.645243	0.022583	0.007019	0.106445	-1.272616	-10.089056	2.656138
55546	0	2.265761	0.690112	10.561285	0.022698	0.006900	0.105604	-1.271339	-10.044016	2.657630
55547	0	2.222979	0.695986	10.450230	0.022278	0.006958	0.104492	-1.269602	-9.990553	2.659144
55548	0	2.212496	0.714794	10.366974	0.022182	0.007144	0.103658	-1.265644	-9.926216	2.660671
55549	0	2.184994	0.714176	10.267424	0.021912	0.007141	0.102661	-1.265438	-9.856596	2.663624
55550	0	2.160215	0.689876	10.172396	0.021667	0.006898	0.101710	-1.265061	-9.783307	2.666825
55551	0	2.117326	0.665267	10.084418	0.021240	0.006653	0.100830	-1.265815	-9.706438	2.665689
55552	0	2.073620	0.678119	9.965037	0.020802	0.006774	0.099637	-1.258136	-9.629413	2.667670
55553	0	2.093001	0.696444	9.864641	0.020996	0.006958	0.098633	-1.251325	-9.551852	2.673542
55554	0	2.055031	0.672862	9.769756	0.020620	0.006726	0.097683	-1.249206	-9.468954	2.668147
55555	0	2.032264	0.665509	9.620461	0.020386	0.006653	0.096191	-1.247073	-9.393001	2.667245
55556	0	1.976906	0.641853	9.598573	0.019833	0.006413	0.095973	-1.240482	-9.316351	2.670619
55557	0	1.959263	0.659605	9.479987	0.019653	0.006592	0.094788	-1.235898	-9.242194	2.672159
55558	0	1.923855	0.629014	9.360140	0.019289	0.006294	0.093591	-1.241232	-9.179603	2.676253
55559	0	1.936183	0.641022	9.284426	0.019409	0.006409	0.092834	-1.239632	-9.120340	2.679089
55560	0	1.920966	0.635198	9.280135	0.019253	0.006351	0.092793	-1.238029	-9.066292	2.677422
55561	0	1.931220	0.671628	9.223148	0.019348	0.006714	0.092224	-1.235111	-9.020762	2.681355
55562	0	1.876267	0.653626	9.144917	0.018788	0.006535	0.091444	-1.232908	-8.987720	2.686078
55563	0	1.877570	0.702250	9.119102	0.018799	0.007019	0.091187	-1.228426	-8.957758	2.689691
55564	0	1.831318	0.648103	9.095299	0.018325	0.006476	0.090951	-1.222278	-8.942137	2.687522
55565	0	1.842813	0.664930	8.996700	0.018433	0.006653	0.089966	-1.226214	-8.935478	2.689820
55566	0	1.836291	0.645939	9.057810	0.018362	0.006462	0.090578	-1.229010	-8.935632	2.690977
55567	0	1.831758	0.665130	9.057486	0.018311	0.006653	0.090576	-1.230226	-8.943540	2.693133
55568	0	1.834289	0.610406	9.069125	0.018324	0.006100	0.090695	-1.223807	-8.966569	2.687747
55569	0	1.876269	0.653150	9.093720	0.018738	0.006531	0.090942	-1.221812	-8.996933	2.686823
55570	0	1.875593	0.659354	9.129198	0.018726	0.006593	0.091298	-1.219654	-9.033068	2.680073
55571	0	1.883781	0.652624	9.227753	0.018799	0.006531	0.092285	-1.223903	-9.080454	2.677223
55572	0	1.898514	0.639488	9.305311	0.018938	0.006399	0.093062	-1.227648	-9.137393	2.675947
55573	0	1.946136	0.646719	9.404457	0.019409	0.006470	0.094055	-1.229138	-9.199929	2.669085
55574	0	1.944454	0.652104	9.438893	0.019392	0.006525	0.094399	-1.232412	-9.262644	2.668448
55575	0	1.983569	0.634646	9.550760	0.019775	0.006348	0.095520	-1.232128	-9.333930	2.661360
55576	0	1.996080	0.677356	9.627432	0.019897	0.006772	0.096288	-1.228547	-9.409369	2.652670
55577	0	2.045156	0.682859	9.745988	0.020386	0.006836	0.097473	-1.235332	-9.485657	2.650287
55578	0	2.027925	0.681868	9.822642	0.020213	0.006821	0.098240	-1.235875	-9.561700	2.648850
55579	0	2.100275	0.714257	10.014442	0.020935	0.007141	0.100159	-1.232445	-9.638021	2.646083
55580	0	2.107363	0.664886	10.066644	0.021009	0.006656	0.100679	-1.238443	-9.710006	2.645899
55581	0	2.129833	0.707691	10.142847	0.021240	0.007080	0.101440	-1.240401	-9.774540	2.646747
55582	0	2.141438	0.670552	10.219711	0.021357	0.006707	0.102209	-1.240590	-9.838269	2.638922
55583	0	2.159864	0.695848	10.283305	0.021545	0.006958	0.102844	-1.238449	-9.896506	2.628961
55584	0	2.200311	0.701866	10.384930	0.021957	0.007019	0.103859	-1.237423	-9.945874	2.623372
55585	0	2.219837	0.720382	10.375055	0.022156	0.007202	0.103760	-1.234233	-9.991841	2.622015
55586	0	2.228194	0.738840	10.531906	0.022242	0.007388	0.105328	-1.232534	-10.034668	2.618037
55587	0	2.261238	0.732660	10.534021	0.022583	0.007324	0.105347	-1.228792	-10.065551	2.615310
55588	0	2.253929	0.726926	10.569508	0.022519	0.007267	0.105700	-1.225365	-10.086359	2.611761
55589	0	2.271692	0.708271	10.625950	0.022705	0.007080	0.106262	-1.221686	-10.098082	2.607941
55590	0	2.254641	0.726952	10.576777	0.022545	0.007268	0.105768	-1.219374	-10.098705	2.610447
55591	0	2.245300	0.726733	10.565326	0.022461	0.007263	0.105652	-1.214398	-10.089056	2.607685
55592	0	2.261493	0.715610	10.541189	0.022628	0.007149	0.105410	-1.206113	-10.073982	2.610846
55593	0	2.219369	0.683354	10.565687	0.022217	0.006836	0.105652	-1.208488	-10.047913	2.610843
55594	0	2.219986	0.701808	10.530146	0.022231	0.007013	0.105295	-1.203180	-10.012906	2.609559
55595	0	2.218336	0.689854	10.443816	0.022217	0.006897	0.104431	-1.201399	-9.975208	2.610622
55596	0	2.198129	0.677222	10.402750	0.022028	0.006778	0.104017	-1.207608	-9.922808	2.611128
55597	0	2.161967	0.677600	10.322041	0.021667	0.006775	0.103210	-1.206447	-9.868722	2.601999
55598	0	2.164295	0.696631	10.201927	0.021694	0.006960	0.102009	-1.199583	-9.810162	2.605665
55599	0	2.124414	0.653516	10.169624	0.021301	0.006531	0.101685	-1.194914	-9.744772	2.596621
55600	0	2.124772	0.697192	10.074366	0.021310	0.006967	0.100731	-1.189303	-9.673117	2.593815
55601	0	2.099754	0.720275	9.943883	0.021057	0.007202	0.099426	-1.189026	-9.603447	2.596283
55602	0	2.081567	0.702304	9.885341	0.020877	0.007020	0.098841	-1.185958	-9.531484	2.595805
55603	0	2.032767	0.696146	9.779017	0.020386	0.006958	0.097778	-1.182306	-9.462447	2.594180
55604	0	2.015098	0.696986	9.683644	0.020209	0.006965	0.096825	-1.176604	-9.392425	2.588597
55605	0	1.996683	0.683734	9.559198	0.020020	0.006836	0.095581	-1.175230	-9.328245	2.590108
55606	0	1.986509	0.665762	9.530680	0.019914	0.006655	0.095297	-1.172016	-9.268813	2.589940
55607	0	1.991106	0.684246	9.424785	0.019958	0.006836	0.094238	-1.164362	-9.210104	2.594931
55608	0	1.933226	0.673174	9.365466	0.019376	0.006726	0.093646	-1.157839	-9.155817	2.591067
55609	0	1.943088	0.683448	9.296488	0.019470	0.006836	0.092957	-1.159674	-9.106342	2.585542
55610	0	1.917701	0.659179	9.316197	0.019208	0.006588	0.093156	-1.154936	-9.067238	2.584486
55611	0	1.914408	0.683907	9.173998	0.019165	0.006836	0.091736	-1.150774	-9.039985	2.583219
55612	0	1.880237	0.689960	9.168585	0.018818	0.006903	0.091682	-1.154235	-9.019475	2.587240
55613	0	1.866515	0.646950	9.131098	0.018677	0.006470	0.091309	-1.154089	-9.003807	2.593779
55614	0	1.889433	0.659261	9.149690	0.018897	0.006591	0.091496	-1.151272	-8.999266	2.592283
55615	0	1.892500	0.677598	9.112456	0.018921	0.006775	0.091125	-1.149176	-9.003267	2.593134
55616	0	1.893963	0.665444	9.179175	0.018929	0.006655	0.091794	-1.148659	-9.016003	2.586722
55617	0	1.893783	0.677429	9.161032	0.018921	0.006775	0.091614	-1.148432	-9.035983	2.589725
55618	0	1.904030	0.671291	9.208919	0.019015	0.006712	0.092094	-1.146115	-9.065906	2.586544
55619	0	1.913340	0.652856	9.264546	0.019104	0.006531	0.092651	-1.147587	-9.101099	2.582463
55620	0	1.932744	0.664627	9.305758	0.019285	0.006648	0.093066	-1.148327	-9.151885	2.584608
55621	0	1.927038	0.634849	9.343564	0.019226	0.006348	0.093445	-1.145808	-9.205022	2.579647
55622	0	1.973025	0.652901	9.451450	0.019682	0.006532	0.094524	-1.147475	-9.262401	2.574205
55623	0	1.970434	0.683483	9.453292	0.019653	0.006836	0.094543	-1.147189	-9.323018	2.570783
55624	0	1.980966	0.676897	9.548726	0.019756	0.006772	0.095498	-1.149198	-9.385796	2.565388
55625	0	1.995567	0.683316	9.721727	0.019897	0.006836	0.097229	-1.150753	-9.453156	2.562766
55626	0	2.056603	0.689173	9.804542	0.020503	0.006890	0.098059	-1.147283	-9.525511	2.558299
55627	0	2.081360	0.689090	9.886442	0.020752	0.006897	0.098877	-1.152462	-9.595719	2.551752
55628	0	2.111711	0.700132	9.932754	0.021059	0.007007	0.099339	-1.156795	-9.661490	2.547813
55629	0	2.117759	0.713835	10.039052	0.021118	0.007141	0.100403	-1.158215	-9.728056	2.546854
55630	0	2.135227	0.688839	10.152584	0.021299	0.006891	0.101537	-1.159789	-9.786552	2.539828
55631	0	2.160148	0.683715	10.252719	0.021545	0.006836	0.102539	-1.156774	-9.847980	2.535093
55632	0	2.195359	0.689642	10.305279	0.021902	0.006899	0.103064	-1.157844	-9.904017	2.527811
55633	0	2.226238	0.738690	10.387196	0.022217	0.007385	0.103882	-1.154597	-9.953047	2.525699
55634	0	2.222079	0.726113	10.373249	0.022185	0.007266	0.103740	-1.158657	-9.991018	2.520151
55635	0	2.224163	0.713725	10.448717	0.022217	0.007141	0.104492	-1.161732	-10.017064	2.517636
55636	0	2.204669	0.706805	10.484300	0.022022	0.007071	0.104848	-1.164311	-10.042587	2.511720
55637	0	2.229787	0.732358	10.522041	0.022278	0.007324	0.105225	-1.164030	-10.063196	2.512667
55638	0	2.214328	0.719698	10.509239	0.022135	0.007200	0.105094	-1.166678	-10.071284	2.504152
55639	0	2.252652	0.713841	10.559003	0.022522	0.007141	0.105591	-1.168819	-10.075034	2.504266
55640	0	2.264863	0.719263	10.516279	0.022653	0.007196	0.105162	-1.172296	-10.069510	2.502548
55641	0	2.250889	0.744471	10.516649	0.022522	0.007446	0.105164	-1.173543	-10.054080	2.505112
55642	0	2.253419	0.713266	10.480721	0.022556	0.007137	0.104802	-1.178227	-10.028760	2.503646
55643	0	2.230743	0.732234	10.474316	0.022339	0.007324	0.104736	-1.180124	-9.993222	2.505251
55644	0	2.205616	0.713357	10.433038	0.022093	0.007136	0.104322	-1.183086	-9.951830	2.508322
55645	0	2.199313	0.713975	10.413465	0.022034	0.007141	0.104126	-1.184555	-9.906065	2.507355
55646	0	2.160213	0.689524	10.305300	0.021647	0.006894	0.103044	-1.183399	-9.854538	2.506776
55647	0	2.174246	0.720001	10.224407	0.021790	0.007202	0.102234	-1.185914	-9.800618	2.510729
55648	0	2.121476	0.701628	10.116555	0.021269	0.007014	0.101154	-1.183928	-9.738232	2.515283
55649	0	2.130505	0.726415	10.090315	0.021362	0.007263	0.100891	-1.183151	-9.672086	2.516927
55650	0	2.100681	0.671345	10.007199	0.021066	0.006715	0.100060	-1.185038	-9.603525	2.518435
55651	0	2.075833	0.671284	9.858338	0.020813	0.006714	0.098572	-1.186531	-9.538859	2.522253
55652	0	2.021952	0.652948	9.756795	0.020277	0.006528	0.097556	-1.185011	-9.470212	2.518917
55653	0	2.033260	0.689905	9.644662	0.020386	0.006897	0.096436	-1.182819	-9.405950	2.518327
55654	0	1.992088	0.690462	9.567402	0.019975	0.006901	0.095663	-1.178543	-9.340356	2.520502
55655	0	2.003401	0.683945	9.601778	0.020081	0.006836	0.096008	-1.174528	-9.283655	2.520709
55656	0	1.963785	0.708774	9.463190	0.019683	0.007087	0.094623	-1.173473	-9.227950	2.520430
55657	0	1.942792	0.689912	9.375862	0.019470	0.006897	0.093750	-1.170935	-9.175124	2.519867
55658	0	1.928646	0.683736	9.340800	0.019324	0.006840	0.093400	-1.173846	-9.127527	2.523518
55659	0	1.938493	0.689124	9.241275	0.019409	0.006897	0.092407	-1.180619	-9.096268	2.522521
55660	0	1.927896	0.694141	9.205613	0.019300	0.006946	0.092052	-1.185461	-9.069472	2.524043
55661	0	1.890053	0.683515	9.235042	0.018921	0.006836	0.092346	-1.186081	-9.043017	2.522511
55662	0	1.874674	0.677240	9.162371	0.018758	0.006773	0.091621	-1.186304	-9.027934	2.520503
55663	0	1.891324	0.671117	9.155451	0.018921	0.006714	0.091553	-1.189068	-9.017105	2.523062
55664	0	1.872607	0.658603	9.106659	0.018723	0.006586	0.091067	-1.188332	-9.020300	2.523344
55665	0	1.881008	0.677032	9.155076	0.018799	0.006775	0.091553	-1.193090	-9.033093	2.526826
55666	0	1.902231	0.676394	9.172735	0.019004	0.006765	0.091731	-1.193766	-9.054876	2.521707
55667	0	1.876036	0.646585	9.228084	0.018738	0.006470	0.092285	-1.197390	-9.081635	2.519118
55668	0	1.911920	0.651843	9.306289	0.019088	0.006522	0.093069	-1.200676	-9.119009	2.518755
55669	0	1.938590	0.701721	9.313194	0.019348	0.007019	0.093140	-1.201491	-9.164089	2.523869
55670	0	1.958878	0.688522	9.366431	0.019546	0.006893	0.093673	-1.209574	-9.215633	2.519673
55671	0	1.975677	0.689618	9.435154	0.019714	0.006897	0.094360	-1.208987	-9.265845	2.512666
55672	0	1.985402	0.695477	9.542978	0.019800	0.006956	0.095441	-1.208859	-9.329111	2.510367
55673	0	2.031289	0.701534	9.593713	0.020264	0.007019	0.095947	-1.211579	-9.386570	2.506445
55674	0	2.023249	0.694377	9.640379	0.020179	0.006950	0.096415	-1.217621	-9.449073	2.501692
55675	0	2.044105	0.683276	9.733970	0.020386	0.006836	0.097351	-1.219594	-9.512841	2.500585
55676	0	2.067747	0.682282	9.823101	0.020619	0.006829	0.098243	-1.225249	-9.579252	2.496111
55677	0	2.075100	0.701055	9.953644	0.020691	0.007019	0.099548	-1.233170	-9.647061	2.495611
55678	0	2.117305	0.687644	10.042748	0.021117	0.006879	0.100439	-1.234117	-9.709456	2.488782
55679	0	2.135940	0.670726	10.130656	0.021301	0.006714	0.101318	-1.239744	-9.773885	2.483733
55680	0	2.190234	0.694037	10.238035	0.021846	0.006944	0.102392	-1.241717	-9.835803	2.482411
55681	0	2.190051	0.689331	10.265074	0.021851	0.006897	0.102661	-1.244125	-9.890217	2.476041
55682	0	2.205500	0.725218	10.336360	0.022012	0.007256	0.103373	-1.246355	-9.936828	2.478262
55683	0	2.219432	0.707940	10.387365	0.022156	0.007080	0.103882	-1.245646	-9.978054	2.474541
55684	0	2.220732	0.701054	10.483420	0.022172	0.007017	0.104841	-1.251446	-10.015385	2.475432
55685	0	2.217678	0.725889	10.534255	0.022156	0.007263	0.105347	-1.254948	-10.036964	2.476110
55686	0	2.227768	0.724965	10.563956	0.022259	0.007254	0.105643	-1.258140	-10.056205	2.472992
55687	0	2.265544	0.707769	10.540543	0.022644	0.007080	0.105408	-1.259729	-10.067323	2.468342
55688	0	2.254944	0.706943	10.570748	0.022545	0.007074	0.105708	-1.264072	-10.071028	2.458161
55689	0	2.258183	0.762660	10.528610	0.022583	0.007629	0.105286	-1.266284	-10.068487	2.457333
55690	0	2.250702	0.694579	10.547170	0.022519	0.006951	0.105469	-1.271620	-10.054106	2.451579
55691	0	2.219096	0.689587	10.516910	0.022217	0.006897	0.105164	-1.272512	-10.024730	2.453645
55692	0	2.207414	0.707427	10.402100	0.022104	0.007077	0.104014	-1.275384	-9.990329	2.451616
55693	0	2.181546	0.689913	10.419423	0.021851	0.006897	0.104187	-1.272802	-9.950470	2.447767
55694	0	2.186356	0.690042	10.353810	0.021902	0.006901	0.103530	-1.273092	-9.906601	2.451540
55695	0	2.156393	0.701865	10.297525	0.021606	0.007019	0.102966	-1.273440	-9.858060	2.449347
55696	0	2.165534	0.701788	10.177330	0.021705	0.007018	0.101763	-1.273736	-9.801288	2.450389
55697	0	2.130856	0.701978	10.169580	0.021362	0.007019	0.101685	-1.273075	-9.739497	2.449692
55698	0	2.126159	0.696113	10.092449	0.021317	0.006959	0.100913	-1.270762	-9.675914	2.447074
55699	0	2.124054	0.689358	9.974464	0.021301	0.006897	0.099731	-1.274902	-9.604937	2.451230
55700	0	2.057765	0.646172	9.848586	0.020632	0.006462	0.098475	-1.275510	-9.540738	2.453956
55701	0	2.044721	0.653067	9.815719	0.020508	0.006531	0.098145	-1.275909	-9.468794	2.458484
55702	0	2.014653	0.701766	9.665580	0.020205	0.007018	0.096643	-1.276655	-9.397684	2.458021
55703	0	2.009010	0.658831	9.705681	0.020142	0.006592	0.097046	-1.280843	-9.335665	2.456279
55704	0	2.011212	0.683287	9.549008	0.020162	0.006828	0.095480	-1.275493	-9.275049	2.453265
55705	0	1.954415	0.689848	9.516360	0.019592	0.006897	0.095154	-1.273779	-9.215845	2.458483
55706	0	1.939549	0.641380	9.377729	0.019436	0.006412	0.093769	-1.270968	-9.165262	2.456036
55707	0	1.912835	0.665390	9.314712	0.019165	0.006653	0.093140	-1.269527	-9.118895	2.453440
55708	0	1.899936	0.671507	9.236698	0.019031	0.006716	0.092360	-1.270149	-9.078934	2.450369
55709	0	1.895865	0.677262	9.283940	0.018982	0.006775	0.092834	-1.272563	-9.048917	2.450113
55710	0	1.885436	0.658916	9.296995	0.018874	0.006587	0.092966	-1.269491	-9.023245	2.445808
55711	0	1.866297	0.635047	9.210465	0.018677	0.006348	0.092102	-1.265464	-9.004805	2.440573
55712	0	1.888902	0.659381	9.161961	0.018893	0.006597	0.091619	-1.268166	-8.998190	2.447404
55713	0	1.880263	0.652788	9.216251	0.018799	0.006531	0.092163	-1.270845	-9.001606	2.444484
55714	0	1.881259	0.652380	9.209891	0.018806	0.006524	0.092100	-1.270276	-9.007907	2.440765
55715	0	1.893969	0.653010	9.167097	0.018921	0.006531	0.091675	-1.269953	-9.030020	2.442768
55716	0	1.946792	0.670699	9.233343	0.019446	0.006712	0.092338	-1.274849	-9.055368	2.443391
55717	0	1.901040	0.640645	9.264569	0.018982	0.006409	0.092651	-1.276299	-9.089179	2.444298
55718	0	1.894864	0.646044	9.287775	0.018916	0.006465	0.092884	-1.280437	-9.127912	2.442129
55719	0	1.926512	0.659552	9.392485	0.019226	0.006592	0.093933	-1.274416	-9.174153	2.436590
55720	0	1.916545	0.647232	9.421240	0.019121	0.006476	0.094221	-1.277723	-9.226618	2.430356
55721	0	1.945543	0.665055	9.557181	0.019409	0.006653	0.095581	-1.278838	-9.280648	2.427508
55722	0	1.949341	0.670465	9.610093	0.019441	0.006709	0.096111	-1.282384	-9.342115	2.425169
55723	0	1.995028	0.658797	9.715740	0.019897	0.006592	0.097168	-1.285199	-9.402966	2.428452
55724	0	2.042652	0.694317	9.750077	0.020370	0.006949	0.097512	-1.290675	-9.468473	2.425531
55725	0	2.068806	0.677455	9.855961	0.020630	0.006775	0.098572	-1.289251	-9.534651	2.421024
55726	0	2.080150	0.695812	9.896256	0.020746	0.006957	0.098974	-1.286246	-9.597192	2.417616
55727	0	2.111405	0.677216	9.959752	0.021057	0.006775	0.099609	-1.287515	-9.661260	2.410373
55728	0	2.147198	0.707193	10.054932	0.021416	0.007074	0.100561	-1.288420	-9.723958	2.403754
55729	0	2.141150	0.683583	10.118590	0.021362	0.006836	0.101196	-1.286929	-9.778227	2.406122
55730	0	2.175555	0.701291	10.232378	0.021706	0.007018	0.102334	-1.290992	-9.832704	2.402836
55731	0	2.207491	0.701747	10.320175	0.022034	0.007019	0.103210	-1.291188	-9.877060	2.396988
55732	0	2.154531	0.671192	10.355107	0.021505	0.006710	0.103559	-1.287654	-9.919863	2.397145
55733	0	2.188611	0.689002	10.399690	0.021851	0.006897	0.104004	-1.293830	-9.957605	2.393934
55734	0	2.231459	0.694262	10.453243	0.022288	0.006944	0.104538	-1.293715	-9.985016	2.391042
55735	0	2.217333	0.708363	10.522067	0.022156	0.007080	0.105225	-1.288809	-10.002748	2.391882
55736	0	2.220001	0.677901	10.509203	0.022190	0.006782	0.105094	-1.290503	-10.012199	2.381458
55737	0	2.240983	0.683848	10.467300	0.022400	0.006836	0.104675	-1.286804	-10.021684	2.388471
55738	0	2.241154	0.689925	10.467228	0.022419	0.006902	0.104671	-1.288789	-10.012203	2.389696
55739	0	2.238606	0.671829	10.467797	0.022400	0.006714	0.104675	-1.283410	-9.995711	2.390726
55740	0	2.248053	0.684760	10.431662	0.022494	0.006845	0.104314	-1.279422	-9.979226	2.387540
55741	0	2.207372	0.690553	10.431296	0.022095	0.006897	0.104309	-1.269645	-9.954809	2.388293
55742	0	2.238553	0.728185	10.407960	0.022419	0.007279	0.104073	-1.266688	-9.916673	2.387406
55743	0	2.181862	0.695676	10.315627	0.021851	0.006958	0.103149	-1.267839	-9.879835	2.392967
55744	0	2.131833	0.696117	10.243755	0.021359	0.006955	0.102429	-1.261045	-9.832526	2.395417
55745	0	2.155748	0.677727	10.242716	0.021606	0.006775	0.102417	-1.258492	-9.776448	2.401548
55746	0	2.109406	0.678289	10.165249	0.021143	0.006779	0.101643	-1.253865	-9.720026	2.400040
55747	0	2.125195	0.702261	10.047407	0.021301	0.007019	0.100464	-1.249879	-9.662459	2.402542
55748	0	2.084598	0.703278	10.006603	0.020898	0.007026	0.100056	-1.241899	-9.601759	2.401520
55749	0	2.075711	0.702140	9.943779	0.020813	0.007019	0.099426	-1.239340	-9.536080	2.401897
55750	0	2.053145	0.714811	9.848161	0.020580	0.007145	0.098472	-1.235662	-9.477969	2.398391
55751	0	2.057591	0.677936	9.742322	0.020630	0.006775	0.097412	-1.230577	-9.413190	2.399202
55752	0	2.053709	0.666691	9.683310	0.020583	0.006661	0.096824	-1.224107	-9.357380	2.400454
55753	0	2.033951	0.677965	9.601778	0.020386	0.006775	0.096008	-1.218464	-9.300934	2.395930
55754	0	2.012545	0.678888	9.554740	0.020171	0.006783	0.095538	-1.212036	-9.244798	2.399867
55755	0	1.967312	0.672005	9.485676	0.019714	0.006714	0.094849	-1.204521	-9.193708	2.394650
55756	0	1.917200	0.642483	9.383274	0.019205	0.006420	0.093826	-1.198629	-9.151973	2.397474
55757	0	1.926158	0.665167	9.363327	0.019287	0.006653	0.093628	-1.199696	-9.119385	2.400041
55758	0	1.897015	0.653510	9.327509	0.018991	0.006528	0.093271	-1.190471	-9.091858	2.394924
55759	0	1.896632	0.671561	9.265444	0.018982	0.006714	0.092651	-1.187816	-9.071165	2.396861
55760	0	1.893852	0.634985	9.265958	0.018950	0.006351	0.092657	-1.188012	-9.055045	2.394381
55761	0	1.879410	0.647209	9.191974	0.018799	0.006470	0.091919	-1.184362	-9.047763	2.393934
55762	0	1.891138	0.647701	9.216379	0.018911	0.006474	0.092164	-1.179274	-9.046395	2.395013
55763	0	1.904892	0.671267	9.234505	0.019043	0.006714	0.092346	-1.179811	-9.052387	2.390793
55764	0	1.882446	0.659469	9.221795	0.018810	0.006589	0.092221	-1.171653	-9.068579	2.389111
55765	0	1.900383	0.653266	9.264674	0.018982	0.006531	0.092651	-1.168087	-9.094230	2.385067
55766	0	1.911171	0.684004	9.263661	0.019087	0.006839	0.092642	-1.165277	-9.123527	2.382106
55767	0	1.932069	0.677439	9.337689	0.019287	0.006775	0.093384	-1.164455	-9.163262	2.377999
55768	0	1.939368	0.635253	9.354389	0.019354	0.006346	0.093553	-1.154679	-9.210553	2.376102
55769	0	1.969356	0.665596	9.484007	0.019653	0.006653	0.094849	-1.149395	-9.257678	2.374999
55770	0	1.971485	0.677605	9.506619	0.019672	0.006781	0.095075	-1.153267	-9.307364	2.370331
55771	0	2.025194	0.689449	9.569289	0.020203	0.006897	0.095703	-1.154485	-9.364882	2.368892
55772	0	2.028973	0.682580	9.652668	0.020241	0.006830	0.096537	-1.157957	-9.421495	2.364464
55773	0	2.037266	0.708178	9.752405	0.020325	0.007080	0.097534	-1.154255	-9.476361	2.360240
55774	0	2.059456	0.689696	9.805193	0.020543	0.006900	0.098063	-1.155815	-9.535006	2.355611
55775	0	2.074491	0.689488	9.831641	0.020691	0.006897	0.098328	-1.156448	-9.596422	2.354459
55776	0	2.091119	0.682825	9.920985	0.020861	0.006831	0.099220	-1.158039	-9.653292	2.346468
55777	0	2.116628	0.689741	10.008747	0.021118	0.006897	0.100098	-1.155825	-9.706906	2.341873
55778	0	2.144651	0.701567	10.104311	0.021398	0.007019	0.101053	-1.157929	-9.760894	2.340305
55779	0	2.183308	0.720423	10.191925	0.021790	0.007202	0.101929	-1.153972	-9.808367	2.334158
55780	0	2.204327	0.726598	10.244843	0.021998	0.007267	0.102458	-1.153439	-9.857071	2.325007
55781	0	2.188594	0.701695	10.240959	0.021851	0.007019	0.102417	-1.154297	-9.895183	2.322308
55782	0	2.183297	0.707482	10.349346	0.021800	0.007075	0.103500	-1.153365	-9.930200	2.315760
55783	0	2.199764	0.695609	10.393772	0.021973	0.006958	0.103943	-1.154175	-9.956315	2.315425
55784	0	2.204402	0.713792	10.423285	0.022022	0.007136	0.104238	-1.151225	-9.978813	2.312086
55785	0	2.216726	0.739125	10.381792	0.022156	0.007385	0.103821	-1.143605	-9.990076	2.308584
55786	0	2.206799	0.709187	10.417790	0.022057	0.007092	0.104180	-1.142171	-10.001199	2.305696
55787	0	2.215593	0.738325	10.491954	0.022156	0.007385	0.104919	-1.143497	-9.999973	2.300849
55788	0	2.226619	0.738204	10.443352	0.022278	0.007380	0.104431	-1.141119	-9.985824	2.295130
55789	0	2.208161	0.714229	10.449488	0.022095	0.007141	0.104492	-1.139234	-9.970049	2.297210
55790	0	2.204618	0.708758	10.376880	0.022068	0.007082	0.103765	-1.132578	-9.944553	2.294017
55791	0	2.194658	0.714267	10.370415	0.021973	0.007141	0.103699	-1.130496	-9.914371	2.298363
55792	0	2.194908	0.702553	10.280032	0.021981	0.007022	0.102794	-1.126232	-9.877155	2.303058
55793	0	2.169457	0.695898	10.260722	0.021729	0.006958	0.102600	-1.124863	-9.837888	2.299146
55794	0	2.155876	0.689611	10.195087	0.021600	0.006898	0.101942	-1.126757	-9.790453	2.296185
55795	0	2.162717	0.720341	10.096071	0.021667	0.007202	0.100952	-1.125231	-9.743338	2.299326
55796	0	2.148381	0.714763	10.085483	0.021525	0.007143	0.100846	-1.119960	-9.694741	2.300446
55797	0	2.119304	0.714361	9.968028	0.021240	0.007141	0.099670	-1.117080	-9.639183	2.292137
55798	0	2.097561	0.720370	9.976089	0.021024	0.007207	0.099751	-1.120748	-9.582560	2.287400
55799	0	2.076423	0.684034	9.845970	0.020813	0.006836	0.098450	-1.115726	-9.524477	2.292174
55800	0	2.048441	0.684441	9.738051	0.020534	0.006845	0.097370	-1.115940	-9.465312	2.295983
55801	0	2.027884	0.678014	9.699410	0.020325	0.006775	0.096985	-1.109818	-9.409788	2.298556
55802	0	1.994710	0.709316	9.609495	0.019989	0.007090	0.096087	-1.105584	-9.358442	2.300829
55803	0	2.004167	0.683839	9.546699	0.020081	0.006836	0.095459	-1.102554	-9.310399	2.301270
55804	0	1.984729	0.678107	9.432163	0.019881	0.006780	0.094315	-1.100674	-9.267797	2.301915
55805	0	1.968278	0.696065	9.442778	0.019714	0.006958	0.094421	-1.097258	-9.228110	2.300513
55806	0	1.962226	0.702405	9.395158	0.019651	0.007024	0.093946	-1.096686	-9.191177	2.303291
55807	0	1.950324	0.708280	9.357253	0.019531	0.007080	0.093567	-1.093061	-9.155533	2.300811
55808	0	1.939426	0.695947	9.339862	0.019414	0.006963	0.093394	-1.096624	-9.129983	2.305656
55809	0	1.914946	0.659143	9.302081	0.019165	0.006592	0.093018	-1.096534	-9.109416	2.306466
55810	0	1.918959	0.659069	9.290228	0.019195	0.006591	0.092901	-1.096003	-9.101808	2.309415
55811	0	1.916796	0.652880	9.258987	0.019165	0.006531	0.092590	-1.097509	-9.104010	2.301426
55812	0	1.941726	0.682880	9.283225	0.019415	0.006831	0.092833	-1.099537	-9.105508	2.301632
55813	0	1.905387	0.658694	9.210014	0.019043	0.006592	0.092102	-1.104495	-9.117646	2.299979
55814	0	1.938436	0.688655	9.325398	0.019370	0.006886	0.093257	-1.103322	-9.133741	2.298911
55815	0	1.936531	0.683175	9.362469	0.019348	0.006836	0.093628	-1.107273	-9.153280	2.301310
55816	0	1.940922	0.670374	9.404310	0.019382	0.006705	0.094049	-1.107828	-9.184389	2.300838
55817	0	1.968705	0.683315	9.398729	0.019653	0.006836	0.093994	-1.109745	-9.223996	2.303609
55818	0	1.969626	0.676864	9.500996	0.019660	0.006769	0.095017	-1.108932	-9.266222	2.303693
55819	0	1.975065	0.689323	9.557383	0.019714	0.006897	0.095581	-1.111900	-9.308242	2.303085
55820	0	2.007389	0.688545	9.592325	0.020031	0.006888	0.095932	-1.113747	-9.358009	2.295448
55821	0	2.024561	0.677234	9.734233	0.020203	0.006775	0.097351	-1.115147	-9.407098	2.291453
55822	0	2.027267	0.676915	9.744563	0.020227	0.006769	0.097455	-1.113510	-9.458794	2.285665
55823	0	2.085861	0.726004	9.807404	0.020813	0.007263	0.098083	-1.115492	-9.510561	2.285530
55824	0	2.095697	0.731324	9.878606	0.020905	0.007318	0.098797	-1.118679	-9.569814	2.286750
55825	0	2.128726	0.701686	9.886700	0.021240	0.007019	0.098877	-1.119484	-9.622805	2.281561
55826	0	2.114075	0.688496	10.018981	0.021091	0.006892	0.100200	-1.125988	-9.677682	2.276467
55827	0	2.183126	0.726270	10.045485	0.021790	0.007263	0.100464	-1.124936	-9.723753	2.279277
55828	0	2.136809	0.713086	10.135261	0.021324	0.007139	0.101361	-1.132738	-9.771918	2.283291
55829	0	2.139587	0.708040	10.137230	0.021362	0.007080	0.101379	-1.130972	-9.808384	2.285238
55830	0	2.152882	0.695418	10.233302	0.021491	0.006958	0.102341	-1.133728	-9.849202	2.279800
55831	0	2.194231	0.726128	10.308199	0.021912	0.007263	0.103088	-1.134422	-9.881847	2.274530
55832	0	2.199696	0.737702	10.300905	0.021973	0.007380	0.103014	-1.136946	-9.907433	2.270151
55833	0	2.199180	0.713798	10.375593	0.021973	0.007141	0.103760	-1.139195	-9.927132	2.266339
55834	0	2.184254	0.683160	10.380894	0.021828	0.006829	0.103812	-1.135594	-9.942079	2.268381
55835	0	2.210003	0.695646	10.406392	0.022095	0.006958	0.104065	-1.136364	-9.946498	2.266672
55836	0	2.216846	0.701145	10.345151	0.022166	0.007015	0.103452	-1.139619	-9.947525	2.266053
55837	0	2.233443	0.700986	10.363927	0.022339	0.007019	0.103638	-1.148947	-9.941216	2.267938
55838	0	2.219454	0.712383	10.297179	0.022207	0.007122	0.102969	-1.146399	-9.925654	2.273810
55839	0	2.195686	0.658997	10.339703	0.021973	0.006592	0.103394	-1.147833	-9.906765	2.268469
55840	0	2.191546	0.725713	10.291759	0.021941	0.007259	0.102912	-1.149888	-9.876764	2.265688
55841	0	2.176155	0.732082	10.242319	0.021790	0.007324	0.102417	-1.153327	-9.844058	2.266820
55842	0	2.164230	0.725354	10.225182	0.021672	0.007256	0.102245	-1.155204	-9.809141	2.262983
55843	0	2.163308	0.702224	10.211889	0.021667	0.007019	0.102112	-1.151392	-9.769177	2.262250
55844	0	2.137720	0.690737	10.152262	0.021416	0.006903	0.101515	-1.146032	-9.724347	2.263978
55845	0	2.119580	0.695712	10.059538	0.021240	0.006958	0.100586	-1.146939	-9.672401	2.260158
55846	0	2.122855	0.683414	9.975916	0.021274	0.006834	0.099750	-1.146776	-9.619299	2.259365
55847	0	2.119757	0.689367	9.925252	0.021240	0.006897	0.099243	-1.150490	-9.568699	2.264898
55848	0	2.062363	0.676772	9.835492	0.020667	0.006768	0.098346	-1.151049	-9.516736	2.266708
55849	0	2.088911	0.683914	9.784896	0.020935	0.006836	0.097839	-1.147331	-9.461594	2.268606
55850	0	2.062117	0.684211	9.725542	0.020660	0.006842	0.097247	-1.146698	-9.414021	2.274604
55851	0	2.022653	0.683547	9.656544	0.020264	0.006836	0.096558	-1.147100	-9.368601	2.277427
55852	0	2.021394	0.689764	9.542101	0.020251	0.006896	0.095413	-1.145012	-9.322433	2.272078
55853	0	1.980163	0.696083	9.485570	0.019836	0.006958	0.094849	-1.141443	-9.279051	2.271126
55854	0	1.967441	0.671635	9.462453	0.019706	0.006719	0.094618	-1.143944	-9.239722	2.274298
55855	0	1.950674	0.695631	9.460968	0.019531	0.006958	0.094604	-1.145650	-9.208624	2.281153
55856	0	1.915121	0.689461	9.406976	0.019176	0.006893	0.094065	-1.143529	-9.176478	2.279544
55857	0	1.939435	0.683441	9.381421	0.019409	0.006836	0.093811	-1.144839	-9.156954	2.281052
55858	0	1.912377	0.671064	9.339187	0.019135	0.006710	0.093390	-1.143523	-9.141185	2.279627
55859	0	1.915402	0.689632	9.332506	0.019165	0.006897	0.093323	-1.143682	-9.126256	2.274544
55860	0	1.902297	0.670879	9.363138	0.019020	0.006712	0.093632	-1.146675	-9.128348	2.271277
55861	0	1.935337	0.653155	9.332162	0.019348	0.006531	0.093323	-1.144783	-9.133337	2.266411
55862	0	1.936666	0.652844	9.319638	0.019359	0.006532	0.093198	-1.147787	-9.141774	2.261285
55863	0	1.954512	0.689621	9.356405	0.019531	0.006897	0.093567	-1.147631	-9.157275	2.264060
55864	0	1.945667	0.652675	9.416662	0.019437	0.006529	0.094171	-1.148976	-9.179953	2.259639
55865	0	1.949385	0.664395	9.435610	0.019470	0.006653	0.094360	-1.158427	-9.207185	2.259721
55866	0	1.972933	0.663483	9.532151	0.019701	0.006635	0.095327	-1.156946	-9.239759	2.252569
55867	0	1.968340	0.665096	9.557500	0.019653	0.006653	0.095581	-1.157860	-9.274315	2.253500
55868	0	1.956552	0.664783	9.586667	0.019530	0.006648	0.095874	-1.156703	-9.314913	2.249963
55869	0	1.993807	0.682967	9.606136	0.019897	0.006836	0.096069	-1.162576	-9.361829	2.247893
55870	0	2.013979	0.645159	9.653356	0.020101	0.006456	0.096541	-1.166729	-9.406855	2.250824
55871	0	2.055177	0.689180	9.703697	0.020508	0.006897	0.097046	-1.171157	-9.457234	2.247049
55872	0	2.051763	0.694550	9.799539	0.020474	0.006947	0.098004	-1.170803	-9.506211	2.243458
55873	0	2.073294	0.665285	9.862399	0.020691	0.006653	0.098633	-1.169216	-9.553529	2.241327
55874	0	2.105974	0.683166	9.946100	0.021020	0.006835	0.099469	-1.171481	-9.597879	2.240156
55875	0	2.109844	0.683050	9.984517	0.021057	0.006836	0.099854	-1.176163	-9.643778	2.243730
55876	0	2.130107	0.676326	10.074368	0.021262	0.006763	0.100752	-1.174886	-9.686528	2.242028
55877	0	2.146084	0.683168	10.131071	0.021423	0.006836	0.101318	-1.178219	-9.727449	2.245711
55878	0	2.153407	0.682486	10.159973	0.021498	0.006826	0.101607	-1.178522	-9.766940	2.247093
55879	0	2.158003	0.677180	10.234887	0.021545	0.006775	0.102356	-1.180568	-9.804217	2.243481
55880	0	2.182251	0.713127	10.251864	0.021797	0.007134	0.102524	-1.182815	-9.831046	2.239753
55881	0	2.168870	0.713624	10.326737	0.021667	0.007141	0.103271	-1.187025	-9.853107	2.235224
55882	0	2.178406	0.712638	10.350448	0.021770	0.007131	0.103507	-1.190654	-9.866678	2.239208
55883	0	2.216478	0.701975	10.363572	0.022156	0.007019	0.103638	-1.188868	-9.875204	2.235410
55884	0	2.205786	0.713762	10.289931	0.022051	0.007142	0.102901	-1.192836	-9.881543	2.234122
55885	0	2.202899	0.702257	10.351639	0.022034	0.007019	0.103516	-1.188212	-9.874909	2.231362
55886	0	2.201470	0.702822	10.327428	0.022024	0.007026	0.103272	-1.184835	-9.862993	2.233447
55887	0	2.177147	0.701508	10.321453	0.021790	0.007019	0.103210	-1.188681	-9.841528	2.239379
55888	0	2.180239	0.707226	10.261022	0.021814	0.007071	0.102608	-1.187148	-9.826764	2.228265
55889	0	2.158363	0.708008	10.266593	0.021606	0.007080	0.102661	-1.186694	-9.799905	2.227115
55890	0	2.165812	0.708109	10.243160	0.021683	0.007079	0.102427	-1.184133	-9.770954	2.228244
55891	0	2.157784	0.683660	10.162957	0.021606	0.006836	0.101624	-1.183018	-9.737314	2.222666
55892	0	2.151492	0.702380	10.078755	0.021549	0.007020	0.100780	-1.178505	-9.696930	2.221678
55893	0	2.101847	0.701656	10.059420	0.021057	0.007019	0.100586	-1.181175	-9.651512	2.221446
55894	0	2.112449	0.689677	9.993853	0.021163	0.006891	0.099931	-1.174720	-9.606004	2.217368
55895	0	2.095730	0.689956	9.919016	0.020996	0.006897	0.099182	-1.171592	-9.559823	2.212740
55896	0	2.087452	0.709136	9.859597	0.020919	0.007085	0.098587	-1.164028	-9.506958	2.202601
55897	0	2.071023	0.707901	9.858063	0.020752	0.007080	0.098572	-1.165178	-9.457091	2.205729
55898	0	2.026345	0.701702	9.719328	0.020303	0.007016	0.097185	-1.164091	-9.409351	2.204210
55899	0	2.040779	0.658987	9.717630	0.020447	0.006592	0.097168	-1.166212	-9.362017	2.199137
55900	0	2.008835	0.677033	9.572711	0.020125	0.006770	0.095719	-1.165819	-9.316318	2.196831
55901	0	1.986250	0.659695	9.516076	0.019897	0.006592	0.095154	-1.159468	-9.272848	2.194945
55902	0	1.979078	0.672699	9.517442	0.019827	0.006723	0.095167	-1.155032	-9.228002	2.200797
55903	0	1.975279	0.665533	9.473110	0.019775	0.006653	0.094727	-1.151641	-9.199256	2.206019
55904	0	1.946103	0.678264	9.449583	0.019485	0.006780	0.094491	-1.147710	-9.168214	2.204631
55905	0	1.926679	0.659501	9.418118	0.019287	0.006592	0.094177	-1.143405	-9.142088	2.205876
55906	0	1.953854	0.660044	9.345491	0.019551	0.006598	0.093452	-1.139271	-9.125046	2.207146
55907	0	1.927988	0.647339	9.320193	0.019287	0.006470	0.093201	-1.134137	-9.114718	2.211528
55908	0	1.914245	0.678211	9.338716	0.019150	0.006782	0.093386	-1.132793	-9.104304	2.206616
55909	0	1.953518	0.665619	9.387102	0.019531	0.006653	0.093872	-1.127841	-9.107646	2.205639
55910	0	1.930262	0.653495	9.344044	0.019295	0.006536	0.093442	-1.128767	-9.115850	2.210575
55911	0	1.947953	0.665035	9.356513	0.019470	0.006653	0.093567	-1.130806	-9.125784	2.214671
55912	0	1.950565	0.658511	9.392576	0.019488	0.006586	0.093929	-1.130848	-9.145428	2.215503
55913	0	1.955266	0.665733	9.417249	0.019531	0.006653	0.094177	-1.124228	-9.169984	2.214226
55914	0	1.959989	0.653558	9.501621	0.019574	0.006539	0.095021	-1.127469	-9.199517	2.214938
55915	0	1.944007	0.653075	9.514751	0.019409	0.006531	0.095154	-1.126107	-9.235212	2.208819
55916	0	1.999290	0.695950	9.519410	0.019958	0.006957	0.095201	-1.121758	-9.275072	2.213524
55917	0	1.992990	0.658569	9.594095	0.019897	0.006592	0.095947	-1.127605	-9.312324	2.211218
55918	0	2.024621	0.682536	9.677991	0.020206	0.006823	0.096788	-1.122846	-9.357856	2.212780
55919	0	2.036862	0.677498	9.673148	0.020325	0.006775	0.096741	-1.121161	-9.408337	2.214723
55920	0	2.039344	0.695742	9.775073	0.020352	0.006958	0.097759	-1.120320	-9.454943	2.211076
55921	0	2.055131	0.707846	9.868492	0.020508	0.007080	0.098694	-1.120596	-9.503908	2.206290
55922	0	2.076244	0.670489	9.958227	0.020718	0.006710	0.099591	-1.124926	-9.553963	2.204110
55923	0	2.115934	0.677261	9.990600	0.021118	0.006775	0.099915	-1.126018	-9.599674	2.206742
55924	0	2.117614	0.701083	9.970572	0.021139	0.007014	0.099713	-1.128499	-9.640668	2.209902
55925	0	2.122006	0.689762	10.057728	0.021179	0.006897	0.100586	-1.126242	-9.685701	2.206614
55926	0	2.129464	0.677994	10.153711	0.021261	0.006776	0.101544	-1.120300	-9.721917	2.204765
55927	0	2.157863	0.720216	10.155545	0.021545	0.007202	0.101562	-1.118910	-9.757874	2.205473
55928	0	2.157806	0.677592	10.148110	0.021550	0.006774	0.101487	-1.115392	-9.787863	2.203749
55929	0	2.181269	0.744766	10.235093	0.021790	0.007446	0.102356	-1.112645	-9.812267	2.202459
55930	0	2.179249	0.708047	10.240274	0.021774	0.007082	0.102407	-1.113265	-9.831147	2.207867
55931	0	2.162363	0.714421	10.216900	0.021606	0.007141	0.102173	-1.108698	-9.848940	2.207124
55932	0	2.177432	0.684229	10.283319	0.021763	0.006842	0.102836	-1.106937	-9.860248	2.200597
55933	0	2.197830	0.702025	10.308709	0.021973	0.007019	0.103088	-1.104698	-9.865068	2.196015
55934	0	2.179929	0.720838	10.284144	0.021801	0.007204	0.102841	-1.099138	-9.861716	2.193807
55935	0	2.202601	0.727139	10.315048	0.022034	0.007263	0.103149	-1.089384	-9.851743	2.187663
55936	0	2.182834	0.710355	10.327437	0.021835	0.007096	0.103273	-1.080663	-9.842550	2.177815
55937	0	2.195767	0.732523	10.309150	0.021973	0.007324	0.103088	-1.078985	-9.824467	2.174904
55938	0	2.198370	0.714254	10.291519	0.022003	0.007143	0.102911	-1.079078	-9.801362	2.178582
55939	0	2.164123	0.708640	10.223901	0.021667	0.007080	0.102234	-1.071689	-9.770531	2.175136
55940	0	2.158657	0.721301	10.139511	0.021615	0.007215	0.101389	-1.073088	-9.736972	2.170938
55941	0	2.120718	0.696095	10.181333	0.021240	0.006958	0.101807	-1.069580	-9.698377	2.170538
55942	0	2.119816	0.714992	10.030083	0.021235	0.007147	0.100293	-1.065942	-9.654370	2.168953
55943	0	2.101910	0.695825	10.022769	0.021057	0.006958	0.100220	-1.065523	-9.609517	2.166612
55944	0	2.063800	0.683961	9.926621	0.020677	0.006836	0.099258	-1.061173	-9.563557	2.162814
55945	0	2.101503	0.689806	9.894687	0.021057	0.006897	0.098938	-1.059908	-9.513422	2.169309
55946	0	2.081209	0.714283	9.780382	0.020851	0.007143	0.097795	-1.060035	-9.466304	2.167918
55947	0	2.077711	0.707942	9.766394	0.020813	0.007080	0.097656	-1.060667	-9.422809	2.171684
55948	0	2.034098	0.714560	9.712795	0.020375	0.007139	0.097121	-1.053014	-9.380989	2.169269
55949	0	2.029511	0.683963	9.625843	0.020325	0.006836	0.096252	-1.048390	-9.344366	2.165355
55950	0	2.023024	0.721276	9.590484	0.020266	0.007209	0.095898	-1.043574	-9.300774	2.166810
55951	0	2.005071	0.677525	9.558730	0.020081	0.006775	0.095581	-1.042919	-9.263591	2.168393
55952	0	1.963253	0.696049	9.486460	0.019655	0.006958	0.094860	-1.039554	-9.234779	2.165443
55953	0	1.969138	0.671530	9.375473	0.019714	0.006714	0.093750	-1.037450	-9.205300	2.162294
55954	0	1.965213	0.690007	9.455518	0.019668	0.006899	0.094552	-1.035497	-9.185121	2.157629
55955	0	1.952072	0.683830	9.362995	0.019531	0.006836	0.093628	-1.032018	-9.170820	2.152259
55956	0	1.962429	0.684059	9.375544	0.019632	0.006840	0.093754	-1.030360	-9.159545	2.150646
55957	0	1.959148	0.653362	9.356686	0.019592	0.006531	0.093567	-1.026110	-9.157118	2.146497
55958	0	1.989911	0.696197	9.362628	0.019896	0.006963	0.093627	-1.026213	-9.160000	2.144209
55959	0	1.965881	0.726366	9.368778	0.019653	0.007263	0.093689	-1.024739	-9.165244	2.144840
55960	0	1.937017	0.646875	9.350068	0.019359	0.006470	0.093503	-1.024927	-9.177917	2.147699
55961	0	1.936678	0.671427	9.441754	0.019348	0.006714	0.094421	-1.023326	-9.199044	2.147052
55962	0	1.946760	0.665263	9.501882	0.019446	0.006653	0.095023	-1.022421	-9.223145	2.143205
55963	0	1.967622	0.695726	9.453875	0.019653	0.006958	0.094543	-1.022110	-9.249387	2.144748
55964	0	1.954425	0.671122	9.483333	0.019516	0.006712	0.094839	-1.021690	-9.282024	2.138852
55965	0	2.010784	0.683158	9.563667	0.020081	0.006836	0.095642	-1.025570	-9.313191	2.136780
55966	0	1.992446	0.713240	9.629501	0.019891	0.007132	0.096302	-1.023217	-9.351710	2.137640
55967	0	2.023821	0.732271	9.661132	0.020203	0.007324	0.096619	-1.023537	-9.392348	2.130894
55968	0	2.061853	0.725466	9.696143	0.020578	0.007259	0.096970	-1.027503	-9.438244	2.128544
55969	0	2.060659	0.738334	9.709908	0.020569	0.007385	0.097107	-1.028252	-9.481219	2.130134
55970	0	2.087032	0.694931	9.848590	0.020828	0.006953	0.098495	-1.031220	-9.528638	2.130333
55971	0	2.116182	0.695777	9.868452	0.021118	0.006958	0.098694	-1.029873	-9.577794	2.124463
55972	0	2.112480	0.658493	9.891037	0.021083	0.006591	0.098919	-1.035086	-9.624849	2.124018
55973	0	2.121863	0.720074	10.002837	0.021179	0.007202	0.100037	-1.035166	-9.668489	2.120593
55974	0	2.105068	0.683254	10.013364	0.021013	0.006832	0.100142	-1.033214	-9.709795	2.114053
55975	0	2.121431	0.671130	10.082287	0.021179	0.006714	0.100830	-1.034681	-9.748195	2.111627
55976	0	2.127858	0.676832	10.166334	0.021250	0.006769	0.101669	-1.034359	-9.779179	2.112247
55977	0	2.169488	0.708206	10.204482	0.021667	0.007080	0.102051	-1.030876	-9.808437	2.108939
55978	0	2.180504	0.695826	10.258323	0.021783	0.006962	0.102588	-1.033707	-9.831718	2.113127
55979	0	2.187073	0.701952	10.222955	0.021851	0.007019	0.102234	-1.032048	-9.852806	2.111771
55980	0	2.171996	0.683168	10.283236	0.021708	0.006836	0.102835	-1.035766	-9.865190	2.109192
55981	0	2.179995	0.689575	10.320833	0.021790	0.006897	0.103210	-1.036172	-9.875277	2.111010
55982	0	2.181134	0.701456	10.247299	0.021810	0.007016	0.102473	-1.037198	-9.875800	2.116797
55983	0	2.178783	0.702111	10.327171	0.021790	0.007019	0.103271	-1.034220	-9.872444	2.118871
55984	0	2.190044	0.708171	10.309009	0.021908	0.007084	0.103088	-1.035971	-9.862813	2.118880
55985	0	2.177438	0.695860	10.254224	0.021790	0.006958	0.102539	-1.034826	-9.844442	2.119523
55986	0	2.211250	0.701718	10.291393	0.022125	0.007020	0.102911	-1.037391	-9.828820	2.119538
55987	0	2.176735	0.707793	10.254393	0.021790	0.007080	0.102539	-1.039408	-9.802597	2.121015
55988	0	2.165871	0.719645	10.188259	0.021684	0.007197	0.101877	-1.040117	-9.773087	2.119978
55989	0	2.164295	0.726111	10.132375	0.021667	0.007263	0.101318	-1.042081	-9.743941	2.113267
55990	0	2.134429	0.707009	10.139646	0.021374	0.007075	0.101390	-1.047697	-9.709249	2.113705
55991	0	2.126471	0.701645	10.053283	0.021301	0.007019	0.100525	-1.050554	-9.666188	2.118754
55992	0	2.100835	0.689064	10.018163	0.021045	0.006891	0.100174	-1.051084	-9.623187	2.111797
55993	0	2.119915	0.708016	9.943503	0.021240	0.007080	0.099426	-1.050994	-9.574452	2.119640
55994	0	2.051299	0.677308	9.896156	0.020548	0.006775	0.098954	-1.052987	-9.532675	2.122548
55995	0	2.059225	0.701668	9.821364	0.020630	0.007019	0.098206	-1.055677	-9.487366	2.126054
55996	0	2.046066	0.658542	9.749541	0.020494	0.006587	0.097488	-1.057398	-9.447370	2.120879
55997	0	2.041014	0.677658	9.693144	0.020447	0.006775	0.096924	-1.055325	-9.402677	2.116363
55998	0	2.033733	0.653249	9.603032	0.020373	0.006534	0.096023	-1.056577	-9.358325	2.116018
55999	0	2.041289	0.677405	9.503909	0.020447	0.006775	0.095032	-1.057480	-9.316096	2.115759
56000	0	2.028505	0.671163	9.566322	0.020317	0.006712	0.095656	-1.057711	-9.276349	2.113067
56001	0	2.005567	0.689628	9.515911	0.020081	0.006897	0.095154	-1.058252	-9.244954	2.111075
56002	0	1.970206	0.701909	9.480193	0.019726	0.007017	0.094797	-1.055595	-9.214865	2.110359
56003	0	1.975754	0.702052	9.436398	0.019775	0.007019	0.094360	-1.053404	-9.191761	2.112217
56004	0	1.966398	0.696017	9.479726	0.019678	0.006961	0.094794	-1.053767	-9.173252	2.112605
56005	0	1.933989	0.676796	9.369117	0.019348	0.006775	0.093689	-1.061585	-9.161726	2.109108
56006	0	1.957016	0.663080	9.412160	0.019575	0.006639	0.094120	-1.070270	-9.154252	2.112600
56007	0	1.952752	0.671046	9.399516	0.019531	0.006714	0.093994	-1.073721	-9.148262	2.116950
56008	0	1.940792	0.670176	9.405609	0.019402	0.006706	0.094057	-1.078276	-9.154557	2.115766
56009	0	1.960446	0.646971	9.362538	0.019592	0.006470	0.093628	-1.077324	-9.167985	2.113169
56010	0	1.974866	0.652768	9.410844	0.019738	0.006530	0.094110	-1.078949	-9.179259	2.110244
56011	0	1.979225	0.653025	9.423478	0.019775	0.006531	0.094238	-1.078505	-9.198277	2.104759
56012	0	2.001287	0.658895	9.471457	0.019992	0.006590	0.094719	-1.078497	-9.222189	2.100536
56013	0	1.986008	0.646709	9.514906	0.019836	0.006470	0.095154	-1.080466	-9.249186	2.096744
56014	0	1.997642	0.676667	9.593045	0.019945	0.006769	0.095937	-1.082148	-9.285029	2.097395
56015	0	1.998631	0.676913	9.636915	0.019958	0.006775	0.096375	-1.087726	-9.316601	2.096478
56016	0	2.011138	0.675820	9.641679	0.020075	0.006763	0.096424	-1.091404	-9.358493	2.094942
56017	0	2.029948	0.652684	9.716076	0.020264	0.006531	0.097168	-1.094581	-9.399214	2.088574
56018	0	2.049501	0.688246	9.781662	0.020457	0.006888	0.097824	-1.100048	-9.441898	2.080457
56019	0	2.103422	0.708050	9.795322	0.020996	0.007080	0.097961	-1.098108	-9.484977	2.077559
56020	0	2.111091	0.726284	9.842431	0.021072	0.007263	0.098433	-1.097062	-9.528270	2.076764
56021	0	2.115606	0.732298	9.911311	0.021118	0.007324	0.099121	-1.097067	-9.570522	2.078485
56022	0	2.105140	0.700826	9.940194	0.021010	0.007016	0.099410	-1.104652	-9.616260	2.078576
56023	0	2.133515	0.689551	9.978535	0.021301	0.006897	0.099792	-1.104982	-9.653655	2.079877
56024	0	2.158577	0.682813	10.074684	0.021552	0.006832	0.100754	-1.108152	-9.690478	2.081217
56025	0	2.157116	0.719451	10.125239	0.021545	0.007202	0.101257	-1.115524	-9.718135	2.081913
56026	0	2.168377	0.681645	10.191295	0.021658	0.006820	0.101918	-1.117993	-9.745699	2.084685
56027	0	2.144380	0.659229	10.198541	0.021423	0.006592	0.101990	-1.116376	-9.767236	2.088831
56028	0	2.142356	0.677167	10.246447	0.021403	0.006775	0.102468	-1.118894	-9.788413	2.089031
56029	0	2.150025	0.677110	10.247495	0.021484	0.006775	0.102478	-1.122131	-9.804708	2.093108
56030	0	2.164612	0.700675	10.234780	0.021638	0.007010	0.102349	-1.125331	-9.812436	2.086002
56031	0	2.191631	0.677073	10.284351	0.021912	0.006775	0.102844	-1.129102	-9.816216	2.079637
56032	0	2.210312	0.700718	10.272052	0.022103	0.007010	0.102720	-1.131975	-9.814572	2.076215
56033	0	2.208534	0.695445	10.290753	0.022095	0.006958	0.102905	-1.135326	-9.802707	2.075131
56034	0	2.194147	0.713253	10.285070	0.021954	0.007133	0.102848	-1.135862	-9.787791	2.074231
56035	0	2.176999	0.689837	10.229899	0.021790	0.006897	0.102295	-1.133911	-9.764488	2.074015
56036	0	2.154728	0.696282	10.200142	0.021567	0.006960	0.101997	-1.130275	-9.740546	2.072004
56037	0	2.170664	0.690203	10.187200	0.021729	0.006897	0.101868	-1.124323	-9.714533	2.075398
56038	0	2.129290	0.678417	10.120931	0.021318	0.006784	0.101204	-1.124385	-9.684235	2.083661
56039	0	2.145191	0.708217	10.083684	0.021484	0.007080	0.100830	-1.121859	-9.645974	2.082227
56040	0	2.126600	0.708635	10.029966	0.021297	0.007084	0.100293	-1.118932	-9.608641	2.085786
56041	0	2.090091	0.671283	10.016589	0.020935	0.006714	0.100159	-1.120032	-9.568206	2.090820
56042	0	2.076888	0.683266	9.932542	0.020806	0.006833	0.099318	-1.120477	-9.523645	2.095259
56043	0	2.083656	0.701876	9.888488	0.020874	0.007019	0.098877	-1.120769	-9.478845	2.100475
56044	0	2.045858	0.665277	9.810619	0.020494	0.006652	0.098099	-1.119686	-9.435561	2.103017
56045	0	2.028642	0.671675	9.760298	0.020325	0.006714	0.097595	-1.116309	-9.389241	2.106413
56046	0	2.052255	0.665161	9.731232	0.020554	0.006659	0.097305	-1.124258	-9.351322	2.105636
56047	0	2.035479	0.677685	9.699123	0.020386	0.006775	0.096985	-1.121801	-9.313376	2.099846
56048	0	2.016926	0.647259	9.596649	0.020202	0.006473	0.095960	-1.121662	-9.273286	2.099390
56049	0	2.011772	0.646805	9.576929	0.020142	0.006470	0.095764	-1.123360	-9.243318	2.094759
56050	0	1.970419	0.640212	9.614472	0.019727	0.006405	0.096140	-1.126361	-9.215045	2.099060
56051	0	1.951051	0.653170	9.576832	0.019531	0.006531	0.095764	-1.124935	-9.188828	2.100214
56052	0	2.002462	0.665475	9.479832	0.020040	0.006654	0.094795	-1.123342	-9.169360	2.099519
56053	0	1.970039	0.640765	9.472954	0.019714	0.006409	0.094727	-1.124147	-9.151064	2.102889
56054	0	1.949732	0.658731	9.406231	0.019504	0.006589	0.094061	-1.125523	-9.141992	2.101978
56055	0	1.952273	0.683757	9.411786	0.019531	0.006836	0.094116	-1.123012	-9.130182	2.105619
56056	0	1.927221	0.671835	9.448471	0.019270	0.006717	0.094485	-1.120342	-9.131464	2.108284
56057	0	1.965665	0.695497	9.417678	0.019653	0.006958	0.094177	-1.123240	-9.134054	2.106723
56058	0	1.936278	0.695241	9.417362	0.019355	0.006951	0.094175	-1.121071	-9.142285	2.101592
56059	0	1.991218	0.683442	9.454047	0.019897	0.006836	0.094543	-1.121908	-9.158660	2.096795
56060	0	1.988240	0.647030	9.416660	0.019865	0.006466	0.094171	-1.115573	-9.178317	2.093423
56061	0	1.961498	0.653015	9.496606	0.019592	0.006531	0.094971	-1.115199	-9.204210	2.093456
56062	0	1.984494	0.664701	9.550582	0.019821	0.006651	0.095510	-1.118734	-9.231238	2.097836
56063	0	1.992513	0.665331	9.588045	0.019897	0.006653	0.095886	-1.116974	-9.262802	2.096676
56064	0	2.004256	0.688938	9.617357	0.020014	0.006897	0.096179	-1.124740	-9.295536	2.099700
56065	0	1.998685	0.658763	9.630788	0.019958	0.006592	0.096313	-1.128477	-9.327778	2.099998
56066	0	2.041641	0.694704	9.690510	0.020381	0.006949	0.096912	-1.129934	-9.368133	2.104739
56067	0	2.066147	0.683120	9.783302	0.020630	0.006836	0.097839	-1.134183	-9.403610	2.107654
56068	0	2.072754	0.676287	9.879540	0.020693	0.006764	0.098803	-1.134623	-9.442362	2.101941
56069	0	2.072478	0.640818	9.886990	0.020691	0.006409	0.098877	-1.133919	-9.480126	2.100627
56070	0	2.073351	0.658553	9.897749	0.020698	0.006590	0.098985	-1.137610	-9.520213	2.101331
56071	0	2.114954	0.695843	9.984685	0.021118	0.006958	0.099854	-1.135869	-9.554718	2.102065
56072	0	2.103349	0.647171	10.062608	0.020998	0.006470	0.100634	-1.132333	-9.593639	2.103428
56073	0	2.139305	0.689490	10.094578	0.021362	0.006897	0.100952	-1.133443	-9.627040	2.109058
56074	0	2.120918	0.682629	10.099387	0.021179	0.006831	0.101000	-1.137782	-9.659564	2.115564
56075	0	2.138891	0.689541	10.198428	0.021362	0.006897	0.101990	-1.138439	-9.687958	2.120902
56076	0	2.161828	0.701066	10.197429	0.021598	0.007015	0.101978	-1.142452	-9.709420	2.117313
56077	0	2.156393	0.696421	10.235164	0.021545	0.006958	0.102356	-1.134554	-9.728665	2.117243
56078	0	2.177574	0.702999	10.289371	0.021766	0.007031	0.102896	-1.135275	-9.738370	2.114913
56079	0	2.173854	0.726405	10.229273	0.021729	0.007263	0.102295	-1.133396	-9.748131	2.107428
56080	0	2.193718	0.690066	10.283811	0.021932	0.006898	0.102839	-1.129531	-9.752837	2.102937
56081	0	2.160607	0.695957	10.235593	0.021606	0.006958	0.102356	-1.127163	-9.750969	2.105291
56082	0	2.153744	0.677647	10.241760	0.021544	0.006778	0.102416	-1.128067	-9.741699	2.109350
56083	0	2.165572	0.707937	10.272470	0.021667	0.007080	0.102722	-1.128402	-9.727147	2.111766
56084	0	2.175285	0.677679	10.205804	0.021766	0.006773	0.102056	-1.123698	-9.711283	2.109611
56085	0	2.182786	0.707683	10.187277	0.021851	0.007080	0.101868	-1.127024	-9.684316	2.114551
56086	0	2.153654	0.683266	10.133280	0.021561	0.006829	0.101328	-1.122924	-9.655626	2.110816
56087	0	2.152300	0.708400	10.132285	0.021545	0.007080	0.101318	-1.118213	-9.628878	2.107760
56088	0	2.122949	0.697223	10.023357	0.021256	0.006966	0.100228	-1.110501	-9.596664	2.105023
56089	0	2.102701	0.702392	10.059190	0.021057	0.007019	0.100586	-1.104863	-9.560960	2.108164
56090	0	2.115119	0.696578	9.993225	0.021180	0.006968	0.099926	-1.106704	-9.526355	2.110617
56091	0	2.096897	0.677486	9.937097	0.020996	0.006775	0.099365	-1.106551	-9.493679	2.112109
56092	0	2.066282	0.689745	9.907771	0.020698	0.006896	0.099071	-1.104843	-9.452079	2.112023
56093	0	2.041621	0.659586	9.790650	0.020447	0.006592	0.097900	-1.099947	-9.414909	2.108397
56094	0	2.047581	0.666436	9.791807	0.020507	0.006660	0.097912	-1.095257	-9.377186	2.105079
56095	0	2.048086	0.683974	9.723442	0.020508	0.006836	0.097229	-1.090584	-9.344031	2.098206
56096	0	2.018091	0.678629	9.712300	0.020209	0.006782	0.097117	-1.084905	-9.309131	2.099822
56097	0	2.036125	0.659483	9.680671	0.020386	0.006592	0.096802	-1.081094	-9.278745	2.097127
56098	0	2.031208	0.678097	9.577898	0.020337	0.006781	0.095774	-1.080443	-9.247419	2.097292
56099	0	1.988036	0.677730	9.588961	0.019897	0.006775	0.095886	-1.077238	-9.225563	2.094715
56100	0	2.009288	0.678159	9.491919	0.020107	0.006779	0.094916	-1.073368	-9.206787	2.091924
56101	0	2.000348	0.690431	9.497355	0.020020	0.006897	0.094971	-1.064197	-9.185988	2.096850
56102	0	1.955180	0.666652	9.497717	0.019560	0.006667	0.094975	-1.064419	-9.174836	2.100282
56103	0	1.976905	0.665461	9.478880	0.019775	0.006653	0.094788	-1.061724	-9.165731	2.099185
56104	0	1.976409	0.671870	9.533826	0.019762	0.006717	0.095339	-1.058666	-9.166730	2.100212
56105	0	1.977377	0.665381	9.472683	0.019775	0.006653	0.094727	-1.056842	-9.163331	2.097620
56106	0	1.965494	0.653839	9.466400	0.019650	0.006533	0.094666	-1.049199	-9.168452	2.094067
56107	0	1.984573	0.672264	9.496814	0.019836	0.006714	0.094971	-1.037845	-9.178210	2.090700
56108	0	1.974788	0.667258	9.453434	0.019732	0.006670	0.094538	-1.033775	-9.195394	2.088234
56109	0	1.997719	0.689657	9.521095	0.019958	0.006897	0.095215	-1.033220	-9.216401	2.088706
56110	0	1.995315	0.671463	9.550745	0.019935	0.006713	0.095511	-1.030145	-9.237111	2.087812
56111	0	1.991664	0.652942	9.612649	0.019897	0.006531	0.096130	-1.030702	-9.258497	2.085004
56112	0	1.989771	0.683637	9.629988	0.019875	0.006833	0.096305	-1.025757	-9.284516	2.088360
56113	0	2.047390	0.683183	9.630801	0.020447	0.006836	0.096313	-1.029414	-9.315277	2.084919
56114	0	2.058868	0.700893	9.708998	0.020562	0.007010	0.097095	-1.030030	-9.345051	2.085158
56115	0	2.072178	0.701939	9.734449	0.020691	0.007019	0.097351	-1.028361	-9.379874	2.080259
56116	0	2.053961	0.683425	9.769757	0.020509	0.006836	0.097704	-1.029098	-9.414549	2.084429
56117	0	2.072099	0.683675	9.850437	0.020691	0.006836	0.098511	-1.026920	-9.448033	2.076413
56118	0	2.090592	0.689394	9.916214	0.020873	0.006898	0.099169	-1.030211	-9.484490	2.073409
56119	0	2.102707	0.689259	9.911483	0.020996	0.006897	0.099121	-1.034007	-9.518810	2.072517
56120	0	2.078638	0.688747	9.928384	0.020753	0.006887	0.099291	-1.032703	-9.555938	2.068717
56121	0	2.102271	0.683506	10.039732	0.020996	0.006836	0.100403	-1.032559	-9.584836	2.071329
56122	0	2.138034	0.689679	10.069100	0.021355	0.006895	0.100697	-1.029458	-9.612559	2.063565
56123	0	2.157203	0.689827	10.119053	0.021545	0.006897	0.101196	-1.026827	-9.641212	2.061025
56124	0	2.156238	0.677684	10.154488	0.021538	0.006777	0.101550	-1.025704	-9.667501	2.058520
56125	0	2.126043	0.677789	10.216845	0.021240	0.006775	0.102173	-1.021407	-9.688688	2.061822
56126	0	2.160011	0.714687	10.197711	0.021585	0.007147	0.101980	-1.020418	-9.703674	2.058794
56127	0	2.167562	0.726285	10.143871	0.021667	0.007263	0.101440	-1.019951	-9.711414	2.052195
56128	0	2.150574	0.683654	10.216785	0.021501	0.006835	0.102169	-1.017483	-9.715756	2.052285
56129	0	2.161017	0.725987	10.168402	0.021606	0.007263	0.101685	-1.020467	-9.718504	2.056652
56130	0	2.155118	0.688465	10.223249	0.021552	0.006889	0.102232	-1.024996	-9.716057	2.051906
56131	0	2.166238	0.696257	10.144121	0.021667	0.006958	0.101440	-1.019294	-9.708865	2.050591
56132	0	2.153000	0.671861	10.199199	0.021535	0.006722	0.101991	-1.022975	-9.701917	2.046799
56133	0	2.159050	0.714203	10.187099	0.021606	0.007141	0.101868	-1.021561	-9.682571	2.039631
56134	0	2.143484	0.708037	10.169395	0.021452	0.007081	0.101690	-1.021949	-9.661890	2.037062
56135	0	2.152451	0.696217	10.113942	0.021545	0.006958	0.101135	-1.016975	-9.636808	2.034232
56136	0	2.105255	0.672403	10.090351	0.021076	0.006721	0.100899	-1.013874	-9.608555	2.031835
56137	0	2.133581	0.714003	10.071370	0.021362	0.007141	0.100708	-1.014953	-9.577011	2.034260
56138	0	2.103510	0.701328	9.974860	0.021066	0.007016	0.099742	-1.018169	-9.540469	2.035745
56139	0	2.139209	0.702132	9.961593	0.021423	0.007019	0.099609	-1.015467	-9.503145	2.030756
56140	0	2.078008	0.677916	9.932306	0.020811	0.006779	0.099317	-1.014866	-9.466014	2.031695
56141	0	2.078277	0.689705	9.863918	0.020813	0.006897	0.098633	-1.014660	-9.429533	2.027982
56142	0	2.066086	0.671741	9.798013	0.020692	0.006714	0.097974	-1.010451	-9.391888	2.025283
56143	0	2.017302	0.658746	9.741854	0.020203	0.006592	0.097412	-1.015418	-9.355683	2.021408
56144	0	2.017612	0.670830	9.755199	0.020204	0.006704	0.097547	-1.010676	-9.322039	2.024289
56145	0	1.999340	0.665341	9.680712	0.020020	0.006653	0.096802	-1.009859	-9.289722	2.022092
56146	0	2.012673	0.677403	9.657313	0.020150	0.006776	0.096568	-1.011816	-9.260498	2.024918
56147	0	2.000317	0.665500	9.552330	0.020020	0.006653	0.095520	-1.008906	-9.239461	2.021681
56148	0	2.014988	0.690622	9.546841	0.020169	0.006901	0.095465	-1.002169	-9.214799	2.024232
56149	0	2.018979	0.683449	9.552284	0.020203	0.006836	0.095520	-1.003487	-9.197974	2.030023
56150	0	2.010618	0.683308	9.491642	0.020116	0.006832	0.094914	-1.001886	-9.184886	2.028121
56151	0	1.982850	0.665332	9.423991	0.019836	0.006653	0.094238	-1.000803	-9.173837	2.022666
56152	0	1.987686	0.671555	9.399788	0.019881	0.006715	0.093997	-0.999372	-9.167059	2.026345
56153	0	1.989295	0.665344	9.478850	0.019897	0.006653	0.094788	-0.998092	-9.160188	2.027819
56154	0	1.994604	0.689932	9.454493	0.019949	0.006898	0.094544	-0.995841	-9.155222	2.029786
56155	0	1.984655	0.671258	9.496868	0.019836	0.006714	0.094971	-0.996569	-9.165986	2.030199
56156	0	2.023460	0.689397	9.459718	0.020223	0.006894	0.094600	-0.995857	-9.178971	2.034730
56157	0	2.009394	0.708090	9.545611	0.020081	0.007080	0.095459	-0.993992	-9.193546	2.033661
56158	0	2.024693	0.695703	9.544872	0.020229	0.006959	0.095452	-0.995323	-9.213188	2.038660
56159	0	2.003983	0.689504	9.582109	0.020020	0.006897	0.095825	-0.996611	-9.235997	2.038269
56160	0	1.990197	0.682836	9.544529	0.019876	0.006831	0.095450	-0.998840	-9.265119	2.036064
56161	0	1.973742	0.676905	9.691954	0.019714	0.006775	0.096924	-1.004663	-9.290921	2.031654
56162	0	2.015220	0.682099	9.684806	0.020126	0.006824	0.096853	-1.006544	-9.320033	2.028490
56163	0	2.059640	0.689404	9.710130	0.020569	0.006897	0.097107	-1.008820	-9.351069	2.027005
56164	0	2.040983	0.652430	9.806584	0.020380	0.006524	0.098072	-1.007436	-9.384439	2.029812
56165	0	2.084560	0.671361	9.795451	0.020813	0.006714	0.097961	-1.006509	-9.421102	2.032511
56166	0	2.084919	0.677378	9.873396	0.020818	0.006774	0.098741	-1.005513	-9.456106	2.035470
56167	0	2.096552	0.688801	9.856593	0.020935	0.006897	0.098572	-1.014657	-9.490041	2.034160
56168	0	2.085082	0.687807	9.958905	0.020813	0.006878	0.099597	-1.013176	-9.532073	2.032600
56169	0	2.108809	0.676626	9.984757	0.021057	0.006775	0.099854	-1.021813	-9.566138	2.029234
56170	0	2.132942	0.687551	10.056801	0.021302	0.006879	0.100574	-1.024463	-9.595660	2.028746
56171	0	2.138917	0.689105	10.033648	0.021362	0.006897	0.100342	-1.030083	-9.624882	2.033604
56172	0	2.131703	0.670167	10.069160	0.021294	0.006701	0.100697	-1.028799	-9.650037	2.030782
56173	0	2.150833	0.707993	10.149640	0.021484	0.007080	0.101501	-1.027944	-9.675608	2.031097
56174	0	2.148368	0.713516	10.167176	0.021471	0.007140	0.101674	-1.032687	-9.688432	2.027982
56175	0	2.174290	0.701841	10.216983	0.021729	0.007019	0.102173	-1.032538	-9.703126	2.027887
56176	0	2.183112	0.689082	10.228577	0.021818	0.006895	0.102288	-1.036382	-9.716200	2.022284
56177	0	2.161272	0.695682	10.229368	0.021606	0.006958	0.102295	-1.036966	-9.721807	2.021486
56178	0	2.161924	0.689444	10.192574	0.021619	0.006894	0.101926	-1.035973	-9.720841	2.019589
56179	0	2.166617	0.695693	10.205113	0.021667	0.006958	0.102051	-1.036598	-9.717962	2.025257
56180	0	2.172131	0.701394	10.186876	0.021726	0.007016	0.101868	-1.038545	-9.711670	2.022345
56181	0	2.165821	0.713946	10.193080	0.021667	0.007141	0.101929	-1.039985	-9.699839	2.026860
56182	0	2.139257	0.683202	10.187395	0.021404	0.006832	0.101871	-1.039696	-9.685292	2.028065
56183	0	2.158883	0.701611	10.168852	0.021606	0.007019	0.101685	-1.042687	-9.664057	2.031218
56184	0	2.124532	0.676524	10.090330	0.021266	0.006768	0.100899	-1.045802	-9.639221	2.030686
56185	0	2.139934	0.696186	10.107904	0.021423	0.006958	0.101074	-1.041271	-9.610636	2.027853
56186	0	2.141381	0.701907	9.992946	0.021437	0.007026	0.099924	-1.048642	-9.583021	2.032224
56187	0	2.097018	0.677370	9.955388	0.020996	0.006775	0.099548	-1.049906	-9.551838	2.035573
56188	0	2.073277	0.652542	9.938169	0.020761	0.006528	0.099376	-1.052633	-9.518463	2.035653
56189	0	2.115063	0.683432	9.876112	0.021179	0.006836	0.098755	-1.054399	-9.483958	2.037499
56190	0	2.066937	0.683356	9.810019	0.020695	0.006832	0.098095	-1.052571	-9.452964	2.032420
56191	0	2.053720	0.634992	9.808998	0.020569	0.006348	0.098083	-1.049903	-9.414635	2.030595
56192	0	2.072399	0.671655	9.785715	0.020749	0.006718	0.097852	-1.051078	-9.383878	2.030089
56193	0	2.066282	0.683670	9.741802	0.020691	0.006836	0.097412	-1.050087	-9.349479	2.025847
56194	0	2.011856	0.677264	9.706238	0.020146	0.006776	0.097056	-1.053775	-9.315297	2.026345
56195	0	2.054570	0.707973	9.692876	0.020569	0.007080	0.096924	-1.053996	-9.286570	2.018566
56196	0	2.001148	0.658890	9.632684	0.020034	0.006591	0.096322	-1.056113	-9.258617	2.022348
56197	0	1.988420	0.689620	9.613317	0.019897	0.006897	0.096130	-1.056704	-9.241394	2.025517
56198	0	1.998032	0.658878	9.552748	0.019993	0.006590	0.095525	-1.057666	-9.224998	2.024571
56199	0	1.976451	0.640496	9.552252	0.019775	0.006409	0.095520	-1.061720	-9.210563	2.022912
56200	0	1.974573	0.670617	9.564846	0.019753	0.006706	0.095647	-1.061385	-9.199895	2.027790
56201	0	1.970576	0.665150	9.509465	0.019714	0.006653	0.095093	-1.062548	-9.188137	2.027300
56202	0	1.969368	0.658332	9.515779	0.019697	0.006589	0.095157	-1.068736	-9.182501	2.024431
56203	0	1.953430	0.671493	9.466482	0.019531	0.006714	0.094666	-1.066834	-9.184757	2.025416
56204	0	1.966248	0.647051	9.563955	0.019659	0.006472	0.095640	-1.067547	-9.187455	2.028612
56205	0	1.985018	0.677685	9.496769	0.019836	0.006775	0.094971	-1.064373	-9.202586	2.022866
56206	0	1.957113	0.659759	9.599900	0.019559	0.006596	0.096002	-1.061259	-9.215717	2.022436
56207	0	2.003541	0.647079	9.588284	0.020020	0.006470	0.095886	-1.059127	-9.233239	2.020761
56208	0	1.988661	0.665389	9.581374	0.019868	0.006655	0.095818	-1.059217	-9.254144	2.019777
56209	0	2.028517	0.683070	9.630932	0.020264	0.006836	0.096313	-1.064434	-9.278231	2.025111
56210	0	2.020969	0.676413	9.648268	0.020185	0.006763	0.096488	-1.062604	-9.306634	2.023204
56211	0	2.041037	0.664991	9.728508	0.020386	0.006653	0.097290	-1.064990	-9.334166	2.018495
56212	0	2.039779	0.670234	9.745788	0.020373	0.006707	0.097463	-1.069623	-9.361434	2.017374
56213	0	2.072367	0.689542	9.777150	0.020691	0.006897	0.097778	-1.070257	-9.398306	2.019018
56214	0	2.054175	0.658051	9.812443	0.020512	0.006588	0.098130	-1.077775	-9.431999	2.013134
56215	0	2.060033	0.683258	9.856544	0.020569	0.006836	0.098572	-1.080512	-9.467096	2.010903
56216	0	2.072431	0.688872	9.946744	0.020693	0.006889	0.099474	-1.080082	-9.501862	2.007555
56217	0	2.084116	0.689196	9.960383	0.020813	0.006897	0.099609	-1.084750	-9.532774	2.008769
56218	0	2.089528	0.688132	9.983698	0.020869	0.006886	0.099842	-1.089558	-9.561164	2.001956
56219	0	2.126682	0.683122	10.027545	0.021240	0.006836	0.100281	-1.093843	-9.590059	1.997707
56220	0	2.125624	0.682398	10.044739	0.021232	0.006826	0.100452	-1.095557	-9.616625	1.999776
56221	0	2.138625	0.677181	10.119144	0.021362	0.006775	0.101196	-1.098059	-9.642264	2.001473
56222	0	2.142408	0.700979	10.161025	0.021410	0.007012	0.101613	-1.100178	-9.656682	2.009406
56223	0	2.144287	0.689607	10.137533	0.021423	0.006897	0.101379	-1.100266	-9.677277	2.006789
56224	0	2.141665	0.689540	10.130647	0.021401	0.006894	0.101310	-1.097987	-9.693043	2.007300
56225	0	2.192154	0.713786	10.192681	0.021912	0.007141	0.101929	-1.100846	-9.702736	2.006440
56226	0	2.126223	0.688846	10.119198	0.021259	0.006890	0.101192	-1.102256	-9.704606	2.007357
56227	0	2.148619	0.677608	10.174514	0.021484	0.006775	0.101746	-1.100352	-9.705218	2.011911
56228	0	2.148355	0.665676	10.156124	0.021487	0.006655	0.101561	-1.097567	-9.699632	2.006455
56229	0	2.141828	0.677304	10.162473	0.021423	0.006775	0.101624	-1.099203	-9.692509	2.010706
56230	0	2.121831	0.683484	10.162765	0.021230	0.006832	0.101625	-1.095767	-9.678190	2.006334
56231	0	2.147258	0.702054	10.119869	0.021484	0.007019	0.101196	-1.093728	-9.663405	2.009768
56232	0	2.132536	0.683912	10.089768	0.021338	0.006839	0.100895	-1.093026	-9.647104	2.009343
56233	0	2.116385	0.683632	10.071121	0.021179	0.006836	0.100708	-1.092342	-9.628220	2.013330
56234	0	2.137237	0.684083	10.035154	0.021393	0.006836	0.100348	-1.086573	-9.603455	2.012365
56235	0	2.121267	0.634796	10.010348	0.021240	0.006348	0.100098	-1.086134	-9.570515	2.010743
56236	0	2.097696	0.683751	9.980905	0.021002	0.006836	0.099804	-1.084215	-9.540576	2.009738
56237	0	2.084421	0.689952	9.912719	0.020874	0.006897	0.099121	-1.081263	-9.504727	2.006619
56238	0	2.079117	0.696046	9.877129	0.020814	0.006963	0.098766	-1.083754	-9.476903	2.002009
56239	0	2.084937	0.714199	9.845487	0.020874	0.007141	0.098450	-1.082643	-9.446766	2.008645
56240	0	2.049644	0.690226	9.815853	0.020519	0.006898	0.098154	-1.077476	-9.418716	2.012450
56241	0	2.042579	0.677895	9.729417	0.020447	0.006775	0.097290	-1.072573	-9.392580	2.015746
56242	0	2.026121	0.660241	9.754608	0.020283	0.006599	0.097542	-1.068957	-9.365883	2.023145
56243	0	2.017768	0.689657	9.686802	0.020203	0.006897	0.096863	-1.069324	-9.334954	2.025911
56244	0	2.025798	0.653292	9.644847	0.020275	0.006530	0.096445	-1.065388	-9.313179	2.025980
56245	0	2.030555	0.671422	9.674472	0.020325	0.006714	0.096741	-1.064752	-9.289080	2.025164
56246	0	1.996393	0.665809	9.534783	0.019981	0.006653	0.095345	-1.058216	-9.266689	2.021305
56247	0	1.981976	0.647116	9.515718	0.019836	0.006470	0.095154	-1.056241	-9.245209	2.021996
56248	0	1.973211	0.653288	9.577191	0.019742	0.006533	0.095770	-1.055619	-9.231927	2.019283
56249	0	1.970995	0.622903	9.521553	0.019714	0.006226	0.095215	-1.051061	-9.225196	2.023531
56250	0	1.963910	0.642047	9.552159	0.019644	0.006415	0.095521	-1.044542	-9.218136	2.025446
56251	0	1.965291	0.659457	9.588612	0.019653	0.006592	0.095886	-1.040699	-9.216187	2.023679
56252	0	1.971428	0.690527	9.576277	0.019713	0.006902	0.095763	-1.035959	-9.215756	2.023336
56253	0	1.971904	0.659136	9.588530	0.019714	0.006592	0.095886	-1.035829	-9.219883	2.015846
56254	0	1.972968	0.677603	9.521037	0.019723	0.006773	0.095212	-1.031521	-9.226508	2.011851
56255	0	1.997124	0.689763	9.594457	0.019958	0.006897	0.095947	-1.029940	-9.240230	2.005146
56256	0	2.024007	0.701930	9.575582	0.020227	0.007020	0.095758	-1.029973	-9.253836	2.010146
56257	0	2.010118	0.677970	9.582054	0.020081	0.006775	0.095825	-1.023348	-9.276958	2.006780
56258	0	2.014429	0.684874	9.648207	0.020122	0.006845	0.096487	-1.018513	-9.302408	1.999171
56259	0	2.028355	0.732496	9.728584	0.020264	0.007324	0.097290	-1.016758	-9.324247	2.005616
56260	0	2.032661	0.702003	9.752063	0.020303	0.007020	0.097526	-1.015721	-9.350725	2.002113
56261	0	2.059665	0.695768	9.795561	0.020569	0.006958	0.097961	-1.015029	-9.381704	1.999455
56262	0	2.040949	0.689733	9.800384	0.020380	0.006896	0.098010	-1.012393	-9.414623	1.993869
56263	0	2.065823	0.671512	9.868783	0.020630	0.006714	0.098694	-1.009869	-9.446004	1.989231
56264	0	2.058835	0.659594	9.824897	0.020564	0.006594	0.098254	-1.006262	-9.472785	1.984638
56265	0	2.084066	0.665463	9.917620	0.020813	0.006653	0.099182	-1.003134	-9.503231	1.980895
56266	0	2.096182	0.677610	10.007857	0.020929	0.006778	0.100085	-1.003899	-9.538888	1.980194
56267	0	2.108164	0.671576	10.027549	0.021057	0.006714	0.100281	-1.000741	-9.565375	1.974643
56268	0	2.106536	0.671700	9.989874	0.021045	0.006717	0.099903	-0.999525	-9.587531	1.972888
56269	0	2.132159	0.701752	10.100900	0.021301	0.007019	0.101013	-1.000333	-9.609059	1.973998
56270	0	2.142741	0.677227	10.112129	0.021402	0.006771	0.101127	-0.997988	-9.635922	1.972506
56271	0	2.137742	0.689671	10.082689	0.021362	0.006897	0.100830	-0.997458	-9.651595	1.973197
56272	0	2.135082	0.708103	10.161273	0.021332	0.007079	0.101617	-0.994440	-9.671536	1.972562
56273	0	2.143596	0.720379	10.125454	0.021423	0.007202	0.101257	-0.991836	-9.684299	1.969479
56274	0	2.139599	0.714681	10.179885	0.021387	0.007144	0.101801	-0.987958	-9.692803	1.965813
56275	0	2.094328	0.713932	10.113368	0.020935	0.007141	0.101135	-0.989286	-9.700611	1.962658
56276	0	2.125996	0.689438	10.210719	0.021256	0.006893	0.102108	-0.987323	-9.703062	1.962737
56277	0	2.142213	0.702392	10.162345	0.021423	0.007019	0.101624	-0.981324	-9.700205	1.956849
56278	0	2.153509	0.721584	10.162387	0.021543	0.007212	0.101623	-0.976256	-9.690315	1.955018
56279	0	2.165792	0.720342	10.156445	0.021667	0.007202	0.101562	-0.974447	-9.678049	1.956983
56280	0	2.151375	0.702274	10.053033	0.021526	0.007021	0.100528	-0.972106	-9.662238	1.958402
56281	0	2.152866	0.720402	10.083352	0.021545	0.007202	0.100830	-0.969719	-9.641754	1.955091
56282	0	2.155374	0.702408	10.090177	0.021573	0.007022	0.100898	-0.967060	-9.618354	1.955951
56283	0	2.122159	0.696526	10.065040	0.021240	0.006958	0.100647	-0.958682	-9.595676	1.960083
56284	0	2.124025	0.697170	10.010943	0.021264	0.006972	0.100104	-0.959270	-9.566970	1.958491
56285	0	2.084870	0.702294	9.955337	0.020874	0.007019	0.099548	-0.954702	-9.536387	1.954165
56286	0	2.079950	0.696773	9.895242	0.020823	0.006966	0.098948	-0.952173	-9.507181	1.953770
56287	0	2.066899	0.707976	9.918672	0.020691	0.007080	0.099182	-0.952388	-9.480396	1.954326
56288	0	2.080618	0.701938	9.864636	0.020830	0.007018	0.098641	-0.950811	-9.451099	1.957473
56289	0	2.030081	0.677909	9.845435	0.020325	0.006775	0.098450	-0.945905	-9.421844	1.958304
56290	0	2.037379	0.684438	9.773109	0.020399	0.006844	0.097726	-0.944903	-9.390730	1.961352
56291	0	2.060527	0.683980	9.772221	0.020630	0.006836	0.097717	-0.940321	-9.360419	1.959078
56292	0	2.055945	0.703123	9.693746	0.020580	0.007027	0.096933	-0.934820	-9.334332	1.963466
56293	0	2.036459	0.702252	9.662286	0.020386	0.007019	0.096619	-0.930579	-9.307795	1.960557
56294	0	1.984146	0.684237	9.675105	0.019855	0.006843	0.096748	-0.930559	-9.290830	1.961458
56295	0	2.018369	0.671704	9.650033	0.020203	0.006714	0.096497	-0.926622	-9.266879	1.959551
56296	0	2.008868	0.708158	9.662871	0.020103	0.007086	0.096625	-0.931322	-9.247893	1.956234
56297	0	2.000710	0.665143	9.594996	0.020020	0.006653	0.095947	-0.932678	-9.231577	1.957134
56298	0	1.998725	0.682904	9.558761	0.019995	0.006832	0.095586	-0.935934	-9.221130	1.954748
56299	0	2.007695	0.708006	9.600906	0.020081	0.007080	0.096008	-0.935484	-9.215313	1.953191
56300	0	1.994957	0.671435	9.564321	0.019951	0.006713	0.095643	-0.933268	-9.212261	1.950198
56301	0	1.959496	0.665401	9.576353	0.019592	0.006653	0.095764	-0.931258	-9.213951	1.940712
56302	0	1.972329	0.677366	9.570058	0.019719	0.006777	0.095701	-0.934410	-9.217426	1.943981
56303	0	1.978458	0.708035	9.557913	0.019775	0.007080	0.095581	-0.933380	-9.226902	1.940439
56304	0	1.968477	0.683690	9.593970	0.019671	0.006836	0.095942	-0.931486	-9.241273	1.939669
56305	0	1.997542	0.676996	9.667654	0.019958	0.006775	0.096680	-0.936443	-9.259786	1.937279
56306	0	2.006482	0.670167	9.587718	0.020053	0.006703	0.095880	-0.937695	-9.272482	1.933502
56307	0	2.034683	0.677164	9.661422	0.020325	0.006775	0.096619	-0.940575	-9.297164	1.927486
56308	0	2.057459	0.701059	9.654333	0.020552	0.007012	0.096548	-0.941696	-9.322790	1.926344
56309	0	2.046802	0.695613	9.752986	0.020447	0.006958	0.097534	-0.942952	-9.346198	1.920259
56310	0	2.057131	0.701215	9.745922	0.020550	0.007014	0.097464	-0.944488	-9.369958	1.914272
56311	0	2.047301	0.689546	9.807813	0.020447	0.006897	0.098083	-0.945219	-9.399035	1.908171
56312	0	2.071041	0.701295	9.861564	0.020682	0.007015	0.098621	-0.946814	-9.430080	1.905578
56313	0	2.059328	0.683643	9.905495	0.020569	0.006836	0.099060	-0.945299	-9.456785	1.906106
56314	0	2.052109	0.683537	9.947156	0.020495	0.006836	0.099477	-0.945008	-9.484809	1.905004
56315	0	2.052950	0.708188	9.942167	0.020508	0.007080	0.099426	-0.942022	-9.508238	1.902580
56316	0	2.081797	0.665058	9.947328	0.020795	0.006656	0.099478	-0.946928	-9.533303	1.901179
56317	0	2.095667	0.701893	10.021522	0.020935	0.007019	0.100220	-0.946155	-9.556447	1.902568
56318	0	2.124652	0.701441	10.044943	0.021222	0.007018	0.100454	-0.949352	-9.582724	1.900935
56319	0	2.125737	0.689653	10.100961	0.021240	0.006897	0.101013	-0.948976	-9.600605	1.891538
56320	0	2.147040	0.702004	10.142997	0.021458	0.007018	0.101433	-0.946035	-9.613443	1.889093
56321	0	2.137508	0.677256	10.125478	0.021362	0.006775	0.101257	-0.947896	-9.626368	1.884784
56322	0	2.103301	0.701587	10.100483	0.021021	0.007014	0.101007	-0.945406	-9.638575	1.888091
56323	0	2.155074	0.701789	10.180559	0.021545	0.007019	0.101807	-0.946098	-9.643049	1.888501
56324	0	2.144370	0.695964	10.137414	0.021434	0.006955	0.101377	-0.940392	-9.652665	1.894004
56325	0	2.148418	0.683813	10.144032	0.021484	0.006836	0.101440	-0.937440	-9.650935	1.893241
56326	0	2.142101	0.714113	10.156210	0.021422	0.007145	0.101562	-0.941212	-9.647863	1.896936
56327	0	2.148000	0.701489	10.113647	0.021484	0.007019	0.101135	-0.945458	-9.641401	1.898729
56328	0	2.158680	0.713338	10.138340	0.021597	0.007133	0.101381	-0.944175	-9.628474	1.900643
56329	0	2.159145	0.707590	10.089462	0.021606	0.007080	0.100891	-0.948626	-9.609962	1.902135
56330	0	2.144093	0.730998	10.132818	0.021454	0.007316	0.101325	-0.954708	-9.593851	1.906059
56331	0	2.159204	0.713901	10.003988	0.021606	0.007141	0.100037	-0.956835	-9.575866	1.909742
56332	0	2.125169	0.701856	9.992423	0.021272	0.007014	0.099920	-0.951799	-9.551445	1.906636
56333	0	2.133847	0.689942	10.071289	0.021362	0.006897	0.100708	-0.948957	-9.522867	1.905603
56334	0	2.098711	0.696275	9.956157	0.021009	0.006962	0.099557	-0.947811	-9.495697	1.909783
56335	0	2.096980	0.683567	9.888255	0.020996	0.006836	0.098877	-0.948094	-9.463787	1.910441
56336	0	2.061200	0.671406	9.852670	0.020638	0.006713	0.098521	-0.946751	-9.431550	1.909113
56337	0	2.072917	0.683176	9.863789	0.020752	0.006836	0.098633	-0.951489	-9.403630	1.911315
56338	0	2.080536	0.682605	9.834211	0.020828	0.006827	0.098337	-0.952918	-9.375507	1.913822
56339	0	2.060561	0.665448	9.723404	0.020630	0.006653	0.097229	-0.950945	-9.345465	1.916597
56340	0	2.062187	0.683858	9.748702	0.020642	0.006839	0.097483	-0.951087	-9.320014	1.922438
56341	0	2.036618	0.683210	9.656202	0.020386	0.006836	0.096558	-0.955465	-9.295342	1.916968
56342	0	2.020784	0.682617	9.711888	0.020224	0.006827	0.097116	-0.956673	-9.275259	1.919003
56343	0	2.042788	0.695368	9.656193	0.020447	0.006958	0.096558	-0.961620	-9.251367	1.921486
56344	0	2.008691	0.670543	9.620242	0.020103	0.006704	0.096199	-0.960138	-9.230200	1.923439
56345	0	2.019092	0.689857	9.588858	0.020203	0.006897	0.095886	-0.957965	-9.214721	1.924845
56346	0	2.017016	0.671354	9.589208	0.020179	0.006717	0.095890	-0.961404	-9.202931	1.925236
56347	0	2.013197	0.683345	9.594946	0.020142	0.006836	0.095947	-0.964026	-9.189954	1.918768
56348	0	2.011807	0.664895	9.582962	0.020122	0.006647	0.095829	-0.961428	-9.184273	1.918596
56349	0	1.983525	0.695549	9.558148	0.019836	0.006958	0.095581	-0.963969	-9.181355	1.921463
56350	0	1.971519	0.652459	9.625171	0.019711	0.006525	0.096252	-0.963948	-9.184255	1.919589
56351	0	1.996551	0.671224	9.551867	0.019958	0.006714	0.095520	-0.965263	-9.191152	1.918221
56352	0	1.986024	0.676867	9.582034	0.019850	0.006771	0.095822	-0.967440	-9.202141	1.913890
56353	0	2.033240	0.683433	9.661715	0.020325	0.006836	0.096619	-0.968704	-9.209754	1.914800
56354	0	2.023085	0.652483	9.642916	0.020218	0.006527	0.096432	-0.970473	-9.223641	1.916458
56355	0	2.016151	0.671197	9.704190	0.020142	0.006714	0.097046	-0.971859	-9.245617	1.917895
56356	0	2.013479	0.683114	9.642381	0.020120	0.006831	0.096427	-0.971131	-9.262058	1.915353
56357	0	2.034377	0.664998	9.673691	0.020325	0.006653	0.096741	-0.973648	-9.283104	1.915517
56358	0	2.014005	0.664413	9.703398	0.020119	0.006646	0.097038	-0.975174	-9.306772	1.919563
56359	0	2.022595	0.634316	9.740757	0.020203	0.006348	0.097412	-0.979540	-9.332677	1.920323
56360	0	2.033042	0.670633	9.843590	0.020310	0.006704	0.098440	-0.976415	-9.354441	1.919477
56361	0	2.058775	0.628720	9.868987	0.020569	0.006287	0.098694	-0.974932	-9.374862	1.917666
56362	0	2.068930	0.689630	9.910819	0.020668	0.006898	0.099113	-0.975946	-9.397913	1.916114
56363	0	2.065376	0.664986	9.881113	0.020630	0.006653	0.098816	-0.978460	-9.424066	1.913865
56364	0	2.070323	0.700687	9.977706	0.020678	0.007012	0.099782	-0.983810	-9.451976	1.913609
56365	0	2.101640	0.689328	9.984950	0.020996	0.006897	0.099854	-0.987166	-9.473736	1.913917
56366	0	2.111911	0.670330	10.020672	0.021097	0.006706	0.100211	-0.989644	-9.497273	1.908434
56367	0	2.131862	0.677188	10.027728	0.021301	0.006775	0.100281	-0.992286	-9.515573	1.905213
56368	0	2.135552	0.664466	10.039107	0.021336	0.006646	0.100395	-0.993143	-9.536778	1.901875
56369	0	2.113606	0.659021	10.039917	0.021118	0.006592	0.100403	-0.994183	-9.555695	1.903691
56370	0	2.140876	0.646283	10.118649	0.021398	0.006466	0.101189	-0.996976	-9.566848	1.906311
56371	0	2.143184	0.719752	10.076757	0.021423	0.007202	0.100769	-1.001604	-9.574987	1.907745
56372	0	2.126627	0.694424	10.149588	0.021256	0.006948	0.101498	-1.005726	-9.584567	1.907361
56373	0	2.136340	0.683696	10.150117	0.021362	0.006836	0.101501	-1.004143	-9.584318	1.908914
56374	0	2.136375	0.677118	10.162305	0.021364	0.006777	0.101623	-1.010006	-9.582318	1.913150
56375	0	2.117220	0.665391	10.083148	0.021179	0.006653	0.100830	-1.008451	-9.572888	1.911898
56376	0	2.127639	0.690034	10.077308	0.021287	0.006899	0.100771	-1.006520	-9.559384	1.908192
56377	0	2.141622	0.720117	10.138097	0.021423	0.007202	0.101379	-1.007308	-9.549851	1.911352
56378	0	2.109332	0.677396	10.046881	0.021104	0.006772	0.100467	-1.004861	-9.536351	1.905676
56379	0	2.097762	0.695872	10.046768	0.020996	0.006958	0.100464	-1.003974	-9.513821	1.909139
56380	0	2.124645	0.671255	10.053546	0.021264	0.006715	0.100532	-1.006385	-9.492278	1.906360
56381	0	2.115740	0.677581	10.016324	0.021179	0.006775	0.100159	-1.005297	-9.465895	1.904993
56382	0	2.129519	0.707991	9.986714	0.021318	0.007081	0.099862	-1.006536	-9.437775	1.903460
56383	0	2.097532	0.689270	9.930889	0.020996	0.006897	0.099304	-1.011344	-9.412362	1.903103
56384	0	2.099134	0.694720	9.870759	0.021015	0.006948	0.098702	-1.012787	-9.383260	1.903222
56385	0	2.078918	0.659069	9.857688	0.020813	0.006592	0.098572	-1.014066	-9.354166	1.906261
56386	0	2.074426	0.695708	9.815838	0.020765	0.006955	0.098154	-1.011765	-9.328146	1.903416
56387	0	2.054768	0.702110	9.778262	0.020569	0.007019	0.097778	-1.009311	-9.301892	1.906326
56388	0	2.056455	0.690102	9.730259	0.020588	0.006901	0.097298	-1.009021	-9.272935	1.914446
56389	0	2.061383	0.683868	9.698808	0.020630	0.006836	0.096985	-1.005642	-9.252518	1.910720
56390	0	2.015097	0.678352	9.711638	0.020170	0.006780	0.097113	-1.001073	-9.228366	1.916497
56391	0	2.012330	0.658635	9.717213	0.020142	0.006592	0.097168	-1.007348	-9.205363	1.923114
56392	0	2.009217	0.682715	9.675071	0.020104	0.006824	0.096748	-1.004006	-9.189412	1.922287
56393	0	2.019152	0.671213	9.607180	0.020203	0.006714	0.096069	-1.005818	-9.174694	1.928204
56394	0	2.022456	0.701110	9.619989	0.020241	0.007015	0.096196	-1.010546	-9.153918	1.935667
56395	0	2.037726	0.665655	9.539950	0.020386	0.006653	0.095398	-1.005827	-9.142267	1.934425
56396	0	2.000037	0.678203	9.515706	0.020002	0.006782	0.095157	-1.004877	-9.138393	1.939048
56397	0	1.970978	0.641449	9.545954	0.019714	0.006409	0.095459	-0.997626	-9.131439	1.942863
56398	0	1.989269	0.690897	9.600823	0.019888	0.006908	0.096009	-0.996437	-9.135634	1.939613
56399	0	1.989765	0.671741	9.564180	0.019897	0.006714	0.095642	-0.991788	-9.134385	1.941323
56400	0	1.983912	0.672042	9.570162	0.019836	0.006721	0.095702	-0.991466	-9.136134	1.944105
56401	0	1.990691	0.671254	9.667784	0.019897	0.006714	0.096680	-0.992393	-9.145832	1.938135
56402	0	1.993065	0.689418	9.606144	0.019916	0.006894	0.096065	-0.991597	-9.162291	1.935424
56403	0	2.040140	0.683440	9.588301	0.020386	0.006836	0.095886	-0.992660	-9.179492	1.937490
56404	0	2.018570	0.658677	9.691461	0.020173	0.006588	0.096917	-0.993409	-9.192938	1.940880
56405	0	2.022242	0.677886	9.746877	0.020203	0.006775	0.097473	-0.988025	-9.214678	1.940423
56406	0	2.062553	0.703081	9.745959	0.020608	0.007027	0.097464	-0.982420	-9.233837	1.935965
56407	0	2.052732	0.683537	9.722493	0.020508	0.006836	0.097229	-0.982275	-9.255315	1.938906
56408	0	2.051169	0.689275	9.806968	0.020486	0.006895	0.098075	-0.984046	-9.283942	1.936770
56409	0	2.083463	0.707769	9.795700	0.020813	0.007080	0.097961	-0.985968	-9.307727	1.936017
56410	0	2.057798	0.676662	9.886192	0.020551	0.006769	0.098867	-0.987980	-9.337791	1.933820
56411	0	2.047077	0.714077	9.862786	0.020447	0.007141	0.098633	-0.987511	-9.364128	1.932850
56412	0	2.070023	0.671658	9.904459	0.020678	0.006713	0.099050	-0.982486	-9.388844	1.935467
56413	0	2.101994	0.683420	9.936031	0.020996	0.006836	0.099365	-0.983605	-9.414839	1.936292
56414	0	2.106392	0.689496	10.008281	0.021044	0.006893	0.100087	-0.980742	-9.436390	1.927954
56415	0	2.131745	0.708109	9.972792	0.021301	0.007080	0.099731	-0.978844	-9.453478	1.926301
56416	0	2.123069	0.684255	10.039085	0.021212	0.006838	0.100395	-0.972751	-9.473744	1.927530
56417	0	2.107776	0.658998	10.088692	0.021057	0.006592	0.100891	-0.974000	-9.495691	1.927574
56418	0	2.111344	0.677631	10.124520	0.021098	0.006771	0.101249	-0.967472	-9.511531	1.929653
56419	0	2.106843	0.689363	10.113313	0.021057	0.006897	0.101135	-0.970589	-9.522855	1.928240
56420	0	2.115066	0.694953	10.143352	0.021140	0.006950	0.101436	-0.970935	-9.533308	1.927989
56421	0	2.148711	0.696030	10.113451	0.021484	0.006958	0.101135	-0.967862	-9.534938	1.924724
56422	0	2.124842	0.696140	10.131576	0.021245	0.006962	0.101316	-0.967839	-9.537339	1.926816
56423	0	2.142396	0.708563	10.089059	0.021423	0.007080	0.100891	-0.961112	-9.536569	1.922590
56424	0	2.111537	0.678669	10.131715	0.021119	0.006785	0.101316	-0.959275	-9.530869	1.918800
56425	0	2.141410	0.695614	10.101527	0.021423	0.006958	0.101013	-0.961095	-9.518949	1.915962
56426	0	2.127214	0.677041	10.101916	0.021282	0.006771	0.101017	-0.961605	-9.506106	1.912259
56427	0	2.110820	0.665412	10.028277	0.021118	0.006653	0.100281	-0.959886	-9.493278	1.909392
56428	0	2.108545	0.714438	10.053128	0.021098	0.007143	0.100529	-0.958148	-9.477372	1.914185
56429	0	2.116347	0.677506	10.034511	0.021179	0.006775	0.100342	-0.957851	-9.457997	1.917584
56430	0	2.082843	0.671865	9.998393	0.020843	0.006714	0.099981	-0.952257	-9.440379	1.916645
56431	0	2.097480	0.696073	9.973574	0.020996	0.006958	0.099731	-0.949113	-9.414494	1.914505
56432	0	2.081520	0.696531	9.974222	0.020831	0.006963	0.099739	-0.946106	-9.394789	1.917861
56433	0	2.066799	0.690548	9.894219	0.020691	0.006897	0.098938	-0.936345	-9.366811	1.919461
56434	0	2.062584	0.691659	9.821701	0.020645	0.006913	0.098213	-0.932345	-9.342863	1.921363
56435	0	2.061184	0.702362	9.790386	0.020630	0.007019	0.097900	-0.926952	-9.320308	1.926205
56436	0	2.038965	0.709041	9.791129	0.020411	0.007089	0.097907	-0.924913	-9.294430	1.929555
56437	0	2.018219	0.689875	9.778242	0.020203	0.006897	0.097778	-0.922814	-9.269043	1.928454
56438	0	2.014518	0.689933	9.687388	0.020162	0.006900	0.096870	-0.923307	-9.248150	1.929971
56439	0	2.018566	0.720775	9.686592	0.020203	0.007202	0.096863	-0.916626	-9.226624	1.930585
56440	0	2.008916	0.678727	9.601768	0.020107	0.006785	0.096014	-0.914325	-9.203582	1.924809
56441	0	2.025345	0.683672	9.582730	0.020264	0.006836	0.095825	-0.913153	-9.189913	1.923162
56442	0	2.029398	0.690098	9.662430	0.020304	0.006898	0.096622	-0.909313	-9.176914	1.922036
56443	0	1.994821	0.677944	9.619322	0.019958	0.006775	0.096191	-0.903719	-9.163214	1.921065
56444	0	2.004949	0.684793	9.619613	0.020060	0.006845	0.096194	-0.899449	-9.149743	1.918135
56445	0	1.995907	0.659743	9.539744	0.019958	0.006592	0.095398	-0.892311	-9.148972	1.920664
56446	0	1.983801	0.678880	9.563981	0.019837	0.006785	0.095640	-0.887834	-9.148257	1.917769
56447	0	2.020670	0.677634	9.582424	0.020203	0.006775	0.095825	-0.885625	-9.151636	1.913204
56448	0	2.009364	0.683791	9.594326	0.020088	0.006838	0.095944	-0.885033	-9.156661	1.912349
56449	0	1.996961	0.689775	9.588386	0.019958	0.006897	0.095886	-0.883489	-9.168454	1.912178
56450	0	2.017294	0.683886	9.642772	0.020164	0.006837	0.096430	-0.880573	-9.178137	1.911864
56451	0	2.021696	0.683552	9.673776	0.020203	0.006836	0.096741	-0.880389	-9.193611	1.914031
56452	0	2.012152	0.677776	9.624292	0.020109	0.006774	0.096246	-0.875235	-9.206815	1.911954
56453	0	2.034510	0.683487	9.649236	0.020325	0.006836	0.096497	-0.875687	-9.229518	1.912018
56454	0	2.050793	0.671182	9.660458	0.020487	0.006711	0.096609	-0.873907	-9.253040	1.909737
56455	0	2.028730	0.671638	9.704079	0.020264	0.006714	0.097046	-0.870099	-9.279415	1.901956
56456	0	2.057566	0.696187	9.776270	0.020555	0.006963	0.097767	-0.870362	-9.301547	1.900398
56457	0	2.052751	0.690073	9.789600	0.020508	0.006897	0.097900	-0.865235	-9.323101	1.901217
56458	0	2.063141	0.702522	9.794699	0.020608	0.007026	0.097952	-0.864956	-9.349032	1.900671
56459	0	2.083340	0.714131	9.862849	0.020813	0.007141	0.098633	-0.863932	-9.371242	1.898120
56460	0	2.087938	0.695838	9.892307	0.020854	0.006958	0.098928	-0.862624	-9.399131	1.900597
56461	0	2.101486	0.713993	9.942239	0.020996	0.007141	0.099426	-0.863213	-9.419259	1.902581
56462	0	2.105373	0.670745	9.965775	0.021033	0.006711	0.099662	-0.866463	-9.441270	1.897241
56463	0	2.108097	0.702308	10.039755	0.021057	0.007019	0.100403	-0.861054	-9.466965	1.894892
56464	0	2.087754	0.665968	9.996047	0.020860	0.006660	0.099964	-0.861224	-9.485921	1.893639
56465	0	2.138159	0.683589	10.021562	0.021362	0.006836	0.100220	-0.860518	-9.506480	1.892129
56466	0	2.123156	0.738683	10.039106	0.021217	0.007384	0.100394	-0.856952	-9.521215	1.882654
56467	0	2.143347	0.695834	10.040065	0.021423	0.006958	0.100403	-0.855982	-9.531310	1.885673
56468	0	2.126804	0.689727	10.045743	0.021260	0.006897	0.100459	-0.855118	-9.538734	1.886059
56469	0	2.143329	0.689404	10.052298	0.021423	0.006897	0.100525	-0.857829	-9.548610	1.879615
56470	0	2.138655	0.701159	10.064136	0.021382	0.007012	0.100642	-0.858239	-9.551971	1.883304
56471	0	2.148488	0.707750	10.083015	0.021484	0.007080	0.100830	-0.860735	-9.551103	1.880352
56472	0	2.136217	0.701263	10.144071	0.021363	0.007013	0.101440	-0.861111	-9.548422	1.875975
56473	0	2.123995	0.714437	10.034163	0.021240	0.007141	0.100342	-0.857033	-9.546643	1.873071
56474	0	2.129509	0.708480	10.052513	0.021300	0.007086	0.100524	-0.857856	-9.539252	1.870359
56475	0	2.123112	0.701801	10.089310	0.021240	0.007019	0.100891	-0.858802	-9.527478	1.872157
56476	0	2.115313	0.701262	10.016444	0.021161	0.007016	0.100163	-0.862602	-9.516958	1.870889
56477	0	2.122807	0.702046	10.022220	0.021240	0.007019	0.100220	-0.860800	-9.501624	1.865445
56478	0	2.101660	0.689648	9.998383	0.021032	0.006899	0.099980	-0.863422	-9.482194	1.869918
56479	0	2.104123	0.732284	9.918561	0.021057	0.007324	0.099182	-0.864896	-9.462412	1.868212
56480	0	2.124868	0.731744	9.913231	0.021269	0.007320	0.099128	-0.868260	-9.437718	1.863217
56481	0	2.085485	0.702166	9.875875	0.020874	0.007019	0.098755	-0.865219	-9.414073	1.862847
56482	0	2.075532	0.708074	9.839976	0.020775	0.007085	0.098395	-0.869926	-9.389942	1.859177
56483	0	2.061342	0.677440	9.851422	0.020630	0.006775	0.098511	-0.870390	-9.369379	1.850807
56484	0	2.057910	0.658942	9.809386	0.020597	0.006590	0.098090	-0.870863	-9.347651	1.851939
56485	0	2.048307	0.664794	9.839416	0.020508	0.006653	0.098389	-0.876597	-9.317472	1.852365
56486	0	2.031341	0.670212	9.791569	0.020336	0.006703	0.097911	-0.878119	-9.289486	1.856661
56487	0	2.043114	0.677586	9.735429	0.020447	0.006775	0.097351	-0.876915	-9.269672	1.854526
56488	0	2.028107	0.677419	9.735945	0.020293	0.006776	0.097357	-0.878729	-9.253951	1.858820
56489	0	2.012784	0.695440	9.668281	0.020142	0.006958	0.096680	-0.882850	-9.236227	1.853351
56490	0	2.010347	0.689176	9.632121	0.020114	0.006889	0.096319	-0.879842	-9.222348	1.857064
56491	0	1.994581	0.677325	9.668242	0.019958	0.006775	0.096680	-0.881673	-9.205903	1.857949
56492	0	1.986344	0.688879	9.595406	0.019872	0.006893	0.095952	-0.886640	-9.194605	1.853238
56493	0	1.977040	0.677284	9.558223	0.019775	0.006775	0.095581	-0.888827	-9.187191	1.852381
56494	0	1.988184	0.688858	9.601153	0.019887	0.006892	0.096010	-0.892850	-9.179631	1.851659
56495	0	1.971169	0.677202	9.613112	0.019714	0.006775	0.096130	-0.895976	-9.175021	1.852318
56496	0	2.001492	0.664586	9.594801	0.020014	0.006646	0.095948	-0.895934	-9.174885	1.847815
56497	0	2.020458	0.713791	9.606917	0.020203	0.007141	0.096069	-0.899306	-9.175760	1.841368
56498	0	2.027699	0.688655	9.612768	0.020267	0.006890	0.096129	-0.903179	-9.185615	1.837664
56499	0	1.997185	0.701286	9.612805	0.019958	0.007019	0.096130	-0.909876	-9.200045	1.837262
56500	0	1.999717	0.669838	9.648853	0.019985	0.006701	0.096491	-0.911822	-9.212796	1.838027
56501	0	2.027879	0.671194	9.710391	0.020264	0.006714	0.097107	-0.913424	-9.229154	1.829953
56502	0	2.018899	0.670650	9.697466	0.020171	0.006709	0.096978	-0.915781	-9.248727	1.825587
56503	0	2.034278	0.683546	9.765252	0.020325	0.006836	0.097656	-0.915651	-9.268448	1.827254
56504	0	2.037548	0.707511	9.697420	0.020360	0.007078	0.096977	-0.918582	-9.285260	1.826203
56505	0	2.022020	0.670991	9.734770	0.020203	0.006714	0.097351	-0.922515	-9.304455	1.823898
56506	0	2.044439	0.670355	9.788801	0.020421	0.006705	0.097893	-0.923721	-9.330292	1.821873
56507	0	2.058827	0.658844	9.850691	0.020569	0.006592	0.098511	-0.926883	-9.351416	1.824555
56508	0	2.056669	0.664329	9.862004	0.020546	0.006645	0.098624	-0.928346	-9.374011	1.823635
56509	0	2.077206	0.707921	9.844553	0.020752	0.007080	0.098450	-0.928620	-9.395912	1.823241
56510	0	2.081613	0.695362	9.929074	0.020792	0.006956	0.099296	-0.930683	-9.422251	1.827607
56511	0	2.095345	0.695600	10.009395	0.020935	0.006958	0.100098	-0.932261	-9.441815	1.824224
56512	0	2.086619	0.707095	9.978161	0.020849	0.007075	0.099785	-0.936534	-9.459808	1.818535
56513	0	2.095353	0.714013	9.960556	0.020935	0.007141	0.099609	-0.936920	-9.479558	1.815442
56514	0	2.098648	0.695213	10.045252	0.020972	0.006955	0.100455	-0.939721	-9.494306	1.813832
56515	0	2.088453	0.677288	10.021767	0.020874	0.006775	0.100220	-0.941479	-9.504861	1.815934
56516	0	2.090635	0.688756	10.045706	0.020895	0.006892	0.100459	-0.946176	-9.516334	1.814811
56517	0	2.130623	0.701388	10.113457	0.021301	0.007019	0.101135	-0.951542	-9.520501	1.820746
56518	0	2.095209	0.663930	10.107096	0.020945	0.006642	0.101072	-0.954479	-9.527537	1.816036
56519	0	2.118349	0.695867	10.064602	0.021179	0.006958	0.100647	-0.953288	-9.530947	1.813278
56520	0	2.125083	0.671503	10.094885	0.021249	0.006715	0.100949	-0.952634	-9.531766	1.809715
56521	0	2.130083	0.695904	10.125735	0.021301	0.006958	0.101257	-0.951100	-9.529804	1.808736
56522	0	2.123333	0.695746	10.040419	0.021239	0.006959	0.100403	-0.952554	-9.521571	1.806030
56523	0	2.092706	0.683546	10.058763	0.020935	0.006836	0.100586	-0.952891	-9.511022	1.807567
56524	0	2.103101	0.695597	10.065191	0.021041	0.006956	0.100650	-0.952883	-9.498304	1.809642
56525	0	2.128726	0.701831	10.028379	0.021301	0.007019	0.100281	-0.953613	-9.480868	1.811535
56526	0	2.113473	0.731634	10.035130	0.021151	0.007322	0.100348	-0.960329	-9.461324	1.814709
56527	0	2.098090	0.689687	9.997878	0.020996	0.006897	0.099976	-0.960364	-9.442485	1.817302
56528	0	2.094663	0.713813	9.974129	0.020966	0.007140	0.099737	-0.962652	-9.419297	1.818714
56529	0	2.073512	0.677658	9.942967	0.020752	0.006775	0.099426	-0.960671	-9.398464	1.817158
56530	0	2.057556	0.702164	9.961925	0.020596	0.007022	0.099615	-0.960987	-9.374053	1.816806
56531	0	2.085419	0.707960	9.845395	0.020874	0.007080	0.098450	-0.961541	-9.349543	1.819426
56532	0	2.087552	0.726400	9.827817	0.020895	0.007261	0.098274	-0.958390	-9.325389	1.819840
56533	0	2.054484	0.689718	9.869883	0.020569	0.006897	0.098694	-0.958244	-9.296114	1.820878
56534	0	2.062244	0.689847	9.821937	0.020643	0.006897	0.098215	-0.956525	-9.270439	1.821112
56535	0	2.018868	0.647014	9.802531	0.020203	0.006470	0.098022	-0.955977	-9.252717	1.826392
56536	0	2.021639	0.695632	9.754314	0.020236	0.006958	0.097539	-0.957946	-9.228249	1.825393
56537	0	2.013037	0.671595	9.778049	0.020142	0.006714	0.097778	-0.955376	-9.213642	1.824036
56538	0	1.998401	0.672060	9.656385	0.019997	0.006718	0.096561	-0.951822	-9.197205	1.823871
56539	0	2.019720	0.677466	9.704705	0.020203	0.006775	0.097046	-0.951866	-9.189327	1.824597
56540	0	1.981676	0.677294	9.656128	0.019825	0.006774	0.096560	-0.952879	-9.178124	1.827370
56541	0	2.013629	0.671550	9.668068	0.020142	0.006714	0.096680	-0.950704	-9.170374	1.826294
56542	0	1.994387	0.677786	9.631528	0.019948	0.006778	0.096314	-0.950325	-9.163999	1.829886
56543	0	1.989604	0.659321	9.637471	0.019897	0.006592	0.096375	-0.948337	-9.160842	1.831055
56544	0	1.977520	0.696104	9.655699	0.019773	0.006960	0.096558	-0.946624	-9.162526	1.829399
56545	0	1.996271	0.677557	9.631256	0.019958	0.006775	0.096313	-0.945392	-9.166051	1.822701
56546	0	1.997232	0.695966	9.673653	0.019966	0.006959	0.096738	-0.944155	-9.171881	1.827308
56547	0	2.002833	0.677954	9.655547	0.020020	0.006775	0.096558	-0.938185	-9.180822	1.826899
56548	0	1.986201	0.654059	9.612378	0.019854	0.006539	0.096126	-0.936180	-9.189347	1.819327
56549	0	2.021468	0.665306	9.606679	0.020203	0.006653	0.096069	-0.935335	-9.202214	1.820017
56550	0	2.035998	0.713957	9.636649	0.020349	0.007141	0.096369	-0.936580	-9.214295	1.821334
56551	0	1.996768	0.689472	9.698313	0.019958	0.006897	0.096985	-0.938730	-9.223647	1.820693
56552	0	2.011607	0.671091	9.740458	0.020099	0.006709	0.097408	-0.935984	-9.242595	1.823368
56553	0	2.009900	0.652969	9.722527	0.020081	0.006531	0.097229	-0.936575	-9.262816	1.823081
56554	0	2.037835	0.677223	9.739987	0.020361	0.006772	0.097404	-0.935682	-9.281769	1.820431
56555	0	2.040413	0.695428	9.820201	0.020386	0.006958	0.098206	-0.939340	-9.301710	1.822318
56556	0	2.087071	0.688727	9.837663	0.020849	0.006889	0.098381	-0.940987	-9.325212	1.820588
56557	0	2.064653	0.695708	9.862940	0.020630	0.006958	0.098633	-0.941401	-9.343039	1.819157
56558	0	2.086852	0.701228	9.880389	0.020846	0.007016	0.098808	-0.945114	-9.367208	1.818132
56559	0	2.071123	0.689519	9.923905	0.020691	0.006897	0.099243	-0.946455	-9.389144	1.817358
56560	0	2.062832	0.652706	9.929158	0.020609	0.006527	0.099296	-0.945639	-9.410058	1.819317
56561	0	2.076721	0.695480	9.936227	0.020752	0.006958	0.099365	-0.948681	-9.426138	1.815535
56562	0	2.122335	0.725525	9.990507	0.021210	0.007257	0.099908	-0.949498	-9.440265	1.811950
56563	0	2.119255	0.708022	10.009482	0.021179	0.007080	0.100098	-0.948733	-9.454040	1.807731
56564	0	2.091790	0.707844	9.996639	0.020901	0.007080	0.099970	-0.949980	-9.472209	1.814475
56565	0	2.094817	0.707990	10.033907	0.020935	0.007080	0.100342	-0.949594	-9.485668	1.810095
56566	0	2.115320	0.713777	9.966289	0.021144	0.007140	0.099665	-0.951780	-9.494846	1.807576
56567	0	2.112129	0.671645	10.040200	0.021118	0.006714	0.100403	-0.948450	-9.496933	1.804451
56568	0	2.112580	0.684459	10.033922	0.021124	0.006841	0.100340	-0.943692	-9.497653	1.810606
56569	0	2.123699	0.671711	10.052537	0.021240	0.006714	0.100525	-0.939747	-9.492510	1.813152
56570	0	2.129360	0.683885	10.052530	0.021295	0.006842	0.100525	-0.942589	-9.489919	1.812990
56571	0	2.098944	0.671632	10.034302	0.020996	0.006714	0.100342	-0.939560	-9.480854	1.807341
56572	0	2.134438	0.690250	10.077187	0.021349	0.006902	0.100771	-0.938418	-9.474180	1.804592
56573	0	2.111048	0.714049	10.058760	0.021118	0.007141	0.100586	-0.938910	-9.463963	1.804170
56574	0	2.121124	0.695367	10.028670	0.021225	0.006956	0.100284	-0.941568	-9.446839	1.807480
56575	0	2.116600	0.714236	9.979519	0.021179	0.007141	0.099792	-0.940019	-9.430238	1.802523
56576	0	2.119974	0.689932	9.955602	0.021214	0.006899	0.099553	-0.939412	-9.412928	1.799477
56577	0	2.073482	0.677846	9.894134	0.020752	0.006775	0.098938	-0.935284	-9.391652	1.796654
56578	0	2.100770	0.690506	9.961914	0.021023	0.006904	0.099616	-0.933606	-9.372845	1.793267
56579	0	2.110717	0.702077	9.900125	0.021118	0.007019	0.098999	-0.931472	-9.358674	1.794241
56580	0	2.065349	0.702332	9.870081	0.020669	0.007022	0.098698	-0.929786	-9.339247	1.795067
56581	0	2.049387	0.677909	9.796405	0.020508	0.006775	0.097961	-0.924834	-9.321491	1.792251
56582	0	2.014751	0.684197	9.827692	0.020174	0.006844	0.098271	-0.926836	-9.289170	1.792913
56583	0	2.031070	0.714172	9.802532	0.020325	0.007141	0.098022	-0.926033	-9.271352	1.788198
56584	0	2.064154	0.683470	9.729937	0.020662	0.006837	0.097295	-0.928623	-9.245481	1.793598
56585	0	2.025127	0.696113	9.735343	0.020264	0.006958	0.097351	-0.924855	-9.229439	1.788559
56586	0	2.016337	0.684125	9.613725	0.020178	0.006842	0.096134	-0.925272	-9.210762	1.792596
56587	0	2.037380	0.677522	9.723149	0.020386	0.006775	0.097229	-0.924791	-9.195254	1.797211
56588	0	2.028929	0.689907	9.693087	0.020301	0.006897	0.096929	-0.922203	-9.180129	1.796254
56589	0	2.007452	0.659533	9.625346	0.020081	0.006592	0.096252	-0.917797	-9.171475	1.791682
56590	0	2.006635	0.666164	9.692597	0.020068	0.006660	0.096926	-0.915001	-9.167858	1.786747
56591	0	2.019931	0.671806	9.613078	0.020203	0.006714	0.096130	-0.909779	-9.162444	1.789846
56592	0	1.995306	0.660185	9.625202	0.019952	0.006599	0.096252	-0.906587	-9.162468	1.798997
56593	0	2.032478	0.653172	9.631340	0.020325	0.006531	0.096313	-0.905115	-9.161094	1.794946
56594	0	2.038872	0.677483	9.618990	0.020386	0.006776	0.096190	-0.905938	-9.163167	1.792900
56595	0	2.008750	0.677814	9.661698	0.020081	0.006775	0.096619	-0.901664	-9.169909	1.788007
56596	0	2.022532	0.696113	9.673514	0.020216	0.006964	0.096737	-0.904219	-9.179477	1.787376
56597	0	2.021413	0.702014	9.686032	0.020203	0.007019	0.096863	-0.902389	-9.191581	1.786855
56598	0	2.035660	0.684044	9.758743	0.020348	0.006838	0.097589	-0.898875	-9.200672	1.792957
56599	0	2.039962	0.708049	9.722606	0.020386	0.007080	0.097229	-0.897803	-9.215520	1.791805
56600	0	2.036710	0.689844	9.715810	0.020352	0.006897	0.097161	-0.895470	-9.231404	1.792222
56601	0	2.052618	0.689908	9.722498	0.020508	0.006897	0.097229	-0.892333	-9.251547	1.787341
56602	0	2.025504	0.665743	9.752219	0.020239	0.006657	0.097526	-0.890815	-9.269061	1.787797
56603	0	2.064523	0.689577	9.771413	0.020630	0.006897	0.097717	-0.891602	-9.285567	1.788558
56604	0	2.061745	0.683198	9.795102	0.020599	0.006833	0.097955	-0.892209	-9.305227	1.789676
56605	0	2.070740	0.683588	9.869039	0.020691	0.006836	0.098694	-0.891651	-9.322885	1.791890
56606	0	2.074115	0.665297	9.929278	0.020723	0.006652	0.099297	-0.889752	-9.341950	1.786872
56607	0	2.083388	0.702574	9.978765	0.020813	0.007019	0.099792	-0.881413	-9.364427	1.783766
56608	0	2.062958	0.703028	9.916762	0.020610	0.007031	0.099172	-0.882084	-9.385712	1.788452
56609	0	2.107536	0.689050	10.015530	0.021057	0.006897	0.100159	-0.888776	-9.405086	1.791833
56610	0	2.080210	0.707097	9.996476	0.020788	0.007067	0.099968	-0.883396	-9.419536	1.791847
56611	0	2.107448	0.702423	10.052091	0.021057	0.007019	0.100525	-0.876892	-9.437804	1.788073
56612	0	2.098328	0.708882	10.033037	0.020969	0.007090	0.100333	-0.877207	-9.452167	1.783488
56613	0	2.118997	0.726690	10.015614	0.021179	0.007263	0.100159	-0.872460	-9.462992	1.781582
56614	0	2.108551	0.714808	10.076175	0.021078	0.007148	0.100763	-0.871651	-9.469923	1.777415
56615	0	2.124685	0.738248	10.070682	0.021240	0.007385	0.100708	-0.874360	-9.475958	1.779494
56616	0	2.113411	0.701313	10.052131	0.021131	0.007013	0.100522	-0.874197	-9.478538	1.782516
56617	0	2.136758	0.714726	10.058438	0.021362	0.007141	0.100586	-0.866838	-9.483068	1.784558
56618	0	2.125268	0.745473	10.070400	0.021251	0.007458	0.100704	-0.869837	-9.483831	1.778418
56619	0	2.135506	0.732275	10.022138	0.021362	0.007324	0.100220	-0.871295	-9.474101	1.777977
56620	0	2.134672	0.707083	10.022304	0.021347	0.007076	0.100223	-0.877128	-9.472279	1.781471
56621	0	2.092046	0.690005	9.997843	0.020935	0.006897	0.099976	-0.873599	-9.454138	1.786149
56622	0	2.120510	0.690296	10.022566	0.021211	0.006903	0.100224	-0.873078	-9.446330	1.788621
56623	0	2.141118	0.684041	10.009995	0.021423	0.006836	0.100098	-0.867890	-9.430989	1.788814
56624	0	2.114268	0.702837	9.998183	0.021154	0.007028	0.099979	-0.866925	-9.416126	1.785285
56625	0	2.098040	0.683738	9.991775	0.020996	0.006836	0.099915	-0.865237	-9.396707	1.783720
56626	0	2.071128	0.696140	9.918967	0.020720	0.006960	0.099188	-0.863378	-9.384644	1.782003
56627	0	2.098263	0.677744	9.942894	0.020996	0.006775	0.099426	-0.860422	-9.367717	1.781665
56628	0	2.064877	0.720499	9.876302	0.020664	0.007207	0.098760	-0.862631	-9.348373	1.784802
56629	0	2.061491	0.665356	9.833073	0.020630	0.006653	0.098328	-0.861743	-9.329515	1.789043
56630	0	2.058566	0.690040	9.784779	0.020599	0.006898	0.097845	-0.858793	-9.312039	1.787276
56631	0	2.049115	0.708334	9.826984	0.020508	0.007080	0.098267	-0.855030	-9.291188	1.789313
56632	0	2.045923	0.666329	9.809207	0.020474	0.006659	0.098089	-0.849498	-9.271997	1.787495
56633	0	2.037209	0.683821	9.680447	0.020386	0.006836	0.096802	-0.846770	-9.254415	1.786539
56634	0	2.046723	0.702508	9.680910	0.020480	0.007023	0.096807	-0.844088	-9.237694	1.788085
56635	0	2.043443	0.701986	9.710947	0.020447	0.007019	0.097107	-0.843041	-9.221703	1.784001
56636	0	2.022579	0.696292	9.723621	0.020239	0.006959	0.097234	-0.838361	-9.204860	1.788370
56637	0	2.013448	0.677675	9.698621	0.020142	0.006775	0.096985	-0.836009	-9.195005	1.790472
56638	0	1.999847	0.714041	9.668326	0.020005	0.007144	0.096682	-0.839983	-9.185560	1.784509
56639	0	2.013875	0.701851	9.649722	0.020142	0.007019	0.096497	-0.840361	-9.180725	1.783001
56640	0	2.001232	0.689666	9.692498	0.020014	0.006895	0.096925	-0.838190	-9.177501	1.774099
56641	0	2.002282	0.683427	9.637395	0.020020	0.006836	0.096375	-0.839803	-9.179960	1.774663
56642	0	2.014901	0.720033	9.631127	0.020148	0.007198	0.096312	-0.837113	-9.179378	1.770469
56643	0	2.020388	0.689958	9.612992	0.020203	0.006897	0.096130	-0.833697	-9.179404	1.769645
56644	0	2.014753	0.702458	9.637171	0.020144	0.007024	0.096373	-0.832413	-9.182712	1.769431
56645	0	2.014741	0.720337	9.686149	0.020142	0.007202	0.096863	-0.830574	-9.188100	1.772222
56646	0	2.022556	0.726120	9.710197	0.020214	0.007265	0.097104	-0.834584	-9.200165	1.765568
56647	0	2.015394	0.683569	9.710439	0.020142	0.006836	0.097107	-0.834329	-9.213243	1.765726
56648	0	2.036513	0.683082	9.691492	0.020349	0.006835	0.096918	-0.838589	-9.231358	1.763244
56649	0	2.039984	0.683370	9.698206	0.020386	0.006836	0.096985	-0.840626	-9.246527	1.759817
56650	0	2.024923	0.701141	9.752473	0.020230	0.007014	0.097528	-0.843291	-9.267278	1.759593
56651	0	2.040080	0.671376	9.747000	0.020386	0.006714	0.097473	-0.842835	-9.283507	1.756501
56652	0	2.085912	0.708005	9.807323	0.020843	0.007079	0.098077	-0.841135	-9.301365	1.759122
56653	0	2.083176	0.701878	9.777434	0.020813	0.007019	0.097778	-0.840763	-9.321863	1.758843
56654	0	2.062463	0.713678	9.868163	0.020606	0.007140	0.098685	-0.844019	-9.341949	1.760438
56655	0	2.064537	0.695678	9.862966	0.020630	0.006958	0.098633	-0.844824	-9.358461	1.760257
56656	0	2.080034	0.707487	9.892773	0.020782	0.007077	0.098931	-0.846880	-9.377661	1.760290
56657	0	2.082958	0.677096	9.911788	0.020813	0.006775	0.099121	-0.850761	-9.395356	1.755217
56658	0	2.122723	0.725162	9.941648	0.021212	0.007255	0.099420	-0.853556	-9.411848	1.755915
56659	0	2.125454	0.708130	9.954520	0.021240	0.007080	0.099548	-0.851568	-9.426831	1.748002
56660	0	2.091816	0.708106	9.947743	0.020903	0.007082	0.099481	-0.852034	-9.443230	1.746457
56661	0	2.143815	0.713844	10.021675	0.021423	0.007141	0.100220	-0.854474	-9.458690	1.745393
56662	0	2.109655	0.694489	10.033356	0.021087	0.006952	0.100335	-0.862355	-9.468499	1.748892
56663	0	2.125252	0.719883	10.076669	0.021240	0.007202	0.100769	-0.865545	-9.480995	1.743291
56664	0	2.127007	0.701286	10.039574	0.021264	0.007011	0.100397	-0.863479	-9.486378	1.739285
56665	0	2.148871	0.689547	9.991372	0.021484	0.006897	0.099915	-0.864781	-9.489907	1.738796
56666	0	2.155285	0.713498	10.015719	0.021554	0.007137	0.100157	-0.867108	-9.487170	1.739509
56667	0	2.118101	0.701524	10.003651	0.021179	0.007019	0.100037	-0.871094	-9.487807	1.740758
56668	0	2.148062	0.712855	10.034254	0.021487	0.007133	0.100341	-0.875410	-9.478837	1.743820
56669	0	2.141759	0.720259	10.070920	0.021423	0.007202	0.100708	-0.874698	-9.470873	1.740460
56670	0	2.134218	0.719764	10.016277	0.021351	0.007202	0.100161	-0.879646	-9.459526	1.738337
56671	0	2.153553	0.689618	9.997777	0.021545	0.006897	0.099976	-0.880404	-9.446801	1.738305
56672	0	2.072103	0.689045	10.004301	0.020732	0.006895	0.100040	-0.885576	-9.432933	1.739419
56673	0	2.086344	0.677130	9.985597	0.020874	0.006775	0.099854	-0.889570	-9.419396	1.739691
56674	0	2.077821	0.670245	9.986121	0.020791	0.006706	0.099858	-0.893834	-9.403281	1.743603
56675	0	2.092098	0.683352	9.936837	0.020935	0.006836	0.099365	-0.896570	-9.385662	1.750419
56676	0	2.064913	0.670806	9.864130	0.020662	0.006708	0.098639	-0.896612	-9.368957	1.751906
56677	0	2.055347	0.677451	9.857501	0.020569	0.006775	0.098572	-0.897051	-9.349683	1.752738
56678	0	2.064601	0.683403	9.833625	0.020659	0.006835	0.098333	-0.898114	-9.332628	1.754743
56679	0	2.067852	0.720049	9.814727	0.020691	0.007202	0.098145	-0.899954	-9.316749	1.751496
56680	0	2.052943	0.671166	9.735882	0.020544	0.006710	0.097356	-0.898047	-9.298143	1.750114
56681	0	2.036939	0.671215	9.735462	0.020386	0.006714	0.097351	-0.900057	-9.277501	1.749806
56682	0	2.034066	0.652898	9.748213	0.020352	0.006527	0.097480	-0.897595	-9.262321	1.743109
56683	0	2.049991	0.701810	9.686453	0.020508	0.007019	0.096863	-0.898547	-9.251553	1.746802
56684	0	2.041782	0.701553	9.741776	0.020431	0.007017	0.097415	-0.900361	-9.235157	1.744455
56685	0	2.025559	0.688921	9.674297	0.020264	0.006897	0.096741	-0.909334	-9.224179	1.744620
56686	0	2.023563	0.688288	9.668583	0.020247	0.006881	0.096684	-0.906772	-9.208756	1.745144
56687	0	2.001219	0.689229	9.637637	0.020020	0.006897	0.096375	-0.912160	-9.198617	1.751185
56688	0	1.988004	0.700667	9.692734	0.019882	0.007010	0.096927	-0.915242	-9.194634	1.749199
56689	0	2.007653	0.683379	9.655861	0.020081	0.006836	0.096558	-0.917547	-9.188417	1.749105
56690	0	2.019466	0.670525	9.655966	0.020194	0.006709	0.096560	-0.921770	-9.187707	1.747507
56691	0	2.014578	0.670877	9.631296	0.020142	0.006714	0.096313	-0.927414	-9.191242	1.749773
56692	0	2.003122	0.676579	9.643270	0.020027	0.006764	0.096434	-0.925458	-9.194623	1.757091
56693	0	1.984130	0.677229	9.747233	0.019836	0.006775	0.097473	-0.928126	-9.198902	1.753590
56694	0	2.028100	0.658337	9.679840	0.020273	0.006586	0.096800	-0.930867	-9.206678	1.754484
56695	0	2.021215	0.683586	9.661667	0.020203	0.006836	0.096619	-0.930481	-9.216502	1.749350
56696	0	2.029597	0.683463	9.655009	0.020283	0.006835	0.096553	-0.930353	-9.230726	1.748392
56697	0	2.015505	0.652852	9.679911	0.020142	0.006531	0.096802	-0.932456	-9.245192	1.746935
56698	0	2.024616	0.664593	9.746408	0.020229	0.006648	0.097467	-0.934350	-9.263497	1.750780
56699	0	2.015629	0.695612	9.759232	0.020142	0.006958	0.097595	-0.936000	-9.279269	1.748784
56700	0	2.024548	0.676873	9.776880	0.020231	0.006770	0.097772	-0.937094	-9.294487	1.747067
56701	0	2.033498	0.677218	9.783741	0.020325	0.006775	0.097839	-0.939784	-9.305057	1.748859
56702	0	2.060709	0.676393	9.850253	0.020589	0.006769	0.098506	-0.945210	-9.324771	1.746479
56703	0	2.070767	0.671343	9.807999	0.020691	0.006714	0.098083	-0.945124	-9.342875	1.746947
56704	0	2.055878	0.671449	9.874349	0.020541	0.006713	0.098747	-0.942695	-9.361797	1.744801
56705	0	2.095144	0.689603	9.930081	0.020935	0.006897	0.099304	-0.943176	-9.379217	1.742722
56706	0	2.079682	0.695564	9.911082	0.020784	0.006955	0.099113	-0.942098	-9.392127	1.736537
56707	0	2.089116	0.689151	9.936201	0.020874	0.006897	0.099365	-0.947771	-9.410418	1.740420
56708	0	2.104036	0.694569	9.941755	0.021030	0.006947	0.099420	-0.948303	-9.420401	1.737671
56709	0	2.131211	0.689471	10.003447	0.021301	0.006897	0.100037	-0.950363	-9.431348	1.728431
56710	0	2.109441	0.707303	10.057791	0.021078	0.007075	0.100581	-0.952334	-9.448436	1.725197
56711	0	2.106289	0.695722	9.997443	0.021057	0.006958	0.099976	-0.952822	-9.453583	1.723052
56712	0	2.107253	0.683608	10.064314	0.021069	0.006834	0.100644	-0.950130	-9.456632	1.718418
56713	0	2.087809	0.708171	9.997462	0.020874	0.007080	0.099976	-0.947935	-9.459839	1.718649
56714	0	2.100644	0.684118	10.039924	0.021004	0.006839	0.100400	-0.944876	-9.461483	1.714323
56715	0	2.135992	0.677215	10.034249	0.021362	0.006775	0.100342	-0.947754	-9.457342	1.714987
56716	0	2.105192	0.676791	10.003775	0.021052	0.006769	0.100038	-0.948926	-9.455404	1.716804
56717	0	2.123908	0.689783	10.046405	0.021240	0.006897	0.100464	-0.947669	-9.452648	1.712024
56718	0	2.116771	0.683480	9.973342	0.021176	0.006837	0.099731	-0.949917	-9.441321	1.713457
56719	0	2.141504	0.702343	10.009912	0.021423	0.007019	0.100098	-0.944779	-9.430390	1.706018
56720	0	2.109283	0.677995	9.961325	0.021101	0.006783	0.099611	-0.948658	-9.419580	1.708280
56721	0	2.074304	0.689488	9.973344	0.020752	0.006897	0.099731	-0.950942	-9.407931	1.710117
56722	0	2.097047	0.707392	9.869936	0.020978	0.007075	0.098698	-0.952392	-9.397794	1.713457
56723	0	2.067873	0.677614	9.875735	0.020691	0.006775	0.098755	-0.950928	-9.382248	1.721375
56724	0	2.065535	0.690096	9.876176	0.020666	0.006899	0.098760	-0.948436	-9.368333	1.720487
56725	0	2.080046	0.683578	9.918477	0.020813	0.006836	0.099182	-0.948555	-9.352447	1.715500
56726	0	2.059334	0.689526	9.876196	0.020604	0.006896	0.098760	-0.949357	-9.338505	1.715592
56727	0	2.085753	0.696325	9.851387	0.020874	0.006958	0.098511	-0.943331	-9.317911	1.714072
56728	0	2.040333	0.696705	9.796928	0.020413	0.006968	0.097967	-0.943831	-9.304708	1.716934
56729	0	2.048868	0.677226	9.729425	0.020508	0.006775	0.097290	-0.946981	-9.280788	1.721387
56730	0	2.039748	0.683465	9.790983	0.020408	0.006830	0.097908	-0.941737	-9.267436	1.719617
56731	0	2.031276	0.683578	9.753668	0.020325	0.006836	0.097534	-0.941849	-9.251987	1.718671
56732	0	2.047356	0.689371	9.693096	0.020484	0.006896	0.096929	-0.944461	-9.238262	1.719086
56733	0	2.000501	0.634511	9.680493	0.020020	0.006348	0.096802	-0.947461	-9.219698	1.723904
56734	0	2.016743	0.670746	9.723594	0.020173	0.006708	0.097235	-0.948097	-9.211622	1.725856
56735	0	2.025472	0.683567	9.643745	0.020264	0.006836	0.096436	-0.948303	-9.199567	1.728422
56736	0	1.993813	0.658601	9.692748	0.019940	0.006591	0.096927	-0.953761	-9.195496	1.730125
56737	0	2.038241	0.695925	9.668030	0.020386	0.006958	0.096680	-0.952078	-9.190109	1.727627
56738	0	2.013087	0.665317	9.594918	0.020135	0.006655	0.095948	-0.953734	-9.183845	1.730022
56739	0	2.026454	0.677349	9.600822	0.020264	0.006775	0.096008	-0.955108	-9.183441	1.733409
56740	0	2.021116	0.689735	9.637187	0.020205	0.006893	0.096374	-0.949774	-9.189832	1.743149
56741	0	2.002784	0.701499	9.680033	0.020020	0.007019	0.096802	-0.954132	-9.198183	1.747832
56742	0	2.028607	0.683047	9.624710	0.020280	0.006827	0.096249	-0.950044	-9.204084	1.747476
56743	0	2.033513	0.695636	9.667762	0.020325	0.006958	0.096680	-0.951500	-9.214966	1.745970
56744	0	2.029143	0.677434	9.697845	0.020285	0.006771	0.096980	-0.947285	-9.221521	1.748620
56745	0	2.058265	0.677435	9.716508	0.020569	0.006775	0.097168	-0.947378	-9.236330	1.747692
56746	0	2.054525	0.683281	9.703724	0.020535	0.006834	0.097039	-0.948324	-9.246425	1.743685
56747	0	2.027677	0.720057	9.753158	0.020264	0.007202	0.097534	-0.949635	-9.260333	1.742548
56748	0	2.042523	0.682948	9.789199	0.020411	0.006832	0.097895	-0.952160	-9.274944	1.736723
56749	0	2.046696	0.714072	9.777413	0.020447	0.007141	0.097778	-0.951946	-9.297105	1.734154
56750	0	2.056595	0.695726	9.807111	0.020548	0.006957	0.098075	-0.951097	-9.316748	1.733055
56751	0	2.064556	0.714383	9.862934	0.020630	0.007141	0.098633	-0.947377	-9.333489	1.724408
56752	0	2.067736	0.683863	9.825555	0.020660	0.006841	0.098259	-0.949186	-9.351800	1.726336
56753	0	2.077060	0.696345	9.856747	0.020752	0.006958	0.098572	-0.942283	-9.371992	1.727706
56754	0	2.062051	0.703083	9.929157	0.020606	0.007030	0.099295	-0.940255	-9.387218	1.726311
56755	0	2.082562	0.689785	9.942356	0.020813	0.006897	0.099426	-0.938724	-9.400310	1.725796
56756	0	2.091264	0.683726	9.941762	0.020899	0.006837	0.099421	-0.937736	-9.414759	1.724823
56757	0	2.106980	0.695698	9.972884	0.021057	0.006958	0.099731	-0.938372	-9.427852	1.721592
56758	0	2.115140	0.665281	9.990685	0.021143	0.006650	0.099909	-0.934702	-9.436090	1.723074
56759	0	2.118758	0.690236	9.972929	0.021179	0.006897	0.099731	-0.928112	-9.444257	1.722101
56760	0	2.101978	0.690963	10.033531	0.021012	0.006907	0.100337	-0.925223	-9.451335	1.719510
56761	0	2.112568	0.684099	10.015676	0.021118	0.006836	0.100159	-0.919049	-9.458472	1.714201
56762	0	2.113266	0.696716	10.009287	0.021132	0.006968	0.100093	-0.919199	-9.457257	1.718860
56763	0	2.093741	0.696250	10.015789	0.020935	0.006958	0.100159	-0.913777	-9.458505	1.718854
56764	0	2.124491	0.715007	10.003471	0.021245	0.007150	0.100035	-0.913029	-9.456954	1.708869
56765	0	2.123927	0.738826	10.015867	0.021240	0.007385	0.100159	-0.909341	-9.454403	1.706778
56766	0	2.104951	0.726878	9.954860	0.021055	0.007269	0.099547	-0.909281	-9.446396	1.706247
56767	0	2.111466	0.695678	10.015952	0.021118	0.006958	0.100159	-0.910424	-9.440951	1.704246
56768	0	2.110382	0.701509	9.991700	0.021111	0.007016	0.099916	-0.911480	-9.431823	1.704808
56769	0	2.105043	0.659563	9.948847	0.021057	0.006592	0.099487	-0.906937	-9.422698	1.705940
56770	0	2.103213	0.690565	9.979670	0.021044	0.006904	0.099794	-0.904560	-9.407913	1.702564
56771	0	2.055846	0.683458	9.942851	0.020569	0.006836	0.099426	-0.905993	-9.394522	1.696963
56772	0	2.065633	0.671044	9.882262	0.020670	0.006711	0.098820	-0.906607	-9.377346	1.701129
56773	0	2.068157	0.677661	9.893983	0.020691	0.006775	0.098938	-0.904532	-9.365103	1.698727
56774	0	2.078240	0.689879	9.821094	0.020794	0.006900	0.098208	-0.905662	-9.350255	1.702410
56775	0	2.067543	0.677805	9.808654	0.020691	0.006775	0.098083	-0.902001	-9.330754	1.697679
56776	0	2.064344	0.671620	9.815385	0.020659	0.006720	0.098150	-0.905923	-9.310677	1.698582
56777	0	2.037358	0.677562	9.790287	0.020386	0.006775	0.097900	-0.905048	-9.295041	1.701648
56778	0	2.040974	0.683666	9.735843	0.020422	0.006837	0.097356	-0.905267	-9.279227	1.701014
56779	0	2.019326	0.677568	9.723090	0.020203	0.006775	0.097229	-0.904278	-9.266767	1.704626
56780	0	2.059713	0.683556	9.717382	0.020611	0.006837	0.097171	-0.905803	-9.249242	1.710419
56781	0	2.050099	0.701974	9.662005	0.020508	0.007019	0.096619	-0.904829	-9.239715	1.711264
56782	0	2.042448	0.689934	9.704939	0.020432	0.006898	0.097048	-0.903045	-9.228856	1.715214
56783	0	2.013672	0.671206	9.631462	0.020142	0.006714	0.096313	-0.905000	-9.221638	1.720065
56784	0	2.018637	0.683014	9.686604	0.020192	0.006832	0.096865	-0.907147	-9.213384	1.714535
56785	0	2.019900	0.689772	9.649729	0.020203	0.006897	0.096497	-0.906072	-9.207628	1.719679
56786	0	2.031683	0.714447	9.625327	0.020317	0.007142	0.096253	-0.902952	-9.205890	1.717830
56787	0	2.044757	0.714179	9.661844	0.020447	0.007141	0.096619	-0.901851	-9.205386	1.717052
56788	0	2.026748	0.708491	9.643371	0.020265	0.007081	0.096435	-0.896946	-9.207326	1.716251
56789	0	2.032692	0.695440	9.619120	0.020325	0.006958	0.096191	-0.900874	-9.208527	1.714820
56790	0	2.021039	0.695440	9.649451	0.020206	0.006950	0.096496	-0.895772	-9.211755	1.713372
56791	0	2.014983	0.677576	9.667791	0.020142	0.006775	0.096680	-0.894324	-9.220054	1.710520
56792	0	2.028627	0.683865	9.661337	0.020280	0.006837	0.096615	-0.891846	-9.226182	1.711128
56793	0	2.039787	0.701830	9.704340	0.020386	0.007019	0.097046	-0.892187	-9.239031	1.706274
56794	0	2.023635	0.677110	9.685514	0.020226	0.006773	0.096857	-0.893927	-9.249251	1.704539
56795	0	2.046410	0.683824	9.728624	0.020447	0.006836	0.097290	-0.890613	-9.268171	1.696982
56796	0	2.013235	0.708004	9.715701	0.020115	0.007084	0.097160	-0.894513	-9.287269	1.696852
56797	0	2.046315	0.714274	9.759167	0.020447	0.007141	0.097595	-0.892015	-9.305006	1.691122
56798	0	2.037256	0.672257	9.831641	0.020357	0.006717	0.098320	-0.884657	-9.321499	1.683169
56799	0	2.027642	0.695680	9.777576	0.020264	0.006958	0.097778	-0.885536	-9.334969	1.680936
56800	0	2.067164	0.719711	9.831851	0.020655	0.007199	0.098322	-0.887443	-9.353244	1.681018
56801	0	2.125739	0.701912	9.844600	0.021240	0.007019	0.098450	-0.886725	-9.371731	1.680876
56802	0	2.116835	0.707540	9.862212	0.021152	0.007080	0.098625	-0.891509	-9.388684	1.682637
56803	0	2.100941	0.708065	9.899616	0.020996	0.007080	0.098999	-0.890303	-9.402626	1.682496
56804	0	2.115717	0.713861	9.880686	0.021145	0.007142	0.098809	-0.893732	-9.415434	1.676699
56805	0	2.107043	0.695815	9.972863	0.021057	0.006958	0.099731	-0.893020	-9.429253	1.671435
56806	0	2.109547	0.720136	9.941698	0.021083	0.007202	0.099420	-0.893383	-9.442302	1.673379
56807	0	2.106754	0.726398	9.954608	0.021057	0.007263	0.099548	-0.891982	-9.452820	1.675402
56808	0	2.102518	0.714604	9.984676	0.021017	0.007142	0.099849	-0.886985	-9.460660	1.669736
56809	0	2.130955	0.701721	10.015706	0.021301	0.007019	0.100159	-0.888584	-9.468685	1.664739
56810	0	2.107717	0.713493	9.954388	0.021073	0.007137	0.099545	-0.890920	-9.471659	1.668672
56811	0	2.094123	0.683424	9.966923	0.020935	0.006836	0.099670	-0.892444	-9.477316	1.666560
56812	0	2.131808	0.701814	10.033779	0.021314	0.007015	0.100339	-0.888773	-9.480922	1.671783
56813	0	2.142189	0.720318	9.973168	0.021423	0.007202	0.099731	-0.887314	-9.477826	1.667912
56814	0	2.123380	0.702115	10.015943	0.021237	0.007021	0.100159	-0.886842	-9.472325	1.669544
56815	0	2.099059	0.702082	9.967144	0.020996	0.007019	0.099670	-0.884626	-9.464587	1.673218
56816	0	2.104176	0.714098	9.997853	0.021046	0.007144	0.099977	-0.887772	-9.458663	1.667688
56817	0	2.111407	0.702153	9.985421	0.021118	0.007019	0.099854	-0.884722	-9.452541	1.667649
56818	0	2.122307	0.721013	9.930676	0.021232	0.007207	0.099305	-0.880887	-9.441225	1.664751
56819	0	2.098591	0.696026	9.924516	0.020996	0.006958	0.099243	-0.878196	-9.428065	1.665015
56820	0	2.090577	0.708612	9.961478	0.020914	0.007084	0.099613	-0.875518	-9.417100	1.667278
56821	0	2.098796	0.714198	9.845138	0.020996	0.007141	0.098450	-0.874379	-9.406219	1.674616
56822	0	2.078387	0.732525	9.888252	0.020797	0.007325	0.098880	-0.874219	-9.389859	1.674300
56823	0	2.068011	0.732644	9.814664	0.020691	0.007324	0.098145	-0.871538	-9.375826	1.673117
56824	0	2.041257	0.690061	9.827298	0.020425	0.006901	0.098270	-0.871693	-9.360120	1.675556
56825	0	2.055722	0.689362	9.753687	0.020569	0.006897	0.097534	-0.875497	-9.345061	1.669482
56826	0	2.046527	0.719574	9.723762	0.020484	0.007195	0.097234	-0.874109	-9.321636	1.668533
56827	0	2.080328	0.708029	9.753624	0.020813	0.007080	0.097534	-0.873728	-9.308819	1.666623
56828	0	2.041603	0.677552	9.754020	0.020427	0.006775	0.097538	-0.872917	-9.294836	1.666337
56829	0	2.068150	0.665596	9.710873	0.020691	0.006653	0.097107	-0.869127	-9.282332	1.669710
56830	0	2.011117	0.653566	9.674600	0.020123	0.006536	0.096744	-0.870025	-9.267503	1.672721
56831	0	2.037784	0.677434	9.674243	0.020386	0.006775	0.096741	-0.870542	-9.256748	1.673392
56832	0	2.012299	0.677326	9.692717	0.020125	0.006773	0.096927	-0.869977	-9.252489	1.672542
56833	0	2.019728	0.665420	9.680278	0.020203	0.006653	0.096802	-0.868188	-9.244751	1.675713
56834	0	2.012709	0.683488	9.668244	0.020130	0.006838	0.096682	-0.871441	-9.239703	1.675424
56835	0	2.038484	0.701524	9.649705	0.020386	0.007019	0.096497	-0.875634	-9.237203	1.677437
56836	0	2.032423	0.713240	9.655732	0.020323	0.007133	0.096558	-0.875459	-9.237465	1.674902
56837	0	2.014431	0.665287	9.625187	0.020142	0.006653	0.096252	-0.875067	-9.239261	1.673080
56838	0	2.008578	0.701381	9.649489	0.020085	0.007018	0.096495	-0.879795	-9.238365	1.671882
56839	0	2.026614	0.695552	9.698452	0.020264	0.006958	0.096985	-0.882375	-9.239853	1.671500
56840	0	2.033415	0.700695	9.649511	0.020329	0.007013	0.096496	-0.889486	-9.243968	1.670484
56841	0	2.027242	0.677517	9.747131	0.020264	0.006775	0.097473	-0.888730	-9.252803	1.672446
56842	0	2.022650	0.683344	9.704086	0.020220	0.006836	0.097042	-0.891264	-9.259283	1.677714
56843	0	2.051880	0.683631	9.679940	0.020508	0.006836	0.096802	-0.890317	-9.270828	1.674449
56844	0	2.035993	0.714037	9.734263	0.020347	0.007141	0.097345	-0.890645	-9.284999	1.673357
56845	0	2.033917	0.701095	9.710449	0.020325	0.007019	0.097107	-0.899532	-9.300601	1.668352
[truncated: 619 more rows]
