# Supplementary material for: Properties of traditional bamboo carrying poles have implications for user interactions
Source: PLoS One. 2018 May 10;13(5):e0196208. doi: 10.1371/journal.pone.0196208 (PMC5945030; doi:10.1371/journal.pone.0196208)
Supplement: S1 Text — (ZIP) [file pone.0196208.s005.zip › ResTest_PoleN_HiLoad2.txt]

// Start Time: Unknown
// Update Rate: 100.0Hz
// Filter Profile: human (34.3)
// Firmware Version: 2.1.4
PacketCounter	SampleTimeFine	Acc_X	Acc_Y	Acc_Z	VelInc_X	VelInc_Y	VelInc_Z	Roll	Pitch	Yaw	Latitude	Longitude	Altitude	Vel_X	Vel_Y	Vel_Z
54851	0	-2.193534	-0.057804	12.296455	-0.022156	-0.000610	0.122925	-2.559930	9.936494	3.007357
54852	0	-2.196524	-0.137315	12.036621	-0.022213	-0.001402	0.120320	-2.532390	9.700623	2.999914
54853	0	-2.128194	-0.112384	11.693104	-0.021545	-0.001160	0.116882	-2.497128	9.442365	2.996601
54854	0	-2.076264	-0.159861	11.336750	-0.021035	-0.001640	0.113317	-2.454797	9.166836	2.992262
54855	0	-2.041648	-0.136431	10.967121	-0.020691	-0.001404	0.109619	-2.413324	8.880051	2.986182
54856	0	-1.995310	-0.122265	10.556304	-0.020225	-0.001267	0.105511	-2.364576	8.585297	2.982486
54857	0	-1.932119	-0.020000	10.155364	-0.019592	-0.000244	0.101501	-2.314509	8.279287	2.975021
54858	0	-1.911431	-0.048282	9.805679	-0.019375	-0.000526	0.098005	-2.263552	7.974705	2.973396
54859	0	-1.861408	-0.057122	9.477552	-0.018860	-0.000610	0.094727	-2.216098	7.677449	2.968558
54860	0	-1.785093	-0.099050	9.084031	-0.018085	-0.001024	0.090794	-2.173444	7.382710	2.964375
54861	0	-1.687262	-0.051888	8.762783	-0.017090	-0.000549	0.087585	-2.133624	7.098574	2.960920
54862	0	-1.647833	-0.046044	8.447280	-0.016672	-0.000491	0.084435	-2.091480	6.835661	2.950587
54863	0	-1.569078	-0.002986	8.194362	-0.015869	-0.000061	0.081909	-2.048171	6.586157	2.951216
54864	0	-1.488175	-0.003553	7.950157	-0.015036	-0.000062	0.079473	-2.009799	6.364336	2.944211
54865	0	-1.427269	0.026909	7.668472	-0.014404	0.000244	0.076660	-1.972514	6.167636	2.940842
54866	0	-1.391033	0.067705	7.502020	-0.014026	0.000658	0.074999	-1.943395	5.991381	2.936618
54867	0	-1.358094	0.111816	7.411313	-0.013672	0.001099	0.074097	-1.913165	5.850749	2.933402
54868	0	-1.281622	0.139180	7.261314	-0.012884	0.001381	0.072601	-1.895668	5.743477	2.926441
54869	0	-1.277002	0.110601	7.141951	-0.012817	0.001099	0.071411	-1.884099	5.667513	2.928510
54870	0	-1.269369	0.117824	7.112750	-0.012724	0.001174	0.071122	-1.877126	5.618792	2.926263
54871	0	-1.293115	0.140506	7.086331	-0.012939	0.001404	0.070862	-1.875043	5.605363	2.925284
54872	0	-1.293830	0.140349	7.135027	-0.012923	0.001406	0.071353	-1.878886	5.629606	2.929336
54873	0	-1.303254	0.158359	7.110017	-0.013000	0.001587	0.071106	-1.884339	5.681293	2.931500
54874	0	-1.306149	0.120485	7.248740	-0.013005	0.001213	0.072497	-1.897575	5.770230	2.936448
54875	0	-1.350425	0.120944	7.396088	-0.013428	0.001221	0.073975	-1.915105	5.888797	2.939981
54876	0	-1.392635	0.093665	7.539302	-0.013828	0.000953	0.075411	-1.939547	6.037859	2.943141
54877	0	-1.440052	0.034850	7.676024	-0.014282	0.000366	0.076782	-1.966566	6.214418	2.954357
54878	0	-1.473361	0.006186	8.006816	-0.014590	0.000084	0.080094	-1.998689	6.419504	2.966470
54879	0	-1.572558	-0.027087	8.187828	-0.015564	-0.000244	0.081909	-2.036470	6.645594	2.975604
54880	0	-1.614091	-0.020653	8.510834	-0.015962	-0.000178	0.085142	-2.074377	6.886904	2.978926
54881	0	-1.661831	-0.057502	8.797509	-0.016418	-0.000549	0.088013	-2.108007	7.147111	2.985714
54882	0	-1.699217	-0.032673	9.180274	-0.016775	-0.000299	0.091843	-2.143662	7.417908	2.998368
54883	0	-1.756321	-0.003277	9.505079	-0.017334	0.000000	0.095093	-2.183483	7.694182	3.009630
54884	0	-1.835555	-0.041220	9.844040	-0.018115	-0.000374	0.098485	-2.228078	7.974083	3.012315
54885	0	-1.904758	-0.040433	10.249311	-0.018799	-0.000366	0.102539	-2.270690	8.252128	3.015749
54886	0	-1.937959	-0.084980	10.594117	-0.019131	-0.000812	0.105987	-2.312225	8.521216	3.025535
54887	0	-1.971944	-0.083130	10.859744	-0.019470	-0.000793	0.108643	-2.352360	8.784085	3.036895
54888	0	-2.029091	-0.127392	11.192348	-0.020045	-0.001238	0.111968	-2.389349	9.035477	3.042398
54889	0	-2.049688	-0.125469	11.525390	-0.020264	-0.001221	0.115295	-2.423168	9.267301	3.043595
54890	0	-2.107908	-0.083421	11.798065	-0.020864	-0.000803	0.118019	-2.453547	9.476622	3.047907
54891	0	-2.155811	-0.063729	12.044843	-0.021362	-0.000610	0.120483	-2.479239	9.662888	3.052746
54892	0	-2.187318	-0.032424	12.264050	-0.021701	-0.000299	0.122671	-2.502453	9.823900	3.054955
54893	0	-2.211021	-0.093821	12.460932	-0.021973	-0.000916	0.124634	-2.523340	9.950393	3.060322
54894	0	-2.241265	-0.153156	12.560350	-0.022311	-0.001511	0.125622	-2.542458	10.042907	3.066751
54895	0	-2.265186	-0.220950	12.663545	-0.022583	-0.002197	0.126648	-2.553532	10.105147	3.073224
54896	0	-2.251752	-0.271743	12.753063	-0.022478	-0.002710	0.127538	-2.559921	10.140583	3.073602
54897	0	-2.270373	-0.328919	12.731975	-0.022705	-0.003296	0.127319	-2.553891	10.139402	3.073246
54898	0	-2.259444	-0.253980	12.696166	-0.022641	-0.002550	0.126953	-2.544559	10.097240	3.073018
54899	0	-2.263375	-0.205623	12.666103	-0.022705	-0.002075	0.126648	-2.527370	10.032689	3.076185
54900	0	-2.239300	-0.121985	12.553394	-0.022503	-0.001245	0.125514	-2.504799	9.932386	3.076130
54901	0	-2.238416	-0.100740	12.301128	-0.022522	-0.001038	0.122986	-2.476638	9.804002	3.077218
54902	0	-2.196241	-0.150283	12.147989	-0.022128	-0.001528	0.121449	-2.453039	9.647736	3.073438
54903	0	-2.159969	-0.125599	11.850433	-0.021790	-0.001282	0.118469	-2.428081	9.464153	3.070502
54904	0	-2.133539	-0.162635	11.613588	-0.021541	-0.001659	0.116097	-2.395397	9.261661	3.066138
54905	0	-2.077984	-0.161212	11.313867	-0.020996	-0.001648	0.113098	-2.359021	9.042669	3.061096
54906	0	-2.046556	-0.099022	10.962157	-0.020700	-0.001030	0.109577	-2.317394	8.798109	3.056718
54907	0	-2.027588	-0.026426	10.673397	-0.020508	-0.000305	0.106689	-2.273344	8.549072	3.051001
54908	0	-1.989751	-0.018769	10.297569	-0.020122	-0.000227	0.102932	-2.229285	8.299717	3.039978
54909	0	-1.906223	-0.015046	10.032389	-0.019287	-0.000183	0.100281	-2.191856	8.042826	3.033412
54910	0	-1.845174	-0.050950	9.686774	-0.018670	-0.000547	0.096826	-2.147008	7.784516	3.029381
54911	0	-1.804726	-0.051609	9.324033	-0.018250	-0.000549	0.093201	-2.106142	7.535939	3.025116
54912	0	-1.741850	-0.020779	9.093490	-0.017612	-0.000241	0.090898	-2.063831	7.292727	3.019015
54913	0	-1.703561	-0.021227	8.859624	-0.017212	-0.000244	0.088562	-2.022278	7.064726	3.009458
54914	0	-1.652860	-0.008975	8.560810	-0.016688	-0.000122	0.085577	-1.978636	6.850942	2.999816
54915	0	-1.633848	0.002758	8.346282	-0.016479	0.000000	0.083435	-1.940856	6.657348	2.997121
54916	0	-1.589638	0.026027	8.131691	-0.016023	0.000237	0.081292	-1.907492	6.479384	2.994672
54917	0	-1.509245	0.063067	7.918261	-0.015198	0.000610	0.079163	-1.877964	6.327017	2.989782
54918	0	-1.484319	0.005627	7.787548	-0.014930	0.000039	0.077859	-1.852637	6.199674	2.985987
54919	0	-1.433599	0.019344	7.728320	-0.014404	0.000183	0.077271	-1.837269	6.098450	2.983007
54920	0	-1.416211	0.033641	7.565624	-0.014210	0.000325	0.075647	-1.820849	6.026345	2.988521
54921	0	-1.443407	0.037382	7.538438	-0.014465	0.000366	0.075378	-1.809063	5.978907	2.984689
54922	0	-1.420931	0.057038	7.533084	-0.014220	0.000564	0.075329	-1.798912	5.962362	2.985877
54923	0	-1.417022	0.043140	7.494925	-0.014160	0.000427	0.074951	-1.792845	5.977820	2.989271
54924	0	-1.408435	0.074208	7.573514	-0.014059	0.000740	0.075740	-1.789708	6.016157	2.989084
54925	0	-1.408859	0.115500	7.689514	-0.014038	0.001160	0.076904	-1.796774	6.091517	2.992497
54926	0	-1.438800	0.096426	7.803320	-0.014324	0.000967	0.078045	-1.801118	6.185328	2.998353
54927	0	-1.460924	0.114842	7.951381	-0.014526	0.001160	0.079529	-1.817351	6.304852	3.001672
54928	0	-1.522587	0.069218	8.155380	-0.015124	0.000709	0.081573	-1.840647	6.447628	3.008924
54929	0	-1.556196	0.016837	8.347386	-0.015442	0.000183	0.083496	-1.860930	6.612505	3.013345
54930	0	-1.600991	0.000895	8.580512	-0.015872	0.000031	0.085831	-1.889889	6.796717	3.020542
54931	0	-1.626563	-0.020237	8.853416	-0.016113	-0.000183	0.088562	-1.914716	6.993966	3.023978
54932	0	-1.628782	0.000270	9.128508	-0.016123	0.000021	0.091314	-1.937815	7.201129	3.032987
54933	0	-1.690316	-0.014652	9.353465	-0.016724	-0.000122	0.093567	-1.967922	7.421084	3.042128
54934	0	-1.733702	-0.013482	9.664276	-0.017157	-0.000113	0.096675	-1.994382	7.635048	3.049151
54935	0	-1.776832	0.021973	9.969786	-0.017578	0.000244	0.099731	-2.022382	7.853726	3.054336
54936	0	-1.828339	0.034877	10.200889	-0.018090	0.000377	0.102043	-2.053718	8.070770	3.059393
54937	0	-1.844300	0.027573	10.543523	-0.018250	0.000305	0.105469	-2.085650	8.281154	3.063959
54938	0	-1.901646	-0.014565	10.823622	-0.018830	-0.000122	0.108269	-2.110657	8.478307	3.072615
54939	0	-1.935035	-0.002126	11.038032	-0.019165	0.000000	0.110413	-2.132713	8.670772	3.078478
54940	0	-1.971141	-0.037005	11.214830	-0.019543	-0.000349	0.112178	-2.154174	8.843242	3.084934
54941	0	-2.017327	-0.050607	11.471912	-0.020020	-0.000488	0.114746	-2.171880	8.996930	3.086632
54942	0	-2.028803	-0.054608	11.692613	-0.020150	-0.000525	0.116950	-2.192021	9.132151	3.087615
54943	0	-2.068095	-0.074465	11.832757	-0.020569	-0.000732	0.118347	-2.203859	9.240811	3.092508
54944	0	-2.088879	-0.107215	11.945049	-0.020796	-0.001062	0.119467	-2.213197	9.330134	3.093496
54945	0	-2.075688	-0.122620	12.059408	-0.020691	-0.001221	0.120605	-2.218419	9.392898	3.098743
54946	0	-2.079827	-0.117139	12.100367	-0.020762	-0.001171	0.121010	-2.218701	9.426920	3.103351
54947	0	-2.112711	-0.104134	12.127526	-0.021118	-0.001038	0.121277	-2.222268	9.435482	3.108621
54948	0	-2.136504	-0.085784	12.060441	-0.021380	-0.000862	0.120602	-2.218258	9.420986	3.111932
54949	0	-2.125978	-0.085147	11.994147	-0.021301	-0.000854	0.119934	-2.215443	9.381466	3.115329
54950	0	-2.151095	-0.090111	11.953465	-0.021585	-0.000910	0.119521	-2.207206	9.310145	3.119172
54951	0	-2.132800	-0.145056	11.799842	-0.021423	-0.001465	0.117981	-2.193373	9.217742	3.115500
54952	0	-2.087162	-0.173189	11.718219	-0.020990	-0.001742	0.117161	-2.183152	9.101851	3.108970
54953	0	-2.061694	-0.138429	11.458763	-0.020752	-0.001404	0.114563	-2.163650	8.967056	3.102053
54954	0	-2.039477	-0.110333	11.256449	-0.020548	-0.001122	0.112536	-2.145183	8.811389	3.097810
54955	0	-1.998448	-0.107437	11.074652	-0.020142	-0.001099	0.110718	-2.120237	8.648940	3.097283
54956	0	-2.009423	-0.083933	10.775621	-0.020264	-0.000869	0.107724	-2.089010	8.468907	3.094361
54957	0	-1.984365	-0.058608	10.525811	-0.020020	-0.000610	0.105225	-2.062449	8.277649	3.084488
54958	0	-1.913397	-0.048019	10.330804	-0.019309	-0.000503	0.103275	-2.037463	8.083669	3.073246
54959	0	-1.862830	-0.040289	10.025172	-0.018799	-0.000427	0.100220	-2.009786	7.888900	3.070842
54960	0	-1.854518	-0.084250	9.799593	-0.018710	-0.000869	0.097964	-1.979022	7.696232	3.064735
54961	0	-1.815034	-0.064862	9.524572	-0.018311	-0.000671	0.095215	-1.951794	7.503663	3.062001
54962	0	-1.772392	-0.048552	9.310683	-0.017876	-0.000505	0.093078	-1.927039	7.317155	3.052977
54963	0	-1.713301	0.014551	9.060275	-0.017273	0.000122	0.090576	-1.897171	7.140380	3.043452
54964	0	-1.680867	0.043342	8.930990	-0.016936	0.000412	0.089286	-1.869612	6.976819	3.037795
54965	0	-1.673324	0.026025	8.705780	-0.016846	0.000244	0.087036	-1.848092	6.829029	3.028791
54966	0	-1.628162	0.071784	8.538807	-0.016381	0.000703	0.085369	-1.828036	6.695523	3.024948
54967	0	-1.609080	0.062174	8.430547	-0.016174	0.000610	0.084290	-1.812641	6.582235	3.022136
54968	0	-1.569302	0.003048	8.280809	-0.015766	0.000022	0.082794	-1.800950	6.481299	3.020418
54969	0	-1.550907	0.018976	8.234677	-0.015564	0.000183	0.082336	-1.791860	6.405171	3.019959
54970	0	-1.499025	0.038306	8.150794	-0.015028	0.000379	0.081501	-1.785204	6.352396	3.011888
54971	0	-1.517613	0.049330	8.014323	-0.015198	0.000488	0.080139	-1.778014	6.321760	3.009739
54972	0	-1.520805	0.007157	8.039241	-0.015216	0.000071	0.080391	-1.776657	6.310903	3.009615
54973	0	-1.539104	0.024079	8.019825	-0.015381	0.000244	0.080200	-1.781313	6.325755	3.006667
54974	0	-1.554932	0.029333	8.073987	-0.015524	0.000298	0.080745	-1.787272	6.362130	3.006648
54975	0	-1.536020	0.042172	8.190165	-0.015320	0.000427	0.081909	-1.795204	6.418920	3.010525
54976	0	-1.570030	0.016392	8.255406	-0.015646	0.000172	0.082564	-1.806188	6.494620	3.015219
54977	0	-1.569887	0.011006	8.409272	-0.015625	0.000122	0.084106	-1.822575	6.595595	3.017955
54978	0	-1.598666	0.008461	8.552614	-0.015898	0.000097	0.085543	-1.839715	6.715028	3.022459
54979	0	-1.608997	0.022481	8.707905	-0.015991	0.000244	0.087097	-1.865025	6.845325	3.023081
54980	0	-1.661481	0.006315	8.954019	-0.016500	0.000082	0.089561	-1.889333	6.993189	3.028909
54981	0	-1.721160	-0.026304	9.110255	-0.017090	-0.000244	0.091125	-1.913351	7.146629	3.036210
54982	0	-1.753136	0.000304	9.355703	-0.017402	0.000022	0.093581	-1.936359	7.305805	3.036135
54983	0	-1.784357	-0.032711	9.610383	-0.017700	-0.000305	0.096130	-1.962506	7.477105	3.038636
54984	0	-1.814001	-0.079970	9.885715	-0.017996	-0.000778	0.098884	-1.987322	7.644603	3.039527
54985	0	-1.845827	-0.075456	10.080302	-0.018311	-0.000732	0.100830	-2.012610	7.812850	3.045350
54986	0	-1.888687	-0.043484	10.324965	-0.018736	-0.000412	0.103277	-2.037958	7.980795	3.048363
54987	0	-1.912688	-0.057319	10.580877	-0.018982	-0.000549	0.105835	-2.063872	8.138141	3.053326
54988	0	-1.948243	-0.067933	10.752553	-0.019339	-0.000660	0.107552	-2.084633	8.291776	3.058592
54989	0	-1.954487	-0.087535	10.935070	-0.019409	-0.000854	0.109375	-2.106455	8.434398	3.059455
54990	0	-2.011241	-0.073374	11.180613	-0.019992	-0.000714	0.111828	-2.126481	8.558326	3.064258
54991	0	-1.994764	-0.080910	11.332267	-0.019836	-0.000793	0.113342	-2.142291	8.671237	3.063216
54992	0	-2.002771	-0.169133	11.524023	-0.019941	-0.001680	0.115255	-2.153209	8.757596	3.062185
54993	0	-1.984859	-0.086061	11.607634	-0.019775	-0.000854	0.116089	-2.159321	8.830291	3.064250
54994	0	-1.991880	-0.063316	11.684688	-0.019862	-0.000623	0.116857	-2.169609	8.886271	3.066312
54995	0	-1.992317	-0.086024	11.761035	-0.019897	-0.000854	0.117615	-2.175310	8.911766	3.068810
54996	0	-2.007803	-0.086602	11.797024	-0.020071	-0.000867	0.117971	-2.174578	8.919014	3.072255
54997	0	-2.018211	-0.060763	11.780139	-0.020203	-0.000610	0.117798	-2.172089	8.899488	3.077760
54998	0	-2.024166	-0.023549	11.787280	-0.020284	-0.000239	0.117866	-2.168441	8.859103	3.078870
54999	0	-2.002082	-0.066882	11.701465	-0.020081	-0.000671	0.117004	-2.165968	8.801144	3.070034
55000	0	-2.024568	-0.083778	11.557439	-0.020329	-0.000850	0.115560	-2.154188	8.718597	3.064323
55001	0	-2.004312	-0.127709	11.378699	-0.020142	-0.001282	0.113770	-2.149562	8.619994	3.058977
55002	0	-1.976296	-0.077487	11.309294	-0.019885	-0.000785	0.113071	-2.139512	8.496806	3.053701
55003	0	-1.976483	-0.059130	11.190108	-0.019897	-0.000610	0.111877	-2.120177	8.361486	3.052194
55004	0	-1.949267	-0.067788	10.914294	-0.019639	-0.000696	0.109117	-2.101059	8.208372	3.048341
55005	0	-1.901313	-0.053111	10.677778	-0.019165	-0.000549	0.106750	-2.081706	8.045860	3.044638
55006	0	-1.883890	-0.067427	10.469603	-0.018990	-0.000697	0.104669	-2.056796	7.881509	3.039930
55007	0	-1.839891	-0.108547	10.256731	-0.018555	-0.001099	0.102539	-2.042011	7.708120	3.029243
55008	0	-1.809780	-0.105743	9.951021	-0.018253	-0.001074	0.099482	-2.023308	7.529581	3.026539
55009	0	-1.803438	-0.095837	9.780708	-0.018188	-0.000977	0.097778	-2.002102	7.349641	3.022407
55010	0	-1.743923	-0.030813	9.566278	-0.017583	-0.000331	0.095636	-1.974989	7.178120	3.018712
55011	0	-1.725982	-0.028198	9.328694	-0.017395	-0.000305	0.093262	-1.946914	7.012603	3.018903
55012	0	-1.694201	0.006738	9.156487	-0.017069	0.000045	0.091541	-1.918708	6.854462	3.012953
55013	0	-1.660785	-0.010327	8.882793	-0.016724	-0.000122	0.088806	-1.894517	6.705730	3.008074
55014	0	-1.608768	0.005164	8.691446	-0.016192	0.000036	0.086895	-1.874415	6.568256	3.004365
55015	0	-1.620330	0.007333	8.571102	-0.016296	0.000061	0.085693	-1.858181	6.444458	3.001855
55016	0	-1.591411	0.015759	8.513160	-0.015990	0.000146	0.085117	-1.842588	6.342648	2.999186
55017	0	-1.574434	0.019411	8.411839	-0.015808	0.000183	0.084106	-1.827545	6.256500	2.994822
55018	0	-1.533193	0.039350	8.303902	-0.015377	0.000387	0.083031	-1.818621	6.194974	2.988268
55019	0	-1.528717	0.012827	8.252558	-0.015320	0.000122	0.082520	-1.809984	6.150380	2.983547
55020	0	-1.499606	0.031895	8.167936	-0.015012	0.000317	0.081676	-1.806675	6.129081	2.980955
55021	0	-1.513432	0.036511	8.117721	-0.015137	0.000366	0.081177	-1.808284	6.126473	2.979322
55022	0	-1.508688	0.035779	8.129589	-0.015071	0.000363	0.081299	-1.816344	6.149761	2.980482
55023	0	-1.504610	0.035814	8.147617	-0.015015	0.000366	0.081482	-1.828137	6.194786	2.984954
55024	0	-1.524576	0.015933	8.274299	-0.015201	0.000166	0.082751	-1.837340	6.258119	2.984110
55025	0	-1.568328	-0.012933	8.336308	-0.015625	-0.000122	0.083374	-1.847410	6.339060	2.985986
55026	0	-1.581748	0.009761	8.516959	-0.015744	0.000107	0.085183	-1.860191	6.438452	2.991793
55027	0	-1.638270	0.016982	8.561590	-0.016296	0.000183	0.085632	-1.878219	6.554820	2.995411
55028	0	-1.663470	0.032222	8.820494	-0.016536	0.000339	0.088223	-1.899339	6.684246	2.995143
55029	0	-1.689522	-0.014091	9.018932	-0.016785	-0.000122	0.090210	-1.923624	6.825557	3.001424
55030	0	-1.731379	-0.061056	9.160900	-0.017193	-0.000588	0.091632	-1.951568	6.977718	3.006128
55031	0	-1.777046	-0.093675	9.372502	-0.017639	-0.000916	0.093750	-1.978001	7.139058	3.015134
55032	0	-1.768269	-0.067483	9.684905	-0.017545	-0.000655	0.096874	-2.001494	7.303168	3.019471
55033	0	-1.783926	-0.075519	9.848552	-0.017700	-0.000732	0.098511	-2.028255	7.465872	3.024418
55034	0	-1.843988	-0.074111	10.081134	-0.018291	-0.000719	0.100839	-2.053497	7.636581	3.029125
55035	0	-1.887799	-0.056870	10.312378	-0.018738	-0.000549	0.103149	-2.075371	7.793309	3.036510
55036	0	-1.880431	-0.042689	10.539227	-0.018659	-0.000406	0.105418	-2.097924	7.952693	3.038976
55037	0	-1.924011	-0.062838	10.800800	-0.019104	-0.000610	0.108032	-2.117243	8.098099	3.040337
55038	0	-1.951317	-0.090828	10.917945	-0.019380	-0.000892	0.109203	-2.134955	8.239250	3.046282
55039	0	-2.002564	-0.081118	11.148818	-0.019897	-0.000793	0.111511	-2.153451	8.372004	3.051742
55040	0	-2.014223	-0.127038	11.278801	-0.020035	-0.001257	0.112807	-2.167430	8.482148	3.059282
55041	0	-2.047872	-0.166461	11.527870	-0.020386	-0.001648	0.115295	-2.184263	8.575591	3.064966
55042	0	-2.052056	-0.150462	11.537160	-0.020451	-0.001498	0.115384	-2.190775	8.646216	3.062633
55043	0	-2.068137	-0.140803	11.614070	-0.020630	-0.001404	0.116150	-2.195118	8.698165	3.060939
55044	0	-2.051866	-0.129368	11.759075	-0.020491	-0.001290	0.117596	-2.198582	8.726630	3.059120
55045	0	-2.064118	-0.085823	11.736859	-0.020630	-0.000854	0.117371	-2.202448	8.738823	3.058382
55046	0	-2.039561	-0.073719	11.742915	-0.020409	-0.000740	0.117427	-2.199840	8.727315	3.053243
55047	0	-2.065403	-0.121470	11.682788	-0.020691	-0.001221	0.116821	-2.194193	8.692320	3.050356
55048	0	-2.049625	-0.150004	11.696651	-0.020556	-0.001514	0.116956	-2.180426	8.634490	3.053040
55049	0	-2.005951	-0.138859	11.640841	-0.020142	-0.001404	0.116394	-2.165679	8.554935	3.047215
55050	0	-1.988252	-0.154303	11.454781	-0.019980	-0.001557	0.114531	-2.151614	8.458235	3.042236
55051	0	-1.983680	-0.138392	11.366903	-0.019958	-0.001404	0.113647	-2.131962	8.336728	3.042281
55052	0	-1.971203	-0.055096	11.102736	-0.019843	-0.000572	0.111004	-2.110361	8.202679	3.039398
55053	0	-1.951394	-0.052236	10.915603	-0.019653	-0.000549	0.109131	-2.082355	8.057613	3.032975
55054	0	-1.928758	-0.034660	10.786512	-0.019440	-0.000375	0.107838	-2.052754	7.897262	3.029579
55055	0	-1.888289	-0.009673	10.519251	-0.019043	-0.000122	0.105164	-2.025478	7.724149	3.024324
55056	0	-1.875552	-0.016477	10.335738	-0.018912	-0.000196	0.103329	-1.991850	7.551592	3.021616
55057	0	-1.839592	-0.052217	10.079834	-0.018555	-0.000549	0.100769	-1.961495	7.372387	3.022068
55058	0	-1.796603	-0.059468	9.877970	-0.018122	-0.000619	0.098751	-1.933789	7.193104	3.019230
55059	0	-1.742763	-0.027708	9.670706	-0.017578	-0.000305	0.096680	-1.900856	7.016151	3.013803
55060	0	-1.683495	-0.022930	9.450070	-0.016979	-0.000251	0.094475	-1.875025	6.842623	3.007828
55061	0	-1.665238	0.002497	9.200405	-0.016785	0.000000	0.091980	-1.844268	6.679272	3.003121
55062	0	-1.652621	-0.005274	9.003604	-0.016648	-0.000073	0.090014	-1.818311	6.525341	2.999091
55063	0	-1.612128	0.026694	8.803362	-0.016235	0.000244	0.088013	-1.788958	6.378328	2.993964
55064	0	-1.609626	0.036413	8.642517	-0.016195	0.000349	0.086407	-1.768937	6.248542	2.985955
55065	0	-1.590528	0.001824	8.509913	-0.015991	0.000000	0.085083	-1.744879	6.134346	2.983991
55066	0	-1.556700	0.035482	8.445623	-0.015638	0.000340	0.084443	-1.725684	6.039110	2.980677
55067	0	-1.551084	0.001225	8.252954	-0.015564	0.000000	0.082520	-1.708720	5.966988	2.973456
55068	0	-1.529982	0.015347	8.187416	-0.015337	0.000146	0.081867	-1.698720	5.916575	2.973986
55069	0	-1.523297	0.031286	8.179189	-0.015259	0.000305	0.081787	-1.688273	5.882068	2.971124
55070	0	-1.501228	0.026505	8.118770	-0.015025	0.000258	0.081185	-1.679378	5.865606	2.971023
55071	0	-1.520124	0.012459	8.129817	-0.015198	0.000122	0.081299	-1.676374	5.872213	2.973800
55072	0	-1.510425	0.085958	8.129303	-0.015083	0.000859	0.081297	-1.676195	5.903473	2.971988
55073	0	-1.535796	0.060879	8.177997	-0.015320	0.000610	0.081787	-1.678658	5.958691	2.972388
55074	0	-1.538889	0.035274	8.273960	-0.015336	0.000362	0.082749	-1.692796	6.033650	2.979490
55075	0	-1.538910	0.005524	8.397172	-0.015320	0.000061	0.083984	-1.701426	6.129950	2.987593
55076	0	-1.554035	0.021941	8.492057	-0.015460	0.000232	0.084935	-1.718722	6.240167	2.995075
55077	0	-1.584052	0.010776	8.646979	-0.015747	0.000122	0.086487	-1.737821	6.365895	2.993732
55078	0	-1.628895	-0.010708	8.899584	-0.016184	-0.000091	0.089015	-1.759535	6.503078	2.999030
55079	0	-1.684182	0.053772	9.000492	-0.016724	0.000549	0.090027	-1.774823	6.655478	3.004399
55080	0	-1.722037	0.069263	9.264356	-0.017090	0.000708	0.092668	-1.793473	6.818895	3.004885
55081	0	-1.747381	0.028671	9.421255	-0.017334	0.000305	0.094238	-1.816147	6.990962	3.008168
55082	0	-1.788661	-0.024214	9.672304	-0.017744	-0.000221	0.096749	-1.841085	7.161863	3.010514
55083	0	-1.809925	-0.038960	9.829919	-0.017944	-0.000366	0.098328	-1.868813	7.344447	3.014974
55084	0	-1.829890	-0.031376	10.166054	-0.018144	-0.000294	0.101688	-1.891618	7.521522	3.017842
55085	0	-1.870802	-0.032113	10.330486	-0.018555	-0.000305	0.103333	-1.909658	7.693692	3.020285
55086	0	-1.896367	-0.053644	10.593408	-0.018808	-0.000522	0.105962	-1.925887	7.863830	3.021859
55087	0	-1.924801	-0.062747	10.776240	-0.019104	-0.000610	0.107788	-1.944371	8.019128	3.024199
55088	0	-2.008261	-0.059990	10.966301	-0.019947	-0.000585	0.109688	-1.960647	8.162981	3.025815
55089	0	-2.008742	-0.056304	11.142699	-0.019958	-0.000549	0.111450	-1.975108	8.297780	3.028289
55090	0	-2.002987	-0.077618	11.321428	-0.019916	-0.000761	0.113235	-1.990911	8.415642	3.034575
55091	0	-2.054020	-0.110991	11.479036	-0.020447	-0.001099	0.114807	-2.002603	8.511139	3.037712
55092	0	-2.059026	-0.112704	11.585777	-0.020514	-0.001122	0.115871	-2.008544	8.589274	3.042371
55093	0	-2.069111	-0.098638	11.693247	-0.020630	-0.000977	0.116943	-2.018572	8.651606	3.042561
55094	0	-2.109539	-0.112100	11.703580	-0.021058	-0.001119	0.117043	-2.021380	8.690449	3.045664
55095	0	-2.100341	-0.164457	11.773556	-0.020996	-0.001648	0.117737	-2.018603	8.699923	3.046646
55096	0	-2.100422	-0.164074	11.767420	-0.021011	-0.001641	0.117673	-2.018672	8.695311	3.049464
55097	0	-2.090231	-0.133238	11.810895	-0.020935	-0.001343	0.118103	-2.009193	8.665915	3.051098
55098	0	-2.063229	-0.143179	11.647658	-0.020688	-0.001445	0.116467	-1.996953	8.613495	3.049177
55099	0	-2.073520	-0.145464	11.665217	-0.020813	-0.001465	0.116638	-1.987489	8.539580	3.044968
55100	0	-2.044554	-0.106198	11.497356	-0.020538	-0.001079	0.114957	-1.971454	8.449632	3.038752
55101	0	-2.039797	-0.108089	11.348434	-0.020508	-0.001099	0.113464	-1.954214	8.341218	3.037125
55102	0	-1.986559	-0.104321	11.157226	-0.019987	-0.001064	0.111550	-1.933200	8.218963	3.035361
55103	0	-2.006970	-0.119977	11.000995	-0.020203	-0.001221	0.109985	-1.912041	8.083080	3.033746
55104	0	-1.943171	-0.079072	10.816701	-0.019575	-0.000813	0.108141	-1.888478	7.933806	3.023821
55105	0	-1.889587	-0.064722	10.622763	-0.019043	-0.000671	0.106201	-1.863063	7.777773	3.016845
55106	0	-1.878393	-0.066428	10.390159	-0.018939	-0.000686	0.103873	-1.840001	7.609443	3.007737
55107	0	-1.870302	-0.046289	10.153064	-0.018860	-0.000488	0.101501	-1.811993	7.435120	3.001299
55108	0	-1.858934	-0.066062	9.859740	-0.018739	-0.000684	0.098569	-1.785680	7.264227	2.992562
55109	0	-1.822451	-0.009373	9.737879	-0.018372	-0.000122	0.097351	-1.753075	7.093901	2.988230
55110	0	-1.782012	-0.022749	9.493010	-0.017963	-0.000251	0.094903	-1.725822	6.923702	2.986843
55111	0	-1.738616	0.014293	9.328622	-0.017517	0.000122	0.093262	-1.701128	6.765669	2.984702
55112	0	-1.695518	0.006361	9.113516	-0.017078	0.000040	0.091112	-1.672241	6.613610	2.981305
55113	0	-1.685882	0.026307	8.962014	-0.016968	0.000244	0.089600	-1.648962	6.477188	2.979139
55114	0	-1.622500	0.017456	8.770467	-0.016328	0.000158	0.087686	-1.628447	6.345759	2.973203
55115	0	-1.590186	0.007529	8.589306	-0.015991	0.000061	0.085876	-1.610031	6.229578	2.967015
55116	0	-1.598510	0.016109	8.525232	-0.016059	0.000150	0.085238	-1.595880	6.133355	2.970950
55117	0	-1.556221	0.031302	8.454525	-0.015625	0.000305	0.084534	-1.585766	6.051365	2.966057
55118	0	-1.539085	0.026792	8.365009	-0.015440	0.000259	0.083641	-1.575012	5.987164	2.966379
55119	0	-1.516406	0.025226	8.276983	-0.015198	0.000244	0.082764	-1.564313	5.943718	2.962839
55120	0	-1.529699	0.032326	8.235199	-0.015314	0.000320	0.082349	-1.560980	5.923141	2.960083
55121	0	-1.531646	0.067695	8.239804	-0.015320	0.000671	0.082397	-1.553723	5.921747	2.952787
55122	0	-1.526298	0.068036	8.264056	-0.015252	0.000682	0.082643	-1.556634	5.940122	2.954289
55123	0	-1.546624	0.055054	8.257600	-0.015442	0.000549	0.082581	-1.555401	5.977282	2.951656
55124	0	-1.534922	0.054518	8.329598	-0.015308	0.000551	0.083303	-1.564215	6.036882	2.949392
55125	0	-1.549627	0.053883	8.421860	-0.015442	0.000549	0.084229	-1.579150	6.114306	2.951298
55126	0	-1.562241	0.039750	8.559962	-0.015553	0.000405	0.085612	-1.590039	6.211372	2.948485
55127	0	-1.613244	0.023176	8.714344	-0.016052	0.000244	0.087158	-1.607346	6.320293	2.954777
55128	0	-1.612320	0.020372	8.833283	-0.016032	0.000218	0.088349	-1.627126	6.441871	2.957827
55129	0	-1.670520	0.022863	8.988565	-0.016602	0.000244	0.089905	-1.647878	6.577554	2.965876
55130	0	-1.692513	0.001365	9.161514	-0.016813	0.000029	0.091636	-1.667460	6.721059	2.973585
55131	0	-1.702820	-0.038716	9.439950	-0.016907	-0.000366	0.094421	-1.693417	6.872209	2.973878
55132	0	-1.746934	-0.030463	9.630590	-0.017338	-0.000287	0.096330	-1.714738	7.032494	2.973207
55133	0	-1.789426	-0.038964	9.787610	-0.017761	-0.000366	0.097900	-1.742631	7.192050	2.973077
55134	0	-1.816961	-0.030807	10.026771	-0.018034	-0.000293	0.100292	-1.760984	7.350808	2.979605
55135	0	-1.838632	-0.062912	10.208719	-0.018250	-0.000610	0.102112	-1.782627	7.508247	2.980856
55136	0	-1.878694	-0.072532	10.398986	-0.018651	-0.000710	0.104014	-1.799879	7.661839	2.990491
55137	0	-1.880938	-0.050458	10.587247	-0.018677	-0.000488	0.105896	-1.818399	7.809242	2.995571
55138	0	-1.912608	-0.053617	10.753626	-0.019008	-0.000522	0.107557	-1.834802	7.939298	3.003394
55139	0	-1.952587	-0.056701	10.910997	-0.019409	-0.000549	0.109131	-1.854283	8.065800	3.009401
55140	0	-1.999624	-0.060312	11.132745	-0.019892	-0.000586	0.111346	-1.873207	8.177387	3.013206
55141	0	-2.029267	-0.068465	11.277674	-0.020203	-0.000671	0.112793	-1.887466	8.272964	3.011662
55142	0	-2.040490	-0.076825	11.402679	-0.020324	-0.000760	0.114041	-1.896531	8.358622	3.015039
55143	0	-2.019953	-0.067721	11.479692	-0.020142	-0.000671	0.114807	-1.903230	8.420595	3.016245
55144	0	-2.006175	-0.093127	11.563248	-0.020015	-0.000928	0.115641	-1.907428	8.471350	3.017548
55145	0	-2.016249	-0.086250	11.608518	-0.020142	-0.000854	0.116089	-1.916147	8.496268	3.011546
55146	0	-2.030333	-0.117791	11.541024	-0.020306	-0.001176	0.115410	-1.919134	8.498230	3.010529
55147	0	-2.043059	-0.134221	11.529829	-0.020447	-0.001343	0.115295	-1.919526	8.486466	3.008013
55148	0	-2.055853	-0.139881	11.530813	-0.020597	-0.001403	0.115301	-1.916539	8.452100	3.006386
55149	0	-2.056856	-0.114818	11.414693	-0.020630	-0.001160	0.114136	-1.905991	8.394952	3.001544
55150	0	-2.025000	-0.100776	11.331681	-0.020326	-0.001016	0.113303	-1.899071	8.322852	2.999657
55151	0	-1.986787	-0.126982	11.213783	-0.019958	-0.001282	0.112122	-1.887906	8.234744	2.994435
55152	0	-2.010314	-0.131285	11.101320	-0.020206	-0.001320	0.110994	-1.881859	8.132535	2.993569
55153	0	-1.960013	-0.095995	10.939570	-0.019714	-0.000977	0.109375	-1.865665	8.017366	2.992189
55154	0	-1.930399	-0.092682	10.803465	-0.019428	-0.000944	0.108012	-1.848428	7.890127	2.985741
55155	0	-1.927629	-0.077540	10.628656	-0.019409	-0.000793	0.106262	-1.830100	7.751454	2.976395
55156	0	-1.914019	-0.043350	10.450375	-0.019270	-0.000453	0.104480	-1.809879	7.613807	2.969952
55157	0	-1.890546	-0.034591	10.219849	-0.019043	-0.000366	0.102173	-1.788347	7.464289	2.965787
55158	0	-1.833976	-0.049236	9.998803	-0.018469	-0.000510	0.099964	-1.769201	7.321032	2.962880
55159	0	-1.780857	-0.052988	9.804736	-0.017944	-0.000549	0.098022	-1.747699	7.167136	2.956754
55160	0	-1.779525	-0.037416	9.620366	-0.017922	-0.000390	0.096180	-1.730013	7.020496	2.952576
55161	0	-1.751696	-0.028723	9.456626	-0.017639	-0.000305	0.094543	-1.709332	6.877326	2.944777
55162	0	-1.728081	-0.000771	9.284052	-0.017400	-0.000027	0.092818	-1.687084	6.735392	2.941671
55163	0	-1.668067	0.001878	9.096153	-0.016785	0.000000	0.090942	-1.664240	6.609421	2.932400
55164	0	-1.684874	-0.013294	8.941219	-0.016947	-0.000147	0.089394	-1.647230	6.488851	2.923935
55165	0	-1.651695	-0.011226	8.882196	-0.016602	-0.000122	0.088806	-1.635618	6.384806	2.917056
55166	0	-1.587673	0.015236	8.732270	-0.015947	0.000141	0.087310	-1.622046	6.297298	2.912011
55167	0	-1.586931	0.043650	8.637591	-0.015930	0.000427	0.086365	-1.610969	6.221748	2.909117
55168	0	-1.594510	0.014398	8.535807	-0.015993	0.000140	0.085349	-1.607024	6.162544	2.905923
55169	0	-1.601913	-0.024089	8.533338	-0.016052	-0.000244	0.085327	-1.603966	6.123367	2.905363
55170	0	-1.578217	0.006939	8.473219	-0.015803	0.000067	0.084728	-1.601470	6.100131	2.903449
55171	0	-1.555506	-0.000175	8.416913	-0.015564	0.000000	0.084167	-1.605230	6.093403	2.905956
55172	0	-1.548891	-0.006551	8.459701	-0.015486	-0.000065	0.084598	-1.607301	6.103153	2.902913
55173	0	-1.533521	-0.012503	8.532438	-0.015320	-0.000122	0.085327	-1.612685	6.129311	2.906090
55174	0	-1.569014	-0.001421	8.568148	-0.015656	-0.000007	0.085688	-1.623980	6.179922	2.905760
55175	0	-1.585051	0.035566	8.666222	-0.015808	0.000366	0.086670	-1.639002	6.241653	2.906078
55176	0	-1.594887	0.015554	8.700989	-0.015894	0.000161	0.087020	-1.647840	6.319665	2.911531
55177	0	-1.605620	0.029291	8.861135	-0.015991	0.000305	0.088623	-1.665009	6.409442	2.913563
55178	0	-1.632273	-0.009789	9.017223	-0.016246	-0.000087	0.090186	-1.680421	6.512935	2.916716
55179	0	-1.662938	-0.038175	9.159763	-0.016541	-0.000366	0.091614	-1.701122	6.629932	2.919185
55180	0	-1.693549	-0.053830	9.284519	-0.016843	-0.000521	0.092862	-1.724255	6.750129	2.923430
55181	0	-1.688946	-0.026428	9.495209	-0.016785	-0.000244	0.094971	-1.749932	6.882515	2.926155
55182	0	-1.741318	-0.054910	9.649869	-0.017303	-0.000529	0.096519	-1.774694	7.018808	2.930488
55183	0	-1.781290	0.004297	9.806312	-0.017700	0.000061	0.098083	-1.797110	7.156564	2.931422
55184	0	-1.792138	-0.005220	10.009763	-0.017809	-0.000037	0.100118	-1.815752	7.291394	2.937385
55185	0	-1.805953	-0.020293	10.190835	-0.017944	-0.000183	0.101929	-1.839613	7.427019	2.944668
55186	0	-1.841793	-0.066942	10.333056	-0.018300	-0.000651	0.103352	-1.860934	7.563948	2.944828
55187	0	-1.841880	-0.081361	10.575500	-0.018311	-0.000793	0.105774	-1.884171	7.687464	2.947933
55188	0	-1.887846	-0.109614	10.718133	-0.018775	-0.001079	0.107200	-1.904327	7.804360	2.949957
55189	0	-1.907624	-0.105466	10.874800	-0.018982	-0.001038	0.108765	-1.923741	7.910041	2.948129
55190	0	-1.938051	-0.108573	10.969164	-0.019295	-0.001073	0.109707	-1.938519	8.006061	2.947778
55191	0	-1.935591	-0.110699	11.046152	-0.019287	-0.001099	0.110474	-1.948644	8.083855	2.946269
55192	0	-1.948199	0.022468	11.178194	-0.019426	0.000227	0.111792	-1.952530	8.147359	2.948040
55193	0	-1.975639	-0.042956	11.211418	-0.019714	-0.000427	0.112122	-1.956505	8.196794	2.950224
55194	0	-1.976333	-0.067903	11.259018	-0.019738	-0.000676	0.112595	-1.960983	8.228906	2.950080
55195	0	-1.960065	-0.055075	11.376808	-0.019592	-0.000549	0.113770	-1.964040	8.243889	2.953315
55196	0	-1.966613	-0.104508	11.358332	-0.019670	-0.001040	0.113583	-1.970232	8.246143	2.948014
55197	0	-1.950451	-0.109677	11.346898	-0.019531	-0.001099	0.113464	-1.969945	8.225803	2.945635
55198	0	-1.967920	-0.090821	11.287026	-0.019723	-0.000913	0.112863	-1.966945	8.188141	2.937028
55199	0	-1.935044	-0.054168	11.182663	-0.019409	-0.000549	0.111816	-1.960937	8.134613	2.939934
55200	0	-1.946850	-0.070515	11.117715	-0.019537	-0.000718	0.111165	-1.949358	8.070753	2.941473
55201	0	-1.932966	-0.090152	11.048770	-0.019409	-0.000916	0.110474	-1.936681	7.995014	2.942621
55202	0	-1.934376	-0.087194	10.819879	-0.019437	-0.000889	0.108182	-1.920540	7.903279	2.938918
55203	0	-1.924648	-0.065310	10.756232	-0.019348	-0.000671	0.107544	-1.902756	7.801875	2.933735
55204	0	-1.910654	-0.116493	10.582912	-0.019210	-0.001185	0.105810	-1.882477	7.696881	2.934777
55205	0	-1.887301	-0.102154	10.432902	-0.018982	-0.001038	0.104309	-1.866751	7.584179	2.934743
55206	0	-1.865627	-0.061641	10.198872	-0.018769	-0.000641	0.101968	-1.841274	7.464197	2.934563
55207	0	-1.825699	-0.052885	10.054591	-0.018372	-0.000549	0.100525	-1.819698	7.340706	2.930279
55208	0	-1.822150	-0.042825	9.826811	-0.018332	-0.000449	0.098248	-1.796991	7.219572	2.922916
55209	0	-1.777535	-0.004288	9.700474	-0.017883	-0.000061	0.096985	-1.777380	7.099241	2.920028
55210	0	-1.756964	-0.031254	9.527288	-0.017672	-0.000331	0.095254	-1.756978	6.983905	2.915442
55211	0	-1.711584	-0.010602	9.407274	-0.017212	-0.000122	0.094055	-1.739240	6.874187	2.914929
55212	0	-1.663093	-0.019520	9.221338	-0.016719	-0.000214	0.092197	-1.718344	6.772252	2.916635
55213	0	-1.664447	-0.071861	9.114010	-0.016724	-0.000732	0.091125	-1.703067	6.680089	2.919510
55214	0	-1.661948	-0.020432	9.037355	-0.016689	-0.000217	0.090361	-1.688049	6.599100	2.914738
55215	0	-1.623519	0.013475	8.875632	-0.016296	0.000122	0.088745	-1.673868	6.527583	2.917581
55216	0	-1.612356	0.058686	8.828815	-0.016175	0.000574	0.088279	-1.659532	6.468033	2.921426
55217	0	-1.625821	0.031422	8.722633	-0.016296	0.000305	0.087219	-1.649627	6.425522	2.922680
55218	0	-1.600766	0.014731	8.736003	-0.016037	0.000139	0.087355	-1.641160	6.394738	2.924000
55219	0	-1.603352	-0.017801	8.649030	-0.016052	-0.000183	0.086487	-1.636246	6.377725	2.921704
55220	0	-1.619421	-0.017023	8.625010	-0.016198	-0.000174	0.086249	-1.633874	6.380299	2.924977
55221	0	-1.593722	-0.024272	8.685174	-0.015930	-0.000244	0.086853	-1.634105	6.397459	2.927506
55222	0	-1.608729	-0.060719	8.684633	-0.016067	-0.000607	0.086850	-1.636056	6.432671	2.932522
55223	0	-1.614204	-0.073160	8.733601	-0.016113	-0.000732	0.087341	-1.637100	6.478364	2.936473
55224	0	-1.602517	-0.000312	8.775040	-0.015988	0.000001	0.087757	-1.644542	6.534497	2.940916
55225	0	-1.610060	0.005998	8.910261	-0.016052	0.000061	0.089111	-1.647905	6.604802	2.943176
55226	0	-1.651510	0.023706	8.981474	-0.016456	0.000241	0.089826	-1.655259	6.688834	2.948069
55227	0	-1.685657	-0.013058	9.092908	-0.016785	-0.000122	0.090942	-1.668046	6.787662	2.952384
55228	0	-1.682966	-0.027231	9.236574	-0.016748	-0.000262	0.092381	-1.682531	6.896717	2.954937
55229	0	-1.705141	-0.068195	9.397894	-0.016968	-0.000671	0.093994	-1.697347	7.007048	2.956977
55230	0	-1.710531	-0.058182	9.590089	-0.017016	-0.000571	0.095917	-1.711753	7.121728	2.956916
55231	0	-1.755314	-0.068310	9.702832	-0.017456	-0.000671	0.097046	-1.727512	7.244846	2.957811
55232	0	-1.762712	-0.027305	9.858046	-0.017531	-0.000268	0.098598	-1.735508	7.364592	2.962702
55233	0	-1.817264	-0.013549	9.971214	-0.018066	-0.000122	0.099731	-1.752912	7.495236	2.965091
55234	0	-1.838151	-0.009799	10.095601	-0.018282	-0.000089	0.100974	-1.765650	7.616822	2.972422
55235	0	-1.841541	-0.013046	10.361912	-0.018311	-0.000122	0.103638	-1.777035	7.741417	2.977162
55236	0	-1.862238	-0.070305	10.480260	-0.018523	-0.000689	0.104820	-1.794902	7.858542	2.980414
55237	0	-1.876932	-0.080170	10.673420	-0.018677	-0.000793	0.106750	-1.805899	7.966609	2.986095
55238	0	-1.900363	-0.099808	10.700810	-0.018924	-0.000994	0.107022	-1.812824	8.060815	2.991668
55239	0	-1.918350	-0.097996	10.887272	-0.019104	-0.000977	0.108887	-1.818673	8.153200	2.998648
55240	0	-1.913908	-0.068312	10.988577	-0.019082	-0.000679	0.109896	-1.825078	8.221521	3.000209
55241	0	-1.939635	-0.042779	11.058726	-0.019348	-0.000427	0.110596	-1.827843	8.280353	3.002016
55242	0	-1.935777	-0.074012	11.148806	-0.019323	-0.000734	0.111494	-1.835889	8.324725	2.998886
55243	0	-1.961540	-0.097919	11.169026	-0.019592	-0.000977	0.111694	-1.840807	8.357406	2.999331
55244	0	-1.951977	-0.092613	11.247868	-0.019517	-0.000921	0.112479	-1.848155	8.369203	3.003685
55245	0	-1.940243	-0.121680	11.200072	-0.019409	-0.001221	0.112000	-1.846423	8.371352	2.999900
55246	0	-1.949276	-0.101804	11.170074	-0.019518	-0.001030	0.111696	-1.836547	8.354606	2.999500
55247	0	-1.979719	-0.102205	11.212866	-0.019836	-0.001038	0.112122	-1.823095	8.323566	3.002235
55248	0	-1.928443	-0.044317	11.067844	-0.019332	-0.000458	0.110670	-1.810398	8.283496	2.999524
55249	0	-1.940253	-0.011159	10.969219	-0.019470	-0.000122	0.109680	-1.801795	8.221966	2.995201
55250	0	-1.901470	-0.015220	10.898411	-0.019092	-0.000163	0.108971	-1.792866	8.150260	2.994974
55251	0	-1.871157	-0.065922	10.804746	-0.018799	-0.000671	0.108032	-1.782524	8.066885	2.993879
55252	0	-1.864862	-0.057374	10.655461	-0.018749	-0.000587	0.106537	-1.771199	7.967976	2.988834
55253	0	-1.881825	-0.077824	10.524315	-0.018921	-0.000793	0.105225	-1.757310	7.865430	2.989595
55254	0	-1.818758	-0.062346	10.375241	-0.018291	-0.000642	0.103734	-1.739566	7.760014	2.986394
55255	0	-1.826627	-0.077362	10.194781	-0.018372	-0.000793	0.101929	-1.719714	7.651057	2.977364
55256	0	-1.793948	0.000075	9.990947	-0.018044	-0.000023	0.099891	-1.695242	7.541119	2.973149
55257	0	-1.771882	-0.004354	9.871250	-0.017822	-0.000061	0.098694	-1.677567	7.430468	2.971887
55258	0	-1.782289	-0.019524	9.704079	-0.017924	-0.000210	0.097022	-1.663095	7.320174	2.970963
55259	0	-1.735879	0.032394	9.596487	-0.017456	0.000305	0.095947	-1.643296	7.213563	2.967314
55260	0	-1.717504	-0.000735	9.410605	-0.017265	-0.000025	0.094090	-1.624616	7.113244	2.964322
55261	0	-1.700599	-0.023082	9.284992	-0.017090	-0.000244	0.092834	-1.610577	7.019460	2.958910
55262	0	-1.684979	-0.045043	9.208520	-0.016924	-0.000463	0.092072	-1.598155	6.936936	2.957754
55263	0	-1.641484	-0.029070	9.077105	-0.016479	-0.000305	0.090759	-1.582820	6.864996	2.960484
55264	0	-1.629377	-0.007909	9.012129	-0.016352	-0.000093	0.090111	-1.567126	6.801167	2.957881
55265	0	-1.606936	-0.010849	8.942443	-0.016113	-0.000122	0.089417	-1.552385	6.754742	2.957216
55266	0	-1.611225	0.021950	8.858386	-0.016149	0.000210	0.088577	-1.542261	6.717712	2.949975
55267	0	-1.609065	0.031043	8.758959	-0.016113	0.000305	0.087585	-1.537858	6.698096	2.945970
55268	0	-1.629754	0.044519	8.765687	-0.016313	0.000437	0.087654	-1.529663	6.688413	2.950637
55269	0	-1.592424	0.036730	8.746445	-0.015930	0.000366	0.087463	-1.531041	6.690686	2.953013
55270	0	-1.617011	-0.005904	8.728084	-0.016163	-0.000059	0.087282	-1.533389	6.710350	2.951610
55271	0	-1.637466	-0.036580	8.807053	-0.016357	-0.000366	0.088074	-1.535776	6.742870	2.954897
55272	0	-1.599278	-0.012355	8.769569	-0.015965	-0.000122	0.087701	-1.540623	6.789972	2.959916
55273	0	-1.621367	-0.006217	8.873794	-0.016174	-0.000061	0.088745	-1.544902	6.851025	2.965761
55274	0	-1.666692	0.017375	8.988097	-0.016621	0.000180	0.089890	-1.555888	6.920350	2.966598
55275	0	-1.648130	0.042128	9.093105	-0.016418	0.000427	0.090942	-1.566436	7.009857	2.975170
55276	0	-1.710048	0.034574	9.182167	-0.017034	0.000354	0.091834	-1.579139	7.103775	2.975895
55277	0	-1.722624	0.005442	9.306471	-0.017151	0.000061	0.093079	-1.589863	7.207042	2.976813
55278	0	-1.714540	-0.039252	9.431723	-0.017060	-0.000381	0.094333	-1.607236	7.320905	2.983869
55279	0	-1.760768	-0.080788	9.562535	-0.017517	-0.000793	0.095642	-1.627244	7.439970	2.992021
55280	0	-1.779370	-0.095893	9.736096	-0.017702	-0.000945	0.097378	-1.646317	7.558303	2.998630
55281	0	-1.791995	-0.062383	9.837086	-0.017822	-0.000610	0.098389	-1.664723	7.682711	3.006518
55282	0	-1.836623	-0.046157	10.016510	-0.018266	-0.000455	0.100183	-1.675006	7.808377	3.008684
55283	0	-1.858988	-0.037231	10.160597	-0.018494	-0.000366	0.101624	-1.684442	7.927666	3.008142
55284	0	-1.891005	-0.008780	10.364469	-0.018812	-0.000074	0.103662	-1.701935	8.046639	3.009188
55285	0	-1.895060	0.005097	10.465892	-0.018860	0.000061	0.104675	-1.715924	8.156708	3.019390
55286	0	-1.901165	0.002825	10.602968	-0.018922	0.000040	0.106046	-1.731572	8.264533	3.029686
55287	0	-1.924547	-0.037204	10.740748	-0.019165	-0.000366	0.107422	-1.740618	8.361153	3.034147
55288	0	-1.921615	-0.099423	10.841728	-0.019145	-0.000989	0.108430	-1.748942	8.447236	3.033983
55289	0	-1.928369	-0.080214	10.924272	-0.019226	-0.000793	0.109253	-1.760855	8.518578	3.036004
55290	0	-1.945370	-0.093312	11.013862	-0.019403	-0.000934	0.110147	-1.763219	8.581707	3.038273
55291	0	-1.968896	-0.067146	11.089456	-0.019653	-0.000671	0.110901	-1.766164	8.629486	3.037895
55292	0	-1.986237	-0.085286	11.094582	-0.019847	-0.000855	0.110949	-1.766443	8.656397	3.038440
55293	0	-1.990992	-0.054581	11.150902	-0.019897	-0.000549	0.111511	-1.765852	8.680135	3.041368
55294	0	-1.997586	-0.084490	11.144678	-0.019983	-0.000848	0.111445	-1.765876	8.683473	3.042024
55295	0	-1.988101	-0.072896	11.151419	-0.019897	-0.000732	0.111511	-1.765481	8.677495	3.050902
55296	0	-1.958741	-0.133269	11.164494	-0.019621	-0.001336	0.111639	-1.764979	8.654243	3.043219
55297	0	-1.942277	-0.109026	11.036001	-0.019470	-0.001099	0.110352	-1.759489	8.615966	3.049026
55298	0	-1.962245	-0.107307	10.946302	-0.019682	-0.001082	0.109452	-1.752924	8.564706	3.049764
55299	0	-1.927681	-0.035587	10.950969	-0.019348	-0.000366	0.109497	-1.745245	8.501158	3.045764
55300	0	-1.900428	-0.027637	10.776630	-0.019086	-0.000285	0.107752	-1.739104	8.425487	3.044040
55301	0	-1.889498	-0.065744	10.664396	-0.018982	-0.000671	0.106628	-1.727329	8.343165	3.038376
55302	0	-1.865368	-0.044780	10.576021	-0.018748	-0.000461	0.105743	-1.716682	8.251791	3.034431
55303	0	-1.845128	-0.028981	10.396134	-0.018555	-0.000305	0.103943	-1.702986	8.148975	3.029450
55304	0	-1.824633	-0.038405	10.296012	-0.018351	-0.000398	0.102942	-1.691121	8.044088	3.026473
55305	0	-1.838889	-0.083991	10.066631	-0.018494	-0.000854	0.100647	-1.677722	7.936097	3.021790
55306	0	-1.806123	-0.025761	9.966543	-0.018165	-0.000277	0.099647	-1.659206	7.828446	3.016015
55307	0	-1.741323	0.007700	9.804097	-0.017517	0.000061	0.098022	-1.643748	7.718340	3.009126
55308	0	-1.763953	-0.013786	9.636920	-0.017740	-0.000153	0.096351	-1.629643	7.609850	3.009875
55309	0	-1.724283	0.001185	9.492629	-0.017334	0.000000	0.094910	-1.618824	7.511097	3.011394
55310	0	-1.730980	0.028075	9.355573	-0.017399	0.000267	0.093539	-1.605412	7.413389	3.008878
55311	0	-1.664186	0.013158	9.291019	-0.016724	0.000122	0.092896	-1.597052	7.323918	3.004588
55312	0	-1.655106	0.033075	9.196061	-0.016623	0.000323	0.091948	-1.591160	7.245073	3.006529
55313	0	-1.647268	-0.011028	9.040548	-0.016541	-0.000122	0.090393	-1.579613	7.170527	3.003182
55314	0	-1.610821	-0.015580	8.969416	-0.016162	-0.000160	0.089684	-1.577454	7.113369	3.006435
55315	0	-1.588689	0.012945	8.881390	-0.015930	0.000122	0.088806	-1.571499	7.069005	3.011496
55316	0	-1.599174	-0.028584	8.779052	-0.016028	-0.000291	0.087784	-1.568444	7.032675	3.015284
55317	0	-1.608717	-0.036612	8.801747	-0.016113	-0.000366	0.088013	-1.571558	7.010324	3.013225
55318	0	-1.623005	-0.012370	8.741463	-0.016245	-0.000122	0.087412	-1.577166	7.002496	3.018221
55319	0	-1.617075	-0.000063	8.703680	-0.016174	0.000000	0.087036	-1.581446	7.009463	3.023300
55320	0	-1.611514	-0.000501	8.770691	-0.016107	-0.000002	0.087708	-1.588951	7.032310	3.023718
55321	0	-1.607117	0.048782	8.819236	-0.016052	0.000488	0.088196	-1.592746	7.068688	3.021905
55322	0	-1.618187	0.054161	8.928150	-0.016152	0.000547	0.089287	-1.603157	7.118375	3.015573
55323	0	-1.627480	0.036242	8.898207	-0.016235	0.000366	0.088989	-1.611477	7.180992	3.020027
55324	0	-1.648735	-0.007892	9.006352	-0.016438	-0.000070	0.090073	-1.626582	7.256246	3.021992
55325	0	-1.654102	-0.013340	9.099225	-0.016479	-0.000122	0.091003	-1.644079	7.345639	3.025925
55326	0	-1.673588	-0.021913	9.243280	-0.016666	-0.000207	0.092445	-1.662286	7.443723	3.023793
55327	0	-1.655567	-0.043938	9.275983	-0.016479	-0.000427	0.092773	-1.680519	7.549779	3.025248
55328	0	-1.714917	-0.021974	9.474344	-0.017063	-0.000208	0.094759	-1.698004	7.665824	3.025302
55329	0	-1.718031	-0.001030	9.629739	-0.017090	0.000000	0.096313	-1.713642	7.785447	3.035957
55330	0	-1.755097	-0.021474	9.772811	-0.017457	-0.000204	0.097745	-1.729444	7.907622	3.041380
55331	0	-1.785379	-0.001086	9.892134	-0.017761	0.000000	0.098938	-1.745490	8.026828	3.050772
55332	0	-1.821941	-0.021975	10.047495	-0.018133	-0.000206	0.100491	-1.764459	8.137260	3.052123
55333	0	-1.864975	-0.068705	10.197232	-0.018555	-0.000671	0.101990	-1.785491	8.256088	3.058009
55334	0	-1.871763	-0.077589	10.370795	-0.018626	-0.000765	0.103724	-1.801035	8.369169	3.063865
55335	0	-1.864527	-0.086579	10.490330	-0.018555	-0.000854	0.104919	-1.816766	8.480168	3.072019
55336	0	-1.894606	-0.082727	10.639672	-0.018861	-0.000817	0.106412	-1.830814	8.584104	3.072489
55337	0	-1.887244	-0.062777	10.704262	-0.018799	-0.000610	0.107056	-1.852820	8.675031	3.077514
55338	0	-1.920288	-0.059836	10.884741	-0.019132	-0.000586	0.108860	-1.869646	8.762139	3.077207
55339	0	-1.952881	-0.068353	10.954761	-0.019470	-0.000671	0.109558	-1.885698	8.835604	3.076715
55340	0	-1.932686	-0.082192	11.032293	-0.019283	-0.000818	0.110331	-1.892950	8.892973	3.076881
55341	0	-1.943679	-0.091943	11.101809	-0.019409	-0.000916	0.111023	-1.900413	8.933639	3.075422
55342	0	-1.941933	-0.098973	11.082653	-0.019403	-0.000985	0.110829	-1.908663	8.962137	3.076396
55343	0	-1.941310	-0.104249	11.138843	-0.019409	-0.001038	0.111389	-1.917223	8.978290	3.077803
55344	0	-1.970997	-0.135214	11.102319	-0.019722	-0.001353	0.111021	-1.919686	8.977901	3.080402
55345	0	-1.944918	-0.115691	11.090460	-0.019470	-0.001160	0.110901	-1.920445	8.968230	3.081628
55346	0	-1.969554	-0.096571	11.091434	-0.019733	-0.000972	0.110908	-1.917736	8.941204	3.076745
55347	0	-1.960175	-0.054144	11.011666	-0.019653	-0.000549	0.110107	-1.913151	8.899638	3.073516
55348	0	-1.954889	-0.046539	10.970966	-0.019612	-0.000473	0.109698	-1.908741	8.845521	3.065472
55349	0	-1.957766	-0.072173	10.853426	-0.019653	-0.000732	0.108521	-1.901163	8.777704	3.065332
55350	0	-1.906039	-0.070072	10.764542	-0.019137	-0.000711	0.107632	-1.893468	8.707811	3.065070
55351	0	-1.876798	-0.078050	10.670576	-0.018860	-0.000793	0.106689	-1.883329	8.621187	3.067691
55352	0	-1.857637	-0.087651	10.533630	-0.018679	-0.000891	0.105318	-1.871524	8.522036	3.061952
55353	0	-1.808727	-0.047627	10.371650	-0.018188	-0.000488	0.103699	-1.861911	8.422342	3.055622
55354	0	-1.812903	-0.057100	10.259277	-0.018232	-0.000587	0.102574	-1.847288	8.319015	3.053957
55355	0	-1.796737	-0.059494	10.035969	-0.018066	-0.000610	0.100342	-1.833620	8.217948	3.059527
55356	0	-1.752533	0.004466	9.941751	-0.017627	0.000030	0.099400	-1.819985	8.113107	3.057912
55357	0	-1.741565	-0.010862	9.785750	-0.017517	-0.000122	0.097839	-1.807925	8.006438	3.054555
55358	0	-1.728263	-0.008102	9.624500	-0.017379	-0.000096	0.096228	-1.793590	7.903997	3.053874
55359	0	-1.718295	-0.017227	9.523116	-0.017273	-0.000183	0.095215	-1.784184	7.807857	3.049359
55360	0	-1.707416	-0.014887	9.343153	-0.017158	-0.000162	0.093416	-1.771544	7.717747	3.043598
55361	0	-1.713701	0.007239	9.229910	-0.017212	0.000061	0.092285	-1.761166	7.636927	3.039707
55362	0	-1.662817	0.003091	9.104306	-0.016699	0.000022	0.091030	-1.753500	7.560189	3.036604
55363	0	-1.641812	0.019397	9.052627	-0.016479	0.000183	0.090515	-1.743474	7.494708	3.033605
55364	0	-1.612330	0.009083	8.963090	-0.016175	0.000082	0.089622	-1.736019	7.440479	3.032566
55365	0	-1.619853	-0.011539	8.875186	-0.016235	-0.000122	0.088745	-1.730991	7.405221	3.027877
55366	0	-1.582484	0.007786	8.851908	-0.015857	0.000073	0.088513	-1.728914	7.376199	3.028545
55367	0	-1.566292	-0.018048	8.813888	-0.015686	-0.000183	0.088135	-1.729208	7.358435	3.030899
55368	0	-1.587734	-0.023396	8.826575	-0.015884	-0.000239	0.088264	-1.726186	7.361498	3.037490
55369	0	-1.593118	-0.005952	8.776837	-0.015930	-0.000061	0.087769	-1.727804	7.375157	3.035879
55370	0	-1.618759	-0.036458	8.813190	-0.016177	-0.000364	0.088134	-1.731681	7.401093	3.033690
55371	0	-1.613461	0.024374	8.837502	-0.016113	0.000244	0.088379	-1.735832	7.441120	3.036420
55372	0	-1.612833	0.042499	8.915780	-0.016095	0.000426	0.089164	-1.741076	7.496147	3.038689
55373	0	-1.640085	0.060282	9.014109	-0.016357	0.000610	0.090149	-1.754147	7.563771	3.038602
55374	0	-1.661426	0.021935	9.097865	-0.016567	0.000228	0.090987	-1.768519	7.635442	3.040600
55375	0	-1.672105	-0.013300	9.160311	-0.016663	-0.000122	0.091614	-1.785824	7.720993	3.042988
55376	0	-1.654382	-0.015547	9.292362	-0.016477	-0.000145	0.092936	-1.802482	7.816262	3.047990
55377	0	-1.691765	-0.049752	9.367596	-0.016846	-0.000488	0.093689	-1.817526	7.916670	3.054072
55378	0	-1.695007	-0.021051	9.523504	-0.016870	-0.000202	0.095249	-1.831186	8.024866	3.057208
55379	0	-1.717229	-0.019331	9.635985	-0.017090	-0.000183	0.096375	-1.846966	8.135359	3.061616
55380	0	-1.734633	-0.033541	9.803827	-0.017258	-0.000326	0.098054	-1.861340	8.251449	3.063457
55381	0	-1.767105	-0.007119	9.971503	-0.017578	-0.000061	0.099731	-1.876708	8.370667	3.070279
55382	0	-1.767117	-0.027778	10.059811	-0.017583	-0.000265	0.100614	-1.894740	8.483676	3.072212
55383	0	-1.815500	-0.037648	10.215712	-0.018066	-0.000366	0.102173	-1.909965	8.595451	3.078380
55384	0	-1.826653	-0.064363	10.346888	-0.018186	-0.000631	0.103483	-1.927154	8.697538	3.078576
55385	0	-1.870022	-0.019548	10.484335	-0.018616	-0.000183	0.104858	-1.944315	8.802327	3.081621
55386	0	-1.879856	-0.070549	10.603576	-0.018726	-0.000697	0.106049	-1.956970	8.892797	3.081798
55387	0	-1.917557	-0.086096	10.698178	-0.019104	-0.000854	0.106995	-1.967629	8.981806	3.089348
55388	0	-1.918550	-0.069068	10.769068	-0.019126	-0.000685	0.107701	-1.977590	9.057613	3.089788
55389	0	-1.891314	-0.043353	10.887746	-0.018860	-0.000427	0.108887	-1.987887	9.126056	3.091153
55390	0	-1.906828	-0.056735	10.934900	-0.019029	-0.000563	0.109356	-1.996464	9.179961	3.090070
55391	0	-1.912969	-0.060975	10.979778	-0.019104	-0.000610	0.109802	-1.999590	9.219042	3.095941
55392	0	-1.917164	-0.090929	10.985097	-0.019156	-0.000915	0.109854	-1.997841	9.248171	3.100743
55393	0	-1.935204	-0.103170	11.047301	-0.019348	-0.001038	0.110474	-1.995490	9.264492	3.103052
55394	0	-1.916336	-0.114607	11.053440	-0.019173	-0.001148	0.110533	-1.997033	9.267138	3.102993
55395	0	-1.919904	-0.102895	10.950190	-0.019226	-0.001038	0.109497	-1.991802	9.251049	3.102442
55396	0	-1.938257	-0.070713	10.975669	-0.019416	-0.000715	0.109751	-1.987129	9.228502	3.098569
55397	0	-1.929975	-0.035456	10.865123	-0.019348	-0.000366	0.108643	-1.978652	9.189655	3.093031
55398	0	-1.894917	-0.015062	10.787582	-0.019009	-0.000160	0.107865	-1.972251	9.138675	3.088387
55399	0	-1.909549	-0.035509	10.737328	-0.019165	-0.000366	0.107361	-1.964175	9.076635	3.082771
55400	0	-1.913573	-0.075417	10.642274	-0.019211	-0.000772	0.106409	-1.949398	9.007872	3.082781
55401	0	-1.877837	-0.090402	10.536135	-0.018860	-0.000916	0.105347	-1.940771	8.931346	3.081446
55402	0	-1.861611	-0.081811	10.380352	-0.018700	-0.000833	0.103788	-1.928762	8.851188	3.082057
55403	0	-1.828048	-0.059836	10.261645	-0.018372	-0.000610	0.102600	-1.919286	8.761523	3.080143
55404	0	-1.834767	-0.057058	10.118392	-0.018436	-0.000587	0.101168	-1.904137	8.673039	3.080983
55405	0	-1.810360	-0.047239	9.944185	-0.018188	-0.000488	0.099426	-1.889711	8.587306	3.080800
55406	0	-1.787385	-0.025788	9.837383	-0.017960	-0.000274	0.098358	-1.875142	8.499502	3.077463
55407	0	-1.767685	-0.053053	9.712245	-0.017761	-0.000549	0.097107	-1.856860	8.412020	3.078230
55408	0	-1.738905	-0.019109	9.611499	-0.017472	-0.000207	0.096100	-1.841917	8.324848	3.078317
55409	0	-1.737788	-0.029391	9.498509	-0.017456	-0.000305	0.094971	-1.832215	8.242615	3.076895
55410	0	-1.716824	-0.051217	9.403607	-0.017241	-0.000527	0.094023	-1.817597	8.166607	3.078334
55411	0	-1.683994	-0.016891	9.327384	-0.016907	-0.000183	0.093262	-1.804178	8.096587	3.082008
55412	0	-1.689900	-0.032531	9.177084	-0.016959	-0.000339	0.091760	-1.791809	8.033428	3.087859
55413	0	-1.679542	0.000906	9.107375	-0.016846	0.000000	0.091064	-1.784229	7.982265	3.082444
55414	0	-1.646407	0.027274	9.047917	-0.016502	0.000261	0.090472	-1.773654	7.945835	3.084456
55415	0	-1.651249	0.037460	8.990991	-0.016541	0.000366	0.089905	-1.766788	7.922214	3.085990
55416	0	-1.652758	-0.010064	8.979570	-0.016546	-0.000106	0.089792	-1.763832	7.910538	3.083355
55417	0	-1.640277	0.024829	8.990764	-0.016418	0.000244	0.089905	-1.762298	7.902683	3.082345
55418	0	-1.614098	0.000965	8.960489	-0.016144	0.000008	0.089604	-1.763578	7.911189	3.086777
55419	0	-1.630299	-0.005785	8.996463	-0.016296	-0.000061	0.089966	-1.763425	7.931713	3.090072
55420	0	-1.638155	-0.011317	8.965582	-0.016371	-0.000116	0.089658	-1.763242	7.957600	3.096631
55421	0	-1.638081	-0.006150	8.983949	-0.016357	-0.000061	0.089844	-1.767734	7.999548	3.102333
55422	0	-1.662120	-0.000351	9.056059	-0.016588	-0.000001	0.090567	-1.774665	8.053460	3.102031
55423	0	-1.658343	-0.012717	9.123977	-0.016541	-0.000122	0.091248	-1.784802	8.119489	3.104022
55424	0	-1.685860	-0.019549	9.183287	-0.016810	-0.000194	0.091842	-1.791032	8.191720	3.111228
55425	0	-1.695898	0.017536	9.300809	-0.016907	0.000183	0.093018	-1.804432	8.268209	3.119759
55426	0	-1.707123	-0.032623	9.371930	-0.017013	-0.000321	0.093730	-1.813998	8.352075	3.120384
55427	0	-1.697875	-0.037186	9.569036	-0.016907	-0.000366	0.095703	-1.824463	8.450445	3.124376
55428	0	-1.749177	-0.032186	9.609024	-0.017418	-0.000317	0.096104	-1.834350	8.550688	3.126290
55429	0	-1.740668	-0.037313	9.758226	-0.017334	-0.000366	0.097595	-1.846218	8.648155	3.129935
55430	0	-1.792296	-0.027144	9.871458	-0.017848	-0.000258	0.098728	-1.864999	8.747269	3.132992
55431	0	-1.777781	-0.024991	10.008390	-0.017700	-0.000244	0.100098	-1.875332	8.848214	3.140627
55432	0	-1.817885	-0.044832	10.133695	-0.018102	-0.000440	0.101351	-1.888943	8.947474	3.150855
55433	0	-1.832017	-0.043292	10.216019	-0.018250	-0.000427	0.102173	-1.899053	9.038766	3.151615
55434	0	-1.834531	-0.057179	10.323242	-0.018270	-0.000562	0.103246	-1.913918	9.133887	3.154168
55435	0	-1.862810	-0.055888	10.496743	-0.018555	-0.000549	0.104980	-1.928116	9.225993	3.160929
55436	0	-1.882650	-0.081580	10.536977	-0.018764	-0.000813	0.105381	-1.934427	9.306374	3.168006
55437	0	-1.897399	-0.043072	10.680210	-0.018921	-0.000427	0.106812	-1.941942	9.375253	3.173664
55438	0	-1.883394	-0.031374	10.690566	-0.018784	-0.000313	0.106915	-1.946706	9.441173	3.174943
55439	0	-1.914601	-0.043133	10.765854	-0.019104	-0.000427	0.107666	-1.954823	9.497768	3.176850
55440	0	-1.902938	-0.050202	10.856213	-0.019006	-0.000497	0.108566	-1.964054	9.534555	3.178798
55441	0	-1.905727	-0.085985	10.943350	-0.019043	-0.000854	0.109436	-1.973469	9.561359	3.180501
55442	0	-1.925853	-0.086564	10.924653	-0.019255	-0.000866	0.109247	-1.976987	9.577203	3.182018
55443	0	-1.933789	-0.078766	10.901065	-0.019348	-0.000793	0.109009	-1.974765	9.578118	3.188610
55444	0	-1.937312	-0.089584	10.901457	-0.019389	-0.000904	0.109012	-1.969969	9.573024	3.188231
55445	0	-1.926019	-0.066205	10.895257	-0.019287	-0.000671	0.108948	-1.964039	9.556413	3.189828
55446	0	-1.919669	-0.046314	10.841457	-0.019234	-0.000470	0.108408	-1.960518	9.528950	3.189817
55447	0	-1.899634	-0.060423	10.743017	-0.019043	-0.000610	0.107422	-1.957896	9.490860	3.189447
55448	0	-1.901953	-0.065633	10.647103	-0.019073	-0.000660	0.106462	-1.957921	9.445410	3.187209
55449	0	-1.867619	-0.029293	10.572383	-0.018738	-0.000305	0.105713	-1.948603	9.390188	3.190494
55450	0	-1.891287	-0.075875	10.495392	-0.018982	-0.000770	0.104941	-1.940687	9.326320	3.190776
55451	0	-1.854363	-0.047706	10.340657	-0.018616	-0.000488	0.103394	-1.932200	9.257947	3.192282
55452	0	-1.851806	-0.039376	10.282285	-0.018595	-0.000405	0.102809	-1.923260	9.183992	3.190153
55453	0	-1.841047	-0.041591	10.151664	-0.018494	-0.000427	0.101501	-1.914339	9.101628	3.182937
55454	0	-1.831198	-0.076095	10.032481	-0.018391	-0.000772	0.100310	-1.906149	9.023285	3.179916
55455	0	-1.786427	-0.054213	9.864740	-0.017944	-0.000549	0.098633	-1.901757	8.941735	3.181534
55456	0	-1.770975	-0.046395	9.824784	-0.017785	-0.000474	0.098234	-1.894075	8.865287	3.184690
55457	0	-1.774615	-0.047714	9.651068	-0.017822	-0.000488	0.096497	-1.884796	8.786337	3.184498
55458	0	-1.747784	-0.027260	9.562188	-0.017550	-0.000283	0.095609	-1.875956	8.711870	3.184622
55459	0	-1.769279	-0.011057	9.455631	-0.017761	-0.000122	0.094543	-1.865921	8.640350	3.182659
55460	0	-1.744055	0.009465	9.342058	-0.017505	0.000083	0.093409	-1.855605	8.573065	3.186244
55461	0	-1.691431	0.001191	9.235600	-0.016968	0.000000	0.092346	-1.844757	8.518138	3.187297
55462	0	-1.644558	0.008978	9.188597	-0.016496	0.000084	0.091877	-1.841421	8.467013	3.189377
55463	0	-1.668230	-0.005765	9.125513	-0.016724	-0.000061	0.091248	-1.840985	8.426524	3.184118
55464	0	-1.648424	-0.035745	9.145118	-0.016519	-0.000360	0.091445	-1.842318	8.394844	3.187055
55465	0	-1.676254	-0.036450	9.100750	-0.016785	-0.000366	0.091003	-1.844112	8.378352	3.191717
55466	0	-1.648400	-0.011338	9.089128	-0.016497	-0.000119	0.090889	-1.840637	8.373780	3.190660
55467	0	-1.671785	0.000093	9.051621	-0.016724	0.000000	0.090515	-1.843189	8.377873	3.186515
55468	0	-1.683486	0.024074	8.996763	-0.016834	0.000245	0.089968	-1.852534	8.390036	3.187725
55469	0	-1.661240	0.042289	9.100146	-0.016602	0.000427	0.091003	-1.861903	8.415065	3.190825
55470	0	-1.682680	0.004817	9.130011	-0.016807	0.000051	0.091304	-1.869804	8.451821	3.190381
55471	0	-1.675044	0.005359	9.215822	-0.016724	0.000061	0.092163	-1.882662	8.496579	3.184974
55472	0	-1.693012	-0.014417	9.184170	-0.016899	-0.000137	0.091847	-1.894982	8.546640	3.187500
55473	0	-1.712905	-0.031325	9.319346	-0.017090	-0.000305	0.093201	-1.908721	8.606198	3.191058
55474	0	-1.696903	-0.014631	9.372770	-0.016925	-0.000139	0.093736	-1.921245	8.671518	3.198553
55475	0	-1.720444	-0.031112	9.471684	-0.017151	-0.000305	0.094727	-1.932063	8.747709	3.198287
55476	0	-1.743969	-0.014153	9.512298	-0.017381	-0.000134	0.095134	-1.944367	8.830075	3.205032
55477	0	-1.758033	0.005172	9.624092	-0.017517	0.000061	0.096252	-1.959121	8.916723	3.206962
55478	0	-1.789066	-0.015141	9.774319	-0.017829	-0.000141	0.097754	-1.974934	9.000379	3.212283
55479	0	-1.788900	-0.031883	9.868174	-0.017822	-0.000305	0.098694	-1.994493	9.089173	3.212549
55480	0	-1.802385	-0.022078	9.993887	-0.017958	-0.000211	0.099951	-2.009721	9.176294	3.215688
55481	0	-1.819414	-0.025253	10.032971	-0.018127	-0.000244	0.100342	-2.023016	9.263731	3.220398
55482	0	-1.839044	-0.063740	10.231934	-0.018325	-0.000628	0.102331	-2.037786	9.348419	3.220705
55483	0	-1.837028	-0.098195	10.350500	-0.018311	-0.000977	0.103516	-2.047457	9.425758	3.219621
55484	0	-1.818398	-0.057097	10.385059	-0.018126	-0.000561	0.103861	-2.062428	9.501421	3.223879
55485	0	-1.854149	-0.086539	10.515507	-0.018494	-0.000854	0.105164	-2.078025	9.564706	3.227321
55486	0	-1.869965	-0.033638	10.580918	-0.018651	-0.000327	0.105818	-2.091786	9.628497	3.231185
55487	0	-1.896212	-0.049488	10.668211	-0.018921	-0.000488	0.106689	-2.102610	9.683829	3.235090
55488	0	-1.903734	-0.044510	10.697340	-0.019004	-0.000441	0.106979	-2.111167	9.730718	3.237937
55489	0	-1.924546	-0.061207	10.754047	-0.019226	-0.000610	0.107544	-2.116731	9.762388	3.235489
55490	0	-1.915979	-0.019082	10.802163	-0.019143	-0.000187	0.108025	-2.124602	9.791077	3.232241
55491	0	-1.923195	-0.061944	10.851942	-0.019226	-0.000610	0.108521	-2.137935	9.808255	3.227801
55492	0	-1.910965	-0.081565	10.803037	-0.019115	-0.000813	0.108029	-2.144997	9.813040	3.224614
55493	0	-1.878153	-0.073015	10.858455	-0.018799	-0.000732	0.108582	-2.146369	9.805642	3.223657
55494	0	-1.885635	-0.072677	10.773808	-0.018887	-0.000729	0.107733	-2.148186	9.784323	3.223262
55495	0	-1.882560	-0.060511	10.724482	-0.018860	-0.000610	0.107239	-2.146352	9.758481	3.222425
55496	0	-1.881022	-0.077713	10.628132	-0.018853	-0.000784	0.106274	-2.142817	9.722870	3.226524
55497	0	-1.880589	-0.066307	10.657698	-0.018860	-0.000671	0.106567	-2.137655	9.675536	3.226819
55498	0	-1.887590	-0.064826	10.519370	-0.018937	-0.000655	0.105183	-2.133895	9.619542	3.228228
55499	0	-1.849318	-0.066313	10.486932	-0.018555	-0.000671	0.104858	-2.128656	9.562965	3.226930
55500	0	-1.836800	-0.052432	10.385345	-0.018434	-0.000533	0.103842	-2.122746	9.501222	3.225207
55501	0	-1.835503	-0.029673	10.182069	-0.018433	-0.000305	0.101807	-2.117012	9.424488	3.222305
55502	0	-1.820342	-0.052647	10.172567	-0.018278	-0.000533	0.101712	-2.113304	9.350897	3.220960
55503	0	-1.768600	-0.023129	9.974485	-0.017761	-0.000244	0.099731	-2.102366	9.274966	3.226559
55504	0	-1.796244	-0.033266	9.928374	-0.018039	-0.000341	0.099270	-2.096056	9.197391	3.226213
55505	0	-1.775047	-0.023495	9.815757	-0.017822	-0.000244	0.098145	-2.089045	9.124074	3.224949
55506	0	-1.754929	-0.033767	9.665733	-0.017620	-0.000349	0.096644	-2.079280	9.050632	3.225840
55507	0	-1.744756	-0.042025	9.657024	-0.017517	-0.000427	0.096558	-2.074737	8.978591	3.226968
55508	0	-1.701318	-0.034485	9.476166	-0.017076	-0.000353	0.094750	-2.068778	8.913645	3.226779
55509	0	-1.684456	-0.011245	9.437149	-0.016907	-0.000122	0.094360	-2.060879	8.848565	3.230390
55510	0	-1.660520	-0.028305	9.335476	-0.016662	-0.000287	0.093345	-2.059639	8.789722	3.226726
55511	0	-1.674285	-0.054289	9.308619	-0.016785	-0.000549	0.093079	-2.055402	8.748679	3.225974
55512	0	-1.672635	-0.028895	9.187903	-0.016764	-0.000293	0.091872	-2.054229	8.712556	3.226957
55513	0	-1.687471	-0.017873	9.149762	-0.016907	-0.000183	0.091492	-2.052360	8.682878	3.223306
55514	0	-1.657982	0.007321	9.120157	-0.016600	0.000070	0.091198	-2.051543	8.668370	3.224154
55515	0	-1.665226	-0.011932	9.112738	-0.016663	-0.000122	0.091125	-2.051796	8.665764	3.227761
55516	0	-1.645185	0.024591	9.070249	-0.016459	0.000249	0.090701	-2.059279	8.666541	3.233637
55517	0	-1.654166	0.005779	9.155253	-0.016541	0.000061	0.091553	-2.067109	8.678337	3.239986
55518	0	-1.661874	-0.013319	9.154918	-0.016604	-0.000129	0.091552	-2.076224	8.706659	3.240647
55519	0	-1.643800	-0.018532	9.106092	-0.016418	-0.000183	0.091064	-2.082684	8.741621	3.245714
55520	0	-1.654620	-0.031305	9.190651	-0.016520	-0.000310	0.091911	-2.090171	8.785215	3.250315
55521	0	-1.694301	-0.030687	9.209538	-0.016907	-0.000305	0.092102	-2.095855	8.840723	3.245974
55522	0	-1.708470	-0.037912	9.305630	-0.017041	-0.000370	0.093064	-2.110650	8.904635	3.250331
55523	0	-1.707563	-0.006616	9.349732	-0.017029	-0.000061	0.093506	-2.120546	8.972359	3.255261
55524	0	-1.748451	-0.026413	9.512555	-0.017429	-0.000255	0.095136	-2.135487	9.049159	3.257831
55525	0	-1.744974	-0.031176	9.544898	-0.017395	-0.000305	0.095459	-2.146958	9.125175	3.261923
55526	0	-1.738098	-0.032690	9.689348	-0.017323	-0.000319	0.096904	-2.160405	9.203470	3.264761
55527	0	-1.764511	-0.019216	9.849876	-0.017578	-0.000183	0.098511	-2.174478	9.291692	3.265381
55528	0	-1.796050	-0.057863	9.926782	-0.017897	-0.000568	0.099279	-2.189895	9.375625	3.274759
55529	0	-1.788889	-0.049823	9.965843	-0.017822	-0.000488	0.099670	-2.204841	9.462499	3.276924
55530	0	-1.808576	-0.057815	10.128158	-0.018019	-0.000570	0.101294	-2.217236	9.548582	3.278396
55531	0	-1.794689	-0.025438	10.210064	-0.017883	-0.000244	0.102112	-2.232236	9.630151	3.282208
55532	0	-1.856191	-0.082180	10.348087	-0.018501	-0.000814	0.103492	-2.243908	9.707430	3.286507
55533	0	-1.854743	-0.092417	10.417738	-0.018494	-0.000916	0.104187	-2.256934	9.776701	3.290230
55534	0	-1.847005	-0.051649	10.519659	-0.018419	-0.000506	0.105206	-2.271425	9.842111	3.294962
55535	0	-1.859976	-0.067692	10.619326	-0.018555	-0.000671	0.106201	-2.280902	9.900817	3.296107
55536	0	-1.874603	-0.050055	10.672731	-0.018706	-0.000500	0.106734	-2.285284	9.953471	3.301672
55537	0	-1.858721	-0.060899	10.759938	-0.018555	-0.000610	0.107605	-2.287363	9.998103	3.301332
55538	0	-1.857962	-0.067243	10.746780	-0.018559	-0.000669	0.107471	-2.294006	10.030560	3.305124
55539	0	-1.899553	-0.073461	10.723635	-0.018982	-0.000732	0.107239	-2.299854	10.055000	3.307625
55540	0	-1.876701	-0.061228	10.796521	-0.018765	-0.000615	0.107965	-2.300319	10.066501	3.311540
55541	0	-1.897588	-0.103293	10.778920	-0.018982	-0.001038	0.107788	-2.298862	10.069873	3.312126
55542	0	-1.901527	-0.096519	10.779289	-0.019032	-0.000968	0.107790	-2.299409	10.062385	3.313144
55543	0	-1.895412	-0.053946	10.760993	-0.018982	-0.000549	0.107605	-2.292430	10.042508	3.313391
55544	0	-1.889109	-0.082303	10.713261	-0.018927	-0.000835	0.107126	-2.282685	10.014178	3.313326
55545	0	-1.857276	-0.096839	10.645289	-0.018616	-0.000977	0.106445	-2.277422	9.977612	3.305885
55546	0	-1.854513	-0.064894	10.573545	-0.018592	-0.000655	0.105727	-2.274144	9.936527	3.312106
55547	0	-1.849675	-0.078671	10.486869	-0.018555	-0.000793	0.104858	-2.270297	9.882841	3.303297
55548	0	-1.850013	-0.083307	10.452314	-0.018561	-0.000841	0.104512	-2.264960	9.825297	3.300434
55549	0	-1.842811	-0.066178	10.364944	-0.018494	-0.000671	0.103638	-2.257860	9.762370	3.295956
55550	0	-1.805117	-0.045834	10.251309	-0.018120	-0.000470	0.102501	-2.248162	9.695150	3.292750
55551	0	-1.811647	-0.029291	10.108720	-0.018188	-0.000305	0.101074	-2.237764	9.622988	3.289583
55552	0	-1.809535	-0.033046	10.007567	-0.018168	-0.000342	0.100062	-2.227621	9.548732	3.285628
55553	0	-1.787034	-0.072277	9.907351	-0.017944	-0.000732	0.099060	-2.219923	9.472601	3.283412
55554	0	-1.742123	-0.027459	9.781697	-0.017493	-0.000287	0.097804	-2.208802	9.397651	3.282309
55555	0	-1.763393	-0.059893	9.718009	-0.017700	-0.000610	0.097168	-2.198823	9.328917	3.280605
55556	0	-1.726234	-0.045200	9.561560	-0.017326	-0.000466	0.095604	-2.185109	9.261590	3.279486
55557	0	-1.696753	-0.042189	9.461553	-0.017029	-0.000427	0.094604	-2.182042	9.196773	3.272910
55558	0	-1.704112	0.001787	9.347601	-0.017092	0.000010	0.093467	-2.176497	9.144066	3.273404
55559	0	-1.686028	-0.017216	9.314809	-0.016907	-0.000183	0.093140	-2.166479	9.096272	3.274089
55560	0	-1.683532	-0.021364	9.267487	-0.016875	-0.000223	0.092668	-2.158177	9.056226	3.279680
55561	0	-1.668812	0.006678	9.149818	-0.016724	0.000061	0.091492	-2.154395	9.021100	3.278870
55562	0	-1.650567	-0.016450	9.156971	-0.016531	-0.000172	0.091565	-2.148876	8.998746	3.280919
55563	0	-1.664485	-0.036045	9.173909	-0.016663	-0.000366	0.091736	-2.145155	8.985891	3.286247
55564	0	-1.643119	-0.035153	9.101151	-0.016444	-0.000356	0.091009	-2.143295	8.978827	3.287592
55565	0	-1.653403	-0.011614	9.094357	-0.016541	-0.000122	0.090942	-2.139253	8.979951	3.294810
55566	0	-1.659151	0.001586	9.118800	-0.016589	0.000011	0.091188	-2.137066	8.992224	3.296484
55567	0	-1.667794	0.018698	9.087853	-0.016663	0.000183	0.090881	-2.135534	9.020885	3.298691
55568	0	-1.690000	0.000481	9.135873	-0.016877	0.000008	0.091363	-2.142335	9.058843	3.296245
55569	0	-1.687160	0.005914	9.142589	-0.016846	0.000061	0.091431	-2.148053	9.100613	3.300925
55570	0	-1.680671	0.005493	9.281940	-0.016776	0.000056	0.092825	-2.153034	9.147728	3.304911
55571	0	-1.664475	-0.000677	9.337610	-0.016602	0.000000	0.093384	-2.164614	9.210026	3.309481
55572	0	-1.716477	-0.019968	9.433538	-0.017117	-0.000197	0.094344	-2.170627	9.277890	3.310059
55573	0	-1.695631	-0.025036	9.465665	-0.016907	-0.000244	0.094666	-2.181463	9.347151	3.316223
55574	0	-1.730658	-0.032121	9.549184	-0.017251	-0.000319	0.095502	-2.188005	9.423065	3.318165
55575	0	-1.763722	-0.055351	9.666891	-0.017578	-0.000549	0.096680	-2.196232	9.502362	3.317396
55576	0	-1.751658	-0.013574	9.743984	-0.017453	-0.000131	0.097451	-2.205487	9.586116	3.324065
55577	0	-1.788921	-0.061899	9.843752	-0.017822	-0.000610	0.098450	-2.218794	9.673246	3.325137
55578	0	-1.795971	-0.063614	9.957319	-0.017897	-0.000628	0.099585	-2.230873	9.755000	3.324786
55579	0	-1.831334	-0.080054	10.057429	-0.018250	-0.000793	0.100586	-2.242224	9.836839	3.332770
55580	0	-1.844354	-0.038447	10.183220	-0.018379	-0.000381	0.101844	-2.248885	9.918324	3.343809
55581	0	-1.867514	-0.024769	10.228409	-0.018616	-0.000244	0.102295	-2.256120	9.993999	3.346055
55582	0	-1.848799	-0.025540	10.317826	-0.018431	-0.000252	0.103189	-2.263381	10.066694	3.353631
55583	0	-1.878884	-0.037118	10.429989	-0.018738	-0.000366	0.104309	-2.272054	10.131820	3.363691
55584	0	-1.863998	-0.062706	10.519783	-0.018597	-0.000621	0.105206	-2.282087	10.188060	3.363699
55585	0	-1.865339	-0.049201	10.582831	-0.018616	-0.000488	0.105835	-2.289332	10.237815	3.368782
55586	0	-1.903082	-0.098794	10.630289	-0.018997	-0.000984	0.106309	-2.296655	10.283052	3.364090
55587	0	-1.919118	-0.079173	10.656269	-0.019165	-0.000793	0.106567	-2.298024	10.320061	3.369204
55588	0	-1.935162	-0.036115	10.704396	-0.019340	-0.000363	0.107046	-2.298897	10.341847	3.374595
55589	0	-1.904921	-0.036508	10.748181	-0.019043	-0.000366	0.107483	-2.300965	10.357362	3.373046
55590	0	-1.905146	-0.035910	10.784697	-0.019055	-0.000364	0.107846	-2.298686	10.362018	3.373842
55591	0	-1.872554	-0.030240	10.785126	-0.018738	-0.000305	0.107849	-2.299065	10.357776	3.365203
55592	0	-1.899792	-0.090690	10.675811	-0.019019	-0.000911	0.106754	-2.298193	10.343774	3.365415
55593	0	-1.894811	-0.066439	10.712273	-0.018982	-0.000671	0.107117	-2.293965	10.316293	3.366755
55594	0	-1.887764	-0.083372	10.634142	-0.018915	-0.000841	0.106335	-2.289227	10.284513	3.365797
55595	0	-1.893142	-0.066262	10.614922	-0.018982	-0.000671	0.106140	-2.283016	10.238602	3.365748
55596	0	-1.852166	-0.039473	10.519050	-0.018577	-0.000410	0.105181	-2.269514	10.187301	3.368910
55597	0	-1.874348	-0.035519	10.456320	-0.018799	-0.000366	0.104553	-2.260674	10.135207	3.368479
55598	0	-1.868642	-0.039501	10.348525	-0.018750	-0.000406	0.103474	-2.251457	10.073145	3.365094
55599	0	-1.848808	-0.047587	10.285630	-0.018555	-0.000488	0.102844	-2.240866	10.007450	3.364950
55600	0	-1.805069	-0.057390	10.214668	-0.018118	-0.000587	0.102135	-2.229957	9.940527	3.367251
55601	0	-1.805743	-0.035520	10.041549	-0.018127	-0.000366	0.100403	-2.220624	9.869104	3.366239
55602	0	-1.798127	-0.032896	9.928053	-0.018050	-0.000345	0.099268	-2.205070	9.797990	3.371199
55603	0	-1.781261	-0.016866	9.870667	-0.017883	-0.000183	0.098694	-2.191509	9.724350	3.369855
55604	0	-1.767836	-0.008170	9.708288	-0.017745	-0.000094	0.097071	-2.179715	9.654082	3.366864
55605	0	-1.770056	-0.004683	9.595849	-0.017761	-0.000061	0.095947	-2.165960	9.590033	3.367834
55606	0	-1.739775	-0.002160	9.488181	-0.017459	-0.000033	0.094871	-2.154948	9.524552	3.372244
55607	0	-1.733902	-0.023631	9.485891	-0.017395	-0.000244	0.094849	-2.148684	9.465297	3.371883
55608	0	-1.680793	-0.010166	9.383895	-0.016857	-0.000107	0.093830	-2.145576	9.413573	3.371444
55609	0	-1.679948	-0.011365	9.412449	-0.016846	-0.000122	0.094116	-2.138483	9.365665	3.373564
55610	0	-1.665372	-0.003663	9.304086	-0.016693	-0.000045	0.093034	-2.131555	9.325505	3.372463
55611	0	-1.687272	0.000668	9.216932	-0.016907	0.000000	0.092163	-2.126416	9.291568	3.372087
55612	0	-1.675615	0.001820	9.163016	-0.016778	0.000012	0.091626	-2.122266	9.272607	3.369144
55613	0	-1.713523	0.030992	9.167772	-0.017151	0.000305	0.091675	-2.119488	9.261397	3.372434
55614	0	-1.662044	0.049790	9.192564	-0.016631	0.000497	0.091924	-2.121286	9.256420	3.371981
55615	0	-1.660025	0.018489	9.173607	-0.016602	0.000183	0.091736	-2.122117	9.263133	3.371954
55616	0	-1.672891	-0.005735	9.185660	-0.016722	-0.000058	0.091858	-2.124145	9.280442	3.375420
55617	0	-1.673676	-0.018224	9.234382	-0.016724	-0.000183	0.092346	-2.126184	9.305055	3.380871
55618	0	-1.701456	-0.036713	9.233676	-0.016994	-0.000365	0.092340	-2.131587	9.338304	3.384065
55619	0	-1.669155	-0.055450	9.343963	-0.016663	-0.000549	0.093445	-2.140988	9.382151	3.382151
55620	0	-1.663356	0.004666	9.373333	-0.016599	0.000050	0.093740	-2.147625	9.433081	3.386208
55621	0	-1.688411	-0.000469	9.386517	-0.016846	0.000000	0.093872	-2.156395	9.488267	3.391353
55622	0	-1.696744	0.004387	9.470448	-0.016924	0.000051	0.094712	-2.168670	9.549229	3.394718
55623	0	-1.726071	-0.000899	9.526706	-0.017212	0.000000	0.095276	-2.182515	9.616195	3.398801
55624	0	-1.712072	-0.008829	9.652998	-0.017067	-0.000080	0.096539	-2.195224	9.688294	3.394046
55625	0	-1.763166	-0.050178	9.728029	-0.017578	-0.000488	0.097290	-2.214110	9.759610	3.396045
55626	0	-1.743708	-0.015436	9.848092	-0.017382	-0.000150	0.098491	-2.222501	9.832322	3.398203
55627	0	-1.776201	-0.037463	9.862168	-0.017700	-0.000366	0.098633	-2.235288	9.912336	3.402997
55628	0	-1.788319	-0.002110	10.012563	-0.017826	-0.000017	0.100136	-2.242788	9.985879	3.406109
55629	0	-1.812381	-0.012901	10.149123	-0.018066	-0.000122	0.101501	-2.253610	10.058857	3.409744
55630	0	-1.830181	-0.044633	10.201922	-0.018243	-0.000442	0.102030	-2.261976	10.133231	3.410262
55631	0	-1.854552	-0.031538	10.277383	-0.018494	-0.000305	0.102783	-2.276320	10.199170	3.415339
55632	0	-1.846727	-0.039393	10.342608	-0.018414	-0.000386	0.103436	-2.287838	10.265737	3.415094
55633	0	-1.835962	-0.098366	10.436143	-0.018311	-0.000977	0.104370	-2.298623	10.327682	3.415913
55634	0	-1.881312	-0.069240	10.483357	-0.018776	-0.000686	0.104840	-2.308956	10.376377	3.416826
55635	0	-1.895976	-0.055281	10.582799	-0.018921	-0.000549	0.105835	-2.315718	10.426463	3.420293
55636	0	-1.890636	-0.031445	10.605957	-0.018877	-0.000313	0.106065	-2.320483	10.466134	3.423248
55637	0	-1.875656	-0.043073	10.631992	-0.018738	-0.000427	0.106323	-2.327167	10.494300	3.431073
55638	0	-1.909066	-0.043700	10.649700	-0.019081	-0.000435	0.106499	-2.332446	10.512484	3.431515
55639	0	-1.916514	-0.043300	10.644527	-0.019165	-0.000427	0.106445	-2.341628	10.520474	3.432473
55640	0	-1.903677	-0.068702	10.736113	-0.019044	-0.000684	0.107360	-2.348039	10.520674	3.435620
55641	0	-1.890071	-0.066974	10.644891	-0.018921	-0.000671	0.106445	-2.349222	10.506741	3.436950
55642	0	-1.904063	-0.090651	10.621208	-0.019064	-0.000913	0.106208	-2.345600	10.489383	3.435135
55643	0	-1.895084	-0.041975	10.626779	-0.018982	-0.000427	0.106262	-2.340438	10.463589	3.440254
55644	0	-1.876254	-0.046911	10.505850	-0.018799	-0.000474	0.105052	-2.338137	10.431748	3.440761
55645	0	-1.875129	-0.029774	10.492797	-0.018799	-0.000305	0.104919	-2.333032	10.387527	3.437902
55646	0	-1.865415	-0.034677	10.415123	-0.018704	-0.000352	0.104142	-2.330377	10.339893	3.435595
55647	0	-1.874400	-0.066363	10.358665	-0.018799	-0.000671	0.103577	-2.324775	10.286882	3.434460
55648	0	-1.850786	-0.046538	10.275214	-0.018568	-0.000473	0.102741	-2.319238	10.227402	3.433261
55649	0	-1.836901	-0.072681	10.181818	-0.018433	-0.000732	0.101807	-2.315890	10.163422	3.433269
55650	0	-1.805864	-0.046869	10.110783	-0.018124	-0.000478	0.101096	-2.308540	10.097347	3.435186
55651	0	-1.799621	-0.054081	10.017138	-0.018066	-0.000549	0.100159	-2.301775	10.024587	3.438390
55652	0	-1.803868	-0.028030	9.958616	-0.018110	-0.000289	0.099573	-2.294791	9.949735	3.438950
55653	0	-1.769431	-0.035365	9.870592	-0.017761	-0.000366	0.098694	-2.283177	9.879568	3.440322
55654	0	-1.768360	-0.045402	9.805849	-0.017751	-0.000463	0.098046	-2.275075	9.808624	3.440003
55655	0	-1.757824	-0.029714	9.693493	-0.017639	-0.000305	0.096924	-2.268523	9.744120	3.437544
55656	0	-1.746101	-0.046479	9.561364	-0.017519	-0.000473	0.095603	-2.261620	9.682123	3.438821
55657	0	-1.703628	-0.011551	9.504137	-0.017090	-0.000122	0.095032	-2.256654	9.625035	3.435858
55658	0	-1.705537	-0.003932	9.481564	-0.017105	-0.000049	0.094807	-2.248288	9.572426	3.432521
55659	0	-1.680733	0.012655	9.424513	-0.016846	0.000122	0.094238	-2.245753	9.533249	3.433404
55660	0	-1.685668	0.019089	9.328154	-0.016892	0.000192	0.093275	-2.249597	9.496803	3.430696
55661	0	-1.675706	-0.023952	9.308360	-0.016785	-0.000244	0.093079	-2.246834	9.470291	3.429570
55662	0	-1.683200	0.019038	9.290874	-0.016852	0.000192	0.092905	-2.251338	9.452630	3.428441
55663	0	-1.652859	-0.012149	9.271453	-0.016541	-0.000122	0.092712	-2.253488	9.445349	3.430377
55664	0	-1.650831	-0.000095	9.229064	-0.016518	0.000001	0.092289	-2.258677	9.441233	3.426696
55665	0	-1.678086	-0.054880	9.259102	-0.016785	-0.000549	0.092590	-2.260915	9.443995	3.423675
55666	0	-1.666042	-0.024504	9.234616	-0.016655	-0.000243	0.092347	-2.266073	9.458230	3.421221
55667	0	-1.679935	-0.018434	9.325907	-0.016785	-0.000183	0.093262	-2.270502	9.483717	3.428170
55668	0	-1.689519	-0.019437	9.325237	-0.016875	-0.000186	0.093256	-2.283671	9.515652	3.429509
55669	0	-1.687501	-0.024771	9.337849	-0.016846	-0.000244	0.093384	-2.290921	9.559059	3.436428
55670	0	-1.723849	-0.062256	9.379433	-0.017210	-0.000618	0.093800	-2.299421	9.601262	3.443459
55671	0	-1.700498	-0.049123	9.447572	-0.016968	-0.000488	0.094482	-2.305833	9.653839	3.444519
55672	0	-1.708149	-0.032331	9.531570	-0.017043	-0.000312	0.095323	-2.322453	9.707394	3.449054
55673	0	-1.731962	-0.049828	9.612193	-0.017273	-0.000488	0.096130	-2.337210	9.770448	3.452708
55674	0	-1.759927	-0.039332	9.653155	-0.017550	-0.000387	0.096540	-2.347320	9.835788	3.454212
55675	0	-1.774993	-0.019125	9.783033	-0.017700	-0.000183	0.097839	-2.359679	9.901447	3.456798
55676	0	-1.767063	0.027922	9.891054	-0.017618	0.000288	0.098920	-2.372685	9.969599	3.454639
55677	0	-1.806102	-0.037541	9.972135	-0.018005	-0.000366	0.099731	-2.386080	10.040919	3.458356
55678	0	-1.780559	-0.039721	10.128900	-0.017753	-0.000385	0.101298	-2.402392	10.108167	3.457458
55679	0	-1.817783	-0.062094	10.137031	-0.018127	-0.000610	0.101379	-2.417171	10.172454	3.459565
55680	0	-1.809202	-0.088172	10.263494	-0.018046	-0.000876	0.102643	-2.425872	10.230708	3.462959
55681	0	-1.822791	-0.067921	10.314240	-0.018188	-0.000671	0.103149	-2.437371	10.281827	3.466188
55682	0	-1.836804	-0.075460	10.367742	-0.018329	-0.000749	0.103684	-2.446732	10.332608	3.472588
55683	0	-1.828480	-0.036866	10.479121	-0.018250	-0.000366	0.104797	-2.452184	10.378438	3.477049
55684	0	-1.877959	-0.025527	10.526670	-0.018748	-0.000250	0.105272	-2.460957	10.419732	3.467795
55685	0	-1.839509	-0.037167	10.583086	-0.018372	-0.000366	0.105835	-2.469688	10.452380	3.465241
55686	0	-1.897832	-0.068113	10.564136	-0.018968	-0.000683	0.105643	-2.470619	10.471135	3.467222
55687	0	-1.881146	-0.043035	10.577167	-0.018799	-0.000427	0.105774	-2.476677	10.491959	3.475892
55688	0	-1.858157	-0.061742	10.570792	-0.018580	-0.000617	0.105708	-2.479829	10.500283	3.477858
55689	0	-1.872900	-0.085285	10.626377	-0.018738	-0.000854	0.106262	-2.480786	10.497869	3.481304
55690	0	-1.871075	-0.066409	10.577856	-0.018721	-0.000669	0.105777	-2.478736	10.494219	3.482950
55691	0	-1.871893	-0.078997	10.571626	-0.018738	-0.000793	0.105713	-2.477723	10.480811	3.483945
55692	0	-1.848976	-0.029303	10.541832	-0.018517	-0.000299	0.105413	-2.474473	10.457662	3.488436
55693	0	-1.864520	-0.041717	10.510818	-0.018677	-0.000427	0.105103	-2.466169	10.430233	3.495304
55694	0	-1.845275	-0.034116	10.481475	-0.018492	-0.000346	0.104808	-2.463473	10.394549	3.490878
55695	0	-1.856780	-0.072459	10.401253	-0.018616	-0.000732	0.104004	-2.457600	10.348686	3.488490
55696	0	-1.853079	-0.058947	10.274868	-0.018582	-0.000595	0.102739	-2.454080	10.298107	3.484760
55697	0	-1.813813	-0.047768	10.248700	-0.018188	-0.000488	0.102478	-2.444960	10.248715	3.485932
55698	0	-1.803357	-0.064024	10.183359	-0.018088	-0.000650	0.101824	-2.436237	10.193954	3.487183
55699	0	-1.825015	-0.060019	10.102418	-0.018311	-0.000610	0.101013	-2.427432	10.132297	3.488679
55700	0	-1.764335	-0.039975	10.000715	-0.017703	-0.000407	0.099997	-2.421584	10.070731	3.490857
55701	0	-1.776487	-0.035648	9.913144	-0.017822	-0.000366	0.099121	-2.413063	10.011219	3.486735
55702	0	-1.765675	-0.046069	9.780797	-0.017710	-0.000469	0.097798	-2.405794	9.955970	3.488287
55703	0	-1.752247	-0.041680	9.742219	-0.017578	-0.000427	0.097412	-2.396217	9.897320	3.487573
55704	0	-1.748140	-0.039836	9.689138	-0.017529	-0.000407	0.096883	-2.388411	9.848396	3.491430
55705	0	-1.728903	-0.041406	9.601647	-0.017334	-0.000427	0.096008	-2.375401	9.801536	3.489682
55706	0	-1.713489	-0.045431	9.578909	-0.017183	-0.000463	0.095780	-2.368250	9.750416	3.493921
55707	0	-1.698974	-0.017262	9.503875	-0.017029	-0.000183	0.095032	-2.358293	9.710103	3.493710
55708	0	-1.704079	-0.021710	9.462378	-0.017074	-0.000224	0.094618	-2.352503	9.677110	3.494095
55709	0	-1.705999	0.019231	9.345026	-0.017090	0.000183	0.093445	-2.343898	9.647287	3.495317
55710	0	-1.682316	-0.003962	9.358179	-0.016848	-0.000043	0.093577	-2.342506	9.624129	3.495426
55711	0	-1.676627	-0.017900	9.320400	-0.016785	-0.000183	0.093201	-2.340135	9.608293	3.498592
55712	0	-1.691934	-0.029219	9.266029	-0.016932	-0.000298	0.092658	-2.336174	9.599993	3.496963
55713	0	-1.665738	-0.011734	9.277438	-0.016663	-0.000122	0.092773	-2.333006	9.600328	3.498159
55714	0	-1.659300	-0.017196	9.265215	-0.016592	-0.000175	0.092652	-2.332515	9.608308	3.498145
55715	0	-1.667091	-0.036450	9.356542	-0.016663	-0.000366	0.093567	-2.333094	9.625252	3.503268
55716	0	-1.687585	-0.030073	9.331660	-0.016863	-0.000302	0.093319	-2.333767	9.647980	3.501063
55717	0	-1.674122	-0.024187	9.362479	-0.016724	-0.000244	0.093628	-2.333622	9.676283	3.505107
55718	0	-1.709159	-0.011971	9.422662	-0.017064	-0.000118	0.094232	-2.338030	9.716492	3.505066
55719	0	-1.706251	-0.036829	9.472049	-0.017029	-0.000366	0.094727	-2.343168	9.764028	3.511290
55720	0	-1.731719	-0.012927	9.513458	-0.017280	-0.000127	0.095141	-2.348729	9.816039	3.515880
55721	0	-1.730958	-0.006440	9.575755	-0.017273	-0.000061	0.095764	-2.355380	9.866635	3.528352
55722	0	-1.751512	-0.031802	9.659606	-0.017469	-0.000313	0.096604	-2.364196	9.927603	3.535508
55723	0	-1.756438	-0.037091	9.740358	-0.017517	-0.000366	0.097412	-2.372337	9.989975	3.537244
55724	0	-1.759993	-0.050329	9.817969	-0.017551	-0.000498	0.098188	-2.381364	10.053315	3.534742
55725	0	-1.762798	-0.037224	9.880702	-0.017578	-0.000366	0.098816	-2.390956	10.117852	3.537924
55726	0	-1.791380	-0.026133	9.958200	-0.017862	-0.000257	0.099591	-2.399083	10.183796	3.538469
55727	0	-1.768943	-0.012883	10.039398	-0.017639	-0.000122	0.100403	-2.409402	10.247864	3.538876
55728	0	-1.791056	-0.044382	10.074235	-0.017862	-0.000442	0.100751	-2.414588	10.309400	3.538932
55729	0	-1.835661	-0.067203	10.210354	-0.018311	-0.000671	0.102112	-2.417915	10.367751	3.539251
55730	0	-1.814274	-0.043229	10.318556	-0.018099	-0.000429	0.103193	-2.423946	10.423140	3.544525
55731	0	-1.840327	-0.091355	10.351002	-0.018372	-0.000916	0.103516	-2.424370	10.464836	3.544957
55732	0	-1.865013	-0.078737	10.404787	-0.018619	-0.000790	0.104053	-2.424483	10.506184	3.546256
55733	0	-1.858394	-0.049012	10.473114	-0.018555	-0.000488	0.104736	-2.429152	10.544768	3.541997
55734	0	-1.875754	-0.061298	10.514828	-0.018736	-0.000614	0.105152	-2.430454	10.574927	3.544522
55735	0	-1.881815	-0.054704	10.479391	-0.018799	-0.000549	0.104797	-2.430477	10.602570	3.552869
55736	0	-1.878995	-0.048171	10.521466	-0.018777	-0.000484	0.105217	-2.430033	10.623294	3.555242
55737	0	-1.873590	-0.060284	10.583534	-0.018738	-0.000610	0.105835	-2.424446	10.627710	3.558384
55738	0	-1.879028	-0.059484	10.595788	-0.018795	-0.000596	0.105957	-2.425667	10.629045	3.563529
55739	0	-1.848088	-0.060382	10.559309	-0.018494	-0.000610	0.105591	-2.421101	10.621609	3.568005
55740	0	-1.869352	-0.058865	10.523194	-0.018713	-0.000598	0.105228	-2.413580	10.606814	3.566839
55741	0	-1.864960	-0.054272	10.504636	-0.018677	-0.000549	0.105042	-2.408977	10.583584	3.566698
55742	0	-1.847109	-0.083485	10.511728	-0.018500	-0.000842	0.105112	-2.403571	10.558052	3.574012
55743	0	-1.845363	-0.048300	10.413311	-0.018494	-0.000488	0.104126	-2.400360	10.520351	3.572895
55744	0	-1.849183	-0.040836	10.378209	-0.018537	-0.000417	0.103774	-2.393676	10.477277	3.572048
55745	0	-1.850725	-0.041889	10.297488	-0.018555	-0.000427	0.102966	-2.386953	10.430800	3.572681
55746	0	-1.841412	-0.058538	10.207556	-0.018461	-0.000594	0.102067	-2.379673	10.384205	3.576136
55747	0	-1.819849	-0.041743	10.077832	-0.018250	-0.000427	0.100769	-2.371063	10.332461	3.579608
55748	0	-1.815538	-0.040209	10.128501	-0.018209	-0.000408	0.101275	-2.366732	10.278628	3.582745
55749	0	-1.819482	-0.047777	9.974149	-0.018250	-0.000488	0.099731	-2.357216	10.222051	3.584288
55750	0	-1.778178	-0.045536	9.939401	-0.017836	-0.000467	0.099384	-2.346018	10.166229	3.586275
55751	0	-1.765107	-0.023608	9.851958	-0.017700	-0.000244	0.098511	-2.339226	10.115313	3.586584
55752	0	-1.792304	-0.040240	9.786502	-0.017969	-0.000412	0.097857	-2.330587	10.067564	3.589101
55753	0	-1.740605	0.000900	9.656665	-0.017456	0.000000	0.096558	-2.322461	10.014457	3.593494
55754	0	-1.731576	-0.033745	9.578881	-0.017357	-0.000349	0.095781	-2.311146	9.971506	3.594301
55755	0	-1.723354	-0.035640	9.497790	-0.017273	-0.000366	0.094971	-2.301872	9.930188	3.591866
55756	0	-1.733848	-0.027881	9.511429	-0.017378	-0.000286	0.095107	-2.295640	9.888979	3.587708
55757	0	-1.724240	-0.029639	9.454906	-0.017273	-0.000305	0.094543	-2.287536	9.858161	3.598811
55758	0	-1.712796	-0.015981	9.407003	-0.017152	-0.000166	0.094066	-2.282585	9.835316	3.596182
55759	0	-1.725410	-0.005889	9.369244	-0.017273	-0.000061	0.093689	-2.282500	9.818484	3.598105
55760	0	-1.715994	0.025688	9.339316	-0.017175	0.000248	0.093390	-2.274056	9.806571	3.596927
55761	0	-1.713958	0.006647	9.326379	-0.017151	0.000061	0.093262	-2.269934	9.798918	3.599717
55762	0	-1.694504	-0.004720	9.338775	-0.016946	-0.000051	0.093388	-2.268329	9.804170	3.605165
55763	0	-1.690816	0.005951	9.320043	-0.016907	0.000061	0.093201	-2.272737	9.812143	3.601368
55764	0	-1.685769	-0.024780	9.374741	-0.016849	-0.000248	0.093749	-2.275046	9.829521	3.607060
55765	0	-1.704711	-0.018268	9.362460	-0.017029	-0.000183	0.093628	-2.277031	9.858153	3.609528
55766	0	-1.708527	-0.048619	9.441124	-0.017066	-0.000488	0.094415	-2.276987	9.887766	3.611314
55767	0	-1.711404	-0.006293	9.429493	-0.017090	-0.000061	0.094299	-2.281800	9.923386	3.613439
55768	0	-1.747744	-0.006817	9.507721	-0.017445	-0.000066	0.095083	-2.287147	9.969171	3.616468
55769	0	-1.718840	0.005526	9.618472	-0.017151	0.000061	0.096191	-2.296520	10.020084	3.618986
55770	0	-1.726366	-0.007754	9.623143	-0.017226	-0.000073	0.096238	-2.303895	10.070882	3.619067
55771	0	-1.749960	-0.018899	9.734325	-0.017456	-0.000183	0.097351	-2.313270	10.128346	3.627336
55772	0	-1.783481	-0.031979	9.787565	-0.017788	-0.000318	0.097884	-2.318335	10.189407	3.632884
55773	0	-1.774460	-0.030982	9.844170	-0.017700	-0.000305	0.098450	-2.326229	10.247285	3.632023
55774	0	-1.789381	-0.031953	9.915817	-0.017851	-0.000315	0.099166	-2.334281	10.303077	3.631475
55775	0	-1.805162	-0.025104	9.996723	-0.018005	-0.000244	0.099976	-2.344676	10.362245	3.631234
55776	0	-1.814250	-0.038101	10.086610	-0.018099	-0.000381	0.100874	-2.347740	10.418012	3.629718
55777	0	-1.834931	-0.049700	10.131131	-0.018311	-0.000488	0.101318	-2.360044	10.467983	3.634174
55778	0	-1.812222	-0.050845	10.178546	-0.018084	-0.000506	0.101792	-2.364827	10.517604	3.635360
55779	0	-1.841160	-0.061715	10.259289	-0.018372	-0.000610	0.102600	-2.374905	10.568411	3.635401
55780	0	-1.830564	-0.068832	10.294462	-0.018270	-0.000686	0.102951	-2.380385	10.614711	3.632200
55781	0	-1.846403	-0.042888	10.387625	-0.018433	-0.000427	0.103882	-2.384657	10.655424	3.631885
55782	0	-1.864276	-0.043355	10.478161	-0.018619	-0.000431	0.104786	-2.389867	10.687920	3.632359
55783	0	-1.881766	-0.012559	10.448879	-0.018799	-0.000122	0.104492	-2.396169	10.714614	3.637073
55784	0	-1.878711	-0.037674	10.478772	-0.018776	-0.000374	0.104790	-2.401907	10.732854	3.631875
55785	0	-1.862268	-0.030693	10.571166	-0.018616	-0.000305	0.105713	-2.406295	10.746382	3.631838
55786	0	-1.881344	-0.049193	10.516066	-0.018813	-0.000492	0.105161	-2.408563	10.752680	3.632869
55787	0	-1.872986	-0.073320	10.547015	-0.018738	-0.000732	0.105469	-2.411847	10.749996	3.633745
55788	0	-1.864329	-0.048783	10.492459	-0.018661	-0.000490	0.104921	-2.411718	10.736036	3.637558
55789	0	-1.865775	-0.072500	10.449564	-0.018677	-0.000732	0.104492	-2.405984	10.721079	3.643698
55790	0	-1.861205	-0.053136	10.468671	-0.018639	-0.000535	0.104682	-2.404477	10.697890	3.642130
55791	0	-1.870290	-0.036321	10.425433	-0.018738	-0.000366	0.104248	-2.403626	10.665402	3.643870
55792	0	-1.869735	-0.041865	10.371689	-0.018729	-0.000422	0.103711	-2.402939	10.636061	3.643904
55793	0	-1.851303	-0.042159	10.327899	-0.018555	-0.000427	0.103271	-2.399110	10.595672	3.645512
55794	0	-1.848906	-0.053651	10.274436	-0.018533	-0.000539	0.102736	-2.398962	10.552758	3.648172
55795	0	-1.838643	-0.041968	10.199812	-0.018433	-0.000427	0.101990	-2.392888	10.506663	3.651884
55796	0	-1.823256	-0.040400	10.158728	-0.018280	-0.000413	0.101579	-2.385239	10.458915	3.656270
55797	0	-1.789380	-0.035954	10.053394	-0.017944	-0.000366	0.100525	-2.380160	10.407092	3.648955
55798	0	-1.797294	-0.010297	10.000350	-0.018027	-0.000110	0.099994	-2.374988	10.350560	3.642344
55799	0	-1.789200	-0.048060	9.888648	-0.017944	-0.000488	0.098877	-2.368502	10.295682	3.649020
55800	0	-1.785441	-0.021997	9.817124	-0.017901	-0.000229	0.098163	-2.360589	10.246569	3.641858
55801	0	-1.746388	-0.005453	9.772682	-0.017517	-0.000061	0.097717	-2.355421	10.189916	3.639675
55802	0	-1.754665	-0.022367	9.695174	-0.017595	-0.000232	0.096943	-2.348340	10.138175	3.636433
55803	0	-1.734628	-0.017796	9.626125	-0.017395	-0.000183	0.096252	-2.344665	10.085889	3.636917
55804	0	-1.744215	-0.023151	9.578857	-0.017482	-0.000235	0.095781	-2.343413	10.044197	3.632457
55805	0	-1.711458	0.000810	9.540447	-0.017151	0.000000	0.095398	-2.336127	10.006332	3.634685
55806	0	-1.710436	0.001748	9.492857	-0.017140	0.000015	0.094922	-2.335861	9.968578	3.636221
55807	0	-1.712474	0.006665	9.418200	-0.017151	0.000061	0.094177	-2.331451	9.942521	3.641923
55808	0	-1.719833	0.001174	9.449600	-0.017220	0.000010	0.094492	-2.332386	9.921372	3.639295
55809	0	-1.670829	0.006266	9.405790	-0.016724	0.000061	0.094055	-2.332821	9.908422	3.640394
55810	0	-1.698476	-0.030587	9.332997	-0.016998	-0.000302	0.093328	-2.339618	9.897547	3.638148
55811	0	-1.677902	-0.018500	9.399514	-0.016785	-0.000183	0.093994	-2.344318	9.896406	3.642567
55812	0	-1.701546	-0.037206	9.320310	-0.017018	-0.000370	0.093203	-2.349207	9.898646	3.639711
55813	0	-1.697250	-0.000065	9.344397	-0.016968	0.000000	0.093445	-2.352396	9.910183	3.641849
55814	0	-1.716884	-0.012943	9.392965	-0.017160	-0.000124	0.093931	-2.361457	9.926197	3.640059
55815	0	-1.710564	0.006197	9.356401	-0.017090	0.000061	0.093567	-2.362703	9.951275	3.633083
55816	0	-1.714265	-0.018567	9.453308	-0.017122	-0.000182	0.094537	-2.369361	9.981720	3.633806
55817	0	-1.711680	-0.025203	9.514894	-0.017090	-0.000244	0.095154	-2.381214	10.019935	3.641601
55818	0	-1.748010	-0.032817	9.587012	-0.017449	-0.000321	0.095876	-2.391718	10.062393	3.638814
55819	0	-1.749569	-0.043357	9.600106	-0.017456	-0.000427	0.096008	-2.401665	10.115448	3.635180
55820	0	-1.769545	-0.032394	9.708488	-0.017658	-0.000319	0.097092	-2.410432	10.165121	3.636016
55821	0	-1.761284	-0.031025	9.758894	-0.017578	-0.000305	0.097595	-2.418777	10.211622	3.637015
55822	0	-1.774918	0.004367	9.849030	-0.017710	0.000051	0.098497	-2.429158	10.263247	3.636659
55823	0	-1.786489	0.005809	9.954070	-0.017822	0.000061	0.099548	-2.434912	10.318042	3.638192
55824	0	-1.764302	-0.038245	9.958699	-0.017603	-0.000373	0.099594	-2.448232	10.369885	3.643526
55825	0	-1.780106	-0.013115	10.112824	-0.017761	-0.000122	0.101135	-2.460889	10.420716	3.644226
55826	0	-1.805905	-0.020946	10.135892	-0.018024	-0.000202	0.101365	-2.471461	10.465532	3.646903
55827	0	-1.810418	-0.049577	10.179990	-0.018066	-0.000488	0.101807	-2.482239	10.513721	3.648494
55828	0	-1.823959	-0.044696	10.270148	-0.018204	-0.000443	0.102708	-2.489536	10.559385	3.651935
55829	0	-1.846562	-0.043175	10.393700	-0.018433	-0.000427	0.103943	-2.496882	10.601413	3.650105
55830	0	-1.834162	-0.038277	10.362062	-0.018315	-0.000376	0.103625	-2.506940	10.636125	3.654644
55831	0	-1.851791	-0.018448	10.381648	-0.018494	-0.000183	0.103821	-2.510789	10.668514	3.656097
55832	0	-1.874251	-0.055496	10.460181	-0.018726	-0.000552	0.104605	-2.516197	10.691808	3.654949
55833	0	-1.881366	-0.043108	10.436743	-0.018799	-0.000427	0.104370	-2.522765	10.713669	3.652259
55834	0	-1.865407	-0.055850	10.521750	-0.018646	-0.000558	0.105219	-2.525762	10.727753	3.652027
55835	0	-1.861733	-0.054841	10.522433	-0.018616	-0.000549	0.105225	-2.527100	10.735046	3.653919
55836	0	-1.854971	-0.061342	10.473691	-0.018559	-0.000609	0.104735	-2.533801	10.730960	3.656785
55837	0	-1.866165	-0.079356	10.473902	-0.018677	-0.000793	0.104736	-2.536284	10.719950	3.653269
55838	0	-1.868930	-0.048940	10.443931	-0.018708	-0.000489	0.104436	-2.538793	10.704673	3.651932
55839	0	-1.858997	-0.079063	10.419163	-0.018616	-0.000793	0.104187	-2.538037	10.681833	3.649225
55840	0	-1.859239	-0.047872	10.444562	-0.018625	-0.000484	0.104440	-2.535089	10.651229	3.649933
55841	0	-1.863582	-0.054587	10.340096	-0.018677	-0.000549	0.103394	-2.533600	10.611312	3.647984
55842	0	-1.861406	-0.059817	10.304940	-0.018657	-0.000604	0.103042	-2.529828	10.569300	3.642674
55843	0	-1.814067	-0.035729	10.212036	-0.018188	-0.000366	0.102112	-2.522100	10.521072	3.643553
55844	0	-1.804496	-0.052824	10.219760	-0.018093	-0.000532	0.102189	-2.520041	10.472485	3.639326
55845	0	-1.789475	-0.023759	10.096097	-0.017944	-0.000244	0.100952	-2.514874	10.421609	3.643043
55846	0	-1.798172	-0.034818	10.000133	-0.018029	-0.000354	0.099993	-2.510726	10.372568	3.639683
55847	0	-1.795853	-0.035737	10.004508	-0.018005	-0.000366	0.100037	-2.502863	10.324299	3.642403
55848	0	-1.786504	-0.040459	9.871893	-0.017914	-0.000410	0.098710	-2.498804	10.273050	3.636921
55849	0	-1.765187	-0.030016	9.839737	-0.017700	-0.000305	0.098389	-2.495227	10.222150	3.639364
55850	0	-1.731247	-0.047174	9.762003	-0.017361	-0.000479	0.097611	-2.489270	10.170916	3.641563
55851	0	-1.734897	-0.054114	9.760346	-0.017395	-0.000549	0.097595	-2.481932	10.122201	3.645539
55852	0	-1.744464	-0.046709	9.652059	-0.017488	-0.000473	0.096513	-2.477153	10.076646	3.648958
55853	0	-1.753885	-0.048112	9.644274	-0.017578	-0.000488	0.096436	-2.470949	10.035339	3.645523
55854	0	-1.734328	-0.022462	9.505160	-0.017379	-0.000231	0.095045	-2.465799	9.997885	3.650865
55855	0	-1.718132	-0.029960	9.461007	-0.017212	-0.000305	0.094604	-2.461332	9.966201	3.648522
55856	0	-1.724685	-0.059285	9.394861	-0.017274	-0.000600	0.093944	-2.455060	9.938575	3.650052
55857	0	-1.682317	-0.023887	9.418129	-0.016846	-0.000244	0.094177	-2.450950	9.916532	3.652014
55858	0	-1.678595	-0.017164	9.424857	-0.016801	-0.000173	0.094246	-2.452035	9.903757	3.649468
55859	0	-1.707888	-0.017924	9.356891	-0.017090	-0.000183	0.093567	-2.449593	9.895708	3.654347
55860	0	-1.694035	-0.023992	9.412100	-0.016946	-0.000237	0.094120	-2.456006	9.894410	3.649445
55861	0	-1.684903	-0.018533	9.423768	-0.016846	-0.000183	0.094238	-2.460965	9.903839	3.651268
55862	0	-1.685731	-0.031222	9.423548	-0.016852	-0.000310	0.094236	-2.465991	9.915228	3.650218
55863	0	-1.685446	-0.006101	9.460293	-0.016846	-0.000061	0.094604	-2.468226	9.931221	3.652936
55864	0	-1.657474	-0.006318	9.478097	-0.016559	-0.000061	0.094784	-2.473070	9.956060	3.654702
55865	0	-1.729081	-0.049019	9.502848	-0.017273	-0.000488	0.095032	-2.477625	9.982983	3.659136
55866	0	-1.733636	-0.025246	9.556945	-0.017309	-0.000249	0.095574	-2.484135	10.020952	3.665129
55867	0	-1.754906	-0.036627	9.600246	-0.017517	-0.000366	0.096008	-2.486451	10.064502	3.674336
55868	0	-1.736943	-0.006653	9.641745	-0.017338	-0.000062	0.096423	-2.494096	10.107479	3.674738
55869	0	-1.718547	-0.030950	9.722288	-0.017151	-0.000305	0.097229	-2.501472	10.153619	3.671169
55870	0	-1.769034	-0.044378	9.751308	-0.017648	-0.000437	0.097521	-2.511966	10.209055	3.671272
55871	0	-1.756161	-0.024555	9.868593	-0.017517	-0.000244	0.098694	-2.515826	10.266137	3.677857
55872	0	-1.783610	-0.043875	9.940173	-0.017790	-0.000430	0.099410	-2.528067	10.324831	3.675287
55873	0	-1.767859	-0.055345	10.009068	-0.017639	-0.000549	0.100098	-2.535053	10.375325	3.675560
55874	0	-1.794426	-0.062475	10.111349	-0.017902	-0.000619	0.101121	-2.543845	10.428127	3.679346
55875	0	-1.810909	-0.061437	10.143280	-0.018066	-0.000610	0.101440	-2.550615	10.481677	3.682082
55876	0	-1.788480	-0.056008	10.257842	-0.017848	-0.000558	0.102585	-2.555316	10.528091	3.680840
55877	0	-1.804591	-0.054897	10.289818	-0.018005	-0.000549	0.102905	-2.557152	10.578547	3.684264
55878	0	-1.836561	-0.043149	10.325015	-0.018332	-0.000427	0.103256	-2.564064	10.621674	3.686298
55879	0	-1.846384	-0.036850	10.326590	-0.018433	-0.000366	0.103271	-2.568849	10.661604	3.686841
55880	0	-1.846407	-0.055616	10.392617	-0.018435	-0.000554	0.103931	-2.573318	10.699459	3.692494
55881	0	-1.839275	-0.006218	10.418328	-0.018372	-0.000061	0.104187	-2.576724	10.728017	3.696856
55882	0	-1.860548	-0.036979	10.454419	-0.018598	-0.000369	0.104546	-2.579741	10.741886	3.694783
55883	0	-1.838168	-0.036607	10.485663	-0.018372	-0.000366	0.104858	-2.581778	10.758152	3.696978
55884	0	-1.851746	-0.054943	10.436563	-0.018514	-0.000549	0.104366	-2.584128	10.767504	3.696469
55885	0	-1.873429	-0.097529	10.504214	-0.018738	-0.000977	0.105042	-2.584920	10.768876	3.699532
55886	0	-1.878119	-0.078890	10.449513	-0.018792	-0.000792	0.104493	-2.584204	10.762037	3.701540
55887	0	-1.865975	-0.054288	10.431216	-0.018677	-0.000549	0.104309	-2.579320	10.748515	3.702378
55888	0	-1.880643	-0.058978	10.413537	-0.018826	-0.000598	0.104132	-2.572505	10.731596	3.704634
55889	0	-1.834510	-0.054264	10.400862	-0.018372	-0.000549	0.104004	-2.567331	10.707554	3.706520
55890	0	-1.852901	-0.028527	10.383553	-0.018563	-0.000293	0.103829	-2.561253	10.674854	3.703018
55891	0	-1.882204	-0.090918	10.340050	-0.018860	-0.000916	0.103394	-2.556475	10.638078	3.696123
55892	0	-1.850177	-0.070997	10.268169	-0.018541	-0.000720	0.102674	-2.547470	10.599021	3.692383
55893	0	-1.815040	-0.053654	10.217969	-0.018188	-0.000549	0.102173	-2.535260	10.561405	3.697523
55894	0	-1.800983	-0.039721	10.121719	-0.018052	-0.000402	0.101210	-2.531464	10.518635	3.700723
55895	0	-1.790030	-0.023241	10.059382	-0.017944	-0.000244	0.100586	-2.520306	10.473534	3.698766
55896	0	-1.768717	-0.033240	10.012133	-0.017735	-0.000343	0.100113	-2.509973	10.424395	3.698072
55897	0	-1.759257	-0.005407	9.949556	-0.017639	-0.000061	0.099487	-2.504186	10.375769	3.692552
55898	0	-1.762429	-0.003739	9.871801	-0.017669	-0.000048	0.098710	-2.494424	10.329224	3.689680
55899	0	-1.747477	-0.017303	9.754179	-0.017517	-0.000183	0.097534	-2.484742	10.284554	3.690767
55900	0	-1.744827	-0.045851	9.749669	-0.017494	-0.000468	0.097488	-2.475450	10.235608	3.690229
55901	0	-1.742095	-0.047693	9.711330	-0.017456	-0.000488	0.097107	-2.464204	10.199234	3.693339
55902	0	-1.746868	-0.045982	9.621108	-0.017509	-0.000466	0.096204	-2.458614	10.156839	3.689937
55903	0	-1.711593	-0.017508	9.570940	-0.017151	-0.000183	0.095703	-2.451159	10.120037	3.693919
55904	0	-1.711407	-0.040517	9.547648	-0.017142	-0.000412	0.095471	-2.445148	10.091200	3.694054
55905	0	-1.731235	-0.029846	9.491364	-0.017334	-0.000305	0.094910	-2.439210	10.070128	3.695122
55906	0	-1.721164	0.001999	9.455444	-0.017230	0.000012	0.094551	-2.432182	10.052886	3.696683
55907	0	-1.713653	-0.005572	9.460710	-0.017151	-0.000061	0.094604	-2.427899	10.040566	3.699443
55908	0	-1.692799	0.001469	9.448919	-0.016939	0.000010	0.094487	-2.424953	10.032075	3.703807
55909	0	-1.696670	0.000231	9.405537	-0.016968	0.000000	0.094055	-2.424294	10.035818	3.704529
55910	0	-1.672236	-0.011387	9.484853	-0.016722	-0.000118	0.094849	-2.421127	10.041640	3.707632
55911	0	-1.709894	-0.042345	9.441976	-0.017090	-0.000427	0.094421	-2.418693	10.057728	3.705972
55912	0	-1.705796	-0.029494	9.484284	-0.017047	-0.000298	0.094845	-2.417672	10.076121	3.709793
55913	0	-1.722646	0.000197	9.472392	-0.017212	0.000000	0.094727	-2.417421	10.098783	3.715333
55914	0	-1.726161	0.006872	9.508340	-0.017241	0.000065	0.095087	-2.414894	10.128114	3.720500
55915	0	-1.705292	0.012290	9.539364	-0.017029	0.000122	0.095398	-2.416038	10.162128	3.719990
55916	0	-1.753275	0.012170	9.611572	-0.017505	0.000123	0.096121	-2.419748	10.200620	3.718266
55917	0	-1.754896	-0.000349	9.685703	-0.017517	0.000000	0.096863	-2.426007	10.243377	3.717460
55918	0	-1.743333	-0.025428	9.727129	-0.017398	-0.000252	0.097278	-2.431037	10.290195	3.725581
55919	0	-1.730955	-0.030995	9.764976	-0.017273	-0.000305	0.097656	-2.438770	10.338193	3.725796
55920	0	-1.786885	-0.031864	9.842937	-0.017836	-0.000316	0.098435	-2.444347	10.381931	3.728928
55921	0	-1.761725	-0.024885	9.935830	-0.017578	-0.000244	0.099365	-2.451938	10.432095	3.726530
55922	0	-1.806138	-0.043852	9.977132	-0.018023	-0.000438	0.099778	-2.454944	10.480633	3.729321
55923	0	-1.791924	-0.000204	9.996915	-0.017883	0.000000	0.099976	-2.459439	10.526852	3.726171
55924	0	-1.823622	-0.037074	10.129865	-0.018201	-0.000371	0.101305	-2.461328	10.571858	3.723525
55925	0	-1.816327	-0.055274	10.180024	-0.018127	-0.000549	0.101807	-2.467286	10.617199	3.726940
55926	0	-1.829863	-0.050022	10.233586	-0.018261	-0.000496	0.102343	-2.474247	10.664381	3.726200
55927	0	-1.833938	-0.073167	10.296118	-0.018311	-0.000732	0.102966	-2.475369	10.701426	3.739171
55928	0	-1.808886	-0.061542	10.362275	-0.018064	-0.000609	0.103627	-2.484089	10.734384	3.740350
55929	0	-1.809351	-0.030046	10.406025	-0.018066	-0.000305	0.104065	-2.481007	10.769174	3.739802
55930	0	-1.844698	-0.017576	10.405072	-0.018426	-0.000175	0.104054	-2.484439	10.797293	3.742248
55931	0	-1.856836	-0.060709	10.430667	-0.018555	-0.000610	0.104309	-2.482823	10.817222	3.752126
55932	0	-1.859211	-0.023650	10.442370	-0.018582	-0.000238	0.104425	-2.482769	10.832857	3.755924
55933	0	-1.843431	-0.060742	10.436983	-0.018433	-0.000610	0.104370	-2.481668	10.839609	3.754335
55934	0	-1.836994	-0.029635	10.424806	-0.018375	-0.000299	0.104247	-2.480295	10.838492	3.759530
55935	0	-1.842197	-0.067040	10.467717	-0.018433	-0.000671	0.104675	-2.481178	10.831690	3.769019
55936	0	-1.869707	-0.072313	10.468173	-0.018717	-0.000731	0.104678	-2.475120	10.814919	3.774901
55937	0	-1.822938	-0.054369	10.400747	-0.018250	-0.000549	0.104004	-2.471029	10.797569	3.774385
55938	0	-1.836142	-0.041665	10.395505	-0.018393	-0.000417	0.103950	-2.473066	10.768066	3.771794
55939	0	-1.827911	-0.060576	10.333811	-0.018311	-0.000610	0.103333	-2.470092	10.738009	3.771357
55940	0	-1.833551	-0.053236	10.286104	-0.018371	-0.000541	0.102855	-2.462884	10.703678	3.770043
55941	0	-1.821529	-0.036198	10.217897	-0.018250	-0.000366	0.102173	-2.460326	10.670087	3.763807
55942	0	-1.856829	-0.028864	10.176548	-0.018609	-0.000298	0.101758	-2.452376	10.628972	3.766917
55943	0	-1.851264	-0.035937	10.047165	-0.018555	-0.000366	0.100464	-2.446646	10.585786	3.770655
55944	0	-1.818027	-0.034828	10.128076	-0.018226	-0.000353	0.101273	-2.443591	10.539186	3.768115
55945	0	-1.796497	-0.029708	10.016597	-0.018005	-0.000305	0.100159	-2.436446	10.497721	3.766155
55946	0	-1.800653	-0.010096	9.950901	-0.018047	-0.000107	0.099502	-2.431840	10.455480	3.761865
55947	0	-1.796285	-0.042145	9.888472	-0.018005	-0.000427	0.098877	-2.427222	10.410952	3.761915
55948	0	-1.763242	-0.022722	9.847208	-0.017677	-0.000233	0.098464	-2.422960	10.363467	3.760476
55949	0	-1.759758	-0.011605	9.754170	-0.017639	-0.000122	0.097534	-2.417981	10.319372	3.760802
55950	0	-1.746069	-0.022459	9.724970	-0.017496	-0.000233	0.097243	-2.410516	10.282381	3.762569
55951	0	-1.741747	0.000857	9.656459	-0.017456	0.000000	0.096558	-2.402437	10.241346	3.764216
55952	0	-1.753082	0.008005	9.602751	-0.017563	0.000077	0.096022	-2.401205	10.207840	3.758882
55953	0	-1.748981	0.024696	9.570811	-0.017517	0.000244	0.095703	-2.399897	10.179922	3.759803
55954	0	-1.725407	-0.029322	9.571730	-0.017280	-0.000300	0.095713	-2.393383	10.154082	3.760955
55955	0	-1.725096	-0.024042	9.491368	-0.017273	-0.000244	0.094910	-2.390957	10.132297	3.766612
55956	0	-1.727431	-0.005495	9.522534	-0.017290	-0.000054	0.095222	-2.393757	10.118041	3.764023
55957	0	-1.689414	-0.005942	9.503398	-0.016907	-0.000061	0.095032	-2.393891	10.107613	3.763231
55958	0	-1.706240	-0.030119	9.521914	-0.017065	-0.000302	0.095219	-2.394651	10.109197	3.757253
55959	0	-1.721045	-0.091649	9.484889	-0.017212	-0.000916	0.094849	-2.397882	10.112218	3.758436
55960	0	-1.702912	0.011855	9.497013	-0.017026	0.000119	0.094971	-2.400794	10.120799	3.752244
55961	0	-1.728314	-0.067132	9.484678	-0.017273	-0.000671	0.094849	-2.402800	10.137914	3.749739
55962	0	-1.755281	-0.006219	9.539142	-0.017538	-0.000061	0.095394	-2.406274	10.160397	3.750871
55963	0	-1.728648	-0.030587	9.515135	-0.017273	-0.000305	0.095154	-2.409180	10.181468	3.754947
55964	0	-1.762410	0.023255	9.599924	-0.017606	0.000242	0.096003	-2.422811	10.208102	3.752338
55965	0	-1.772277	-0.012565	9.661451	-0.017700	-0.000122	0.096619	-2.429116	10.239676	3.758082
55966	0	-1.759342	-0.037576	9.709281	-0.017563	-0.000374	0.097098	-2.433463	10.280525	3.758270
55967	0	-1.761129	0.005600	9.740612	-0.017578	0.000061	0.097412	-2.441453	10.324326	3.759590
55968	0	-1.743126	-0.031628	9.818775	-0.017401	-0.000316	0.098193	-2.444264	10.364729	3.758782
55969	0	-1.748512	-0.025397	9.862764	-0.017456	-0.000244	0.098633	-2.457742	10.403277	3.758569
55970	0	-1.797504	-0.039610	9.940890	-0.017942	-0.000386	0.099415	-2.471193	10.445642	3.756762
55971	0	-1.785822	-0.043186	9.996915	-0.017822	-0.000427	0.099976	-2.478535	10.491619	3.760215
55972	0	-1.756100	-0.013676	10.013965	-0.017529	-0.000132	0.100145	-2.486528	10.533530	3.760385
55973	0	-1.815214	-0.055592	10.076456	-0.018127	-0.000549	0.100769	-2.496101	10.566371	3.762328
55974	0	-1.820659	-0.093195	10.191404	-0.018178	-0.000929	0.101919	-2.501584	10.603260	3.766114
55975	0	-1.858338	-0.043255	10.131308	-0.018555	-0.000427	0.101318	-2.509691	10.640450	3.763512
55976	0	-1.838870	-0.074707	10.283015	-0.018369	-0.000744	0.102834	-2.515386	10.667464	3.761804
55977	0	-1.857468	-0.079544	10.216920	-0.018555	-0.000793	0.102173	-2.519678	10.694600	3.762891
55978	0	-1.818204	-0.073808	10.307835	-0.018168	-0.000737	0.103081	-2.522670	10.714415	3.770651
55979	0	-1.826467	-0.055039	10.369606	-0.018250	-0.000549	0.103699	-2.525834	10.735861	3.776610
55980	0	-1.865318	-0.043100	10.387486	-0.018646	-0.000430	0.103876	-2.528900	10.748203	3.774668
55981	0	-1.855758	-0.049485	10.394232	-0.018555	-0.000488	0.103943	-2.538180	10.756063	3.774264
55982	0	-1.795173	-0.007376	10.345239	-0.017950	-0.000074	0.103453	-2.539564	10.762586	3.775112
55983	0	-1.836892	-0.030667	10.382127	-0.018372	-0.000305	0.103821	-2.543224	10.764301	3.776759
55984	0	-1.817479	-0.037150	10.406649	-0.018184	-0.000370	0.104065	-2.546840	10.759120	3.778841
55985	0	-1.847468	-0.042769	10.419038	-0.018494	-0.000427	0.104187	-2.549354	10.742881	3.778368
55986	0	-1.837381	-0.054885	10.401346	-0.018395	-0.000551	0.104010	-2.548776	10.723676	3.777765
55987	0	-1.822842	-0.048729	10.290902	-0.018250	-0.000488	0.102905	-2.549700	10.704789	3.778023
55988	0	-1.824558	-0.035980	10.303811	-0.018269	-0.000364	0.103034	-2.546775	10.683800	3.777074
55989	0	-1.822147	-0.042345	10.248303	-0.018250	-0.000427	0.102478	-2.544537	10.657031	3.779883
55990	0	-1.815378	-0.059382	10.292184	-0.018193	-0.000604	0.102915	-2.535614	10.617670	3.779915
55991	0	-1.820778	-0.054464	10.157002	-0.018250	-0.000549	0.101562	-2.532344	10.575147	3.781311
55992	0	-1.806673	-0.010943	10.115650	-0.018106	-0.000113	0.101150	-2.529781	10.535776	3.780815
55993	0	-1.802604	-0.048092	10.004394	-0.018066	-0.000488	0.100037	-2.523404	10.494100	3.779496
55994	0	-1.782204	-0.053241	10.054654	-0.017863	-0.000535	0.100539	-2.522474	10.451657	3.779978
55995	0	-1.772326	-0.054043	9.979928	-0.017761	-0.000549	0.099792	-2.514274	10.412609	3.784180
55996	0	-1.746908	-0.046640	9.822511	-0.017504	-0.000471	0.098219	-2.510816	10.376718	3.784382
55997	0	-1.760374	-0.060682	9.796782	-0.017639	-0.000610	0.097961	-2.508730	10.339837	3.782931
55998	0	-1.722638	-0.053387	9.755318	-0.017263	-0.000543	0.097547	-2.500497	10.300870	3.779886
55999	0	-1.729568	-0.048569	9.674759	-0.017334	-0.000488	0.096741	-2.499491	10.260038	3.775857
56000	0	-1.735000	-0.047984	9.688150	-0.017380	-0.000484	0.096876	-2.497204	10.229375	3.772840
56001	0	-1.718106	-0.005651	9.656312	-0.017212	-0.000061	0.096558	-2.493902	10.197291	3.768115
56002	0	-1.706140	0.001092	9.620695	-0.017090	0.000009	0.096202	-2.493150	10.167954	3.769492
56003	0	-1.718824	-0.018061	9.582945	-0.017212	-0.000183	0.095825	-2.492187	10.144191	3.772266
56004	0	-1.714564	-0.005281	9.577529	-0.017165	-0.000056	0.095772	-2.490107	10.125332	3.768836
56005	0	-1.713758	0.006025	9.485104	-0.017151	0.000061	0.094849	-2.493081	10.113813	3.770002
56006	0	-1.747986	-0.036690	9.503845	-0.017490	-0.000368	0.095037	-2.493649	10.105674	3.766872
56007	0	-1.708767	-0.042812	9.527627	-0.017090	-0.000427	0.095276	-2.496727	10.107607	3.767590
56008	0	-1.708503	-0.024924	9.442156	-0.017086	-0.000247	0.094421	-2.501471	10.110958	3.767970
56009	0	-1.727847	-0.048877	9.466452	-0.017273	-0.000488	0.094666	-2.504101	10.122199	3.771563
56010	0	-1.693000	-0.018596	9.539299	-0.016918	-0.000185	0.095395	-2.507282	10.140956	3.770460
56011	0	-1.710460	-0.067106	9.600568	-0.017090	-0.000671	0.096008	-2.508926	10.163119	3.772211
56012	0	-1.719522	-0.055087	9.563370	-0.017180	-0.000549	0.095636	-2.512844	10.185385	3.769890
56013	0	-1.735282	-0.055026	9.624904	-0.017334	-0.000549	0.096252	-2.515998	10.212366	3.772533
56014	0	-1.745603	-0.030998	9.740038	-0.017433	-0.000307	0.097404	-2.521408	10.243833	3.779305
56015	0	-1.760397	-0.036835	9.643083	-0.017578	-0.000366	0.096436	-2.525996	10.279110	3.779955
56016	0	-1.771972	-0.037522	9.757961	-0.017692	-0.000371	0.097585	-2.532994	10.316695	3.784549
56017	0	-1.742706	-0.012837	9.734534	-0.017395	-0.000122	0.097351	-2.542382	10.359000	3.793068
56018	0	-1.755057	-0.032568	9.843200	-0.017521	-0.000319	0.098437	-2.552753	10.398096	3.792259
56019	0	-1.760780	-0.043249	9.942100	-0.017578	-0.000427	0.099426	-2.560839	10.436861	3.791587
56020	0	-1.754764	-0.044355	10.008067	-0.017516	-0.000439	0.100086	-2.568409	10.477487	3.795875
56021	0	-1.773349	-0.061446	9.996966	-0.017700	-0.000610	0.099976	-2.575113	10.520189	3.799989
56022	0	-1.785665	-0.062672	10.087377	-0.017829	-0.000619	0.100879	-2.585981	10.556203	3.802664
56023	0	-1.797428	-0.061377	10.161822	-0.017944	-0.000610	0.101624	-2.591872	10.594506	3.803957
56024	0	-1.809071	-0.049810	10.191278	-0.018065	-0.000496	0.101917	-2.596422	10.627426	3.799942
56025	0	-1.821124	-0.067323	10.247397	-0.018188	-0.000671	0.102478	-2.600563	10.657389	3.795859
56026	0	-1.813274	-0.055463	10.258788	-0.018112	-0.000553	0.102592	-2.604242	10.684854	3.799046
56027	0	-1.832923	-0.061356	10.357334	-0.018311	-0.000610	0.103577	-2.609776	10.710019	3.803269
56028	0	-1.842591	-0.061818	10.326079	-0.018409	-0.000617	0.103264	-2.613105	10.733515	3.801710
56029	0	-1.850328	-0.067309	10.400218	-0.018494	-0.000671	0.104004	-2.616978	10.748602	3.803286
56030	0	-1.839625	-0.042681	10.357204	-0.018392	-0.000431	0.103573	-2.614297	10.758204	3.804648
56031	0	-1.831147	-0.072564	10.382069	-0.018311	-0.000732	0.103821	-2.608741	10.763672	3.810226
56032	0	-1.842682	-0.059308	10.321089	-0.018435	-0.000597	0.103209	-2.606464	10.759568	3.806864
56033	0	-1.824177	-0.078611	10.296774	-0.018250	-0.000793	0.102966	-2.600261	10.755381	3.810660
56034	0	-1.810017	-0.059578	10.327550	-0.018112	-0.000596	0.103273	-2.601970	10.746472	3.810035
56035	0	-1.835319	-0.079457	10.315268	-0.018372	-0.000793	0.103149	-2.605205	10.730450	3.808815
56036	0	-1.843642	-0.066325	10.297586	-0.018457	-0.000674	0.102972	-2.594897	10.711495	3.815819
56037	0	-1.810133	-0.048061	10.260474	-0.018127	-0.000488	0.102600	-2.588265	10.686733	3.820248
56038	0	-1.834897	-0.053344	10.218722	-0.018381	-0.000535	0.102181	-2.588463	10.655068	3.822787
56039	0	-1.785121	-0.054316	10.169024	-0.017883	-0.000549	0.101685	-2.583483	10.623286	3.824182
56040	0	-1.796622	-0.065401	10.176255	-0.018003	-0.000660	0.101756	-2.578769	10.586794	3.826405
56041	0	-1.796816	-0.042116	10.083674	-0.018005	-0.000427	0.100830	-2.573841	10.548867	3.827294
56042	0	-1.783443	-0.022546	10.011658	-0.017871	-0.000233	0.100110	-2.567544	10.511481	3.827352
56043	0	-1.784583	-0.023797	10.047055	-0.017883	-0.000244	0.100464	-2.562495	10.473102	3.828487
56044	0	-1.752529	-0.016659	9.907963	-0.017566	-0.000172	0.099072	-2.558610	10.430679	3.826730
56045	0	-1.735777	-0.036124	9.888352	-0.017395	-0.000366	0.098877	-2.554821	10.391863	3.827810
56046	0	-1.746904	-0.071501	9.785819	-0.017505	-0.000723	0.097852	-2.547590	10.354457	3.827581
56047	0	-1.748437	-0.072757	9.766215	-0.017517	-0.000732	0.097656	-2.543915	10.320422	3.824003
56048	0	-1.772736	-0.053009	9.730702	-0.017757	-0.000540	0.097301	-2.534466	10.289375	3.829729
56049	0	-1.755309	-0.060515	9.680633	-0.017578	-0.000610	0.096802	-2.530313	10.264097	3.827399
56050	0	-1.738035	-0.053413	9.644887	-0.017406	-0.000540	0.096444	-2.525592	10.237414	3.827964
56051	0	-1.743240	-0.042323	9.576849	-0.017456	-0.000427	0.095764	-2.522786	10.213462	3.827044
56052	0	-1.733371	-0.016896	9.553126	-0.017348	-0.000175	0.095529	-2.516966	10.200336	3.827948
56053	0	-1.713756	-0.005085	9.503415	-0.017151	-0.000061	0.095032	-2.506716	10.188615	3.822413
56054	0	-1.723694	-0.021849	9.564855	-0.017246	-0.000224	0.095647	-2.501992	10.181818	3.818979
56055	0	-1.726256	-0.005224	9.466743	-0.017273	-0.000061	0.094666	-2.493360	10.173598	3.813656
56056	0	-1.731038	-0.016337	9.497500	-0.017313	-0.000166	0.094975	-2.492235	10.174803	3.816900
56057	0	-1.721337	-0.012181	9.570286	-0.017212	-0.000122	0.095703	-2.493895	10.180928	3.820757
56058	0	-1.722305	-0.006034	9.594500	-0.017216	-0.000061	0.095946	-2.495050	10.194057	3.822940
56059	0	-1.716304	-0.049058	9.582301	-0.017151	-0.000488	0.095825	-2.499768	10.212979	3.826959
56060	0	-1.755419	-0.067571	9.612336	-0.017542	-0.000676	0.096126	-2.501233	10.232016	3.829402
56061	0	-1.741601	-0.067199	9.606553	-0.017395	-0.000671	0.096069	-2.503956	10.261427	3.829102
56062	0	-1.739735	-0.055484	9.654533	-0.017377	-0.000551	0.096549	-2.510266	10.290073	3.826561
56063	0	-1.735627	-0.048581	9.685881	-0.017334	-0.000488	0.096863	-2.509300	10.320820	3.833621
56064	0	-1.746500	-0.029928	9.770421	-0.017440	-0.000300	0.097709	-2.510007	10.354703	3.830187
56065	0	-1.785023	0.000240	9.740699	-0.017822	0.000000	0.097412	-2.509174	10.391994	3.833193
56066	0	-1.785112	-0.054247	9.898266	-0.017818	-0.000545	0.098989	-2.508780	10.434191	3.832999
56067	0	-1.767202	-0.036742	9.868797	-0.017639	-0.000366	0.098694	-2.512127	10.476734	3.840658
56068	0	-1.786496	-0.037018	9.934619	-0.017828	-0.000369	0.099353	-2.515370	10.523750	3.842684
56069	0	-1.797739	-0.048860	9.923718	-0.017944	-0.000488	0.099243	-2.517688	10.566287	3.847698
56070	0	-1.810594	-0.049129	10.007914	-0.018072	-0.000489	0.100085	-2.521975	10.609370	3.855399
56071	0	-1.821410	-0.073007	10.131377	-0.018188	-0.000732	0.101318	-2.521290	10.642708	3.858560
56072	0	-1.814396	-0.060272	10.106003	-0.018118	-0.000607	0.101065	-2.518890	10.676599	3.865714
56073	0	-1.809444	-0.060966	10.161855	-0.018066	-0.000610	0.101624	-2.520046	10.712554	3.871411
56074	0	-1.820560	-0.042473	10.258590	-0.018185	-0.000426	0.102590	-2.520317	10.740281	3.868869
56075	0	-1.851648	-0.048856	10.277909	-0.018494	-0.000488	0.102783	-2.522652	10.770076	3.869111
56076	0	-1.837062	-0.036771	10.264999	-0.018356	-0.000367	0.102653	-2.525222	10.790371	3.872346
56077	0	-1.862559	-0.042373	10.241521	-0.018616	-0.000427	0.102417	-2.523275	10.805734	3.874687
56078	0	-1.858415	-0.041782	10.296080	-0.018575	-0.000421	0.102962	-2.522199	10.820543	3.875013
56079	0	-1.880521	-0.067042	10.302619	-0.018799	-0.000671	0.103027	-2.523132	10.831952	3.875065
56080	0	-1.831983	-0.048363	10.406281	-0.018324	-0.000487	0.104062	-2.521040	10.831771	3.877668
56081	0	-1.836539	-0.054593	10.333364	-0.018372	-0.000549	0.103333	-2.519194	10.829190	3.882062
56082	0	-1.810930	-0.017495	10.364061	-0.018115	-0.000176	0.103640	-2.519626	10.827110	3.878858
56083	0	-1.860365	-0.048100	10.296853	-0.018616	-0.000488	0.102966	-2.513474	10.817943	3.882507
56084	0	-1.857474	-0.065317	10.333944	-0.018592	-0.000657	0.103336	-2.511102	10.803190	3.884129
56085	0	-1.840601	-0.066453	10.291008	-0.018433	-0.000671	0.102905	-2.505454	10.777824	3.886010
56086	0	-1.823125	-0.046834	10.273555	-0.018258	-0.000475	0.102731	-2.500083	10.752122	3.886712
56087	0	-1.833618	-0.054374	10.217924	-0.018372	-0.000549	0.102173	-2.495886	10.716666	3.883458
56088	0	-1.784173	-0.065263	10.237400	-0.017874	-0.000661	0.102368	-2.488679	10.685033	3.879532
56089	0	-1.790654	-0.053899	10.138614	-0.017944	-0.000549	0.101379	-2.478961	10.646525	3.880983
56090	0	-1.777222	-0.015642	10.072690	-0.017809	-0.000163	0.100720	-2.473383	10.608984	3.879121
56091	0	-1.791100	-0.017268	9.961540	-0.017944	-0.000183	0.099609	-2.463312	10.574847	3.886314
56092	0	-1.808922	-0.040061	9.962675	-0.018122	-0.000407	0.099621	-2.457685	10.541679	3.888997
56093	0	-1.803461	-0.048217	9.955414	-0.018066	-0.000488	0.099548	-2.452615	10.509278	3.890908
56094	0	-1.790955	-0.047125	9.852820	-0.017942	-0.000477	0.098522	-2.448088	10.475236	3.893099
56095	0	-1.785033	-0.054409	9.839469	-0.017883	-0.000549	0.098389	-2.444060	10.441056	3.884082
56096	0	-1.754308	-0.053237	9.749026	-0.017574	-0.000540	0.097485	-2.437317	10.408545	3.887749
56097	0	-1.743130	-0.059946	9.723351	-0.017456	-0.000610	0.097229	-2.426488	10.383564	3.886180
56098	0	-1.780825	-0.033771	9.620491	-0.017835	-0.000345	0.096200	-2.419509	10.356308	3.892541
56099	0	-1.749213	-0.023734	9.656216	-0.017517	-0.000244	0.096558	-2.413445	10.330896	3.891906
56100	0	-1.731852	-0.016033	9.663208	-0.017345	-0.000170	0.096627	-2.404263	10.303193	3.892871
56101	0	-1.713085	0.000282	9.588981	-0.017151	0.000000	0.095886	-2.402858	10.283475	3.896875
56102	0	-1.764720	-0.005342	9.552909	-0.017660	-0.000056	0.095527	-2.401432	10.272170	3.897372
56103	0	-1.738379	-0.030455	9.564413	-0.017395	-0.000305	0.095642	-2.402686	10.262937	3.893286
56104	0	-1.736344	-0.036520	9.552559	-0.017373	-0.000365	0.095524	-2.404608	10.255575	3.893692
56105	0	-1.745471	-0.066873	9.466579	-0.017456	-0.000671	0.094666	-2.403395	10.258159	3.892611
56106	0	-1.721443	-0.048119	9.551906	-0.017209	-0.000484	0.095520	-2.402615	10.268831	3.890962
56107	0	-1.740498	-0.042552	9.576236	-0.017395	-0.000427	0.095764	-2.402544	10.284976	3.892916
56108	0	-1.742840	-0.005752	9.587999	-0.017415	-0.000058	0.095882	-2.403776	10.305156	3.889860
56109	0	-1.752853	-0.024141	9.600622	-0.017517	-0.000244	0.096008	-2.402537	10.323045	3.886619
56110	0	-1.743137	0.007142	9.648955	-0.017419	0.000066	0.096492	-2.397834	10.342154	3.892459
56111	0	-1.771651	-0.012173	9.661566	-0.017700	-0.000122	0.096619	-2.399418	10.365742	3.895335
56112	0	-1.763608	0.006059	9.685165	-0.017612	0.000061	0.096856	-2.401962	10.399044	3.891894
56113	0	-1.753944	-0.036756	9.722497	-0.017517	-0.000366	0.097229	-2.405541	10.429624	3.892799
56114	0	-1.783394	-0.000500	9.807002	-0.017807	-0.000003	0.098075	-2.410052	10.465334	3.890898
56115	0	-1.773150	-0.049098	9.856614	-0.017700	-0.000488	0.098572	-2.415189	10.505963	3.890900
56116	0	-1.773320	-0.061638	9.873786	-0.017702	-0.000616	0.098743	-2.417502	10.546272	3.895417
56117	0	-1.766617	-0.042680	9.936044	-0.017639	-0.000427	0.099365	-2.418979	10.581651	3.897015
56118	0	-1.778301	-0.067330	9.947172	-0.017755	-0.000671	0.099477	-2.423191	10.618661	3.896527
56119	0	-1.815170	-0.030873	10.052051	-0.018127	-0.000305	0.100525	-2.429222	10.650538	3.899264
56120	0	-1.820765	-0.031667	10.093708	-0.018177	-0.000313	0.100943	-2.435596	10.689510	3.898871
56121	0	-1.833578	-0.036906	10.131379	-0.018311	-0.000366	0.101318	-2.440771	10.722257	3.902568
56122	0	-1.838416	-0.037338	10.167086	-0.018361	-0.000372	0.101675	-2.444420	10.752472	3.902459
56123	0	-1.827496	-0.006609	10.222934	-0.018250	-0.000061	0.102234	-2.452175	10.785178	3.895613
56124	0	-1.862006	-0.020107	10.246596	-0.018606	-0.000194	0.102468	-2.462509	10.804896	3.897711
56125	0	-1.850637	-0.061362	10.333022	-0.018494	-0.000610	0.103333	-2.468104	10.823185	3.898137
56126	0	-1.822270	-0.049848	10.308210	-0.018214	-0.000495	0.103084	-2.473947	10.836771	3.900218
56127	0	-1.825631	-0.098108	10.320920	-0.018250	-0.000977	0.103210	-2.480928	10.848486	3.902852
56128	0	-1.838784	-0.050093	10.369551	-0.018386	-0.000498	0.103696	-2.486457	10.854814	3.900921
56129	0	-1.842716	-0.055074	10.376073	-0.018433	-0.000549	0.103760	-2.490110	10.852933	3.895295
56130	0	-1.859277	-0.037139	10.370191	-0.018605	-0.000369	0.103700	-2.494657	10.843305	3.896375
56131	0	-1.848039	-0.054954	10.315179	-0.018494	-0.000549	0.103149	-2.496830	10.832698	3.901594
56132	0	-1.863130	-0.049000	10.352281	-0.018650	-0.000489	0.103519	-2.499666	10.816057	3.899926
56133	0	-1.828868	-0.054364	10.278713	-0.018311	-0.000549	0.102783	-2.495351	10.795799	3.901082
56134	0	-1.842095	-0.047488	10.279602	-0.018450	-0.000478	0.102791	-2.494150	10.767763	3.895661
56135	0	-1.840571	-0.054964	10.260493	-0.018433	-0.000549	0.102600	-2.496500	10.741811	3.894153
56136	0	-1.835146	-0.054883	10.176016	-0.018379	-0.000550	0.101755	-2.496881	10.714649	3.892104
56137	0	-1.828403	-0.054879	10.114006	-0.018311	-0.000549	0.101135	-2.498252	10.688697	3.896113
56138	0	-1.792222	-0.030585	10.121031	-0.017953	-0.000304	0.101205	-2.502111	10.658022	3.893136
56139	0	-1.809556	-0.036807	10.101890	-0.018127	-0.000366	0.101013	-2.506188	10.625936	3.895394
56140	0	-1.820846	-0.024484	10.011624	-0.018248	-0.000248	0.100109	-2.504632	10.585199	3.890898
56141	0	-1.778326	-0.030572	9.949429	-0.017822	-0.000305	0.099487	-2.507278	10.544346	3.887543
56142	0	-1.782681	-0.018061	9.914171	-0.017867	-0.000185	0.099134	-2.504216	10.501846	3.882075
56143	0	-1.760375	-0.023490	9.900535	-0.017639	-0.000244	0.098999	-2.495509	10.464933	3.884005
56144	0	-1.784054	-0.046147	9.895642	-0.017874	-0.000470	0.098950	-2.487445	10.430530	3.881659
56145	0	-1.760454	-0.024000	9.784560	-0.017639	-0.000244	0.097839	-2.484581	10.394052	3.882485
56146	0	-1.778291	-0.041397	9.785755	-0.017815	-0.000420	0.097852	-2.479952	10.360967	3.882000
56147	0	-1.785674	-0.017887	9.705080	-0.017883	-0.000183	0.097046	-2.476931	10.333676	3.882515
56148	0	-1.762243	-0.041723	9.681592	-0.017648	-0.000420	0.096811	-2.476099	10.307802	3.879880
56149	0	-1.755547	-0.048985	9.613450	-0.017578	-0.000488	0.096130	-2.479972	10.284880	3.875082
56150	0	-1.757361	-0.036730	9.620283	-0.017594	-0.000370	0.096199	-2.478710	10.264279	3.877535
56151	0	-1.738414	-0.006077	9.588820	-0.017395	-0.000061	0.095886	-2.480380	10.255358	3.877508
56152	0	-1.748179	-0.042701	9.595352	-0.017495	-0.000427	0.095951	-2.482070	10.243494	3.879254
56153	0	-1.738494	-0.048811	9.539979	-0.017395	-0.000488	0.095398	-2.483852	10.235474	3.881562
56154	0	-1.730946	-0.043077	9.613403	-0.017314	-0.000427	0.096133	-2.490056	10.234215	3.878641
56155	0	-1.727121	-0.067382	9.600860	-0.017273	-0.000671	0.096008	-2.494937	10.236250	3.881906
56156	0	-1.708643	-0.024386	9.619152	-0.017087	-0.000250	0.096191	-2.489800	10.239693	3.880691
56157	0	-1.727673	-0.024459	9.655694	-0.017273	-0.000244	0.096558	-2.492286	10.248298	3.887176
56158	0	-1.740958	-0.048906	9.673757	-0.017403	-0.000489	0.096739	-2.494078	10.260609	3.886831
56159	0	-1.759045	0.005985	9.722677	-0.017578	0.000061	0.097229	-2.497447	10.279270	3.891034
56160	0	-1.755770	0.017591	9.642791	-0.017542	0.000180	0.096431	-2.504584	10.302184	3.893299
56161	0	-1.765856	-0.006549	9.734755	-0.017639	-0.000061	0.097351	-2.511817	10.329142	3.893829
56162	0	-1.739009	0.010675	9.801182	-0.017373	0.000113	0.098015	-2.520526	10.353162	3.899714
56163	0	-1.753400	-0.030963	9.789735	-0.017517	-0.000305	0.097900	-2.527703	10.377067	3.901545
56164	0	-1.769749	-0.043786	9.904909	-0.017673	-0.000437	0.099053	-2.530924	10.408947	3.903132
56165	0	-1.754183	-0.055708	9.936083	-0.017517	-0.000549	0.099365	-2.541845	10.441586	3.903703
56166	0	-1.765357	-0.069395	9.971729	-0.017628	-0.000688	0.099722	-2.551155	10.475412	3.903664
56167	0	-1.803361	-0.067460	9.966528	-0.018005	-0.000671	0.099670	-2.556838	10.511981	3.904780
56168	0	-1.814631	-0.049692	9.989993	-0.018124	-0.000495	0.099904	-2.561069	10.542107	3.906506
56169	0	-1.827463	-0.073393	10.082552	-0.018250	-0.000732	0.100830	-2.564751	10.574746	3.909117
56170	0	-1.788998	-0.049776	10.112265	-0.017873	-0.000492	0.101126	-2.573145	10.598302	3.911050
56171	0	-1.826669	-0.030549	10.174252	-0.018250	-0.000305	0.101746	-2.575512	10.621734	3.906036
56172	0	-1.830408	-0.055319	10.197960	-0.018285	-0.000550	0.101983	-2.580726	10.647484	3.910235
56173	0	-1.832509	-0.037012	10.235334	-0.018311	-0.000366	0.102356	-2.587088	10.667849	3.908655
56174	0	-1.828807	-0.044004	10.259275	-0.018279	-0.000436	0.102594	-2.593794	10.681973	3.907397
56175	0	-1.856302	-0.073488	10.308686	-0.018555	-0.000732	0.103088	-2.598548	10.695320	3.905392
56176	0	-1.808463	-0.079929	10.302334	-0.018084	-0.000799	0.103024	-2.600714	10.700566	3.899492
56177	0	-1.825316	-0.079625	10.296564	-0.018250	-0.000793	0.102966	-2.605763	10.708681	3.902125
56178	0	-1.813180	-0.067901	10.351428	-0.018135	-0.000677	0.103514	-2.609876	10.709113	3.899162
56179	0	-1.836651	-0.085459	10.376066	-0.018372	-0.000854	0.103760	-2.612001	10.707565	3.897695
56180	0	-1.835051	-0.055095	10.248104	-0.018362	-0.000550	0.102479	-2.614733	10.698706	3.897742
56181	0	-1.842250	-0.048873	10.278502	-0.018433	-0.000488	0.102783	-2.617279	10.691449	3.892533
56182	0	-1.833201	-0.066674	10.236236	-0.018352	-0.000672	0.102359	-2.613038	10.673591	3.886910
56183	0	-1.847573	-0.060256	10.260337	-0.018494	-0.000610	0.102600	-2.606336	10.657596	3.883649
56184	0	-1.812868	-0.040981	10.199984	-0.018153	-0.000412	0.101995	-2.605819	10.634079	3.886308
56185	0	-1.816512	-0.085486	10.229907	-0.018188	-0.000854	0.102295	-2.608258	10.611944	3.882456
56186	0	-1.817599	-0.078854	10.096482	-0.018204	-0.000794	0.100960	-2.603578	10.584467	3.880813
56187	0	-1.822306	-0.072595	10.083491	-0.018250	-0.000732	0.100830	-2.598199	10.558413	3.878596
56188	0	-1.810542	-0.052752	10.029588	-0.018136	-0.000537	0.100290	-2.589423	10.527446	3.876749
56189	0	-1.803485	-0.048197	9.998132	-0.018066	-0.000488	0.099976	-2.584137	10.495281	3.877588
56190	0	-1.766379	-0.041025	9.944292	-0.017698	-0.000415	0.099437	-2.580729	10.459527	3.880801
56191	0	-1.760464	-0.060457	9.863902	-0.017639	-0.000610	0.098633	-2.575953	10.423424	3.883447
56192	0	-1.766190	-0.016748	9.865071	-0.017693	-0.000172	0.098645	-2.573040	10.391800	3.884816
56193	0	-1.767258	-0.048676	9.827158	-0.017700	-0.000488	0.098267	-2.573162	10.363596	3.890839
56194	0	-1.774016	-0.066304	9.760984	-0.017768	-0.000669	0.097605	-2.568688	10.335021	3.890205
56195	0	-1.761284	-0.042474	9.753895	-0.017639	-0.000427	0.097534	-2.567688	10.308107	3.893358
56196	0	-1.768196	-0.035386	9.699932	-0.017709	-0.000361	0.096994	-2.560680	10.280435	3.896687
56197	0	-1.725136	-0.023783	9.631736	-0.017273	-0.000244	0.096313	-2.555120	10.258764	3.899200
56198	0	-1.708791	-0.010975	9.644673	-0.017108	-0.000110	0.096443	-2.557154	10.238947	3.903658
56199	0	-1.731787	-0.036299	9.649949	-0.017334	-0.000366	0.096497	-2.555304	10.223818	3.901465
56200	0	-1.747427	-0.041339	9.607716	-0.017486	-0.000422	0.096075	-2.547552	10.214300	3.904850
56201	0	-1.726533	-0.048498	9.600969	-0.017273	-0.000488	0.096008	-2.545603	10.209222	3.898584
56202	0	-1.743751	-0.054049	9.576668	-0.017441	-0.000544	0.095766	-2.543855	10.209313	3.898783
56203	0	-1.727442	-0.042616	9.588597	-0.017273	-0.000427	0.095886	-2.544514	10.215094	3.901004
56204	0	-1.721618	-0.036079	9.564107	-0.017216	-0.000364	0.095641	-2.542262	10.219667	3.903117
56205	0	-1.727633	-0.048752	9.545838	-0.017273	-0.000488	0.095459	-2.543308	10.227753	3.905328
56206	0	-1.740710	-0.036505	9.606645	-0.017402	-0.000365	0.096067	-2.545028	10.238237	3.905262
56207	0	-1.758962	-0.036481	9.643346	-0.017578	-0.000366	0.096436	-2.545347	10.255930	3.901363
56208	0	-1.743257	-0.048251	9.709972	-0.017419	-0.000486	0.097102	-2.542758	10.276150	3.902795
56209	0	-1.740988	-0.049047	9.673804	-0.017395	-0.000488	0.096741	-2.547304	10.297798	3.904326
56210	0	-1.744279	-0.037398	9.728122	-0.017426	-0.000371	0.097284	-2.552829	10.322155	3.901028
56211	0	-1.754189	-0.054711	9.807908	-0.017517	-0.000549	0.098083	-2.552220	10.355166	3.902220
56212	0	-1.777765	-0.054478	9.861843	-0.017751	-0.000546	0.098623	-2.553342	10.390474	3.905917
56213	0	-1.766409	-0.036098	9.862837	-0.017639	-0.000366	0.098633	-2.549230	10.423485	3.908512
56214	0	-1.771310	0.007035	9.971776	-0.017690	0.000071	0.099722	-2.551469	10.454403	3.908162
56215	0	-1.784850	-0.030882	9.936051	-0.017822	-0.000305	0.099365	-2.557682	10.488695	3.904621
56216	0	-1.771713	-0.025218	9.983962	-0.017693	-0.000252	0.099844	-2.560127	10.520923	3.902012
56217	0	-1.815437	-0.042944	10.045900	-0.018127	-0.000427	0.100464	-2.564571	10.555681	3.905408
56218	0	-1.807916	-0.031219	10.081610	-0.018060	-0.000310	0.100820	-2.569068	10.581792	3.905305
56219	0	-1.796761	-0.042624	10.119216	-0.017944	-0.000427	0.101196	-2.569838	10.612176	3.910586
56220	0	-1.832271	-0.060931	10.051149	-0.018296	-0.000608	0.100516	-2.572769	10.646371	3.914570
56221	0	-1.827213	-0.048726	10.180259	-0.018250	-0.000488	0.101807	-2.573588	10.675850	3.915569
56222	0	-1.836703	-0.066893	10.210131	-0.018356	-0.000669	0.102103	-2.574949	10.691877	3.913632
56223	0	-1.813959	-0.054625	10.180449	-0.018127	-0.000549	0.101807	-2.573423	10.709558	3.916952
56224	0	-1.858371	-0.078759	10.283871	-0.018579	-0.000788	0.102839	-2.575197	10.718270	3.917501
56225	0	-1.819211	-0.030522	10.272152	-0.018188	-0.000305	0.102722	-2.577172	10.726318	3.916443
56226	0	-1.837991	-0.048774	10.265911	-0.018379	-0.000489	0.102659	-2.577418	10.731085	3.916723
56227	0	-1.837442	-0.042118	10.284376	-0.018372	-0.000427	0.102844	-2.572649	10.738227	3.911231
56228	0	-1.868356	-0.053260	10.278113	-0.018682	-0.000538	0.102781	-2.568716	10.743410	3.912584
56229	0	-1.848474	-0.079477	10.260169	-0.018494	-0.000793	0.102600	-2.572129	10.737440	3.913945
56230	0	-1.821814	-0.072633	10.205624	-0.018232	-0.000735	0.102054	-2.564006	10.725460	3.915306
56231	0	-1.847305	-0.036487	10.242071	-0.018494	-0.000366	0.102417	-2.564392	10.706382	3.916624
56232	0	-1.842876	-0.054113	10.187871	-0.018453	-0.000547	0.101874	-2.559216	10.683479	3.922151
56233	0	-1.834561	-0.047757	10.193344	-0.018372	-0.000488	0.101929	-2.549166	10.658235	3.914995
56234	0	-1.798892	-0.045927	10.169779	-0.018015	-0.000467	0.101693	-2.542031	10.632904	3.914382
56235	0	-1.828553	-0.048379	10.126187	-0.018311	-0.000488	0.101257	-2.538888	10.608544	3.913121
56236	0	-1.811272	-0.041357	10.011100	-0.018139	-0.000419	0.100106	-2.535015	10.582538	3.907679
56237	0	-1.810071	-0.017391	10.046870	-0.018127	-0.000183	0.100464	-2.526450	10.555995	3.910416
56238	0	-1.798469	-0.021897	9.962422	-0.018014	-0.000226	0.099619	-2.520256	10.526287	3.913330
56239	0	-1.803380	-0.005551	9.967632	-0.018066	-0.000061	0.099670	-2.515812	10.492750	3.914095
56240	0	-1.791268	-0.040921	9.932070	-0.017941	-0.000417	0.099316	-2.509028	10.464565	3.911916
56241	0	-1.803375	-0.048236	9.869985	-0.018066	-0.000488	0.098694	-2.504059	10.430598	3.915881
56242	0	-1.791929	-0.040991	9.852608	-0.017941	-0.000416	0.098522	-2.499125	10.409852	3.917693
56243	0	-1.785864	-0.042131	9.833215	-0.017883	-0.000427	0.098328	-2.494137	10.385059	3.920135
56244	0	-1.762730	-0.047155	9.785234	-0.017652	-0.000477	0.097848	-2.489854	10.360606	3.926301
56245	0	-1.804358	-0.054241	9.698915	-0.018066	-0.000549	0.096985	-2.483616	10.337582	3.931947
56246	0	-1.757778	-0.058783	9.669039	-0.017594	-0.000597	0.096687	-2.474651	10.321892	3.940295
56247	0	-1.756015	-0.054194	9.668300	-0.017578	-0.000549	0.096680	-2.467849	10.304542	3.941835
56248	0	-1.746403	-0.034457	9.601728	-0.017482	-0.000352	0.096014	-2.461046	10.287298	3.941391
56249	0	-1.781283	-0.005490	9.607109	-0.017822	-0.000061	0.096069	-2.455675	10.280015	3.942342
56250	0	-1.736828	-0.004531	9.613479	-0.017377	-0.000050	0.096133	-2.452507	10.273715	3.943526
56251	0	-1.775403	-0.018121	9.564343	-0.017761	-0.000183	0.095642	-2.452182	10.269060	3.943296
56252	0	-1.767914	-0.017468	9.576732	-0.017686	-0.000180	0.095766	-2.447465	10.264967	3.945834
56253	0	-1.769909	-0.018402	9.631368	-0.017700	-0.000183	0.096313	-2.450481	10.267643	3.947917
56254	0	-1.764285	-0.036771	9.619039	-0.017637	-0.000369	0.096191	-2.450797	10.278304	3.950224
56255	0	-1.758890	-0.030702	9.655565	-0.017578	-0.000305	0.096558	-2.454920	10.295089	3.951477
56256	0	-1.730379	-0.024752	9.734472	-0.017295	-0.000248	0.097346	-2.456369	10.309567	3.948945
56257	0	-1.740775	-0.048556	9.728778	-0.017395	-0.000488	0.097290	-2.455070	10.328552	3.954039
56258	0	-1.756079	-0.036176	9.709892	-0.017543	-0.000361	0.097102	-2.457420	10.353737	3.949917
56259	0	-1.765634	-0.024536	9.734796	-0.017639	-0.000244	0.097351	-2.460788	10.377959	3.950861
56260	0	-1.781877	-0.037484	9.801172	-0.017797	-0.000369	0.098016	-2.469464	10.407976	3.954269
56261	0	-1.796923	-0.012446	9.850620	-0.017944	-0.000122	0.098511	-2.474203	10.440935	3.952255
56262	0	-1.801779	-0.018956	9.849684	-0.017994	-0.000189	0.098501	-2.476997	10.472701	3.952788
56263	0	-1.820755	-0.024596	9.942278	-0.018188	-0.000244	0.099426	-2.480995	10.498693	3.960281
56264	0	-1.806393	-0.024965	9.917078	-0.018044	-0.000248	0.099174	-2.484961	10.526277	3.951291
56265	0	-1.833472	-0.042561	10.021531	-0.018311	-0.000427	0.100220	-2.485064	10.557922	3.947614
56266	0	-1.838477	-0.048871	10.087690	-0.018359	-0.000485	0.100882	-2.490748	10.590995	3.946820
56267	0	-1.809142	-0.030413	10.045937	-0.018066	-0.000305	0.100464	-2.491495	10.623523	3.945923
56268	0	-1.813389	-0.048691	10.087853	-0.018117	-0.000486	0.100882	-2.494027	10.646760	3.946424
56269	0	-1.801979	-0.066950	10.137685	-0.018005	-0.000671	0.101379	-2.493803	10.667043	3.948411
56270	0	-1.817352	-0.048451	10.179797	-0.018157	-0.000484	0.101801	-2.495753	10.689619	3.950853
56271	0	-1.795335	-0.030098	10.162196	-0.017944	-0.000305	0.101624	-2.492969	10.703761	3.952474
56272	0	-1.833809	-0.054221	10.271667	-0.018329	-0.000542	0.102718	-2.495426	10.718242	3.955181
56273	0	-1.843701	-0.042299	10.223311	-0.018433	-0.000427	0.102234	-2.492584	10.727132	3.954052
56274	0	-1.850976	-0.036035	10.296321	-0.018503	-0.000359	0.102964	-2.496526	10.738410	3.951353
56275	0	-1.830937	-0.030233	10.290549	-0.018311	-0.000305	0.102905	-2.495291	10.741057	3.952836
56276	0	-1.861197	-0.011567	10.205112	-0.018614	-0.000117	0.102051	-2.495397	10.742934	3.951470
56277	0	-1.836582	-0.018034	10.247907	-0.018372	-0.000183	0.102478	-2.494188	10.740447	3.956655
56278	0	-1.847105	-0.054496	10.260401	-0.018482	-0.000545	0.102602	-2.496584	10.731929	3.956852
56279	0	-1.835533	-0.066994	10.211475	-0.018372	-0.000671	0.102112	-2.496856	10.717625	3.959783
56280	0	-1.832020	-0.042354	10.248715	-0.018339	-0.000425	0.102484	-2.496738	10.700365	3.962730
56281	0	-1.828962	-0.072722	10.211561	-0.018311	-0.000732	0.102112	-2.492817	10.680800	3.963637
56282	0	-1.824375	-0.065893	10.169590	-0.018270	-0.000662	0.101691	-2.491428	10.655661	3.966723
56283	0	-1.846673	-0.066893	10.120122	-0.018494	-0.000671	0.101196	-2.490561	10.629098	3.969530
56284	0	-1.829139	-0.041882	10.108862	-0.018318	-0.000422	0.101084	-2.488310	10.602651	3.975335
56285	0	-1.816284	-0.042522	10.065161	-0.018188	-0.000427	0.100647	-2.487957	10.577383	3.972921
56286	0	-1.810561	-0.048337	10.023416	-0.018138	-0.000484	0.100228	-2.488663	10.544350	3.971420
56287	0	-1.821488	-0.030129	10.004295	-0.018250	-0.000305	0.100037	-2.486136	10.508598	3.972324
56288	0	-1.796836	-0.004848	9.938295	-0.017998	-0.000053	0.099378	-2.482409	10.478629	3.970587
56289	0	-1.803360	-0.005859	9.912707	-0.018066	-0.000061	0.099121	-2.481520	10.444620	3.970097
56290	0	-1.772933	-0.016900	9.883242	-0.017757	-0.000178	0.098827	-2.472634	10.415964	3.967293
56291	0	-1.791359	-0.030343	9.857738	-0.017944	-0.000305	0.098572	-2.472535	10.384143	3.966976
56292	0	-1.779365	-0.011697	9.803815	-0.017822	-0.000119	0.098033	-2.471859	10.354615	3.964423
56293	0	-1.761311	-0.012071	9.790508	-0.017639	-0.000122	0.097900	-2.472193	10.328043	3.964970
56294	0	-1.750506	-0.023617	9.663116	-0.017527	-0.000242	0.096627	-2.466936	10.306390	3.962290
56295	0	-1.737555	-0.048623	9.668320	-0.017395	-0.000488	0.096680	-2.466453	10.287244	3.959723
56296	0	-1.721401	-0.036278	9.711713	-0.017234	-0.000362	0.097114	-2.468863	10.267768	3.955953
56297	0	-1.731416	-0.054941	9.662221	-0.017334	-0.000549	0.096619	-2.470926	10.248186	3.950849
56298	0	-1.746821	-0.017918	9.674917	-0.017478	-0.000184	0.096747	-2.467064	10.240541	3.955042
56299	0	-1.732301	-0.006067	9.668165	-0.017334	-0.000061	0.096680	-2.468561	10.231465	3.952870
56300	0	-1.749027	-0.018173	9.662335	-0.017495	-0.000183	0.096622	-2.468874	10.229598	3.948959
56301	0	-1.745391	-0.031080	9.668006	-0.017456	-0.000305	0.096680	-2.477509	10.230994	3.938974
56302	0	-1.751300	-0.013469	9.619146	-0.017513	-0.000134	0.096191	-2.480836	10.234602	3.940176
56303	0	-1.752301	-0.012638	9.551893	-0.017517	-0.000122	0.095520	-2.487947	10.245636	3.934861
56304	0	-1.759991	-0.013320	9.643097	-0.017591	-0.000132	0.096433	-2.491759	10.260743	3.939314
56305	0	-1.752859	-0.030692	9.649449	-0.017517	-0.000305	0.096497	-2.495762	10.278351	3.937593
56306	0	-1.725157	-0.012810	9.661089	-0.017235	-0.000126	0.096614	-2.500314	10.302197	3.937193
56307	0	-1.747057	-0.024518	9.698225	-0.017456	-0.000244	0.096985	-2.503502	10.323291	3.931179
56308	0	-1.731784	-0.031134	9.679328	-0.017303	-0.000308	0.096796	-2.509323	10.345393	3.933960
56309	0	-1.753209	-0.055670	9.783663	-0.017517	-0.000549	0.097839	-2.519938	10.366926	3.928758
56310	0	-1.774697	-0.075042	9.795274	-0.017731	-0.000748	0.097956	-2.525069	10.389899	3.928452
56311	0	-1.760079	-0.048863	9.856773	-0.017578	-0.000488	0.098572	-2.527387	10.420204	3.931667
56312	0	-1.782349	-0.012917	9.929265	-0.017807	-0.000123	0.099296	-2.536374	10.443188	3.936184
56313	0	-1.790077	-0.030899	9.905689	-0.017883	-0.000305	0.099060	-2.542736	10.467348	3.933298
56314	0	-1.800033	-0.031656	9.953791	-0.017980	-0.000314	0.099542	-2.547846	10.495150	3.938203
56315	0	-1.802381	-0.030563	10.009434	-0.018005	-0.000305	0.100098	-2.550265	10.520212	3.939633
56316	0	-1.806404	-0.018997	10.057444	-0.018043	-0.000184	0.100578	-2.558977	10.548622	3.934528
56317	0	-1.820316	-0.055127	10.070534	-0.018188	-0.000549	0.100708	-2.563153	10.569279	3.932395
56318	0	-1.847518	-0.080171	10.161542	-0.018462	-0.000798	0.101618	-2.569003	10.587875	3.932699
56319	0	-1.808008	-0.049173	10.174316	-0.018066	-0.000488	0.101746	-2.574850	10.607215	3.928953
56320	0	-1.822877	-0.080160	10.167658	-0.018216	-0.000801	0.101679	-2.577291	10.625387	3.936116
56321	0	-1.826548	-0.073355	10.137651	-0.018250	-0.000732	0.101379	-2.580468	10.647368	3.938980
56322	0	-1.852829	-0.067298	10.210475	-0.018526	-0.000674	0.102105	-2.581028	10.653788	3.933631
56323	0	-1.830936	-0.049049	10.284444	-0.018311	-0.000488	0.102844	-2.585442	10.656394	3.933113
56324	0	-1.842629	-0.061859	10.229570	-0.018431	-0.000615	0.102295	-2.591325	10.655367	3.924184
56325	0	-1.854856	-0.054942	10.217396	-0.018555	-0.000549	0.102173	-2.593342	10.652412	3.925509
56326	0	-1.847694	-0.066938	10.174849	-0.018482	-0.000672	0.101748	-2.591973	10.650406	3.921881
56327	0	-1.848595	-0.006597	10.229631	-0.018494	-0.000061	0.102295	-2.599397	10.645693	3.921561
56328	0	-1.833760	-0.061971	10.211709	-0.018356	-0.000621	0.102114	-2.600090	10.628597	3.916038
56329	0	-1.835735	-0.049004	10.150403	-0.018372	-0.000488	0.101501	-2.603988	10.616438	3.917549
56330	0	-1.789776	-0.061535	10.126526	-0.017916	-0.000614	0.101262	-2.607258	10.600006	3.914656
56331	0	-1.798225	-0.060603	10.144456	-0.018005	-0.000610	0.101440	-2.604265	10.577790	3.916040
56332	0	-1.781386	-0.066068	10.078087	-0.017838	-0.000663	0.100777	-2.603800	10.554783	3.912730
56333	0	-1.810134	-0.060863	10.095684	-0.018127	-0.000610	0.100952	-2.603759	10.529053	3.912667
56334	0	-1.804628	-0.066604	10.035574	-0.018076	-0.000669	0.100350	-2.602801	10.499073	3.914129
56335	0	-1.803724	-0.054583	9.961468	-0.018066	-0.000549	0.099609	-2.600676	10.469418	3.916413
56336	0	-1.803786	-0.035748	9.974763	-0.018069	-0.000360	0.099742	-2.600263	10.437211	3.908384
56337	0	-1.809851	-0.024006	9.882123	-0.018127	-0.000244	0.098816	-2.597428	10.407551	3.908901
56338	0	-1.779908	-0.041735	9.901343	-0.017826	-0.000420	0.099009	-2.596691	10.380192	3.911850
56339	0	-1.792034	-0.073112	9.863719	-0.017944	-0.000732	0.098633	-2.597080	10.356215	3.913160
56340	0	-1.756688	-0.060629	9.846270	-0.017591	-0.000608	0.098458	-2.596457	10.331483	3.913992
56341	0	-1.761952	-0.078767	9.765984	-0.017639	-0.000793	0.097656	-2.591559	10.312328	3.916840
56342	0	-1.732962	-0.034809	9.772865	-0.017356	-0.000355	0.097724	-2.585673	10.285382	3.912025
56343	0	-1.749941	-0.023949	9.704910	-0.017517	-0.000244	0.097046	-2.582114	10.268386	3.906925
56344	0	-1.758514	-0.035362	9.717710	-0.017604	-0.000358	0.097174	-2.579310	10.250193	3.904468
56345	0	-1.756061	-0.030417	9.619461	-0.017578	-0.000305	0.096191	-2.580011	10.233233	3.905734
56346	0	-1.740305	-0.012165	9.674963	-0.017421	-0.000120	0.096746	-2.583679	10.216151	3.903417
56347	0	-1.738851	-0.006117	9.607051	-0.017395	-0.000061	0.096069	-2.585740	10.212299	3.903419
56348	0	-1.755669	-0.030460	9.662221	-0.017566	-0.000306	0.096621	-2.585829	10.205494	3.900703
56349	0	-1.775873	-0.048956	9.637497	-0.017761	-0.000488	0.096375	-2.589249	10.206447	3.898386
56350	0	-1.763707	-0.018175	9.661817	-0.017634	-0.000186	0.096619	-2.586153	10.213550	3.901199
56351	0	-1.752526	-0.036942	9.631198	-0.017517	-0.000366	0.096313	-2.591877	10.227197	3.900552
56352	0	-1.735637	-0.000710	9.655269	-0.017350	-0.000007	0.096554	-2.594269	10.238456	3.903618
56353	0	-1.746686	-0.042987	9.673876	-0.017456	-0.000427	0.096741	-2.599267	10.255187	3.904121
56354	0	-1.743024	-0.043787	9.685561	-0.017417	-0.000433	0.096858	-2.606978	10.274846	3.904549
56355	0	-1.747096	-0.055154	9.692113	-0.017456	-0.000549	0.096924	-2.611482	10.296407	3.911527
56356	0	-1.768325	-0.080043	9.722080	-0.017670	-0.000798	0.097223	-2.615956	10.316336	3.917390
56357	0	-1.759275	-0.073564	9.783670	-0.017578	-0.000732	0.097839	-2.621666	10.337410	3.912323
56358	0	-1.787256	-0.049382	9.776882	-0.017852	-0.000495	0.097773	-2.622211	10.365653	3.922552
56359	0	-1.796613	-0.042558	9.801848	-0.017944	-0.000427	0.098022	-2.622163	10.395082	3.926151
56360	0	-1.794524	-0.073236	9.868196	-0.017927	-0.000730	0.098685	-2.627328	10.420013	3.923526
56361	0	-1.789960	-0.055182	9.875192	-0.017883	-0.000549	0.098755	-2.632134	10.442873	3.924941
56362	0	-1.842765	-0.074329	9.984262	-0.018405	-0.000738	0.099847	-2.639939	10.472861	3.928399
56363	0	-1.802002	-0.067563	10.027810	-0.018005	-0.000671	0.100281	-2.646682	10.493543	3.930047
56364	0	-1.805551	-0.068484	10.088168	-0.018035	-0.000680	0.100885	-2.654152	10.520862	3.927913
56365	0	-1.790224	-0.024705	10.076567	-0.017883	-0.000244	0.100769	-2.659339	10.546354	3.929156
56366	0	-1.812384	-0.043709	10.112416	-0.018105	-0.000434	0.101128	-2.664857	10.572144	3.927422
56367	0	-1.820513	-0.054876	10.082708	-0.018188	-0.000549	0.100830	-2.666098	10.595011	3.931828
56368	0	-1.799488	-0.060946	10.094241	-0.017978	-0.000609	0.100945	-2.668017	10.618426	3.932323
56369	0	-1.825696	-0.049204	10.150011	-0.018250	-0.000488	0.101501	-2.674190	10.630755	3.928128
56370	0	-1.833574	-0.043016	10.192408	-0.018326	-0.000435	0.101926	-2.670751	10.645851	3.930284
56371	0	-1.831453	-0.085467	10.156178	-0.018311	-0.000854	0.101562	-2.672830	10.654262	3.931732
56372	0	-1.825683	-0.084978	10.241536	-0.018258	-0.000855	0.102415	-2.668393	10.656754	3.929526
56373	0	-1.855664	-0.073186	10.223354	-0.018555	-0.000732	0.102234	-2.669650	10.662859	3.933538
56374	0	-1.849387	-0.042208	10.180653	-0.018498	-0.000426	0.101806	-2.666772	10.661650	3.934967
56375	0	-1.818391	-0.060667	10.229576	-0.018188	-0.000610	0.102295	-2.664490	10.660441	3.937193
56376	0	-1.853697	-0.047604	10.180928	-0.018546	-0.000482	0.101808	-2.660114	10.654064	3.936774
56377	0	-1.842227	-0.061116	10.156437	-0.018433	-0.000610	0.101562	-2.662873	10.646288	3.941357
56378	0	-1.827632	-0.054217	10.199520	-0.018291	-0.000551	0.101993	-2.654589	10.634222	3.938932
56379	0	-1.817379	-0.078564	10.211449	-0.018188	-0.000793	0.102112	-2.647654	10.621629	3.943100
56380	0	-1.807973	-0.052946	10.114346	-0.018099	-0.000534	0.101140	-2.644302	10.603881	3.944821
56381	0	-1.810021	-0.078856	10.095707	-0.018127	-0.000793	0.100952	-2.640587	10.576848	3.944941
56382	0	-1.817484	-0.077641	10.059921	-0.018195	-0.000784	0.100595	-2.633856	10.557587	3.950969
56383	0	-1.810118	-0.054515	10.010243	-0.018127	-0.000549	0.100098	-2.630977	10.531398	3.948406
56384	0	-1.774711	-0.071928	9.992721	-0.017770	-0.000725	0.099923	-2.626572	10.509245	3.943150
56385	0	-1.797762	-0.054189	9.998062	-0.018005	-0.000549	0.099976	-2.619949	10.481310	3.941023
56386	0	-1.816782	-0.052711	9.883053	-0.018195	-0.000535	0.098825	-2.612657	10.453495	3.942000
56387	0	-1.779661	-0.036019	9.930882	-0.017822	-0.000366	0.099304	-2.607555	10.427768	3.943984
56388	0	-1.755790	-0.010222	9.937909	-0.017588	-0.000111	0.099374	-2.599743	10.397318	3.942450
56389	0	-1.810354	-0.029776	9.821000	-0.018127	-0.000305	0.098206	-2.592990	10.373294	3.932581
56390	0	-1.781159	0.002215	9.840161	-0.017836	0.000014	0.098397	-2.585700	10.349208	3.935514
56391	0	-1.761914	-0.005849	9.765987	-0.017639	-0.000061	0.097656	-2.584582	10.329590	3.934793
56392	0	-1.763867	-0.047843	9.717874	-0.017661	-0.000484	0.097175	-2.580450	10.307026	3.935861
56393	0	-1.744462	-0.017682	9.753624	-0.017456	-0.000183	0.097534	-2.574912	10.297480	3.940639
56394	0	-1.723092	-0.040801	9.662609	-0.017251	-0.000416	0.096622	-2.567538	10.277534	3.940313
56395	0	-1.756863	-0.060053	9.698665	-0.017578	-0.000610	0.096985	-2.557778	10.270194	3.948890
56396	0	-1.743072	-0.021611	9.674473	-0.017437	-0.000225	0.096744	-2.548997	10.266687	3.958542
56397	0	-1.751052	-0.005558	9.710812	-0.017517	-0.000061	0.097107	-2.544417	10.262827	3.962468
56398	0	-1.756180	-0.047328	9.607198	-0.017566	-0.000478	0.096071	-2.540901	10.262033	3.966024
56399	0	-1.770167	-0.018278	9.655735	-0.017700	-0.000183	0.096558	-2.542386	10.267676	3.964801
56400	0	-1.776845	-0.017931	9.637294	-0.017765	-0.000183	0.096374	-2.539743	10.275626	3.966602
56401	0	-1.789301	-0.006036	9.698307	-0.017883	-0.000061	0.096985	-2.540822	10.291006	3.965475
56402	0	-1.766733	0.000673	9.704060	-0.017659	0.000001	0.097042	-2.535869	10.304542	3.966105
56403	0	-1.758857	-0.036598	9.698297	-0.017578	-0.000366	0.096985	-2.537459	10.320801	3.966733
56404	0	-1.760930	-0.030566	9.710127	-0.017599	-0.000305	0.097103	-2.539864	10.336759	3.972063
56405	0	-1.759129	-0.036632	9.789802	-0.017578	-0.000366	0.097900	-2.541840	10.356091	3.974028
56406	0	-1.792407	-0.042665	9.819729	-0.017910	-0.000428	0.098200	-2.541878	10.376418	3.978161
56407	0	-1.777367	-0.043317	9.820329	-0.017761	-0.000427	0.098206	-2.550683	10.394851	3.973245
56408	0	-1.768243	-0.007480	9.874698	-0.017665	-0.000073	0.098750	-2.554100	10.419115	3.978793
56409	0	-1.802471	-0.024071	9.887344	-0.018005	-0.000244	0.098877	-2.551981	10.445447	3.980142
56410	0	-1.793587	-0.017576	9.947725	-0.017922	-0.000176	0.099480	-2.553077	10.464878	3.977667
56411	0	-1.820869	-0.024259	9.954465	-0.018188	-0.000244	0.099548	-2.553174	10.492062	3.975299
56412	0	-1.818731	-0.036277	9.990349	-0.018168	-0.000363	0.099907	-2.554378	10.517615	3.974798
56413	0	-1.833114	-0.030557	10.131464	-0.018311	-0.000305	0.101318	-2.556636	10.544832	3.978610
56414	0	-1.800387	-0.048989	10.014773	-0.017985	-0.000489	0.100151	-2.559271	10.569937	3.976280
56415	0	-1.814415	-0.061442	10.131534	-0.018127	-0.000610	0.101318	-2.565752	10.592748	3.975230
56416	0	-1.823518	-0.067829	10.137033	-0.018222	-0.000680	0.101373	-2.565748	10.611722	3.969070
56417	0	-1.832189	-0.054682	10.149943	-0.018311	-0.000549	0.101501	-2.564752	10.628430	3.972320
56418	0	-1.821695	-0.023652	10.082431	-0.018211	-0.000239	0.100825	-2.563344	10.638681	3.975761
56419	0	-1.838141	-0.024174	10.192694	-0.018372	-0.000244	0.101929	-2.562440	10.653643	3.981719
56420	0	-1.827449	-0.017729	10.198505	-0.018270	-0.000178	0.101986	-2.563157	10.663093	3.977263
56421	0	-1.831570	-0.048528	10.186676	-0.018311	-0.000488	0.101868	-2.561613	10.672782	3.977591
56422	0	-1.801041	-0.023561	10.223295	-0.018016	-0.000238	0.102232	-2.560275	10.670554	3.979607
56423	0	-1.805717	-0.036349	10.193036	-0.018066	-0.000366	0.101929	-2.559050	10.664050	3.981549
56424	0	-1.822534	-0.029152	10.217682	-0.018231	-0.000300	0.102176	-2.550962	10.661131	3.976911
56425	0	-1.841862	-0.029582	10.266367	-0.018433	-0.000305	0.102661	-2.542324	10.649380	3.979589
56426	0	-1.814743	-0.010072	10.175277	-0.018161	-0.000104	0.101750	-2.540521	10.638161	3.980962
56427	0	-1.810891	-0.042708	10.180994	-0.018127	-0.000427	0.101807	-2.542111	10.621162	3.983206
56428	0	-1.813314	-0.011286	10.114441	-0.018152	-0.000122	0.101141	-2.533499	10.603377	3.981916
56429	0	-1.810983	-0.054137	10.101639	-0.018127	-0.000549	0.101013	-2.526270	10.587246	3.986241
56430	0	-1.819246	-0.052753	10.096183	-0.018214	-0.000534	0.100958	-2.520705	10.566388	3.982882
56431	0	-1.834748	-0.054276	10.065141	-0.018372	-0.000549	0.100647	-2.515087	10.542796	3.979295
56432	0	-1.793062	-0.035184	10.066039	-0.017958	-0.000354	0.100656	-2.514634	10.515833	3.982021
56433	0	-1.822570	-0.041938	9.949170	-0.018250	-0.000427	0.099487	-2.507393	10.492254	3.982836
56434	0	-1.811255	-0.010549	9.937897	-0.018141	-0.000107	0.099374	-2.507724	10.463515	3.977313
56435	0	-1.803807	-0.036642	9.937038	-0.018066	-0.000366	0.099365	-2.509795	10.434681	3.974308
56436	0	-1.779889	-0.017876	9.901363	-0.017827	-0.000184	0.099009	-2.505494	10.405959	3.973599
56437	0	-1.791693	-0.035861	9.875989	-0.017944	-0.000366	0.098755	-2.498500	10.378005	3.972047
56438	0	-1.798679	-0.034493	9.809769	-0.018012	-0.000352	0.098093	-2.492176	10.352352	3.975787
56439	0	-1.780215	-0.011771	9.814819	-0.017822	-0.000122	0.098145	-2.488901	10.332721	3.976131
56440	0	-1.770012	-0.029196	9.772779	-0.017721	-0.000297	0.097724	-2.485287	10.311883	3.977509
56441	0	-1.762219	-0.011988	9.723208	-0.017639	-0.000122	0.097229	-2.484545	10.295731	3.974455
56442	0	-1.746764	-0.005772	9.687142	-0.017484	-0.000057	0.096869	-2.486971	10.280570	3.971341
56443	0	-1.756381	-0.011992	9.686539	-0.017578	-0.000122	0.096863	-2.486248	10.267494	3.975472
56444	0	-1.741872	0.006684	9.735740	-0.017427	0.000065	0.097356	-2.485746	10.261079	3.972899
56445	0	-1.750610	-0.000054	9.680375	-0.017517	0.000000	0.096802	-2.488175	10.251963	3.979156
56446	0	-1.754792	-0.024291	9.637984	-0.017556	-0.000246	0.096378	-2.486256	10.246003	3.980116
56447	0	-1.751017	-0.012237	9.668094	-0.017517	-0.000122	0.096680	-2.488449	10.241664	3.977088
56448	0	-1.780549	-0.005958	9.692637	-0.017809	-0.000062	0.096926	-2.487434	10.241496	3.972914
56449	0	-1.776428	-0.000007	9.680120	-0.017761	0.000000	0.096802	-2.489339	10.248981	3.971191
56450	0	-1.740739	-0.031002	9.643260	-0.017402	-0.000306	0.096434	-2.495791	10.259635	3.971259
56451	0	-1.752163	-0.049003	9.686196	-0.017517	-0.000488	0.096863	-2.499669	10.268886	3.972720
56452	0	-1.771693	-0.006533	9.679853	-0.017710	-0.000065	0.096800	-2.502068	10.281292	3.969079
56453	0	-1.788897	-0.006364	9.741107	-0.017883	-0.000061	0.097412	-2.506944	10.291853	3.970536
56454	0	-1.741466	-0.006789	9.765193	-0.017406	-0.000067	0.097653	-2.510103	10.305357	3.968382
56455	0	-1.759132	-0.018419	9.814217	-0.017578	-0.000183	0.098145	-2.513206	10.324651	3.967241
56456	0	-1.780237	-0.049453	9.831929	-0.017788	-0.000491	0.098322	-2.518978	10.345370	3.968172
56457	0	-1.783672	-0.012465	9.905745	-0.017822	-0.000122	0.099060	-2.523774	10.365988	3.969915
56458	0	-1.781322	-0.031738	9.880614	-0.017791	-0.000311	0.098810	-2.533098	10.395899	3.973636
56459	0	-1.801991	-0.018753	9.960674	-0.018005	-0.000183	0.099609	-2.539996	10.416520	3.974454
56460	0	-1.811003	-0.019600	9.966213	-0.018096	-0.000193	0.099665	-2.545699	10.436577	3.970465
56461	0	-1.814165	-0.018938	9.997300	-0.018127	-0.000183	0.099976	-2.554697	10.456763	3.970261
56462	0	-1.798419	-0.062338	9.984577	-0.017973	-0.000624	0.099848	-2.556135	10.473556	3.969102
56463	0	-1.801853	-0.048896	10.046150	-0.018005	-0.000488	0.100464	-2.558650	10.492457	3.973086
56464	0	-1.810723	-0.030832	10.137115	-0.018093	-0.000307	0.101374	-2.561819	10.512321	3.975905
56465	0	-1.825889	-0.043297	10.131665	-0.018250	-0.000427	0.101318	-2.570106	10.526813	3.975490
56466	0	-1.815333	-0.032076	10.198471	-0.018147	-0.000318	0.101986	-2.575490	10.538351	3.973673
56467	0	-1.831220	-0.048528	10.174532	-0.018311	-0.000488	0.101746	-2.573906	10.544101	3.977691
56468	0	-1.831603	-0.036415	10.192745	-0.018314	-0.000360	0.101928	-2.579789	10.549860	3.980912
56469	0	-1.819169	-0.042553	10.180607	-0.018188	-0.000427	0.101807	-2.579621	10.557361	3.984303
56470	0	-1.819504	-0.048485	10.198786	-0.018195	-0.000485	0.101988	-2.580846	10.561101	3.979513
56471	0	-1.848948	-0.036148	10.174638	-0.018494	-0.000366	0.101746	-2.577327	10.560274	3.978225
56472	0	-1.823714	-0.041721	10.174742	-0.018242	-0.000419	0.101747	-2.577453	10.558803	3.980687
56473	0	-1.811545	-0.043027	10.229703	-0.018127	-0.000427	0.102295	-2.582596	10.549242	3.982570
56474	0	-1.852368	-0.073846	10.150659	-0.018531	-0.000739	0.101505	-2.583678	10.545022	3.984344
56475	0	-1.835625	-0.036625	10.113804	-0.018372	-0.000366	0.101135	-2.585492	10.531521	3.985796
56476	0	-1.814035	-0.055102	10.144834	-0.018158	-0.000550	0.101445	-2.588122	10.515495	3.986001
56477	0	-1.811052	-0.043132	10.138240	-0.018127	-0.000427	0.101379	-2.594531	10.500223	3.984682
56478	0	-1.832141	-0.043585	10.120505	-0.018338	-0.000436	0.101202	-2.596344	10.485064	3.984698
56479	0	-1.810144	-0.036164	10.059064	-0.018127	-0.000366	0.100586	-2.592946	10.459289	3.982327
56480	0	-1.817579	-0.047506	10.047650	-0.018198	-0.000480	0.100472	-2.589428	10.437799	3.982222
56481	0	-1.810350	-0.030129	10.004097	-0.018127	-0.000305	0.100037	-2.586762	10.414226	3.981844
56482	0	-1.781142	-0.029262	9.986548	-0.017836	-0.000298	0.099861	-2.582915	10.390314	3.981286
56483	0	-1.767873	-0.036332	9.912494	-0.017700	-0.000366	0.099121	-2.581370	10.369355	3.980191
56484	0	-1.793876	-0.060486	9.925508	-0.017962	-0.000605	0.099251	-2.583457	10.345857	3.973135
56485	0	-1.791992	-0.030881	9.882034	-0.017944	-0.000305	0.098816	-2.589468	10.321389	3.969975
56486	0	-1.787076	-0.055563	9.834076	-0.017896	-0.000557	0.098336	-2.589715	10.296184	3.970244
56487	0	-1.768079	-0.073256	9.827009	-0.017700	-0.000732	0.098267	-2.591664	10.277419	3.971768
56488	0	-1.745715	-0.042536	9.846009	-0.017478	-0.000428	0.098456	-2.590142	10.257020	3.972085
56489	0	-1.780593	-0.054823	9.778130	-0.017822	-0.000549	0.097778	-2.590672	10.241744	3.970420
56490	0	-1.770606	-0.035720	9.772716	-0.017729	-0.000364	0.097723	-2.584150	10.218929	3.966550
56491	0	-1.774607	-0.054313	9.747594	-0.017761	-0.000549	0.097473	-2.578679	10.204978	3.965916
56492	0	-1.759829	-0.017158	9.717479	-0.017610	-0.000172	0.097173	-2.580389	10.195510	3.963694
56493	0	-1.756710	-0.030356	9.716997	-0.017578	-0.000305	0.097168	-2.580275	10.186384	3.963708
56494	0	-1.724308	-0.036039	9.656286	-0.017251	-0.000363	0.096561	-2.578586	10.180843	3.961325
56495	0	-1.744843	-0.030471	9.637589	-0.017456	-0.000305	0.096375	-2.579815	10.175669	3.965496
56496	0	-1.731558	-0.024155	9.729251	-0.017319	-0.000244	0.097292	-2.578529	10.175859	3.973875
56497	0	-1.739427	-0.042587	9.710707	-0.017395	-0.000427	0.097107	-2.578716	10.178859	3.970623
56498	0	-1.758033	-0.024886	9.759463	-0.017577	-0.000242	0.097595	-2.588311	10.186444	3.965802
56499	0	-1.770476	-0.030717	9.753334	-0.017700	-0.000305	0.097534	-2.592443	10.195710	3.969905
56500	0	-1.771942	-0.031283	9.771361	-0.017710	-0.000310	0.097715	-2.597634	10.210968	3.969595
56501	0	-1.764668	-0.012302	9.741075	-0.017639	-0.000122	0.097412	-2.600552	10.223707	3.967533
56502	0	-1.729849	-0.031350	9.807881	-0.017288	-0.000308	0.098081	-2.608758	10.239607	3.963583
56503	0	-1.777404	-0.042165	9.789809	-0.017761	-0.000427	0.097900	-2.603988	10.258504	3.971611
56504	0	-1.767824	-0.023736	9.844254	-0.017665	-0.000234	0.098445	-2.610124	10.277903	3.966520
56505	0	-1.789955	-0.036870	9.838571	-0.017883	-0.000366	0.098389	-2.614803	10.300742	3.969566
56506	0	-1.787001	-0.037814	9.911181	-0.017856	-0.000372	0.099114	-2.623775	10.321251	3.970813
56507	0	-1.765626	-0.024679	9.905701	-0.017639	-0.000244	0.099060	-2.628638	10.344931	3.970008
56508	0	-1.780725	-0.024663	9.880715	-0.017796	-0.000250	0.098809	-2.626695	10.362379	3.968720
56509	0	-1.802106	-0.054832	9.960654	-0.018005	-0.000549	0.099609	-2.627321	10.384334	3.971305
56510	0	-1.811017	-0.042678	10.057800	-0.018098	-0.000425	0.100580	-2.630719	10.402248	3.973314
56511	0	-1.789996	-0.006090	10.094920	-0.017883	-0.000061	0.100952	-2.632355	10.425056	3.971213
56512	0	-1.793033	-0.036548	10.082098	-0.017917	-0.000366	0.100823	-2.633337	10.444460	3.964053
56513	0	-1.789990	-0.042966	10.058297	-0.017883	-0.000427	0.100586	-2.637859	10.467270	3.964876
56514	0	-1.817028	-0.037143	10.106584	-0.018161	-0.000372	0.101068	-2.639035	10.481897	3.968235
56515	0	-1.807773	-0.042806	10.137737	-0.018066	-0.000427	0.101379	-2.641716	10.498587	3.972398
56516	0	-1.809762	-0.030167	10.143419	-0.018089	-0.000307	0.101436	-2.637351	10.511886	3.971692
56517	0	-1.831249	-0.042617	10.137905	-0.018311	-0.000427	0.101379	-2.637895	10.517963	3.971623
56518	0	-1.813792	-0.036328	10.168260	-0.018132	-0.000364	0.101684	-2.638564	10.528267	3.969204
56519	0	-1.831299	-0.066774	10.229451	-0.018311	-0.000671	0.102295	-2.636244	10.534880	3.967470
56520	0	-1.818946	-0.029499	10.192844	-0.018193	-0.000299	0.101928	-2.634045	10.534500	3.970362
56521	0	-1.805681	-0.054752	10.162525	-0.018066	-0.000549	0.101624	-2.633786	10.527547	3.971106
56522	0	-1.822302	-0.066985	10.101737	-0.018230	-0.000669	0.101016	-2.637053	10.522998	3.969207
56523	0	-1.830402	-0.054471	10.205198	-0.018311	-0.000549	0.102051	-2.633658	10.519539	3.969424
56524	0	-1.816312	-0.047985	10.120052	-0.018176	-0.000480	0.101198	-2.635649	10.508726	3.964328
56525	0	-1.792736	-0.060502	10.162656	-0.017944	-0.000610	0.101624	-2.631433	10.493441	3.960668
56526	0	-1.826314	-0.059965	10.083834	-0.018277	-0.000600	0.100836	-2.632940	10.481352	3.961517
56527	0	-1.792681	-0.054298	10.046703	-0.017944	-0.000549	0.100464	-2.627457	10.465216	3.961304
56528	0	-1.795061	-0.040593	10.010708	-0.017971	-0.000415	0.100103	-2.619022	10.445675	3.958668
56529	0	-1.804196	-0.042310	10.052931	-0.018066	-0.000427	0.100525	-2.616043	10.421659	3.960307
56530	0	-1.799929	-0.035242	9.980442	-0.018018	-0.000359	0.099801	-2.610748	10.404292	3.957037
56531	0	-1.792246	-0.029801	9.930817	-0.017944	-0.000305	0.099304	-2.604221	10.382912	3.958463
56532	0	-1.757376	-0.047134	9.992598	-0.017595	-0.000474	0.099922	-2.602936	10.362068	3.961007
56533	0	-1.810399	-0.017637	9.955262	-0.018127	-0.000183	0.099548	-2.596927	10.338935	3.961816
56534	0	-1.775371	-0.029020	9.870559	-0.017776	-0.000293	0.098701	-2.595666	10.316346	3.962854
56535	0	-1.744000	-0.023483	9.851361	-0.017456	-0.000244	0.098511	-2.586553	10.301532	3.966156
56536	0	-1.728140	-0.028036	9.796994	-0.017303	-0.000287	0.097966	-2.580462	10.280685	3.966224
56537	0	-1.755846	-0.011608	9.772083	-0.017578	-0.000122	0.097717	-2.575163	10.261491	3.970545
56538	0	-1.758575	-0.029008	9.754345	-0.017600	-0.000294	0.097541	-2.572602	10.248537	3.975583
56539	0	-1.762996	-0.060721	9.790207	-0.017639	-0.000610	0.097900	-2.570631	10.241614	3.981611
56540	0	-1.767379	-0.060480	9.747751	-0.017682	-0.000605	0.097476	-2.572593	10.235733	3.978278
56541	0	-1.769587	-0.042175	9.661947	-0.017700	-0.000427	0.096619	-2.567829	10.234469	3.982957
56542	0	-1.768394	-0.035325	9.704826	-0.017692	-0.000356	0.097047	-2.566668	10.229274	3.984577
56543	0	-1.751385	-0.017732	9.704649	-0.017517	-0.000183	0.097046	-2.561601	10.229309	3.981641
56544	0	-1.757083	-0.010864	9.692507	-0.017572	-0.000111	0.096925	-2.561024	10.231307	3.979590
56545	0	-1.751572	-0.030324	9.643580	-0.017517	-0.000305	0.096436	-2.560465	10.233556	3.983404
56546	0	-1.739244	-0.017467	9.698482	-0.017392	-0.000180	0.096985	-2.555637	10.237759	3.982732
56547	0	-1.740439	-0.030717	9.734939	-0.017395	-0.000305	0.097351	-2.559745	10.252668	3.983197
56548	0	-1.754413	-0.031132	9.722375	-0.017536	-0.000310	0.097225	-2.563133	10.265932	3.980614
56549	0	-1.740179	-0.036134	9.704470	-0.017395	-0.000366	0.097046	-2.559115	10.277810	3.982402
56550	0	-1.742585	-0.035836	9.746732	-0.017409	-0.000357	0.097470	-2.562917	10.301109	3.976416
56551	0	-1.765348	-0.054364	9.771473	-0.017639	-0.000549	0.097717	-2.557947	10.321770	3.990379
56552	0	-1.774649	-0.053506	9.862410	-0.017730	-0.000538	0.098627	-2.556460	10.345092	3.989320
56553	0	-1.771794	-0.030798	9.844651	-0.017700	-0.000305	0.098450	-2.561479	10.369631	3.989009
56554	0	-1.775019	-0.006644	9.874574	-0.017736	-0.000067	0.098748	-2.562829	10.389494	3.995386
56555	0	-1.802309	-0.055027	9.832439	-0.018005	-0.000549	0.098328	-2.565717	10.414023	3.996142
56556	0	-1.793428	-0.030724	9.905072	-0.017920	-0.000308	0.099053	-2.566552	10.434957	3.998073
56557	0	-1.826548	-0.067020	9.881298	-0.018250	-0.000671	0.098816	-2.566914	10.457346	4.006790
56558	0	-1.817830	-0.060503	9.947728	-0.018160	-0.000608	0.099481	-2.564714	10.482456	4.015576
56559	0	-1.778049	-0.011954	10.046046	-0.017761	-0.000122	0.100464	-2.563551	10.508321	4.021768
56560	0	-1.811705	-0.054653	10.088140	-0.018106	-0.000545	0.100883	-2.567579	10.525306	4.018201
56561	0	-1.796329	-0.024391	10.082670	-0.017944	-0.000244	0.100830	-2.569036	10.550728	4.021564
56562	0	-1.786753	-0.012204	10.088222	-0.017860	-0.000122	0.100883	-2.570797	10.562671	4.018306
56563	0	-1.813828	-0.024145	10.058399	-0.018127	-0.000244	0.100586	-2.569501	10.578885	4.015670
56564	0	-1.834608	-0.047996	10.173840	-0.018332	-0.000484	0.101741	-2.567230	10.598064	4.018011
56565	0	-1.825505	-0.036565	10.168358	-0.018250	-0.000366	0.101685	-2.568312	10.608171	4.022642
56566	0	-1.844395	-0.054818	10.107138	-0.018444	-0.000548	0.101071	-2.569888	10.611905	4.019411
56567	0	-1.824797	-0.067374	10.083034	-0.018250	-0.000671	0.100830	-2.574319	10.614009	4.019198
56568	0	-1.842377	-0.048915	10.131947	-0.018430	-0.000494	0.101318	-2.570569	10.611092	4.022129
56569	0	-1.849218	-0.055408	10.174585	-0.018494	-0.000549	0.101746	-2.577715	10.613290	4.018829
56570	0	-1.860535	-0.043455	10.113664	-0.018613	-0.000437	0.101135	-2.576897	10.608640	4.022504
56571	0	-1.824001	-0.048500	10.070975	-0.018250	-0.000488	0.100708	-2.574897	10.601677	4.025198
56572	0	-1.846316	-0.060167	10.138435	-0.018475	-0.000605	0.101382	-2.573325	10.592616	4.022745
56573	0	-1.841653	-0.042210	10.101614	-0.018433	-0.000427	0.101013	-2.569222	10.578216	4.024038
56574	0	-1.844543	-0.065809	10.089992	-0.018462	-0.000662	0.100897	-2.566715	10.563038	4.022630
56575	0	-1.822811	-0.054796	10.065086	-0.018250	-0.000549	0.100647	-2.566895	10.542519	4.024063
56576	0	-1.819063	-0.035844	10.090164	-0.018207	-0.000364	0.100899	-2.561969	10.528226	4.025703
56577	0	-1.816868	-0.030041	10.028437	-0.018188	-0.000305	0.100281	-2.558283	10.509439	4.024760
56578	0	-1.813200	-0.022799	10.010750	-0.018149	-0.000235	0.100104	-2.552456	10.493392	4.023876
56579	0	-1.780603	-0.042369	9.955126	-0.017822	-0.000427	0.099548	-2.550104	10.478546	4.024685
56580	0	-1.807662	-0.041318	9.949640	-0.018095	-0.000421	0.099493	-2.543317	10.461195	4.026597
56581	0	-1.792091	-0.017855	9.943050	-0.017944	-0.000183	0.099426	-2.539851	10.438018	4.023838
56582	0	-1.787272	-0.010692	9.882806	-0.017898	-0.000113	0.098824	-2.533992	10.412998	4.024777
56583	0	-1.810606	-0.005459	9.875881	-0.018127	-0.000061	0.098755	-2.528246	10.392041	4.028258
56584	0	-1.769819	-0.034717	9.785082	-0.017719	-0.000354	0.097847	-2.522196	10.371193	4.031137
56585	0	-1.774378	-0.023861	9.784254	-0.017761	-0.000244	0.097839	-2.517466	10.354595	4.031540
56586	0	-1.771183	-0.028868	9.754266	-0.017727	-0.000295	0.097540	-2.512158	10.340735	4.033430
56587	0	-1.774386	-0.030416	9.735425	-0.017761	-0.000305	0.097351	-2.512724	10.324130	4.029729
56588	0	-1.765485	-0.029887	9.778604	-0.017666	-0.000303	0.097784	-2.509329	10.315070	4.028462
56589	0	-1.775242	-0.023928	9.735269	-0.017761	-0.000244	0.097351	-2.505343	10.308546	4.031211
56590	0	-1.773205	-0.040988	9.705099	-0.017744	-0.000418	0.097049	-2.497831	10.298208	4.036012
56591	0	-1.738734	-0.018194	9.710831	-0.017395	-0.000183	0.097107	-2.498162	10.293009	4.042904
56592	0	-1.780098	-0.023734	9.729306	-0.017807	-0.000242	0.097292	-2.494146	10.289764	4.042960
56593	0	-1.757413	-0.029909	9.753492	-0.017578	-0.000305	0.097534	-2.488743	10.288923	4.046504
56594	0	-1.763403	-0.005211	9.722950	-0.017632	-0.000050	0.097230	-2.493469	10.295725	4.042852
56595	0	-1.757565	-0.030370	9.680221	-0.017578	-0.000305	0.096802	-2.493447	10.296651	4.048720
56596	0	-1.776035	-0.029675	9.716727	-0.017756	-0.000302	0.097168	-2.488639	10.305101	4.051698
56597	0	-1.758566	-0.012031	9.753282	-0.017578	-0.000122	0.097534	-2.488320	10.317820	4.051756
56598	0	-1.790393	-0.024380	9.722515	-0.017899	-0.000241	0.097226	-2.493039	10.328019	4.052117
56599	0	-1.777179	-0.006426	9.795951	-0.017761	-0.000061	0.097961	-2.498559	10.344239	4.053598
56600	0	-1.766674	-0.012974	9.752821	-0.017660	-0.000129	0.097529	-2.501483	10.355865	4.053432
56601	0	-1.777067	-0.018514	9.795971	-0.017761	-0.000183	0.097961	-2.505609	10.370777	4.054662
56602	0	-1.785422	-0.036849	9.783320	-0.017841	-0.000371	0.097836	-2.504442	10.389729	4.054629
56603	0	-1.765275	-0.012544	9.826416	-0.017639	-0.000122	0.098267	-2.510127	10.409445	4.053285
56604	0	-1.786313	-0.012811	9.892988	-0.017850	-0.000130	0.098932	-2.510052	10.428608	4.052546
56605	0	-1.770978	-0.000252	9.954663	-0.017700	0.000000	0.099548	-2.514692	10.443517	4.053010
56606	0	-1.773235	-0.036784	9.923703	-0.017719	-0.000372	0.099239	-2.511654	10.462485	4.059091
56607	0	-1.783533	-0.030608	10.003429	-0.017822	-0.000305	0.100037	-2.514443	10.481316	4.059269
56608	0	-1.803886	-0.043121	10.027381	-0.018032	-0.000429	0.100275	-2.518530	10.492936	4.058044
56609	0	-1.813443	-0.030653	10.046260	-0.018127	-0.000305	0.100464	-2.521838	10.504766	4.053934
56610	0	-1.815543	-0.006514	10.106890	-0.018142	-0.000064	0.101071	-2.525014	10.524133	4.050861
56611	0	-1.819818	-0.036443	10.076730	-0.018188	-0.000366	0.100769	-2.524746	10.539020	4.046996
56612	0	-1.828089	-0.048343	10.094629	-0.018270	-0.000485	0.100948	-2.524254	10.555763	4.048917
56613	0	-1.825346	-0.054707	10.113455	-0.018250	-0.000549	0.101135	-2.523462	10.564093	4.049638
56614	0	-1.789728	-0.017948	10.101032	-0.017892	-0.000179	0.101011	-2.525382	10.574070	4.052102
56615	0	-1.819126	-0.024802	10.089060	-0.018188	-0.000244	0.100891	-2.531559	10.581071	4.047366
56616	0	-1.831328	-0.049854	10.137802	-0.018316	-0.000497	0.101377	-2.535171	10.581530	4.043831
56617	0	-1.824535	-0.042559	10.125808	-0.018250	-0.000427	0.101257	-2.535062	10.580662	4.042459
56618	0	-1.829692	-0.036792	10.113728	-0.018303	-0.000363	0.101136	-2.542038	10.577698	4.038023
56619	0	-1.817963	-0.018274	10.186926	-0.018188	-0.000183	0.101868	-2.543401	10.571575	4.037462
56620	0	-1.815837	-0.030296	10.132355	-0.018171	-0.000305	0.101321	-2.542609	10.560767	4.040302
56621	0	-1.811480	-0.030534	10.113752	-0.018127	-0.000305	0.101135	-2.544572	10.550260	4.036097
56622	0	-1.839254	-0.042628	10.138599	-0.018408	-0.000428	0.101383	-2.544140	10.536817	4.032514
56623	0	-1.829402	-0.054570	10.138240	-0.018311	-0.000549	0.101379	-2.541772	10.521957	4.035749
56624	0	-1.795509	-0.072343	10.059487	-0.017973	-0.000726	0.100592	-2.540888	10.505443	4.035226
56625	0	-1.804816	-0.042502	10.003992	-0.018066	-0.000427	0.100037	-2.540124	10.488364	4.028893
56626	0	-1.782271	-0.029636	9.974154	-0.017847	-0.000301	0.099737	-2.536111	10.464205	4.028956
56627	0	-1.792611	-0.048588	10.003990	-0.017944	-0.000488	0.100037	-2.535118	10.447139	4.027350
56628	0	-1.794757	-0.060285	9.931384	-0.017969	-0.000607	0.099310	-2.532547	10.426063	4.032887
56629	0	-1.779779	-0.030009	9.906447	-0.017822	-0.000305	0.099060	-2.528411	10.401566	4.030735
56630	0	-1.781502	-0.035696	9.913321	-0.017835	-0.000357	0.099130	-2.530410	10.382684	4.039069
56631	0	-1.792225	-0.048633	9.857581	-0.017944	-0.000488	0.098572	-2.529877	10.360820	4.041892
56632	0	-1.775741	-0.011372	9.913249	-0.017778	-0.000118	0.099129	-2.526390	10.340365	4.039249
56633	0	-1.768155	-0.005483	9.826996	-0.017700	-0.000061	0.098267	-2.520890	10.322436	4.039895
56634	0	-1.758309	-0.041221	9.797151	-0.017602	-0.000416	0.097968	-2.518447	10.304166	4.035344
56635	0	-1.780220	-0.006297	9.784301	-0.017822	-0.000061	0.097839	-2.522442	10.284488	4.037969
56636	0	-1.764317	-0.000117	9.778806	-0.017660	-0.000005	0.097785	-2.519938	10.268432	4.043536
56637	0	-1.762325	-0.030362	9.765913	-0.017639	-0.000305	0.097656	-2.519821	10.253588	4.049063
56638	0	-1.710510	0.006542	9.741939	-0.017119	0.000064	0.097417	-2.519769	10.240573	4.047018
56639	0	-1.775239	-0.030447	9.735269	-0.017761	-0.000305	0.097351	-2.520698	10.233981	4.038579
56640	0	-1.773916	-0.012232	9.686655	-0.017744	-0.000121	0.096866	-2.523868	10.231987	4.029215
56641	0	-1.775688	-0.048342	9.741293	-0.017761	-0.000488	0.097412	-2.519877	10.230691	4.033152
56642	0	-1.762622	-0.035958	9.753591	-0.017631	-0.000357	0.097535	-2.525005	10.229403	4.038436
56643	0	-1.727008	-0.024368	9.722951	-0.017273	-0.000244	0.097229	-2.526176	10.229860	4.039671
56644	0	-1.738994	-0.018348	9.722984	-0.017389	-0.000183	0.097230	-2.528394	10.234432	4.035936
56645	0	-1.764187	-0.036452	9.777784	-0.017639	-0.000366	0.097778	-2.528144	10.241441	4.036533
56646	0	-1.764757	-0.049135	9.722753	-0.017645	-0.000485	0.097228	-2.536867	10.248446	4.035017
56647	0	-1.734078	-0.024418	9.759401	-0.017334	-0.000244	0.097595	-2.538641	10.260271	4.038367
56648	0	-1.760042	-0.055237	9.722468	-0.017592	-0.000550	0.097226	-2.542843	10.273526	4.041584
56649	0	-1.782795	-0.055292	9.796037	-0.017822	-0.000549	0.097961	-2.548815	10.284017	4.040785
56650	0	-1.771890	-0.043901	9.765205	-0.017712	-0.000435	0.097653	-2.555415	10.296377	4.036749
56651	0	-1.801704	-0.036540	9.789825	-0.018005	-0.000366	0.097900	-2.556211	10.313886	4.037699
56652	0	-1.773589	-0.000030	9.862591	-0.017724	0.000001	0.098628	-2.559427	10.331495	4.036385
56653	0	-1.770973	-0.037043	9.899730	-0.017700	-0.000366	0.098999	-2.566061	10.346378	4.035486
56654	0	-1.767158	-0.025318	9.856557	-0.017658	-0.000253	0.098568	-2.568357	10.365733	4.035106
56655	0	-1.765142	-0.037047	9.954615	-0.017639	-0.000366	0.099548	-2.574961	10.383699	4.041048
56656	0	-1.798327	-0.019814	10.015137	-0.017969	-0.000192	0.100154	-2.584072	10.403728	4.042249
56657	0	-1.808137	-0.030746	9.991184	-0.018066	-0.000305	0.099915	-2.588441	10.424729	4.043777
56658	0	-1.804719	-0.073977	10.015092	-0.018036	-0.000737	0.100153	-2.593097	10.441490	4.046811
56659	0	-1.795438	-0.049099	10.040102	-0.017944	-0.000488	0.100403	-2.597962	10.456790	4.043546
56660	0	-1.833956	-0.056186	10.027527	-0.018331	-0.000555	0.100277	-2.607513	10.470896	4.039931
56661	0	-1.788801	-0.036750	10.089027	-0.017883	-0.000366	0.100891	-2.610732	10.480083	4.038626
56662	0	-1.765360	-0.031011	10.107145	-0.017649	-0.000308	0.101072	-2.614880	10.489464	4.033021
56663	0	-1.813139	-0.048865	10.162283	-0.018127	-0.000488	0.101624	-2.617098	10.497745	4.028733
56664	0	-1.807527	-0.042920	10.168261	-0.018075	-0.000428	0.101683	-2.619979	10.501890	4.025044
56665	0	-1.812635	-0.067208	10.180683	-0.018127	-0.000671	0.101807	-2.622547	10.504484	4.020775
56666	0	-1.794079	-0.054711	10.186799	-0.017942	-0.000551	0.101868	-2.619629	10.506456	4.024470
56667	0	-1.799896	-0.061012	10.064812	-0.018005	-0.000610	0.100647	-2.621049	10.502973	4.028455
56668	0	-1.811069	-0.042921	10.138207	-0.018115	-0.000427	0.101381	-2.625018	10.501860	4.027100
56669	0	-1.823722	-0.054865	10.156471	-0.018250	-0.000549	0.101562	-2.625973	10.491803	4.030839
56670	0	-1.802965	-0.042794	10.089723	-0.018043	-0.000426	0.100895	-2.629620	10.480940	4.025165
56671	0	-1.799238	-0.036591	10.071033	-0.018005	-0.000366	0.100708	-2.631089	10.469944	4.017013
56672	0	-1.820897	-0.048801	10.071450	-0.018224	-0.000488	0.100712	-2.632512	10.456911	4.016332
56673	0	-1.799359	-0.017966	10.046599	-0.018005	-0.000183	0.100464	-2.630302	10.447273	4.019141
56674	0	-1.790862	-0.005225	10.040894	-0.017921	-0.000054	0.100407	-2.629616	10.436431	4.021707
56675	0	-1.780821	-0.017977	10.028327	-0.017822	-0.000183	0.100281	-2.627506	10.424175	4.022139
56676	0	-1.777353	-0.035604	9.955689	-0.017795	-0.000360	0.099553	-2.624100	10.403710	4.023832
56677	0	-1.774116	-0.060921	9.973502	-0.017761	-0.000610	0.099731	-2.624497	10.384446	4.021606
56678	0	-1.801163	-0.054698	9.900856	-0.018027	-0.000547	0.099006	-2.625718	10.370097	4.021369
56679	0	-1.762448	-0.042587	9.930681	-0.017639	-0.000427	0.099304	-2.625849	10.356947	4.020054
56680	0	-1.771257	-0.060211	9.919052	-0.017733	-0.000608	0.099187	-2.620234	10.337579	4.020760
56681	0	-1.756162	-0.030480	9.887989	-0.017578	-0.000305	0.098877	-2.621509	10.322248	4.020243
56682	0	-1.758975	-0.036654	9.894673	-0.017607	-0.000366	0.098944	-2.623593	10.306372	4.020938
56683	0	-1.774478	-0.048534	9.857476	-0.017761	-0.000488	0.098572	-2.621891	10.291037	4.020328
56684	0	-1.753560	-0.041451	9.809105	-0.017546	-0.000422	0.098089	-2.615413	10.283033	4.021644
56685	0	-1.750190	-0.042037	9.778107	-0.017517	-0.000427	0.097778	-2.609048	10.269034	4.028293
56686	0	-1.747184	-0.040852	9.784678	-0.017487	-0.000414	0.097844	-2.604457	10.255573	4.029635
56687	0	-1.756891	-0.030257	9.771895	-0.017578	-0.000305	0.097717	-2.603097	10.248576	4.034117
56688	0	-1.767331	-0.054242	9.753864	-0.017682	-0.000545	0.097537	-2.602342	10.242074	4.032073
56689	0	-1.775393	-0.042477	9.674207	-0.017761	-0.000427	0.096741	-2.601134	10.237224	4.029608
56690	0	-1.743730	-0.017553	9.735378	-0.017442	-0.000178	0.097353	-2.599524	10.235802	4.033165
56691	0	-1.764138	-0.048809	9.722860	-0.017639	-0.000488	0.097229	-2.601029	10.242219	4.028037
56692	0	-1.746279	-0.042604	9.741081	-0.017461	-0.000427	0.097411	-2.601309	10.248345	4.033934
56693	0	-1.758008	-0.024461	9.698451	-0.017578	-0.000244	0.096985	-2.603563	10.254485	4.040264
56694	0	-1.746844	-0.036520	9.722669	-0.017461	-0.000367	0.097228	-2.602946	10.267288	4.047742
56695	0	-1.745948	-0.030679	9.716735	-0.017456	-0.000305	0.097168	-2.606581	10.275137	4.047382
56696	0	-1.789912	-0.049224	9.771370	-0.017890	-0.000492	0.097715	-2.608471	10.289672	4.048564
56697	0	-1.801595	-0.042908	9.808155	-0.018005	-0.000427	0.098083	-2.612334	10.305853	4.050840
56698	0	-1.773143	-0.036683	9.764963	-0.017721	-0.000370	0.097651	-2.610300	10.321706	4.052144
56699	0	-1.783698	-0.048315	9.808085	-0.017822	-0.000488	0.098083	-2.606005	10.342720	4.058857
56700	0	-1.756102	-0.023139	9.905180	-0.017547	-0.000235	0.099054	-2.603963	10.363181	4.066417
56701	0	-1.765316	-0.024479	9.856927	-0.017639	-0.000244	0.098572	-2.606460	10.383272	4.066792
56702	0	-1.774356	-0.018345	9.917377	-0.017729	-0.000185	0.099176	-2.606391	10.404130	4.066548
56703	0	-1.771469	-0.023900	9.924059	-0.017700	-0.000244	0.099243	-2.602103	10.424713	4.074252
56704	0	-1.798618	-0.041746	9.905211	-0.017974	-0.000418	0.099054	-2.603552	10.442725	4.070996
56705	0	-1.795706	-0.042517	10.021746	-0.017944	-0.000427	0.100220	-2.602869	10.461092	4.074985
56706	0	-1.773740	-0.048772	10.009084	-0.017726	-0.000484	0.100093	-2.608298	10.478023	4.075964
56707	0	-1.789453	-0.036197	10.052292	-0.017883	-0.000366	0.100525	-2.605157	10.494630	4.079762
56708	0	-1.785260	-0.030031	10.027466	-0.017845	-0.000298	0.100276	-2.610074	10.506937	4.075583
56709	0	-1.813861	-0.042905	10.033977	-0.018127	-0.000427	0.100342	-2.613920	10.523486	4.068348
56710	0	-1.822002	-0.037209	10.082374	-0.018211	-0.000370	0.100825	-2.617980	10.537125	4.070541
56711	0	-1.819359	-0.066721	10.125643	-0.018188	-0.000671	0.101257	-2.614977	10.546712	4.071478
56712	0	-1.802509	-0.060127	10.064342	-0.018016	-0.000603	0.100645	-2.615019	10.561011	4.071879
56713	0	-1.831063	-0.066750	10.101319	-0.018311	-0.000671	0.101013	-2.612348	10.564900	4.069424
56714	0	-1.824739	-0.047425	10.125791	-0.018250	-0.000481	0.101257	-2.606776	10.565214	4.073917
56715	0	-1.825000	-0.036199	10.144036	-0.018250	-0.000366	0.101440	-2.603705	10.569560	4.075241
56716	0	-1.818487	-0.047679	10.156238	-0.018189	-0.000481	0.101562	-2.601080	10.568200	4.074872
56717	0	-1.805915	-0.030104	10.162484	-0.018066	-0.000305	0.101624	-2.598037	10.563820	4.078883
56718	0	-1.822633	-0.048148	10.126083	-0.018235	-0.000481	0.101259	-2.600666	10.557549	4.077678
56719	0	-1.818284	-0.030173	10.022076	-0.018188	-0.000305	0.100220	-2.598442	10.554877	4.076449
56720	0	-1.810335	-0.053404	10.052913	-0.018116	-0.000543	0.100527	-2.590330	10.544233	4.078352
56721	0	-1.811068	-0.036109	10.052794	-0.018127	-0.000366	0.100525	-2.586138	10.528912	4.086969
56722	0	-1.825778	-0.059013	10.065628	-0.018277	-0.000601	0.100653	-2.575679	10.510610	4.087993
56723	0	-1.768388	-0.017502	10.003952	-0.017700	-0.000183	0.100037	-2.568122	10.495690	4.087074
56724	0	-1.795792	-0.052912	9.980093	-0.017973	-0.000534	0.099798	-2.564140	10.482198	4.090398
56725	0	-1.798645	-0.042365	9.967384	-0.018005	-0.000427	0.099670	-2.561718	10.464209	4.090428
56726	0	-1.776414	-0.017523	9.888739	-0.017785	-0.000176	0.098884	-2.562020	10.443714	4.088715
56727	0	-1.774430	-0.011777	9.918516	-0.017761	-0.000122	0.099182	-2.558747	10.427918	4.091162
56728	0	-1.770813	-0.010629	9.845899	-0.017728	-0.000114	0.098455	-2.550961	10.408729	4.093248
56729	0	-1.780163	-0.036282	9.881965	-0.017822	-0.000366	0.098816	-2.548722	10.388557	4.093822
56730	0	-1.776374	-0.047575	9.870371	-0.017781	-0.000482	0.098701	-2.543643	10.371980	4.089727
56731	0	-1.786943	-0.017618	9.894051	-0.017883	-0.000183	0.098938	-2.537316	10.359680	4.092625
56732	0	-1.784448	-0.034673	9.778532	-0.017857	-0.000353	0.097783	-2.531829	10.349242	4.090501
56733	0	-1.775009	-0.035909	9.820761	-0.017761	-0.000366	0.098206	-2.525232	10.340000	4.089498
56734	0	-1.760530	-0.040946	9.778430	-0.017617	-0.000414	0.097782	-2.521719	10.329785	4.091972
56735	0	-1.774753	-0.042209	9.784186	-0.017761	-0.000427	0.097839	-2.517362	10.317506	4.099593
56736	0	-1.747837	-0.047726	9.815128	-0.017489	-0.000479	0.098149	-2.517372	10.308358	4.095978
56737	0	-1.787895	-0.048200	9.735191	-0.017883	-0.000488	0.097351	-2.511685	10.306998	4.094992
56738	0	-1.799261	-0.041252	9.735281	-0.017997	-0.000415	0.097352	-2.510660	10.305857	4.096360
56739	0	-1.757338	0.000433	9.765710	-0.017578	0.000000	0.097656	-2.507267	10.304074	4.103198
56740	0	-1.768450	-0.004949	9.778039	-0.017691	-0.000052	0.097779	-2.505507	10.300637	4.104597
56741	0	-1.782301	-0.018139	9.728991	-0.017822	-0.000183	0.097290	-2.505198	10.305292	4.103370
56742	0	-1.813421	-0.035724	9.759338	-0.018129	-0.000363	0.097594	-2.499735	10.314778	4.106296
56743	0	-1.751598	-0.018112	9.759542	-0.017517	-0.000183	0.097595	-2.499097	10.317259	4.108790
56744	0	-1.782913	-0.017790	9.777673	-0.017820	-0.000180	0.097778	-2.498048	10.331325	4.112237
56745	0	-1.764675	-0.005919	9.826524	-0.017639	-0.000061	0.098267	-2.497631	10.343951	4.107941
56746	0	-1.759789	-0.054524	9.801880	-0.017593	-0.000546	0.098020	-2.497889	10.352997	4.111299
56747	0	-1.771376	-0.048913	9.802001	-0.017700	-0.000488	0.098022	-2.500590	10.372635	4.114509
56748	0	-1.767415	-0.030461	9.856475	-0.017667	-0.000307	0.098566	-2.499439	10.384941	4.112927
56749	0	-1.782954	-0.036428	9.911979	-0.017822	-0.000366	0.099121	-2.498946	10.397131	4.110768
56750	0	-1.760228	-0.024282	9.923872	-0.017593	-0.000240	0.099240	-2.503551	10.411180	4.107847
56751	0	-1.813890	-0.024341	9.918004	-0.018127	-0.000244	0.099182	-2.504386	10.428213	4.113665
56752	0	-1.791759	-0.012222	9.954169	-0.017907	-0.000121	0.099544	-2.507347	10.444024	4.114545
56753	0	-1.825640	-0.030387	9.905879	-0.018250	-0.000305	0.099060	-2.507563	10.455779	4.109441
56754	0	-1.815435	-0.030240	10.003148	-0.018142	-0.000303	0.100034	-2.508255	10.474005	4.112455
56755	0	-1.801158	-0.024296	10.015758	-0.018005	-0.000244	0.100159	-2.508636	10.484880	4.110097
56756	0	-1.808550	-0.060376	10.021569	-0.018079	-0.000608	0.100217	-2.504993	10.496315	4.111924
56757	0	-1.807414	-0.055299	10.003520	-0.018066	-0.000549	0.100037	-2.510912	10.508950	4.114240
56758	0	-1.809150	-0.049298	10.137401	-0.018083	-0.000496	0.101376	-2.509369	10.522765	4.109373
56759	0	-1.837324	-0.067275	10.095184	-0.018372	-0.000671	0.100952	-2.512604	10.528413	4.112069
56760	0	-1.807438	-0.043075	10.070631	-0.018070	-0.000430	0.100707	-2.514976	10.536914	4.118289
56761	0	-1.818887	-0.066985	10.125726	-0.018188	-0.000671	0.101257	-2.514944	10.541128	4.119910
56762	0	-1.812494	-0.041793	10.101288	-0.018128	-0.000424	0.101012	-2.509310	10.540973	4.122472
56763	0	-1.830824	-0.054785	10.125775	-0.018311	-0.000549	0.101257	-2.509362	10.542121	4.123802
56764	0	-1.830473	-0.048084	10.107461	-0.018307	-0.000486	0.101074	-2.504759	10.543612	4.127718
56765	0	-1.811865	0.000240	10.131993	-0.018127	0.000000	0.101318	-2.503818	10.537411	4.124424
56766	0	-1.810045	0.000929	10.101781	-0.018110	0.000004	0.101016	-2.499367	10.530008	4.119083
56767	0	-1.799424	-0.011968	10.150344	-0.018005	-0.000122	0.101501	-2.498377	10.521198	4.122129
56768	0	-1.833514	-0.011746	10.138583	-0.018350	-0.000117	0.101383	-2.500321	10.508539	4.117928
56769	0	-1.836055	-0.024749	10.058794	-0.018372	-0.000244	0.100586	-2.505859	10.499719	4.116179
56770	0	-1.796697	-0.024617	10.040961	-0.017983	-0.000251	0.100407	-2.502264	10.484674	4.116545
56771	0	-1.805696	-0.048297	10.016042	-0.018066	-0.000488	0.100159	-2.497884	10.477612	4.116747
56772	0	-1.815233	-0.048036	9.937138	-0.018170	-0.000479	0.099368	-2.501488	10.460580	4.109891
56773	0	-1.805135	-0.060680	9.930696	-0.018066	-0.000610	0.099304	-2.499105	10.446958	4.109822
56774	0	-1.789936	-0.035716	9.967796	-0.017915	-0.000360	0.099675	-2.498122	10.432991	4.105507
56775	0	-1.798585	-0.048708	9.888051	-0.018005	-0.000488	0.098877	-2.498442	10.414120	4.103844
56776	0	-1.788468	-0.042408	9.876529	-0.017905	-0.000425	0.098762	-2.498736	10.394025	4.099483
56777	0	-1.780382	-0.030362	9.918545	-0.017822	-0.000305	0.099182	-2.498679	10.376456	4.097967
56778	0	-1.788936	-0.036498	9.913115	-0.017908	-0.000363	0.099128	-2.502307	10.358552	4.093263
56779	0	-1.792454	-0.042547	9.839229	-0.017944	-0.000427	0.098389	-2.501947	10.339251	4.092877
56780	0	-1.795295	-0.042632	9.833674	-0.017966	-0.000424	0.098334	-2.505932	10.327479	4.091770
56781	0	-1.792531	-0.011761	9.827008	-0.017944	-0.000122	0.098267	-2.502460	10.309039	4.087553
56782	0	-1.777138	-0.016848	9.827559	-0.017784	-0.000175	0.098273	-2.497106	10.297953	4.093141
56783	0	-1.768611	-0.012183	9.778087	-0.017700	-0.000122	0.097778	-2.498572	10.285188	4.085638
56784	0	-1.729511	-0.042378	9.809026	-0.017306	-0.000427	0.098088	-2.496221	10.275840	4.087534
56785	0	-1.775500	-0.017804	9.741325	-0.017761	-0.000183	0.097412	-2.491991	10.272274	4.086659
56786	0	-1.742891	-0.010824	9.784390	-0.017444	-0.000113	0.097841	-2.488685	10.258766	4.087106
56787	0	-1.768837	-0.024174	9.765840	-0.017700	-0.000244	0.097656	-2.487570	10.248662	4.092699
56788	0	-1.766982	-0.017393	9.790539	-0.017676	-0.000178	0.097904	-2.484129	10.244784	4.095246
56789	0	-1.757151	-0.030877	9.771846	-0.017578	-0.000305	0.097717	-2.490056	10.240795	4.097036
56790	0	-1.756014	-0.013010	9.753709	-0.017566	-0.000130	0.097536	-2.492258	10.237999	4.095403
56791	0	-1.775796	-0.049235	9.771786	-0.017761	-0.000488	0.097717	-2.498754	10.237935	4.091354
56792	0	-1.751087	-0.037590	9.747401	-0.017510	-0.000375	0.097474	-2.501805	10.242238	4.088747
56793	0	-1.776431	-0.024729	9.771672	-0.017761	-0.000244	0.097717	-2.507220	10.249623	4.088225
56794	0	-1.765023	-0.031536	9.795872	-0.017646	-0.000312	0.097960	-2.513039	10.258542	4.087710
56795	0	-1.776995	-0.043004	9.820398	-0.017761	-0.000427	0.098206	-2.518022	10.272488	4.092472
56796	0	-1.791025	-0.061687	9.850532	-0.017901	-0.000616	0.098507	-2.520683	10.286535	4.089058
56797	0	-1.789208	-0.036758	9.893640	-0.017883	-0.000366	0.098938	-2.524002	10.300480	4.087251
56798	0	-1.809642	-0.055535	9.899302	-0.018085	-0.000552	0.098995	-2.529419	10.318028	4.088434
56799	0	-1.783369	-0.049034	9.893592	-0.017822	-0.000488	0.098938	-2.533534	10.335040	4.088942
56800	0	-1.779373	-0.042920	9.874840	-0.017784	-0.000432	0.098750	-2.531997	10.349976	4.091610
56801	0	-1.795316	-0.049519	9.954671	-0.017944	-0.000488	0.099548	-2.541679	10.363920	4.086970
56802	0	-1.815484	-0.050329	9.911558	-0.018146	-0.000503	0.099117	-2.544210	10.378432	4.090604
56803	0	-1.801652	-0.037328	9.985148	-0.018005	-0.000366	0.099854	-2.554029	10.395020	4.092843
56804	0	-1.791664	-0.026193	9.954168	-0.017906	-0.000258	0.099544	-2.559753	10.410838	4.095043
56805	0	-1.795164	-0.036977	9.954701	-0.017944	-0.000366	0.099548	-2.565589	10.423033	4.097928
56806	0	-1.814833	-0.007056	10.009377	-0.018143	-0.000069	0.100095	-2.569511	10.433254	4.093851
56807	0	-1.825341	-0.073575	10.003589	-0.018250	-0.000732	0.100037	-2.575072	10.441509	4.090895
56808	0	-1.795418	-0.043865	10.058362	-0.017952	-0.000435	0.100584	-2.581082	10.447812	4.088810
56809	0	-1.807150	-0.055238	10.027983	-0.018066	-0.000549	0.100281	-2.586278	10.457410	4.092634
56810	0	-1.819618	-0.037472	10.094978	-0.018199	-0.000373	0.100949	-2.590074	10.458027	4.095230
56811	0	-1.830682	-0.072977	10.046456	-0.018311	-0.000732	0.100464	-2.588772	10.457555	4.095307
56812	0	-1.817068	-0.060694	10.071079	-0.018181	-0.000606	0.100709	-2.592025	10.449759	4.098696
56813	0	-1.800199	-0.049141	10.064756	-0.018005	-0.000488	0.100647	-2.597372	10.449681	4.094438
56814	0	-1.805618	-0.055539	10.077064	-0.018060	-0.000556	0.100770	-2.598415	10.449415	4.091397
56815	0	-1.812064	-0.055279	10.028197	-0.018127	-0.000549	0.100281	-2.604136	10.445415	4.085633
56816	0	-1.804137	-0.055670	10.058994	-0.018053	-0.000557	0.100588	-2.605549	10.435873	4.085976
56817	0	-1.768992	-0.029781	10.070984	-0.017700	-0.000305	0.100708	-2.598896	10.427948	4.085564
56818	0	-1.784775	-0.041187	10.046949	-0.017863	-0.000413	0.100467	-2.599421	10.414000	4.085279
56819	0	-1.786739	-0.042299	9.991742	-0.017883	-0.000427	0.099915	-2.596256	10.399515	4.087388
56820	0	-1.771386	-0.029317	10.041042	-0.017730	-0.000297	0.100408	-2.594074	10.385137	4.088121
56821	0	-1.786554	-0.005952	9.961256	-0.017883	-0.000061	0.099609	-2.594043	10.368461	4.088007
56822	0	-1.795734	-0.066686	9.961741	-0.017970	-0.000669	0.099615	-2.593877	10.357562	4.084893
56823	0	-1.774356	-0.030099	9.912427	-0.017761	-0.000305	0.099121	-2.590734	10.340899	4.083249
56824	0	-1.789302	-0.041479	9.882456	-0.017909	-0.000420	0.098822	-2.586876	10.326068	4.079473
56825	0	-1.768605	-0.042554	9.826916	-0.017700	-0.000427	0.098267	-2.586605	10.313334	4.080833
56826	0	-1.783530	-0.030045	9.870213	-0.017855	-0.000302	0.098699	-2.586162	10.294576	4.078718
56827	0	-1.768862	-0.048905	9.881799	-0.017700	-0.000488	0.098816	-2.588735	10.284923	4.083767
56828	0	-1.766244	-0.061116	9.851723	-0.017677	-0.000612	0.098515	-2.589215	10.271395	4.078678
56829	0	-1.756622	-0.048725	9.820770	-0.017578	-0.000488	0.098206	-2.589761	10.261262	4.076402
56830	0	-1.754350	-0.078827	9.741806	-0.017555	-0.000792	0.097416	-2.587652	10.251234	4.070266
56831	0	-1.781003	-0.030076	9.796367	-0.017822	-0.000305	0.097961	-2.584218	10.240681	4.071951
56832	0	-1.772586	-0.066518	9.754007	-0.017737	-0.000663	0.097538	-2.588730	10.230904	4.070983
56833	0	-1.775201	-0.091184	9.747486	-0.017761	-0.000916	0.097473	-2.586144	10.223842	4.067286
56834	0	-1.743162	-0.048294	9.766023	-0.017438	-0.000482	0.097659	-2.589416	10.220203	4.073235
56835	0	-1.738621	-0.054952	9.716954	-0.017395	-0.000549	0.097168	-2.591392	10.213587	4.070971
56836	0	-1.755898	-0.055157	9.759842	-0.017561	-0.000550	0.097598	-2.594677	10.215040	4.062919
56837	0	-1.757563	-0.054595	9.729051	-0.017578	-0.000549	0.097290	-2.592438	10.215880	4.065583
56838	0	-1.757178	-0.036003	9.741240	-0.017573	-0.000360	0.097412	-2.593629	10.217808	4.067173
56839	0	-1.721162	-0.036531	9.753423	-0.017212	-0.000366	0.097534	-2.594352	10.221235	4.062963
56840	0	-1.733417	-0.024511	9.747311	-0.017334	-0.000243	0.097473	-2.598374	10.225220	4.059592
56841	0	-1.751682	-0.042770	9.832768	-0.017517	-0.000427	0.098328	-2.600614	10.228695	4.063900
56842	0	-1.740129	-0.054954	9.796032	-0.017395	-0.000550	0.097961	-2.601491	10.239804	4.064596
56843	0	-1.746102	-0.030950	9.832674	-0.017456	-0.000305	0.098328	-2.608283	10.249367	4.064066
56844	0	-1.784046	-0.049675	9.832434	-0.017833	-0.000498	0.098326	-2.608779	10.262123	4.065066
56845	0	-1.777188	-0.042609	9.856986	-0.017761	-0.000427	0.098572	-2.609147	10.278295	4.074163
[truncated: 619 more rows]
