# Supplementary material for: Properties of traditional bamboo carrying poles have implications for user interactions
Source: PLoS One. 2018 May 10;13(5):e0196208. doi: 10.1371/journal.pone.0196208 (PMC5945030; doi:10.1371/journal.pone.0196208)
Supplement: S1 Text — (ZIP) [file pone.0196208.s005.zip › ResTest_PoleN_LoLoad1.txt]

// Start Time: Unknown
// Update Rate: 100.0Hz
// Filter Profile: human (34.3)
// Firmware Version: 2.1.4
PacketCounter	SampleTimeFine	Acc_X	Acc_Y	Acc_Z	VelInc_X	VelInc_Y	VelInc_Z	Roll	Pitch	Yaw	Latitude	Longitude	Altitude	Vel_X	Vel_Y	Vel_Z
33512	0	1.311581	1.045604	11.932175	0.012920	0.010502	0.119339	-0.033563	-3.609294	0.248736
33513	0	1.624279	0.905439	13.828208	0.016052	0.009033	0.138306	-0.014512	-3.766744	0.243118
33514	0	1.533696	0.472492	13.440259	0.015201	0.004740	0.134418	-0.025957	-3.883135	0.243393
33515	0	1.831935	1.240985	15.886971	0.018250	0.012451	0.158875	-0.055132	-3.933396	0.245927
33516	0	1.615669	1.059714	15.117789	0.016185	0.010602	0.151175	-0.059083	-3.912359	0.258677
33517	0	1.479540	1.167536	14.453982	0.014893	0.011658	0.144531	-0.045908	-3.835608	0.266048
33518	0	1.409143	1.501199	12.893359	0.014231	0.014984	0.128922	-0.022433	-3.712453	0.271380
33519	0	1.333942	1.019074	11.708276	0.013489	0.010193	0.117065	-0.025905	-3.566830	0.283243
33520	0	1.297805	1.052154	11.138406	0.013144	0.010554	0.111362	-0.061199	-3.397273	0.285941
33521	0	1.257592	0.936605	11.531303	0.012756	0.009338	0.115295	-0.035456	-3.218596	0.296229
33522	0	1.222528	0.657616	11.981025	0.012443	0.006587	0.119787	-0.047644	-3.011319	0.307705
33523	0	0.859444	0.771477	10.133327	0.008789	0.007690	0.101318	-0.021963	-2.791956	0.319413
33524	0	0.643846	0.949980	9.097595	0.006608	0.009503	0.090963	-0.028125	-2.579226	0.336551
33525	0	0.438615	0.862193	7.520124	0.004517	0.008606	0.075195	-0.005090	-2.381484	0.344523
33526	0	0.470440	0.773589	7.442037	0.004807	0.007722	0.074415	0.015273	-2.223443	0.355970
33527	0	0.444030	0.822629	6.934248	0.004517	0.008240	0.069336	-0.007803	-2.097854	0.365224
33528	0	0.384372	0.870108	6.269771	0.003890	0.008703	0.062695	-0.012228	-2.013788	0.367210
33529	0	0.192947	-0.743917	5.810717	0.001953	-0.007446	0.058105	0.001534	-1.966932	0.370213
33530	0	0.578968	2.026064	8.612518	0.005788	0.020285	0.086120	-0.030367	-1.968792	0.372465
33531	0	0.373797	-0.237302	7.275339	0.003723	-0.002380	0.072754	-0.018775	-1.992579	0.375278
33532	0	0.232136	0.642005	6.548669	0.002285	0.006421	0.065488	-0.020656	-2.055845	0.381029
33533	0	0.427560	0.725788	7.116372	0.004211	0.007263	0.071167	-0.028693	-2.158626	0.383005
33534	0	0.592269	0.836114	8.585942	0.005831	0.008348	0.085867	-0.011003	-2.280780	0.378175
33535	0	0.584720	1.128074	8.526010	0.005737	0.011292	0.085266	-0.024442	-2.427591	0.371625
33536	0	0.671265	0.057405	9.146510	0.006581	0.000587	0.091475	-0.038898	-2.592337	0.366875
33537	0	0.813987	0.846000	10.167515	0.007996	0.008484	0.101685	-0.064556	-2.754334	0.361625
33538	0	0.660767	1.017579	8.909254	0.006478	0.010211	0.089098	-0.108559	-2.919786	0.356196
33539	0	0.709873	-0.748306	8.989584	0.006958	-0.007507	0.089905	-0.076471	-3.100849	0.356013
33540	0	0.958538	2.025621	9.942954	0.009412	0.020255	0.099446	-0.073587	-3.297409	0.362263
33541	0	1.177396	1.456823	11.247191	0.011597	0.014587	0.112488	-0.091418	-3.477167	0.349721
33542	0	1.417913	0.805062	12.463549	0.014003	0.008075	0.124654	-0.111998	-3.638747	0.338759
33543	0	1.387016	0.321047	12.400725	0.013733	0.003174	0.124023	-0.077060	-3.765454	0.335428
33544	0	1.680211	1.243696	15.089146	0.016692	0.012540	0.150895	-0.154107	-3.848699	0.340741
33545	0	1.633088	0.738432	15.203492	0.016296	0.007385	0.152039	-0.154593	-3.874843	0.345159
33546	0	1.509492	1.778583	14.843173	0.015144	0.017759	0.148430	-0.134588	-3.836794	0.350151
33547	0	1.368788	0.869862	13.355379	0.013794	0.008667	0.133545	-0.108325	-3.745834	0.346027
33548	0	1.222262	0.815186	11.263415	0.012333	0.008110	0.112625	-0.067021	-3.634058	0.359479
33549	0	1.310534	1.227864	11.617108	0.013245	0.012329	0.116150	-0.117903	-3.497167	0.368776
33550	0	1.312202	0.977157	11.572012	0.013272	0.009787	0.115702	-0.134158	-3.348887	0.373523
33551	0	1.287181	0.704470	12.385879	0.013062	0.007019	0.123840	-0.112072	-3.173865	0.385373
33552	0	0.998588	0.770641	10.697627	0.010170	0.007673	0.106961	-0.078355	-2.977287	0.398337
33553	0	0.765237	1.149406	9.327265	0.007812	0.011475	0.093262	-0.056080	-2.781542	0.408900
33554	0	0.693574	1.138761	9.005804	0.007075	0.011390	0.090047	-0.060070	-2.604946	0.415282
33555	0	0.537926	0.373233	7.874281	0.005493	0.003723	0.078735	-0.047983	-2.439708	0.428032
33556	0	0.513374	0.849827	7.332285	0.005219	0.008500	0.073317	-0.051723	-2.306446	0.432067
33557	0	0.530630	0.914252	7.349263	0.005371	0.009155	0.073486	-0.072263	-2.205907	0.436896
33558	0	0.411264	0.455536	6.788199	0.004152	0.004554	0.067880	-0.069956	-2.139061	0.435394
33559	0	0.407027	0.695929	7.293796	0.004089	0.006958	0.072937	-0.068243	-2.109163	0.441025
33560	0	0.405356	0.287933	7.238912	0.004051	0.002871	0.072390	-0.054378	-2.112855	0.441409
33561	0	0.332378	0.385300	6.731996	0.003296	0.003845	0.067322	-0.041027	-2.160301	0.443849
33562	0	0.377839	0.764217	7.549252	0.003724	0.007647	0.075495	-0.047298	-2.242295	0.442643
33563	0	0.569192	1.152810	8.599452	0.005615	0.011536	0.085999	-0.056691	-2.343776	0.439770
33564	0	0.616358	0.710531	8.763243	0.006076	0.007125	0.087637	-0.081406	-2.458050	0.430806
33565	0	0.675618	0.042346	9.252185	0.006653	0.000427	0.092529	-0.085165	-2.585905	0.423678
33566	0	0.742105	0.591766	9.958406	0.007302	0.005912	0.099593	-0.077662	-2.722465	0.427830
33567	0	0.750220	1.316837	9.758837	0.007385	0.013184	0.097595	-0.094569	-2.858727	0.426028
33568	0	0.641762	-0.062981	8.493730	0.006305	-0.000637	0.084946	-0.083737	-3.011189	0.421390
33569	0	0.874457	1.433334	9.569208	0.008606	0.014343	0.095703	-0.094313	-3.175487	0.423219
33570	0	1.039874	0.880771	10.701585	0.010256	0.008827	0.107028	-0.113801	-3.327953	0.414936
33571	0	1.228265	0.969282	11.119210	0.012146	0.009705	0.111206	-0.124588	-3.468230	0.409703
33572	0	1.313958	0.058277	12.379364	0.012998	0.000523	0.123809	-0.067914	-3.599748	0.408653
33573	0	1.487845	1.907056	14.080129	0.014771	0.019104	0.140808	-0.094261	-3.686592	0.413704
33574	0	1.503075	0.545703	14.096727	0.014983	0.005486	0.140971	-0.117773	-3.725355	0.414735
33575	0	1.444366	1.326995	14.215072	0.014465	0.013245	0.142151	-0.097629	-3.707921	0.418239
33576	0	1.288889	1.317668	13.123085	0.012960	0.013168	0.131225	-0.090953	-3.645685	0.422175
33577	0	1.218191	0.567446	11.566785	0.012268	0.005615	0.115662	-0.033299	-3.560275	0.422892
33578	0	1.247698	1.444971	11.543428	0.012583	0.014462	0.115421	-0.045970	-3.455728	0.428980
33579	0	1.208444	0.944705	11.207499	0.012207	0.009460	0.112061	-0.060785	-3.330831	0.436666
33580	0	1.158044	0.530330	11.240561	0.011717	0.005282	0.112392	-0.040825	-3.191855	0.439299
33581	0	1.010744	1.136042	10.743496	0.010254	0.011353	0.107422	-0.033828	-3.036143	0.456958
33582	0	0.862252	0.924241	9.976434	0.008760	0.009231	0.099753	-0.021690	-2.878281	0.472501
33583	0	0.792719	1.129149	9.876539	0.008057	0.011292	0.098755	-0.022878	-2.728771	0.480308
33584	0	0.697455	0.367640	9.023630	0.007088	0.003661	0.090228	-0.004777	-2.585722	0.496263
33585	0	0.577559	0.709163	7.751990	0.005859	0.007080	0.077515	0.011280	-2.462329	0.507448
33586	0	0.551393	0.904386	7.472153	0.005575	0.009055	0.074716	-0.006696	-2.368719	0.515039
33587	0	0.459762	0.604153	7.178007	0.004639	0.006042	0.071777	-0.008645	-2.303400	0.517298
33588	0	0.471402	0.933030	7.556825	0.004735	0.009336	0.075566	-0.016684	-2.271848	0.514947
33589	0	0.426977	0.250408	7.922373	0.004272	0.002502	0.079224	-0.014514	-2.268217	0.520133
33590	0	0.367333	0.226974	7.147103	0.003656	0.002261	0.071472	-0.000897	-2.295739	0.526954
33591	0	0.437638	0.727321	7.519186	0.004333	0.007263	0.075195	0.014599	-2.360739	0.529972
33592	0	0.541206	1.339801	8.347975	0.005344	0.013389	0.083486	0.027850	-2.452359	0.534585
33593	0	0.618726	0.945421	8.751922	0.006104	0.009460	0.087524	0.020462	-2.561459	0.528403
33594	0	0.730069	0.144800	9.592550	0.007201	0.001451	0.095933	0.018202	-2.680638	0.529108
33595	0	0.834549	0.536404	10.094386	0.008240	0.005371	0.100952	0.011109	-2.800418	0.525158
33596	0	0.707043	0.930769	9.153321	0.006967	0.009325	0.091539	-0.009772	-2.929646	0.529706
33597	0	0.896510	0.779755	10.466664	0.008850	0.007812	0.104675	-0.025124	-3.055126	0.525203
33598	0	0.872940	0.346252	9.201260	0.008624	0.003452	0.092023	-0.011354	-3.186070	0.520578
33599	0	1.012691	1.746058	9.837590	0.010010	0.017456	0.098389	-0.004904	-3.321204	0.516899
33600	0	1.229949	0.762073	11.452112	0.012173	0.007639	0.114533	-0.021894	-3.447701	0.512876
33601	0	1.286691	1.095051	12.046937	0.012756	0.010925	0.120483	0.002965	-3.552393	0.513287
33602	0	1.270407	0.838380	12.637081	0.012621	0.008414	0.126377	-0.023940	-3.627662	0.515268
33603	0	1.389181	0.995737	13.811824	0.013855	0.009949	0.138123	-0.016590	-3.658174	0.519594
33604	0	1.330610	0.922403	13.384310	0.013316	0.009233	0.133842	-0.024020	-3.649719	0.528496
33605	0	1.281225	0.962210	13.281605	0.012878	0.009583	0.132812	0.009389	-3.592873	0.538949
33606	0	1.176167	1.259929	11.731996	0.011846	0.012582	0.117313	0.025590	-3.511180	0.546330
33607	0	1.156188	1.006112	11.060666	0.011658	0.010071	0.110596	0.014652	-3.412237	0.549709
33608	0	1.099877	1.163821	10.904016	0.011102	0.011638	0.109030	0.014197	-3.304452	0.557087
33609	0	1.044630	0.665363	10.578509	0.010559	0.006653	0.105774	0.013965	-3.182479	0.558734
33610	0	0.995873	0.796090	10.781888	0.010084	0.007936	0.107809	0.039692	-3.049566	0.566245
33611	0	0.909286	0.831976	10.291475	0.009216	0.008301	0.102905	0.059600	-2.912549	0.572587
33612	0	0.825519	0.839890	9.713399	0.008372	0.008397	0.097124	0.060538	-2.774870	0.583989
33613	0	0.686191	0.745997	8.881250	0.006958	0.007446	0.088806	0.077130	-2.651305	0.593316
33614	0	0.620774	0.790016	8.412280	0.006288	0.007899	0.084117	0.077451	-2.542937	0.601364
33615	0	0.482410	0.738459	7.739633	0.004883	0.007385	0.077393	0.075715	-2.456292	0.610247
33616	0	0.491145	0.810897	7.679296	0.004949	0.008116	0.076790	0.065223	-2.401055	0.611575
33617	0	0.504507	0.518819	7.928598	0.005066	0.005188	0.079285	0.065210	-2.371043	0.616173
33618	0	0.459360	0.611238	7.769921	0.004598	0.006104	0.077700	0.078052	-2.365062	0.622158
33619	0	0.416553	0.476659	7.250851	0.004150	0.004761	0.072510	0.087228	-2.388990	0.627109
33620	0	0.513831	0.825368	7.787426	0.005098	0.008252	0.077877	0.089678	-2.447336	0.632246
33621	0	0.598115	1.044140	8.379642	0.005920	0.010437	0.083801	0.096140	-2.529717	0.632077
33622	0	0.648559	0.775918	8.689817	0.006412	0.007760	0.086904	0.095647	-2.626888	0.629604
33623	0	0.735418	0.591345	9.240049	0.007263	0.005920	0.092407	0.087809	-2.739462	0.627644
33624	0	0.809642	0.699794	9.519183	0.007999	0.007004	0.095200	0.081646	-2.855834	0.625946
33625	0	0.798356	0.787629	9.606005	0.007874	0.007874	0.096069	0.085894	-2.986534	0.621656
33626	0	0.919040	0.975483	10.086079	0.009081	0.009770	0.100869	0.069228	-3.110292	0.620737
33627	0	0.908011	0.739264	9.740157	0.008972	0.007385	0.097412	0.078897	-3.236832	0.619152
33628	0	1.011108	1.355662	10.384706	0.009996	0.013565	0.103857	0.070700	-3.362574	0.611921
33629	0	1.189758	0.945987	11.607692	0.011780	0.009460	0.116089	0.071173	-3.478316	0.602508
33630	0	1.236832	0.750730	12.002087	0.012267	0.007505	0.120031	0.073819	-3.574581	0.598094
33631	0	1.271030	1.074621	12.462572	0.012634	0.010742	0.124634	0.078062	-3.644161	0.602561
33632	0	1.319028	1.103632	13.139013	0.013161	0.011055	0.131392	0.062052	-3.669766	0.599318
33633	0	1.274765	0.751672	12.829621	0.012756	0.007507	0.128296	0.070263	-3.662049	0.603223
33634	0	1.281340	1.303813	12.915223	0.012861	0.013019	0.129149	0.087092	-3.619706	0.604597
33635	0	1.213393	0.952923	11.798788	0.012207	0.009521	0.117981	0.093868	-3.548904	0.609789
33636	0	1.167053	0.856914	11.385246	0.011761	0.008559	0.113844	0.102928	-3.458315	0.611587
33637	0	1.081991	1.097677	10.987468	0.010925	0.010986	0.109863	0.091938	-3.348762	0.619657
33638	0	1.041399	0.675228	10.916344	0.010532	0.006756	0.109152	0.087063	-3.224830	0.627595
33639	0	0.940364	0.801763	10.498943	0.009521	0.007996	0.104980	0.109828	-3.096634	0.639980
33640	0	0.881856	1.103094	9.920717	0.008932	0.011027	0.099197	0.112842	-2.966026	0.644739
33641	0	0.752530	0.770108	9.522229	0.007629	0.007690	0.095215	0.124529	-2.841154	0.654711
33642	0	0.679150	0.716700	8.961946	0.006884	0.007160	0.089613	0.132276	-2.723681	0.660103
33643	0	0.621133	0.666318	8.295163	0.006287	0.006653	0.082947	0.145595	-2.620020	0.670997
33644	0	0.577827	0.947589	8.076173	0.005835	0.009480	0.080757	0.138406	-2.540318	0.678507
33645	0	0.557887	0.829943	7.879912	0.005615	0.008301	0.078796	0.136030	-2.487583	0.679894
33646	0	0.497312	0.603997	7.819112	0.004993	0.006040	0.078190	0.136206	-2.457849	0.684544
33647	0	0.494429	0.720647	7.812457	0.004944	0.007202	0.078125	0.142390	-2.458377	0.687751
33648	0	0.478143	0.593387	7.684057	0.004761	0.005928	0.076842	0.151083	-2.489070	0.690822
33649	0	0.571558	0.799680	8.092974	0.005676	0.007996	0.080933	0.153028	-2.544326	0.692512
33650	0	0.654919	1.140930	8.739138	0.006494	0.011415	0.087395	0.145384	-2.616585	0.690377
33651	0	0.721086	0.768695	9.008264	0.007141	0.007690	0.090088	0.141576	-2.704841	0.687217
33652	0	0.779341	0.584427	9.330506	0.007712	0.005852	0.093311	0.133081	-2.804166	0.688456
33653	0	0.790117	0.902779	9.404830	0.007812	0.009033	0.094055	0.127239	-2.911572	0.688477
33654	0	0.802267	0.737242	9.519288	0.007930	0.007374	0.095201	0.126391	-3.022854	0.684650
33655	0	0.791276	0.825090	9.245876	0.007812	0.008240	0.092468	0.141033	-3.146483	0.685863
33656	0	0.968396	1.422630	10.555815	0.009568	0.014246	0.105566	0.120734	-3.271125	0.680670
33657	0	0.992958	0.645564	10.326254	0.009827	0.006470	0.103271	0.106123	-3.384814	0.673252
33658	0	1.132085	0.540614	11.428702	0.011213	0.005401	0.114298	0.112469	-3.492526	0.673193
33659	0	1.198750	1.166042	12.016946	0.011902	0.011658	0.120178	0.115719	-3.573680	0.670946
33660	0	1.300681	0.949613	12.827216	0.012938	0.009526	0.128277	0.089407	-3.634359	0.666322
33661	0	1.289743	1.098139	12.963720	0.012878	0.010986	0.129639	0.085070	-3.650993	0.672382
33662	0	1.210237	1.114929	12.652576	0.012122	0.011159	0.126523	0.076121	-3.632987	0.673797
33663	0	1.185943	0.813080	11.944913	0.011902	0.008118	0.119446	0.088193	-3.592310	0.678496
33664	0	1.169199	1.045700	11.640684	0.011758	0.010462	0.116400	0.082820	-3.527569	0.679827
33665	0	1.188027	0.895511	11.487808	0.011963	0.008972	0.114868	0.065007	-3.445363	0.690539
33666	0	1.122196	0.875990	11.037889	0.011315	0.008756	0.110370	0.068408	-3.348591	0.693015
33667	0	1.094043	0.866348	10.944707	0.011047	0.008667	0.109436	0.063637	-3.236971	0.708411
33668	0	0.915988	0.732359	10.036905	0.009264	0.007318	0.100360	0.069401	-3.118363	0.715771
33669	0	0.850626	1.196352	10.022818	0.008606	0.011963	0.100220	0.069028	-3.004606	0.726367
33670	0	0.800567	0.824182	9.798480	0.008105	0.008241	0.097977	0.069225	-2.888419	0.739169
33671	0	0.687546	0.713611	9.027773	0.006958	0.007141	0.090271	0.061977	-2.783840	0.745518
33672	0	0.636933	0.701238	8.394077	0.006438	0.007010	0.083936	0.065054	-2.689932	0.751962
33673	0	0.599273	0.854156	8.173009	0.006042	0.008545	0.081726	0.059733	-2.620293	0.755166
33674	0	0.530225	0.896211	8.057555	0.005334	0.008965	0.080573	0.054254	-2.575055	0.768291
33675	0	0.517608	0.805391	7.952986	0.005188	0.008057	0.079529	0.050115	-2.557768	0.769399
33676	0	0.571440	0.560493	8.032436	0.005713	0.005610	0.080324	0.043461	-2.560341	0.773338
33677	0	0.606154	0.543193	8.160260	0.006042	0.005432	0.081604	0.043159	-2.587007	0.779355
33678	0	0.617747	1.000763	8.471066	0.006144	0.010009	0.084713	0.041718	-2.632266	0.780614
33679	0	0.676810	1.018938	8.752065	0.006714	0.010193	0.087524	0.037613	-2.702712	0.776261
33680	0	0.737679	0.590664	9.202700	0.007316	0.005913	0.092031	0.030512	-2.778371	0.768982
33681	0	0.745605	0.664229	9.368411	0.007385	0.006653	0.093689	0.018161	-2.864554	0.767196
33682	0	0.772722	0.582716	9.330635	0.007648	0.005837	0.093312	0.006177	-2.962089	0.766485
33683	0	0.832648	0.884132	9.734450	0.008240	0.008850	0.097351	-0.003512	-3.063531	0.769641
33684	0	0.832573	0.869789	9.842948	0.008231	0.008710	0.098436	-0.016736	-3.172964	0.767717
33685	0	0.814766	0.872724	9.429158	0.008057	0.008728	0.094299	-0.016902	-3.282886	0.763735
33686	0	1.056853	1.011945	11.142160	0.010468	0.010129	0.111430	-0.025888	-3.385114	0.759542
33687	0	1.046484	0.585423	11.156425	0.010376	0.005859	0.111572	-0.030425	-3.475806	0.751429
33688	0	1.168086	1.161787	12.039969	0.011605	0.011646	0.120404	-0.056930	-3.547107	0.756040
33689	0	1.187981	0.810514	12.273876	0.011841	0.008118	0.122742	-0.068393	-3.583193	0.755948
33690	0	1.248410	0.904440	12.407797	0.012468	0.009068	0.124078	-0.090548	-3.597459	0.755417
33691	0	1.225388	0.966514	12.353488	0.012268	0.009644	0.123535	-0.070849	-3.584099	0.756207
33692	0	1.219836	1.054920	11.895999	0.012240	0.010539	0.118957	-0.061611	-3.543478	0.760609
33693	0	1.171233	0.945262	11.444849	0.011780	0.009460	0.114441	-0.070175	-3.475947	0.769323
33694	0	1.090031	0.956550	11.006769	0.010979	0.009567	0.110060	-0.072850	-3.394374	0.772363
33695	0	1.047856	0.811220	10.627061	0.010559	0.008118	0.106262	-0.079626	-3.307577	0.778006
33696	0	1.000110	0.994840	10.622502	0.010093	0.009937	0.106217	-0.068603	-3.208879	0.776633
33697	0	0.942804	0.818499	10.523255	0.009521	0.008179	0.105225	-0.062776	-3.107192	0.781653
33698	0	0.846384	0.819442	9.926465	0.008552	0.008190	0.099257	-0.058880	-3.005982	0.790171
33699	0	0.772774	0.836749	9.497715	0.007812	0.008362	0.094971	-0.052997	-2.903813	0.795320
33700	0	0.709097	0.800334	9.095958	0.007161	0.008006	0.090954	-0.057379	-2.815450	0.806533
33701	0	0.653687	0.958359	8.484300	0.006592	0.009583	0.084839	-0.056638	-2.741292	0.810307
33702	0	0.668353	0.786846	8.521664	0.006725	0.007875	0.085213	-0.066573	-2.685018	0.813876
33703	0	0.632307	0.647010	8.435240	0.006348	0.006470	0.084351	-0.066535	-2.651483	0.820199
33704	0	0.586038	0.647036	8.148563	0.005873	0.006470	0.081485	-0.066001	-2.633908	0.826083
33705	0	0.586260	0.689610	7.989486	0.005859	0.006897	0.079895	-0.067323	-2.638189	0.824633
33706	0	0.606587	0.817352	8.257871	0.006049	0.008177	0.082580	-0.071855	-2.660939	0.824562
33707	0	0.613607	0.756213	8.630195	0.006104	0.007568	0.086304	-0.080004	-2.703664	0.823991
33708	0	0.658609	0.766855	8.818802	0.006536	0.007677	0.088191	-0.090768	-2.768768	0.823199
33709	0	0.689451	0.548700	9.063315	0.006836	0.005493	0.090637	-0.098159	-2.842323	0.820634
33710	0	0.708953	0.670213	9.367490	0.007018	0.006701	0.093680	-0.095783	-2.929158	0.820955
33711	0	0.758420	0.878535	9.441560	0.007507	0.008789	0.094421	-0.099851	-3.021672	0.824206
33712	0	0.842013	0.822246	9.836906	0.008338	0.008231	0.098375	-0.109341	-3.116657	0.819483
33713	0	0.905958	0.694943	10.106702	0.008972	0.006958	0.101074	-0.118387	-3.215125	0.815432
33714	0	0.953868	1.040996	10.379894	0.009457	0.010419	0.103806	-0.127636	-3.304883	0.814744
33715	0	1.015005	0.737918	10.802524	0.010071	0.007385	0.108032	-0.133493	-3.388309	0.809811
33716	0	1.110063	0.919882	11.325945	0.011030	0.009203	0.113266	-0.137232	-3.458960	0.810851
33717	0	1.158910	0.830141	11.687700	0.011536	0.008301	0.116882	-0.136343	-3.510884	0.812484
33718	0	1.167557	1.097487	11.870002	0.011644	0.010987	0.118702	-0.148152	-3.540500	0.809001
33719	0	1.166911	0.822998	11.907915	0.011658	0.008240	0.119080	-0.157594	-3.551063	0.807453
33720	0	1.215764	0.919992	12.030020	0.012169	0.009196	0.120299	-0.154439	-3.540034	0.811922
33721	0	1.186241	1.019835	11.682482	0.011902	0.010193	0.116821	-0.149597	-3.501073	0.813777
33722	0	1.127407	0.880498	11.457540	0.011336	0.008800	0.114570	-0.144929	-3.438620	0.817834
33723	0	1.054904	0.849133	11.023575	0.010620	0.008484	0.110229	-0.138069	-3.364596	0.825217
33724	0	0.974191	0.911704	10.573004	0.009812	0.009108	0.105724	-0.128711	-3.288094	0.830051
33725	0	0.968814	0.946219	10.437719	0.009766	0.009460	0.104370	-0.127718	-3.202910	0.834369
33726	0	0.898168	0.885973	10.170375	0.009065	0.008853	0.101697	-0.121084	-3.109299	0.838959
33727	0	0.834414	0.843001	9.656384	0.008423	0.008423	0.096558	-0.113569	-3.015791	0.842510
33728	0	0.776963	0.557399	9.272973	0.007844	0.005568	0.092724	-0.106541	-2.923675	0.844522
33729	0	0.738646	0.903824	8.954303	0.007446	0.009033	0.089539	-0.100887	-2.846989	0.846314
33730	0	0.685235	0.892542	8.771854	0.006902	0.008921	0.087715	-0.095445	-2.782220	0.852203
33731	0	0.680315	0.854148	8.624561	0.006836	0.008545	0.086243	-0.100580	-2.738315	0.855990
33732	0	0.669133	0.609442	8.582169	0.006709	0.006096	0.085820	-0.102931	-2.714213	0.857908
33733	0	0.627835	0.628710	8.429013	0.006287	0.006287	0.084290	-0.102623	-2.702558	0.862145
33734	0	0.603234	0.750968	8.398461	0.006025	0.007507	0.083985	-0.099677	-2.711593	0.867852
33735	0	0.606595	0.751259	8.660679	0.006042	0.007507	0.086609	-0.092818	-2.742029	0.870765
33736	0	0.606476	0.788604	8.812737	0.006029	0.007884	0.088130	-0.090141	-2.787655	0.871361
33737	0	0.664148	0.743872	8.843687	0.006592	0.007446	0.088440	-0.099642	-2.851265	0.866015
33738	0	0.706121	0.504433	9.276154	0.007001	0.005050	0.092766	-0.105985	-2.925142	0.864192
33739	0	0.745020	0.768959	9.398909	0.007385	0.007690	0.093994	-0.106682	-3.003521	0.863808
33740	0	0.801791	0.860485	9.568546	0.007944	0.008604	0.095692	-0.105306	-3.090995	0.862096
33741	0	0.886427	0.738130	9.856535	0.008789	0.007385	0.098572	-0.109423	-3.177634	0.860429
33742	0	0.896020	0.842166	10.025972	0.008881	0.008414	0.100267	-0.100519	-3.267707	0.861138
33743	0	1.015097	1.085937	10.790315	0.010071	0.010864	0.107910	-0.105223	-3.351833	0.859595
33744	0	1.048919	0.682334	11.069583	0.010417	0.006825	0.110703	-0.106971	-3.425800	0.855957
33745	0	1.074212	0.653505	11.333628	0.010681	0.006531	0.113342	-0.102425	-3.486906	0.859264
33746	0	1.121583	1.173729	11.698606	0.011174	0.011727	0.116991	-0.092649	-3.526830	0.862773
33747	0	1.173513	0.879146	11.840640	0.011719	0.008789	0.118408	-0.090451	-3.542064	0.862692
33748	0	1.175271	0.995690	11.852594	0.011751	0.009953	0.118526	-0.086526	-3.542957	0.867144
33749	0	1.175884	1.031530	11.664027	0.011780	0.010315	0.116638	-0.086613	-3.521844	0.869758
33750	0	1.127148	0.878942	11.414349	0.011312	0.008789	0.114140	-0.086888	-3.481199	0.874763
33751	0	1.105302	1.001816	11.169908	0.011108	0.010010	0.111694	-0.079081	-3.423966	0.880168
33752	0	1.050203	1.033931	10.932857	0.010572	0.010331	0.109323	-0.071460	-3.349832	0.884459
33753	0	1.017755	0.836759	10.694045	0.010254	0.008362	0.106934	-0.066242	-3.267630	0.883961
33754	0	0.905322	0.862259	10.103124	0.009132	0.008616	0.101025	-0.060313	-3.177522	0.888839
33755	0	0.889850	0.958730	9.851697	0.008972	0.009583	0.098511	-0.055731	-3.091539	0.891248
33756	0	0.839228	0.873769	9.578165	0.008462	0.008737	0.095776	-0.055399	-3.007837	0.896799
33757	0	0.757040	0.757768	9.283855	0.007629	0.007568	0.092834	-0.044771	-2.934619	0.900355
33758	0	0.728321	0.765397	8.918343	0.007333	0.007647	0.089180	-0.036056	-2.870457	0.902048
33759	0	0.685989	0.854387	8.752743	0.006897	0.008545	0.087524	-0.038100	-2.821402	0.905082
33760	0	0.649378	0.707634	8.588317	0.006518	0.007077	0.085881	-0.039842	-2.788047	0.907962
33761	0	0.639288	0.799854	8.606047	0.006409	0.007996	0.086060	-0.036388	-2.766367	0.908767
33762	0	0.631330	0.720786	8.660998	0.006315	0.007208	0.086610	-0.036778	-2.763120	0.912167
33763	0	0.641850	0.512996	8.715730	0.006409	0.005127	0.087158	-0.033114	-2.775406	0.914649
33764	0	0.620698	0.776554	8.812960	0.006185	0.007757	0.088132	-0.022448	-2.803674	0.916092
33765	0	0.638133	0.824174	8.813215	0.006348	0.008240	0.088135	-0.019925	-2.846495	0.917611
33766	0	0.695009	0.769217	9.148278	0.006906	0.007694	0.091486	-0.022483	-2.901324	0.919425
33767	0	0.731929	0.640443	9.276933	0.007263	0.006409	0.092773	-0.027629	-2.969801	0.922967
33768	0	0.737906	0.756000	9.391947	0.007316	0.007559	0.093925	-0.025983	-3.046151	0.921407
33769	0	0.800748	0.836375	9.624624	0.007935	0.008362	0.096252	-0.023376	-3.131831	0.920872
33770	0	0.864538	0.927695	9.952917	0.008574	0.009281	0.099535	-0.027908	-3.213371	0.922993
33771	0	0.935219	1.032022	10.405773	0.009277	0.010315	0.104065	-0.021712	-3.294613	0.917097
33772	0	1.004742	0.739762	10.727815	0.009980	0.007396	0.107285	-0.019442	-3.365453	0.917064
33773	0	1.067729	0.805094	11.113996	0.010620	0.008057	0.111145	-0.025114	-3.423434	0.916457
33774	0	1.078476	1.049176	11.277731	0.010736	0.010486	0.112782	-0.018854	-3.471426	0.918651
33775	0	1.102392	1.129125	11.413214	0.010986	0.011292	0.114136	-0.019076	-3.508143	0.917895
33776	0	1.119492	0.921059	11.553122	0.011184	0.009215	0.115532	-0.024029	-3.518372	0.919152
33777	0	1.140923	0.891444	11.535662	0.011414	0.008911	0.115356	-0.021125	-3.513230	0.919005
33778	0	1.113319	1.032347	11.499266	0.011161	0.010321	0.114990	-0.018995	-3.484883	0.930684
33779	0	1.076619	0.891376	11.218597	0.010803	0.008911	0.112183	-0.017024	-3.446348	0.936185
33780	0	1.043106	1.087241	10.920260	0.010487	0.010869	0.109198	-0.014377	-3.387337	0.945217
33781	0	1.001410	0.933936	10.803742	0.010071	0.009338	0.108032	-0.014183	-3.326512	0.946991
33782	0	0.952304	0.873267	10.530132	0.009594	0.008729	0.105295	-0.011128	-3.248676	0.948407
33783	0	0.889990	0.787936	10.114119	0.008972	0.007874	0.101135	-0.005599	-3.166174	0.952689
33784	0	0.821439	0.849495	9.791659	0.008283	0.008494	0.097911	-0.005938	-3.085643	0.955843
33785	0	0.768745	0.702703	9.521945	0.007751	0.007019	0.095215	0.002646	-3.007946	0.959533
33786	0	0.732841	0.813701	9.333517	0.007381	0.008133	0.093331	0.006731	-2.942130	0.961001
33787	0	0.709466	0.738520	9.082396	0.007141	0.007385	0.090820	0.005810	-2.882774	0.964736
33788	0	0.677375	0.665722	8.960822	0.006804	0.006652	0.089606	0.011981	-2.842620	0.965991
33789	0	0.662887	0.751255	8.734268	0.006653	0.007507	0.087341	0.018171	-2.810312	0.967215
33790	0	0.598587	0.739733	8.740458	0.005994	0.007395	0.087404	0.020897	-2.798910	0.971330
33791	0	0.622574	0.824483	8.752392	0.006226	0.008240	0.087524	0.027199	-2.798085	0.967522
33792	0	0.660488	0.666802	8.727790	0.006592	0.006662	0.087279	0.034231	-2.814243	0.972609
33793	0	0.655266	0.757230	8.819384	0.006531	0.007568	0.088196	0.039163	-2.841529	0.969801
33794	0	0.697688	0.910454	8.953073	0.006941	0.009102	0.089534	0.042485	-2.886319	0.969330
33795	0	0.736930	0.854343	9.142719	0.007324	0.008545	0.091431	0.040624	-2.941477	0.969822
33796	0	0.802373	0.817593	9.398152	0.007966	0.008175	0.093987	0.041975	-3.010471	0.974158
33797	0	0.793812	0.817787	9.557579	0.007874	0.008179	0.095581	0.041079	-3.086537	0.977997
33798	0	0.838194	0.823846	9.837119	0.008311	0.008238	0.098377	0.042011	-3.167464	0.978096
33799	0	0.934616	1.104846	10.241062	0.009277	0.011047	0.102417	0.043506	-3.242924	0.974383
33800	0	0.997183	0.823593	10.496037	0.009906	0.008242	0.104966	0.037526	-3.313618	0.971064
33801	0	1.037687	0.835890	10.851483	0.010315	0.008362	0.108521	0.034637	-3.377662	0.966433
33802	0	1.043260	0.926595	11.021346	0.010380	0.009271	0.110218	0.029814	-3.431216	0.967119
33803	0	1.072024	1.000570	11.236236	0.010681	0.010010	0.112366	0.025653	-3.469754	0.962855
33804	0	1.084119	0.957067	11.369925	0.010821	0.009574	0.113701	0.022158	-3.488500	0.959994
33805	0	1.056645	0.872617	11.370795	0.010559	0.008728	0.113708	0.019951	-3.494716	0.959779
33806	0	1.037834	0.902713	11.450131	0.010390	0.009029	0.114500	0.017166	-3.481612	0.960517
33807	0	1.047020	0.836374	11.297852	0.010498	0.008362	0.112976	0.018461	-3.452221	0.958038
33808	0	1.034009	0.885383	11.157988	0.010382	0.008853	0.111576	0.018553	-3.408408	0.959000
33809	0	1.001305	0.890996	10.938040	0.010071	0.008911	0.109375	0.016353	-3.346887	0.960787
33810	0	0.947048	0.872649	10.633808	0.009531	0.008725	0.106333	0.016767	-3.280634	0.963632
33811	0	0.908473	0.812030	10.400989	0.009155	0.008118	0.104004	0.018549	-3.201912	0.964692
33812	0	0.901862	0.824509	10.054182	0.009080	0.008245	0.100536	0.018076	-3.131058	0.974257
33813	0	0.835993	0.799467	9.717349	0.008423	0.007996	0.097168	0.015841	-3.055864	0.980890
33814	0	0.793492	0.909612	9.510774	0.007994	0.009091	0.095103	0.020444	-2.983992	0.985992
33815	0	0.764147	0.848678	9.198380	0.007690	0.008484	0.091980	0.023081	-2.921923	0.988502
33816	0	0.737366	0.720656	9.046386	0.007411	0.007207	0.090461	0.021704	-2.873506	0.993861
33817	0	0.730026	0.854433	8.923542	0.007324	0.008545	0.089233	0.020177	-2.841485	0.998016
33818	0	0.676736	0.860536	8.777290	0.006788	0.008604	0.087771	0.021194	-2.812951	0.999019
33819	0	0.695124	0.866602	8.721987	0.006958	0.008667	0.087219	0.019400	-2.802722	0.999088
33820	0	0.695129	0.774861	8.746373	0.006944	0.007749	0.087464	0.019024	-2.811240	0.995680
33821	0	0.703493	0.805619	8.801147	0.007019	0.008057	0.088013	0.018042	-2.830420	0.998452
33822	0	0.732195	0.854396	8.904510	0.007295	0.008543	0.089047	0.019047	-2.863964	0.995719
33823	0	0.742379	0.841739	9.045146	0.007385	0.008423	0.090454	0.012055	-2.911151	0.992182
33824	0	0.769429	0.816224	9.264214	0.007647	0.008167	0.092646	0.005802	-2.968532	0.993398
33825	0	0.798937	0.719478	9.447837	0.007935	0.007202	0.094482	-0.003088	-3.033381	0.991831
33826	0	0.847130	0.852464	9.678848	0.008412	0.008530	0.096793	-0.008940	-3.101430	0.989350
33827	0	0.854832	0.835552	9.978752	0.008484	0.008362	0.099792	-0.016075	-3.173695	0.987802
33828	0	0.868463	0.785199	10.307280	0.008616	0.007860	0.103078	-0.025145	-3.247846	0.988250
33829	0	0.940132	0.744477	10.497496	0.009338	0.007446	0.104980	-0.026780	-3.314932	0.989045
33830	0	0.983170	1.109998	10.893161	0.009774	0.011105	0.108936	-0.031667	-3.373519	0.988794
33831	0	0.999276	0.786217	11.040943	0.009949	0.007874	0.110413	-0.043564	-3.417587	0.986292
33832	0	1.043691	0.821133	11.266157	0.010405	0.008216	0.112664	-0.048459	-3.448857	0.985728
33833	0	1.057699	0.939973	11.450027	0.010559	0.009399	0.114502	-0.048506	-3.465158	0.983598
33834	0	1.095415	0.921425	11.431581	0.010961	0.009216	0.114315	-0.051121	-3.457157	0.980009
33835	0	1.103405	0.963806	11.413749	0.011047	0.009644	0.114136	-0.057244	-3.442250	0.978499
33836	0	1.080439	0.925932	11.231129	0.010838	0.009266	0.112308	-0.064767	-3.406946	0.979454
33837	0	1.045719	0.842508	10.962288	0.010498	0.008423	0.109619	-0.063396	-3.362824	0.986375
33838	0	1.030377	1.025578	10.773901	0.010357	0.010258	0.107734	-0.066536	-3.304866	0.995298
33839	0	0.982736	0.933636	10.394878	0.009888	0.009338	0.103943	-0.069882	-3.236979	0.999404
33840	0	0.903937	0.780747	10.090699	0.009099	0.007808	0.100902	-0.071253	-3.167822	0.996671
33841	0	0.867349	0.939415	9.778368	0.008728	0.009399	0.097778	-0.078444	-3.102541	0.995351
33842	0	0.783791	0.901844	9.602233	0.007888	0.009023	0.096018	-0.084584	-3.041507	0.996661
33843	0	0.794836	0.951838	9.473085	0.007996	0.009521	0.094727	-0.089303	-2.982917	0.996283
33844	0	0.755671	0.682644	9.254051	0.007598	0.006829	0.092537	-0.093726	-2.930366	0.997968
33845	0	0.741773	0.823859	9.143309	0.007446	0.008240	0.091431	-0.096034	-2.892990	0.998982
33846	0	0.718704	0.902716	9.082594	0.007206	0.009030	0.090824	-0.100827	-2.867428	1.000576
33847	0	0.712854	0.811207	8.960112	0.007141	0.008118	0.089600	-0.108666	-2.849657	1.001249
33848	0	0.699303	0.736603	8.893080	0.006993	0.007374	0.088930	-0.119256	-2.847582	1.001340
33849	0	0.684385	0.689302	8.850067	0.006836	0.006897	0.088501	-0.124874	-2.856061	1.001781
33850	0	0.723405	0.773636	8.978098	0.007217	0.007743	0.089782	-0.133578	-2.875437	0.998117
33851	0	0.692591	0.805238	9.136782	0.006897	0.008057	0.091370	-0.139171	-2.909789	0.994129
33852	0	0.741974	0.755433	9.282710	0.007382	0.007559	0.092830	-0.144942	-2.953926	0.991845
33853	0	0.748668	0.719654	9.429655	0.007446	0.007202	0.094299	-0.152028	-3.001079	0.995566
33854	0	0.782105	0.687546	9.642560	0.007772	0.006885	0.096429	-0.163024	-3.056884	0.995625
33855	0	0.811480	0.878024	9.960544	0.008057	0.008789	0.099609	-0.173246	-3.121670	0.993019
33856	0	0.871781	0.876409	10.197702	0.008663	0.008770	0.101981	-0.179954	-3.180947	0.989325
33857	0	0.950897	0.780326	10.448848	0.009460	0.007812	0.104492	-0.190218	-3.232129	0.988048
33858	0	0.979181	0.772563	10.624952	0.009742	0.007732	0.106254	-0.197647	-3.284053	0.988006
33859	0	0.992750	0.909162	10.754050	0.009888	0.009094	0.107544	-0.200704	-3.324394	0.986603
33860	0	1.042920	0.902611	10.960847	0.010396	0.009027	0.109612	-0.202447	-3.357054	0.986561
33861	0	1.076408	0.957572	11.102142	0.010742	0.009583	0.111023	-0.209862	-3.377627	0.986577
33862	0	1.067425	0.913465	11.187316	0.010664	0.009141	0.111874	-0.216881	-3.386180	0.992027
33863	0	1.061043	0.836253	11.151210	0.010620	0.008362	0.111511	-0.216815	-3.374266	0.986315
33864	0	1.051893	0.896662	11.096530	0.010539	0.008973	0.110963	-0.224343	-3.351601	0.991751
33865	0	1.004009	0.982151	10.895105	0.010071	0.009827	0.108948	-0.230694	-3.317390	0.998322
33866	0	0.960237	0.895690	10.761479	0.009644	0.008962	0.107611	-0.236728	-3.271681	0.997264
33867	0	0.910504	0.848588	10.431332	0.009155	0.008484	0.104309	-0.235636	-3.214669	0.999602
33868	0	0.888194	0.818379	10.224596	0.008934	0.008183	0.102242	-0.235369	-3.154477	1.005621
33869	0	0.867774	0.830154	9.967474	0.008728	0.008301	0.099670	-0.235604	-3.094822	1.007508
33870	0	0.858296	0.910158	9.815559	0.008629	0.009095	0.098152	-0.229257	-3.039368	1.014368
33871	0	0.813324	0.873273	9.607277	0.008179	0.008728	0.096069	-0.224736	-2.983244	1.018081
33872	0	0.793306	0.709425	9.345405	0.007968	0.007089	0.093451	-0.218850	-2.938503	1.018663
33873	0	0.747617	0.793634	9.253167	0.007507	0.007935	0.092529	-0.217604	-2.897960	1.021130
33874	0	0.730505	0.817623	9.161952	0.007323	0.008182	0.091618	-0.225126	-2.873116	1.025111
33875	0	0.749538	0.805188	9.069965	0.007507	0.008057	0.090698	-0.231834	-2.855956	1.023328
33876	0	0.692764	0.719036	9.027351	0.006934	0.007192	0.090273	-0.234213	-2.845564	1.027463
33877	0	0.684019	0.726091	8.929429	0.006836	0.007263	0.089294	-0.237771	-2.848845	1.028189
33878	0	0.704575	0.768301	8.971953	0.007028	0.007686	0.089721	-0.241787	-2.869718	1.038103
33879	0	0.698519	0.835938	9.142882	0.006958	0.008362	0.091431	-0.245276	-2.901426	1.040130
33880	0	0.722997	0.792544	9.282732	0.007195	0.007929	0.092830	-0.249776	-2.941643	1.036526
33881	0	0.761290	0.750491	9.460111	0.007568	0.007507	0.094604	-0.253007	-2.993209	1.037666
33882	0	0.807491	0.761856	9.630210	0.008025	0.007624	0.096306	-0.259225	-3.049947	1.031879
33883	0	0.859868	0.854446	9.856715	0.008545	0.008545	0.098572	-0.259919	-3.109942	1.031621
33884	0	0.919613	0.799619	10.063144	0.009143	0.007994	0.100636	-0.257204	-3.168100	1.027806
33885	0	0.945201	0.909219	10.375517	0.009399	0.009094	0.103760	-0.259631	-3.223676	1.023371
33886	0	0.985667	0.866052	10.582041	0.009811	0.008662	0.105824	-0.261691	-3.270231	1.019199
33887	0	0.980826	0.817416	10.668589	0.009766	0.008179	0.106689	-0.266850	-3.313588	1.015664
33888	0	1.006653	0.767498	10.893768	0.010036	0.007681	0.108940	-0.273475	-3.343867	1.016713
33889	0	1.046244	1.025846	10.955525	0.010437	0.010254	0.109558	-0.269122	-3.368031	1.011521
33890	0	0.995152	0.885666	11.016170	0.009938	0.008859	0.110163	-0.271844	-3.379479	1.015491
33891	0	1.049483	0.854499	11.163360	0.010498	0.008545	0.111633	-0.272484	-3.373848	1.015045
33892	0	1.022674	0.866176	11.084215	0.010247	0.008667	0.110840	-0.278742	-3.350374	1.016893
33893	0	1.004458	0.854302	10.949963	0.010071	0.008545	0.109497	-0.281650	-3.320651	1.019837
33894	0	0.961512	0.860930	10.803973	0.009652	0.008602	0.108037	-0.275069	-3.279110	1.019745
33895	0	0.923403	0.897674	10.553320	0.009277	0.008972	0.105530	-0.271169	-3.229822	1.021281
33896	0	0.902215	0.782144	10.395364	0.009069	0.007821	0.103950	-0.271954	-3.175468	1.028787
33897	0	0.892391	0.818324	10.120019	0.008972	0.008179	0.101196	-0.267997	-3.118565	1.033255
33898	0	0.840409	0.825669	9.925301	0.008450	0.008248	0.099250	-0.259528	-3.063787	1.037761
33899	0	0.825192	0.775777	9.680543	0.008301	0.007751	0.096802	-0.253242	-3.003658	1.039235
33900	0	0.798036	0.782743	9.522468	0.008021	0.007824	0.095222	-0.250161	-2.952005	1.043482
33901	0	0.784109	0.806045	9.356929	0.007874	0.008057	0.093567	-0.246542	-2.909891	1.044574
33902	0	0.760013	0.843625	9.271770	0.007626	0.008430	0.092716	-0.239230	-2.876008	1.048562
33903	0	0.706013	0.769137	9.185937	0.007080	0.007690	0.091858	-0.238969	-2.848677	1.050646
33904	0	0.721591	0.744901	9.082360	0.007223	0.007447	0.090823	-0.237547	-2.837049	1.052203
33905	0	0.707886	0.793315	9.002708	0.007080	0.007935	0.090027	-0.240074	-2.832916	1.050042
33906	0	0.696393	0.744638	8.972067	0.006955	0.007442	0.089722	-0.235792	-2.841514	1.053126
33907	0	0.697812	0.812389	9.087925	0.006958	0.008118	0.090881	-0.228558	-2.864139	1.053959
33908	0	0.739159	0.850093	9.209467	0.007364	0.008496	0.092097	-0.223309	-2.895320	1.056843
33909	0	0.766869	0.781472	9.399076	0.007629	0.007812	0.093994	-0.220951	-2.940422	1.055656
33910	0	0.793276	0.775595	9.526478	0.007892	0.007755	0.095268	-0.220563	-2.987079	1.059486
33911	0	0.816300	0.787264	9.728632	0.008118	0.007874	0.097290	-0.221944	-3.037634	1.057534
33912	0	0.856823	0.787000	9.977943	0.008515	0.007871	0.099784	-0.222982	-3.095503	1.058235
33913	0	0.921140	0.970583	10.174043	0.009155	0.009705	0.101746	-0.221761	-3.155763	1.056890
33914	0	0.943973	0.787476	10.392714	0.009392	0.007875	0.103931	-0.222814	-3.205817	1.058959
33915	0	0.968789	0.824294	10.583067	0.009644	0.008240	0.105835	-0.219636	-3.250946	1.051790
33916	0	0.964878	0.830976	10.771390	0.009611	0.008307	0.107718	-0.216605	-3.288186	1.053693
33917	0	1.009913	0.976756	10.760215	0.010071	0.009766	0.107605	-0.214980	-3.315509	1.051266
33918	0	1.051164	0.976739	11.095386	0.010495	0.009769	0.110955	-0.217589	-3.329711	1.043617
33919	0	1.056526	0.788447	11.083848	0.010559	0.007874	0.110840	-0.207009	-3.333390	1.047894
33920	0	1.020178	0.906008	11.040862	0.010205	0.009054	0.110409	-0.201658	-3.327024	1.048464
33921	0	1.029692	0.903886	11.096313	0.010315	0.009033	0.110962	-0.196684	-3.305696	1.046731
33922	0	1.018761	0.917688	10.919568	0.010218	0.009166	0.109194	-0.186033	-3.271471	1.046649
33923	0	0.996741	0.958408	10.669328	0.010010	0.009583	0.106689	-0.185428	-3.223371	1.046385
33924	0	0.945462	0.818370	10.352634	0.009501	0.008182	0.103522	-0.184244	-3.169968	1.048672
33925	0	0.916946	0.861149	10.284797	0.009216	0.008606	0.102844	-0.179304	-3.115145	1.055615
33926	0	0.901934	0.947456	10.029110	0.009064	0.009471	0.100287	-0.176289	-3.061816	1.055940
33927	0	0.849864	0.708211	9.814841	0.008545	0.007080	0.098145	-0.175066	-3.005107	1.054727
33928	0	0.786735	0.874279	9.674940	0.007904	0.008732	0.096747	-0.163189	-2.958947	1.056427
33929	0	0.753215	0.861068	9.460696	0.007568	0.008606	0.094604	-0.158553	-2.912374	1.057933
33930	0	0.758937	0.801144	9.393957	0.007618	0.008004	0.093938	-0.150706	-2.874748	1.056426
33931	0	0.754618	0.763353	9.411766	0.007568	0.007629	0.094116	-0.146659	-2.844959	1.059539
33932	0	0.720435	0.794475	9.247112	0.007219	0.007942	0.092470	-0.144425	-2.823567	1.062547
33933	0	0.731603	0.854820	9.100377	0.007324	0.008545	0.091003	-0.141144	-2.810337	1.064372
33934	0	0.707016	0.751779	9.045322	0.007064	0.007513	0.090454	-0.135777	-2.815334	1.058500
33935	0	0.703098	0.744996	9.136841	0.007019	0.007446	0.091370	-0.131825	-2.827300	1.060569
33936	0	0.743351	0.824780	9.234125	0.007409	0.008246	0.092343	-0.130566	-2.854517	1.053689
33937	0	0.772269	0.848107	9.319827	0.007690	0.008484	0.093201	-0.134447	-2.891031	1.052079
33938	0	0.797254	0.823937	9.386290	0.007938	0.008233	0.093866	-0.127118	-2.929576	1.043054
33939	0	0.816200	0.842685	9.685872	0.008118	0.008423	0.096863	-0.122733	-2.978809	1.039973
33940	0	0.837323	0.806831	9.898650	0.008330	0.008064	0.098990	-0.118372	-3.025251	1.037229
33941	0	0.865209	0.763286	10.107002	0.008606	0.007629	0.101074	-0.114797	-3.074387	1.035742
33942	0	0.880777	0.818633	10.344104	0.008761	0.008185	0.103445	-0.114152	-3.122572	1.035413
33943	0	0.925371	0.934249	10.387814	0.009216	0.009338	0.103882	-0.110024	-3.160607	1.032709
33944	0	0.926668	0.806479	10.460340	0.009231	0.008064	0.104607	-0.109867	-3.196922	1.030533
33945	0	0.967560	0.872896	10.729684	0.009644	0.008728	0.107300	-0.109395	-3.227984	1.034035
33946	0	0.972957	0.842127	10.826790	0.009707	0.008424	0.108270	-0.112638	-3.248237	1.032644
33947	0	1.002129	0.909834	10.858014	0.010010	0.009094	0.108582	-0.108964	-3.257257	1.029700
33948	0	1.021690	0.922958	10.979785	0.010216	0.009224	0.109798	-0.103854	-3.255340	1.027232
33949	0	1.006789	0.891082	10.919219	0.010071	0.008911	0.109192	-0.104960	-3.249170	1.023468
33950	0	0.985970	0.860300	10.815640	0.009881	0.008605	0.108154	-0.108059	-3.223544	1.024422
33951	0	1.010189	0.927686	10.742474	0.010132	0.009277	0.107422	-0.109627	-3.188584	1.026082
33952	0	0.961342	0.884943	10.431679	0.009646	0.008848	0.104314	-0.109377	-3.149339	1.028050
33953	0	0.911673	0.885056	10.266453	0.009155	0.008850	0.102661	-0.109997	-3.103325	1.031098
33954	0	0.910069	0.824031	10.114543	0.009140	0.008240	0.101142	-0.110491	-3.055764	1.030788
33955	0	0.838572	0.854964	9.967314	0.008423	0.008545	0.099670	-0.106262	-3.010067	1.035528
33956	0	0.837528	0.879742	9.748096	0.008410	0.008798	0.097478	-0.107719	-2.965671	1.042872
33957	0	0.790355	0.824332	9.692606	0.007935	0.008240	0.096924	-0.104607	-2.925934	1.045488
33958	0	0.766364	0.830861	9.528175	0.007690	0.008307	0.095280	-0.104243	-2.890629	1.044365
33959	0	0.760413	0.781510	9.393494	0.007629	0.007812	0.093933	-0.102097	-2.856699	1.043615
33960	0	0.780846	0.842759	9.265546	0.007823	0.008428	0.092654	-0.103089	-2.835547	1.047154
33961	0	0.725753	0.817733	9.155331	0.007263	0.008179	0.091553	-0.105708	-2.825242	1.048020
33962	0	0.737639	0.805333	9.185870	0.007374	0.008054	0.091859	-0.107080	-2.825192	1.052255
33963	0	0.745436	0.811620	9.173531	0.007446	0.008118	0.091736	-0.109681	-2.831966	1.055187
33964	0	0.766314	0.811428	9.173243	0.007646	0.008114	0.091734	-0.109777	-2.850506	1.055327
33965	0	0.771213	0.780995	9.338221	0.007690	0.007812	0.093384	-0.113445	-2.873754	1.049633
33966	0	0.807214	0.847584	9.514744	0.008039	0.008478	0.095150	-0.116752	-2.909638	1.052061
33967	0	0.833269	0.872496	9.716551	0.008301	0.008728	0.097168	-0.120865	-2.943815	1.052529
33968	0	0.816104	0.847220	9.862426	0.008121	0.008477	0.098627	-0.127111	-2.986287	1.051044
33969	0	0.840190	0.774869	10.021659	0.008362	0.007751	0.100220	-0.130798	-3.028725	1.052158
33970	0	0.860152	0.823357	10.228514	0.008565	0.008233	0.102288	-0.130674	-3.066213	1.046614
33971	0	0.888640	1.006983	10.296328	0.008850	0.010071	0.102966	-0.132242	-3.103028	1.047379
33972	0	0.914233	0.865983	10.454379	0.009107	0.008664	0.104547	-0.137378	-3.138658	1.043286
33973	0	0.972991	0.842321	10.583261	0.009705	0.008423	0.105835	-0.137544	-3.162638	1.041710
33974	0	0.995742	0.866361	10.668222	0.009938	0.008667	0.106684	-0.141789	-3.179832	1.044137
33975	0	0.990393	0.921605	10.796973	0.009888	0.009216	0.107971	-0.142663	-3.193623	1.039770
33976	0	1.004970	0.902626	10.839443	0.010042	0.009032	0.108395	-0.149698	-3.198167	1.040004
33977	0	1.000076	0.891127	10.846029	0.010010	0.008911	0.108459	-0.150462	-3.185329	1.043936
33978	0	0.997173	0.847459	10.773058	0.009992	0.008484	0.107728	-0.161304	-3.160855	1.047611
33979	0	0.962085	0.915794	10.663024	0.009644	0.009155	0.106628	-0.159450	-3.133145	1.046156
33980	0	0.957094	0.934677	10.425314	0.009599	0.009343	0.104251	-0.156535	-3.099300	1.048877
33981	0	0.918108	0.866443	10.290864	0.009216	0.008667	0.102905	-0.160513	-3.056813	1.052966
33982	0	0.856222	0.823466	10.108287	0.008597	0.008234	0.101080	-0.160922	-3.013693	1.054520
33983	0	0.875299	0.879190	9.985644	0.008789	0.008789	0.099854	-0.158778	-2.969033	1.053326
33984	0	0.849896	0.860925	9.857974	0.008534	0.008611	0.098577	-0.161629	-2.924516	1.056099
33985	0	0.814584	0.835735	9.668285	0.008179	0.008362	0.096680	-0.168051	-2.882257	1.061494
33986	0	0.796550	0.810759	9.558894	0.007991	0.008108	0.095587	-0.169784	-2.848555	1.067900
33987	0	0.785153	0.805625	9.430119	0.007874	0.008057	0.094299	-0.171242	-2.818462	1.066326
33988	0	0.756796	0.793126	9.430371	0.007585	0.007934	0.094302	-0.175049	-2.794887	1.066454
33989	0	0.749841	0.884872	9.277429	0.007507	0.008850	0.092773	-0.177651	-2.780394	1.070316
33990	0	0.748416	0.865808	9.259226	0.007489	0.008664	0.092591	-0.185949	-2.770671	1.070945
33991	0	0.733107	0.781367	9.246762	0.007324	0.007812	0.092468	-0.185153	-2.775636	1.065691
33992	0	0.753382	0.769078	9.270956	0.007521	0.007692	0.092710	-0.187726	-2.788334	1.064342
33993	0	0.783354	0.793421	9.387035	0.007812	0.007935	0.093872	-0.188750	-2.810431	1.063453
33994	0	0.824722	0.853840	9.539242	0.008222	0.008544	0.095394	-0.195950	-2.837536	1.062475
33995	0	0.832676	0.830019	9.679958	0.008301	0.008301	0.096802	-0.197158	-2.864669	1.060305
33996	0	0.839171	0.890393	9.850318	0.008353	0.008909	0.098506	-0.203702	-2.905735	1.056409
33997	0	0.845935	0.756283	9.936256	0.008423	0.007568	0.099365	-0.210478	-2.944180	1.050931
33998	0	0.853481	0.816502	10.124863	0.008497	0.008167	0.101252	-0.213447	-2.983043	1.046348
33999	0	0.876489	0.926972	10.247557	0.008728	0.009277	0.102478	-0.222365	-3.020565	1.043138
34000	0	0.895876	0.852172	10.411788	0.008924	0.008529	0.104120	-0.230497	-3.054625	1.043391
34001	0	0.967100	0.829527	10.522253	0.009644	0.008301	0.105225	-0.236987	-3.080884	1.040645
34002	0	0.935513	0.828855	10.643863	0.009333	0.008289	0.106441	-0.238423	-3.101466	1.040021
34003	0	1.001945	0.897010	10.650561	0.010010	0.008972	0.106506	-0.241294	-3.108294	1.034789
34004	0	0.997354	0.914650	10.790806	0.009968	0.009151	0.107908	-0.246246	-3.110806	1.033915
34005	0	0.994197	0.884601	10.791111	0.009949	0.008850	0.107910	-0.251401	-3.100104	1.035642
34006	0	0.973646	0.889742	10.791287	0.009751	0.008903	0.107911	-0.257720	-3.080830	1.036095
34007	0	1.010969	0.890962	10.650858	0.010132	0.008911	0.106506	-0.260271	-3.053532	1.032023
34008	0	0.981853	0.927116	10.541410	0.009844	0.009274	0.105412	-0.263813	-3.022565	1.035022
34009	0	0.918874	0.866862	10.425035	0.009216	0.008667	0.104248	-0.263015	-2.988804	1.034565
34010	0	0.882800	0.799982	10.181285	0.008857	0.007998	0.101810	-0.262556	-2.952999	1.037988
34011	0	0.906340	0.884553	10.058912	0.009094	0.008850	0.100586	-0.268790	-2.914409	1.041685
34012	0	0.851417	0.865240	9.906887	0.008545	0.008657	0.099066	-0.275626	-2.875405	1.041519
34013	0	0.833057	0.787529	9.747568	0.008362	0.007874	0.097473	-0.274662	-2.835246	1.048699
34014	0	0.802790	0.805156	9.656536	0.008056	0.008060	0.096562	-0.285084	-2.798811	1.050466
34015	0	0.809315	0.774417	9.558373	0.008118	0.007751	0.095581	-0.294828	-2.765943	1.058336
34016	0	0.786594	0.797439	9.485556	0.007886	0.007980	0.094853	-0.302995	-2.738286	1.064383
34017	0	0.749475	0.786673	9.375158	0.007507	0.007874	0.093750	-0.312216	-2.719380	1.069138
34018	0	0.741921	0.816508	9.302049	0.007421	0.008164	0.093020	-0.312235	-2.714114	1.077042
34019	0	0.750830	0.774900	9.259046	0.007507	0.007751	0.092590	-0.316046	-2.711713	1.081207
34020	0	0.751675	0.737476	9.283424	0.007509	0.007380	0.092834	-0.322582	-2.717358	1.079592
34021	0	0.776998	0.793248	9.405383	0.007751	0.007935	0.094055	-0.325705	-2.736221	1.079354
34022	0	0.774768	0.847585	9.453925	0.007728	0.008479	0.094541	-0.330203	-2.756821	1.074977
34023	0	0.808337	0.841514	9.625088	0.008057	0.008423	0.096252	-0.339855	-2.784899	1.074852
34024	0	0.801861	0.778861	9.746743	0.007988	0.007796	0.097469	-0.349289	-2.817176	1.071667
34025	0	0.851963	0.805181	9.917946	0.008484	0.008057	0.099182	-0.355252	-2.854720	1.066672
34026	0	0.871266	0.798291	10.057743	0.008678	0.007985	0.100580	-0.358184	-2.889968	1.065735
34027	0	0.888340	0.793303	10.198697	0.008850	0.007935	0.101990	-0.360352	-2.923660	1.064071
34028	0	0.913420	0.908451	10.277401	0.009100	0.009090	0.102777	-0.367358	-2.958040	1.064771
34029	0	0.948341	0.817027	10.406352	0.009460	0.008179	0.104065	-0.377151	-2.979643	1.064814
34030	0	0.971510	0.809359	10.552406	0.009689	0.008100	0.105526	-0.384124	-3.003959	1.067779
34031	0	0.953847	0.890582	10.644424	0.009521	0.008911	0.106445	-0.390375	-3.018563	1.062656
34032	0	0.956598	0.852671	10.711338	0.009555	0.008533	0.107114	-0.398224	-3.026809	1.063874
34033	0	1.013507	0.884792	10.736071	0.010132	0.008850	0.107361	-0.401229	-3.026629	1.066114
34034	0	0.970460	0.841283	10.742185	0.009710	0.008418	0.107421	-0.407624	-3.016969	1.073407
34035	0	0.950251	0.804624	10.644780	0.009521	0.008057	0.106445	-0.419690	-2.993016	1.077337
34036	0	0.934316	0.888610	10.510926	0.009361	0.008890	0.105107	-0.424965	-2.969712	1.076822
34037	0	0.918488	0.860027	10.321373	0.009216	0.008606	0.103210	-0.432251	-2.931304	1.078397
34038	0	0.893658	0.792501	10.224241	0.008970	0.007923	0.102240	-0.431161	-2.890064	1.081601
34039	0	0.875037	0.805738	10.126062	0.008789	0.008057	0.101257	-0.431377	-2.842795	1.082136
34040	0	0.861835	0.830363	9.973990	0.008652	0.008302	0.099737	-0.430240	-2.800927	1.086637
34041	0	0.857685	0.873152	9.839090	0.008606	0.008728	0.098389	-0.427165	-2.763495	1.093610
34042	0	0.821498	0.806032	9.729644	0.008243	0.008063	0.097294	-0.431620	-2.727441	1.095549
34043	0	0.833950	0.793231	9.576629	0.008362	0.007935	0.095764	-0.435193	-2.697205	1.093346
34044	0	0.792730	0.805329	9.522050	0.007951	0.008052	0.095219	-0.434409	-2.665398	1.096130
34045	0	0.780190	0.830236	9.375074	0.007812	0.008301	0.093750	-0.433266	-2.648844	1.096538
34046	0	0.802822	0.848452	9.344654	0.008035	0.008487	0.093446	-0.436718	-2.637261	1.098969
34047	0	0.756761	0.786847	9.375049	0.007568	0.007874	0.093750	-0.443540	-2.632734	1.094387
34048	0	0.756994	0.816664	9.350572	0.007566	0.008168	0.093506	-0.446145	-2.633340	1.100781
34049	0	0.745709	0.830168	9.350492	0.007446	0.008301	0.093506	-0.445587	-2.642889	1.097063
34050	0	0.772974	0.848440	9.429507	0.007712	0.008485	0.094296	-0.446607	-2.660279	1.097443
34051	0	0.783537	0.805650	9.643370	0.007812	0.008057	0.096436	-0.447240	-2.683721	1.100303
34052	0	0.819068	0.769144	9.777112	0.008163	0.007689	0.097774	-0.445269	-2.711898	1.091095
34053	0	0.814703	0.695222	9.850873	0.008118	0.006958	0.098511	-0.452355	-2.742325	1.088504
34054	0	0.845334	0.865317	9.960199	0.008421	0.008655	0.099605	-0.454327	-2.775823	1.086538
34055	0	0.882294	0.804998	10.113284	0.008789	0.008057	0.101135	-0.462229	-2.810476	1.094075
34056	0	0.931809	0.815833	10.314119	0.009285	0.008164	0.103144	-0.469266	-2.843530	1.089418
34057	0	0.942693	0.836037	10.406257	0.009399	0.008362	0.104065	-0.471211	-2.870114	1.083054
34058	0	0.947773	0.829727	10.472850	0.009455	0.008297	0.104731	-0.471309	-2.891604	1.085289
34059	0	1.002515	0.872989	10.619957	0.010010	0.008728	0.106201	-0.469777	-2.904541	1.087350
34060	0	0.968920	0.897522	10.668425	0.009674	0.008975	0.106686	-0.470062	-2.917124	1.093802
34061	0	0.976975	0.891135	10.638388	0.009766	0.008911	0.106384	-0.470380	-2.917958	1.094639
34062	0	0.977024	0.824110	10.687178	0.009773	0.008240	0.106872	-0.469550	-2.911160	1.093796
34063	0	0.969069	0.873571	10.607974	0.009705	0.008728	0.106079	-0.461993	-2.892604	1.099018
34064	0	0.984363	0.917584	10.516552	0.009860	0.009170	0.105165	-0.455901	-2.871184	1.101480
34065	0	0.937477	0.854802	10.388381	0.009399	0.008545	0.103882	-0.453296	-2.840514	1.107923
34066	0	0.926729	0.818921	10.284961	0.009289	0.008184	0.102848	-0.448752	-2.813084	1.110895
34067	0	0.912449	0.830046	10.174840	0.009155	0.008301	0.101746	-0.449922	-2.774975	1.103746
34068	0	0.894458	0.806205	10.065369	0.008972	0.008056	0.100652	-0.443505	-2.740119	1.101594
34069	0	0.845463	0.867099	9.845187	0.008484	0.008667	0.098450	-0.439684	-2.702615	1.101828
34070	0	0.840268	0.818983	9.753969	0.008426	0.008186	0.097538	-0.436388	-2.672080	1.110271
34071	0	0.815531	0.788139	9.649792	0.008179	0.007874	0.096497	-0.427838	-2.640837	1.110629
34072	0	0.798966	0.770946	9.546229	0.008010	0.007706	0.095461	-0.424069	-2.613063	1.111304
34073	0	0.773692	0.793711	9.472754	0.007751	0.007935	0.094727	-0.421728	-2.591974	1.115226
34074	0	0.783998	0.818497	9.393426	0.007844	0.008183	0.093934	-0.420490	-2.583566	1.113724
34075	0	0.769145	0.781193	9.448239	0.007690	0.007812	0.094482	-0.421690	-2.581265	1.108274
34076	0	0.769716	0.775202	9.441984	0.007692	0.007750	0.094420	-0.419174	-2.583569	1.104970
34077	0	0.770207	0.781630	9.466427	0.007690	0.007812	0.094666	-0.415035	-2.594079	1.106048
34078	0	0.790901	0.824806	9.545494	0.007896	0.008246	0.095456	-0.413529	-2.605559	1.109926
34079	0	0.814120	0.812321	9.673828	0.008118	0.008118	0.096741	-0.407329	-2.629791	1.112028
34080	0	0.794406	0.812808	9.746549	0.007920	0.008128	0.097467	-0.407770	-2.654132	1.113092
34081	0	0.832681	0.854797	9.801999	0.008301	0.008545	0.098022	-0.404510	-2.680910	1.114420
34082	0	0.838934	0.806566	9.984450	0.008353	0.008062	0.099848	-0.400968	-2.718684	1.115908
34083	0	0.894101	0.848201	10.094967	0.008911	0.008484	0.100952	-0.403337	-2.748954	1.113273
34084	0	0.893789	0.848511	10.246940	0.008910	0.008479	0.102472	-0.396912	-2.776317	1.112735
34085	0	0.912178	0.915524	10.339113	0.009094	0.009155	0.103394	-0.397184	-2.803224	1.106711
34086	0	0.911509	0.824231	10.460595	0.009089	0.008239	0.104609	-0.393635	-2.828733	1.107289
34087	0	0.935489	0.830152	10.583345	0.009338	0.008301	0.105835	-0.393182	-2.843046	1.103487
34088	0	0.962894	0.940314	10.534134	0.009615	0.009400	0.105343	-0.390543	-2.854660	1.106699
34089	0	0.977211	0.879260	10.632235	0.009766	0.008789	0.106323	-0.387148	-2.858128	1.100944
34090	0	0.990477	0.873939	10.680785	0.009900	0.008735	0.106809	-0.382564	-2.859636	1.098254
34091	0	0.957591	0.860761	10.607956	0.009583	0.008606	0.106079	-0.381298	-2.849035	1.093556
34092	0	0.967681	0.861381	10.620208	0.009691	0.008609	0.106201	-0.376530	-2.830043	1.096417
34093	0	0.950173	0.891247	10.443284	0.009521	0.008911	0.104431	-0.375693	-2.804974	1.096547
34094	0	0.909424	0.861168	10.327596	0.009116	0.008608	0.103274	-0.372116	-2.777254	1.091062
34095	0	0.876304	0.812053	10.241900	0.008789	0.008118	0.102417	-0.369646	-2.744775	1.095578
34096	0	0.889586	0.892341	10.132370	0.008921	0.008916	0.101322	-0.361880	-2.713313	1.101226
34097	0	0.875988	0.873078	10.003894	0.008789	0.008728	0.100037	-0.359459	-2.676524	1.104891
34098	0	0.857924	0.855507	9.833357	0.008609	0.008550	0.098331	-0.353901	-2.638730	1.102128
34099	0	0.840326	0.824097	9.777990	0.008423	0.008240	0.097778	-0.353049	-2.612421	1.095825
34100	0	0.818320	0.836889	9.674461	0.008201	0.008364	0.096744	-0.347530	-2.588397	1.096448
34101	0	0.792296	0.824429	9.643611	0.007935	0.008240	0.096436	-0.342710	-2.571195	1.099164
34102	0	0.759660	0.813088	9.521619	0.007607	0.008126	0.095216	-0.337634	-2.555883	1.089321
34103	0	0.805703	0.836188	9.484859	0.008057	0.008362	0.094849	-0.337976	-2.552921	1.087407
34104	0	0.799262	0.836270	9.478673	0.007996	0.008361	0.094787	-0.336233	-2.545857	1.092737
34105	0	0.818412	0.836857	9.448136	0.008179	0.008362	0.094482	-0.328418	-2.548967	1.092218
34106	0	0.777534	0.819243	9.612640	0.007762	0.008192	0.096128	-0.328269	-2.561445	1.089705
34107	0	0.813118	0.879053	9.631220	0.008118	0.008789	0.096313	-0.326784	-2.574037	1.085093
34108	0	0.822499	0.824059	9.740777	0.008205	0.008243	0.097409	-0.329406	-2.593565	1.089800
34109	0	0.850908	0.842014	9.863088	0.008484	0.008423	0.098633	-0.332720	-2.619307	1.089785
34110	0	0.844333	0.841913	9.990700	0.008412	0.008417	0.099910	-0.330588	-2.651285	1.092822
34111	0	0.857397	0.873222	10.039999	0.008545	0.008728	0.100403	-0.325984	-2.680877	1.097600
34112	0	0.881524	0.867405	10.198070	0.008787	0.008675	0.101983	-0.326761	-2.708915	1.093232
34113	0	0.917699	0.835843	10.290361	0.009155	0.008362	0.102905	-0.330698	-2.729630	1.090009
34114	0	0.952850	0.871986	10.436414	0.009504	0.008720	0.104366	-0.331438	-2.752702	1.086723
34115	0	0.923211	0.879297	10.394114	0.009216	0.008789	0.103943	-0.327389	-2.766677	1.088687
34116	0	0.926018	0.861849	10.491412	0.009248	0.008614	0.104916	-0.322314	-2.776800	1.086877
34117	0	0.928327	0.854606	10.491882	0.009277	0.008545	0.104919	-0.321405	-2.779894	1.089195
34118	0	0.978381	0.873382	10.571004	0.009777	0.008730	0.105711	-0.317514	-2.783823	1.094216
34119	0	0.957387	0.933728	10.534756	0.009583	0.009338	0.105347	-0.319117	-2.771110	1.087087
34120	0	0.961493	0.884997	10.479914	0.009626	0.008847	0.104798	-0.316590	-2.755281	1.088148
34121	0	0.931750	0.909304	10.473829	0.009338	0.009094	0.104736	-0.318421	-2.729189	1.092226
34122	0	0.927989	0.909366	10.364279	0.009296	0.009091	0.103642	-0.316389	-2.707639	1.095608
34123	0	0.931538	0.927529	10.223617	0.009338	0.009277	0.102234	-0.319214	-2.678584	1.097489
34124	0	0.920892	0.921123	10.071392	0.009232	0.009212	0.100712	-0.320077	-2.649541	1.105110
34125	0	0.882775	0.878608	10.022196	0.008850	0.008789	0.100220	-0.323985	-2.620760	1.107294
34126	0	0.835895	0.854376	9.882087	0.008378	0.008538	0.098820	-0.318131	-2.595391	1.115467
34127	0	0.840521	0.867028	9.845093	0.008423	0.008667	0.098450	-0.314775	-2.571629	1.114221
34128	0	0.831231	0.818041	9.704936	0.008327	0.008184	0.097048	-0.319962	-2.551602	1.124523
34129	0	0.786065	0.793264	9.649779	0.007874	0.007935	0.096497	-0.322666	-2.533075	1.121963
34130	0	0.765901	0.799357	9.637664	0.007665	0.007991	0.096376	-0.319782	-2.523077	1.122593
34131	0	0.768683	0.793625	9.582534	0.007690	0.007935	0.095825	-0.318122	-2.515510	1.120246
34132	0	0.743934	0.769398	9.576405	0.007439	0.007693	0.095764	-0.317625	-2.513049	1.121845
34133	0	0.775404	0.793554	9.533662	0.007751	0.007935	0.095337	-0.316747	-2.512850	1.119996
34134	0	0.795231	0.824159	9.563998	0.007939	0.008241	0.095641	-0.315861	-2.525062	1.114660
34135	0	0.807211	0.860704	9.692245	0.008057	0.008606	0.096924	-0.314739	-2.540008	1.110929
34136	0	0.853348	0.854492	9.728472	0.008514	0.008547	0.097286	-0.317107	-2.559102	1.115731
34137	0	0.868553	0.872742	9.844813	0.008667	0.008728	0.098450	-0.317923	-2.577334	1.114569
34138	0	0.872723	0.897136	9.960345	0.008704	0.008970	0.099606	-0.316736	-2.600464	1.112678
34139	0	0.874848	0.915274	10.040128	0.008728	0.009155	0.100403	-0.319695	-2.620454	1.109437
34140	0	0.909894	0.908736	10.173969	0.009074	0.009089	0.101742	-0.321027	-2.644944	1.111117
34141	0	0.923860	0.915201	10.235424	0.009216	0.009155	0.102356	-0.324711	-2.666549	1.114134
34142	0	0.909821	0.919962	10.406017	0.009078	0.009209	0.104061	-0.334748	-2.685436	1.116604
34143	0	0.904858	0.908671	10.412530	0.009033	0.009094	0.104126	-0.343115	-2.699064	1.118773
34144	0	0.913565	0.889165	10.479486	0.009125	0.008896	0.104795	-0.347880	-2.707708	1.125614
34145	0	0.946736	0.896954	10.540732	0.009460	0.008972	0.105408	-0.350888	-2.711978	1.126581
34146	0	0.941183	0.883923	10.540728	0.009413	0.008844	0.105407	-0.356700	-2.707757	1.134709
34147	0	0.939282	0.890555	10.540878	0.009399	0.008911	0.105408	-0.363024	-2.697412	1.137532
34148	0	0.931338	0.834705	10.516678	0.009325	0.008350	0.105165	-0.366946	-2.681592	1.138835
34149	0	0.926651	0.817476	10.376105	0.009277	0.008179	0.103760	-0.371613	-2.666503	1.143285
34150	0	0.923689	0.847254	10.309218	0.009255	0.008475	0.103090	-0.375057	-2.642815	1.146792
34151	0	0.889348	0.823739	10.217458	0.008911	0.008240	0.102173	-0.378079	-2.619933	1.148544
34152	0	0.897704	0.859623	10.138453	0.008998	0.008601	0.101382	-0.384074	-2.593235	1.154022
34153	0	0.876955	0.823706	9.979442	0.008789	0.008240	0.099792	-0.387543	-2.567754	1.158027
34154	0	0.818335	0.798731	9.918663	0.008201	0.007990	0.099185	-0.390905	-2.544700	1.160233
34155	0	0.834631	0.817498	9.832926	0.008362	0.008179	0.098328	-0.395605	-2.523547	1.161598
34156	0	0.807244	0.859445	9.711136	0.008087	0.008598	0.097110	-0.400529	-2.503078	1.164099
34157	0	0.810445	0.829812	9.631482	0.008118	0.008301	0.096313	-0.404014	-2.484262	1.161415
34158	0	0.802014	0.841819	9.558369	0.008030	0.008417	0.095583	-0.403037	-2.469404	1.161691
34159	0	0.799234	0.823963	9.564237	0.007996	0.008240	0.095642	-0.403383	-2.462405	1.153372
34160	0	0.786773	0.860007	9.552039	0.007867	0.008605	0.095520	-0.409489	-2.460287	1.156811
34161	0	0.805976	0.866234	9.558121	0.008057	0.008667	0.095581	-0.415202	-2.460873	1.155584
34162	0	0.807115	0.834826	9.594688	0.008062	0.008352	0.095947	-0.420080	-2.468212	1.154920
34163	0	0.825397	0.841520	9.698432	0.008240	0.008423	0.096985	-0.429131	-2.481847	1.150638
34164	0	0.840614	0.833838	9.783672	0.008390	0.008346	0.097837	-0.437599	-2.497067	1.152338
34165	0	0.831979	0.860071	9.808235	0.008301	0.008606	0.098083	-0.443701	-2.516083	1.150829
34166	0	0.854278	0.840635	9.917791	0.008522	0.008411	0.099179	-0.449495	-2.536871	1.152457
34167	0	0.850520	0.805059	10.070670	0.008484	0.008057	0.100708	-0.456335	-2.557971	1.149164
34168	0	0.879166	0.810118	10.100877	0.008770	0.008105	0.101010	-0.460949	-2.579415	1.151262
34169	0	0.893422	0.860160	10.302571	0.008911	0.008606	0.103027	-0.465751	-2.601922	1.155648
34170	0	0.885600	0.877583	10.289996	0.008835	0.008780	0.102901	-0.469824	-2.622335	1.154551
34171	0	0.911516	0.829798	10.406333	0.009094	0.008301	0.104065	-0.472864	-2.642253	1.152456
34172	0	0.926497	0.823066	10.424383	0.009258	0.008233	0.104244	-0.475580	-2.646546	1.149554
34173	0	0.940918	0.823507	10.540721	0.009399	0.008240	0.105408	-0.480702	-2.654103	1.149462
34174	0	0.941802	0.877880	10.540591	0.009418	0.008780	0.105406	-0.481615	-2.650571	1.146470
34175	0	0.945890	0.860013	10.565247	0.009460	0.008606	0.105652	-0.488054	-2.645872	1.148579
34176	0	0.938569	0.853077	10.461624	0.009396	0.008533	0.104615	-0.490174	-2.632045	1.142126
34177	0	0.938426	0.811483	10.388343	0.009399	0.008118	0.103882	-0.493560	-2.612391	1.146613
34178	0	0.923196	0.877870	10.321504	0.009247	0.008783	0.103213	-0.498947	-2.592926	1.149135
34179	0	0.919947	0.878552	10.223571	0.009216	0.008789	0.102234	-0.503168	-2.571132	1.145617
34180	0	0.909583	0.908369	10.162899	0.009122	0.009087	0.101626	-0.506769	-2.538848	1.147274
34181	0	0.889051	0.848210	10.089308	0.008911	0.008484	0.100891	-0.509068	-2.512541	1.142512
34182	0	0.848255	0.823791	9.955286	0.008504	0.008236	0.099551	-0.507094	-2.485043	1.149243
34183	0	0.834568	0.859993	9.814643	0.008362	0.008606	0.098145	-0.514359	-2.463259	1.152862
34184	0	0.812773	0.865333	9.680629	0.008146	0.008655	0.096805	-0.516114	-2.438351	1.160038
34185	0	0.835115	0.854409	9.649758	0.008362	0.008545	0.096497	-0.517259	-2.422767	1.160094
34186	0	0.820982	0.841676	9.680471	0.008218	0.008421	0.096804	-0.522334	-2.410367	1.162369
34187	0	0.848168	0.866708	9.637470	0.008484	0.008667	0.096375	-0.522291	-2.404828	1.159906
34188	0	0.829686	0.793361	9.588624	0.008296	0.007935	0.095886	-0.523479	-2.402903	1.162746
34189	0	0.805887	0.817566	9.576423	0.008057	0.008179	0.095764	-0.527156	-2.402618	1.164588
34190	0	0.788752	0.786164	9.619100	0.007877	0.007867	0.096191	-0.533320	-2.411783	1.163705
34191	0	0.800469	0.817653	9.655705	0.007996	0.008179	0.096558	-0.535849	-2.419633	1.159509
34192	0	0.827068	0.811183	9.698195	0.008258	0.008113	0.096983	-0.537029	-2.431831	1.158198
34193	0	0.819797	0.786620	9.857076	0.008179	0.007874	0.098572	-0.545404	-2.451266	1.153438
34194	0	0.823767	0.767085	9.936098	0.008217	0.007675	0.099362	-0.550222	-2.472303	1.149129
34195	0	0.826032	0.811296	9.960806	0.008240	0.008118	0.099609	-0.555525	-2.492991	1.150440
34196	0	0.866817	0.822577	10.051955	0.008647	0.008229	0.100521	-0.559343	-2.514196	1.150956
34197	0	0.874728	0.793110	10.174422	0.008728	0.007935	0.101746	-0.563124	-2.532945	1.148444
34198	0	0.903205	0.817178	10.247224	0.009010	0.008171	0.102474	-0.562198	-2.554299	1.148818
34199	0	0.922936	0.854591	10.351438	0.009216	0.008545	0.103516	-0.561029	-2.565801	1.153904
34200	0	0.968228	0.896753	10.393929	0.009669	0.008973	0.103940	-0.567057	-2.577153	1.157281
34201	0	0.946719	0.860743	10.394214	0.009460	0.008606	0.103943	-0.565383	-2.581720	1.155051
34202	0	0.953898	0.879015	10.455109	0.009535	0.008792	0.104551	-0.567288	-2.583411	1.156061
34203	0	0.964067	0.909140	10.479787	0.009644	0.009094	0.104797	-0.570392	-2.577417	1.154262
34204	0	0.945049	0.871728	10.467601	0.009455	0.008721	0.104675	-0.574856	-2.569979	1.156837
34205	0	0.920554	0.878544	10.418827	0.009216	0.008789	0.104187	-0.578891	-2.555404	1.149835
34206	0	0.930038	0.884124	10.296977	0.009316	0.008842	0.102968	-0.580358	-2.534773	1.151218
34207	0	0.907672	0.878926	10.254060	0.009094	0.008789	0.102539	-0.580259	-2.512422	1.151789
34208	0	0.885487	0.873187	10.144479	0.008876	0.008728	0.101443	-0.576064	-2.485975	1.160113
34209	0	0.883257	0.872662	10.077070	0.008850	0.008728	0.100769	-0.577748	-2.463357	1.155524
34210	0	0.880193	0.890762	9.997956	0.008815	0.008907	0.099978	-0.577444	-2.445841	1.158093
34211	0	0.871103	0.829800	9.918386	0.008728	0.008301	0.099182	-0.580719	-2.423513	1.161405
34212	0	0.819123	0.805296	9.869772	0.008205	0.008051	0.098697	-0.578402	-2.404358	1.162136
34213	0	0.853140	0.842434	9.777937	0.008545	0.008423	0.097778	-0.576694	-2.385826	1.162539
34214	0	0.838448	0.823935	9.759832	0.008395	0.008243	0.097597	-0.580510	-2.370558	1.162513
34215	0	0.823614	0.836089	9.716835	0.008240	0.008362	0.097168	-0.581550	-2.363578	1.160941
34216	0	0.810729	0.793141	9.698512	0.008110	0.007932	0.096985	-0.581856	-2.357589	1.163790
34217	0	0.805993	0.781539	9.674022	0.008057	0.007812	0.096741	-0.578324	-2.358759	1.162212
34218	0	0.782518	0.775185	9.655550	0.007818	0.007756	0.096556	-0.583380	-2.364272	1.163855
34219	0	0.794494	0.793415	9.747233	0.007935	0.007935	0.097473	-0.583727	-2.373702	1.164846
34220	0	0.790971	0.798779	9.838602	0.007895	0.007994	0.098387	-0.590379	-2.388636	1.162279
34221	0	0.819558	0.756946	9.863133	0.008179	0.007568	0.098633	-0.588875	-2.405468	1.160025
34222	0	0.859602	0.824037	9.917689	0.008578	0.008242	0.099178	-0.590110	-2.423147	1.162651
34223	0	0.843780	0.817921	9.942496	0.008423	0.008179	0.099426	-0.589319	-2.437616	1.161973
34224	0	0.884090	0.823843	10.039812	0.008819	0.008240	0.100400	-0.590525	-2.460279	1.157335
34225	0	0.892934	0.860659	10.137774	0.008911	0.008606	0.101379	-0.589547	-2.478114	1.155146
34226	0	0.896474	0.860195	10.174068	0.008947	0.008607	0.101742	-0.594865	-2.494932	1.152965
34227	0	0.911172	0.854489	10.223233	0.009094	0.008545	0.102234	-0.594640	-2.511811	1.147524
34228	0	0.926493	0.872894	10.265587	0.009251	0.008727	0.102657	-0.592315	-2.525060	1.141972
34229	0	0.910472	0.885334	10.357546	0.009094	0.008850	0.103577	-0.588517	-2.533943	1.143965
34230	0	0.918056	0.849300	10.381728	0.009176	0.008490	0.103818	-0.584614	-2.536037	1.143018
34231	0	0.897582	0.879883	10.424691	0.008972	0.008789	0.104248	-0.573738	-2.537383	1.141320
34232	0	0.946547	0.856716	10.381783	0.009467	0.008564	0.103818	-0.570133	-2.532945	1.134270
34233	0	0.896642	0.848637	10.327178	0.008972	0.008484	0.103271	-0.567292	-2.523954	1.133013
34234	0	0.888482	0.880144	10.284487	0.008900	0.008794	0.102844	-0.558814	-2.504798	1.132899
34235	0	0.889968	0.848739	10.260080	0.008911	0.008484	0.102600	-0.554855	-2.489416	1.135803
34236	0	0.868595	0.800549	10.156484	0.008705	0.008002	0.101563	-0.551251	-2.465227	1.136246
34237	0	0.859352	0.836222	10.083111	0.008606	0.008362	0.100830	-0.550747	-2.448512	1.139663
34238	0	0.862317	0.793662	10.010104	0.008642	0.007935	0.100100	-0.548408	-2.424196	1.137622
34239	0	0.865169	0.830954	9.924377	0.008667	0.008301	0.099243	-0.538298	-2.403970	1.141461
34240	0	0.820058	0.807522	9.857334	0.008209	0.008074	0.098573	-0.536559	-2.391361	1.137359
34241	0	0.835049	0.806450	9.845003	0.008362	0.008057	0.098450	-0.527382	-2.375627	1.135664
34242	0	0.845707	0.807956	9.796113	0.008461	0.008072	0.097961	-0.518319	-2.368470	1.135073
34243	0	0.817758	0.836919	9.747261	0.008179	0.008362	0.097473	-0.509536	-2.364527	1.140402
34244	0	0.817564	0.819890	9.740973	0.008176	0.008193	0.097410	-0.502481	-2.361682	1.145280
34245	0	0.775162	0.799834	9.728980	0.007751	0.007996	0.097290	-0.499128	-2.359281	1.144428
34246	0	0.806643	0.849046	9.637258	0.008057	0.008489	0.096374	-0.496736	-2.368287	1.143178
34247	0	0.812843	0.848460	9.759426	0.008118	0.008484	0.097595	-0.495652	-2.378270	1.140970
34248	0	0.827018	0.885326	9.759135	0.008261	0.008851	0.097592	-0.492806	-2.386725	1.141388
34249	0	0.844281	0.855209	9.771494	0.008423	0.008545	0.097717	-0.484060	-2.407468	1.140935
34250	0	0.848632	0.868302	9.905218	0.008463	0.008681	0.099054	-0.481679	-2.431885	1.138841
34251	0	0.886633	0.860829	9.985188	0.008850	0.008606	0.099854	-0.478662	-2.447886	1.138036
34252	0	0.896048	0.873764	10.051908	0.008944	0.008732	0.100521	-0.471717	-2.464597	1.127040
34253	0	0.899035	0.848676	10.088925	0.008972	0.008484	0.100891	-0.468088	-2.482653	1.125074
34254	0	0.878044	0.879660	10.253371	0.008764	0.008795	0.102535	-0.465721	-2.498112	1.128405
34255	0	0.910975	0.879075	10.314790	0.009094	0.008789	0.103149	-0.463497	-2.512763	1.125039
34256	0	0.907289	0.848987	10.314454	0.009064	0.008487	0.103146	-0.459726	-2.520412	1.121814
34257	0	0.892104	0.836045	10.333178	0.008911	0.008362	0.103333	-0.460950	-2.528851	1.125268
34258	0	0.893700	0.854613	10.394013	0.008931	0.008542	0.103941	-0.456219	-2.532758	1.121730
34259	0	0.897862	0.873179	10.412510	0.008972	0.008728	0.104126	-0.451816	-2.537329	1.120478
34260	0	0.922839	0.843268	10.418488	0.009229	0.008430	0.104185	-0.448136	-2.534478	1.124333
34261	0	0.932853	0.836009	10.357769	0.009338	0.008362	0.103577	-0.449895	-2.521129	1.124529
34262	0	0.906233	0.854515	10.266375	0.009074	0.008541	0.102663	-0.445273	-2.505424	1.125611
34263	0	0.896285	0.890866	10.223492	0.008972	0.008911	0.102234	-0.447901	-2.492525	1.121160
34264	0	0.887462	0.866578	10.193175	0.008892	0.008661	0.101931	-0.442763	-2.470520	1.117543
34265	0	0.884238	0.861242	10.076917	0.008850	0.008606	0.100769	-0.435266	-2.459298	1.116310
34266	0	0.851775	0.856123	9.985420	0.008530	0.008557	0.099854	-0.430668	-2.443206	1.113276
34267	0	0.822390	0.842537	9.912220	0.008240	0.008423	0.099121	-0.427670	-2.422473	1.114164
34268	0	0.825757	0.849766	9.863493	0.008269	0.008489	0.098635	-0.417096	-2.406435	1.109856
34269	0	0.792411	0.824450	9.826705	0.007935	0.008240	0.098267	-0.411435	-2.391802	1.110222
34270	0	0.784198	0.794495	9.802316	0.007853	0.007943	0.098022	-0.409230	-2.377011	1.110300
34271	0	0.798859	0.830845	9.728996	0.007996	0.008301	0.097290	-0.400051	-2.366295	1.112690
34272	0	0.804098	0.855865	9.673993	0.008042	0.008559	0.096740	-0.400512	-2.362226	1.107302
34273	0	0.823754	0.824371	9.692368	0.008240	0.008240	0.096924	-0.395629	-2.357141	1.109283
34274	0	0.818125	0.837350	9.753227	0.008174	0.008369	0.097533	-0.390591	-2.363201	1.114577
34275	0	0.824565	0.830405	9.710615	0.008240	0.008301	0.097107	-0.386465	-2.367673	1.117712
34276	0	0.844648	0.879669	9.765312	0.008434	0.008795	0.097654	-0.383885	-2.379409	1.121809
34277	0	0.837558	0.885126	9.844843	0.008362	0.008850	0.098450	-0.382166	-2.392942	1.117359
34278	0	0.858798	0.860871	9.905579	0.008573	0.008608	0.099057	-0.380800	-2.408246	1.115760
34279	0	0.856265	0.842475	9.942458	0.008545	0.008423	0.099426	-0.378211	-2.426181	1.110793
34280	0	0.865751	0.879568	10.039729	0.008641	0.008792	0.100399	-0.373543	-2.442213	1.113847
34281	0	0.905051	0.891570	10.107227	0.009033	0.008911	0.101074	-0.367957	-2.459316	1.116394
34282	0	0.908441	0.886389	10.161681	0.009068	0.008859	0.101619	-0.361673	-2.475839	1.116496
34283	0	0.904296	0.872868	10.217193	0.009033	0.008728	0.102173	-0.360590	-2.484319	1.116919
34284	0	0.894208	0.885423	10.320724	0.008930	0.008851	0.103209	-0.356702	-2.495045	1.115663
34285	0	0.903950	0.854600	10.314877	0.009033	0.008545	0.103149	-0.355189	-2.499618	1.110425
34286	0	0.905354	0.836643	10.326866	0.009046	0.008364	0.103270	-0.351859	-2.505998	1.108899
34287	0	0.964912	0.909054	10.443096	0.009644	0.009094	0.104431	-0.355567	-2.509670	1.113453
34288	0	0.940923	0.908678	10.418610	0.009410	0.009087	0.104186	-0.355102	-2.506556	1.114295
34289	0	0.939836	0.897113	10.308857	0.009399	0.008972	0.103088	-0.355967	-2.502983	1.118377
34290	0	0.920482	0.860442	10.315007	0.009213	0.008603	0.103149	-0.354296	-2.491072	1.116580
34291	0	0.895707	0.848087	10.254063	0.008972	0.008484	0.102539	-0.357506	-2.471902	1.119753
34292	0	0.874180	0.859732	10.168904	0.008759	0.008599	0.101687	-0.359577	-2.450747	1.113782
34293	0	0.877074	0.903138	10.107597	0.008789	0.009033	0.101074	-0.361525	-2.427707	1.108612
34294	0	0.861346	0.866229	10.034614	0.008630	0.008663	0.100345	-0.362406	-2.406776	1.103137
34295	0	0.859424	0.860652	9.997655	0.008606	0.008606	0.099976	-0.361579	-2.391033	1.105828
34296	0	0.893756	0.885323	9.900076	0.008948	0.008851	0.099000	-0.358862	-2.376242	1.108435
34297	0	0.834673	0.860470	9.912248	0.008362	0.008606	0.099121	-0.360164	-2.356521	1.107951
34298	0	0.838634	0.872137	9.875763	0.008392	0.008725	0.098757	-0.364321	-2.347249	1.108433
34299	0	0.823188	0.848120	9.802335	0.008240	0.008484	0.098022	-0.367248	-2.335739	1.106746
34300	0	0.840269	0.872709	9.771815	0.008407	0.008722	0.097718	-0.361392	-2.328809	1.103881
34301	0	0.836063	0.854602	9.735108	0.008362	0.008545	0.097351	-0.359813	-2.325076	1.104203
34302	0	0.848684	0.848612	9.765476	0.008481	0.008486	0.097655	-0.359074	-2.329554	1.105716
34303	0	0.812648	0.830007	9.747247	0.008118	0.008301	0.097473	-0.359550	-2.337557	1.104265
34304	0	0.844346	0.878269	9.814273	0.008440	0.008787	0.098143	-0.364419	-2.339252	1.101285
34305	0	0.849280	0.890966	9.875425	0.008484	0.008911	0.098755	-0.365736	-2.347269	1.098202
34306	0	0.833045	0.853941	9.930139	0.008318	0.008541	0.099302	-0.367281	-2.359344	1.094724
34307	0	0.800386	0.792965	10.009739	0.007996	0.007935	0.100098	-0.372552	-2.366486	1.094208
34308	0	0.851637	0.828708	10.003455	0.008500	0.008290	0.100036	-0.375782	-2.382764	1.099587
34309	0	0.873682	0.866119	10.119603	0.008728	0.008667	0.101196	-0.381956	-2.390382	1.102571
34310	0	0.881907	0.883322	10.186600	0.008806	0.008838	0.101867	-0.386570	-2.402457	1.106925
34311	0	0.898230	0.859923	10.211149	0.008972	0.008606	0.102112	-0.393705	-2.411511	1.102363
34312	0	0.912550	0.852864	10.253727	0.009114	0.008531	0.102538	-0.395497	-2.421747	1.106681
34313	0	0.903925	0.866595	10.284379	0.009033	0.008667	0.102844	-0.396295	-2.426204	1.101641
34314	0	0.886669	0.878676	10.326909	0.008862	0.008786	0.103270	-0.395331	-2.429625	1.104551
34315	0	0.897501	0.884676	10.375980	0.008972	0.008850	0.103760	-0.398679	-2.430489	1.101863
34316	0	0.896871	0.859436	10.351580	0.008978	0.008598	0.103515	-0.402835	-2.418097	1.104185
34317	0	0.878387	0.867050	10.345474	0.008789	0.008667	0.103455	-0.398707	-2.410098	1.106775
34318	0	0.883297	0.855391	10.272255	0.008840	0.008552	0.102722	-0.395888	-2.400460	1.110492
34319	0	0.896498	0.903173	10.205154	0.008972	0.009033	0.102051	-0.397285	-2.390151	1.111988
34320	0	0.876347	0.896811	10.174755	0.008775	0.008968	0.101747	-0.397339	-2.375192	1.117953
34321	0	0.902419	0.878795	10.101409	0.009033	0.008789	0.101013	-0.398347	-2.362753	1.119113
34322	0	0.875779	0.866080	10.046626	0.008771	0.008664	0.100465	-0.401925	-2.345552	1.121741
34323	0	0.883856	0.872084	9.967206	0.008850	0.008728	0.099670	-0.409952	-2.330126	1.115198
34324	0	0.894358	0.901580	9.912466	0.008949	0.009018	0.099124	-0.412137	-2.321336	1.114293
34325	0	0.853102	0.860473	9.851205	0.008545	0.008606	0.098511	-0.413339	-2.303012	1.114154
34326	0	0.851345	0.841855	9.820793	0.008517	0.008420	0.098207	-0.414705	-2.296373	1.113991
34327	0	0.841658	0.841891	9.820644	0.008423	0.008423	0.098206	-0.419009	-2.286883	1.111783
34328	0	0.816828	0.823002	9.802327	0.008165	0.008231	0.098023	-0.419987	-2.288092	1.112456
34329	0	0.805946	0.842180	9.759507	0.008057	0.008423	0.097595	-0.420862	-2.289213	1.107139
34330	0	0.788149	0.829588	9.789943	0.007879	0.008298	0.097899	-0.422896	-2.289622	1.109637
34331	0	0.775271	0.793061	9.783958	0.007751	0.007935	0.097839	-0.427167	-2.288892	1.101673
34332	0	0.812920	0.798516	9.808285	0.008120	0.007987	0.098083	-0.428936	-2.297899	1.104660
34333	0	0.830675	0.829849	9.881561	0.008301	0.008301	0.098816	-0.431206	-2.302611	1.102432
34334	0	0.838569	0.853833	9.924132	0.008373	0.008540	0.099242	-0.432866	-2.314719	1.102236
34335	0	0.898857	0.824034	9.985199	0.008972	0.008240	0.099854	-0.431685	-2.331300	1.105730
34336	0	0.889482	0.817765	10.070327	0.008883	0.008180	0.100704	-0.433545	-2.343078	1.100442
34337	0	0.868099	0.817655	10.101216	0.008667	0.008179	0.101013	-0.435549	-2.356740	1.097613
34338	0	0.901072	0.859625	10.131495	0.009000	0.008601	0.101315	-0.440679	-2.366838	1.102035
34339	0	0.885851	0.854030	10.217251	0.008850	0.008545	0.102173	-0.445444	-2.374078	1.106791
34340	0	0.862919	0.853119	10.241580	0.008622	0.008535	0.102416	-0.449743	-2.379757	1.105773
34341	0	0.891977	0.817232	10.302710	0.008911	0.008179	0.103027	-0.456436	-2.387195	1.104055
34342	0	0.905566	0.828309	10.320938	0.009050	0.008287	0.103209	-0.460875	-2.390914	1.106082
34343	0	0.897375	0.878777	10.241697	0.008972	0.008789	0.102417	-0.461982	-2.390504	1.107906
34344	0	0.896801	0.859818	10.314948	0.008975	0.008603	0.103148	-0.467159	-2.380580	1.113023
34345	0	0.890737	0.847813	10.278400	0.008911	0.008484	0.102783	-0.473283	-2.374272	1.108708
34346	0	0.895324	0.871274	10.186987	0.008965	0.008716	0.101869	-0.476289	-2.359472	1.109219
34347	0	0.890320	0.872814	10.113594	0.008911	0.008728	0.101135	-0.475894	-2.348377	1.109135
34348	0	0.894119	0.872550	10.132084	0.008956	0.008728	0.101319	-0.478544	-2.329633	1.105002
34349	0	0.883581	0.854607	10.052606	0.008850	0.008545	0.100525	-0.477023	-2.311299	1.102267
34350	0	0.886901	0.835677	10.016238	0.008883	0.008364	0.100161	-0.484713	-2.293789	1.105853
34351	0	0.865763	0.835846	10.015978	0.008667	0.008362	0.100159	-0.488287	-2.281015	1.102994
34352	0	0.875602	0.847079	9.936884	0.008770	0.008476	0.099367	-0.494350	-2.262865	1.102802
34353	0	0.841806	0.836238	9.857214	0.008423	0.008362	0.098572	-0.493391	-2.255218	1.107805
34354	0	0.810278	0.805694	9.851124	0.008108	0.008058	0.098511	-0.493856	-2.246923	1.104646
34355	0	0.811285	0.786819	9.777915	0.008118	0.007874	0.097778	-0.499813	-2.239216	1.103881
34356	0	0.780360	0.828203	9.832908	0.007802	0.008289	0.098329	-0.507953	-2.238977	1.104907
34357	0	0.793771	0.811557	9.802238	0.007935	0.008118	0.098022	-0.510070	-2.240536	1.110140
34358	0	0.806916	0.792690	9.734979	0.008062	0.007930	0.097350	-0.513087	-2.246434	1.109231
34359	0	0.836856	0.836355	9.771656	0.008362	0.008362	0.097717	-0.510666	-2.252236	1.105969
34360	0	0.844389	0.829943	9.863060	0.008436	0.008304	0.098631	-0.515140	-2.259040	1.110195
34361	0	0.818906	0.799269	9.875426	0.008179	0.007996	0.098755	-0.518103	-2.268945	1.109628
34362	0	0.882265	0.792359	9.899625	0.008809	0.007928	0.098997	-0.522630	-2.282536	1.102565
34363	0	0.880281	0.823850	10.009655	0.008789	0.008240	0.100098	-0.523601	-2.296168	1.100986
34364	0	0.895229	0.805240	10.027681	0.008939	0.008054	0.100278	-0.524724	-2.309499	1.099135
34365	0	0.855722	0.829760	10.076826	0.008545	0.008301	0.100769	-0.527908	-2.321381	1.098589
34366	0	0.906991	0.817231	10.119321	0.009057	0.008172	0.101194	-0.527170	-2.333869	1.094286
34367	0	0.916242	0.842102	10.168408	0.009155	0.008423	0.101685	-0.528829	-2.339859	1.091535
34368	0	0.899785	0.854227	10.204777	0.008986	0.008541	0.102049	-0.527103	-2.350564	1.088483
34369	0	0.898156	0.854285	10.296566	0.008972	0.008545	0.102966	-0.528971	-2.358925	1.097896
34370	0	0.887269	0.884341	10.296418	0.008868	0.008845	0.102964	-0.530730	-2.361902	1.091157
34371	0	0.891589	0.860503	10.314908	0.008911	0.008606	0.103149	-0.531373	-2.365153	1.089380
34372	0	0.909981	0.847919	10.284379	0.009104	0.008481	0.102843	-0.533098	-2.358734	1.089625
34373	0	0.921222	0.860008	10.290613	0.009216	0.008606	0.102905	-0.539278	-2.352161	1.096870
34374	0	0.932206	0.883367	10.278521	0.009330	0.008838	0.102784	-0.543464	-2.341563	1.095225
34375	0	0.927167	0.842175	10.253967	0.009277	0.008423	0.102539	-0.544363	-2.333247	1.099280
34376	0	0.895194	0.836181	10.193020	0.008961	0.008359	0.101930	-0.540890	-2.321432	1.095945
34377	0	0.865587	0.836088	10.113628	0.008667	0.008362	0.101135	-0.541699	-2.306890	1.091814
34378	0	0.869101	0.842199	10.077208	0.008705	0.008421	0.100771	-0.540267	-2.288889	1.095940
34379	0	0.853610	0.848535	10.022035	0.008545	0.008484	0.100220	-0.538323	-2.276863	1.092112
34380	0	0.851760	0.824486	9.942775	0.008527	0.008242	0.099427	-0.534356	-2.264307	1.093413
34381	0	0.822742	0.793734	9.906086	0.008240	0.007935	0.099060	-0.530921	-2.248134	1.092015
34382	0	0.820669	0.824978	9.802366	0.008215	0.008245	0.098023	-0.524500	-2.236541	1.092463
34383	0	0.841305	0.860777	9.851142	0.008423	0.008606	0.098511	-0.522119	-2.223215	1.090726
34384	0	0.827667	0.818182	9.790167	0.008281	0.008182	0.097901	-0.521499	-2.216481	1.091943
34385	0	0.829668	0.824487	9.777824	0.008301	0.008240	0.097778	-0.515182	-2.209732	1.090014
34386	0	0.841886	0.812993	9.826503	0.008414	0.008127	0.098266	-0.511617	-2.213112	1.093559
34387	0	0.836607	0.818069	9.771675	0.008362	0.008179	0.097717	-0.508905	-2.216135	1.090734
34388	0	0.843904	0.812403	9.771451	0.008431	0.008121	0.097715	-0.505494	-2.223069	1.093176
34389	0	0.861150	0.854718	9.844903	0.008606	0.008545	0.098450	-0.502464	-2.227565	1.091485
34390	0	0.844031	0.805935	9.924075	0.008433	0.008060	0.099241	-0.503324	-2.233660	1.087168
34391	0	0.849562	0.811950	9.960823	0.008484	0.008118	0.099609	-0.500772	-2.245190	1.086291
34392	0	0.863973	0.800411	10.015444	0.008629	0.007998	0.100156	-0.493886	-2.255680	1.082897
34393	0	0.880374	0.879346	10.052323	0.008789	0.008789	0.100525	-0.488396	-2.270425	1.080093
34394	0	0.834484	0.831036	10.155741	0.008330	0.008309	0.101559	-0.486795	-2.284818	1.073506
34395	0	0.831267	0.817949	10.150043	0.008301	0.008179	0.101501	-0.485477	-2.296285	1.074045
34396	0	0.894590	0.867231	10.204659	0.008935	0.008668	0.102048	-0.480138	-2.306606	1.071099
34397	0	0.922626	0.872849	10.223295	0.009216	0.008728	0.102234	-0.479155	-2.315802	1.071188
34398	0	0.924399	0.867264	10.253503	0.009236	0.008667	0.102536	-0.472433	-2.322427	1.068471
34399	0	0.915890	0.836741	10.198896	0.009155	0.008362	0.101990	-0.465757	-2.324593	1.069496
34400	0	0.940739	0.855989	10.271977	0.009406	0.008555	0.102720	-0.460395	-2.324154	1.066780
34401	0	0.909362	0.861313	10.241644	0.009094	0.008606	0.102417	-0.452048	-2.321594	1.058233
34402	0	0.890759	0.856226	10.229282	0.008909	0.008558	0.102293	-0.447245	-2.317902	1.054755
34403	0	0.884740	0.830615	10.272197	0.008850	0.008301	0.102722	-0.440936	-2.313025	1.050004
34404	0	0.853345	0.807239	10.198886	0.008539	0.008067	0.101989	-0.434747	-2.304718	1.043477
34405	0	0.859512	0.836673	10.174612	0.008606	0.008362	0.101746	-0.428957	-2.290679	1.045167
34406	0	0.833220	0.849401	10.058653	0.008340	0.008493	0.100586	-0.427997	-2.280089	1.042244
34407	0	0.853493	0.830683	10.070836	0.008545	0.008301	0.100708	-0.420856	-2.266886	1.044071
34408	0	0.870331	0.825406	10.009783	0.008708	0.008251	0.100098	-0.417264	-2.259671	1.044050
34409	0	0.884159	0.854608	9.991521	0.008850	0.008545	0.099915	-0.415652	-2.248075	1.042653
34410	0	0.845558	0.849030	9.924468	0.008467	0.008486	0.099244	-0.410197	-2.233401	1.041235
34411	0	0.841808	0.842790	9.875486	0.008423	0.008423	0.098755	-0.404038	-2.226024	1.041178
34412	0	0.840834	0.874076	9.838786	0.008413	0.008738	0.098388	-0.400007	-2.218389	1.040245
34413	0	0.835704	0.830357	9.881609	0.008362	0.008301	0.098816	-0.396462	-2.211019	1.039133
34414	0	0.817025	0.842863	9.912092	0.008169	0.008428	0.099121	-0.394940	-2.210399	1.039655
34415	0	0.818653	0.848760	9.820459	0.008179	0.008484	0.098206	-0.390192	-2.217618	1.043472
34416	0	0.808074	0.880243	9.868967	0.008072	0.008796	0.098691	-0.382005	-2.225998	1.041279
34417	0	0.812767	0.842780	9.850949	0.008118	0.008423	0.098511	-0.375816	-2.235724	1.043882
34418	0	0.857142	0.855518	9.923968	0.008565	0.008554	0.099240	-0.374564	-2.241320	1.043223
34419	0	0.849538	0.824332	9.930292	0.008484	0.008240	0.099304	-0.370005	-2.252699	1.034596
34420	0	0.863653	0.855882	9.954419	0.008629	0.008552	0.099545	-0.361280	-2.259670	1.035265
34421	0	0.855528	0.848800	10.052367	0.008545	0.008484	0.100525	-0.356151	-2.269590	1.038762
34422	0	0.894475	0.861000	10.107055	0.008932	0.008614	0.101071	-0.359722	-2.282027	1.038130
34423	0	0.886040	0.812084	10.156135	0.008850	0.008118	0.101562	-0.355717	-2.291783	1.034011
34424	0	0.875703	0.849313	10.168064	0.008748	0.008490	0.101682	-0.351330	-2.300038	1.035552
34425	0	0.892235	0.842519	10.223272	0.008911	0.008423	0.102234	-0.348268	-2.310743	1.032323
34426	0	0.899935	0.855523	10.259624	0.008994	0.008549	0.102597	-0.340639	-2.314761	1.031674
34427	0	0.879329	0.830230	10.266065	0.008789	0.008301	0.102661	-0.338562	-2.317662	1.034456
34428	0	0.892231	0.848834	10.235369	0.008920	0.008487	0.102354	-0.336410	-2.318744	1.034352
34429	0	0.885105	0.879230	10.229456	0.008850	0.008789	0.102295	-0.332435	-2.317986	1.034107
34430	0	0.866406	0.842929	10.247742	0.008669	0.008429	0.102477	-0.331333	-2.310791	1.039508
34431	0	0.890626	0.860877	10.223407	0.008911	0.008606	0.102234	-0.327893	-2.303541	1.036004
34432	0	0.907784	0.873180	10.138009	0.009085	0.008733	0.101379	-0.328707	-2.293999	1.038121
34433	0	0.914350	0.860533	10.070913	0.009155	0.008606	0.100708	-0.329160	-2.278847	1.039604
34434	0	0.881493	0.848199	10.058884	0.008826	0.008482	0.100588	-0.328906	-2.264200	1.038536
34435	0	0.927242	0.879237	9.942644	0.009277	0.008789	0.099426	-0.324801	-2.256760	1.034872
34436	0	0.895642	0.861417	10.003688	0.008962	0.008612	0.100037	-0.321658	-2.248990	1.034425
34437	0	0.890280	0.861002	9.912149	0.008911	0.008606	0.099121	-0.316668	-2.237603	1.039385
34438	0	0.840247	0.861567	9.924326	0.008406	0.008614	0.099243	-0.313958	-2.232139	1.037988
34439	0	0.847639	0.872787	9.924382	0.008484	0.008728	0.099243	-0.313858	-2.221739	1.039405
34440	0	0.858606	0.847943	9.814619	0.008591	0.008483	0.098145	-0.317613	-2.214565	1.043714
34441	0	0.841837	0.848378	9.826699	0.008423	0.008484	0.098267	-0.317425	-2.207587	1.044919
34442	0	0.835603	0.817851	9.844933	0.008352	0.008178	0.098450	-0.316173	-2.210185	1.046106
34443	0	0.818135	0.829843	9.869383	0.008179	0.008301	0.098694	-0.318544	-2.211486	1.047779
34444	0	0.849339	0.847991	9.844819	0.008489	0.008478	0.098449	-0.316132	-2.215214	1.047543
34445	0	0.891853	0.854684	9.887612	0.008911	0.008545	0.098877	-0.313482	-2.222006	1.048636
34446	0	0.856900	0.836720	9.911821	0.008559	0.008366	0.099119	-0.311246	-2.231525	1.047793
34447	0	0.867342	0.848420	9.954775	0.008667	0.008484	0.099548	-0.310495	-2.237165	1.044889
34448	0	0.887221	0.854686	9.948437	0.008862	0.008545	0.099485	-0.307824	-2.246577	1.045614
34449	0	0.867736	0.842122	10.064622	0.008667	0.008423	0.100647	-0.309258	-2.256618	1.043705
34450	0	0.857978	0.811852	10.021617	0.008565	0.008114	0.100218	-0.303490	-2.271804	1.043561
34451	0	0.855554	0.817916	10.101225	0.008545	0.008179	0.101013	-0.302580	-2.282102	1.042735
34452	0	0.851239	0.860606	10.113175	0.008505	0.008606	0.101132	-0.302077	-2.288867	1.047395
34453	0	0.891880	0.896713	10.186745	0.008911	0.008972	0.101868	-0.307333	-2.295722	1.046268
34454	0	0.899222	0.908090	10.198862	0.008987	0.009084	0.101989	-0.310161	-2.299377	1.040020
34455	0	0.897591	0.884938	10.241673	0.008972	0.008850	0.102417	-0.310597	-2.301844	1.036352
34456	0	0.873619	0.860266	10.211085	0.008735	0.008604	0.102111	-0.311802	-2.301795	1.041508
34457	0	0.897183	0.885111	10.205072	0.008972	0.008850	0.102051	-0.310327	-2.299691	1.044984
34458	0	0.909075	0.879097	10.211109	0.009093	0.008791	0.102111	-0.310009	-2.295151	1.044415
34459	0	0.914977	0.878671	10.150216	0.009155	0.008789	0.101501	-0.312346	-2.287250	1.048126
34460	0	0.907655	0.848060	10.180803	0.009083	0.008479	0.101808	-0.310406	-2.278557	1.046474
34461	0	0.896699	0.854806	10.125752	0.008972	0.008545	0.101257	-0.306565	-2.271027	1.049929
34462	0	0.870960	0.849273	10.101361	0.008718	0.008490	0.101013	-0.302778	-2.260371	1.045690
34463	0	0.859838	0.866153	9.979361	0.008606	0.008667	0.099792	-0.308768	-2.250018	1.044866
34464	0	0.852306	0.840748	9.942908	0.008530	0.008411	0.099428	-0.313009	-2.240754	1.048938
34465	0	0.847596	0.848376	9.936592	0.008484	0.008484	0.099365	-0.312898	-2.229967	1.049498
34466	0	0.846392	0.860611	9.930538	0.008468	0.008605	0.099305	-0.311334	-2.223974	1.047076
34467	0	0.841896	0.860447	9.906052	0.008423	0.008606	0.099060	-0.312761	-2.217803	1.046358
34468	0	0.853637	0.835561	9.906026	0.008536	0.008358	0.099060	-0.315197	-2.216162	1.046352
34469	0	0.854667	0.872921	9.863256	0.008545	0.008728	0.098633	-0.313480	-2.216493	1.047895
34470	0	0.867237	0.854845	9.850943	0.008670	0.008547	0.098510	-0.311274	-2.217765	1.041709
34471	0	0.873111	0.824185	9.912065	0.008728	0.008240	0.099121	-0.308496	-2.219667	1.040006
34472	0	0.867445	0.842557	9.875292	0.008673	0.008427	0.098753	-0.309390	-2.220002	1.046749
34473	0	0.861212	0.830134	9.936465	0.008606	0.008301	0.099365	-0.308371	-2.225434	1.044979
34474	0	0.868416	0.860957	9.997304	0.008679	0.008607	0.099974	-0.304956	-2.229225	1.046496
34475	0	0.849234	0.854632	10.021889	0.008484	0.008545	0.100220	-0.302974	-2.237200	1.050425
34476	0	0.844587	0.854453	10.058365	0.008439	0.008547	0.100584	-0.305221	-2.243291	1.043187
34477	0	0.855722	0.872562	10.070717	0.008545	0.008728	0.100708	-0.307541	-2.255593	1.035049
34478	0	0.906567	0.878164	10.119289	0.009058	0.008783	0.101193	-0.309045	-2.262585	1.039159
34479	0	0.879810	0.841986	10.119575	0.008789	0.008423	0.101196	-0.312008	-2.271152	1.043369
34480	0	0.905713	0.865478	10.131641	0.009051	0.008660	0.101316	-0.317870	-2.276059	1.041658
34481	0	0.872871	0.859973	10.186814	0.008728	0.008606	0.101868	-0.324546	-2.275198	1.037484
34482	0	0.927701	0.865472	10.131838	0.009278	0.008654	0.101318	-0.323003	-2.272123	1.039353
34483	0	0.885178	0.848559	10.186739	0.008850	0.008484	0.101868	-0.320760	-2.272393	1.037326
34484	0	0.891492	0.842661	10.235485	0.008914	0.008426	0.102355	-0.319418	-2.271817	1.042652
34485	0	0.890921	0.842270	10.223407	0.008911	0.008423	0.102234	-0.319288	-2.268062	1.044174
34486	0	0.896003	0.859778	10.186902	0.008968	0.008605	0.101868	-0.327151	-2.257116	1.042475
34487	0	0.896461	0.872045	10.113658	0.008972	0.008728	0.101135	-0.335484	-2.246986	1.036040
34488	0	0.846271	0.834270	10.156514	0.008469	0.008346	0.101564	-0.338510	-2.238735	1.038115
34489	0	0.866153	0.878167	10.144154	0.008667	0.008789	0.101440	-0.346576	-2.230958	1.040029
34490	0	0.852449	0.833833	10.022308	0.008533	0.008347	0.100222	-0.355721	-2.219119	1.040698
34491	0	0.865501	0.829736	10.022105	0.008667	0.008301	0.100220	-0.359412	-2.203866	1.041884
34492	0	0.863580	0.847265	9.991740	0.008643	0.008476	0.099916	-0.363303	-2.193877	1.039668
34493	0	0.872009	0.842048	9.906096	0.008728	0.008423	0.099060	-0.365788	-2.183135	1.041606
34494	0	0.877009	0.829363	9.948862	0.008773	0.008295	0.099488	-0.367143	-2.178381	1.040091
34495	0	0.866061	0.842159	9.899969	0.008667	0.008423	0.098999	-0.368350	-2.169428	1.039895
34496	0	0.810529	0.811225	9.887804	0.008104	0.008115	0.098878	-0.371012	-2.168959	1.041141
34497	0	0.842909	0.841765	9.905997	0.008423	0.008423	0.099060	-0.376665	-2.174566	1.039354
34498	0	0.856598	0.859492	9.887530	0.008557	0.008595	0.098876	-0.376909	-2.182956	1.040984
34499	0	0.842850	0.859984	9.899907	0.008423	0.008606	0.098999	-0.383603	-2.187872	1.046883
34500	0	0.826013	0.840597	9.948694	0.008251	0.008410	0.099487	-0.388386	-2.196569	1.038439
34501	0	0.818829	0.805567	9.918142	0.008179	0.008057	0.099182	-0.389143	-2.206027	1.035740
34502	0	0.845172	0.847446	9.960720	0.008442	0.008481	0.099607	-0.396281	-2.215662	1.040490
34503	0	0.861670	0.811444	9.973078	0.008606	0.008118	0.099731	-0.399611	-2.226396	1.036548
34504	0	0.863352	0.835576	10.064445	0.008627	0.008355	0.100645	-0.398553	-2.232294	1.037165
34505	0	0.892214	0.823940	10.064603	0.008911	0.008240	0.100647	-0.398570	-2.243219	1.033454
34506	0	0.882354	0.823496	10.180300	0.008811	0.008239	0.101804	-0.402466	-2.255735	1.035251
34507	0	0.904284	0.891030	10.143964	0.009033	0.008911	0.101440	-0.403015	-2.264987	1.034524
34508	0	0.924282	0.835311	10.229290	0.009235	0.008360	0.102293	-0.410228	-2.271740	1.035988
34509	0	0.891399	0.847780	10.223414	0.008911	0.008484	0.102234	-0.416717	-2.273382	1.033143
34510	0	0.897900	0.889372	10.247837	0.008978	0.008899	0.102478	-0.422006	-2.273057	1.031253
34511	0	0.891069	0.866266	10.192912	0.008911	0.008667	0.101929	-0.426556	-2.270993	1.032277
34512	0	0.915672	0.853229	10.247807	0.009154	0.008535	0.102478	-0.429690	-2.272128	1.029432
34513	0	0.902831	0.841668	10.247897	0.009033	0.008423	0.102478	-0.436312	-2.265140	1.027803
34514	0	0.908067	0.840541	10.168622	0.009084	0.008410	0.101686	-0.441734	-2.260160	1.021057
34515	0	0.878336	0.842033	10.125803	0.008789	0.008423	0.101257	-0.444324	-2.252198	1.020925
34516	0	0.888998	0.847790	10.144226	0.008900	0.008478	0.101441	-0.444396	-2.239735	1.023019
34517	0	0.878093	0.817674	10.064784	0.008789	0.008179	0.100647	-0.446398	-2.228976	1.023005
34518	0	0.876430	0.823278	10.064885	0.008773	0.008235	0.100648	-0.448670	-2.217755	1.021527
34519	0	0.865854	0.805466	10.028165	0.008667	0.008057	0.100281	-0.450707	-2.206613	1.019333
34520	0	0.846417	0.823209	9.991596	0.008467	0.008235	0.099916	-0.453745	-2.202182	1.014517
34521	0	0.872198	0.811682	9.906066	0.008728	0.008118	0.099060	-0.454493	-2.193694	1.013228
34522	0	0.864534	0.780773	9.930618	0.008655	0.007811	0.099305	-0.457589	-2.181536	1.010248
34523	0	0.854262	0.817259	9.899973	0.008545	0.008179	0.098999	-0.464377	-2.177363	1.012668
34524	0	0.871860	0.816211	9.948901	0.008723	0.008166	0.099488	-0.468937	-2.170506	1.013688
34525	0	0.872423	0.811761	9.875522	0.008728	0.008118	0.098755	-0.468773	-2.164613	1.008202
34526	0	0.847326	0.836235	9.832777	0.008476	0.008361	0.098328	-0.466768	-2.159618	1.011611
34527	0	0.855038	0.842105	9.851042	0.008545	0.008423	0.098511	-0.468508	-2.164433	1.013589
34528	0	0.843794	0.811086	9.924207	0.008433	0.008114	0.099242	-0.471640	-2.168230	1.014965
34529	0	0.836422	0.805452	9.954831	0.008362	0.008057	0.099548	-0.473771	-2.169490	1.016420
34530	0	0.831134	0.798882	9.930292	0.008306	0.007991	0.099303	-0.475756	-2.174655	1.020829
34531	0	0.855452	0.805686	10.003578	0.008545	0.008057	0.100037	-0.475146	-2.184125	1.021210
34532	0	0.875514	0.781581	10.027789	0.008747	0.007812	0.100279	-0.471018	-2.191806	1.023410
34533	0	0.849295	0.762556	10.040236	0.008484	0.007629	0.100403	-0.475043	-2.200656	1.024195
34534	0	0.875255	0.792654	10.149896	0.008746	0.007926	0.101500	-0.474104	-2.206385	1.023585
34535	0	0.892349	0.835978	10.119537	0.008911	0.008362	0.101196	-0.476039	-2.218848	1.019150
34536	0	0.869997	0.854235	10.174282	0.008692	0.008540	0.101744	-0.473243	-2.226523	1.021135
34537	0	0.897761	0.860737	10.131776	0.008972	0.008606	0.101318	-0.471341	-2.231181	1.018379
34538	0	0.917597	0.927447	10.149907	0.009166	0.009279	0.101500	-0.476330	-2.241133	1.021116
34539	0	0.946583	0.927730	10.180615	0.009460	0.009277	0.101807	-0.476013	-2.245649	1.021588
34540	0	0.898643	0.879004	10.156009	0.008983	0.008788	0.101561	-0.473512	-2.248424	1.019663
34541	0	0.909739	0.915552	10.174530	0.009094	0.009155	0.101746	-0.472903	-2.250488	1.018785
34542	0	0.909791	0.902945	10.125689	0.009100	0.009033	0.101256	-0.476804	-2.246657	1.023699
34543	0	0.890658	0.891327	10.156271	0.008911	0.008911	0.101562	-0.474105	-2.240032	1.029424
34544	0	0.902031	0.885444	10.174586	0.009024	0.008854	0.101746	-0.473208	-2.234790	1.028403
34545	0	0.902329	0.841986	10.156363	0.009033	0.008423	0.101562	-0.476330	-2.222198	1.025989
34546	0	0.894594	0.816937	10.089379	0.008952	0.008172	0.100893	-0.479081	-2.213743	1.024312
34547	0	0.897123	0.787236	10.052508	0.008972	0.007874	0.100525	-0.480060	-2.211267	1.031134
34548	0	0.878409	0.774660	9.997601	0.008787	0.007749	0.099976	-0.482066	-2.206344	1.029598
34549	0	0.823185	0.725720	10.009874	0.008240	0.007263	0.100098	-0.488682	-2.195941	1.026281
34550	0	0.815825	0.706692	10.046617	0.008162	0.007068	0.100466	-0.489316	-2.189710	1.024553
34551	0	0.792543	0.702123	9.967098	0.007935	0.007019	0.099670	-0.486620	-2.177813	1.023281
34552	0	0.785295	0.733362	9.924390	0.007855	0.007328	0.099244	-0.479957	-2.173540	1.019797
34553	0	0.793204	0.744944	9.838864	0.007935	0.007446	0.098389	-0.476094	-2.169200	1.025426
34554	0	0.792874	0.745548	9.826539	0.007929	0.007452	0.098266	-0.471809	-2.167634	1.029715
34555	0	0.842146	0.781718	9.881567	0.008423	0.007812	0.098816	-0.466157	-2.164579	1.034668
34556	0	0.830143	0.782953	9.881400	0.008298	0.007821	0.098815	-0.456123	-2.167193	1.032634
34557	0	0.867173	0.873713	9.875366	0.008667	0.008728	0.098755	-0.445313	-2.171233	1.027391
34558	0	0.849812	0.856566	9.844613	0.008492	0.008563	0.098447	-0.441957	-2.176313	1.034600
34559	0	0.873578	0.879293	9.905903	0.008728	0.008789	0.099060	-0.437211	-2.183860	1.026156
34560	0	0.863748	0.910315	9.936084	0.008621	0.009102	0.099362	-0.435325	-2.201077	1.028970
34561	0	0.916588	0.977241	9.979084	0.009155	0.009766	0.099792	-0.427230	-2.211858	1.019786
34562	0	0.949148	1.008677	10.058091	0.009481	0.010084	0.100582	-0.423879	-2.221839	1.017023
34563	0	0.922723	0.982523	10.034093	0.009216	0.009827	0.100342	-0.425087	-2.232803	1.016132
34564	0	0.931001	0.975910	10.113262	0.009299	0.009762	0.101133	-0.427692	-2.243432	1.018358
34565	0	0.898253	0.915257	10.162286	0.008972	0.009155	0.101624	-0.430302	-2.253640	1.019695
34566	0	0.906009	0.897217	10.149844	0.009053	0.008966	0.101500	-0.423441	-2.259914	1.024906
34567	0	0.897720	0.824395	10.235518	0.008972	0.008240	0.102356	-0.418359	-2.264132	1.027136
34568	0	0.904745	0.794259	10.223153	0.009043	0.007942	0.102232	-0.417534	-2.268025	1.031835
34569	0	0.866652	0.756946	10.241695	0.008667	0.007568	0.102417	-0.416002	-2.266146	1.033512
34570	0	0.873173	0.769417	10.327000	0.008727	0.007692	0.103271	-0.413627	-2.269905	1.031407
34571	0	0.878579	0.738679	10.321062	0.008789	0.007385	0.103210	-0.411667	-2.264940	1.032061
34572	0	0.889945	0.702468	10.229517	0.008904	0.007022	0.102295	-0.408332	-2.257945	1.029926
34573	0	0.884087	0.732515	10.186841	0.008850	0.007324	0.101868	-0.407097	-2.246235	1.028644
34574	0	0.876533	0.752130	10.156289	0.008770	0.007508	0.101563	-0.392248	-2.239580	1.019822
34575	0	0.853749	0.763366	10.083039	0.008545	0.007629	0.100830	-0.387225	-2.229761	1.020111
34576	0	0.876316	0.801105	10.052521	0.008774	0.008003	0.100525	-0.378168	-2.216294	1.023329
34577	0	0.841369	0.824958	10.009762	0.008423	0.008240	0.100098	-0.366780	-2.204440	1.022808
34578	0	0.827274	0.814382	9.924246	0.008283	0.008137	0.099242	-0.358482	-2.191630	1.023795
34579	0	0.853775	0.854935	9.912133	0.008545	0.008545	0.099121	-0.353189	-2.181952	1.024082
34580	0	0.864476	0.868454	9.851065	0.008653	0.008676	0.098511	-0.342582	-2.171331	1.030751
34581	0	0.878254	0.934027	9.912149	0.008789	0.009338	0.099121	-0.340208	-2.162429	1.027707
34582	0	0.864534	0.940606	9.814490	0.008654	0.009402	0.098145	-0.335626	-2.151427	1.021571
34583	0	0.866925	0.903610	9.826614	0.008667	0.009033	0.098267	-0.331963	-2.152661	1.020075
34584	0	0.885982	0.953131	9.820264	0.008854	0.009526	0.098204	-0.325742	-2.158137	1.018136
34585	0	0.891682	0.970852	9.777741	0.008911	0.009705	0.097778	-0.320794	-2.163376	1.015140
34586	0	0.856235	0.916669	9.838589	0.008556	0.009163	0.098387	-0.316041	-2.168934	1.013844
34587	0	0.886083	0.921867	9.869266	0.008850	0.009216	0.098694	-0.312886	-2.179952	1.012838
34588	0	0.869779	0.903531	9.972788	0.008688	0.009037	0.099729	-0.314419	-2.189774	1.017680
34589	0	0.886535	0.927231	10.009677	0.008850	0.009277	0.100098	-0.319720	-2.205811	1.012618
34590	0	0.852459	0.853597	10.076614	0.008514	0.008534	0.100767	-0.317574	-2.215990	1.011395
34591	0	0.855367	0.829924	10.082946	0.008545	0.008301	0.100830	-0.318934	-2.224545	1.012281
34592	0	0.851164	0.817208	10.082751	0.008501	0.008175	0.100828	-0.321729	-2.235196	1.013109
34593	0	0.836824	0.781369	10.107359	0.008362	0.007812	0.101074	-0.320030	-2.241098	1.008959
34594	0	0.862594	0.787681	10.229227	0.008618	0.007875	0.102293	-0.318139	-2.248223	1.008358
34595	0	0.885293	0.805679	10.180638	0.008850	0.008057	0.101807	-0.317658	-2.250060	1.003118
34596	0	0.873761	0.762934	10.180536	0.008734	0.007629	0.101806	-0.317401	-2.253011	1.001684
34597	0	0.884877	0.775575	10.174539	0.008850	0.007751	0.101746	-0.312310	-2.250199	1.005207
34598	0	0.872187	0.782639	10.229377	0.008725	0.007820	0.102294	-0.305089	-2.245128	0.998141
34599	0	0.896902	0.806276	10.223368	0.008972	0.008057	0.102234	-0.297995	-2.240285	1.003557
34600	0	0.902334	0.862182	10.125628	0.009027	0.008617	0.101256	-0.292754	-2.235329	1.004410
34601	0	0.890769	0.885498	10.125720	0.008911	0.008850	0.101257	-0.287011	-2.230094	1.000421
34602	0	0.858928	0.868462	10.089023	0.008598	0.008677	0.100890	-0.277666	-2.218495	0.997805
34603	0	0.896456	0.903416	10.113584	0.008972	0.009033	0.101135	-0.276378	-2.208545	0.998453
34604	0	0.901323	0.946816	10.070875	0.009018	0.009461	0.100709	-0.268447	-2.201792	1.002959
34605	0	0.896527	0.915903	10.009793	0.008972	0.009155	0.100098	-0.263906	-2.192541	1.007316
34606	0	0.919669	0.928952	9.979246	0.009202	0.009284	0.099792	-0.257385	-2.185142	1.004061
34607	0	0.865958	0.909287	9.906083	0.008667	0.009094	0.099060	-0.258723	-2.175247	1.005350
34608	0	0.883014	0.909220	9.924446	0.008835	0.009091	0.099244	-0.257517	-2.168503	1.005887
34609	0	0.829676	0.891432	9.838872	0.008301	0.008911	0.098389	-0.253548	-2.162494	1.007990
34610	0	0.884151	0.897809	9.918211	0.008842	0.008978	0.099182	-0.252982	-2.161130	1.012903
34611	0	0.885276	0.866234	9.869402	0.008850	0.008667	0.098694	-0.258004	-2.162867	1.014523
34612	0	0.873688	0.835451	9.899847	0.008733	0.008352	0.098999	-0.255085	-2.166264	1.014761
34613	0	0.867095	0.818111	9.960883	0.008667	0.008179	0.099609	-0.252007	-2.169493	1.011478
34614	0	0.855767	0.799961	9.954598	0.008553	0.007999	0.099546	-0.251459	-2.174063	1.010719
34615	0	0.848802	0.763241	9.997501	0.008484	0.007629	0.099976	-0.247700	-2.177471	1.007395
34616	0	0.831577	0.775601	10.027834	0.008308	0.007757	0.100279	-0.248718	-2.184586	1.009346
34617	0	0.837092	0.775419	10.076808	0.008362	0.007751	0.100769	-0.245305	-2.193581	1.002117
34618	0	0.819936	0.781818	10.064383	0.008197	0.007817	0.100644	-0.244006	-2.195161	1.004616
34619	0	0.860579	0.824076	10.040276	0.008606	0.008240	0.100403	-0.242603	-2.193666	1.002492
34620	0	0.812432	0.829903	10.040149	0.008117	0.008302	0.100402	-0.245388	-2.200988	1.002709
34621	0	0.885296	0.885060	10.082978	0.008850	0.008850	0.100830	-0.244545	-2.202904	1.000431
34622	0	0.886006	0.854683	10.095066	0.008856	0.008545	0.100951	-0.242073	-2.206376	1.008189
34623	0	0.916157	0.921299	10.064670	0.009155	0.009216	0.100647	-0.245514	-2.212182	1.009039
34624	0	0.892989	0.878421	10.082832	0.008924	0.008781	0.100829	-0.242053	-2.218058	1.007041
34625	0	0.915651	0.921459	10.137944	0.009155	0.009216	0.101379	-0.243684	-2.218105	1.009614
34626	0	0.915660	0.921250	10.156160	0.009157	0.009212	0.101562	-0.243361	-2.216089	1.016897
34627	0	0.909585	0.909137	10.089123	0.009094	0.009094	0.100891	-0.246316	-2.216611	1.018800
34628	0	0.873557	0.859661	10.070783	0.008731	0.008599	0.100708	-0.249027	-2.220616	1.023739
34629	0	0.890893	0.854395	10.076932	0.008911	0.008545	0.100769	-0.249889	-2.216825	1.018167
34630	0	0.841248	0.848106	10.064744	0.008418	0.008481	0.100647	-0.249633	-2.209176	1.022332
34631	0	0.890835	0.915182	10.046443	0.008911	0.009155	0.100464	-0.253320	-2.204729	1.019155
34632	0	0.847268	0.859855	10.046431	0.008478	0.008598	0.100464	-0.252854	-2.197200	1.021032
34633	0	0.860293	0.836014	10.034220	0.008606	0.008362	0.100342	-0.254514	-2.192468	1.023953
34634	0	0.841446	0.847875	9.985377	0.008416	0.008480	0.099854	-0.255796	-2.189210	1.018955
34635	0	0.866134	0.823457	10.040374	0.008667	0.008240	0.100403	-0.261473	-2.181499	1.020006
34636	0	0.871610	0.816452	10.058723	0.008717	0.008168	0.100587	-0.265394	-2.179702	1.029725
34637	0	0.885019	0.823494	10.003701	0.008850	0.008240	0.100037	-0.270600	-2.178533	1.032555
34638	0	0.860592	0.810284	9.997594	0.008606	0.008107	0.099976	-0.275330	-2.177206	1.029859
34639	0	0.872825	0.841796	9.960977	0.008728	0.008423	0.099609	-0.280689	-2.176184	1.028554
34640	0	0.848714	0.792581	9.918171	0.008484	0.007924	0.099182	-0.278431	-2.178674	1.025953
34641	0	0.848755	0.854382	9.924295	0.008484	0.008545	0.099243	-0.279439	-2.181605	1.022741
34642	0	0.861682	0.878854	10.046235	0.008613	0.008786	0.100463	-0.276510	-2.185074	1.020955
34643	0	0.843001	0.860099	9.997541	0.008423	0.008606	0.099976	-0.281885	-2.191965	1.021394
34644	0	0.850554	0.859111	10.082888	0.008498	0.008595	0.100829	-0.286519	-2.198992	1.027068
34645	0	0.873091	0.884750	10.021970	0.008728	0.008850	0.100220	-0.289206	-2.200984	1.024900
34646	0	0.879922	0.908120	10.076836	0.008795	0.009089	0.100768	-0.297211	-2.204719	1.023835
34647	0	0.878969	0.921501	10.095221	0.008789	0.009216	0.100952	-0.298412	-2.204135	1.023556
34648	0	0.873546	0.878193	10.070782	0.008729	0.008786	0.100708	-0.302947	-2.210197	1.020201
34649	0	0.891708	0.854040	10.040269	0.008911	0.008545	0.100403	-0.307775	-2.215680	1.018570
34650	0	0.904929	0.889637	10.125642	0.009045	0.008902	0.101256	-0.313368	-2.219634	1.015883
34651	0	0.885270	0.903167	10.119620	0.008850	0.009033	0.101196	-0.314811	-2.221274	1.011479
34652	0	0.897674	0.871945	10.168404	0.008977	0.008724	0.101684	-0.319889	-2.219786	1.011882
34653	0	0.915015	0.854141	10.138015	0.009155	0.008545	0.101379	-0.323603	-2.212755	1.011907
34654	0	0.883657	0.816600	10.089274	0.008840	0.008171	0.100892	-0.329109	-2.208077	1.012684
34655	0	0.860354	0.835911	10.119672	0.008606	0.008362	0.101196	-0.331930	-2.204097	1.014846
34656	0	0.835592	0.816999	10.070835	0.008357	0.008173	0.100708	-0.335098	-2.201559	1.013759
34657	0	0.811320	0.817696	10.040334	0.008118	0.008179	0.100403	-0.336887	-2.195212	1.014797
34658	0	0.834660	0.817481	10.070944	0.008352	0.008175	0.100709	-0.336790	-2.187510	1.016811
34659	0	0.847949	0.805329	10.040347	0.008484	0.008057	0.100403	-0.340404	-2.181237	1.013191
34660	0	0.846799	0.847284	9.948909	0.008474	0.008476	0.099488	-0.344128	-2.172664	1.016554
34661	0	0.891240	0.848233	9.918215	0.008911	0.008484	0.099182	-0.345669	-2.172857	1.010217
34662	0	0.903244	0.853975	10.009801	0.009035	0.008541	0.100098	-0.346986	-2.168550	1.006451
34663	0	0.915744	0.860785	9.936487	0.009155	0.008606	0.099365	-0.344510	-2.169766	1.008102
34664	0	0.897390	0.854596	9.936463	0.008976	0.008548	0.099364	-0.346340	-2.166113	1.013063
34665	0	0.867190	0.848039	9.899889	0.008667	0.008484	0.098999	-0.350094	-2.170535	1.008116
34666	0	0.856130	0.884852	9.948522	0.008554	0.008842	0.099486	-0.342848	-2.177164	1.000707
34667	0	0.860910	0.878432	9.936538	0.008606	0.008789	0.099365	-0.348019	-2.179518	1.001221
34668	0	0.836795	0.889331	9.942689	0.008368	0.008901	0.099426	-0.356193	-2.178753	0.996270
34669	0	0.812688	0.811903	9.979162	0.008118	0.008118	0.099792	-0.354300	-2.188040	0.991676
34670	0	0.869577	0.860384	9.936274	0.008685	0.008608	0.099363	-0.358570	-2.199031	0.991722
34671	0	0.837128	0.848271	9.991386	0.008362	0.008484	0.099915	-0.359588	-2.208608	0.984919
34672	0	0.851112	0.835492	10.064471	0.008503	0.008359	0.100645	-0.363851	-2.216619	0.982223
34673	0	0.904635	0.799200	10.113436	0.009033	0.007996	0.101135	-0.367567	-2.230227	0.977670
34674	0	0.906799	0.816952	10.107163	0.009059	0.008171	0.101072	-0.368978	-2.239213	0.982101
34675	0	0.928386	0.830071	10.162295	0.009277	0.008301	0.101624	-0.368723	-2.245308	0.982278
34676	0	0.893086	0.805056	10.076690	0.008924	0.008056	0.100767	-0.374235	-2.252393	0.977928
34677	0	0.897649	0.854395	10.144013	0.008972	0.008545	0.101440	-0.375018	-2.256020	0.981525
34678	0	0.831174	0.798785	10.143967	0.008309	0.007993	0.101439	-0.380292	-2.257474	0.976112
34679	0	0.854185	0.829367	10.168541	0.008545	0.008301	0.101685	-0.388079	-2.252791	0.971934
34680	0	0.896296	0.871364	10.205188	0.008965	0.008713	0.102052	-0.386880	-2.248724	0.970915
34681	0	0.878733	0.854037	10.137993	0.008789	0.008545	0.101379	-0.391772	-2.245525	0.976878
34682	0	0.871968	0.829288	10.107448	0.008724	0.008291	0.101074	-0.389720	-2.239173	0.973758
34683	0	0.896787	0.848692	10.156263	0.008972	0.008484	0.101562	-0.386106	-2.233112	0.970575
34684	0	0.907904	0.891720	10.107478	0.009086	0.008917	0.101074	-0.385509	-2.224392	0.972345
34685	0	0.896548	0.866138	9.991564	0.008972	0.008667	0.099915	-0.391713	-2.215504	0.974712
34686	0	0.894707	0.865448	10.022278	0.008959	0.008656	0.100222	-0.392765	-2.200880	0.975270
34687	0	0.884160	0.848013	9.948838	0.008850	0.008484	0.099487	-0.396872	-2.189890	0.978801
34688	0	0.894981	0.822941	9.936783	0.008955	0.008232	0.099367	-0.399744	-2.182707	0.981736
34689	0	0.897079	0.841846	9.893849	0.008972	0.008423	0.098938	-0.404567	-2.179898	0.976722
34690	0	0.853832	0.834746	9.961010	0.008542	0.008352	0.099609	-0.409872	-2.174407	0.975333
34691	0	0.823600	0.818047	9.893815	0.008240	0.008179	0.098938	-0.407621	-2.168873	0.974626
34692	0	0.804250	0.781500	9.875544	0.008049	0.007815	0.098755	-0.407855	-2.160131	0.976085
34693	0	0.787233	0.805550	9.881611	0.007874	0.008057	0.098816	-0.408966	-2.157524	0.978245
34694	0	0.823683	0.854590	9.887663	0.008237	0.008542	0.098877	-0.404292	-2.156226	0.977217
34695	0	0.842410	0.793604	9.869362	0.008423	0.007935	0.098694	-0.402335	-2.156456	0.974998
34696	0	0.885273	0.823984	9.924230	0.008852	0.008242	0.099242	-0.404120	-2.156062	0.979217
34697	0	0.867052	0.793699	9.924266	0.008667	0.007935	0.099243	-0.401056	-2.158910	0.979187
34698	0	0.904582	0.867016	9.936284	0.009040	0.008671	0.099363	-0.401492	-2.164525	0.978468
34699	0	0.867518	0.823602	9.991415	0.008667	0.008240	0.099915	-0.405442	-2.172682	0.974979
34700	0	0.887820	0.828991	10.009592	0.008866	0.008293	0.100097	-0.408770	-2.185035	0.976046
34701	0	0.879673	0.805687	10.034111	0.008789	0.008057	0.100342	-0.408169	-2.192571	0.985240
34702	0	0.887406	0.847957	9.997327	0.008865	0.008484	0.099974	-0.412807	-2.201325	0.977393
34703	0	0.855407	0.829921	10.064632	0.008545	0.008301	0.100647	-0.414279	-2.210512	0.971657
34704	0	0.881558	0.865892	10.101091	0.008807	0.008663	0.101011	-0.418767	-2.218780	0.974774
34705	0	0.897981	0.836101	10.095154	0.008972	0.008362	0.100952	-0.419370	-2.226226	0.973671
34706	0	0.881031	0.854401	10.186517	0.008804	0.008543	0.101866	-0.417944	-2.231730	0.976563
34707	0	0.915670	0.854570	10.137920	0.009155	0.008545	0.101379	-0.416789	-2.232128	0.975442
34708	0	0.897887	0.848011	10.150057	0.008975	0.008485	0.101501	-0.421822	-2.235252	0.976438
34709	0	0.896875	0.818396	10.211170	0.008972	0.008179	0.102112	-0.415727	-2.230246	0.975222
34710	0	0.877746	0.825091	10.180598	0.008782	0.008249	0.101806	-0.413701	-2.223530	0.973180
34711	0	0.897140	0.873141	10.150124	0.008972	0.008728	0.101501	-0.409656	-2.221471	0.969505
34712	0	0.860275	0.794343	10.082906	0.008604	0.007941	0.100829	-0.406957	-2.218802	0.963557
34713	0	0.860076	0.830743	10.156240	0.008606	0.008301	0.101562	-0.399279	-2.211769	0.960784
34714	0	0.877097	0.843996	10.076836	0.008779	0.008435	0.100768	-0.393752	-2.201965	0.961559
34715	0	0.866283	0.818046	10.052512	0.008667	0.008179	0.100525	-0.391556	-2.196055	0.959702
34716	0	0.846388	0.824746	9.973201	0.008475	0.008243	0.099731	-0.385850	-2.181783	0.959516
34717	0	0.878156	0.873047	10.009810	0.008789	0.008728	0.100098	-0.382875	-2.172024	0.961807
34718	0	0.864024	0.873690	9.924380	0.008652	0.008733	0.099243	-0.377996	-2.157614	0.961510
34719	0	0.841599	0.842506	9.948770	0.008423	0.008423	0.099487	-0.375263	-2.148549	0.963623
34720	0	0.877387	0.866951	9.918232	0.008775	0.008671	0.099182	-0.376463	-2.146294	0.971252
34721	0	0.885195	0.885381	9.881542	0.008850	0.008850	0.098816	-0.371876	-2.147214	0.972588
34722	0	0.861418	0.873520	9.893565	0.008610	0.008735	0.098936	-0.371006	-2.151118	0.971849
34723	0	0.824233	0.829981	9.899889	0.008240	0.008301	0.098999	-0.371858	-2.152920	0.970248
34724	0	0.836821	0.799745	9.918066	0.008367	0.007993	0.099181	-0.366173	-2.153615	0.971395
34725	0	0.866936	0.830170	9.912081	0.008667	0.008301	0.099121	-0.364816	-2.155153	0.972731
34726	0	0.892101	0.836235	9.924170	0.008915	0.008363	0.099242	-0.364955	-2.160945	0.973282
34727	0	0.879782	0.842310	9.942547	0.008789	0.008423	0.099426	-0.364344	-2.169831	0.971681
34728	0	0.887391	0.836672	10.015579	0.008867	0.008362	0.100157	-0.358438	-2.176241	0.969980
34729	0	0.855257	0.812102	10.027984	0.008545	0.008118	0.100281	-0.354319	-2.183786	0.966276
34730	0	0.868837	0.788656	10.082612	0.008682	0.007879	0.100827	-0.345734	-2.189575	0.969464
34731	0	0.879725	0.848291	10.101255	0.008789	0.008484	0.101013	-0.346520	-2.197665	0.967147
34732	0	0.862847	0.860554	10.076639	0.008622	0.008603	0.100767	-0.343462	-2.203642	0.961911
34733	0	0.867251	0.824613	10.156151	0.008667	0.008240	0.101562	-0.335989	-2.208680	0.959866
34734	0	0.917239	0.850050	10.186387	0.009166	0.008496	0.101865	-0.330928	-2.214946	0.963707
34735	0	0.934423	0.866759	10.113466	0.009338	0.008667	0.101135	-0.329956	-2.220395	0.960372
34736	0	0.923235	0.885256	10.174315	0.009228	0.008851	0.101744	-0.327967	-2.224386	0.957390
34737	0	0.903146	0.885251	10.198969	0.009033	0.008850	0.101990	-0.325014	-2.221271	0.959070
34738	0	0.884489	0.848793	10.162268	0.008846	0.008488	0.101623	-0.324517	-2.218549	0.958849
34739	0	0.903330	0.866853	10.113511	0.009033	0.008667	0.101135	-0.322531	-2.217509	0.956596
34740	0	0.884529	0.836591	10.137876	0.008850	0.008365	0.101378	-0.320944	-2.210944	0.950335
34741	0	0.885193	0.842632	10.107377	0.008850	0.008423	0.101074	-0.316769	-2.211866	0.945569
34742	0	0.884939	0.873787	10.113347	0.008854	0.008735	0.101133	-0.312960	-2.205590	0.949819
34743	0	0.903312	0.854872	10.028045	0.009033	0.008545	0.100281	-0.308363	-2.204337	0.950966
34744	0	0.866118	0.855655	10.046291	0.008666	0.008552	0.100463	-0.302518	-2.197666	0.951613
34745	0	0.896974	0.866817	9.973156	0.008972	0.008667	0.099731	-0.300914	-2.193731	0.953948
34746	0	0.871622	0.861319	9.997574	0.008723	0.008608	0.099976	-0.294621	-2.184533	0.959712
34747	0	0.890695	0.885190	9.973166	0.008911	0.008850	0.099731	-0.292300	-2.178570	0.963900
34748	0	0.859950	0.861229	9.954786	0.008597	0.008609	0.099548	-0.288037	-2.179867	0.964431
34749	0	0.842191	0.842560	9.967026	0.008423	0.008423	0.099670	-0.284638	-2.177642	0.965734
34750	0	0.860215	0.842628	9.948663	0.008604	0.008428	0.099486	-0.285921	-2.174322	0.970836
34751	0	0.884858	0.854749	9.985343	0.008850	0.008545	0.099854	-0.282755	-2.171447	0.963110
34752	0	0.872553	0.836782	9.924199	0.008724	0.008367	0.099242	-0.281070	-2.171832	0.963862
34753	0	0.848698	0.848871	10.003595	0.008484	0.008484	0.100037	-0.275278	-2.174223	0.967480
34754	0	0.891916	0.849395	9.863057	0.008917	0.008492	0.098631	-0.273348	-2.175778	0.956657
34755	0	0.854956	0.866797	9.985303	0.008545	0.008667	0.099854	-0.271944	-2.179952	0.951998
34756	0	0.862044	0.855187	9.978955	0.008615	0.008546	0.099791	-0.264773	-2.185568	0.955217
34757	0	0.873498	0.836436	10.089030	0.008728	0.008362	0.100891	-0.261564	-2.192322	0.960156
34758	0	0.874751	0.842953	10.046127	0.008741	0.008428	0.100462	-0.259097	-2.198166	0.957456
34759	0	0.872931	0.854700	10.076876	0.008728	0.008545	0.100769	-0.256488	-2.198495	0.954981
34760	0	0.873284	0.873344	10.058459	0.008730	0.008732	0.100585	-0.254405	-2.200665	0.948740
34761	0	0.873198	0.872743	10.058565	0.008728	0.008728	0.100586	-0.254786	-2.204011	0.953232
34762	0	0.861664	0.830040	10.021838	0.008614	0.008299	0.100219	-0.252769	-2.206364	0.953662
34763	0	0.879074	0.842088	10.125734	0.008789	0.008423	0.101257	-0.254735	-2.207129	0.952367
34764	0	0.885051	0.836542	10.150099	0.008853	0.008357	0.101501	-0.245107	-2.203241	0.948753
34765	0	0.873059	0.848853	10.076843	0.008728	0.008484	0.100769	-0.239586	-2.205020	0.945577
34766	0	0.898171	0.861358	10.064472	0.008977	0.008615	0.100645	-0.240364	-2.209306	0.946904
34767	0	0.909511	0.866254	10.113556	0.009094	0.008667	0.101135	-0.245141	-2.209171	0.945418
34768	0	0.842511	0.853437	10.034177	0.008424	0.008535	0.100342	-0.246056	-2.209532	0.941511
34769	0	0.854388	0.867024	10.021953	0.008545	0.008667	0.100220	-0.242128	-2.207215	0.941649
34770	0	0.823145	0.892306	10.052384	0.008237	0.008917	0.100524	-0.234882	-2.199911	0.941056
34771	0	0.854881	0.891293	10.082959	0.008545	0.008911	0.100830	-0.232577	-2.203178	0.942671
34772	0	0.842781	0.879355	10.021790	0.008430	0.008792	0.100218	-0.230498	-2.198996	0.946211
34773	0	0.878940	0.872873	9.973135	0.008789	0.008728	0.099731	-0.229424	-2.198240	0.947685
34774	0	0.878465	0.891288	9.979184	0.008789	0.008912	0.099792	-0.228310	-2.192062	0.941572
34775	0	0.885405	0.885177	9.985302	0.008850	0.008850	0.099854	-0.226112	-2.195444	0.940221
34776	0	0.904300	0.885489	9.985124	0.009041	0.008853	0.099852	-0.223662	-2.196817	0.934480
34777	0	0.897220	0.878817	9.924324	0.008972	0.008789	0.099243	-0.224402	-2.195710	0.934923
34778	0	0.867207	0.842020	9.918175	0.008667	0.008421	0.099182	-0.224940	-2.200441	0.940924
34779	0	0.885179	0.872910	9.997534	0.008850	0.008728	0.099976	-0.223446	-2.201255	0.940302
34780	0	0.867387	0.866631	10.003554	0.008670	0.008669	0.100036	-0.226108	-2.204723	0.942667
34781	0	0.842472	0.854467	9.985338	0.008423	0.008545	0.099854	-0.226140	-2.205750	0.938709
34782	0	0.848971	0.823985	10.034051	0.008487	0.008239	0.100341	-0.224667	-2.208002	0.935616
34783	0	0.867151	0.848543	10.089060	0.008667	0.008484	0.100891	-0.222654	-2.212005	0.927573
34784	0	0.849986	0.842894	10.033899	0.008492	0.008426	0.100340	-0.218683	-2.219302	0.922609
34785	0	0.872896	0.842394	10.089094	0.008728	0.008423	0.100891	-0.217211	-2.219241	0.918096
34786	0	0.867015	0.842734	10.058458	0.008668	0.008425	0.100585	-0.214015	-2.220632	0.920561
34787	0	0.903719	0.848323	10.113495	0.009033	0.008484	0.101135	-0.214449	-2.224031	0.923367
34788	0	0.917082	0.860159	10.034033	0.009163	0.008604	0.100341	-0.216954	-2.231924	0.919312
34789	0	0.922333	0.878885	10.101256	0.009216	0.008789	0.101013	-0.216851	-2.238741	0.924258
34790	0	0.879990	0.854745	10.125534	0.008802	0.008544	0.101255	-0.212709	-2.234795	0.924395
34791	0	0.885024	0.879230	10.125703	0.008850	0.008789	0.101257	-0.208818	-2.233838	0.919990
34792	0	0.878516	0.879395	10.137885	0.008789	0.008795	0.101378	-0.209559	-2.228334	0.918495
34793	0	0.884659	0.884964	10.144078	0.008850	0.008850	0.101440	-0.209868	-2.223273	0.916882
34794	0	0.896474	0.927027	10.058640	0.008965	0.009275	0.100586	-0.215475	-2.222352	0.919557
34795	0	0.902824	0.933368	10.040372	0.009033	0.009338	0.100403	-0.220614	-2.215592	0.921326
34796	0	0.889654	0.865879	10.009886	0.008901	0.008657	0.100099	-0.218883	-2.209811	0.918710
34797	0	0.879051	0.872533	10.021983	0.008789	0.008728	0.100220	-0.221687	-2.210354	0.919157
34798	0	0.866130	0.835215	10.070907	0.008670	0.008356	0.100708	-0.225990	-2.199568	0.917539
34799	0	0.872717	0.859865	10.058664	0.008728	0.008606	0.100586	-0.234042	-2.197499	0.921952
34800	0	0.841692	0.816144	10.040429	0.008421	0.008163	0.100404	-0.236133	-2.191829	0.920672
34801	0	0.848480	0.799036	10.052524	0.008484	0.007996	0.100525	-0.241858	-2.191787	0.920169
34802	0	0.848665	0.798135	10.034195	0.008486	0.007984	0.100342	-0.244819	-2.191703	0.925787
34803	0	0.866641	0.817458	10.040322	0.008667	0.008179	0.100403	-0.249293	-2.189954	0.927300
34804	0	0.848335	0.780033	10.003679	0.008482	0.007804	0.100037	-0.253166	-2.190446	0.930021
34805	0	0.860585	0.799217	9.960966	0.008606	0.007996	0.099609	-0.256883	-2.189241	0.933550
34806	0	0.860389	0.853611	9.997578	0.008605	0.008537	0.099976	-0.258022	-2.186865	0.934825
34807	0	0.866427	0.860440	9.973182	0.008667	0.008606	0.099731	-0.259625	-2.182644	0.928327
34808	0	0.817856	0.822950	9.979255	0.008173	0.008236	0.099792	-0.266741	-2.187925	0.928450
34809	0	0.830705	0.842417	10.064635	0.008301	0.008423	0.100647	-0.265005	-2.193936	0.923623
34810	0	0.862700	0.866941	9.997289	0.008618	0.008669	0.099974	-0.264147	-2.202704	0.923458
34811	0	0.849128	0.866756	10.034112	0.008484	0.008667	0.100342	-0.263233	-2.209988	0.925326
34812	0	0.880429	0.885464	10.064467	0.008803	0.008851	0.100645	-0.258941	-2.209925	0.924352
34813	0	0.885030	0.878704	10.021989	0.008850	0.008789	0.100220	-0.261026	-2.209041	0.919737
34814	0	0.897323	0.877920	10.046422	0.008972	0.008784	0.100464	-0.266575	-2.209132	0.920970
34815	0	0.897691	0.908708	10.119651	0.008972	0.009094	0.101196	-0.274387	-2.213371	0.921876
34816	0	0.917012	0.901292	10.107419	0.009165	0.009018	0.101074	-0.279792	-2.218259	0.916635
34817	0	0.891861	0.884755	10.150103	0.008911	0.008850	0.101501	-0.282352	-2.225553	0.919236
34818	0	0.893047	0.859945	10.162125	0.008925	0.008600	0.101622	-0.282962	-2.230115	0.915581
34819	0	0.890969	0.860343	10.137974	0.008911	0.008606	0.101379	-0.285593	-2.227391	0.913428
34820	0	0.854154	0.853653	10.137966	0.008542	0.008539	0.101379	-0.288388	-2.225708	0.912519
34821	0	0.836201	0.842121	10.125744	0.008362	0.008423	0.101257	-0.290029	-2.224829	0.901572
34822	0	0.848206	0.841778	10.101344	0.008484	0.008419	0.101013	-0.291252	-2.221662	0.906678
34823	0	0.854495	0.823420	10.144088	0.008545	0.008240	0.101440	-0.297289	-2.220599	0.905708
34824	0	0.848388	0.840881	10.113547	0.008484	0.008411	0.101135	-0.300009	-2.219487	0.908331
34825	0	0.860573	0.835944	10.101340	0.008606	0.008362	0.101013	-0.302493	-2.218130	0.907017
34826	0	0.884695	0.834881	10.125812	0.008849	0.008356	0.101257	-0.310514	-2.214560	0.909453
34827	0	0.903112	0.829701	10.070851	0.009033	0.008301	0.100708	-0.314616	-2.211102	0.903790
34828	0	0.895962	0.853637	10.003740	0.008967	0.008537	0.100037	-0.315493	-2.201109	0.907356
34829	0	0.890594	0.854354	9.973203	0.008911	0.008545	0.099731	-0.316896	-2.194061	0.905339
34830	0	0.871729	0.847594	9.936664	0.008718	0.008481	0.099366	-0.322500	-2.192666	0.908237
34831	0	0.860567	0.823688	9.960964	0.008606	0.008240	0.099609	-0.325566	-2.191245	0.914418
34832	0	0.842179	0.834924	9.997609	0.008422	0.008355	0.099976	-0.332113	-2.190035	0.910350
34833	0	0.854665	0.854157	10.009779	0.008545	0.008545	0.100098	-0.335712	-2.190900	0.909101
34834	0	0.854962	0.884253	9.905989	0.008548	0.008842	0.099060	-0.335411	-2.191901	0.905888
34835	0	0.854585	0.860513	9.985351	0.008545	0.008606	0.099854	-0.336141	-2.191859	0.902440
34836	0	0.860751	0.853855	9.887729	0.008607	0.008543	0.098877	-0.341082	-2.191456	0.902225
34837	0	0.860630	0.878749	10.003673	0.008606	0.008789	0.100037	-0.342648	-2.190722	0.901508
34838	0	0.854421	0.823090	10.009813	0.008545	0.008236	0.100098	-0.348172	-2.188818	0.904202
34839	0	0.842297	0.817848	9.997559	0.008423	0.008179	0.099976	-0.348212	-2.187861	0.910422
34840	0	0.897487	0.866286	10.027984	0.008972	0.008666	0.100280	-0.351598	-2.189848	0.910227
34841	0	0.897633	0.829687	10.003657	0.008972	0.008301	0.100037	-0.355778	-2.193511	0.917775
34842	0	0.885644	0.810864	10.058513	0.008858	0.008109	0.100585	-0.356081	-2.190961	0.914407
34843	0	0.909836	0.799519	10.089077	0.009094	0.007996	0.100891	-0.356280	-2.194556	0.914670
34844	0	0.898587	0.787313	10.082854	0.008980	0.007873	0.100829	-0.355405	-2.200363	0.911537
34845	0	0.891280	0.811515	10.076910	0.008911	0.008118	0.100769	-0.358065	-2.201175	0.904054
34846	0	0.897951	0.835587	10.156212	0.008975	0.008356	0.101562	-0.358078	-2.205134	0.901599
34847	0	0.878704	0.824110	10.107428	0.008789	0.008240	0.101074	-0.356375	-2.201772	0.896067
34848	0	0.859873	0.836260	10.162384	0.008601	0.008364	0.101624	-0.357462	-2.197927	0.893295
34849	0	0.854444	0.860692	10.137935	0.008545	0.008606	0.101379	-0.356182	-2.196304	0.887736
34850	0	0.841884	0.842069	10.143991	0.008421	0.008424	0.101439	-0.359517	-2.192851	0.891215
34851	0	0.866853	0.878512	10.137961	0.008667	0.008789	0.101379	-0.363742	-2.193470	0.891589
34852	0	0.866741	0.865670	10.131871	0.008670	0.008658	0.101318	-0.365487	-2.189626	0.892102
34853	0	0.878721	0.878891	10.040301	0.008789	0.008789	0.100403	-0.365443	-2.186395	0.898190
34854	0	0.866436	0.848405	10.052471	0.008663	0.008483	0.100525	-0.363950	-2.186644	0.899037
34855	0	0.915216	0.885310	10.064699	0.009155	0.008850	0.100647	-0.360317	-2.182002	0.902208
34856	0	0.895991	0.867265	10.022023	0.008965	0.008673	0.100220	-0.360216	-2.174564	0.903797
34857	0	0.854353	0.841996	9.985388	0.008545	0.008423	0.099854	-0.363324	-2.171890	0.904252
34858	0	0.872093	0.847208	10.015949	0.008725	0.008477	0.100159	-0.368987	-2.165976	0.906103
34859	0	0.878929	0.842233	9.912112	0.008789	0.008423	0.099121	-0.369351	-2.165157	0.910491
34860	0	0.872869	0.836181	9.973123	0.008728	0.008360	0.099731	-0.366946	-2.164838	0.910810
34861	0	0.866639	0.823777	9.985373	0.008667	0.008240	0.099854	-0.368989	-2.163079	0.914134
34862	0	0.872468	0.811509	10.021968	0.008726	0.008113	0.100220	-0.366283	-2.160372	0.918341
34863	0	0.848461	0.823912	9.936522	0.008484	0.008240	0.099365	-0.366797	-2.160141	0.916409
34864	0	0.806253	0.805314	10.015842	0.008058	0.008055	0.100159	-0.368364	-2.164692	0.910507
34865	0	0.854702	0.793773	10.070758	0.008545	0.007935	0.100708	-0.364553	-2.166011	0.907852
34866	0	0.867323	0.836760	10.070684	0.008671	0.008368	0.100707	-0.364254	-2.167686	0.905012
34867	0	0.878985	0.818085	10.021948	0.008789	0.008179	0.100220	-0.361577	-2.167516	0.907951
34868	0	0.848697	0.830255	10.064601	0.008485	0.008305	0.100646	-0.363678	-2.168865	0.908541
34869	0	0.860954	0.823721	10.064687	0.008606	0.008240	0.100647	-0.366321	-2.171858	0.909970
34870	0	0.892325	0.829230	10.082887	0.008918	0.008295	0.100829	-0.369199	-2.176950	0.908901
34871	0	0.909875	0.848347	10.046349	0.009094	0.008484	0.100464	-0.369401	-2.180998	0.911662
34872	0	0.886235	0.830256	10.064547	0.008859	0.008300	0.100646	-0.366045	-2.184094	0.911074
34873	0	0.872648	0.848377	10.131850	0.008728	0.008484	0.101318	-0.365969	-2.181281	0.915797
34874	0	0.884739	0.818124	10.064659	0.008846	0.008178	0.100647	-0.361796	-2.181477	0.918000
34875	0	0.873202	0.836576	10.040216	0.008728	0.008362	0.100403	-0.357062	-2.184951	0.923048
34876	0	0.837276	0.806706	10.156010	0.008369	0.008064	0.101561	-0.353711	-2.187615	0.923179
34877	0	0.891072	0.842506	10.064682	0.008911	0.008423	0.100647	-0.350979	-2.186076	0.928451
34878	0	0.872434	0.818890	10.076781	0.008727	0.008183	0.100768	-0.343579	-2.181915	0.925498
34879	0	0.878646	0.836162	10.113550	0.008789	0.008362	0.101135	-0.343632	-2.177912	0.924684
34880	0	0.884235	0.872900	10.125734	0.008844	0.008727	0.101257	-0.341284	-2.174563	0.920426
34881	0	0.860665	0.884970	10.028074	0.008606	0.008850	0.100281	-0.341524	-2.174262	0.920622
34882	0	0.854926	0.866687	10.052359	0.008546	0.008666	0.100524	-0.340351	-2.177038	0.918768
34883	0	0.866233	0.860554	10.046430	0.008667	0.008606	0.100464	-0.340671	-2.170678	0.912876
34884	0	0.865593	0.866708	10.058598	0.008657	0.008666	0.100586	-0.339289	-2.167873	0.911591
34885	0	0.854311	0.848828	10.021951	0.008545	0.008484	0.100220	-0.334094	-2.164740	0.910035
34886	0	0.896894	0.886096	10.027955	0.008968	0.008859	0.100280	-0.331262	-2.164325	0.912397
34887	0	0.860581	0.854650	9.997546	0.008606	0.008545	0.099976	-0.329245	-2.163084	0.913529
34888	0	0.891181	0.848728	9.979134	0.008910	0.008487	0.099792	-0.328374	-2.163878	0.915770
34889	0	0.854501	0.811882	9.979238	0.008545	0.008118	0.099792	-0.326865	-2.162932	0.915652
34890	0	0.848809	0.806084	10.015720	0.008484	0.008059	0.100158	-0.324020	-2.166668	0.913521
34891	0	0.872684	0.824387	10.021949	0.008728	0.008240	0.100220	-0.319109	-2.164267	0.917742
34892	0	0.842016	0.818835	10.009652	0.008420	0.008186	0.100097	-0.316615	-2.163418	0.920139
34893	0	0.878982	0.806112	10.009723	0.008789	0.008057	0.100098	-0.311296	-2.163234	0.920545
34894	0	0.873375	0.837153	10.009524	0.008729	0.008370	0.100096	-0.309763	-2.167625	0.917491
34895	0	0.897410	0.824497	9.973084	0.008972	0.008240	0.099731	-0.303606	-2.168790	0.909291
34896	0	0.873931	0.831400	10.003376	0.008732	0.008310	0.100035	-0.299144	-2.176271	0.909245
34897	0	0.897557	0.854638	9.997516	0.008972	0.008545	0.099976	-0.297261	-2.179109	0.904910
34898	0	0.879880	0.836910	10.076642	0.008796	0.008364	0.100767	-0.290938	-2.181540	0.905482
34899	0	0.891442	0.830127	10.131803	0.008911	0.008301	0.101318	-0.290186	-2.184199	0.899408
34900	0	0.855447	0.836728	10.052317	0.008551	0.008362	0.100524	-0.283750	-2.187502	0.902792
34901	0	0.897175	0.842854	10.052446	0.008972	0.008423	0.100525	-0.277106	-2.185987	0.900579
34902	0	0.860802	0.868121	10.101070	0.008605	0.008677	0.101011	-0.272684	-2.188356	0.899704
34903	0	0.872935	0.878938	10.064683	0.008728	0.008789	0.100647	-0.272127	-2.188803	0.899162
34904	0	0.885072	0.891484	10.131719	0.008852	0.008911	0.101317	-0.267764	-2.186300	0.898598
34905	0	0.848421	0.836601	10.064660	0.008484	0.008362	0.100647	-0.262819	-2.185619	0.896042
34906	0	0.878650	0.861940	10.064574	0.008789	0.008614	0.100646	-0.256034	-2.181665	0.897430
34907	0	0.885248	0.848312	10.003648	0.008850	0.008484	0.100037	-0.256703	-2.183348	0.895768
34908	0	0.903897	0.860541	10.021848	0.009037	0.008604	0.100219	-0.254897	-2.184522	0.896020
34909	0	0.878731	0.848554	10.058595	0.008789	0.008484	0.100586	-0.252839	-2.181491	0.896331
34910	0	0.865962	0.861123	10.015784	0.008663	0.008609	0.100158	-0.249910	-2.176385	0.902311
34911	0	0.872844	0.872656	10.028085	0.008728	0.008728	0.100281	-0.251394	-2.175822	0.900134
34912	0	0.866781	0.829834	10.034161	0.008667	0.008297	0.100342	-0.249636	-2.175723	0.894995
34913	0	0.866451	0.848550	10.034187	0.008667	0.008484	0.100342	-0.247621	-2.171859	0.896101
34914	0	0.841760	0.812198	10.021957	0.008417	0.008121	0.100220	-0.245797	-2.171358	0.892068
34915	0	0.860921	0.855182	9.954747	0.008606	0.008545	0.099548	-0.237672	-2.174058	0.889674
34916	0	0.830998	0.850152	10.033924	0.008307	0.008497	0.100340	-0.232587	-2.176972	0.891896
34917	0	0.824038	0.836185	9.985346	0.008240	0.008362	0.099854	-0.232367	-2.176662	0.894753
34918	0	0.854781	0.860573	9.979130	0.008546	0.008605	0.099792	-0.231330	-2.177829	0.895022
34919	0	0.873121	0.842491	9.991410	0.008728	0.008423	0.099915	-0.228768	-2.180421	0.893785
34920	0	0.867557	0.830831	10.015623	0.008673	0.008305	0.100157	-0.224313	-2.182647	0.895006
34921	0	0.866637	0.854850	10.021948	0.008667	0.008545	0.100220	-0.220038	-2.180891	0.899660
34922	0	0.872743	0.867770	9.997417	0.008726	0.008674	0.099975	-0.215241	-2.181340	0.897580
34923	0	0.903750	0.848521	9.997509	0.009033	0.008484	0.099976	-0.213508	-2.185207	0.896576
34924	0	0.867817	0.873030	10.027860	0.008676	0.008730	0.100279	-0.212906	-2.187134	0.891214
34925	0	0.867248	0.860573	10.015824	0.008667	0.008606	0.100159	-0.212944	-2.192346	0.888298
34926	0	0.861807	0.842698	10.058347	0.008616	0.008422	0.100584	-0.206972	-2.193156	0.891253
34927	0	0.860294	0.848257	10.095252	0.008606	0.008484	0.100952	-0.208318	-2.188711	0.888940
34928	0	0.866109	0.853926	10.144060	0.008660	0.008542	0.101440	-0.211297	-2.188541	0.887345
34929	0	0.836706	0.885175	10.125675	0.008362	0.008850	0.101257	-0.209231	-2.193394	0.893359
34930	0	0.868690	0.854567	10.076650	0.008677	0.008548	0.100767	-0.211387	-2.203025	0.886068
34931	0	0.879166	0.866757	10.101291	0.008789	0.008667	0.101013	-0.210545	-2.204922	0.879304
34932	0	0.897595	0.867055	10.168348	0.008977	0.008668	0.101684	-0.207397	-2.202768	0.891113
34933	0	0.903443	0.885013	10.125721	0.009033	0.008850	0.101257	-0.207183	-2.203112	0.888770
34934	0	0.866115	0.842328	10.119588	0.008669	0.008422	0.101195	-0.205519	-2.193330	0.886368
34935	0	0.896910	0.842659	10.156246	0.008972	0.008423	0.101562	-0.201166	-2.188849	0.885911
34936	0	0.878184	0.873650	10.101212	0.008782	0.008735	0.101012	-0.198965	-2.187194	0.884943
34937	0	0.848688	0.854909	10.009705	0.008484	0.008545	0.100098	-0.194020	-2.189569	0.879958
34938	0	0.879691	0.831125	10.021740	0.008795	0.008308	0.100218	-0.190602	-2.190959	0.875658
34939	0	0.890436	0.854430	10.052556	0.008911	0.008545	0.100525	-0.191190	-2.182236	0.874625
34940	0	0.877571	0.866365	10.022072	0.008775	0.008665	0.100221	-0.192650	-2.182286	0.871800
34941	0	0.872334	0.829925	10.034233	0.008728	0.008301	0.100342	-0.194275	-2.175919	0.870835
34942	0	0.859836	0.835987	9.979311	0.008596	0.008358	0.099793	-0.191962	-2.177107	0.868672
34943	0	0.841886	0.854425	9.973184	0.008423	0.008545	0.099731	-0.192604	-2.171508	0.868778
34944	0	0.866256	0.829767	9.985326	0.008658	0.008299	0.099854	-0.193791	-2.175228	0.867501
34945	0	0.835992	0.848550	9.960940	0.008362	0.008484	0.099609	-0.191803	-2.172017	0.865817
34946	0	0.853946	0.854543	9.997593	0.008541	0.008548	0.099976	-0.194345	-2.169095	0.867693
34947	0	0.878862	0.873296	10.015830	0.008789	0.008728	0.100159	-0.188565	-2.167555	0.868791
34948	0	0.842266	0.861673	9.997446	0.008422	0.008615	0.099975	-0.186993	-2.167394	0.866809
34949	0	0.830072	0.823592	9.936556	0.008301	0.008240	0.099365	-0.191240	-2.166298	0.868819
34950	0	0.836126	0.823228	9.960925	0.008361	0.008231	0.099609	-0.189810	-2.165731	0.868817
34951	0	0.866972	0.848277	9.985337	0.008667	0.008484	0.099854	-0.190916	-2.167819	0.866742
34952	0	0.885844	0.884471	10.015764	0.008855	0.008847	0.100158	-0.193573	-2.170831	0.869765
34953	0	0.873194	0.854706	10.089059	0.008728	0.008545	0.100891	-0.190963	-2.174229	0.868589
34954	0	0.873792	0.842766	10.064479	0.008736	0.008427	0.100645	-0.189667	-2.175770	0.868596
34955	0	0.885415	0.854458	10.028043	0.008850	0.008545	0.100281	-0.189856	-2.179357	0.868255
34956	0	0.855308	0.878368	10.009705	0.008553	0.008788	0.100097	-0.194758	-2.178915	0.868117
34957	0	0.891190	0.860088	10.040320	0.008911	0.008606	0.100403	-0.200387	-2.178761	0.866110
34958	0	0.861213	0.859563	10.076858	0.008607	0.008595	0.100769	-0.200014	-2.183641	0.860579
34959	0	0.885267	0.841745	10.095237	0.008850	0.008423	0.100952	-0.205920	-2.185534	0.864986
34960	0	0.867011	0.828914	10.144059	0.008672	0.008289	0.101440	-0.206015	-2.182659	0.864780
34961	0	0.867012	0.842311	10.144014	0.008667	0.008423	0.101440	-0.205566	-2.185154	0.861254
34962	0	0.891727	0.866656	10.119534	0.008917	0.008667	0.101195	-0.205893	-2.184596	0.860544
34963	0	0.891015	0.872313	10.095266	0.008911	0.008728	0.100952	-0.211287	-2.182452	0.862261
34964	0	0.878375	0.877689	10.064742	0.008787	0.008779	0.100647	-0.213069	-2.177551	0.862036
34965	0	0.866533	0.842057	10.076938	0.008667	0.008423	0.100769	-0.215527	-2.174647	0.864777
34966	0	0.878236	0.829332	10.046434	0.008785	0.008296	0.100464	-0.218460	-2.170357	0.867570
34967	0	0.891513	0.866098	10.040300	0.008911	0.008667	0.100403	-0.225127	-2.173879	0.863793
34968	0	0.867462	0.834548	10.028109	0.008675	0.008349	0.100281	-0.229464	-2.172870	0.867098
34969	0	0.872472	0.847946	10.003728	0.008728	0.008484	0.100037	-0.234411	-2.168081	0.868560
34970	0	0.847841	0.834764	9.985476	0.008477	0.008352	0.099854	-0.239567	-2.168443	0.869059
34971	0	0.890745	0.884833	10.015917	0.008911	0.008850	0.100159	-0.241467	-2.163219	0.866069
34972	0	0.866159	0.860288	10.021947	0.008659	0.008602	0.100220	-0.240472	-2.164738	0.867561
34973	0	0.890918	0.878179	9.973226	0.008911	0.008789	0.099731	-0.248716	-2.161508	0.858601
34974	0	0.866572	0.846339	10.022090	0.008663	0.008469	0.100221	-0.254509	-2.163397	0.860650
34975	0	0.848245	0.848064	10.028116	0.008484	0.008484	0.100281	-0.258099	-2.160749	0.853039
34976	0	0.860245	0.847661	10.015880	0.008603	0.008477	0.100159	-0.258655	-2.159002	0.850008
34977	0	0.860450	0.872768	9.967057	0.008606	0.008728	0.099670	-0.258933	-2.156321	0.849054
34978	0	0.848285	0.854253	10.028065	0.008480	0.008544	0.100281	-0.260398	-2.158462	0.853205
34979	0	0.867099	0.866366	10.003656	0.008667	0.008667	0.100037	-0.264008	-2.161993	0.852704
34980	0	0.849011	0.828853	10.003617	0.008492	0.008293	0.100036	-0.269149	-2.159389	0.857953
34981	0	0.848459	0.841820	10.070834	0.008484	0.008423	0.100708	-0.274272	-2.159180	0.865402
34982	0	0.866998	0.822567	10.058613	0.008668	0.008230	0.100586	-0.279277	-2.160483	0.861175
34983	0	0.866808	0.835562	10.095257	0.008667	0.008362	0.100952	-0.286153	-2.160706	0.857276
34984	0	0.861020	0.859286	10.082986	0.008608	0.008593	0.100830	-0.285705	-2.162335	0.854766
34985	0	0.872698	0.854127	10.052530	0.008728	0.008545	0.100525	-0.289726	-2.160127	0.851606
34986	0	0.873022	0.865604	10.070786	0.008725	0.008659	0.100708	-0.293322	-2.164844	0.852689
34987	0	0.879466	0.872464	10.095195	0.008789	0.008728	0.100952	-0.296958	-2.170152	0.851475
34988	0	0.873622	0.859358	10.107387	0.008739	0.008598	0.101073	-0.302180	-2.166531	0.857594
34989	0	0.891354	0.884856	10.058586	0.008911	0.008850	0.100586	-0.303769	-2.168247	0.854129
34990	0	0.903795	0.847200	10.040248	0.009037	0.008480	0.100402	-0.312739	-2.168297	0.861483
34991	0	0.866911	0.841988	10.076911	0.008667	0.008423	0.100769	-0.315967	-2.169692	0.855271
34992	0	0.867576	0.841381	10.076881	0.008671	0.008416	0.100769	-0.318470	-2.174307	0.854176
34993	0	0.884930	0.829344	10.040351	0.008850	0.008301	0.100403	-0.326697	-2.172401	0.853259
34994	0	0.872914	0.822222	10.028164	0.008726	0.008224	0.100282	-0.329108	-2.174840	0.854293
34995	0	0.884764	0.823751	10.058634	0.008850	0.008240	0.100586	-0.331541	-2.171047	0.847144
34996	0	0.854066	0.835472	10.064704	0.008539	0.008357	0.100647	-0.334041	-2.171708	0.845228
34997	0	0.866468	0.817630	10.046426	0.008667	0.008179	0.100464	-0.336649	-2.168093	0.853297
34998	0	0.848043	0.810469	10.028124	0.008479	0.008112	0.100281	-0.344781	-2.168607	0.858310
34999	0	0.872671	0.793386	10.009783	0.008728	0.007935	0.100098	-0.345464	-2.166117	0.861096
35000	0	0.847936	0.823196	10.003725	0.008481	0.008238	0.100037	-0.352064	-2.163220	0.862487
35001	0	0.872910	0.829807	9.954847	0.008728	0.008301	0.099548	-0.355016	-2.163453	0.865322
35002	0	0.854974	0.829212	9.991455	0.008547	0.008295	0.099915	-0.358195	-2.165776	0.875275
35003	0	0.909443	0.842177	10.028083	0.009094	0.008423	0.100281	-0.359267	-2.164997	0.875786
35004	0	0.897184	0.841776	10.003684	0.008972	0.008420	0.100037	-0.361720	-2.163639	0.865073
35005	0	0.866541	0.817811	9.948749	0.008667	0.008179	0.099487	-0.362300	-2.160836	0.861282
35006	0	0.890923	0.860363	9.967028	0.008907	0.008604	0.099670	-0.362579	-2.162009	0.868296
35007	0	0.872765	0.878725	10.015888	0.008728	0.008789	0.100159	-0.364523	-2.160589	0.867373
35008	0	0.884769	0.884286	10.040318	0.008849	0.008845	0.100403	-0.367157	-2.157886	0.871826
35009	0	0.867050	0.848372	10.028047	0.008667	0.008484	0.100281	-0.367176	-2.160894	0.868222
35010	0	0.903918	0.860207	10.021909	0.009040	0.008605	0.100219	-0.370387	-2.159118	0.865247
35011	0	0.885594	0.866870	10.028010	0.008850	0.008667	0.100281	-0.368240	-2.164779	0.860167
35012	0	0.898485	0.848923	10.052267	0.008984	0.008487	0.100523	-0.365246	-2.165205	0.858572
35013	0	0.879405	0.848149	10.119606	0.008789	0.008484	0.101196	-0.367750	-2.169852	0.860206
35014	0	0.886176	0.878178	10.076804	0.008860	0.008783	0.100768	-0.369320	-2.171259	0.864534
35015	0	0.885096	0.854530	10.052479	0.008850	0.008545	0.100525	-0.368731	-2.171266	0.862493
35016	0	0.897222	0.835913	10.101253	0.008973	0.008362	0.101012	-0.371606	-2.169275	0.863967
35017	0	0.909445	0.811501	10.144062	0.009094	0.008118	0.101440	-0.374438	-2.168558	0.865509
35018	0	0.884974	0.811572	10.052509	0.008850	0.008118	0.100525	-0.376515	-2.167193	0.864157
35019	0	0.884807	0.809839	10.034222	0.008850	0.008101	0.100342	-0.379867	-2.163927	0.865238
35020	0	0.884810	0.810205	10.034246	0.008845	0.008101	0.100343	-0.379044	-2.166116	0.861865
35021	0	0.872623	0.786986	10.034224	0.008728	0.007874	0.100342	-0.383101	-2.163119	0.859474
35022	0	0.854250	0.829328	10.095202	0.008541	0.008293	0.100952	-0.382797	-2.163735	0.862710
35023	0	0.847905	0.787140	10.022030	0.008484	0.007874	0.100220	-0.385141	-2.157259	0.858461
35024	0	0.847399	0.816769	10.034321	0.008473	0.008174	0.100343	-0.392114	-2.156970	0.860351
35025	0	0.830071	0.824048	10.028071	0.008301	0.008240	0.100281	-0.391146	-2.155922	0.862062
35026	0	0.872987	0.842214	10.015772	0.008728	0.008424	0.100158	-0.392878	-2.157048	0.863051
35027	0	0.872981	0.836145	10.003650	0.008728	0.008362	0.100037	-0.393130	-2.158111	0.862661
35028	0	0.885031	0.836340	9.997465	0.008853	0.008361	0.099975	-0.390101	-2.154121	0.864053
35029	0	0.872844	0.848721	10.003630	0.008728	0.008484	0.100037	-0.386189	-2.153638	0.857439
35030	0	0.897605	0.855305	10.009615	0.008972	0.008551	0.100097	-0.383249	-2.157095	0.859733
35031	0	0.878850	0.866936	9.991439	0.008789	0.008667	0.099915	-0.380387	-2.155479	0.860554
35032	0	0.872472	0.848861	10.003571	0.008726	0.008488	0.100036	-0.379190	-2.152907	0.863997
35033	0	0.848556	0.860572	10.015857	0.008484	0.008606	0.100159	-0.379281	-2.153828	0.872374
35034	0	0.854833	0.867087	10.064556	0.008548	0.008666	0.100646	-0.373631	-2.153470	0.878587
35035	0	0.854499	0.866895	10.076887	0.008545	0.008667	0.100769	-0.371268	-2.152583	0.874551
35036	0	0.848450	0.849103	10.052354	0.008484	0.008487	0.100524	-0.366243	-2.152307	0.875634
35037	0	0.867176	0.854698	10.076846	0.008667	0.008545	0.100769	-0.363732	-2.156759	0.873526
35038	0	0.860663	0.842563	10.058565	0.008606	0.008423	0.100586	-0.360416	-2.156562	0.870454
35039	0	0.862931	0.824967	10.107032	0.008626	0.008252	0.101070	-0.363027	-2.159366	0.871029
35040	0	0.874809	0.842805	10.033857	0.008745	0.008427	0.100339	-0.361241	-2.161694	0.876221
35041	0	0.885019	0.824206	10.137920	0.008850	0.008240	0.101379	-0.358476	-2.160844	0.876144
35042	0	0.872966	0.824539	10.125608	0.008728	0.008244	0.101256	-0.356246	-2.161734	0.870802
35043	0	0.885000	0.848889	10.131795	0.008850	0.008484	0.101318	-0.350429	-2.160661	0.871918
35044	0	0.860208	0.812868	10.046304	0.008605	0.008127	0.100463	-0.348624	-2.156389	0.875559
35045	0	0.866801	0.806165	10.040234	0.008667	0.008057	0.100403	-0.342771	-2.156592	0.871259
35046	0	0.878644	0.843247	10.088959	0.008791	0.008432	0.100889	-0.342542	-2.150503	0.875031
35047	0	0.848293	0.854887	10.101293	0.008484	0.008545	0.101013	-0.337935	-2.148453	0.876483
35048	0	0.854426	0.818291	10.015791	0.008543	0.008186	0.100158	-0.341711	-2.148913	0.866503
35049	0	0.872527	0.843008	9.997522	0.008728	0.008423	0.099976	-0.333305	-2.144792	0.866027
35050	0	0.872088	0.856407	9.979124	0.008722	0.008559	0.099792	-0.327601	-2.142190	0.867831
35051	0	0.853957	0.848838	10.021980	0.008545	0.008484	0.100220	-0.322376	-2.135134	0.869026
35052	0	0.871975	0.861280	9.985339	0.008717	0.008615	0.099854	-0.324193	-2.137801	0.869270
35053	0	0.854231	0.854398	10.052520	0.008545	0.008545	0.100525	-0.325114	-2.133866	0.873292
35054	0	0.859891	0.854263	9.967048	0.008600	0.008542	0.099670	-0.324322	-2.131385	0.870624
35055	0	0.866493	0.861059	9.979226	0.008667	0.008606	0.099792	-0.318887	-2.128071	0.866148
35056	0	0.860523	0.843226	10.021836	0.008601	0.008431	0.100219	-0.317749	-2.131717	0.864454
35057	0	0.873135	0.830380	9.954780	0.008728	0.008301	0.099548	-0.314080	-2.134575	0.867781
35058	0	0.849853	0.812692	10.046100	0.008491	0.008123	0.100462	-0.309863	-2.142687	0.863975
35059	0	0.873023	0.817678	10.064694	0.008728	0.008179	0.100647	-0.311875	-2.144239	0.866734
35060	0	0.836475	0.811215	10.076822	0.008366	0.008113	0.100768	-0.312601	-2.142296	0.864928
35061	0	0.854729	0.811976	10.009728	0.008545	0.008118	0.100098	-0.310039	-2.144061	0.864324
35062	0	0.873326	0.849104	9.979120	0.008733	0.008488	0.099792	-0.306071	-2.143643	0.861244
35063	0	0.860733	0.842195	10.040279	0.008606	0.008423	0.100403	-0.306935	-2.144250	0.858428
35064	0	0.861312	0.835860	10.088974	0.008608	0.008359	0.100890	-0.307152	-2.149250	0.856827
35065	0	0.855310	0.848138	10.076856	0.008545	0.008484	0.100769	-0.309775	-2.157553	0.858452
35066	0	0.862519	0.841970	10.125495	0.008622	0.008417	0.101255	-0.306692	-2.159999	0.858878
35067	0	0.854851	0.830363	10.076850	0.008545	0.008301	0.100769	-0.303290	-2.163109	0.860333
35068	0	0.879374	0.818460	10.088929	0.008796	0.008183	0.100889	-0.301888	-2.159894	0.859478
35069	0	0.897769	0.848519	10.095155	0.008972	0.008484	0.100952	-0.300217	-2.165185	0.858489
35070	0	0.905028	0.855210	10.021678	0.009044	0.008547	0.100218	-0.294025	-2.171740	0.852400
35071	0	0.872896	0.860512	10.040282	0.008728	0.008606	0.100403	-0.294823	-2.171844	0.849909
35072	0	0.890825	0.854733	10.052488	0.008912	0.008543	0.100525	-0.289813	-2.166540	0.844853
35073	0	0.872729	0.842735	10.107391	0.008728	0.008423	0.101074	-0.284595	-2.164757	0.842527
35074	0	0.884810	0.880081	10.076782	0.008848	0.008798	0.100768	-0.280848	-2.163693	0.846230
35075	0	0.811393	0.836623	10.083001	0.008118	0.008362	0.100830	-0.275729	-2.158493	0.839253
35076	0	0.829466	0.843579	10.064553	0.008293	0.008431	0.100646	-0.270638	-2.159246	0.836774
35077	0	0.848171	0.818194	10.064689	0.008484	0.008179	0.100647	-0.266851	-2.155823	0.832865
35078	0	0.878273	0.842993	10.027983	0.008784	0.008429	0.100280	-0.265155	-2.153084	0.832774
35079	0	0.860333	0.830177	10.058608	0.008606	0.008301	0.100586	-0.263917	-2.149155	0.828691
35080	0	0.866180	0.860914	10.009750	0.008661	0.008608	0.100098	-0.262317	-2.148810	0.825606
35081	0	0.884797	0.848857	9.991434	0.008850	0.008484	0.099915	-0.256822	-2.145428	0.826152
35082	0	0.866467	0.843717	9.972979	0.008662	0.008431	0.099730	-0.250092	-2.147273	0.825304
35083	0	0.848160	0.818205	10.003654	0.008484	0.008179	0.100037	-0.246164	-2.143709	0.823646
35084	0	0.872179	0.849135	10.021875	0.008723	0.008490	0.100219	-0.244035	-2.141083	0.823861
35085	0	0.848481	0.836367	10.040260	0.008484	0.008362	0.100403	-0.241790	-2.141187	0.825595
35086	0	0.848264	0.836859	9.979139	0.008485	0.008365	0.099792	-0.237204	-2.137720	0.821381
35087	0	0.842555	0.854593	9.960906	0.008423	0.008545	0.099609	-0.235892	-2.139854	0.814778
35088	0	0.861037	0.842540	10.089014	0.008611	0.008425	0.100890	-0.235028	-2.138497	0.817288
35089	0	0.836150	0.817951	10.003658	0.008362	0.008179	0.100037	-0.233999	-2.137180	0.812259
35090	0	0.866534	0.879263	10.034067	0.008666	0.008790	0.100341	-0.230898	-2.135430	0.811416
35091	0	0.855287	0.890957	9.960883	0.008545	0.008911	0.099609	-0.232480	-2.143558	0.813025
35092	0	0.850083	0.872665	10.040057	0.008499	0.008724	0.100401	-0.229566	-2.144519	0.812731
35093	0	0.855080	0.848442	10.040229	0.008545	0.008484	0.100403	-0.228769	-2.150246	0.812617
35094	0	0.862070	0.829766	9.991270	0.008617	0.008302	0.099913	-0.233263	-2.153072	0.811968
35095	0	0.891228	0.860241	10.034200	0.008911	0.008606	0.100342	-0.237157	-2.153429	0.810417
35096	0	0.878948	0.853849	10.015872	0.008791	0.008537	0.100159	-0.235657	-2.150777	0.815666
35097	0	0.891244	0.872986	10.003634	0.008911	0.008728	0.100037	-0.233408	-2.151319	0.814044
35098	0	0.867298	0.879573	10.082844	0.008669	0.008792	0.100829	-0.228920	-2.154982	0.814013
35099	0	0.891427	0.879272	10.040223	0.008911	0.008789	0.100403	-0.224582	-2.157596	0.816372
35100	0	0.849176	0.861097	10.070606	0.008490	0.008613	0.100706	-0.226307	-2.159082	0.821378
35101	0	0.854566	0.842739	10.058549	0.008545	0.008423	0.100586	-0.221011	-2.158969	0.817201
35102	0	0.873345	0.855495	10.015627	0.008729	0.008554	0.100157	-0.219170	-2.163109	0.817045
35103	0	0.915583	0.884866	10.107429	0.009155	0.008850	0.101074	-0.220629	-2.162787	0.817867
35104	0	0.866087	0.848087	10.119683	0.008668	0.008480	0.101196	-0.219645	-2.153859	0.821039
35105	0	0.884820	0.842002	10.101359	0.008850	0.008423	0.101013	-0.222728	-2.150778	0.816258
35106	0	0.872020	0.859637	10.083067	0.008724	0.008599	0.100830	-0.225927	-2.145292	0.816930
35107	0	0.890817	0.872707	10.003697	0.008911	0.008728	0.100037	-0.226867	-2.140950	0.824282
35108	0	0.883994	0.872380	9.973187	0.008843	0.008725	0.099731	-0.228314	-2.136015	0.826138
35109	0	0.866410	0.860990	10.021964	0.008667	0.008606	0.100220	-0.223697	-2.131779	0.827991
35110	0	0.866207	0.897920	10.003565	0.008661	0.008980	0.100036	-0.224236	-2.131744	0.826573
35111	0	0.872654	0.854783	10.009754	0.008728	0.008545	0.100098	-0.220764	-2.129112	0.830631
35112	0	0.854109	0.873405	10.046289	0.008541	0.008734	0.100463	-0.220295	-2.128166	0.827497
35113	0	0.854419	0.860449	9.997577	0.008545	0.008606	0.099976	-0.221836	-2.126397	0.826210
35114	0	0.878645	0.866178	9.991473	0.008787	0.008663	0.099915	-0.223259	-2.124638	0.830714
35115	0	0.878479	0.848310	9.967085	0.008789	0.008484	0.099670	-0.224023	-2.118814	0.833553
35116	0	0.878071	0.865921	10.022021	0.008780	0.008665	0.100220	-0.230556	-2.118136	0.835213
35117	0	0.860952	0.872247	10.009783	0.008606	0.008728	0.100098	-0.236701	-2.121247	0.841028
35118	0	0.867497	0.841240	10.009746	0.008674	0.008411	0.100098	-0.235418	-2.121799	0.838519
35119	0	0.848347	0.866559	10.046402	0.008484	0.008667	0.100464	-0.236884	-2.120399	0.834790
35120	0	0.860521	0.872200	10.070818	0.008605	0.008724	0.100708	-0.239233	-2.119687	0.838583
35121	0	0.867162	0.848414	10.028034	0.008667	0.008484	0.100281	-0.238766	-2.124025	0.834818
35122	0	0.861716	0.860660	10.058470	0.008615	0.008606	0.100585	-0.237868	-2.126068	0.834703
35123	0	0.866379	0.872422	10.064758	0.008667	0.008728	0.100647	-0.242079	-2.121512	0.829565
35124	0	0.872375	0.841099	10.089213	0.008721	0.008414	0.100892	-0.245612	-2.123306	0.835085
35125	0	0.866919	0.829271	10.058641	0.008667	0.008301	0.100586	-0.254608	-2.124893	0.835156
35126	0	0.867109	0.871173	10.070886	0.008671	0.008711	0.100709	-0.253476	-2.124288	0.833856
35127	0	0.879038	0.872393	10.028100	0.008789	0.008728	0.100281	-0.257974	-2.124858	0.833414
35128	0	0.885238	0.871418	10.046429	0.008852	0.008719	0.100464	-0.263815	-2.124367	0.834255
35129	0	0.842007	0.824166	10.052498	0.008423	0.008240	0.100525	-0.261513	-2.120291	0.840733
35130	0	0.866536	0.853966	10.040317	0.008661	0.008548	0.100403	-0.270551	-2.124015	0.846063
35131	0	0.848417	0.829963	10.034187	0.008484	0.008301	0.100342	-0.271714	-2.123424	0.843717
35132	0	0.890933	0.878504	10.028102	0.008911	0.008786	0.100281	-0.272883	-2.120430	0.847406
35133	0	0.872204	0.859845	10.034296	0.008728	0.008606	0.100342	-0.281326	-2.112692	0.844425
35134	0	0.890171	0.870979	10.077095	0.008899	0.008713	0.100771	-0.284529	-2.115146	0.843437
35135	0	0.866847	0.854526	10.034164	0.008667	0.008545	0.100342	-0.283969	-2.115904	0.845049
35136	0	0.873219	0.861105	10.009615	0.008731	0.008606	0.100097	-0.277995	-2.116471	0.843100
35137	0	0.872818	0.866446	9.985372	0.008728	0.008667	0.099854	-0.280709	-2.115709	0.849334
35138	0	0.890804	0.871622	10.022053	0.008911	0.008722	0.100220	-0.287519	-2.111273	0.846400
35139	0	0.878608	0.847907	10.083074	0.008789	0.008484	0.100830	-0.292844	-2.106992	0.844340
35140	0	0.884593	0.871608	10.058680	0.008843	0.008718	0.100587	-0.294294	-2.108912	0.847394
35141	0	0.891279	0.836005	9.997559	0.008911	0.008362	0.099976	-0.296130	-2.109899	0.846819
35142	0	0.873225	0.847565	10.015799	0.008731	0.008480	0.100158	-0.301012	-2.110552	0.841885
35143	0	0.873039	0.835858	10.046393	0.008728	0.008362	0.100464	-0.304515	-2.112341	0.838209
35144	0	0.848683	0.810793	10.040323	0.008489	0.008111	0.100403	-0.307869	-2.109374	0.840119
35145	0	0.891123	0.847987	9.985385	0.008911	0.008484	0.099854	-0.312300	-2.108588	0.840389
35146	0	0.848066	0.828950	10.015919	0.008484	0.008292	0.100159	-0.315260	-2.104018	0.840116
35147	0	0.879298	0.836160	10.021940	0.008789	0.008362	0.100220	-0.315292	-2.107587	0.845806
35148	0	0.867776	0.830001	10.003538	0.008675	0.008300	0.100036	-0.314891	-2.110278	0.851372
35149	0	0.885526	0.854619	10.070745	0.008850	0.008545	0.100708	-0.313250	-2.115231	0.849768
35150	0	0.898800	0.854051	10.033986	0.008982	0.008547	0.100340	-0.320205	-2.121494	0.848499
35151	0	0.897566	0.872904	10.076864	0.008972	0.008728	0.100769	-0.318868	-2.124565	0.845491
35152	0	0.879410	0.866505	10.101270	0.008796	0.008669	0.101012	-0.323095	-2.121830	0.838562
35153	0	0.903189	0.847656	10.131909	0.009033	0.008484	0.101318	-0.331157	-2.119458	0.844711
35154	0	0.885001	0.852861	10.046467	0.008847	0.008530	0.100465	-0.332175	-2.121727	0.842566
35155	0	0.878407	0.854057	10.083088	0.008789	0.008545	0.100830	-0.336963	-2.115183	0.844434
35156	0	0.914456	0.859654	10.034276	0.009145	0.008596	0.100343	-0.336669	-2.114056	0.846159
35157	0	0.878413	0.848680	10.034198	0.008789	0.008484	0.100342	-0.333206	-2.107551	0.847609
35158	0	0.847396	0.841975	10.058663	0.008473	0.008429	0.100586	-0.343067	-2.107324	0.844211
35159	0	0.885207	0.872290	9.991482	0.008850	0.008728	0.099915	-0.348746	-2.108704	0.841542
35160	0	0.861059	0.835003	10.034183	0.008610	0.008351	0.100342	-0.350069	-2.108770	0.835265
35161	0	0.896608	0.841733	10.028177	0.008972	0.008423	0.100281	-0.356203	-2.100965	0.838194
35162	0	0.871362	0.834588	9.991605	0.008716	0.008350	0.099916	-0.361169	-2.097798	0.841901
35163	0	0.872387	0.817625	10.046443	0.008728	0.008179	0.100464	-0.363845	-2.092214	0.840943
35164	0	0.859810	0.841534	9.991559	0.008597	0.008417	0.099916	-0.365700	-2.092169	0.844638
35165	0	0.860793	0.848239	10.028072	0.008606	0.008484	0.100281	-0.367239	-2.093557	0.839564
35166	0	0.873419	0.817482	10.003547	0.008732	0.008175	0.100036	-0.367133	-2.095378	0.840978
35167	0	0.860649	0.823415	9.979290	0.008606	0.008240	0.099792	-0.373366	-2.095133	0.839362
35168	0	0.842954	0.828810	10.046349	0.008424	0.008289	0.100464	-0.374571	-2.100794	0.841073
35169	0	0.873145	0.872221	10.015890	0.008728	0.008728	0.100159	-0.380993	-2.103813	0.841497
35170	0	0.861484	0.858944	10.058610	0.008613	0.008594	0.100586	-0.385494	-2.105449	0.837203
35171	0	0.884940	0.860080	10.064748	0.008850	0.008606	0.100647	-0.391187	-2.103792	0.835878
35172	0	0.836415	0.816788	10.003629	0.008360	0.008168	0.100037	-0.391373	-2.107776	0.838293
35173	0	0.860624	0.854282	10.009781	0.008606	0.008545	0.100098	-0.393612	-2.107249	0.834990
35174	0	0.842678	0.835426	9.979238	0.008423	0.008357	0.099792	-0.396609	-2.110885	0.830113
35175	0	0.848249	0.817239	9.991519	0.008484	0.008179	0.099915	-0.403695	-2.108436	0.824429
35176	0	0.866700	0.816372	10.083092	0.008664	0.008165	0.100831	-0.405350	-2.110828	0.824936
35177	0	0.867261	0.848471	10.095160	0.008667	0.008484	0.100952	-0.404195	-2.116317	0.824816
35178	0	0.880404	0.823488	10.076722	0.008800	0.008241	0.100767	-0.410616	-2.120550	0.820494
35179	0	0.891293	0.854493	10.076888	0.008911	0.008545	0.100769	-0.410398	-2.121721	0.823417
35180	0	0.891552	0.817630	10.034083	0.008914	0.008178	0.100341	-0.411853	-2.122603	0.827194
35181	0	0.885245	0.830018	10.028060	0.008850	0.008301	0.100281	-0.412274	-2.124416	0.836818
35182	0	0.885825	0.848107	10.052373	0.008855	0.008482	0.100524	-0.413086	-2.127398	0.837831
35183	0	0.891444	0.824128	10.009724	0.008911	0.008240	0.100098	-0.411112	-2.130318	0.834580
35184	0	0.891995	0.854266	10.052419	0.008918	0.008548	0.100524	-0.416740	-2.131903	0.833986
35185	0	0.891040	0.842138	10.021992	0.008911	0.008423	0.100220	-0.418251	-2.130228	0.832378
35186	0	0.854148	0.823268	10.022012	0.008543	0.008236	0.100220	-0.421802	-2.127642	0.826665
35187	0	0.891350	0.866338	10.040293	0.008911	0.008667	0.100403	-0.425718	-2.129486	0.822908
35188	0	0.849170	0.810765	10.052484	0.008489	0.008110	0.100525	-0.428233	-2.132107	0.827430
35189	0	0.866588	0.823618	9.991494	0.008667	0.008240	0.099915	-0.432141	-2.129994	0.822652
35190	0	0.854218	0.841205	10.003688	0.008542	0.008415	0.100037	-0.435595	-2.129292	0.817679
35191	0	0.854088	0.848014	10.083074	0.008545	0.008484	0.100830	-0.439709	-2.123882	0.810448
35192	0	0.884742	0.872391	10.015929	0.008850	0.008728	0.100159	-0.444193	-2.119934	0.818929
35193	0	0.827641	0.809216	10.003887	0.008279	0.008094	0.100039	-0.445947	-2.116311	0.820660
35194	0	0.852742	0.828279	9.912373	0.008526	0.008282	0.099124	-0.444517	-2.117280	0.816474
35195	0	0.842352	0.817661	10.003674	0.008423	0.008179	0.100037	-0.446738	-2.117206	0.813010
35196	0	0.860583	0.829279	9.985388	0.008607	0.008296	0.099854	-0.450234	-2.115121	0.813919
35197	0	0.860730	0.842408	10.003640	0.008606	0.008423	0.100037	-0.448624	-2.115795	0.811687
35198	0	0.854715	0.861287	9.966900	0.008547	0.008608	0.099669	-0.442688	-2.115300	0.812340
35199	0	0.854468	0.842490	9.985336	0.008545	0.008423	0.099854	-0.440135	-2.114149	0.818369
35200	0	0.860171	0.842739	9.954761	0.008605	0.008427	0.099547	-0.439125	-2.109510	0.821663
35201	0	0.860498	0.848058	9.973181	0.008606	0.008484	0.099731	-0.442720	-2.107540	0.828107
35202	0	0.860668	0.859915	10.052461	0.008604	0.008598	0.100525	-0.441548	-2.109652	0.833278
35203	0	0.860876	0.823760	10.021966	0.008606	0.008240	0.100220	-0.443767	-2.112002	0.831153
35204	0	0.830934	0.847983	10.034047	0.008306	0.008479	0.100341	-0.442734	-2.115465	0.832511
35205	0	0.867220	0.860907	10.040211	0.008667	0.008606	0.100403	-0.438934	-2.120532	0.830937
35206	0	0.874066	0.830550	10.052289	0.008739	0.008307	0.100523	-0.439845	-2.122115	0.830746
35207	0	0.891587	0.848362	10.040243	0.008911	0.008484	0.100403	-0.439856	-2.126631	0.833022
35208	0	0.898764	0.830299	10.052316	0.008982	0.008300	0.100524	-0.436006	-2.132537	0.827508
35209	0	0.909966	0.860842	10.009695	0.009094	0.008606	0.100098	-0.432886	-2.137860	0.831131
35210	0	0.879997	0.842413	10.052325	0.008800	0.008428	0.100523	-0.436642	-2.137499	0.825889
35211	0	0.891213	0.854478	10.064690	0.008911	0.008545	0.100647	-0.436574	-2.137790	0.826000
35212	0	0.860815	0.817737	10.076810	0.008608	0.008178	0.100768	-0.436807	-2.137288	0.820430
35213	0	0.884835	0.842258	10.034197	0.008850	0.008423	0.100342	-0.436906	-2.134456	0.820689
35214	0	0.872391	0.823867	10.076908	0.008724	0.008239	0.100769	-0.436805	-2.133281	0.823556
35215	0	0.891110	0.848882	10.089070	0.008911	0.008484	0.100891	-0.431006	-2.132416	0.825412
35216	0	0.872853	0.843120	10.089022	0.008728	0.008432	0.100890	-0.432130	-2.132157	0.825264
35217	0	0.878612	0.873706	10.137887	0.008789	0.008728	0.101379	-0.421728	-2.127971	0.832607
35218	0	0.865996	0.844285	10.015666	0.008661	0.008440	0.100157	-0.418286	-2.125645	0.829978
35219	0	0.866243	0.830139	10.095249	0.008667	0.008301	0.100952	-0.417422	-2.119660	0.827139
35220	0	0.871463	0.848783	10.046395	0.008718	0.008485	0.100464	-0.413824	-2.114435	0.830726
35221	0	0.860378	0.823952	10.040304	0.008606	0.008240	0.100403	-0.413883	-2.111137	0.830225
35222	0	0.878375	0.866486	10.021988	0.008784	0.008666	0.100220	-0.415010	-2.109686	0.829778
35223	0	0.878992	0.848827	10.009721	0.008789	0.008484	0.100098	-0.409774	-2.109839	0.830633
35224	0	0.860464	0.843629	10.040071	0.008607	0.008431	0.100401	-0.404044	-2.106424	0.828296
35225	0	0.860319	0.836448	10.021974	0.008606	0.008362	0.100220	-0.400792	-2.102434	0.830268
35226	0	0.847921	0.836783	10.015755	0.008478	0.008367	0.100158	-0.399134	-2.102790	0.835339
35227	0	0.872721	0.854947	10.040252	0.008728	0.008545	0.100403	-0.393721	-2.101014	0.837294
35228	0	0.872407	0.843300	10.046296	0.008726	0.008431	0.100463	-0.391729	-2.097858	0.834945
35229	0	0.873317	0.830165	10.052438	0.008728	0.008301	0.100525	-0.390442	-2.102870	0.839972
35230	0	0.874389	0.854797	10.046123	0.008738	0.008546	0.100462	-0.387760	-2.109223	0.840861
35231	0	0.872972	0.848420	10.015852	0.008728	0.008484	0.100159	-0.387162	-2.110327	0.836255
35232	0	0.842673	0.830023	10.046287	0.008426	0.008301	0.100463	-0.387543	-2.110660	0.839799
35233	0	0.867084	0.848643	10.003607	0.008667	0.008484	0.100037	-0.384385	-2.114232	0.836974
35234	0	0.867660	0.849146	10.040052	0.008675	0.008489	0.100401	-0.380937	-2.115649	0.838294
35235	0	0.860755	0.848545	10.028049	0.008606	0.008484	0.100281	-0.378923	-2.116646	0.837476
35236	0	0.873666	0.885807	10.082809	0.008731	0.008852	0.100829	-0.371740	-2.122316	0.842593
35237	0	0.879348	0.860681	10.058548	0.008789	0.008606	0.100586	-0.370494	-2.126505	0.839789
35238	0	0.874299	0.873303	10.119348	0.008737	0.008729	0.101194	-0.365623	-2.132861	0.836811
35239	0	0.873334	0.861050	10.040198	0.008728	0.008606	0.100403	-0.360150	-2.138065	0.840272
35240	0	0.867763	0.837513	10.033948	0.008677	0.008370	0.100340	-0.354533	-2.137421	0.837730
35241	0	0.872927	0.848751	10.021931	0.008728	0.008484	0.100220	-0.350149	-2.138019	0.839890
35242	0	0.873054	0.861566	10.034053	0.008730	0.008613	0.100341	-0.346447	-2.137880	0.837377
35243	0	0.878653	0.873084	9.991453	0.008789	0.008728	0.099915	-0.342998	-2.134160	0.841328
35244	0	0.860716	0.843233	10.082814	0.008600	0.008428	0.100829	-0.337366	-2.141184	0.838351
35245	0	0.903711	0.872786	10.101285	0.009033	0.008728	0.101013	-0.337238	-2.144761	0.840939
35246	0	0.867715	0.860825	10.095070	0.008675	0.008605	0.100951	-0.333302	-2.146806	0.834795
35247	0	0.879166	0.860865	10.101273	0.008789	0.008606	0.101013	-0.329993	-2.148934	0.828624
35248	0	0.873136	0.903874	10.088926	0.008733	0.009038	0.100889	-0.328881	-2.146478	0.828747
35249	0	0.866862	0.891075	9.979237	0.008667	0.008911	0.099792	-0.329059	-2.147518	0.828039
35250	0	0.879391	0.890992	10.021854	0.008792	0.008909	0.100219	-0.327983	-2.148947	0.828039
35251	0	0.866678	0.885041	10.034179	0.008667	0.008850	0.100342	-0.327370	-2.147881	0.824260
35252	0	0.866684	0.848471	10.070787	0.008666	0.008484	0.100708	-0.326168	-2.147977	0.821640
35253	0	0.872626	0.872970	9.985352	0.008728	0.008728	0.099854	-0.324002	-2.145133	0.821514
35254	0	0.872606	0.872904	10.015774	0.008724	0.008731	0.100158	-0.325829	-2.146419	0.820376
35255	0	0.872788	0.878816	9.991464	0.008728	0.008789	0.099915	-0.326588	-2.145427	0.813948
35256	0	0.885007	0.842527	10.040231	0.008849	0.008420	0.100403	-0.320290	-2.145669	0.813703
35257	0	0.891484	0.830501	10.058526	0.008911	0.008301	0.100586	-0.315169	-2.149072	0.814613
35258	0	0.885585	0.867841	10.015654	0.008857	0.008675	0.100157	-0.310587	-2.147204	0.812169
35259	0	0.860804	0.872911	10.034152	0.008606	0.008728	0.100342	-0.309076	-2.148757	0.807055
35260	0	0.849051	0.873143	10.034048	0.008488	0.008730	0.100341	-0.307087	-2.151145	0.804413
35261	0	0.848556	0.854815	10.070759	0.008484	0.008545	0.100708	-0.303142	-2.152223	0.802591
35262	0	0.861247	0.867097	9.997447	0.008609	0.008673	0.099975	-0.304841	-2.155581	0.800822
35263	0	0.860302	0.854623	10.046401	0.008606	0.008545	0.100464	-0.303112	-2.151431	0.798414
35264	0	0.835507	0.836675	10.009741	0.008355	0.008364	0.100098	-0.299389	-2.150537	0.795774
35265	0	0.835904	0.848274	10.040316	0.008362	0.008484	0.100403	-0.300456	-2.146566	0.796942
35266	0	0.835530	0.811040	10.089153	0.008356	0.008115	0.100891	-0.305205	-2.144871	0.799839
35267	0	0.860695	0.842310	10.064687	0.008606	0.008423	0.100647	-0.304649	-2.145180	0.804136
35268	0	0.842316	0.823837	10.028006	0.008425	0.008240	0.100280	-0.305967	-2.142548	0.805094
35269	0	0.848536	0.836178	10.058582	0.008484	0.008362	0.100586	-0.305734	-2.143398	0.804318
35270	0	0.867515	0.842235	10.052345	0.008670	0.008422	0.100524	-0.304920	-2.148596	0.801486
35271	0	0.847868	0.854620	10.034213	0.008484	0.008545	0.100342	-0.303259	-2.141859	0.796826
35272	0	0.866218	0.867035	9.973083	0.008657	0.008669	0.099731	-0.301276	-2.147528	0.797644
35273	0	0.855000	0.878848	10.021934	0.008545	0.008789	0.100220	-0.301632	-2.152480	0.795461
35274	0	0.873889	0.909556	9.960801	0.008738	0.009092	0.099608	-0.297646	-2.153175	0.793242
35275	0	0.897952	0.933589	9.973102	0.008972	0.009338	0.099731	-0.300152	-2.160745	0.789470
35276	0	0.892515	0.902691	10.021885	0.008925	0.009027	0.100219	-0.300539	-2.159603	0.784937
35277	0	0.916165	0.909423	9.985293	0.009155	0.009094	0.099854	-0.300174	-2.166052	0.783671
35278	0	0.916927	0.958037	10.052296	0.009168	0.009582	0.100523	-0.301185	-2.166986	0.786836
35279	0	0.867201	0.933595	10.028055	0.008667	0.009338	0.100281	-0.303618	-2.171878	0.784296
35280	0	0.874012	0.872349	10.070673	0.008738	0.008722	0.100707	-0.301956	-2.173965	0.786224
35281	0	0.854898	0.854116	10.113523	0.008545	0.008545	0.101135	-0.305885	-2.177730	0.785289
35282	0	0.892257	0.865517	10.052397	0.008919	0.008659	0.100524	-0.310315	-2.181233	0.786189
35283	0	0.867060	0.866676	10.107393	0.008667	0.008667	0.101074	-0.310249	-2.184489	0.782367
35284	0	0.879508	0.823506	10.174501	0.008796	0.008239	0.101745	-0.314145	-2.182954	0.785832
35285	0	0.867050	0.781353	10.156212	0.008667	0.007812	0.101562	-0.312673	-2.186101	0.784654
35286	0	0.855102	0.823992	10.082932	0.008552	0.008242	0.100829	-0.314360	-2.184636	0.788437
35287	0	0.860703	0.805428	10.131846	0.008606	0.008057	0.101318	-0.316726	-2.185056	0.789419
35288	0	0.848433	0.804937	10.131861	0.008486	0.008051	0.101318	-0.318208	-2.182607	0.791012
35289	0	0.903146	0.842061	10.137974	0.009033	0.008423	0.101379	-0.320458	-2.179833	0.796164
35290	0	0.884383	0.841628	10.125769	0.008846	0.008418	0.101257	-0.322233	-2.176252	0.795908
35291	0	0.847903	0.823949	10.125775	0.008484	0.008240	0.101257	-0.322297	-2.169957	0.792736
35292	0	0.840822	0.848000	10.156309	0.008412	0.008483	0.101562	-0.325362	-2.164485	0.790148
35293	0	0.835659	0.884753	10.119695	0.008362	0.008850	0.101196	-0.328040	-2.157748	0.793749
35294	0	0.841230	0.884368	10.028178	0.008412	0.008844	0.100282	-0.328559	-2.156843	0.792872
35295	0	0.835495	0.842234	10.052552	0.008362	0.008423	0.100525	-0.328925	-2.148214	0.793285
35296	0	0.859003	0.860214	10.003788	0.008592	0.008604	0.100038	-0.330837	-2.145530	0.794211
35297	0	0.884457	0.872548	9.967112	0.008850	0.008728	0.099670	-0.333513	-2.138354	0.793611
35298	0	0.834861	0.865769	9.997700	0.008350	0.008661	0.099977	-0.337352	-2.135528	0.789385
35299	0	0.872796	0.848481	9.954827	0.008728	0.008484	0.099548	-0.336027	-2.134634	0.785244
35300	0	0.878626	0.909280	9.899845	0.008788	0.009095	0.098998	-0.338513	-2.131662	0.783877
35301	0	0.854681	0.860454	9.887691	0.008545	0.008606	0.098877	-0.339853	-2.133022	0.780738
35302	0	0.848613	0.841246	9.924282	0.008487	0.008419	0.099242	-0.347122	-2.131470	0.783887
35303	0	0.873128	0.872468	10.028077	0.008728	0.008728	0.100281	-0.350582	-2.134312	0.789287
35304	0	0.843166	0.878131	9.973024	0.008429	0.008781	0.099730	-0.350404	-2.137001	0.792141
35305	0	0.830985	0.854109	9.966998	0.008301	0.008545	0.099670	-0.354434	-2.146559	0.794215
35306	0	0.819861	0.859732	9.972940	0.008197	0.008597	0.099730	-0.354191	-2.147754	0.799809
35307	0	0.806530	0.823979	10.015799	0.008057	0.008240	0.100159	-0.353794	-2.156797	0.800417
35308	0	0.844754	0.817783	10.082754	0.008440	0.008178	0.100828	-0.353365	-2.164488	0.796258
35309	0	0.830559	0.793349	10.052459	0.008301	0.007935	0.100525	-0.354276	-2.169135	0.794775
35310	0	0.849553	0.798351	10.082968	0.008493	0.007993	0.100829	-0.364443	-2.170698	0.796847
35311	0	0.836718	0.823888	10.064660	0.008362	0.008240	0.100647	-0.365100	-2.175955	0.799494
35312	0	0.850160	0.823437	10.113398	0.008494	0.008238	0.101134	-0.368679	-2.183274	0.798643
35313	0	0.879433	0.805321	10.101300	0.008789	0.008057	0.101013	-0.372250	-2.188394	0.793730
35314	0	0.874656	0.847762	10.076728	0.008739	0.008476	0.100768	-0.370340	-2.196652	0.799990
35315	0	0.861198	0.805820	10.095151	0.008606	0.008057	0.100952	-0.368239	-2.202633	0.800494
35316	0	0.843638	0.812029	10.149940	0.008434	0.008121	0.101500	-0.368234	-2.204143	0.797939
35317	0	0.866598	0.805445	10.107448	0.008667	0.008057	0.101074	-0.370445	-2.202173	0.795486
35318	0	0.848589	0.792531	10.101321	0.008482	0.007930	0.101013	-0.375228	-2.205752	0.794846
35319	0	0.867031	0.842561	10.131785	0.008667	0.008423	0.101318	-0.371814	-2.208641	0.792742
35320	0	0.879978	0.867533	10.101062	0.008796	0.008672	0.101011	-0.367475	-2.212360	0.790223
35321	0	0.890364	0.897031	10.113608	0.008911	0.008972	0.101135	-0.369374	-2.203059	0.786517
35322	0	0.877409	0.908414	10.162494	0.008774	0.009089	0.101624	-0.375086	-2.202534	0.785320
35323	0	0.860110	0.897114	10.107472	0.008606	0.008972	0.101074	-0.376012	-2.196210	0.783367
35324	0	0.853885	0.884333	10.070798	0.008534	0.008847	0.100708	-0.380121	-2.200317	0.787918
35325	0	0.884626	0.896706	10.089190	0.008850	0.008972	0.100891	-0.385646	-2.195115	0.785513
35326	0	0.841003	0.859224	10.046553	0.008415	0.008595	0.100465	-0.389073	-2.188344	0.785659
35327	0	0.872350	0.836471	10.040298	0.008728	0.008362	0.100403	-0.385520	-2.182338	0.782971
35328	0	0.896039	0.860696	9.979309	0.008963	0.008612	0.099792	-0.390619	-2.178899	0.782122
35329	0	0.854275	0.841726	10.040349	0.008545	0.008423	0.100403	-0.396708	-2.175582	0.778688
35330	0	0.872213	0.816529	10.046508	0.008723	0.008167	0.100465	-0.398646	-2.173453	0.782986
35331	0	0.884454	0.817682	10.064761	0.008850	0.008179	0.100647	-0.400511	-2.166313	0.790627
35332	0	0.852917	0.811100	10.028224	0.008533	0.008113	0.100282	-0.402437	-2.160559	0.786806
35333	0	0.848110	0.786933	10.009822	0.008484	0.007874	0.100098	-0.406975	-2.156548	0.786763
35334	0	0.817251	0.792147	10.052625	0.008173	0.007926	0.100526	-0.411850	-2.155171	0.791568
35335	0	0.842354	0.805546	10.015873	0.008423	0.008057	0.100159	-0.412913	-2.155110	0.792700
35336	0	0.799386	0.781051	10.021892	0.007997	0.007810	0.100219	-0.411676	-2.151194	0.795293
35337	0	0.824439	0.787525	9.954782	0.008240	0.007874	0.099548	-0.409410	-2.155670	0.793459
35338	0	0.843448	0.824165	10.058393	0.008432	0.008243	0.100584	-0.410202	-2.157183	0.797331
35339	0	0.855181	0.830067	10.034122	0.008545	0.008301	0.100342	-0.409987	-2.164156	0.799954
35340	0	0.831909	0.812097	9.960671	0.008314	0.008117	0.099607	-0.404805	-2.168981	0.799235
35341	0	0.818434	0.823746	10.009738	0.008179	0.008240	0.100098	-0.407109	-2.174537	0.799629
35342	0	0.843512	0.835604	10.003560	0.008433	0.008357	0.100036	-0.407984	-2.175694	0.799518
35343	0	0.860865	0.824114	9.967006	0.008606	0.008240	0.099670	-0.406100	-2.177913	0.796848
35344	0	0.897851	0.867333	9.991307	0.008977	0.008669	0.099914	-0.400762	-2.178858	0.792220
35345	0	0.879751	0.860312	9.985302	0.008789	0.008606	0.099854	-0.403658	-2.187653	0.789810
35346	0	0.862823	0.853658	10.027848	0.008622	0.008538	0.100279	-0.405219	-2.193670	0.795245
35347	0	0.867231	0.878863	10.034138	0.008667	0.008789	0.100342	-0.405375	-2.198827	0.799562
35348	0	0.886757	0.884762	10.027924	0.008861	0.008848	0.100280	-0.405696	-2.205919	0.794525
35349	0	0.873006	0.878655	10.107426	0.008728	0.008789	0.101074	-0.408233	-2.207343	0.793000
35350	0	0.867980	0.835558	10.119556	0.008671	0.008356	0.101196	-0.408454	-2.216632	0.790835
35351	0	0.860906	0.830180	10.082973	0.008606	0.008301	0.100830	-0.406987	-2.219289	0.788412
35352	0	0.849188	0.818095	10.113408	0.008490	0.008181	0.101134	-0.406319	-2.220988	0.790151
35353	0	0.879408	0.847915	10.125728	0.008789	0.008484	0.101257	-0.411341	-2.225788	0.786330
35354	0	0.868108	0.847230	10.088994	0.008677	0.008474	0.100890	-0.413341	-2.230065	0.784332
35355	0	0.872700	0.823414	10.064752	0.008728	0.008240	0.100647	-0.419429	-2.228035	0.781176
35356	0	0.872634	0.816983	10.107486	0.008725	0.008167	0.101075	-0.416229	-2.228495	0.783507
35357	0	0.878752	0.835902	10.107458	0.008789	0.008362	0.101074	-0.419124	-2.225886	0.779885
35358	0	0.872294	0.811244	10.137947	0.008724	0.008112	0.101379	-0.418306	-2.223590	0.781287
35359	0	0.860540	0.805535	10.095230	0.008606	0.008057	0.100952	-0.419491	-2.222101	0.780005
35360	0	0.866556	0.818027	10.095175	0.008665	0.008176	0.100952	-0.414204	-2.221766	0.782071
35361	0	0.859841	0.866673	10.113592	0.008606	0.008667	0.101135	-0.414281	-2.212357	0.780412
35362	0	0.877206	0.854532	10.046486	0.008774	0.008544	0.100465	-0.412460	-2.209480	0.785447
35363	0	0.860451	0.829788	10.083044	0.008606	0.008301	0.100830	-0.415469	-2.206962	0.792432
35364	0	0.847741	0.817288	10.058617	0.008481	0.008172	0.100586	-0.414270	-2.201989	0.779713
35365	0	0.866776	0.879278	10.015830	0.008667	0.008789	0.100159	-0.409737	-2.201985	0.777859
35366	0	0.860079	0.849076	10.021928	0.008607	0.008491	0.100219	-0.409282	-2.194129	0.780037
35367	0	0.866589	0.854860	10.034158	0.008667	0.008545	0.100342	-0.404798	-2.191971	0.783704
35368	0	0.878188	0.818674	9.973076	0.008786	0.008185	0.099730	-0.402982	-2.186147	0.780947
35369	0	0.853715	0.848623	9.973191	0.008545	0.008484	0.099731	-0.400079	-2.176381	0.778122
35370	0	0.864556	0.854804	10.009817	0.008651	0.008549	0.100098	-0.400630	-2.169541	0.779172
35371	0	0.854334	0.848346	10.021990	0.008545	0.008484	0.100220	-0.400832	-2.166844	0.781635
35372	0	0.829661	0.811965	9.991434	0.008297	0.008117	0.099915	-0.397211	-2.165562	0.781764
35373	0	0.866489	0.830123	9.997573	0.008667	0.008301	0.099976	-0.396398	-2.162276	0.787118
35374	0	0.866557	0.842523	10.015820	0.008662	0.008423	0.100159	-0.393367	-2.165210	0.789093
35375	0	0.860927	0.836566	10.015809	0.008606	0.008362	0.100159	-0.388663	-2.168104	0.790418
35376	0	0.850175	0.806848	10.039964	0.008491	0.008064	0.100401	-0.383499	-2.179965	0.791050
35377	0	0.866903	0.836006	10.003659	0.008667	0.008362	0.100037	-0.385201	-2.181411	0.789669
35378	0	0.836983	0.817835	10.034021	0.008366	0.008175	0.100341	-0.380958	-2.185313	0.787730
35379	0	0.836562	0.806118	10.058526	0.008362	0.008057	0.100586	-0.375494	-2.188752	0.787432
35380	0	0.824617	0.813256	10.082776	0.008247	0.008126	0.100828	-0.368101	-2.186510	0.788926
35381	0	0.848795	0.830469	10.070734	0.008484	0.008301	0.100708	-0.363365	-2.190237	0.784313
35382	0	0.856042	0.830786	10.107169	0.008553	0.008308	0.101072	-0.363648	-2.198244	0.781247
35383	0	0.891603	0.860673	10.070751	0.008911	0.008606	0.100708	-0.362465	-2.202915	0.777955
35384	0	0.861498	0.860810	10.095018	0.008615	0.008607	0.100950	-0.360843	-2.201435	0.780709
35385	0	0.879361	0.860631	10.064655	0.008789	0.008606	0.100647	-0.360132	-2.205706	0.775119
35386	0	0.874122	0.872841	10.052352	0.008737	0.008728	0.100524	-0.359374	-2.210037	0.775173
35387	0	0.897484	0.842626	10.113473	0.008972	0.008423	0.101135	-0.355226	-2.212166	0.773688
35388	0	0.854668	0.867754	10.137741	0.008550	0.008674	0.101377	-0.350604	-2.207897	0.771014
35389	0	0.885326	0.855084	10.021894	0.008850	0.008545	0.100220	-0.343543	-2.210603	0.766670
35390	0	0.879328	0.873963	10.058415	0.008795	0.008739	0.100584	-0.343084	-2.208003	0.763082
35391	0	0.879525	0.860504	10.058548	0.008789	0.008606	0.100586	-0.343770	-2.214122	0.761368
35392	0	0.880145	0.842450	10.082779	0.008801	0.008420	0.100828	-0.338359	-2.213226	0.763152
35393	0	0.884640	0.836540	10.021975	0.008850	0.008362	0.100220	-0.334004	-2.208131	0.762433
35394	0	0.859897	0.855481	10.107294	0.008598	0.008552	0.101073	-0.330087	-2.207972	0.762482
35395	0	0.854499	0.842808	10.089067	0.008545	0.008423	0.100891	-0.323885	-2.207158	0.760023
35396	0	0.872476	0.843191	10.046324	0.008728	0.008432	0.100463	-0.324168	-2.202561	0.754467
35397	0	0.897237	0.872831	10.156246	0.008972	0.008728	0.101562	-0.323559	-2.201894	0.753330
35398	0	0.854241	0.836703	10.107305	0.008545	0.008362	0.101073	-0.317407	-2.198168	0.748032
35399	0	0.872558	0.860562	10.040307	0.008728	0.008606	0.100403	-0.317511	-2.194487	0.748842
35400	0	0.872545	0.842732	10.107350	0.008722	0.008422	0.101074	-0.311067	-2.197158	0.747913
35401	0	0.860332	0.824151	10.101326	0.008606	0.008240	0.101013	-0.308814	-2.193295	0.746025
35402	0	0.865751	0.854731	10.083044	0.008661	0.008548	0.100830	-0.309104	-2.188153	0.740492
35403	0	0.866619	0.848537	10.064692	0.008667	0.008484	0.100647	-0.307165	-2.186360	0.732155
35404	0	0.860299	0.855105	10.046273	0.008604	0.008548	0.100463	-0.303183	-2.184265	0.727828
35405	0	0.872644	0.842548	10.034171	0.008728	0.008423	0.100342	-0.299905	-2.181563	0.731430
35406	0	0.860071	0.849256	9.997442	0.008602	0.008489	0.099975	-0.295163	-2.179033	0.735888
35407	0	0.842267	0.855113	10.021921	0.008423	0.008545	0.100220	-0.287805	-2.177927	0.738715
35408	0	0.830146	0.837575	10.058377	0.008300	0.008374	0.100584	-0.285776	-2.178888	0.741325
35409	0	0.860963	0.867010	10.003604	0.008606	0.008667	0.100037	-0.281910	-2.182172	0.743258
35410	0	0.891530	0.873835	10.021764	0.008918	0.008734	0.100218	-0.276377	-2.178407	0.746617
35411	0	0.891289	0.873035	9.954798	0.008911	0.008728	0.099548	-0.273396	-2.179518	0.746694
35412	0	0.866896	0.867276	10.046282	0.008670	0.008671	0.100463	-0.270900	-2.177606	0.744609
35413	0	0.867121	0.867111	10.052418	0.008667	0.008667	0.100525	-0.265901	-2.181510	0.743878
35414	0	0.868161	0.867744	10.088844	0.008676	0.008675	0.100889	-0.262376	-2.187448	0.741280
35415	0	0.878853	0.860620	10.015872	0.008789	0.008606	0.100159	-0.261810	-2.185946	0.741149
35416	0	0.848841	0.818130	9.991379	0.008482	0.008179	0.099915	-0.258499	-2.192434	0.745696
35417	0	0.885263	0.854344	10.040274	0.008850	0.008545	0.100403	-0.259874	-2.194419	0.748069
35418	0	0.836830	0.842039	10.052369	0.008367	0.008419	0.100524	-0.258050	-2.195485	0.751388
35419	0	0.861137	0.836548	10.021896	0.008606	0.008362	0.100220	-0.253554	-2.200768	0.749917
35420	0	0.849660	0.867656	10.088877	0.008494	0.008674	0.100889	-0.249984	-2.202380	0.754460
35421	0	0.866998	0.867659	10.076796	0.008667	0.008667	0.100769	-0.238786	-2.204867	0.754053
35422	0	0.861759	0.832257	10.052123	0.008612	0.008319	0.100522	-0.234288	-2.210690	0.751235
35423	0	0.879387	0.854424	10.076868	0.008789	0.008545	0.100769	-0.234740	-2.215248	0.749754
35424	0	0.849709	0.891217	10.058441	0.008493	0.008909	0.100585	-0.231084	-2.218519	0.742137
35425	0	0.897158	0.897266	10.070802	0.008972	0.008972	0.100708	-0.230233	-2.216942	0.743525
35426	0	0.891228	0.878851	10.095097	0.008909	0.008789	0.100951	-0.230551	-2.219501	0.743236
35427	0	0.885078	0.860710	10.113510	0.008850	0.008606	0.101135	-0.228965	-2.219379	0.747741
35428	0	0.897800	0.873073	10.095069	0.008973	0.008730	0.100951	-0.227732	-2.224000	0.744918
35429	0	0.884981	0.872879	10.058590	0.008850	0.008728	0.100586	-0.226587	-2.222787	0.743891
35430	0	0.854561	0.872984	10.058477	0.008544	0.008729	0.100585	-0.225318	-2.223752	0.744242
35431	0	0.896694	0.884794	10.052556	0.008972	0.008850	0.100525	-0.227516	-2.216915	0.738854
35432	0	0.877887	0.896894	10.107501	0.008779	0.008967	0.101075	-0.225482	-2.216347	0.737327
35433	0	0.885020	0.854646	10.125719	0.008850	0.008545	0.101257	-0.223458	-2.215570	0.730698
35434	0	0.842185	0.836260	10.082938	0.008423	0.008365	0.100829	-0.225543	-2.213550	0.730376
35435	0	0.835967	0.854621	10.095222	0.008362	0.008545	0.100952	-0.223834	-2.210230	0.731473
35436	0	0.848043	0.867020	10.144021	0.008479	0.008669	0.101440	-0.222087	-2.210816	0.727250
35437	0	0.891114	0.860661	10.125727	0.008911	0.008606	0.101257	-0.221052	-2.209931	0.732096
35438	0	0.878811	0.854299	10.015807	0.008789	0.008546	0.100158	-0.224049	-2.207952	0.735827
35439	0	0.848024	0.793734	10.015878	0.008484	0.007935	0.100159	-0.220651	-2.202925	0.737606
35440	0	0.859855	0.842557	10.070816	0.008598	0.008428	0.100708	-0.222700	-2.202281	0.737974
35441	0	0.847684	0.890959	10.119702	0.008484	0.008911	0.101196	-0.224233	-2.193436	0.733689
35442	0	0.840796	0.841847	10.058699	0.008409	0.008419	0.100587	-0.224618	-2.191878	0.730798
35443	0	0.854622	0.811856	9.985333	0.008545	0.008118	0.099854	-0.223328	-2.192472	0.730868
35444	0	0.873047	0.830493	10.027950	0.008730	0.008302	0.100280	-0.219422	-2.192182	0.728606
35445	0	0.860693	0.872658	10.034184	0.008606	0.008728	0.100342	-0.220787	-2.192378	0.725274
35446	0	0.854848	0.829340	10.021893	0.008547	0.008297	0.100219	-0.224576	-2.193366	0.729423
35447	0	0.849085	0.860728	9.966970	0.008484	0.008606	0.099670	-0.222734	-2.200426	0.732606
35448	0	0.843588	0.848641	10.015676	0.008436	0.008486	0.100157	-0.221780	-2.199153	0.728977
35449	0	0.848570	0.842513	9.997524	0.008484	0.008423	0.099976	-0.218895	-2.200327	0.734213
35450	0	0.855699	0.885215	9.997400	0.008548	0.008854	0.099975	-0.220559	-2.209922	0.733485
35451	0	0.861412	0.860190	10.028041	0.008606	0.008606	0.100281	-0.224850	-2.218317	0.734787
35452	0	0.856208	0.823012	10.021878	0.008561	0.008231	0.100219	-0.225779	-2.218495	0.737024
35453	0	0.866769	0.884396	9.997607	0.008667	0.008850	0.099976	-0.232528	-2.218393	0.734853
35454	0	0.873073	0.871177	10.034198	0.008729	0.008716	0.100342	-0.236652	-2.219486	0.730940
35455	0	0.860676	0.890834	9.979266	0.008606	0.008911	0.099792	-0.239584	-2.219493	0.731575
35456	0	0.879556	0.871456	10.034198	0.008790	0.008722	0.100342	-0.248095	-2.224900	0.724674
35457	0	0.879382	0.866751	10.052444	0.008789	0.008667	0.100525	-0.247213	-2.229405	0.721044
35458	0	0.880471	0.823860	10.101092	0.008799	0.008241	0.101011	-0.249260	-2.235435	0.723458
35459	0	0.872857	0.848017	10.058620	0.008728	0.008484	0.100586	-0.253213	-2.235155	0.721688
35460	0	0.891091	0.890228	10.058615	0.008912	0.008904	0.100586	-0.254345	-2.232914	0.722585
35461	0	0.830422	0.835981	10.028064	0.008301	0.008362	0.100281	-0.256348	-2.235933	0.721646
35462	0	0.873117	0.852998	10.119650	0.008735	0.008540	0.101195	-0.267600	-2.231041	0.721939
35463	0	0.885221	0.836133	10.082993	0.008850	0.008362	0.100830	-0.267873	-2.232537	0.720566
35464	0	0.891827	0.841713	10.137847	0.008915	0.008421	0.101378	-0.271881	-2.235378	0.723095
35465	0	0.848695	0.786883	10.064708	0.008484	0.007874	0.100647	-0.276946	-2.237962	0.718602
35466	0	0.867520	0.859508	10.052480	0.008673	0.008596	0.100525	-0.278191	-2.239882	0.715128
35467	0	0.841884	0.885096	10.046413	0.008423	0.008850	0.100464	-0.276993	-2.234405	0.716137
35468	0	0.841474	0.848120	10.076931	0.008414	0.008485	0.100769	-0.280872	-2.234035	0.716313
35469	0	0.848384	0.823120	10.107492	0.008484	0.008240	0.101074	-0.290289	-2.233094	0.719484
35470	0	0.884841	0.852750	10.089224	0.008850	0.008528	0.100892	-0.290313	-2.230264	0.726812
35471	0	0.866569	0.842405	10.040284	0.008667	0.008423	0.100403	-0.288697	-2.227868	0.727074
35472	0	0.908917	0.866867	10.009692	0.009091	0.008669	0.100097	-0.288643	-2.224414	0.733910
35473	0	0.872572	0.884771	10.064738	0.008728	0.008850	0.100647	-0.291101	-2.220860	0.735437
35474	0	0.871943	0.847778	10.028113	0.008723	0.008478	0.100281	-0.291310	-2.215591	0.739069
35475	0	0.848035	0.854645	10.034197	0.008484	0.008545	0.100342	-0.289344	-2.210655	0.734786
35476	0	0.853776	0.848446	10.021988	0.008537	0.008487	0.100220	-0.291696	-2.210284	0.730559
35477	0	0.836534	0.854511	9.967010	0.008362	0.008545	0.099670	-0.291198	-2.213406	0.729349
35478	0	0.855141	0.811291	10.009711	0.008552	0.008118	0.100097	-0.296400	-2.212280	0.724083
35479	0	0.811699	0.805456	9.985374	0.008118	0.008057	0.099854	-0.298558	-2.210606	0.728050
35480	0	0.824267	0.829758	10.015816	0.008238	0.008296	0.100159	-0.296487	-2.215200	0.730514
35481	0	0.873093	0.866628	9.973125	0.008728	0.008667	0.099731	-0.297017	-2.217589	0.729370
35482	0	0.867092	0.829702	10.021908	0.008673	0.008299	0.100219	-0.298885	-2.214633	0.730155
35483	0	0.885197	0.823737	9.985355	0.008850	0.008240	0.099854	-0.301317	-2.215863	0.734225
35484	0	0.891571	0.853433	10.021912	0.008915	0.008539	0.100219	-0.306615	-2.215815	0.730757
35485	0	0.842304	0.829434	10.076956	0.008423	0.008301	0.100769	-0.313673	-2.215123	0.726560
35486	0	0.873084	0.822336	9.997559	0.008728	0.008226	0.099976	-0.316854	-2.217433	0.731011
35487	0	0.842260	0.835701	9.997601	0.008423	0.008362	0.099976	-0.322101	-2.216229	0.729189
35488	0	0.855059	0.846935	10.028054	0.008544	0.008473	0.100281	-0.326411	-2.222858	0.725980
35489	0	0.866961	0.835679	10.034199	0.008667	0.008362	0.100342	-0.331855	-2.224920	0.728498
35490	0	0.849547	0.816638	10.034137	0.008489	0.008168	0.100342	-0.333660	-2.231765	0.727556
35491	0	0.885256	0.866654	10.034162	0.008850	0.008667	0.100342	-0.333906	-2.233645	0.720715
35492	0	0.873491	0.847976	10.040188	0.008733	0.008482	0.100402	-0.336157	-2.235124	0.722140
35493	0	0.848548	0.829450	10.015908	0.008484	0.008301	0.100159	-0.343065	-2.236021	0.726268
35494	0	0.866886	0.828403	10.034216	0.008670	0.008287	0.100342	-0.346709	-2.233975	0.719347
35495	0	0.891505	0.891017	10.015843	0.008911	0.008911	0.100159	-0.347492	-2.237485	0.721737
35496	0	0.855467	0.848132	10.101203	0.008553	0.008481	0.101012	-0.346898	-2.238953	0.721313
35497	0	0.884949	0.835540	10.064756	0.008850	0.008362	0.100647	-0.353926	-2.237349	0.718908
35498	0	0.890803	0.840453	10.077052	0.008909	0.008410	0.100770	-0.359315	-2.235082	0.713941
35499	0	0.879279	0.836180	10.015837	0.008789	0.008362	0.100159	-0.359044	-2.238413	0.713995
35500	0	0.848517	0.829958	10.028029	0.008491	0.008300	0.100280	-0.359129	-2.231352	0.712681
35501	0	0.866508	0.842544	10.052485	0.008667	0.008423	0.100525	-0.355960	-2.228259	0.711120
35502	0	0.884924	0.842561	10.095110	0.008846	0.008428	0.100951	-0.357949	-2.230683	0.711670
35503	0	0.866591	0.811747	10.089122	0.008667	0.008118	0.100891	-0.357939	-2.228564	0.715013
35504	0	0.860152	0.824046	10.052490	0.008603	0.008239	0.100525	-0.355815	-2.225858	0.712664
35505	0	0.867279	0.836049	10.021934	0.008667	0.008362	0.100220	-0.357023	-2.231545	0.716889
35506	0	0.873963	0.842307	10.027954	0.008739	0.008420	0.100280	-0.353253	-2.230797	0.719025
[truncated: 617 more rows]
