# Supplementary material for: Properties of traditional bamboo carrying poles have implications for user interactions
Source: PLoS One. 2018 May 10;13(5):e0196208. doi: 10.1371/journal.pone.0196208 (PMC5945030; doi:10.1371/journal.pone.0196208)
Supplement: S1 Text — (ZIP) [file pone.0196208.s005.zip › ResTest_PoleN_LoLoad2.txt]

// Start Time: Unknown
// Update Rate: 100.0Hz
// Filter Profile: human (34.3)
// Firmware Version: 2.1.4
PacketCounter	SampleTimeFine	Acc_X	Acc_Y	Acc_Z	VelInc_X	VelInc_Y	VelInc_Z	Roll	Pitch	Yaw	Latitude	Longitude	Altitude	Vel_X	Vel_Y	Vel_Z
33512	0	-0.650259	-1.216655	12.000538	-0.006279	-0.012093	0.120025	-8.203020	2.682760	-2.575403
33513	0	-0.631362	0.468776	13.384083	-0.006104	0.004700	0.133850	-8.214121	2.860909	-2.599983
33514	0	-0.651371	1.471187	13.895620	-0.006358	0.014745	0.138960	-8.241828	2.989440	-2.608460
33515	0	-0.669832	0.033720	14.379399	-0.006592	0.000366	0.143799	-8.265254	3.074996	-2.606353
33516	0	-0.789572	0.328521	15.233134	-0.007854	0.003295	0.152333	-8.272736	3.105878	-2.609638
33517	0	-0.813294	0.341855	14.496106	-0.008179	0.003418	0.144958	-8.272082	3.069936	-2.605507
33518	0	-0.748948	0.207306	14.429675	-0.007600	0.002076	0.144291	-8.274084	2.982656	-2.597520
33519	0	-0.625006	0.107403	13.922816	-0.006409	0.001038	0.139221	-8.243504	2.852312	-2.588338
33520	0	-0.559392	0.279388	13.429671	-0.005798	0.002755	0.134289	-8.209711	2.678207	-2.575275
33521	0	-0.606484	0.551994	12.177524	-0.006287	0.005493	0.121765	-8.183618	2.469763	-2.559706
33522	0	-0.650406	0.131052	11.374494	-0.006727	0.001270	0.113732	-8.142147	2.245368	-2.543298
33523	0	-0.699510	1.131665	10.096396	-0.007202	0.011292	0.100952	-8.112667	2.010563	-2.524476
33524	0	-0.718601	0.093131	9.257419	-0.007372	0.000900	0.092560	-8.073463	1.781317	-2.503887
33525	0	-0.692578	0.453898	8.289760	-0.007080	0.004517	0.082886	-8.042357	1.570199	-2.475397
33526	0	-0.550757	0.176988	7.772631	-0.005632	0.001750	0.077718	-8.012440	1.386514	-2.461671
33527	0	-0.435553	0.203248	7.288154	-0.004456	0.002014	0.072876	-7.983235	1.229610	-2.449222
33528	0	-0.375020	0.254978	7.319339	-0.003828	0.002539	0.073190	-7.965412	1.107187	-2.445818
33529	0	-0.385146	0.153125	7.196330	-0.003906	0.001526	0.071960	-7.956605	1.019933	-2.440951
33530	0	-0.431528	0.770836	7.239351	-0.004346	0.007701	0.072392	-7.944731	0.971576	-2.436894
33531	0	-0.432673	0.011875	6.890912	-0.004333	0.000122	0.068909	-7.950042	0.959959	-2.440211
33532	0	-0.390768	0.944591	6.634648	-0.003894	0.009454	0.066346	-7.963962	0.985830	-2.433852
33533	0	-0.449762	0.187954	6.982187	-0.004456	0.001892	0.069824	-7.984886	1.055292	-2.434310
33534	0	-0.454575	-0.577750	7.310763	-0.004484	-0.005764	0.073112	-8.006335	1.151453	-2.439129
33535	0	-0.454613	0.443877	7.726622	-0.004456	0.004456	0.077271	-8.031474	1.285150	-2.452025
33536	0	-0.488231	0.494946	8.201631	-0.004770	0.004969	0.082022	-8.058622	1.441159	-2.465854
33537	0	-0.568740	0.632269	8.593066	-0.005554	0.006348	0.085938	-8.092441	1.618631	-2.479157
33538	0	-0.630648	0.045979	9.402610	-0.006152	0.000494	0.094036	-8.134686	1.806074	-2.495012
33539	0	-0.619856	0.545559	9.130043	-0.006042	0.005493	0.091309	-8.182385	2.000893	-2.515147
33540	0	-0.669801	1.026222	11.716477	-0.006505	0.010279	0.117174	-8.199189	2.189614	-2.529175
33541	0	-0.615792	-1.342724	11.631688	-0.005981	-0.013367	0.116333	-8.259457	2.362589	-2.543783
33542	0	-0.574769	0.352006	12.839734	-0.005577	0.003528	0.128405	-8.266824	2.513454	-2.563956
33543	0	-0.563084	1.401751	13.238167	-0.005493	0.014038	0.132385	-8.285085	2.632570	-2.573340
33544	0	-0.641014	0.362996	13.090487	-0.006315	0.003682	0.130908	-8.331055	2.716153	-2.574786
33545	0	-0.675429	0.035294	14.465147	-0.006714	0.000366	0.144653	-8.341663	2.747973	-2.578400
33546	0	-0.757458	0.120199	13.915592	-0.007586	0.001195	0.139155	-8.335778	2.739689	-2.571354
33547	0	-0.743084	0.300018	13.855373	-0.007507	0.002991	0.138550	-8.327604	2.676658	-2.565711
33548	0	-0.608133	0.628194	13.245576	-0.006202	0.006243	0.132452	-8.293163	2.573446	-2.552273
33549	0	-0.539875	0.556900	12.769160	-0.005554	0.005554	0.127686	-8.279201	2.435227	-2.534282
33550	0	-0.501211	-0.007351	12.294484	-0.005195	-0.000094	0.122937	-8.258984	2.265753	-2.518771
33551	0	-0.609638	0.278718	11.499956	-0.006287	0.002747	0.114990	-8.217711	2.076406	-2.505313
33552	0	-0.619594	1.060141	10.353658	-0.006372	0.010571	0.103529	-8.182689	1.880859	-2.491317
33553	0	-0.649370	-0.125069	9.229696	-0.006653	-0.001282	0.092285	-8.143477	1.684191	-2.472277
33554	0	-0.621413	0.380229	8.633221	-0.006356	0.003780	0.086323	-8.113526	1.495462	-2.460564
33555	0	-0.507226	0.411222	8.093882	-0.005188	0.004089	0.080933	-8.080654	1.332189	-2.445910
33556	0	-0.449787	0.463943	7.917768	-0.004596	0.004622	0.079173	-8.054245	1.190713	-2.435305
33557	0	-0.389401	0.135200	7.751822	-0.003967	0.001343	0.077515	-8.040361	1.083101	-2.422870
33558	0	-0.372212	0.137084	7.312894	-0.003768	0.001360	0.073127	-8.022960	1.011182	-2.419248
33559	0	-0.430571	0.379364	7.306024	-0.004333	0.003784	0.073059	-8.007932	0.967743	-2.415679
33560	0	-0.451783	0.435007	7.287826	-0.004522	0.004352	0.072878	-8.010289	0.960925	-2.413625
33561	0	-0.465385	0.805076	7.318084	-0.004639	0.008057	0.073181	-8.019387	0.984507	-2.416027
33562	0	-0.476626	0.039768	7.299294	-0.004730	0.000415	0.072995	-8.046535	1.041426	-2.415917
33563	0	-0.487853	-0.471574	7.445819	-0.004822	-0.004700	0.074463	-8.071098	1.128279	-2.427319
33564	0	-0.465909	0.154010	7.896826	-0.004577	0.001553	0.078973	-8.089245	1.247162	-2.440521
33565	0	-0.516935	0.810023	8.379666	-0.005066	0.008118	0.083801	-8.113346	1.388553	-2.451170
33566	0	-0.614433	0.537479	8.909160	-0.006019	0.005395	0.089099	-8.139593	1.549952	-2.464002
33567	0	-0.630514	0.131009	9.599966	-0.006165	0.001343	0.096008	-8.178988	1.717379	-2.477076
33568	0	-0.639479	-0.296784	9.274274	-0.006254	-0.002933	0.092753	-8.222986	1.890378	-2.492637
33569	0	-0.615466	1.171454	11.565300	-0.005981	0.011719	0.115662	-8.227569	2.061504	-2.508295
33570	0	-0.580649	-0.755222	11.355907	-0.005651	-0.007516	0.113569	-8.264611	2.217312	-2.520487
33571	0	-0.551802	0.578149	12.523856	-0.005371	0.005798	0.125244	-8.280359	2.350700	-2.536544
33572	0	-0.597731	0.648452	13.035395	-0.005860	0.006495	0.130359	-8.290206	2.453368	-2.544803
33573	0	-0.655245	0.448473	12.633966	-0.006470	0.004517	0.126343	-8.319244	2.529078	-2.545194
33574	0	-0.656548	0.192597	14.043292	-0.006532	0.001943	0.140434	-8.332751	2.556409	-2.549050
33575	0	-0.718007	0.202954	13.562106	-0.007202	0.002014	0.135620	-8.319450	2.537613	-2.548895
33576	0	-0.745402	0.449971	13.477001	-0.007524	0.004485	0.134767	-8.306578	2.478147	-2.541857
33577	0	-0.636295	0.204476	13.043692	-0.006470	0.002014	0.130432	-8.279068	2.384323	-2.536867
33578	0	-0.593886	0.667657	12.629383	-0.006081	0.006651	0.126288	-8.255058	2.256699	-2.522184
33579	0	-0.551858	0.227532	12.024631	-0.005676	0.002258	0.120239	-8.238047	2.107307	-2.506127
33580	0	-0.569093	0.190425	11.519566	-0.005863	0.001863	0.115188	-8.196598	1.936082	-2.495680
33581	0	-0.624430	1.083519	10.468197	-0.006409	0.010803	0.104675	-8.160753	1.756756	-2.479063
33582	0	-0.614381	-0.259930	9.463627	-0.006295	-0.002628	0.094625	-8.124762	1.574181	-2.463133
33583	0	-0.578788	0.557743	8.905759	-0.005920	0.005554	0.089050	-8.094210	1.404628	-2.445826
33584	0	-0.513134	0.220317	8.406602	-0.005243	0.002179	0.084060	-8.060649	1.252030	-2.436661
33585	0	-0.436453	0.533392	8.124119	-0.004456	0.005310	0.081238	-8.026450	1.124246	-2.424192
33586	0	-0.396144	0.256697	7.923433	-0.004034	0.002548	0.079231	-7.998738	1.019248	-2.417425
33587	0	-0.391395	0.001088	7.568638	-0.003967	0.000000	0.075684	-7.981997	0.939442	-2.405050
33588	0	-0.431922	0.107021	7.508056	-0.004350	0.001059	0.075079	-7.963811	0.893038	-2.402679
33589	0	-0.469019	0.403013	7.525684	-0.004700	0.004028	0.075256	-7.960488	0.877933	-2.406046
33590	0	-0.456883	1.025458	7.379123	-0.004560	0.010257	0.073792	-7.963465	0.891945	-2.409537
33591	0	-0.466844	0.200200	7.501069	-0.004639	0.002014	0.075012	-7.981881	0.937704	-2.410695
33592	0	-0.511893	-0.522429	7.628295	-0.005066	-0.005213	0.076287	-7.998680	1.016884	-2.424041
33593	0	-0.489682	0.084157	8.019580	-0.004822	0.000854	0.080200	-8.016872	1.123486	-2.435989
33594	0	-0.495430	0.771461	8.421709	-0.004858	0.007724	0.084222	-8.029196	1.253770	-2.449798
33595	0	-0.492814	0.742544	8.855793	-0.004822	0.007446	0.088562	-8.056108	1.391212	-2.461045
33596	0	-0.572621	0.120997	9.537752	-0.005601	0.001236	0.095385	-8.087432	1.541753	-2.469736
33597	0	-0.574235	0.308015	9.441484	-0.005615	0.003113	0.094421	-8.127036	1.695489	-2.484273
33598	0	-0.550840	0.022213	10.929236	-0.005361	0.000229	0.109300	-8.134157	1.850023	-2.497091
33599	0	-0.563751	1.005827	11.400776	-0.005493	0.010071	0.114014	-8.146760	1.994794	-2.510283
33600	0	-0.574916	-0.792004	11.868928	-0.005611	-0.007900	0.118697	-8.165891	2.127356	-2.518983
33601	0	-0.621712	0.860100	12.810768	-0.006104	0.008606	0.128113	-8.170199	2.228317	-2.530555
33602	0	-0.646244	0.528327	12.547371	-0.006388	0.005300	0.125477	-8.184864	2.296850	-2.534604
33603	0	-0.687084	0.425996	13.244489	-0.006836	0.004272	0.132446	-8.195292	2.327267	-2.535869
33604	0	-0.726576	0.401228	13.305291	-0.007273	0.004003	0.133053	-8.186403	2.321768	-2.531711
33605	0	-0.746558	0.283795	13.214283	-0.007507	0.002808	0.132141	-8.159436	2.285961	-2.526802
33606	0	-0.667198	0.617127	12.769046	-0.006756	0.006162	0.127687	-8.150012	2.211346	-2.518540
33607	0	-0.586996	0.100650	12.347925	-0.005981	0.000977	0.123474	-8.121264	2.108030	-2.513883
33608	0	-0.580987	0.105963	12.074357	-0.005947	0.001035	0.120737	-8.096599	1.978286	-2.503355
33609	0	-0.564959	0.632134	11.377513	-0.005798	0.006287	0.113770	-8.060564	1.829234	-2.489198
33610	0	-0.524383	0.271954	10.860056	-0.005393	0.002690	0.108594	-8.028638	1.672395	-2.475397
33611	0	-0.566183	0.442388	9.595410	-0.005798	0.004395	0.095947	-7.992527	1.510126	-2.460747
33612	0	-0.542128	0.398237	8.992461	-0.005543	0.003961	0.089918	-7.963841	1.356293	-2.444921
33613	0	-0.550508	0.245754	8.869057	-0.005615	0.002441	0.088684	-7.941968	1.214418	-2.433686
33614	0	-0.501148	0.200342	8.339055	-0.005103	0.001983	0.083385	-7.912622	1.089285	-2.420385
33615	0	-0.498827	0.252565	8.374421	-0.005066	0.002502	0.083740	-7.880176	0.984180	-2.406700
33616	0	-0.456426	0.420571	7.959783	-0.004614	0.004194	0.079596	-7.863001	0.913663	-2.397704
33617	0	-0.472812	0.019759	7.721144	-0.004761	0.000183	0.077209	-7.840763	0.865677	-2.392712
33618	0	-0.487137	0.461995	7.592930	-0.004880	0.004605	0.075930	-7.817612	0.851910	-2.398166
33619	0	-0.495105	0.744422	7.812474	-0.004944	0.007446	0.078125	-7.819906	0.862618	-2.399123
33620	0	-0.473886	0.145290	7.891621	-0.004715	0.001460	0.078918	-7.829704	0.897617	-2.399780
33621	0	-0.498400	-0.152924	8.019765	-0.004944	-0.001526	0.080200	-7.833792	0.954861	-2.405166
33622	0	-0.453351	0.389478	8.098585	-0.004476	0.003899	0.080989	-7.838550	1.036629	-2.413244
33623	0	-0.508516	0.572919	8.550607	-0.005005	0.005737	0.085510	-7.848793	1.144014	-2.422017
33624	0	-0.526877	0.466922	9.080607	-0.005176	0.004682	0.090811	-7.863882	1.261842	-2.429274
33625	0	-0.560050	0.369993	9.533159	-0.005493	0.003723	0.095337	-7.891202	1.390606	-2.441432
33626	0	-0.527876	0.432445	9.605440	-0.005160	0.004347	0.096060	-7.917409	1.531828	-2.451350
33627	0	-0.574961	-0.037288	10.930698	-0.005615	-0.000366	0.109314	-7.923839	1.672200	-2.464845
33628	0	-0.582714	0.742345	11.094280	-0.005705	0.007432	0.110949	-7.932067	1.798180	-2.476679
33629	0	-0.560482	-0.129731	11.889112	-0.005493	-0.001282	0.118896	-7.946399	1.905197	-2.490332
33630	0	-0.599956	0.545222	12.229985	-0.005907	0.005461	0.122304	-7.953686	1.991935	-2.496618
33631	0	-0.654242	0.640034	12.200585	-0.006470	0.006409	0.122009	-7.960748	2.060122	-2.505399
33632	0	-0.666029	0.320183	12.908024	-0.006624	0.003217	0.129082	-7.973010	2.091620	-2.513403
33633	0	-0.695120	0.245826	12.915044	-0.006958	0.002441	0.129150	-7.957004	2.085954	-2.511081
33634	0	-0.702494	0.408161	12.701486	-0.007067	0.004061	0.127013	-7.936933	2.048131	-2.509932
33635	0	-0.645810	0.244658	12.390508	-0.006531	0.002441	0.123901	-7.930827	1.981349	-2.504931
33636	0	-0.592692	0.333531	12.134847	-0.006022	0.003305	0.121345	-7.901198	1.891462	-2.498831
33637	0	-0.580596	0.385917	11.725382	-0.005920	0.003845	0.117249	-7.886112	1.780496	-2.486560
33638	0	-0.570236	0.255461	11.250392	-0.005823	0.002529	0.112498	-7.858653	1.658014	-2.477456
33639	0	-0.591258	0.423838	10.590228	-0.006042	0.004211	0.105896	-7.827898	1.517940	-2.467436
33640	0	-0.599062	0.366507	9.700512	-0.006110	0.003650	0.096998	-7.808280	1.377699	-2.452790
33641	0	-0.593295	0.154382	9.455012	-0.006042	0.001526	0.094543	-7.784967	1.245507	-2.443181
33642	0	-0.525550	0.456718	8.821111	-0.005350	0.004550	0.088206	-7.761039	1.122910	-2.433498
33643	0	-0.535535	0.447036	8.514814	-0.005432	0.004456	0.085144	-7.739546	1.019762	-2.429393
33644	0	-0.485361	0.199418	8.405628	-0.004914	0.001982	0.084053	-7.721294	0.938079	-2.418176
33645	0	-0.490056	0.239117	8.026357	-0.004944	0.002380	0.080261	-7.704244	0.876095	-2.418911
33646	0	-0.458804	0.332989	7.989978	-0.004614	0.003317	0.079899	-7.684081	0.839086	-2.419182
33647	0	-0.475228	0.489043	8.068851	-0.004761	0.004883	0.080688	-7.671777	0.827060	-2.423463
33648	0	-0.481387	0.574703	7.995493	-0.004806	0.005752	0.079955	-7.676997	0.839413	-2.424264
33649	0	-0.466462	0.231122	8.166379	-0.004639	0.002319	0.081665	-7.686962	0.875855	-2.428909
33650	0	-0.448860	0.003685	8.172095	-0.004447	0.000044	0.081723	-7.695398	0.934215	-2.434782
33651	0	-0.445722	0.371658	8.446967	-0.004395	0.003723	0.084473	-7.702824	1.018744	-2.446082
33652	0	-0.428688	0.700856	8.831508	-0.004211	0.007019	0.088318	-7.715184	1.117466	-2.451038
33653	0	-0.502993	0.426821	9.152851	-0.004940	0.004283	0.091533	-7.732274	1.229841	-2.461769
33654	0	-0.544912	0.211246	9.176620	-0.005358	0.002131	0.091771	-7.754907	1.344782	-2.461629
33655	0	-0.572772	0.395788	10.418127	-0.005615	0.003967	0.104187	-7.763957	1.468588	-2.471246
33656	0	-0.619962	0.252070	10.721970	-0.006090	0.002543	0.107225	-7.786957	1.585692	-2.479796
33657	0	-0.565993	0.028487	11.254363	-0.005554	0.000305	0.112549	-7.806178	1.692918	-2.493730
33658	0	-0.586493	0.739728	11.741902	-0.005775	0.007403	0.117423	-7.810559	1.779328	-2.507338
33659	0	-0.648467	0.590214	11.523107	-0.006409	0.005920	0.115234	-7.827242	1.855359	-2.512613
33660	0	-0.619469	0.036980	12.468391	-0.006146	0.000387	0.124686	-7.841638	1.900404	-2.511284
33661	0	-0.685670	0.414938	12.567029	-0.006836	0.004150	0.125671	-7.840780	1.919444	-2.516116
33662	0	-0.693165	0.280107	12.359377	-0.006938	0.002805	0.123593	-7.842381	1.914305	-2.513758
33663	0	-0.630487	0.238749	12.353721	-0.006348	0.002380	0.123535	-7.833783	1.875198	-2.509585
33664	0	-0.594986	0.606735	12.134362	-0.006020	0.006056	0.121341	-7.820802	1.810119	-2.503636
33665	0	-0.558410	0.141134	11.908387	-0.005676	0.001404	0.119080	-7.811413	1.722684	-2.489334
33666	0	-0.539460	0.295942	11.427008	-0.005500	0.002944	0.114265	-7.793660	1.617798	-2.480696
33667	0	-0.531950	0.477682	10.919676	-0.005432	0.004761	0.109192	-7.774407	1.499947	-2.474880
33668	0	-0.547089	0.364806	10.334856	-0.005586	0.003631	0.103343	-7.752632	1.372977	-2.467298
33669	0	-0.563021	0.374066	9.937072	-0.005737	0.003723	0.099365	-7.730352	1.251512	-2.449529
33670	0	-0.592186	0.065928	9.437902	-0.006022	0.000643	0.094373	-7.707786	1.129774	-2.443938
33671	0	-0.547203	0.605585	8.765074	-0.005554	0.006042	0.087646	-7.687950	1.023145	-2.434991
33672	0	-0.526612	0.576943	8.576573	-0.005333	0.005763	0.085762	-7.677146	0.934863	-2.424798
33673	0	-0.477234	0.244523	8.319366	-0.004822	0.002441	0.083191	-7.669544	0.867473	-2.418989
33674	0	-0.474631	0.184500	8.344182	-0.004784	0.001839	0.083440	-7.658327	0.816252	-2.420008
33675	0	-0.443740	0.336137	8.410723	-0.004456	0.003357	0.084106	-7.649874	0.791814	-2.421498
33676	0	-0.423288	0.623132	8.130020	-0.004238	0.006233	0.081300	-7.650344	0.785724	-2.417532
33677	0	-0.434295	0.518142	8.172599	-0.004333	0.005188	0.081726	-7.657130	0.799268	-2.419050
33678	0	-0.462352	0.156536	8.233413	-0.004597	0.001574	0.082335	-7.666246	0.837190	-2.419982
33679	0	-0.462479	-0.043762	8.453108	-0.004578	-0.000427	0.084534	-7.677857	0.901172	-2.426705
33680	0	-0.504151	0.436411	8.782180	-0.004981	0.004373	0.087825	-7.686352	0.979571	-2.439736
33681	0	-0.513807	0.700039	8.990215	-0.005066	0.007019	0.089905	-7.707847	1.072429	-2.443794
33682	0	-0.553866	0.225975	9.306588	-0.005460	0.002280	0.093070	-7.730819	1.170303	-2.447391
33683	0	-0.527472	0.461759	9.490593	-0.005188	0.004639	0.094910	-7.753979	1.275924	-2.449224
33684	0	-0.578926	-0.073129	10.581794	-0.005688	-0.000719	0.105824	-7.764838	1.386236	-2.456298
33685	0	-0.601567	0.418963	10.857716	-0.005920	0.004211	0.108582	-7.785392	1.487233	-2.463008
33686	0	-0.608811	0.372055	11.216871	-0.005996	0.003738	0.112173	-7.801117	1.581949	-2.470840
33687	0	-0.618333	0.205632	11.547462	-0.006104	0.002075	0.115479	-7.817237	1.661466	-2.478907
33688	0	-0.639153	0.568766	11.735998	-0.006327	0.005698	0.117363	-7.824923	1.725836	-2.478670
33689	0	-0.657034	0.236990	12.194632	-0.006531	0.002380	0.121948	-7.832007	1.763829	-2.477932
33690	0	-0.625902	0.240714	12.408022	-0.006246	0.002419	0.124081	-7.840508	1.777121	-2.475311
33691	0	-0.639064	0.373334	12.237612	-0.006409	0.003723	0.122375	-7.827866	1.760657	-2.475196
33692	0	-0.614570	0.289097	12.134106	-0.006190	0.002889	0.121339	-7.822473	1.718948	-2.475248
33693	0	-0.530397	0.300184	11.847199	-0.005371	0.002991	0.118469	-7.808385	1.654376	-2.474091
33694	0	-0.576598	0.283745	11.689196	-0.005849	0.002829	0.116888	-7.796307	1.573848	-2.466457
33695	0	-0.533244	0.428235	11.224807	-0.005432	0.004272	0.112244	-7.782758	1.473178	-2.456339
33696	0	-0.574426	0.308664	10.816908	-0.005851	0.003070	0.108164	-7.761554	1.361711	-2.444913
33697	0	-0.557480	0.263980	10.132361	-0.005676	0.002625	0.101318	-7.740613	1.247585	-2.439888
33698	0	-0.574645	0.547853	9.791490	-0.005847	0.005461	0.097910	-7.716109	1.130597	-2.434089
33699	0	-0.558728	0.415873	9.210713	-0.005676	0.004150	0.092102	-7.702317	1.021649	-2.419243
33700	0	-0.524474	0.185750	8.973546	-0.005321	0.001846	0.089731	-7.684392	0.925780	-2.411752
33701	0	-0.482184	0.391641	8.716115	-0.004883	0.003906	0.087158	-7.667275	0.846084	-2.408971
33702	0	-0.465445	0.259357	8.527415	-0.004703	0.002583	0.085272	-7.648771	0.782189	-2.403929
33703	0	-0.417565	0.318342	8.514545	-0.004211	0.003174	0.085144	-7.632319	0.735480	-2.395084
33704	0	-0.443122	0.447686	8.301039	-0.004447	0.004474	0.083010	-7.624303	0.714782	-2.389007
33705	0	-0.414910	0.444773	8.331347	-0.004150	0.004456	0.083313	-7.631145	0.712875	-2.394102
33706	0	-0.452395	0.155895	8.251920	-0.004514	0.001571	0.082520	-7.643734	0.727830	-2.396381
33707	0	-0.441992	0.127223	8.410526	-0.004395	0.001282	0.084106	-7.652987	0.763307	-2.396895
33708	0	-0.485317	0.406205	8.550543	-0.004812	0.004069	0.085507	-7.658741	0.818036	-2.406804
33709	0	-0.524575	0.407640	8.746055	-0.005188	0.004089	0.087463	-7.671900	0.894305	-2.412982
33710	0	-0.550299	0.307164	9.135912	-0.005431	0.003085	0.091363	-7.685157	0.985458	-2.416922
33711	0	-0.563072	0.272945	9.563812	-0.005554	0.002747	0.095642	-7.702031	1.078458	-2.420060
33712	0	-0.561228	0.287179	9.819290	-0.005528	0.002894	0.098197	-7.724554	1.177010	-2.428241
33713	0	-0.558031	0.199336	10.277893	-0.005493	0.002014	0.102783	-7.743733	1.274500	-2.437258
33714	0	-0.577123	0.366940	10.954502	-0.005679	0.003678	0.109550	-7.749046	1.371389	-2.445493
33715	0	-0.588617	0.309576	11.016429	-0.005798	0.003113	0.110168	-7.762745	1.463639	-2.452968
33716	0	-0.605907	0.409838	11.705358	-0.005985	0.004113	0.117057	-7.772969	1.535942	-2.463679
33717	0	-0.590892	0.223572	11.688027	-0.005859	0.002258	0.116882	-7.790849	1.585482	-2.467348
33718	0	-0.599241	0.299957	11.919543	-0.005960	0.003005	0.119197	-7.791748	1.617411	-2.465149
33719	0	-0.610964	0.353784	12.280249	-0.006104	0.003540	0.122803	-7.789298	1.624265	-2.464601
33720	0	-0.584713	0.269315	12.225337	-0.005872	0.002681	0.122252	-7.773125	1.602910	-2.454968
33721	0	-0.574967	0.348246	11.981426	-0.005798	0.003479	0.119812	-7.764947	1.556941	-2.456759
33722	0	-0.575890	0.312824	11.652301	-0.005826	0.003119	0.116520	-7.750444	1.491991	-2.453871
33723	0	-0.589883	0.348957	11.468903	-0.005981	0.003479	0.114685	-7.734898	1.410834	-2.444423
33724	0	-0.597375	0.448908	11.103507	-0.006066	0.004476	0.111031	-7.715896	1.316684	-2.436027
33725	0	-0.576017	0.264303	10.803713	-0.005859	0.002625	0.108032	-7.691067	1.212746	-2.426520
33726	0	-0.539812	0.213317	9.998979	-0.005493	0.002109	0.099985	-7.657774	1.105607	-2.412579
33727	0	-0.503368	0.532826	9.564605	-0.005127	0.005310	0.095642	-7.630661	0.995115	-2.403153
33728	0	-0.499488	0.493087	9.180793	-0.005071	0.004917	0.091805	-7.608204	0.901761	-2.397747
33729	0	-0.512141	0.258009	9.106776	-0.005188	0.002563	0.091064	-7.581902	0.819116	-2.392084
33730	0	-0.469240	0.193881	8.887583	-0.004753	0.001925	0.088873	-7.558128	0.742266	-2.387058
33731	0	-0.441093	0.300141	8.569530	-0.004456	0.002991	0.085693	-7.538320	0.683476	-2.389395
33732	0	-0.440163	0.393822	8.380506	-0.004430	0.003926	0.083804	-7.516396	0.645663	-2.391374
33733	0	-0.444084	0.446049	8.361869	-0.004456	0.004456	0.083618	-7.504252	0.627076	-2.387726
33734	0	-0.479456	0.428080	8.526700	-0.004792	0.004282	0.085267	-7.500301	0.631321	-2.388236
33735	0	-0.520260	0.066246	8.471597	-0.005188	0.000671	0.084717	-7.506871	0.652330	-2.389462
33736	0	-0.505741	0.192644	8.575131	-0.005034	0.001934	0.085752	-7.511202	0.683555	-2.398074
33737	0	-0.504810	0.359183	8.550811	-0.005005	0.003601	0.085510	-7.517765	0.742021	-2.407905
33738	0	-0.520888	0.375378	8.879877	-0.005157	0.003764	0.088801	-7.525334	0.810353	-2.414408
33739	0	-0.556028	0.304148	9.350224	-0.005493	0.003052	0.093506	-7.532159	0.893589	-2.421689
33740	0	-0.558810	0.259026	9.776672	-0.005512	0.002603	0.097771	-7.540781	0.983516	-2.428601
33741	0	-0.532864	0.333476	9.569951	-0.005249	0.003357	0.095703	-7.561465	1.079939	-2.434872
33742	0	-0.557641	0.116537	10.679846	-0.005488	0.001171	0.106803	-7.561622	1.175110	-2.445661
33743	0	-0.575413	0.347164	10.705176	-0.005676	0.003479	0.107056	-7.563651	1.260302	-2.447118
33744	0	-0.560501	0.296941	11.290415	-0.005536	0.002975	0.112907	-7.562649	1.331122	-2.456793
33745	0	-0.585787	0.535752	11.553718	-0.005798	0.005371	0.115540	-7.569881	1.391424	-2.461714
33746	0	-0.577809	0.325918	11.339558	-0.005733	0.003269	0.113398	-7.573690	1.438903	-2.464192
33747	0	-0.587832	0.182690	12.036047	-0.005859	0.001831	0.120361	-7.571130	1.458108	-2.467420
33748	0	-0.602053	0.348132	12.054217	-0.006020	0.003470	0.120543	-7.554134	1.460229	-2.469274
33749	0	-0.601495	0.483674	11.871417	-0.006042	0.004822	0.118713	-7.532918	1.435123	-2.465952
33750	0	-0.545414	0.345511	11.609177	-0.005501	0.003447	0.116090	-7.517557	1.390317	-2.463648
33751	0	-0.543055	0.404189	11.407723	-0.005493	0.004028	0.114075	-7.496937	1.329207	-2.459317
33752	0	-0.547414	0.388712	11.188561	-0.005554	0.003871	0.111882	-7.473278	1.248984	-2.452218
33753	0	-0.540862	0.355594	10.986697	-0.005493	0.003540	0.109863	-7.449459	1.162451	-2.447589
33754	0	-0.548830	0.419898	10.352634	-0.005578	0.004180	0.103522	-7.421014	1.064515	-2.445105
33755	0	-0.522401	0.349627	9.814855	-0.005310	0.003479	0.098145	-7.393504	0.965932	-2.437274
33756	0	-0.518271	0.273777	9.620294	-0.005264	0.002719	0.096199	-7.363506	0.870176	-2.431443
33757	0	-0.517762	0.391908	9.149523	-0.005249	0.003906	0.091492	-7.339860	0.782291	-2.426705
33758	0	-0.492140	0.309155	9.156229	-0.004984	0.003077	0.091559	-7.313508	0.705739	-2.421996
33759	0	-0.477521	0.367374	8.819786	-0.004822	0.003662	0.088196	-7.290640	0.646493	-2.420306
33760	0	-0.482020	0.186415	8.545472	-0.004854	0.001853	0.085453	-7.267829	0.602142	-2.420483
33761	0	-0.486231	0.324757	8.581611	-0.004883	0.003235	0.085815	-7.243048	0.576228	-2.418931
33762	0	-0.501962	0.350420	8.581668	-0.005025	0.003504	0.085816	-7.234762	0.570967	-2.416845
33763	0	-0.519497	0.414850	8.709684	-0.005188	0.004150	0.087097	-7.229453	0.581994	-2.415830
33764	0	-0.491736	0.273628	8.624075	-0.004897	0.002742	0.086242	-7.228817	0.610356	-2.417801
33765	0	-0.515914	0.073236	8.672905	-0.005127	0.000732	0.086731	-7.220814	0.654246	-2.423087
33766	0	-0.487602	0.335511	8.849449	-0.004827	0.003356	0.088497	-7.213827	0.719680	-2.428541
33767	0	-0.537020	0.402444	9.203770	-0.005310	0.004028	0.092041	-7.210483	0.795923	-2.439050
33768	0	-0.544216	0.364485	9.550887	-0.005374	0.003654	0.095512	-7.212781	0.879599	-2.443126
33769	0	-0.550290	0.394943	9.533361	-0.005432	0.003967	0.095337	-7.226174	0.966983	-2.443531
33770	0	-0.560275	0.008059	10.289248	-0.005525	0.000083	0.102897	-7.220431	1.055395	-2.450713
33771	0	-0.569229	0.402510	10.619720	-0.005615	0.004028	0.106201	-7.215451	1.140086	-2.459221
33772	0	-0.542461	0.486838	11.040155	-0.005348	0.004875	0.110405	-7.213968	1.221019	-2.466406
33773	0	-0.549466	0.511875	11.370587	-0.005432	0.005127	0.113708	-7.213559	1.285748	-2.474383
33774	0	-0.590396	0.229841	11.186855	-0.005860	0.002302	0.111871	-7.208742	1.332721	-2.471365
33775	0	-0.595001	0.372585	11.718592	-0.005920	0.003723	0.117188	-7.197168	1.363488	-2.470585
33776	0	-0.587092	0.323778	11.828175	-0.005858	0.003240	0.118282	-7.189830	1.377095	-2.473646
33777	0	-0.572613	0.483758	11.853017	-0.005737	0.004822	0.118530	-7.165327	1.368164	-2.475719
33778	0	-0.580758	0.467733	11.633322	-0.005837	0.004669	0.116332	-7.148013	1.341138	-2.472688
33779	0	-0.562642	0.294350	11.401579	-0.005676	0.002930	0.114014	-7.124596	1.292900	-2.471314
33780	0	-0.576019	0.364565	11.347072	-0.005821	0.003628	0.113468	-7.096948	1.233444	-2.467613
33781	0	-0.590716	0.373749	11.011095	-0.005981	0.003723	0.110107	-7.072323	1.158515	-2.461506
33782	0	-0.538840	0.328159	10.718708	-0.005471	0.003263	0.107183	-7.042133	1.072379	-2.451920
33783	0	-0.554065	0.386509	10.193205	-0.005615	0.003845	0.101929	-7.009901	0.990911	-2.446123
33784	0	-0.539206	0.468985	9.864229	-0.005471	0.004677	0.098639	-6.984707	0.901164	-2.439530
33785	0	-0.548245	0.220645	9.576809	-0.005554	0.002197	0.095764	-6.963379	0.816978	-2.442253
33786	0	-0.480507	0.301840	9.205064	-0.004868	0.003008	0.092048	-6.940103	0.741468	-2.436620
33787	0	-0.507356	0.300285	9.039568	-0.005127	0.002991	0.090393	-6.914530	0.676258	-2.429889
33788	0	-0.504123	0.278236	8.783648	-0.005085	0.002769	0.087834	-6.887455	0.621665	-2.423619
33789	0	-0.485347	0.349501	8.783058	-0.004883	0.003479	0.087830	-6.856091	0.585463	-2.422684
33790	0	-0.487299	0.272451	8.758783	-0.004886	0.002717	0.087587	-6.835778	0.571072	-2.421740
33791	0	-0.512093	0.305592	8.752462	-0.005127	0.003052	0.087524	-6.819906	0.565836	-2.420557
33792	0	-0.512613	0.446180	8.734076	-0.005116	0.004463	0.087341	-6.810929	0.581597	-2.426670
33793	0	-0.496337	0.384295	8.819480	-0.004944	0.003845	0.088196	-6.803200	0.609461	-2.426667
33794	0	-0.495430	0.322475	8.929003	-0.004923	0.003230	0.089292	-6.799312	0.652308	-2.427678
33795	0	-0.474220	0.360320	9.118424	-0.004700	0.003601	0.091187	-6.785747	0.708016	-2.432324
33796	0	-0.489894	0.415242	9.362062	-0.004848	0.004154	0.093623	-6.776984	0.772234	-2.437309
33797	0	-0.500225	0.505264	9.368659	-0.004944	0.005066	0.093689	-6.782066	0.845715	-2.445739
33798	0	-0.538325	0.210044	10.081986	-0.005314	0.002107	0.100823	-6.778026	0.927039	-2.450207
33799	0	-0.525385	0.383974	10.393977	-0.005188	0.003845	0.103943	-6.772803	1.002116	-2.454010
33800	0	-0.520310	0.370480	10.692417	-0.005141	0.003712	0.106927	-6.768745	1.070551	-2.460423
33801	0	-0.536534	0.506265	10.973868	-0.005310	0.005066	0.109741	-6.760662	1.130866	-2.461197
33802	0	-0.571229	0.346086	10.991655	-0.005666	0.003472	0.109919	-6.760998	1.181898	-2.464418
33803	0	-0.608032	0.304810	11.407280	-0.006042	0.003052	0.114075	-6.753031	1.222874	-2.462456
33804	0	-0.607287	0.310030	11.528998	-0.006058	0.003105	0.115291	-6.745989	1.240635	-2.464287
33805	0	-0.604658	0.317519	11.657690	-0.006042	0.003174	0.116577	-6.732623	1.247324	-2.466383
33806	0	-0.639741	0.366545	11.474620	-0.006417	0.003664	0.114745	-6.718948	1.230018	-2.467514
33807	0	-0.600733	0.354304	11.419854	-0.006042	0.003540	0.114197	-6.703585	1.197451	-2.463838
33808	0	-0.568155	0.257837	11.292008	-0.005729	0.002569	0.112918	-6.681839	1.152448	-2.461008
33809	0	-0.610485	0.336896	11.102589	-0.006165	0.003357	0.111023	-6.656951	1.094052	-2.453620
33810	0	-0.554822	0.302981	10.810134	-0.005621	0.003014	0.108098	-6.627034	1.019727	-2.450821
33811	0	-0.548486	0.343603	10.351873	-0.005554	0.003418	0.103516	-6.594180	0.945742	-2.446156
33812	0	-0.553377	0.443829	10.157159	-0.005602	0.004430	0.101568	-6.571479	0.871105	-2.448986
33813	0	-0.536447	0.294064	9.863620	-0.005432	0.002930	0.098633	-6.545783	0.795645	-2.443792
33814	0	-0.548302	0.271348	9.522495	-0.005546	0.002707	0.095222	-6.524214	0.723143	-2.439807
33815	0	-0.513688	0.428256	9.204342	-0.005188	0.004272	0.092041	-6.498377	0.662405	-2.433874
33816	0	-0.504448	0.393697	8.917920	-0.005090	0.003925	0.089177	-6.469964	0.606862	-2.433534
33817	0	-0.466848	0.385675	8.935661	-0.004700	0.003845	0.089355	-6.441739	0.569740	-2.432767
33818	0	-0.468031	0.350640	8.899196	-0.004699	0.003502	0.088991	-6.422387	0.548866	-2.433936
33819	0	-0.475253	0.397322	8.929461	-0.004761	0.003967	0.089294	-6.401325	0.541811	-2.428049
33820	0	-0.474840	0.458984	8.813452	-0.004745	0.004589	0.088135	-6.386737	0.550158	-2.427517
33821	0	-0.447179	0.457287	8.764591	-0.004456	0.004578	0.087646	-6.379103	0.574157	-2.433451
33822	0	-0.457722	0.346139	9.039006	-0.004550	0.003469	0.090391	-6.374049	0.611162	-2.440725
33823	0	-0.491303	0.267788	9.069684	-0.004883	0.002686	0.090698	-6.369706	0.652324	-2.442535
33824	0	-0.498661	0.412426	9.258567	-0.004945	0.004134	0.092587	-6.367951	0.707313	-2.445342
33825	0	-0.505829	0.419886	9.295423	-0.005005	0.004211	0.092957	-6.369133	0.775873	-2.450923
33826	0	-0.560122	0.277813	9.905126	-0.005546	0.002780	0.099054	-6.356871	0.843104	-2.455766
33827	0	-0.567169	0.382848	10.186518	-0.005615	0.003845	0.101868	-6.361286	0.909739	-2.462441
33828	0	-0.573252	0.343290	10.576527	-0.005672	0.003444	0.105768	-6.358627	0.979396	-2.465913
33829	0	-0.591712	0.291924	10.735796	-0.005859	0.002930	0.107361	-6.355296	1.044663	-2.465939
33830	0	-0.590154	0.375542	10.832932	-0.005854	0.003762	0.108332	-6.348027	1.099442	-2.459998
33831	0	-0.571563	0.224936	11.187562	-0.005676	0.002258	0.111877	-6.342348	1.143160	-2.462527
33832	0	-0.596430	0.376502	11.321510	-0.005939	0.003765	0.113216	-6.327462	1.171742	-2.464987
33833	0	-0.587285	0.451020	11.376909	-0.005859	0.004517	0.113770	-6.318839	1.189043	-2.462801
33834	0	-0.582156	0.187679	11.419513	-0.005826	0.001879	0.114195	-6.305492	1.187998	-2.463525
33835	0	-0.583082	0.384739	11.383196	-0.005859	0.003845	0.113831	-6.287905	1.162912	-2.459100
33836	0	-0.540040	0.452501	11.346782	-0.005437	0.004520	0.113466	-6.267802	1.130086	-2.455106
33837	0	-0.568558	0.305605	11.133067	-0.005737	0.003052	0.111328	-6.247742	1.080645	-2.454030
33838	0	-0.551597	0.361428	10.761267	-0.005576	0.003609	0.107610	-6.226031	1.020464	-2.447586
33839	0	-0.518560	0.402752	10.473952	-0.005249	0.004028	0.104736	-6.210994	0.954909	-2.443179
33840	0	-0.506242	0.464481	10.315783	-0.005124	0.004637	0.103155	-6.185955	0.889969	-2.440581
33841	0	-0.548810	0.452007	9.967392	-0.005554	0.004517	0.099670	-6.165855	0.817995	-2.433853
33842	0	-0.542377	0.300508	9.662866	-0.005487	0.002996	0.096625	-6.139489	0.746765	-2.423650
33843	0	-0.489068	0.415780	9.387453	-0.004944	0.004150	0.093872	-6.114005	0.685526	-2.421906
33844	0	-0.510184	0.502414	9.003387	-0.005147	0.005018	0.090032	-6.090010	0.632002	-2.416626
33845	0	-0.478674	0.384668	9.100521	-0.004822	0.003845	0.091003	-6.071670	0.592053	-2.411862
33846	0	-0.515600	0.274782	8.960485	-0.005180	0.002748	0.089603	-6.055722	0.564590	-2.410814
33847	0	-0.493120	0.250178	8.892894	-0.004944	0.002502	0.088928	-6.039521	0.551623	-2.417025
33848	0	-0.461098	0.390186	8.856323	-0.004614	0.003904	0.088563	-6.025536	0.550905	-2.426630
33849	0	-0.458751	0.396385	8.776819	-0.004578	0.003967	0.087769	-6.012985	0.567576	-2.429111
33850	0	-0.492216	0.309750	9.026835	-0.004904	0.003105	0.090269	-6.005734	0.595131	-2.428121
33851	0	-0.485405	0.206411	9.069678	-0.004822	0.002075	0.090698	-6.002588	0.639940	-2.427406
33852	0	-0.541331	0.301891	9.234052	-0.005376	0.003029	0.092342	-5.997545	0.690125	-2.431593
33853	0	-0.548002	0.346720	9.429698	-0.005432	0.003479	0.094299	-5.994608	0.752535	-2.434574
33854	0	-0.564040	0.350376	9.374164	-0.005589	0.003516	0.093744	-5.992586	0.820583	-2.432980
33855	0	-0.567702	0.200964	10.113190	-0.005615	0.002014	0.101135	-5.980258	0.894913	-2.434448
33856	0	-0.579999	0.333773	10.277354	-0.005741	0.003347	0.102777	-5.973555	0.965191	-2.432587
33857	0	-0.573649	0.364913	10.650357	-0.005676	0.003662	0.106506	-5.969780	1.034235	-2.437703
33858	0	-0.578644	0.374298	10.796335	-0.005737	0.003757	0.107965	-5.967361	1.090916	-2.438216
33859	0	-0.572218	0.316465	10.912873	-0.005676	0.003174	0.109131	-5.958997	1.143415	-2.441094
33860	0	-0.556473	0.290238	11.309174	-0.005527	0.002910	0.113093	-5.948338	1.185845	-2.436279
33861	0	-0.557426	0.176387	11.352450	-0.005554	0.001770	0.113525	-5.936270	1.210410	-2.437498
33862	0	-0.566290	0.450009	11.395052	-0.005656	0.004503	0.113951	-5.921120	1.221840	-2.431962
33863	0	-0.566434	0.384251	11.334297	-0.005676	0.003845	0.113342	-5.905285	1.214132	-2.433486
33864	0	-0.537878	0.347423	11.297841	-0.005408	0.003473	0.112977	-5.885666	1.188809	-2.428166
33865	0	-0.563474	0.299281	11.261190	-0.005676	0.002991	0.112610	-5.864740	1.151124	-2.424749
33866	0	-0.578025	0.294164	11.054138	-0.005839	0.002934	0.110538	-5.837473	1.094836	-2.415059
33867	0	-0.585776	0.385424	10.675363	-0.005920	0.003845	0.106750	-5.808807	1.032478	-2.409077
33868	0	-0.543135	0.466524	10.382846	-0.005494	0.004656	0.103826	-5.779290	0.967974	-2.406408
33869	0	-0.549008	0.354609	10.156578	-0.005554	0.003540	0.101562	-5.753120	0.900235	-2.400502
33870	0	-0.554839	0.239938	9.955843	-0.005612	0.002392	0.099555	-5.725053	0.831459	-2.393639
33871	0	-0.525430	0.318250	9.649935	-0.005310	0.003174	0.096497	-5.695198	0.769844	-2.391604
33872	0	-0.478561	0.404617	9.278081	-0.004837	0.004045	0.092778	-5.673751	0.711594	-2.382000
33873	0	-0.459876	0.293819	9.185965	-0.004639	0.002930	0.091858	-5.643602	0.666990	-2.371421
33874	0	-0.495575	0.295229	9.088570	-0.004987	0.002946	0.090884	-5.615812	0.632821	-2.366970
33875	0	-0.480008	0.311650	9.094340	-0.004822	0.003113	0.090942	-5.591241	0.610237	-2.366474
33876	0	-0.452463	0.348444	9.051664	-0.004535	0.003486	0.090516	-5.572810	0.602195	-2.365935
33877	0	-0.494505	0.402828	8.929437	-0.004944	0.004028	0.089294	-5.553138	0.609467	-2.356225
33878	0	-0.471763	0.328904	8.929290	-0.004703	0.003295	0.089293	-5.540522	0.633585	-2.358564
33879	0	-0.483835	0.255871	9.020921	-0.004822	0.002563	0.090210	-5.526442	0.659862	-2.352789
33880	0	-0.518608	0.340393	9.234303	-0.005161	0.003407	0.092344	-5.510626	0.695857	-2.350249
33881	0	-0.504232	0.401601	9.362645	-0.005005	0.004028	0.093628	-5.505476	0.747218	-2.346034
33882	0	-0.524756	0.374849	9.496485	-0.005203	0.003758	0.094967	-5.496873	0.805464	-2.353572
33883	0	-0.536012	0.298178	9.856934	-0.005310	0.002991	0.098572	-5.486768	0.868972	-2.353485
33884	0	-0.503197	0.369551	9.819866	-0.004983	0.003705	0.098201	-5.477427	0.932047	-2.347466
33885	0	-0.524110	0.176369	10.534416	-0.005188	0.001770	0.105347	-5.463626	0.995205	-2.346841
33886	0	-0.515781	0.351923	10.509572	-0.005111	0.003527	0.105098	-5.450767	1.051386	-2.349979
33887	0	-0.559637	0.389920	10.803031	-0.005554	0.003906	0.108032	-5.437256	1.101386	-2.349256
33888	0	-0.561257	0.308899	11.028435	-0.005580	0.003098	0.110286	-5.425048	1.140629	-2.347867
33889	0	-0.582102	0.255904	10.998426	-0.005798	0.002563	0.109985	-5.408594	1.170002	-2.339034
33890	0	-0.567537	0.334098	11.278962	-0.005662	0.003347	0.112790	-5.393944	1.189476	-2.334126
33891	0	-0.561153	0.268757	11.285414	-0.005615	0.002686	0.112854	-5.370424	1.191032	-2.334096
33892	0	-0.571046	0.446579	11.169511	-0.005731	0.004459	0.111694	-5.342272	1.175738	-2.333009
33893	0	-0.589399	0.256432	11.035296	-0.005920	0.002563	0.110352	-5.319770	1.153944	-2.327379
33894	0	-0.589335	0.262668	10.962294	-0.005929	0.002625	0.109621	-5.296628	1.121956	-2.330018
33895	0	-0.587168	0.348789	10.779047	-0.005920	0.003479	0.107788	-5.265248	1.075601	-2.328192
33896	0	-0.576545	0.314152	10.669707	-0.005824	0.003130	0.106694	-5.230938	1.018518	-2.317797
33897	0	-0.555753	0.324773	10.321317	-0.005615	0.003235	0.103210	-5.194545	0.960048	-2.313453
33898	0	-0.532575	0.351595	10.022706	-0.005382	0.003504	0.100224	-5.158347	0.901591	-2.310990
33899	0	-0.507362	0.342510	9.790292	-0.005127	0.003418	0.097900	-5.127817	0.845076	-2.305129
33900	0	-0.516003	0.313536	9.571009	-0.005206	0.003126	0.095708	-5.094355	0.795479	-2.303272
33901	0	-0.514346	0.281554	9.515600	-0.005188	0.002808	0.095154	-5.062396	0.747653	-2.300802
33902	0	-0.494420	0.307581	9.222958	-0.004980	0.003067	0.092228	-5.029029	0.708996	-2.296324
33903	0	-0.504079	0.306476	9.167576	-0.005066	0.003052	0.091675	-4.990314	0.683632	-2.291966
33904	0	-0.499696	0.357445	9.137131	-0.005016	0.003566	0.091371	-4.956885	0.665450	-2.283922
33905	0	-0.506220	0.391005	9.149174	-0.005066	0.003906	0.091492	-4.929407	0.666705	-2.282936
33906	0	-0.481572	0.378725	9.210217	-0.004815	0.003791	0.092102	-4.911121	0.673508	-2.280384
33907	0	-0.501485	0.310807	9.143028	-0.005005	0.003113	0.091431	-4.894036	0.691742	-2.282428
33908	0	-0.510354	0.279511	9.185604	-0.005086	0.002797	0.091857	-4.873784	0.720072	-2.277318
33909	0	-0.485258	0.341981	9.271073	-0.004822	0.003418	0.092712	-4.848578	0.764399	-2.274582
33910	0	-0.492220	0.378625	9.514815	-0.004886	0.003787	0.095150	-4.826410	0.814451	-2.273044
33911	0	-0.486691	0.334960	9.686079	-0.004822	0.003357	0.096863	-4.811982	0.874143	-2.269639
33912	0	-0.514188	0.236059	9.960248	-0.005098	0.002365	0.099605	-4.793930	0.930372	-2.268811
33913	0	-0.541562	0.262561	10.296395	-0.005371	0.002625	0.102966	-4.769370	0.986061	-2.268966
33914	0	-0.549943	0.317398	10.375206	-0.005461	0.003176	0.103754	-4.747828	1.034783	-2.273602
33915	0	-0.522833	0.482481	10.705357	-0.005188	0.004822	0.107056	-4.720990	1.083825	-2.278256
33916	0	-0.548340	0.293449	10.711036	-0.005452	0.002935	0.107112	-4.698655	1.124201	-2.266710
33917	0	-0.539696	0.329852	10.925158	-0.005371	0.003296	0.109253	-4.672338	1.157903	-2.261910
33918	0	-0.568092	0.299709	11.071324	-0.005668	0.002995	0.110714	-4.647035	1.178243	-2.254130
33919	0	-0.580355	0.275417	11.114456	-0.005798	0.002747	0.111145	-4.615403	1.190072	-2.249391
33920	0	-0.573814	0.533624	11.077683	-0.005748	0.005324	0.110777	-4.579195	1.186521	-2.244136
33921	0	-0.571567	0.336494	10.931485	-0.005737	0.003357	0.109314	-4.546865	1.170524	-2.237141
33922	0	-0.566299	0.277364	10.913315	-0.005694	0.002762	0.109132	-4.510395	1.144113	-2.230232
33923	0	-0.581972	0.397792	10.748467	-0.005859	0.003967	0.107483	-4.474903	1.108426	-2.225265
33924	0	-0.548849	0.320931	10.675543	-0.005537	0.003195	0.106753	-4.435214	1.063174	-2.216088
33925	0	-0.513787	0.337024	10.290736	-0.005188	0.003357	0.102905	-4.396098	1.014023	-2.208951
33926	0	-0.516432	0.388840	10.114084	-0.005212	0.003871	0.101139	-4.352050	0.967089	-2.197759
33927	0	-0.520501	0.318815	9.881779	-0.005249	0.003174	0.098816	-4.311029	0.922762	-2.193475
33928	0	-0.518301	0.315354	9.759980	-0.005223	0.003140	0.097598	-4.271035	0.881909	-2.194500
33929	0	-0.484423	0.349152	9.503326	-0.004883	0.003479	0.095032	-4.231289	0.841906	-2.193475
33930	0	-0.514148	0.339073	9.265566	-0.005174	0.003381	0.092654	-4.194446	0.809042	-2.184388
33931	0	-0.504267	0.367061	9.265230	-0.005066	0.003662	0.092651	-4.159307	0.787175	-2.178584
33932	0	-0.463885	0.356824	9.155399	-0.004654	0.003556	0.091554	-4.119491	0.774953	-2.176349
33933	0	-0.469255	0.348514	9.228529	-0.004700	0.003479	0.092285	-4.086953	0.772569	-2.180694
33934	0	-0.487137	0.367879	9.222376	-0.004869	0.003674	0.092224	-4.055671	0.783107	-2.177231
33935	0	-0.507726	0.396933	9.179616	-0.005066	0.003967	0.091797	-4.028210	0.804161	-2.173307
33936	0	-0.499134	0.317689	9.338065	-0.004968	0.003178	0.093382	-4.004254	0.840238	-2.169420
33937	0	-0.497002	0.286674	9.417593	-0.004944	0.002869	0.094177	-3.981801	0.879423	-2.160729
33938	0	-0.490785	0.341348	9.411159	-0.004874	0.003413	0.094113	-3.956393	0.927316	-2.158200
33939	0	-0.528912	0.244046	9.777619	-0.005249	0.002441	0.097778	-3.932314	0.981162	-2.159355
33940	0	-0.555832	0.384224	9.935801	-0.005514	0.003842	0.099360	-3.907329	1.039169	-2.157451
33941	0	-0.529072	0.445172	10.198776	-0.005249	0.004456	0.101990	-3.886517	1.093264	-2.150962
33942	0	-0.543456	0.279288	10.356999	-0.005395	0.002799	0.103572	-3.867991	1.144082	-2.149748
33943	0	-0.534738	0.274462	10.497863	-0.005310	0.002747	0.104980	-3.844900	1.192042	-2.146136
33944	0	-0.554555	0.341063	10.839286	-0.005509	0.003413	0.108395	-3.822317	1.237495	-2.143266
33945	0	-0.576167	0.390785	10.943470	-0.005737	0.003906	0.109436	-3.795245	1.270204	-2.139333
33946	0	-0.598343	0.317861	10.949337	-0.005969	0.003177	0.109494	-3.767842	1.292571	-2.134819
33947	0	-0.580522	0.342048	11.077837	-0.005798	0.003418	0.110779	-3.739776	1.307007	-2.129143
33948	0	-0.568328	0.349441	11.016754	-0.005691	0.003484	0.110168	-3.703311	1.307000	-2.120083
33949	0	-0.553831	0.312073	11.065731	-0.005554	0.003113	0.110657	-3.669502	1.297824	-2.116289
33950	0	-0.567800	0.424111	11.010831	-0.005706	0.004227	0.110107	-3.628950	1.276413	-2.107998
33951	0	-0.563711	0.300001	10.803402	-0.005676	0.002991	0.108032	-3.593562	1.242446	-2.099758
33952	0	-0.543248	0.320301	10.608397	-0.005478	0.003192	0.106082	-3.555844	1.200614	-2.098057
33953	0	-0.538048	0.397379	10.412841	-0.005432	0.003967	0.104126	-3.523038	1.151360	-2.091109
33954	0	-0.521607	0.343932	10.236319	-0.005270	0.003430	0.102361	-3.487118	1.098128	-2.093264
33955	0	-0.513845	0.379430	10.064914	-0.005188	0.003784	0.100647	-3.449890	1.049452	-2.082143
33956	0	-0.498073	0.344631	9.796747	-0.005031	0.003437	0.097965	-3.413234	0.998624	-2.075811
33957	0	-0.502413	0.336710	9.552187	-0.005066	0.003357	0.095520	-3.375164	0.956022	-2.069718
33958	0	-0.507223	0.387474	9.399840	-0.005106	0.003864	0.093997	-3.336573	0.922498	-2.063777
33959	0	-0.497847	0.403254	9.295778	-0.005005	0.004028	0.092957	-3.305687	0.897966	-2.050932
33960	0	-0.481277	0.355236	9.240987	-0.004830	0.003548	0.092409	-3.274060	0.883957	-2.043155
33961	0	-0.480956	0.354146	9.204160	-0.004822	0.003540	0.092041	-3.246325	0.876387	-2.038539
33962	0	-0.485602	0.342495	9.179780	-0.004859	0.003420	0.091798	-3.214065	0.880552	-2.028146
33963	0	-0.494878	0.348264	9.228475	-0.004944	0.003479	0.092285	-3.183618	0.894509	-2.020288
33964	0	-0.490685	0.385348	9.271067	-0.004893	0.003852	0.092711	-3.155661	0.919037	-2.014825
33965	0	-0.496367	0.353650	9.423737	-0.004944	0.003540	0.094238	-3.133926	0.950907	-2.009999
33966	0	-0.500833	0.383319	9.368594	-0.004984	0.003838	0.093687	-3.113248	0.988575	-2.005723
33967	0	-0.503980	0.256277	9.716618	-0.005005	0.002563	0.097168	-3.087994	1.037567	-2.000090
33968	0	-0.523797	0.433413	9.826053	-0.005198	0.004332	0.098263	-3.058782	1.092332	-1.998855
33969	0	-0.529199	0.463699	10.094999	-0.005249	0.004639	0.100952	-3.034428	1.148709	-1.999144
33970	0	-0.549707	0.358963	10.283770	-0.005459	0.003597	0.102839	-3.016753	1.199191	-1.993807
33971	0	-0.559365	0.273954	10.320851	-0.005554	0.002747	0.103210	-2.998392	1.250847	-1.989962
33972	0	-0.567146	0.358247	10.686699	-0.005636	0.003586	0.106869	-2.975762	1.296510	-1.986450
33973	0	-0.569984	0.348423	10.760357	-0.005676	0.003479	0.107605	-2.943901	1.329367	-1.985982
33974	0	-0.549791	0.416603	10.931005	-0.005481	0.004161	0.109311	-2.912218	1.355190	-1.982924
33975	0	-0.574439	0.347916	10.913048	-0.005737	0.003479	0.109131	-2.885860	1.370696	-1.974931
33976	0	-0.575360	0.305511	10.980110	-0.005752	0.003052	0.109801	-2.856098	1.380802	-1.967292
33977	0	-0.560560	0.390844	11.035198	-0.005615	0.003906	0.110352	-2.827572	1.378848	-1.960218
33978	0	-0.581437	0.373493	10.992542	-0.005840	0.003727	0.109924	-2.793061	1.359980	-1.950758
33979	0	-0.576818	0.330119	10.888816	-0.005798	0.003296	0.108887	-2.761139	1.336194	-1.946951
33980	0	-0.558034	0.355657	10.620484	-0.005618	0.003550	0.106203	-2.727191	1.303368	-1.944210
33981	0	-0.569524	0.409349	10.504363	-0.005737	0.004089	0.105042	-2.696433	1.265678	-1.934718
33982	0	-0.542756	0.386255	10.260592	-0.005472	0.003853	0.102604	-2.659117	1.223671	-1.935031
33983	0	-0.550305	0.342463	10.168713	-0.005554	0.003418	0.101685	-2.625332	1.174202	-1.927150
33984	0	-0.535018	0.319322	9.931112	-0.005394	0.003186	0.099309	-2.590990	1.131809	-1.920658
33985	0	-0.526734	0.318364	9.698687	-0.005310	0.003174	0.096985	-2.552975	1.089359	-1.918161
33986	0	-0.512820	0.380869	9.534155	-0.005165	0.003803	0.095340	-2.520106	1.053093	-1.914805
33987	0	-0.503455	0.409174	9.515537	-0.005066	0.004089	0.095154	-2.490798	1.023278	-1.915078
33988	0	-0.504575	0.317622	9.363193	-0.005066	0.003178	0.093631	-2.466414	1.006968	-1.904415
33989	0	-0.492770	0.329901	9.283522	-0.004944	0.003296	0.092834	-2.436213	0.995193	-1.900254
33990	0	-0.490777	0.372798	9.259157	-0.004912	0.003729	0.092591	-2.410936	0.997620	-1.897415
33991	0	-0.519266	0.421527	9.216265	-0.005188	0.004211	0.092163	-2.379818	1.011624	-1.893770
33992	0	-0.502792	0.452453	9.332011	-0.005014	0.004524	0.093321	-2.353148	1.036486	-1.888170
33993	0	-0.477792	0.377612	9.417670	-0.004761	0.003784	0.094177	-2.336759	1.065794	-1.879914
33994	0	-0.481696	0.345635	9.411342	-0.004795	0.003463	0.094114	-2.318296	1.100699	-1.875911
33995	0	-0.503259	0.195034	9.673934	-0.005005	0.001953	0.096741	-2.295407	1.141865	-1.867488
33996	0	-0.558615	0.377658	9.752834	-0.005549	0.003778	0.097530	-2.271258	1.193247	-1.864564
33997	0	-0.546317	0.396252	9.966890	-0.005432	0.003967	0.099670	-2.250336	1.237061	-1.865701
33998	0	-0.553453	0.400891	10.174006	-0.005496	0.004018	0.101742	-2.233894	1.288466	-1.869764
33999	0	-0.540866	0.328616	10.235429	-0.005371	0.003296	0.102356	-2.218557	1.338925	-1.863586
34000	0	-0.553930	0.338736	10.619616	-0.005510	0.003397	0.106197	-2.202701	1.378527	-1.859696
34001	0	-0.546314	0.365740	10.705425	-0.005432	0.003662	0.107056	-2.181601	1.420190	-1.851908
34002	0	-0.569601	0.395784	10.784436	-0.005678	0.003958	0.107845	-2.155319	1.447460	-1.849617
34003	0	-0.538311	0.347206	10.803185	-0.005371	0.003479	0.108032	-2.136519	1.468634	-1.843630
34004	0	-0.546165	0.309216	10.833639	-0.005457	0.003098	0.108336	-2.116991	1.481929	-1.843061
34005	0	-0.512252	0.384141	10.919224	-0.005127	0.003845	0.109192	-2.094822	1.485639	-1.839884
34006	0	-0.540680	0.401423	10.888776	-0.005424	0.004020	0.108887	-2.074453	1.476368	-1.837426
34007	0	-0.522606	0.335927	10.839948	-0.005249	0.003357	0.108398	-2.045826	1.460415	-1.836646
34008	0	-0.529503	0.336317	10.589939	-0.005326	0.003361	0.105898	-2.017095	1.434983	-1.834196
34009	0	-0.545696	0.408643	10.486041	-0.005493	0.004089	0.104858	-1.994179	1.403721	-1.833953
34010	0	-0.544239	0.365456	10.400987	-0.005483	0.003655	0.104008	-1.968980	1.367603	-1.836159
34011	0	-0.514766	0.354167	10.278518	-0.005188	0.003540	0.102783	-1.941194	1.331096	-1.831669
34012	0	-0.525019	0.330199	10.059189	-0.005293	0.003299	0.100590	-1.911481	1.290827	-1.830753
34013	0	-0.502750	0.312143	9.796313	-0.005066	0.003113	0.097961	-1.875467	1.254338	-1.826894
34014	0	-0.513995	0.386679	9.631793	-0.005174	0.003861	0.096316	-1.842978	1.222437	-1.831038
34015	0	-0.515707	0.372614	9.546054	-0.005188	0.003723	0.095459	-1.813544	1.193820	-1.826662
34016	0	-0.491733	0.360557	9.473085	-0.004944	0.003607	0.094729	-1.789135	1.170178	-1.824894
34017	0	-0.480620	0.311151	9.411705	-0.004822	0.003113	0.094116	-1.764744	1.159639	-1.824980
34018	0	-0.484384	0.286410	9.369041	-0.004852	0.002866	0.093690	-1.741076	1.157828	-1.819556
34019	0	-0.494058	0.329524	9.326192	-0.004944	0.003296	0.093262	-1.715920	1.162120	-1.824287
34020	0	-0.500209	0.389896	9.350593	-0.004999	0.003904	0.093506	-1.696636	1.174069	-1.826124
34021	0	-0.471452	0.383590	9.429896	-0.004700	0.003845	0.094299	-1.682260	1.200627	-1.820996
34022	0	-0.517574	0.271608	9.533434	-0.005157	0.002728	0.095335	-1.670227	1.231092	-1.819836
34023	0	-0.520979	0.341004	9.496980	-0.005188	0.003418	0.094971	-1.654179	1.266007	-1.813634
34024	0	-0.532310	0.266360	9.826234	-0.005295	0.002668	0.098264	-1.634152	1.307593	-1.808727
34025	0	-0.528020	0.408784	9.936365	-0.005249	0.004089	0.099365	-1.610323	1.352124	-1.804164
34026	0	-0.534166	0.364807	10.113030	-0.005313	0.003658	0.101131	-1.596372	1.393305	-1.798809
34027	0	-0.527578	0.285418	10.284327	-0.005249	0.002869	0.102844	-1.587023	1.431712	-1.793492
34028	0	-0.502843	0.362421	10.375669	-0.004998	0.003633	0.103758	-1.570796	1.473709	-1.787246
34029	0	-0.540102	0.341173	10.681022	-0.005371	0.003418	0.106812	-1.552006	1.514308	-1.786891
34030	0	-0.532688	0.297066	10.723521	-0.005309	0.002977	0.107236	-1.533820	1.541851	-1.783350
34031	0	-0.568261	0.347559	10.766579	-0.005676	0.003479	0.107666	-1.512080	1.557112	-1.783167
34032	0	-0.532703	0.267119	10.778712	-0.005323	0.002678	0.107787	-1.493867	1.569442	-1.786655
34033	0	-0.549358	0.286834	10.815428	-0.005493	0.002869	0.108154	-1.468975	1.578388	-1.785438
34034	0	-0.554164	0.329411	10.833812	-0.005555	0.003295	0.108337	-1.444632	1.572646	-1.786056
34035	0	-0.584148	0.269331	10.888749	-0.005859	0.002686	0.108887	-1.411480	1.562385	-1.779202
34036	0	-0.561225	0.307301	10.638660	-0.005642	0.003066	0.106385	-1.378870	1.538976	-1.780791
34037	0	-0.576781	0.317852	10.443270	-0.005798	0.003174	0.104431	-1.348711	1.514090	-1.778944
34038	0	-0.545694	0.355100	10.309313	-0.005494	0.003549	0.103091	-1.321150	1.481363	-1.776498
34039	0	-0.545854	0.348046	10.247983	-0.005493	0.003479	0.102478	-1.294584	1.451167	-1.777908
34040	0	-0.520328	0.336199	10.150618	-0.005241	0.003359	0.101504	-1.266186	1.416748	-1.776420
34041	0	-0.509128	0.287278	9.985522	-0.005127	0.002869	0.099854	-1.236654	1.384423	-1.775013
34042	0	-0.496934	0.342909	9.759933	-0.004996	0.003426	0.097598	-1.207804	1.361349	-1.774085
34043	0	-0.479152	0.354275	9.546041	-0.004822	0.003540	0.095459	-1.179955	1.333678	-1.768736
34044	0	-0.473573	0.318301	9.643854	-0.004761	0.003179	0.096437	-1.149948	1.312493	-1.773191
34045	0	-0.492586	0.299134	9.515472	-0.004944	0.002991	0.095154	-1.124571	1.299387	-1.774419
34046	0	-0.513813	0.335785	9.448417	-0.005153	0.003358	0.094483	-1.100078	1.290347	-1.772070
34047	0	-0.481946	0.372588	9.399415	-0.004822	0.003723	0.093994	-1.072178	1.296069	-1.772930
34048	0	-0.531152	0.360885	9.344441	-0.005306	0.003606	0.093445	-1.044034	1.311152	-1.770576
34049	0	-0.489138	0.366210	9.551958	-0.004883	0.003662	0.095520	-1.019837	1.330162	-1.759402
34050	0	-0.485780	0.286130	9.551830	-0.004839	0.002868	0.095519	-1.003249	1.361423	-1.751942
34051	0	-0.502287	0.305118	9.625152	-0.005005	0.003052	0.096252	-0.979729	1.391457	-1.745880
34052	0	-0.506665	0.389840	9.655462	-0.005041	0.003904	0.096556	-0.962458	1.430315	-1.745556
34053	0	-0.528134	0.286492	9.826498	-0.005249	0.002869	0.098267	-0.942622	1.476618	-1.741499
34054	0	-0.546887	0.303532	10.113000	-0.005438	0.003043	0.101131	-0.927410	1.520371	-1.737348
34055	0	-0.527581	0.273784	10.174446	-0.005249	0.002747	0.101746	-0.913280	1.559174	-1.729255
34056	0	-0.539409	0.339351	10.345040	-0.005364	0.003400	0.103452	-0.896243	1.600627	-1.728834
34057	0	-0.508547	0.304537	10.394210	-0.005066	0.003052	0.103943	-0.879331	1.630768	-1.727155
34058	0	-0.536559	0.340164	10.613754	-0.005350	0.003405	0.106138	-0.858630	1.656070	-1.727140
34059	0	-0.544823	0.286769	10.699384	-0.005432	0.002869	0.106995	-0.835823	1.681963	-1.725583
34060	0	-0.583370	0.286729	10.741977	-0.005831	0.002866	0.107420	-0.810537	1.693696	-1.721775
34061	0	-0.579914	0.378471	10.723871	-0.005798	0.003784	0.107239	-0.786322	1.703149	-1.719231
34062	0	-0.548192	0.378283	10.729957	-0.005495	0.003784	0.107299	-0.764215	1.697712	-1.715487
34063	0	-0.559877	0.312000	10.778873	-0.005615	0.003113	0.107788	-0.733128	1.688797	-1.709519
34064	0	-0.519551	0.313106	10.699647	-0.005217	0.003126	0.106996	-0.704470	1.674779	-1.705807
34065	0	-0.534411	0.281987	10.467635	-0.005371	0.002808	0.104675	-0.667665	1.653830	-1.707186
34066	0	-0.516830	0.345127	10.284630	-0.005197	0.003442	0.102845	-0.633869	1.630915	-1.705003
34067	0	-0.515280	0.379069	10.315094	-0.005188	0.003784	0.103149	-0.603368	1.600419	-1.707041
34068	0	-0.508334	0.319491	10.126173	-0.005119	0.003186	0.101260	-0.570440	1.568281	-1.703939
34069	0	-0.503267	0.330178	10.016018	-0.005066	0.003296	0.100159	-0.540700	1.538817	-1.699496
34070	0	-0.527706	0.319636	9.827068	-0.005306	0.003185	0.098269	-0.504872	1.513365	-1.693313
34071	0	-0.528241	0.348769	9.643675	-0.005310	0.003479	0.096436	-0.471727	1.489102	-1.687237
34072	0	-0.511266	0.356059	9.540082	-0.005134	0.003556	0.095400	-0.443662	1.472482	-1.684776
34073	0	-0.523345	0.299595	9.491036	-0.005249	0.002991	0.094910	-0.414612	1.462228	-1.680054
34074	0	-0.533113	0.275996	9.515518	-0.005341	0.002756	0.095155	-0.387053	1.459475	-1.684985
34075	0	-0.506168	0.323703	9.460465	-0.005066	0.003235	0.094604	-0.361741	1.462908	-1.682733
34076	0	-0.506148	0.342385	9.442109	-0.005057	0.003422	0.094421	-0.336595	1.476485	-1.680757
34077	0	-0.488954	0.329756	9.515341	-0.004883	0.003296	0.095154	-0.311946	1.493130	-1.682156
34078	0	-0.478650	0.274940	9.594574	-0.004775	0.002749	0.095946	-0.289562	1.515330	-1.675452
34079	0	-0.489796	0.299083	9.667892	-0.004883	0.002991	0.096680	-0.267049	1.541792	-1.669947
34080	0	-0.505780	0.347717	9.679875	-0.005035	0.003479	0.096800	-0.246812	1.576832	-1.668497
34081	0	-0.515085	0.323269	9.930303	-0.005127	0.003235	0.099304	-0.227060	1.612909	-1.663086
34082	0	-0.544676	0.335259	10.058160	-0.005420	0.003352	0.100583	-0.204358	1.652203	-1.658708
34083	0	-0.515206	0.390364	10.284308	-0.005127	0.003906	0.102844	-0.185151	1.688698	-1.651347
34084	0	-0.544307	0.279959	10.296238	-0.005422	0.002802	0.102963	-0.165618	1.721055	-1.649346
34085	0	-0.551710	0.359953	10.424684	-0.005493	0.003601	0.104248	-0.145321	1.755841	-1.645400
34086	0	-0.555818	0.359116	10.583145	-0.005542	0.003597	0.105832	-0.129986	1.782075	-1.643434
34087	0	-0.544281	0.329918	10.681088	-0.005432	0.003296	0.106812	-0.104634	1.802018	-1.640342
34088	0	-0.546250	0.367237	10.729731	-0.005454	0.003668	0.107298	-0.078000	1.819499	-1.639549
34089	0	-0.537102	0.311228	10.754396	-0.005371	0.003113	0.107544	-0.056966	1.827810	-1.630774
34090	0	-0.530626	0.293479	10.717773	-0.005310	0.002928	0.107178	-0.027861	1.832249	-1.632185
34091	0	-0.529698	0.372734	10.742238	-0.005310	0.003723	0.107422	-0.001923	1.826723	-1.628948
34092	0	-0.550781	0.313137	10.711840	-0.005528	0.003120	0.107118	0.031166	1.813087	-1.627650
34093	0	-0.553151	0.312236	10.492035	-0.005554	0.003113	0.104919	0.062918	1.796783	-1.627125
34094	0	-0.535545	0.350594	10.394518	-0.005387	0.003497	0.103944	0.093872	1.770155	-1.628467
34095	0	-0.576517	0.330060	10.260182	-0.005798	0.003296	0.102600	0.120229	1.741590	-1.627179
34096	0	-0.527114	0.380083	10.168891	-0.005305	0.003793	0.101687	0.150355	1.711538	-1.627293
34097	0	-0.546026	0.324454	10.040432	-0.005493	0.003235	0.100403	0.182320	1.682402	-1.624839
34098	0	-0.545847	0.295894	9.900326	-0.005489	0.002948	0.099002	0.216009	1.655031	-1.621119
34099	0	-0.522493	0.330566	9.722997	-0.005249	0.003296	0.097229	0.248275	1.635030	-1.618109
34100	0	-0.524495	0.338323	9.625409	-0.005262	0.003376	0.096253	0.277633	1.622724	-1.617301
34101	0	-0.541347	0.354671	9.619221	-0.005432	0.003540	0.096191	0.306212	1.608902	-1.615020
34102	0	-0.526472	0.319150	9.588746	-0.005273	0.003186	0.095887	0.333049	1.607538	-1.609808
34103	0	-0.493633	0.378852	9.515403	-0.004944	0.003784	0.095154	0.358815	1.606894	-1.608533
34104	0	-0.492649	0.373850	9.521474	-0.004930	0.003732	0.095215	0.387448	1.611620	-1.607559
34105	0	-0.482832	0.354448	9.497021	-0.004822	0.003540	0.094971	0.413182	1.627849	-1.603196
34106	0	-0.502853	0.331031	9.570048	-0.005018	0.003304	0.095701	0.440429	1.648470	-1.596686
34107	0	-0.489593	0.323663	9.625172	-0.004883	0.003235	0.096252	0.462686	1.672299	-1.586954
34108	0	-0.486691	0.360445	9.777548	-0.004848	0.003604	0.097776	0.483479	1.702186	-1.582969
34109	0	-0.527309	0.390744	9.838734	-0.005249	0.003906	0.098389	0.504977	1.738515	-1.577950
34110	0	-0.544756	0.354224	10.015436	-0.005421	0.003542	0.100156	0.525344	1.777499	-1.573013
34111	0	-0.551878	0.353880	10.113390	-0.005493	0.003540	0.101135	0.543956	1.814840	-1.571232
34112	0	-0.550963	0.353548	10.332839	-0.005485	0.003537	0.103330	0.561979	1.850923	-1.567776
34113	0	-0.564195	0.347900	10.412453	-0.005615	0.003479	0.104126	0.581802	1.888595	-1.564144
34114	0	-0.532958	0.317235	10.454905	-0.005303	0.003173	0.104550	0.601000	1.925625	-1.563299
34115	0	-0.544702	0.305478	10.558997	-0.005432	0.003052	0.105591	0.623849	1.949938	-1.556099
34116	0	-0.559244	0.317897	10.662612	-0.005585	0.003180	0.106627	0.642781	1.966599	-1.557003
34117	0	-0.573981	0.342010	10.711650	-0.005737	0.003418	0.107117	0.664450	1.977493	-1.553282
34118	0	-0.555574	0.349053	10.693261	-0.005560	0.003483	0.106933	0.691985	1.981189	-1.548097
34119	0	-0.523639	0.361142	10.662869	-0.005249	0.003601	0.106628	0.722274	1.975785	-1.542973
34120	0	-0.527178	0.356418	10.626274	-0.005285	0.003560	0.106262	0.745791	1.969402	-1.538432
34121	0	-0.534279	0.391283	10.608029	-0.005371	0.003906	0.106079	0.771871	1.947038	-1.536107
34122	0	-0.504735	0.411268	10.480002	-0.005072	0.004102	0.104799	0.802714	1.928663	-1.532302
34123	0	-0.478933	0.373136	10.284546	-0.004822	0.003723	0.102844	0.830701	1.900743	-1.532710
34124	0	-0.521768	0.374794	10.174863	-0.005246	0.003738	0.101748	0.860218	1.876895	-1.534367
34125	0	-0.503192	0.397461	10.028219	-0.005066	0.003967	0.100281	0.887230	1.846237	-1.533013
34126	0	-0.521026	0.380392	9.906446	-0.005243	0.003798	0.099063	0.912117	1.816237	-1.534136
34127	0	-0.509883	0.336266	9.838994	-0.005127	0.003357	0.098389	0.937264	1.791600	-1.532405
34128	0	-0.523243	0.331135	9.704884	-0.005255	0.003306	0.097048	0.961610	1.773475	-1.534879
34129	0	-0.510910	0.312044	9.619211	-0.005127	0.003113	0.096191	0.989100	1.760388	-1.535617
34130	0	-0.519823	0.331310	9.570482	-0.005214	0.003310	0.095704	1.010862	1.749965	-1.535567
34131	0	-0.499338	0.299648	9.527630	-0.005005	0.002991	0.095276	1.036007	1.744292	-1.535551
34132	0	-0.522056	0.318642	9.533715	-0.005226	0.003184	0.095337	1.056584	1.745576	-1.529765
34133	0	-0.525223	0.342128	9.515351	-0.005249	0.003418	0.095154	1.078773	1.757690	-1.534603
34134	0	-0.519692	0.378887	9.619037	-0.005195	0.003790	0.096190	1.095618	1.768551	-1.537145
34135	0	-0.489408	0.378371	9.619085	-0.004883	0.003784	0.096191	1.112901	1.789876	-1.528117
34136	0	-0.522429	0.384465	9.710425	-0.005211	0.003843	0.097105	1.132299	1.813663	-1.522416
34137	0	-0.514427	0.420812	9.850998	-0.005127	0.004211	0.098511	1.146232	1.841781	-1.517447
34138	0	-0.500063	0.383643	9.966747	-0.004979	0.003838	0.099669	1.162637	1.874496	-1.514334
34139	0	-0.509038	0.378320	10.070681	-0.005066	0.003784	0.100708	1.179239	1.910420	-1.515309
34140	0	-0.489181	0.402495	10.198593	-0.004871	0.004025	0.101987	1.196246	1.941355	-1.512918
34141	0	-0.508574	0.402663	10.290436	-0.005066	0.004028	0.102905	1.211884	1.971439	-1.511976
34142	0	-0.500390	0.426537	10.430635	-0.004984	0.004269	0.104307	1.225684	2.001282	-1.505993
34143	0	-0.568847	0.372065	10.522404	-0.005676	0.003723	0.105225	1.240298	2.022558	-1.504647
34144	0	-0.552725	0.395887	10.546646	-0.005518	0.003962	0.105467	1.254540	2.040453	-1.497439
34145	0	-0.537633	0.396781	10.534639	-0.005371	0.003967	0.105347	1.272209	2.053997	-1.492538
34146	0	-0.543798	0.348079	10.626146	-0.005443	0.003480	0.106261	1.290085	2.056845	-1.488355
34147	0	-0.536749	0.323089	10.638458	-0.005371	0.003235	0.106384	1.302703	2.060813	-1.485029
34148	0	-0.547073	0.328712	10.601889	-0.005486	0.003287	0.106018	1.319212	2.051480	-1.477951
34149	0	-0.547268	0.354131	10.559184	-0.005493	0.003540	0.105591	1.337263	2.037136	-1.475965
34150	0	-0.579724	0.324168	10.449517	-0.005819	0.003237	0.104494	1.359258	2.020888	-1.477167
34151	0	-0.559138	0.317770	10.308956	-0.005615	0.003174	0.103088	1.380067	2.002334	-1.478473
34152	0	-0.547803	0.343255	10.217608	-0.005507	0.003425	0.102175	1.405318	1.977230	-1.478522
34153	0	-0.552891	0.317671	10.131965	-0.005554	0.003174	0.101318	1.424948	1.956691	-1.482809
34154	0	-0.541310	0.373028	9.967389	-0.005444	0.003728	0.099672	1.443849	1.929512	-1.481646
34155	0	-0.534390	0.366117	9.845122	-0.005371	0.003662	0.098450	1.458961	1.905875	-1.485830
34156	0	-0.505386	0.372472	9.796422	-0.005074	0.003721	0.097963	1.479162	1.890825	-1.488939
34157	0	-0.510793	0.354072	9.655860	-0.005127	0.003540	0.096558	1.495987	1.876153	-1.489844
34158	0	-0.507284	0.396595	9.655951	-0.005089	0.003968	0.096559	1.509233	1.865098	-1.490957
34159	0	-0.487347	0.378332	9.613088	-0.004883	0.003784	0.096130	1.524123	1.861860	-1.493145
34160	0	-0.492189	0.366033	9.576531	-0.004926	0.003660	0.095765	1.540053	1.864953	-1.488855
34161	0	-0.481908	0.341940	9.582528	-0.004822	0.003418	0.095825	1.557403	1.869218	-1.479440
34162	0	-0.481989	0.372253	9.576411	-0.004817	0.003725	0.095764	1.570079	1.880448	-1.478493
34163	0	-0.495163	0.384084	9.631325	-0.004944	0.003845	0.096313	1.580491	1.897386	-1.475196
34164	0	-0.497100	0.346455	9.716663	-0.004960	0.003469	0.097167	1.590248	1.917979	-1.472538
34165	0	-0.532928	0.322886	9.832679	-0.005310	0.003235	0.098328	1.598748	1.948041	-1.469068
34166	0	-0.518877	0.346541	9.875183	-0.005166	0.003467	0.098753	1.612747	1.981939	-1.462778
34167	0	-0.539383	0.359603	10.040179	-0.005371	0.003601	0.100403	1.622356	2.015564	-1.460172
34168	0	-0.525616	0.352013	10.143674	-0.005234	0.003530	0.101438	1.626900	2.048198	-1.448834
34169	0	-0.551001	0.304678	10.247727	-0.005493	0.003052	0.102478	1.636465	2.074568	-1.443535
34170	0	-0.560253	0.279266	10.363515	-0.005589	0.002797	0.103636	1.646561	2.097590	-1.438876
34171	0	-0.538357	0.329027	10.430862	-0.005371	0.003296	0.104309	1.655349	2.118952	-1.437397
34172	0	-0.522438	0.346340	10.485705	-0.005214	0.003468	0.104857	1.665684	2.138230	-1.435905
34173	0	-0.555915	0.329142	10.522449	-0.005554	0.003296	0.105225	1.675587	2.151276	-1.435199
34174	0	-0.544179	0.322108	10.534590	-0.005443	0.003225	0.105346	1.685648	2.158094	-1.435930
34175	0	-0.542457	0.341442	10.516408	-0.005432	0.003418	0.105164	1.696321	2.157407	-1.433431
34176	0	-0.540816	0.359219	10.571433	-0.005417	0.003593	0.105714	1.709416	2.155513	-1.431220
34177	0	-0.517575	0.372503	10.504204	-0.005188	0.003723	0.105042	1.725859	2.149851	-1.432811
34178	0	-0.514566	0.360124	10.388380	-0.005164	0.003604	0.103883	1.737143	2.136980	-1.430926
34179	0	-0.528567	0.323439	10.376103	-0.005310	0.003235	0.103760	1.750794	2.117709	-1.432564
34180	0	-0.529411	0.342168	10.229816	-0.005323	0.003416	0.102297	1.771135	2.092428	-1.432046
34181	0	-0.534756	0.360382	10.144158	-0.005371	0.003601	0.101440	1.788234	2.073371	-1.431449
34182	0	-0.530024	0.372994	10.003979	-0.005325	0.003728	0.100039	1.804449	2.052107	-1.429020
34183	0	-0.516220	0.372775	9.967158	-0.005188	0.003723	0.099670	1.823573	2.029979	-1.428480
34184	0	-0.529412	0.336358	9.845311	-0.005321	0.003366	0.098452	1.835017	2.006567	-1.423995
34185	0	-0.492730	0.384924	9.716865	-0.004944	0.003845	0.097168	1.853497	1.994606	-1.424989
34186	0	-0.458914	0.360846	9.692560	-0.004606	0.003609	0.096925	1.866833	1.981751	-1.421868
34187	0	-0.468663	0.304987	9.613107	-0.004700	0.003052	0.096130	1.878180	1.973677	-1.422809
34188	0	-0.503498	0.322863	9.588754	-0.005040	0.003231	0.095887	1.888837	1.974936	-1.422407
34189	0	-0.494429	0.329192	9.533703	-0.004944	0.003296	0.095337	1.897525	1.982839	-1.420226
34190	0	-0.513168	0.322741	9.558081	-0.005128	0.003226	0.095581	1.912306	1.994795	-1.419226
34191	0	-0.525539	0.304950	9.619113	-0.005249	0.003052	0.096191	1.922974	2.009793	-1.418041
34192	0	-0.521296	0.328295	9.698356	-0.005201	0.003291	0.096984	1.926586	2.030796	-1.414126
34193	0	-0.544284	0.335345	9.728956	-0.005432	0.003357	0.097290	1.935621	2.050544	-1.406231
34194	0	-0.541177	0.285584	9.850796	-0.005393	0.002861	0.098509	1.942730	2.079559	-1.400844
34195	0	-0.551130	0.292727	10.021880	-0.005493	0.002930	0.100220	1.953071	2.107697	-1.400360
34196	0	-0.548604	0.279841	10.101047	-0.005469	0.002802	0.101011	1.962079	2.133868	-1.395368
34197	0	-0.532985	0.335013	10.180583	-0.005310	0.003357	0.101807	1.967298	2.163223	-1.388045
34198	0	-0.542810	0.315660	10.265842	-0.005411	0.003160	0.102659	1.976895	2.189579	-1.388709
34199	0	-0.514034	0.329441	10.284362	-0.005127	0.003296	0.102844	1.987959	2.211665	-1.384052
34200	0	-0.540018	0.310530	10.473446	-0.005399	0.003109	0.104734	1.996527	2.220384	-1.379638
34201	0	-0.519740	0.335681	10.528518	-0.005188	0.003357	0.105286	2.008969	2.237982	-1.379696
34202	0	-0.538930	0.341705	10.546689	-0.005390	0.003417	0.105467	2.021458	2.244358	-1.379407
34203	0	-0.512188	0.335645	10.540798	-0.005127	0.003357	0.105408	2.033290	2.246164	-1.379913
34204	0	-0.541083	0.316804	10.540844	-0.005423	0.003172	0.105408	2.041332	2.240793	-1.382527
34205	0	-0.517162	0.335543	10.485926	-0.005188	0.003357	0.104858	2.051825	2.230057	-1.379891
34206	0	-0.531915	0.353945	10.388368	-0.005339	0.003536	0.103883	2.067458	2.215912	-1.383181
34207	0	-0.523032	0.372740	10.290607	-0.005249	0.003723	0.102905	2.084196	2.202372	-1.384336
34208	0	-0.537244	0.397887	10.168661	-0.005396	0.003975	0.101686	2.100559	2.183195	-1.385069
34209	0	-0.497635	0.366456	10.107554	-0.005005	0.003662	0.101074	2.115127	2.157949	-1.382964
34210	0	-0.517111	0.361023	10.052777	-0.005193	0.003606	0.100527	2.131898	2.140493	-1.383955
34211	0	-0.486081	0.323992	9.881684	-0.004883	0.003235	0.098816	2.149486	2.122422	-1.389317
34212	0	-0.494142	0.319052	9.808526	-0.004962	0.003183	0.098084	2.169481	2.105630	-1.390576
34213	0	-0.480220	0.323856	9.735192	-0.004822	0.003235	0.097351	2.185388	2.089759	-1.391175
34214	0	-0.500851	0.318070	9.729193	-0.005027	0.003181	0.097291	2.197058	2.075122	-1.386757
34215	0	-0.462481	0.323345	9.600902	-0.004639	0.003235	0.096008	2.206798	2.065618	-1.385094
34216	0	-0.533582	0.293032	9.655886	-0.005343	0.002926	0.096559	2.223422	2.063526	-1.381698
34217	0	-0.530972	0.305108	9.600834	-0.005310	0.003052	0.096008	2.233960	2.070202	-1.380666
34218	0	-0.518601	0.292758	9.667980	-0.005188	0.002928	0.096680	2.244965	2.074800	-1.377518
34219	0	-0.556409	0.262188	9.661815	-0.005554	0.002625	0.096619	2.252970	2.093161	-1.368286
34220	0	-0.539778	0.273577	9.692169	-0.005391	0.002741	0.096922	2.258097	2.108033	-1.365959
34221	0	-0.532501	0.298823	9.783862	-0.005310	0.002991	0.097839	2.266250	2.132366	-1.360086
34222	0	-0.529300	0.317261	9.924040	-0.005280	0.003168	0.099241	2.282481	2.154908	-1.358058
34223	0	-0.551314	0.286759	10.046280	-0.005493	0.002869	0.100464	2.292218	2.184521	-1.352859
34224	0	-0.530907	0.322971	10.119250	-0.005290	0.003232	0.101193	2.300495	2.212860	-1.346921
34225	0	-0.502048	0.329273	10.125666	-0.005005	0.003296	0.101257	2.307736	2.237508	-1.345389
34226	0	-0.529741	0.371507	10.320777	-0.005281	0.003716	0.103209	2.316936	2.262142	-1.342593
34227	0	-0.508130	0.347882	10.369798	-0.005066	0.003479	0.103699	2.327392	2.285776	-1.334712
34228	0	-0.504219	0.335778	10.400166	-0.005036	0.003356	0.104002	2.339946	2.299085	-1.331902
34229	0	-0.531568	0.348187	10.436974	-0.005310	0.003479	0.104370	2.353581	2.312049	-1.327998
34230	0	-0.514059	0.330732	10.528440	-0.005138	0.003302	0.105285	2.370178	2.321109	-1.322221
34231	0	-0.542786	0.341990	10.534684	-0.005432	0.003418	0.105347	2.382594	2.323443	-1.322631
34232	0	-0.535548	0.366778	10.522487	-0.005363	0.003665	0.105225	2.395850	2.322349	-1.315146
34233	0	-0.542062	0.336418	10.461462	-0.005432	0.003357	0.104614	2.413917	2.316556	-1.313413
34234	0	-0.539285	0.338230	10.369919	-0.005409	0.003370	0.103699	2.437249	2.305392	-1.314355
34235	0	-0.547453	0.342170	10.388270	-0.005493	0.003418	0.103882	2.451309	2.291546	-1.310938
34236	0	-0.531350	0.343073	10.302920	-0.005335	0.003425	0.103028	2.467975	2.274807	-1.313728
34237	0	-0.528646	0.348395	10.217391	-0.005310	0.003479	0.102173	2.483348	2.255362	-1.317241
34238	0	-0.518472	0.301046	10.046643	-0.005203	0.003000	0.100466	2.504694	2.240792	-1.312231
34239	0	-0.504193	0.269007	10.040392	-0.005066	0.002686	0.100403	2.519518	2.220378	-1.314554
34240	0	-0.505598	0.306460	9.845273	-0.005080	0.003060	0.098452	2.534052	2.198972	-1.314367
34241	0	-0.516770	0.299772	9.820642	-0.005188	0.002991	0.098206	2.551697	2.181811	-1.309002
34242	0	-0.518858	0.307358	9.784113	-0.005209	0.003065	0.097840	2.571065	2.164665	-1.308005
34243	0	-0.505158	0.311728	9.674133	-0.005066	0.003113	0.096741	2.585788	2.154397	-1.306461
34244	0	-0.533647	0.312831	9.649764	-0.005342	0.003121	0.096498	2.603357	2.153731	-1.300862
34245	0	-0.512286	0.354612	9.613037	-0.005127	0.003540	0.096130	2.619896	2.155333	-1.294828
34246	0	-0.536266	0.343407	9.673965	-0.005363	0.003429	0.096740	2.634721	2.161141	-1.294401
34247	0	-0.519258	0.336050	9.661828	-0.005188	0.003357	0.096619	2.648233	2.173400	-1.294765
34248	0	-0.490112	0.330533	9.759373	-0.004892	0.003303	0.097594	2.660635	2.190033	-1.286748
34249	0	-0.494818	0.348076	9.881564	-0.004944	0.003479	0.098816	2.671816	2.201872	-1.287650
34250	0	-0.484438	0.354238	9.954677	-0.004831	0.003543	0.099547	2.680317	2.223437	-1.283396
34251	0	-0.526624	0.335653	9.966952	-0.005249	0.003357	0.099670	2.688919	2.249819	-1.280294
34252	0	-0.517700	0.353945	10.082740	-0.005162	0.003539	0.100828	2.698306	2.273064	-1.275470
34253	0	-0.520099	0.347970	10.205010	-0.005188	0.003479	0.102051	2.708015	2.294314	-1.274258
34254	0	-0.522639	0.341866	10.174306	-0.005214	0.003419	0.101744	2.716581	2.315195	-1.272974
34255	0	-0.525660	0.329936	10.259960	-0.005249	0.003296	0.102600	2.729213	2.330286	-1.272038
34256	0	-0.539174	0.324561	10.345227	-0.005386	0.003242	0.103453	2.742371	2.342536	-1.265073
34257	0	-0.549557	0.336063	10.400366	-0.005493	0.003357	0.104004	2.755025	2.351588	-1.260587
34258	0	-0.568688	0.288037	10.436871	-0.005681	0.002875	0.104369	2.769126	2.364698	-1.261009
34259	0	-0.591683	0.287601	10.491943	-0.005920	0.002869	0.104919	2.785559	2.367164	-1.256557
34260	0	-0.559999	0.331688	10.449148	-0.005609	0.003310	0.104491	2.801213	2.364348	-1.255960
34261	0	-0.560265	0.342586	10.424847	-0.005615	0.003418	0.104248	2.818142	2.357181	-1.256940
34262	0	-0.533434	0.344046	10.394325	-0.005346	0.003433	0.103943	2.834289	2.350450	-1.254478
34263	0	-0.511090	0.305888	10.308897	-0.005127	0.003052	0.103088	2.850292	2.339136	-1.253719
34264	0	-0.501622	0.344297	10.284569	-0.005034	0.003431	0.102845	2.871290	2.325437	-1.254683
34265	0	-0.516701	0.354713	10.205160	-0.005188	0.003540	0.102051	2.887182	2.308354	-1.253497
34266	0	-0.525070	0.343851	10.107588	-0.005269	0.003431	0.101075	2.903215	2.294032	-1.252618
34267	0	-0.529191	0.336335	9.985426	-0.005310	0.003357	0.099854	2.918417	2.279826	-1.254286
34268	0	-0.549894	0.331608	9.942802	-0.005518	0.003308	0.099427	2.935126	2.264319	-1.252792
34269	0	-0.541760	0.348643	9.875542	-0.005432	0.003479	0.098755	2.951495	2.254102	-1.254775
34270	0	-0.544901	0.380745	9.839014	-0.005465	0.003798	0.098390	2.969608	2.242571	-1.255920
34271	0	-0.530260	0.342593	9.832776	-0.005310	0.003418	0.098328	2.986508	2.240239	-1.253401
34272	0	-0.534991	0.319990	9.808352	-0.005357	0.003189	0.098083	3.006668	2.238342	-1.247606
34273	0	-0.518202	0.336046	9.741231	-0.005188	0.003357	0.097412	3.018307	2.237527	-1.242774
34274	0	-0.487051	0.373348	9.741201	-0.004871	0.003730	0.097412	3.030104	2.242877	-1.240479
34275	0	-0.513071	0.336188	9.771692	-0.005127	0.003357	0.097717	3.043348	2.253521	-1.236316
34276	0	-0.501653	0.324384	9.783821	-0.005013	0.003244	0.097838	3.050095	2.264590	-1.234326
34277	0	-0.501291	0.341981	9.875441	-0.005005	0.003418	0.098755	3.059609	2.280290	-1.232612
34278	0	-0.521515	0.366555	9.948480	-0.005204	0.003665	0.099485	3.067626	2.299440	-1.233927
34279	0	-0.526173	0.373005	10.027984	-0.005249	0.003723	0.100281	3.082791	2.320218	-1.230559
34280	0	-0.529068	0.355829	10.052103	-0.005275	0.003553	0.100522	3.095615	2.344585	-1.226833
34281	0	-0.544536	0.366250	10.125660	-0.005432	0.003662	0.101257	3.103219	2.365819	-1.223733
34282	0	-0.522665	0.384286	10.217042	-0.005215	0.003845	0.102171	3.107662	2.385256	-1.217177
34283	0	-0.538030	0.384833	10.345400	-0.005371	0.003845	0.103455	3.118152	2.401767	-1.215560
34284	0	-0.533655	0.379086	10.339123	-0.005329	0.003790	0.103392	3.126187	2.416273	-1.213576
34285	0	-0.519136	0.372499	10.412574	-0.005188	0.003723	0.104126	3.135118	2.426443	-1.214714
34286	0	-0.519892	0.361068	10.436872	-0.005195	0.003604	0.104369	3.149345	2.437124	-1.208892
34287	0	-0.518407	0.336057	10.424812	-0.005188	0.003357	0.104248	3.160071	2.439007	-1.206456
34288	0	-0.535170	0.306316	10.418748	-0.005363	0.003058	0.104187	3.171894	2.432284	-1.204819
34289	0	-0.547881	0.329713	10.388256	-0.005493	0.003296	0.103882	3.179837	2.423254	-1.212174
34290	0	-0.538910	0.360138	10.363946	-0.005404	0.003603	0.103639	3.184556	2.413632	-1.212347
34291	0	-0.560045	0.391292	10.253962	-0.005615	0.003906	0.102539	3.198438	2.403379	-1.212295
34292	0	-0.550884	0.355978	10.211337	-0.005525	0.003552	0.102113	3.213037	2.391887	-1.211559
34293	0	-0.572304	0.354351	10.186836	-0.005737	0.003540	0.101868	3.223268	2.382140	-1.212224
34294	0	-0.532636	0.391734	10.064866	-0.005343	0.003913	0.100648	3.234541	2.368979	-1.212483
34295	0	-0.516828	0.354613	9.985432	-0.005188	0.003540	0.099854	3.247717	2.352646	-1.213305
34296	0	-0.506997	0.343391	9.881764	-0.005088	0.003429	0.098817	3.259033	2.337802	-1.208114
34297	0	-0.535506	0.354031	9.875574	-0.005371	0.003540	0.098755	3.265464	2.325581	-1.210491
34298	0	-0.508104	0.379016	9.845118	-0.005095	0.003784	0.098451	3.278483	2.315040	-1.211331
34299	0	-0.548537	0.408750	9.826711	-0.005493	0.004089	0.098267	3.282358	2.312113	-1.210134
34300	0	-0.498090	0.384426	9.753451	-0.004990	0.003841	0.097534	3.291707	2.308081	-1.210171
34301	0	-0.512464	0.366496	9.802248	-0.005127	0.003662	0.098022	3.300976	2.311180	-1.203564
34302	0	-0.512727	0.354609	9.783809	-0.005122	0.003545	0.097838	3.308428	2.323112	-1.199657
34303	0	-0.500675	0.378577	9.790023	-0.005005	0.003784	0.097900	3.316178	2.331396	-1.198055
34304	0	-0.538106	0.329903	9.826530	-0.005375	0.003299	0.098266	3.322376	2.344784	-1.197888
34305	0	-0.532066	0.317246	9.918160	-0.005310	0.003174	0.099182	3.326598	2.362857	-1.192067
34306	0	-0.521877	0.365916	9.948494	-0.005210	0.003659	0.099485	3.332250	2.378944	-1.187462
34307	0	-0.556764	0.372246	10.034108	-0.005554	0.003723	0.100342	3.337201	2.400180	-1.182742
34308	0	-0.534795	0.395812	10.088895	-0.005338	0.003965	0.100889	3.334639	2.417874	-1.180869
34309	0	-0.520263	0.347767	10.137869	-0.005188	0.003479	0.101379	3.338768	2.440086	-1.173026
34310	0	-0.547646	0.359441	10.229236	-0.005462	0.003598	0.102293	3.340094	2.462453	-1.167461
34311	0	-0.520020	0.359926	10.333197	-0.005188	0.003601	0.103333	3.343608	2.481729	-1.160892
34312	0	-0.546417	0.353838	10.345223	-0.005457	0.003536	0.103453	3.351437	2.495631	-1.157028
34313	0	-0.549523	0.329873	10.449199	-0.005493	0.003296	0.104492	3.359904	2.503847	-1.154515
34314	0	-0.531578	0.348469	10.436908	-0.005315	0.003484	0.104369	3.366201	2.510574	-1.148172
34315	0	-0.554899	0.348041	10.430931	-0.005554	0.003479	0.104309	3.372942	2.510584	-1.142943
34316	0	-0.572030	0.372615	10.400423	-0.005727	0.003725	0.104004	3.379293	2.509296	-1.139928
34317	0	-0.566375	0.359933	10.412672	-0.005676	0.003601	0.104126	3.382467	2.501782	-1.142970
34318	0	-0.533156	0.366108	10.443276	-0.005346	0.003658	0.104432	3.390528	2.491674	-1.143372
34319	0	-0.548165	0.366780	10.241741	-0.005493	0.003662	0.102417	3.401886	2.485055	-1.146711
34320	0	-0.533325	0.385663	10.296705	-0.005348	0.003856	0.102966	3.407817	2.474390	-1.145925
34321	0	-0.523081	0.378806	10.223468	-0.005249	0.003784	0.102234	3.417007	2.460041	-1.146670
34322	0	-0.482879	0.379414	10.125905	-0.004848	0.003791	0.101258	3.425512	2.444872	-1.147174
34323	0	-0.498353	0.390419	10.089225	-0.005005	0.003906	0.100891	3.427911	2.426850	-1.151069
34324	0	-0.493681	0.396458	9.955146	-0.004963	0.003963	0.099550	3.434958	2.403023	-1.155280
34325	0	-0.492392	0.372618	9.893887	-0.004944	0.003723	0.098938	3.443125	2.385928	-1.155875
34326	0	-0.470610	0.372823	9.851246	-0.004722	0.003729	0.098512	3.447017	2.373933	-1.157972
34327	0	-0.517801	0.354223	9.820601	-0.005188	0.003540	0.098206	3.454191	2.368303	-1.159111
34328	0	-0.509926	0.342123	9.747362	-0.005108	0.003422	0.097473	3.458102	2.363932	-1.156334
34329	0	-0.542455	0.360159	9.771769	-0.005432	0.003601	0.097717	3.463290	2.361259	-1.160573
34330	0	-0.523011	0.347867	9.729033	-0.005235	0.003480	0.097290	3.466261	2.361552	-1.157246
34331	0	-0.537219	0.347694	9.722902	-0.005371	0.003479	0.097229	3.468296	2.368447	-1.151988
34332	0	-0.550006	0.401908	9.783836	-0.005496	0.004024	0.097838	3.467513	2.378856	-1.147863
34333	0	-0.532144	0.335243	9.875442	-0.005310	0.003357	0.098755	3.466755	2.397798	-1.144474
34334	0	-0.540380	0.328076	9.844745	-0.005394	0.003286	0.098448	3.464614	2.414667	-1.137143
34335	0	-0.501028	0.340963	9.960939	-0.005005	0.003418	0.099609	3.459363	2.426638	-1.134485
34336	0	-0.521229	0.339725	10.058444	-0.005199	0.003401	0.100585	3.459656	2.447016	-1.131361
34337	0	-0.519491	0.334670	10.089110	-0.005188	0.003357	0.100891	3.452281	2.460393	-1.125566
34338	0	-0.539795	0.296950	10.174399	-0.005385	0.002970	0.101745	3.456261	2.480646	-1.127903
34339	0	-0.532270	0.322938	10.272169	-0.005310	0.003235	0.102722	3.454327	2.500455	-1.124963
34340	0	-0.528519	0.358640	10.314804	-0.005275	0.003590	0.103148	3.454870	2.517706	-1.121608
34341	0	-0.537899	0.372171	10.351527	-0.005371	0.003723	0.103516	3.457342	2.531964	-1.116185
34342	0	-0.557671	0.322828	10.394167	-0.005570	0.003231	0.103942	3.458309	2.544765	-1.115990
34343	0	-0.567474	0.316674	10.418731	-0.005676	0.003174	0.104187	3.454425	2.548750	-1.113345
34344	0	-0.566751	0.352118	10.406542	-0.005673	0.003526	0.104065	3.453263	2.548163	-1.114256
34345	0	-0.555286	0.366032	10.363783	-0.005554	0.003662	0.103638	3.455125	2.552717	-1.117146
34346	0	-0.529403	0.341251	10.333325	-0.005307	0.003414	0.103333	3.457023	2.544023	-1.118595
34347	0	-0.535813	0.335656	10.363838	-0.005371	0.003357	0.103638	3.460278	2.535452	-1.118060
34348	0	-0.563527	0.311122	10.296812	-0.005651	0.003112	0.102967	3.463211	2.524470	-1.120676
34349	0	-0.529620	0.341549	10.229572	-0.005310	0.003418	0.102295	3.464009	2.514939	-1.123775
34350	0	-0.496241	0.328971	10.125902	-0.004977	0.003290	0.101258	3.467002	2.504072	-1.125603
34351	0	-0.523071	0.335578	10.052590	-0.005249	0.003357	0.100525	3.469148	2.488994	-1.126780
34352	0	-0.513034	0.310983	10.113730	-0.005152	0.003110	0.101136	3.472429	2.470542	-1.127966
34353	0	-0.517206	0.347990	9.942707	-0.005188	0.003479	0.099426	3.476836	2.457733	-1.125373
34354	0	-0.533264	0.336070	9.918336	-0.005340	0.003358	0.099183	3.483480	2.455403	-1.125453
34355	0	-0.548152	0.347942	9.906069	-0.005493	0.003479	0.099060	3.487288	2.447590	-1.124369
34356	0	-0.539709	0.304820	9.839040	-0.005409	0.003052	0.098390	3.486446	2.439283	-1.125921
34357	0	-0.530479	0.323277	9.863316	-0.005310	0.003235	0.098633	3.487271	2.438585	-1.121763
34358	0	-0.511272	0.310334	9.814487	-0.005116	0.003108	0.098145	3.485051	2.439878	-1.120669
34359	0	-0.518833	0.335558	9.844974	-0.005188	0.003357	0.098450	3.486707	2.445802	-1.117758
34360	0	-0.512808	0.286134	9.802255	-0.005128	0.002865	0.098022	3.485816	2.451843	-1.119073
34361	0	-0.488511	0.311359	9.881578	-0.004883	0.003113	0.098816	3.489895	2.460200	-1.118817
34362	0	-0.501945	0.323424	9.966901	-0.005010	0.003236	0.099669	3.491231	2.476795	-1.112954
34363	0	-0.501230	0.329426	9.991423	-0.005005	0.003296	0.099915	3.492463	2.491027	-1.113278
34364	0	-0.521059	0.286532	10.015734	-0.005203	0.002865	0.100158	3.496061	2.504653	-1.107070
34365	0	-0.501114	0.323220	10.131814	-0.005005	0.003235	0.101318	3.496061	2.517198	-1.103968
34366	0	-0.520952	0.346789	10.143919	-0.005200	0.003473	0.101439	3.492987	2.533568	-1.108790
34367	0	-0.519521	0.335483	10.223359	-0.005188	0.003357	0.102234	3.493571	2.547421	-1.110273
34368	0	-0.538915	0.347140	10.266008	-0.005385	0.003474	0.102660	3.493282	2.556989	-1.106347
34369	0	-0.506889	0.341228	10.290532	-0.005066	0.003418	0.102905	3.489787	2.566122	-1.108692
34370	0	-0.537505	0.315765	10.290458	-0.005378	0.003161	0.102904	3.488355	2.568700	-1.108348
34371	0	-0.506211	0.341910	10.351577	-0.005066	0.003418	0.103516	3.492322	2.570109	-1.108713
34372	0	-0.511599	0.341804	10.321068	-0.005119	0.003420	0.103210	3.492971	2.571708	-1.104254
34373	0	-0.505930	0.341753	10.394321	-0.005066	0.003418	0.103943	3.495116	2.570008	-1.104751
34374	0	-0.516423	0.311280	10.284478	-0.005176	0.003112	0.102844	3.498739	2.562938	-1.105566
34375	0	-0.510782	0.335528	10.315042	-0.005127	0.003357	0.103149	3.499381	2.547392	-1.108329
34376	0	-0.513916	0.347503	10.223634	-0.005150	0.003475	0.102236	3.501687	2.541038	-1.109574
34377	0	-0.499280	0.336451	10.192905	-0.005005	0.003357	0.101929	3.512647	2.532659	-1.105126
34378	0	-0.526915	0.337278	10.131920	-0.005286	0.003371	0.101318	3.516777	2.519195	-1.109597
34379	0	-0.535440	0.330109	10.070873	-0.005371	0.003296	0.100708	3.525046	2.506001	-1.113252
34380	0	-0.532066	0.348855	9.967233	-0.005339	0.003489	0.099671	3.527369	2.490963	-1.116211
34381	0	-0.542149	0.324071	9.973183	-0.005432	0.003235	0.099731	3.536377	2.484002	-1.113113
34382	0	-0.515725	0.337344	9.936557	-0.005167	0.003368	0.099365	3.544479	2.478018	-1.109609
34383	0	-0.536474	0.287325	9.899924	-0.005371	0.002869	0.098999	3.552043	2.476003	-1.107229
34384	0	-0.535111	0.318283	9.881632	-0.005359	0.003182	0.098816	3.554768	2.473043	-1.111816
34385	0	-0.518767	0.317420	9.906006	-0.005188	0.003174	0.099060	3.557425	2.478238	-1.112778
34386	0	-0.531006	0.329538	9.820558	-0.005310	0.003296	0.098206	3.558995	2.483427	-1.108578
34387	0	-0.506341	0.317264	9.863298	-0.005066	0.003174	0.098633	3.559758	2.486020	-1.108937
34388	0	-0.524971	0.298971	9.924282	-0.005244	0.002988	0.099243	3.564041	2.497573	-1.105078
34389	0	-0.507006	0.299283	9.954807	-0.005066	0.002991	0.099548	3.568563	2.507335	-1.098298
34390	0	-0.532565	0.342521	9.942482	-0.005319	0.003422	0.099425	3.574600	2.520715	-1.095699
34391	0	-0.537838	0.311712	10.015817	-0.005371	0.003113	0.100159	3.581588	2.534179	-1.090921
34392	0	-0.545725	0.343038	10.064440	-0.005447	0.003427	0.100645	3.587987	2.550874	-1.090945
34393	0	-0.537980	0.323395	10.150103	-0.005371	0.003235	0.101501	3.588951	2.566227	-1.091719
34394	0	-0.551720	0.323389	10.211048	-0.005511	0.003232	0.102111	3.593010	2.578115	-1.088662
34395	0	-0.549415	0.372570	10.198960	-0.005493	0.003723	0.101990	3.597778	2.584795	-1.089854
34396	0	-0.519565	0.348594	10.241567	-0.005190	0.003484	0.102416	3.602074	2.596502	-1.087034
34397	0	-0.531379	0.299174	10.302712	-0.005310	0.002991	0.103027	3.605031	2.606220	-1.088734
34398	0	-0.526043	0.305443	10.259893	-0.005257	0.003054	0.102599	3.607665	2.615600	-1.084977
34399	0	-0.518408	0.354448	10.339360	-0.005188	0.003540	0.103394	3.614290	2.616443	-1.082030
34400	0	-0.499163	0.318774	10.345470	-0.004997	0.003182	0.103455	3.621849	2.615552	-1.081639
34401	0	-0.505989	0.311643	10.351581	-0.005066	0.003113	0.103516	3.627482	2.614731	-1.087924
34402	0	-0.522470	0.300438	10.260055	-0.005238	0.002997	0.102600	3.636819	2.605806	-1.089067
34403	0	-0.547906	0.373306	10.290567	-0.005493	0.003723	0.102905	3.649359	2.595303	-1.087055
34404	0	-0.557372	0.356453	10.205135	-0.005588	0.003559	0.102051	3.656905	2.585001	-1.086173
34405	0	-0.523620	0.360627	10.186815	-0.005249	0.003601	0.101868	3.664190	2.575686	-1.082597
34406	0	-0.557451	0.306408	10.101493	-0.005590	0.003061	0.101014	3.668751	2.563132	-1.085209
34407	0	-0.535564	0.305725	10.028142	-0.005371	0.003052	0.100281	3.676403	2.551232	-1.091156
34408	0	-0.526775	0.337245	9.985492	-0.005280	0.003367	0.099854	3.683516	2.543052	-1.091390
34409	0	-0.530266	0.336363	9.924333	-0.005310	0.003357	0.099243	3.692596	2.539984	-1.093410
34410	0	-0.528401	0.343343	9.912161	-0.005296	0.003430	0.099121	3.697424	2.531650	-1.092689
34411	0	-0.511983	0.330089	9.875509	-0.005127	0.003296	0.098755	3.704495	2.528501	-1.090464
34412	0	-0.541306	0.319241	9.924313	-0.005418	0.003183	0.099243	3.716197	2.528177	-1.089282
34413	0	-0.494097	0.360591	9.826657	-0.004944	0.003601	0.098267	3.723087	2.530113	-1.088797
34414	0	-0.493613	0.361393	9.905908	-0.004938	0.003611	0.099059	3.728159	2.532987	-1.086414
34415	0	-0.525057	0.367046	9.857138	-0.005249	0.003662	0.098572	3.739083	2.539851	-1.083202
34416	0	-0.519369	0.362062	9.863164	-0.005192	0.003617	0.098632	3.744143	2.547015	-1.078858
34417	0	-0.544346	0.342149	9.991381	-0.005432	0.003418	0.099915	3.749433	2.565577	-1.081900
34418	0	-0.540078	0.373242	10.021736	-0.005394	0.003730	0.100218	3.753572	2.578313	-1.076935
34419	0	-0.532005	0.372662	10.003596	-0.005310	0.003723	0.100037	3.758715	2.594802	-1.072919
34420	0	-0.540020	0.324605	10.119375	-0.005391	0.003242	0.101194	3.764953	2.610244	-1.071004
34421	0	-0.513552	0.323767	10.162301	-0.005127	0.003235	0.101624	3.769212	2.624846	-1.066362
34422	0	-0.551800	0.336430	10.204837	-0.005510	0.003362	0.102049	3.773187	2.638776	-1.066960
34423	0	-0.513371	0.342030	10.253865	-0.005127	0.003418	0.102539	3.776806	2.651453	-1.063867
34424	0	-0.508566	0.348727	10.284287	-0.005080	0.003483	0.102843	3.782741	2.662707	-1.062612
34425	0	-0.531603	0.354526	10.363721	-0.005310	0.003540	0.103638	3.789458	2.674278	-1.058545
34426	0	-0.575081	0.330884	10.320837	-0.005750	0.003305	0.103209	3.794118	2.680704	-1.058057
34427	0	-0.555162	0.342415	10.339349	-0.005554	0.003418	0.103394	3.801802	2.683183	-1.059512
34428	0	-0.542255	0.362053	10.394189	-0.005427	0.003613	0.103942	3.811417	2.683369	-1.063712
34429	0	-0.541764	0.354477	10.333312	-0.005432	0.003540	0.103333	3.817357	2.672501	-1.063489
34430	0	-0.539363	0.367242	10.247944	-0.005404	0.003671	0.102479	3.819975	2.666365	-1.060103
34431	0	-0.548274	0.360889	10.186796	-0.005493	0.003601	0.101868	3.829419	2.659742	-1.058865
34432	0	-0.527344	0.374480	10.168515	-0.005289	0.003738	0.101685	3.837225	2.647475	-1.061574
34433	0	-0.554033	0.342807	10.162395	-0.005554	0.003418	0.101624	3.849193	2.636964	-1.060401
34434	0	-0.489985	0.362415	10.095280	-0.004916	0.003620	0.100952	3.854271	2.623676	-1.062276
34435	0	-0.492699	0.360617	10.052555	-0.004944	0.003601	0.100525	3.860592	2.609435	-1.059808
34436	0	-0.495615	0.379918	10.022123	-0.004972	0.003794	0.100221	3.867323	2.597338	-1.064205
34437	0	-0.504929	0.372963	9.948791	-0.005066	0.003723	0.099487	3.875256	2.583265	-1.063015
34438	0	-0.514704	0.337370	9.918338	-0.005156	0.003369	0.099183	3.880772	2.578500	-1.062565
34439	0	-0.542772	0.329889	9.875503	-0.005432	0.003296	0.098755	3.884712	2.578501	-1.063137
34440	0	-0.541868	0.330512	9.851089	-0.005424	0.003302	0.098511	3.889218	2.577697	-1.058351
34441	0	-0.548874	0.348278	9.851086	-0.005493	0.003479	0.098511	3.894025	2.577589	-1.057476
34442	0	-0.560308	0.373060	9.881609	-0.005607	0.003730	0.098816	3.895315	2.578327	-1.053885
34443	0	-0.537188	0.317612	9.851063	-0.005371	0.003174	0.098511	3.898376	2.584374	-1.053593
34444	0	-0.525399	0.323969	9.875373	-0.005251	0.003239	0.098754	3.899935	2.592796	-1.049518
34445	0	-0.525254	0.360143	9.918193	-0.005249	0.003601	0.099182	3.900707	2.601893	-1.048278
34446	0	-0.531991	0.354405	9.948609	-0.005318	0.003540	0.099486	3.905660	2.609564	-1.047603
34447	0	-0.525576	0.354904	9.942559	-0.005249	0.003540	0.099426	3.916354	2.621817	-1.038239
34448	0	-0.514919	0.319668	10.137694	-0.005141	0.003192	0.101377	3.922003	2.635750	-1.036095
34449	0	-0.501296	0.366153	10.131798	-0.005005	0.003662	0.101318	3.921630	2.649495	-1.029180
34450	0	-0.546051	0.347525	10.180510	-0.005448	0.003477	0.101806	3.919827	2.667939	-1.023722
34451	0	-0.556324	0.360309	10.235540	-0.005554	0.003601	0.102356	3.922303	2.682900	-1.020500
34452	0	-0.563994	0.366820	10.284189	-0.005633	0.003666	0.102842	3.925041	2.695427	-1.020627
34453	0	-0.549750	0.372053	10.333238	-0.005493	0.003723	0.103333	3.922284	2.704958	-1.015554
34454	0	-0.562093	0.378353	10.290429	-0.005624	0.003778	0.102904	3.927999	2.706634	-1.012547
34455	0	-0.548971	0.366606	10.296635	-0.005493	0.003662	0.102966	3.932437	2.707744	-1.010188
34456	0	-0.505121	0.403585	10.296575	-0.005059	0.004036	0.102965	3.932326	2.703651	-1.006536
34457	0	-0.524643	0.378803	10.302733	-0.005249	0.003784	0.103027	3.936602	2.705865	-1.006888
34458	0	-0.517476	0.373515	10.278248	-0.005183	0.003730	0.102782	3.942482	2.701371	-1.005281
34459	0	-0.517833	0.348246	10.284461	-0.005188	0.003479	0.102844	3.946227	2.695725	-1.005183
34460	0	-0.503297	0.373381	10.253960	-0.005047	0.003730	0.102539	3.950525	2.685292	-1.006518
34461	0	-0.505431	0.330256	10.205114	-0.005066	0.003296	0.102051	3.957828	2.677190	-1.005576
34462	0	-0.496452	0.380048	10.131907	-0.004982	0.003797	0.101318	3.961998	2.662741	-1.010729
34463	0	-0.535519	0.366653	10.156318	-0.005371	0.003662	0.101562	3.966739	2.649544	-1.007251
34464	0	-0.532494	0.379724	9.997715	-0.005340	0.003793	0.099977	3.971603	2.637733	-1.007832
34465	0	-0.535683	0.384255	9.918300	-0.005371	0.003845	0.099182	3.968243	2.626262	-1.007706
34466	0	-0.545407	0.365995	9.893939	-0.005465	0.003656	0.098939	3.972064	2.618838	-1.004557
34467	0	-0.511614	0.390770	9.899953	-0.005127	0.003906	0.098999	3.973444	2.611375	-1.005183
34468	0	-0.534208	0.366843	9.869507	-0.005350	0.003664	0.098695	3.978252	2.606692	-0.999738
34469	0	-0.493479	0.335750	9.851118	-0.004944	0.003357	0.098511	3.978572	2.600758	-0.994623
34470	0	-0.516349	0.366374	9.826691	-0.005170	0.003663	0.098267	3.979036	2.598657	-0.998924
34471	0	-0.512046	0.348066	9.808378	-0.005127	0.003479	0.098083	3.980611	2.596354	-1.002919
34472	0	-0.505801	0.342092	9.863258	-0.005054	0.003421	0.098633	3.980396	2.606558	-1.001838
34473	0	-0.500809	0.372565	9.869359	-0.005005	0.003723	0.098694	3.982951	2.615334	-1.002407
34474	0	-0.519881	0.366895	9.930295	-0.005195	0.003667	0.099303	3.984983	2.625099	-1.001707
34475	0	-0.537618	0.384211	9.973129	-0.005371	0.003845	0.099731	3.981040	2.635843	-1.000354
34476	0	-0.539141	0.353544	10.021817	-0.005382	0.003533	0.100219	3.983052	2.652027	-0.998107
34477	0	-0.543833	0.371823	10.113510	-0.005432	0.003723	0.101135	3.977060	2.663686	-0.993760
34478	0	-0.526507	0.359524	10.064566	-0.005261	0.003591	0.100646	3.981895	2.672409	-0.988089
34479	0	-0.513444	0.372079	10.180635	-0.005127	0.003723	0.101807	3.978787	2.685663	-0.986685
34480	0	-0.539554	0.334951	10.223250	-0.005386	0.003351	0.102233	3.976411	2.700779	-0.983811
34481	0	-0.513136	0.359992	10.296613	-0.005127	0.003601	0.102966	3.974586	2.710450	-0.982057
34482	0	-0.538169	0.334957	10.327062	-0.005381	0.003354	0.103271	3.969003	2.716884	-0.985976
34483	0	-0.537601	0.329416	10.296611	-0.005371	0.003296	0.102966	3.966487	2.727394	-0.986776
34484	0	-0.525977	0.347269	10.302646	-0.005260	0.003475	0.103026	3.963079	2.732347	-0.981751
34485	0	-0.567050	0.360380	10.278343	-0.005676	0.003601	0.102783	3.965416	2.730768	-0.980272
34486	0	-0.529389	0.379133	10.266129	-0.005299	0.003789	0.102661	3.967361	2.730254	-0.978148
34487	0	-0.536073	0.366081	10.241758	-0.005371	0.003662	0.102417	3.965140	2.723688	-0.979180
34488	0	-0.539947	0.347306	10.217458	-0.005412	0.003476	0.102174	3.960867	2.714492	-0.980351
34489	0	-0.535878	0.347510	10.180742	-0.005371	0.003479	0.101807	3.955636	2.705512	-0.980219
34490	0	-0.557798	0.371685	10.180819	-0.005590	0.003715	0.101808	3.957362	2.696696	-0.984026
34491	0	-0.541441	0.329217	10.107529	-0.005432	0.003296	0.101074	3.952218	2.681260	-0.980020
34492	0	-0.526326	0.365394	10.150399	-0.005275	0.003654	0.101503	3.950707	2.672861	-0.976006
34493	0	-0.535966	0.366251	10.064757	-0.005371	0.003662	0.100647	3.950248	2.664628	-0.974310
34494	0	-0.521508	0.360343	9.948880	-0.005227	0.003601	0.099488	3.952009	2.655508	-0.972128
34495	0	-0.493273	0.366116	9.918272	-0.004944	0.003662	0.099182	3.949942	2.647845	-0.977902
34496	0	-0.503488	0.341678	9.893935	-0.005044	0.003415	0.098939	3.950913	2.641983	-0.976107
34497	0	-0.542478	0.317218	9.863327	-0.005432	0.003174	0.098633	3.948037	2.638449	-0.976435
34498	0	-0.559310	0.347421	9.857226	-0.005601	0.003475	0.098572	3.945957	2.634752	-0.982195
34499	0	-0.536630	0.377885	9.912156	-0.005371	0.003784	0.099121	3.938794	2.634044	-0.981952
34500	0	-0.536080	0.358664	9.936538	-0.005362	0.003590	0.099365	3.934373	2.638114	-0.981869
34501	0	-0.531027	0.372185	9.930424	-0.005310	0.003723	0.099304	3.931883	2.643322	-0.982466
34502	0	-0.537529	0.347099	9.954834	-0.005372	0.003476	0.099548	3.924949	2.651801	-0.980798
34503	0	-0.506942	0.310825	9.960934	-0.005066	0.003113	0.099609	3.918695	2.660505	-0.978967
34504	0	-0.519897	0.328042	10.034086	-0.005196	0.003286	0.100341	3.910864	2.669036	-0.976944
34505	0	-0.525286	0.317015	10.058585	-0.005249	0.003174	0.100586	3.905612	2.677788	-0.969621
34506	0	-0.526323	0.310302	10.052367	-0.005257	0.003105	0.100524	3.902098	2.689820	-0.964085
34507	0	-0.519152	0.329636	10.144023	-0.005188	0.003296	0.101440	3.901509	2.698347	-0.959889
34508	0	-0.538060	0.316983	10.186675	-0.005379	0.003174	0.101867	3.895866	2.705478	-0.961176
34509	0	-0.556127	0.366256	10.211142	-0.005554	0.003662	0.102112	3.895234	2.717956	-0.956885
34510	0	-0.551098	0.365587	10.211090	-0.005507	0.003662	0.102111	3.887058	2.726560	-0.954060
34511	0	-0.524619	0.347345	10.229526	-0.005249	0.003479	0.102295	3.879605	2.727602	-0.946627
34512	0	-0.548753	0.340322	10.247813	-0.005487	0.003407	0.102478	3.874666	2.732358	-0.944927
34513	0	-0.543268	0.371522	10.278346	-0.005432	0.003723	0.102783	3.864581	2.737746	-0.943091
34514	0	-0.542648	0.303628	10.217318	-0.005433	0.003036	0.102173	3.864081	2.735126	-0.941796
34515	0	-0.523929	0.317594	10.211225	-0.005249	0.003174	0.102112	3.865094	2.728610	-0.934634
34516	0	-0.528147	0.354223	10.168512	-0.005291	0.003544	0.101685	3.861875	2.722573	-0.932823
34517	0	-0.517009	0.354287	10.217366	-0.005188	0.003540	0.102173	3.863597	2.707094	-0.929638
34518	0	-0.520029	0.373053	10.168612	-0.005214	0.003728	0.101686	3.865098	2.696533	-0.927366
34519	0	-0.542134	0.341960	10.137992	-0.005432	0.003418	0.101379	3.865493	2.688909	-0.923437
34520	0	-0.509535	0.323717	10.052641	-0.005106	0.003238	0.100526	3.863394	2.681318	-0.920199
34521	0	-0.529479	0.311592	10.046458	-0.005310	0.003113	0.100464	3.865434	2.668557	-0.919417
34522	0	-0.532977	0.323615	9.973312	-0.005341	0.003241	0.099732	3.858831	2.660946	-0.919453
34523	0	-0.499464	0.329525	9.967095	-0.005005	0.003296	0.099670	3.856564	2.653671	-0.916231
34524	0	-0.509791	0.298658	9.967189	-0.005107	0.002989	0.099671	3.852458	2.647722	-0.910376
34525	0	-0.530163	0.317737	9.863315	-0.005310	0.003174	0.098633	3.855034	2.642965	-0.912392
34526	0	-0.516997	0.299940	9.912113	-0.005172	0.002997	0.099121	3.855808	2.645495	-0.910554
34527	0	-0.506484	0.329552	9.979255	-0.005066	0.003296	0.099792	3.853819	2.649052	-0.910904
34528	0	-0.536859	0.304951	9.924324	-0.005369	0.003051	0.099243	3.850759	2.652570	-0.901706
34529	0	-0.548904	0.280580	9.942655	-0.005493	0.002808	0.099426	3.847059	2.652312	-0.897586
34530	0	-0.512372	0.310997	9.991429	-0.005119	0.003109	0.099915	3.846628	2.661681	-0.890925
34531	0	-0.525219	0.274773	10.046367	-0.005249	0.002747	0.100464	3.846346	2.669829	-0.885405
34532	0	-0.519854	0.286699	9.991350	-0.005195	0.002871	0.099914	3.840626	2.678777	-0.882794
34533	0	-0.519303	0.311818	10.015826	-0.005188	0.003113	0.100159	3.845161	2.689021	-0.877703
34534	0	-0.532167	0.306147	10.095116	-0.005321	0.003062	0.100951	3.842601	2.695057	-0.877661
34535	0	-0.543526	0.311018	10.095206	-0.005432	0.003113	0.100952	3.837947	2.703040	-0.872892
34536	0	-0.532091	0.316365	10.192768	-0.005317	0.003168	0.101928	3.831243	2.712247	-0.868531
34537	0	-0.537638	0.342360	10.192824	-0.005371	0.003418	0.101929	3.835856	2.723073	-0.869914
34538	0	-0.520019	0.367075	10.198782	-0.005198	0.003673	0.101988	3.832053	2.729204	-0.860034
34539	0	-0.488361	0.360314	10.229481	-0.004883	0.003601	0.102295	3.832621	2.734424	-0.852096
34540	0	-0.512507	0.390946	10.241625	-0.005129	0.003910	0.102416	3.830137	2.734785	-0.849477
34541	0	-0.505872	0.403051	10.241726	-0.005066	0.004028	0.102417	3.830732	2.731578	-0.851239
34542	0	-0.486454	0.397173	10.284440	-0.004869	0.003971	0.102844	3.829587	2.731822	-0.850230
34543	0	-0.518067	0.403029	10.205108	-0.005188	0.004028	0.102051	3.829928	2.728170	-0.848134
34544	0	-0.498183	0.360714	10.180699	-0.004991	0.003605	0.101807	3.830588	2.722825	-0.841983
34545	0	-0.511695	0.348368	10.168491	-0.005127	0.003479	0.101685	3.833935	2.716130	-0.840927
34546	0	-0.497416	0.306237	10.137986	-0.004985	0.003060	0.101379	3.834299	2.708450	-0.836600
34547	0	-0.493396	0.287100	10.028118	-0.004944	0.002869	0.100281	3.835043	2.701602	-0.831901
34548	0	-0.534113	0.213955	10.022032	-0.005352	0.002140	0.100220	3.832485	2.693774	-0.830769
34549	0	-0.554583	0.232097	10.028119	-0.005554	0.002319	0.100281	3.832348	2.688589	-0.826441
34550	0	-0.577710	0.250632	9.979275	-0.005782	0.002505	0.099792	3.831525	2.687385	-0.823566
34551	0	-0.573288	0.268550	9.918239	-0.005737	0.002686	0.099182	3.829482	2.686817	-0.817470
34552	0	-0.566012	0.257169	9.973164	-0.005668	0.002563	0.099731	3.837924	2.682132	-0.807481
34553	0	-0.561523	0.207683	9.967038	-0.005615	0.002075	0.099670	3.837763	2.686595	-0.803737
34554	0	-0.548863	0.244835	9.918133	-0.005493	0.002444	0.099181	3.840390	2.685489	-0.794367
34555	0	-0.512676	0.287610	9.973124	-0.005127	0.002869	0.099731	3.846858	2.690076	-0.795890
34556	0	-0.512947	0.306939	9.985233	-0.005127	0.003066	0.099853	3.848606	2.697255	-0.788195
34557	0	-0.488128	0.323578	10.021977	-0.004883	0.003235	0.100220	3.847538	2.699737	-0.781477
34558	0	-0.500464	0.373087	10.095177	-0.005002	0.003724	0.100952	3.853103	2.707451	-0.781513
34559	0	-0.506951	0.433730	10.076870	-0.005066	0.004333	0.100769	3.855323	2.716030	-0.777140
34560	0	-0.501164	0.477091	10.143935	-0.005013	0.004767	0.101439	3.857152	2.719208	-0.767498
34561	0	-0.500669	0.470031	10.168445	-0.005005	0.004700	0.101685	3.855695	2.725947	-0.767033
34562	0	-0.482633	0.494891	10.162235	-0.004826	0.004945	0.101623	3.858175	2.731351	-0.766501
34563	0	-0.512858	0.476154	10.180652	-0.005127	0.004761	0.101807	3.856943	2.737707	-0.762513
34564	0	-0.494699	0.464156	10.150046	-0.004948	0.004640	0.101501	3.856980	2.741386	-0.757746
34565	0	-0.530679	0.402969	10.192883	-0.005310	0.004028	0.101929	3.856338	2.742476	-0.759555
34566	0	-0.542363	0.366552	10.162363	-0.005426	0.003664	0.101624	3.855839	2.743435	-0.752119
34567	0	-0.542724	0.323398	10.180693	-0.005432	0.003235	0.101807	3.852641	2.742545	-0.749406
34568	0	-0.560312	0.293021	10.180671	-0.005606	0.002928	0.101807	3.853157	2.744263	-0.748587
34569	0	-0.548314	0.281075	10.199020	-0.005493	0.002808	0.101990	3.854384	2.737464	-0.745826
34570	0	-0.546008	0.226696	10.144107	-0.005473	0.002264	0.101440	3.855367	2.726786	-0.736366
34571	0	-0.578685	0.201909	10.162409	-0.005798	0.002014	0.101624	3.858589	2.718501	-0.733907
34572	0	-0.557777	0.221354	10.077066	-0.005592	0.002207	0.100770	3.863844	2.706637	-0.734339
34573	0	-0.554200	0.232540	10.107475	-0.005554	0.002319	0.101074	3.868307	2.697523	-0.734730
34574	0	-0.552004	0.258450	10.003790	-0.005530	0.002575	0.100038	3.876854	2.690128	-0.730487
34575	0	-0.560653	0.256810	10.009803	-0.005615	0.002563	0.100098	3.879713	2.684564	-0.725782
34576	0	-0.546824	0.275920	9.948762	-0.005476	0.002755	0.099487	3.881929	2.680149	-0.721176
34577	0	-0.524228	0.305897	9.979261	-0.005249	0.003052	0.099792	3.887763	2.676880	-0.716108
34578	0	-0.547367	0.343751	9.918225	-0.005480	0.003431	0.099182	3.892443	2.674022	-0.709226
34579	0	-0.524729	0.366884	9.954818	-0.005249	0.003662	0.099548	3.897746	2.676624	-0.707410
34580	0	-0.494146	0.368056	9.905889	-0.004941	0.003675	0.099059	3.901206	2.681560	-0.700590
34581	0	-0.500348	0.409236	9.893794	-0.005005	0.004089	0.098938	3.902205	2.684421	-0.698897
34582	0	-0.506308	0.422038	9.985242	-0.005063	0.004217	0.099853	3.903452	2.688728	-0.693796
34583	0	-0.494731	0.440029	9.966998	-0.004944	0.004395	0.099670	3.907651	2.696952	-0.683936
34584	0	-0.501192	0.453390	10.003543	-0.005013	0.004528	0.100036	3.911906	2.700320	-0.673162
34585	0	-0.488317	0.458391	10.070771	-0.004883	0.004578	0.100708	3.916594	2.704909	-0.664998
34586	0	-0.494991	0.453403	10.009622	-0.004945	0.004529	0.100097	3.919938	2.714694	-0.652506
34587	0	-0.519217	0.440241	10.095159	-0.005188	0.004395	0.100952	3.926417	2.723576	-0.646735
34588	0	-0.538366	0.422961	10.107198	-0.005380	0.004227	0.101072	3.927264	2.731990	-0.636010
34589	0	-0.531291	0.342094	10.064672	-0.005310	0.003418	0.100647	3.928153	2.739790	-0.635172
34590	0	-0.543781	0.336596	10.174454	-0.005438	0.003363	0.101745	3.929342	2.744320	-0.636291
34591	0	-0.549597	0.329981	10.186740	-0.005493	0.003296	0.101868	3.931244	2.751728	-0.625931
34592	0	-0.525116	0.336665	10.150063	-0.005255	0.003365	0.101501	3.931011	2.752344	-0.627018
34593	0	-0.542942	0.293140	10.162363	-0.005432	0.002930	0.101624	3.930381	2.753329	-0.614661
34594	0	-0.561074	0.287933	10.198951	-0.005610	0.002872	0.101990	3.936577	2.758284	-0.614193
34595	0	-0.555189	0.238678	10.217283	-0.005554	0.002380	0.102173	3.941126	2.759759	-0.605857
34596	0	-0.536218	0.251798	10.217204	-0.005366	0.002515	0.102172	3.942009	2.759205	-0.594261
34597	0	-0.530539	0.287390	10.174570	-0.005310	0.002869	0.101746	3.945240	2.757951	-0.583961
34598	0	-0.535354	0.318794	10.156278	-0.005362	0.003183	0.101562	3.947692	2.753066	-0.574191
34599	0	-0.560572	0.293615	10.137973	-0.005615	0.002930	0.101379	3.952242	2.746927	-0.573473
34600	0	-0.527890	0.313829	10.107445	-0.005291	0.003125	0.101074	3.964297	2.737851	-0.572025
34601	0	-0.529933	0.379156	10.076933	-0.005310	0.003784	0.100769	3.969921	2.729885	-0.561723
34602	0	-0.521584	0.398698	10.058636	-0.005228	0.003982	0.100586	3.973241	2.719811	-0.551233
34603	0	-0.493213	0.366555	9.979293	-0.004944	0.003662	0.099792	3.974368	2.710764	-0.548609
34604	0	-0.503378	0.391730	9.979278	-0.005043	0.003913	0.099792	3.976581	2.704677	-0.544209
34605	0	-0.499752	0.385149	9.948743	-0.005005	0.003845	0.099487	3.981001	2.700841	-0.541756
34606	0	-0.473384	0.447276	9.960976	-0.004746	0.004468	0.099609	3.983665	2.690964	-0.538663
34607	0	-0.518088	0.440174	9.967046	-0.005188	0.004395	0.099670	3.989144	2.687141	-0.531116
34608	0	-0.523189	0.422751	9.851083	-0.005236	0.004225	0.098511	3.989561	2.687109	-0.520198
34609	0	-0.542596	0.403047	9.960962	-0.005432	0.004028	0.099609	3.989199	2.683981	-0.509238
34610	0	-0.554101	0.379007	9.881588	-0.005542	0.003788	0.098816	3.988840	2.687462	-0.500511
34611	0	-0.500035	0.390938	9.936534	-0.005005	0.003906	0.099365	3.989633	2.686385	-0.490206
34612	0	-0.512009	0.373411	9.918184	-0.005118	0.003729	0.099182	3.992890	2.692287	-0.478814
34613	0	-0.519218	0.354168	9.960910	-0.005188	0.003540	0.099609	3.992009	2.701100	-0.463199
34614	0	-0.538233	0.317590	10.015762	-0.005380	0.003177	0.100158	3.988324	2.708519	-0.450935
34615	0	-0.550164	0.317580	10.028023	-0.005493	0.003174	0.100281	3.987790	2.722302	-0.439495
34616	0	-0.551667	0.287506	10.076671	-0.005510	0.002872	0.100767	3.987918	2.733737	-0.429724
34617	0	-0.555737	0.275004	10.076877	-0.005554	0.002747	0.100769	3.989001	2.741556	-0.417774
34618	0	-0.562809	0.312280	10.156110	-0.005622	0.003119	0.101562	3.989896	2.752689	-0.407200
34619	0	-0.580342	0.354361	10.156209	-0.005798	0.003540	0.101562	3.991024	2.762561	-0.399098
34620	0	-0.563270	0.366776	10.253776	-0.005626	0.003669	0.102538	3.986994	2.774654	-0.390448
34621	0	-0.537108	0.378391	10.241700	-0.005371	0.003784	0.102417	3.983766	2.778829	-0.377566
34622	0	-0.543201	0.378523	10.284422	-0.005433	0.003783	0.102844	3.983043	2.782135	-0.371005
34623	0	-0.506397	0.378587	10.296634	-0.005066	0.003784	0.102966	3.981956	2.784033	-0.359319
34624	0	-0.493096	0.397262	10.278259	-0.004940	0.003970	0.102782	3.981672	2.778484	-0.352643
34625	0	-0.493619	0.372146	10.278363	-0.004944	0.003723	0.102783	3.976733	2.774472	-0.349583
34626	0	-0.486260	0.390659	10.321053	-0.004868	0.003902	0.103210	3.978279	2.773427	-0.346952
34627	0	-0.505009	0.378404	10.247881	-0.005066	0.003784	0.102478	3.974994	2.760317	-0.344543
34628	0	-0.526735	0.397053	10.186905	-0.005279	0.003966	0.101869	3.976626	2.751642	-0.332572
34629	0	-0.517221	0.396956	10.180736	-0.005188	0.003967	0.101807	3.976015	2.738384	-0.332822
34630	0	-0.526292	0.367019	10.131997	-0.005279	0.003666	0.101319	3.977691	2.724982	-0.325919
34631	0	-0.535557	0.378672	10.052564	-0.005371	0.003784	0.100525	3.977424	2.711864	-0.323749
34632	0	-0.551479	0.355005	10.003788	-0.005524	0.003545	0.100038	3.980304	2.705625	-0.308710
34633	0	-0.554454	0.360172	9.906058	-0.005554	0.003601	0.099060	3.977919	2.698913	-0.303683
34634	0	-0.539931	0.323703	9.918379	-0.005413	0.003236	0.099183	3.976151	2.687524	-0.297670
34635	0	-0.517707	0.329799	9.826711	-0.005188	0.003296	0.098267	3.975427	2.678671	-0.281368
34636	0	-0.504355	0.330247	9.857171	-0.005044	0.003300	0.098572	3.975514	2.682493	-0.272596
34637	0	-0.506161	0.299354	9.875502	-0.005066	0.002991	0.098755	3.975613	2.682116	-0.270201
34638	0	-0.493328	0.342172	9.851088	-0.004935	0.003423	0.098511	3.971285	2.683971	-0.258663
34639	0	-0.494121	0.353641	9.863307	-0.004944	0.003540	0.098633	3.963890	2.684934	-0.249290
34640	0	-0.518132	0.371259	9.857199	-0.005183	0.003716	0.098572	3.957305	2.687145	-0.245027
34641	0	-0.524873	0.341233	9.887716	-0.005249	0.003418	0.098877	3.947571	2.691039	-0.240728
34642	0	-0.531068	0.334084	9.960947	-0.005310	0.003345	0.099609	3.940146	2.696086	-0.232767
34643	0	-0.512927	0.384565	9.973131	-0.005127	0.003845	0.099731	3.937450	2.703035	-0.227576
34644	0	-0.538135	0.396686	10.040160	-0.005376	0.003967	0.100402	3.933774	2.713590	-0.222920
34645	0	-0.531950	0.384079	10.052457	-0.005310	0.003845	0.100525	3.925584	2.728817	-0.217221
34646	0	-0.521455	0.377644	10.125592	-0.005207	0.003775	0.101256	3.924456	2.741323	-0.203963
34647	0	-0.525190	0.365620	10.144049	-0.005249	0.003662	0.101440	3.914574	2.748909	-0.196309
34648	0	-0.525819	0.388578	10.211195	-0.005255	0.003894	0.102112	3.902292	2.757240	-0.190416
34649	0	-0.512951	0.420777	10.253908	-0.005127	0.004211	0.102539	3.894978	2.764456	-0.181469
34650	0	-0.507086	0.389288	10.308863	-0.005072	0.003899	0.103088	3.885343	2.767958	-0.170711
34651	0	-0.500024	0.372125	10.253936	-0.005005	0.003723	0.102539	3.879939	2.766872	-0.159347
34652	0	-0.523751	0.341243	10.314959	-0.005240	0.003413	0.103149	3.875806	2.768040	-0.147722
34653	0	-0.506007	0.329484	10.253939	-0.005066	0.003296	0.102539	3.871344	2.765417	-0.127961
34654	0	-0.547333	0.329401	10.235637	-0.005482	0.003293	0.102356	3.869071	2.760258	-0.119693
34655	0	-0.566928	0.329523	10.235637	-0.005676	0.003296	0.102356	3.864975	2.756409	-0.102965
34656	0	-0.553050	0.329017	10.150215	-0.005541	0.003294	0.101501	3.857303	2.748620	-0.082009
34657	0	-0.578798	0.329464	10.199038	-0.005798	0.003296	0.101990	3.852486	2.741366	-0.075756
34658	0	-0.583154	0.341457	10.150289	-0.005839	0.003415	0.101502	3.848478	2.736852	-0.068149
34659	0	-0.548530	0.360007	10.119675	-0.005493	0.003601	0.101196	3.843961	2.732467	-0.057739
34660	0	-0.504139	0.366323	10.101350	-0.005051	0.003659	0.101013	3.845062	2.726087	-0.044756
34661	0	-0.511580	0.292944	10.095272	-0.005127	0.002930	0.100952	3.841333	2.717402	-0.031046
34662	0	-0.491020	0.323196	10.034339	-0.004922	0.003234	0.100343	3.835631	2.708623	-0.023729
34663	0	-0.481267	0.347751	10.028125	-0.004822	0.003479	0.100281	3.830479	2.702313	-0.009451
34664	0	-0.485760	0.378044	10.003696	-0.004865	0.003780	0.100037	3.827104	2.698698	-0.000734
34665	0	-0.517902	0.359684	9.942689	-0.005188	0.003601	0.099426	3.818749	2.692657	0.008055
34666	0	-0.528536	0.383524	9.961070	-0.005292	0.003836	0.099610	3.814780	2.689200	0.020588
34667	0	-0.518516	0.390609	9.954849	-0.005188	0.003906	0.099548	3.811144	2.690354	0.027526
34668	0	-0.517960	0.390234	9.899928	-0.005182	0.003905	0.098999	3.804269	2.691758	0.033208
34669	0	-0.524477	0.408619	9.924352	-0.005249	0.004089	0.099243	3.797148	2.690636	0.050294
34670	0	-0.535808	0.322088	10.003709	-0.005363	0.003228	0.100037	3.785318	2.690110	0.057237
34671	0	-0.518870	0.341553	9.954839	-0.005188	0.003418	0.099548	3.779088	2.694621	0.080840
34672	0	-0.537735	0.279607	10.028069	-0.005373	0.002802	0.100281	3.768962	2.703907	0.084905
34673	0	-0.488520	0.341453	10.009766	-0.004883	0.003418	0.100098	3.761576	2.710718	0.100008
34674	0	-0.489199	0.334666	10.027968	-0.004888	0.003349	0.100280	3.755123	2.719578	0.119052
34675	0	-0.488340	0.299017	10.119628	-0.004883	0.002991	0.101196	3.750985	2.724653	0.128157
34676	0	-0.506949	0.304848	10.119525	-0.005067	0.003050	0.101195	3.745939	2.731733	0.142445
34677	0	-0.543363	0.311382	10.156239	-0.005432	0.003113	0.101562	3.743587	2.737097	0.162985
34678	0	-0.567729	0.360445	10.089021	-0.005679	0.003603	0.100890	3.741700	2.739113	0.174220
34679	0	-0.561691	0.334952	10.174576	-0.005615	0.003357	0.101746	3.729824	2.745153	0.187417
34680	0	-0.561766	0.346065	10.174579	-0.005619	0.003464	0.101746	3.722806	2.747329	0.210697
34681	0	-0.536706	0.347937	10.211202	-0.005371	0.003479	0.102112	3.719628	2.746389	0.228013
34682	0	-0.542385	0.396567	10.180674	-0.005424	0.003967	0.101807	3.714249	2.749423	0.247457
34683	0	-0.542672	0.341773	10.131866	-0.005432	0.003418	0.101318	3.710381	2.747210	0.265110
34684	0	-0.523421	0.372387	10.180680	-0.005239	0.003722	0.101807	3.708675	2.746570	0.277718
34685	0	-0.506021	0.329860	10.174580	-0.005066	0.003296	0.101746	3.708072	2.744350	0.286038
34686	0	-0.510845	0.342400	10.192902	-0.005116	0.003423	0.101929	3.705853	2.740411	0.300077
34687	0	-0.494086	0.329781	10.137948	-0.004944	0.003296	0.101379	3.704402	2.741162	0.315279
34688	0	-0.492996	0.329409	10.076960	-0.004938	0.003299	0.100769	3.695413	2.736291	0.323315
34689	0	-0.511478	0.317644	10.089165	-0.005127	0.003174	0.100891	3.694690	2.726749	0.335580
34690	0	-0.552349	0.323708	10.009907	-0.005530	0.003240	0.100099	3.688094	2.723290	0.343795
34691	0	-0.560877	0.353938	10.015908	-0.005615	0.003540	0.100159	3.683678	2.719816	0.364123
34692	0	-0.566000	0.329373	10.009788	-0.005664	0.003294	0.100098	3.679740	2.719548	0.382029
34693	0	-0.561077	0.329550	9.979274	-0.005615	0.003296	0.099792	3.675604	2.718570	0.396353
34694	0	-0.560361	0.310861	10.009793	-0.005607	0.003112	0.100098	3.668238	2.719793	0.400557
34695	0	-0.542719	0.342152	9.985366	-0.005432	0.003418	0.099854	3.668595	2.718097	0.413689
34696	0	-0.517603	0.318151	10.015878	-0.005178	0.003181	0.100159	3.666041	2.719382	0.424992
34697	0	-0.518273	0.317234	9.979280	-0.005188	0.003174	0.099792	3.660631	2.717378	0.442335
34698	0	-0.511828	0.280408	10.040273	-0.005116	0.002804	0.100403	3.657280	2.723511	0.460422
34699	0	-0.506722	0.299639	10.064674	-0.005066	0.002991	0.100647	3.660093	2.729081	0.490557
34700	0	-0.525070	0.312338	10.058504	-0.005252	0.003123	0.100585	3.656448	2.732033	0.497723
34701	0	-0.525332	0.354205	10.144014	-0.005249	0.003540	0.101440	3.655016	2.740841	0.512319
34702	0	-0.519961	0.366805	10.137821	-0.005197	0.003666	0.101378	3.653677	2.748685	0.518904
34703	0	-0.555412	0.384122	10.119645	-0.005554	0.003845	0.101196	3.645448	2.752243	0.546938
34704	0	-0.530876	0.365081	10.101335	-0.005310	0.003654	0.101013	3.638607	2.755200	0.553623
34705	0	-0.530484	0.354146	10.107444	-0.005310	0.003540	0.101074	3.636437	2.753587	0.564618
34706	0	-0.523619	0.354097	10.113541	-0.005239	0.003542	0.101135	3.631589	2.755143	0.582159
34707	0	-0.505905	0.323638	10.174590	-0.005066	0.003235	0.101746	3.629479	2.751613	0.593100
34708	0	-0.523101	0.299374	10.205102	-0.005236	0.002994	0.102051	3.625869	2.750199	0.613010
34709	0	-0.524436	0.342046	10.174576	-0.005249	0.003418	0.101746	3.624841	2.748851	0.624119
34710	0	-0.535665	0.336118	10.125765	-0.005363	0.003362	0.101257	3.620425	2.746384	0.637418
34711	0	-0.511541	0.311519	10.131887	-0.005127	0.003113	0.101318	3.619283	2.737316	0.654871
34712	0	-0.540015	0.318016	10.064834	-0.005409	0.003178	0.100648	3.618290	2.730896	0.672159
34713	0	-0.542764	0.324020	10.064704	-0.005432	0.003235	0.100647	3.620517	2.729958	0.684797
34714	0	-0.517445	0.324748	10.034198	-0.005179	0.003245	0.100342	3.619084	2.728236	0.699537
34715	0	-0.530684	0.329951	10.058599	-0.005310	0.003296	0.100586	3.619352	2.729007	0.709437
34716	0	-0.529662	0.336543	10.076939	-0.005304	0.003364	0.100769	3.617540	2.724498	0.721773
34717	0	-0.536772	0.299728	10.015868	-0.005371	0.002991	0.100159	3.621200	2.724565	0.744449
34718	0	-0.505384	0.337545	9.936435	-0.005059	0.003369	0.099364	3.624349	2.722684	0.751884
34719	0	-0.518043	0.341799	10.015908	-0.005188	0.003418	0.100159	3.620475	2.718101	0.768001
34720	0	-0.510798	0.409376	10.034177	-0.005112	0.004088	0.100342	3.622715	2.717808	0.785310
34721	0	-0.524427	0.378480	9.985374	-0.005249	0.003784	0.099854	3.619551	2.716624	0.799728
34722	0	-0.529741	0.360208	9.979264	-0.005301	0.003602	0.099792	3.615734	2.717184	0.815625
34723	0	-0.531155	0.347916	10.021964	-0.005310	0.003479	0.100220	3.612041	2.722862	0.829901
34724	0	-0.507069	0.354209	10.021865	-0.005070	0.003540	0.100219	3.610509	2.727811	0.845986
34725	0	-0.494558	0.341666	9.979244	-0.004944	0.003418	0.099792	3.605103	2.734161	0.853283
34726	0	-0.513362	0.293122	10.058471	-0.005131	0.002927	0.100585	3.606218	2.741658	0.864191
34727	0	-0.494356	0.312047	10.058571	-0.004944	0.003113	0.100586	3.611067	2.745364	0.881620
34728	0	-0.531278	0.311551	10.046364	-0.005310	0.003113	0.100464	3.610298	2.752548	0.901471
34729	0	-0.525338	0.366479	10.107390	-0.005249	0.003662	0.101074	3.609467	2.761493	0.921586
34730	0	-0.525808	0.372978	10.107322	-0.005259	0.003728	0.101073	3.607649	2.764838	0.933815
34731	0	-0.524836	0.354351	10.156241	-0.005249	0.003540	0.101562	3.607627	2.768181	0.946864
34732	0	-0.518306	0.354844	10.198893	-0.005187	0.003547	0.101989	3.605635	2.767781	0.966607
34733	0	-0.537012	0.336066	10.144036	-0.005371	0.003357	0.101440	3.605912	2.770928	0.981419
34734	0	-0.511834	0.342788	10.156178	-0.005125	0.003425	0.101562	3.605573	2.767391	0.994696
34735	0	-0.518095	0.336102	10.205100	-0.005188	0.003357	0.102051	3.606136	2.763341	1.001485
34736	0	-0.529190	0.355142	10.198986	-0.005297	0.003548	0.101990	3.606349	2.761956	1.013026
34737	0	-0.536184	0.342539	10.180688	-0.005371	0.003418	0.101807	3.610683	2.755566	1.028963
34738	0	-0.540693	0.392528	10.131855	-0.005414	0.003921	0.101318	3.612034	2.751763	1.044615
34739	0	-0.542480	0.372947	10.089127	-0.005432	0.003723	0.100891	3.615201	2.747267	1.063743
34740	0	-0.504579	0.379787	10.076929	-0.005052	0.003797	0.100769	3.612633	2.744840	1.072455
34741	0	-0.536116	0.335546	10.076962	-0.005371	0.003357	0.100769	3.606905	2.737551	1.085894
34742	0	-0.497591	0.324138	10.077015	-0.004986	0.003231	0.100770	3.614619	2.730132	1.104078
34743	0	-0.506167	0.354482	10.070805	-0.005066	0.003540	0.100708	3.616021	2.729121	1.115540
34744	0	-0.498998	0.379540	10.003684	-0.004996	0.003793	0.100037	3.614995	2.725735	1.130080
34745	0	-0.505952	0.372313	10.034212	-0.005066	0.003723	0.100342	3.610924	2.722533	1.142269
34746	0	-0.553660	0.317792	10.015882	-0.005542	0.003173	0.100159	3.612635	2.720542	1.154666
34747	0	-0.524372	0.354586	9.936531	-0.005249	0.003540	0.099365	3.615280	2.718308	1.166372
34748	0	-0.517514	0.379769	9.960942	-0.005177	0.003796	0.099609	3.613607	2.719700	1.176617
34749	0	-0.506517	0.390898	9.948724	-0.005066	0.003906	0.099487	3.612708	2.722936	1.185704
34750	0	-0.499970	0.379468	9.954738	-0.005004	0.003789	0.099547	3.615273	2.722176	1.204625
34751	0	-0.500487	0.341846	9.948729	-0.005005	0.003418	0.099487	3.611812	2.726151	1.219312
34752	0	-0.531117	0.360548	10.027959	-0.005310	0.003601	0.100280	3.612806	2.731156	1.235162
34753	0	-0.531350	0.317626	9.997533	-0.005310	0.003174	0.099976	3.611587	2.738845	1.257597
34754	0	-0.526049	0.367109	10.040147	-0.005256	0.003667	0.100402	3.612350	2.748351	1.266786
34755	0	-0.567993	0.342276	10.052453	-0.005676	0.003418	0.100525	3.613801	2.756798	1.279847
34756	0	-0.556703	0.361411	10.040143	-0.005562	0.003610	0.100402	3.614870	2.766778	1.296660
34757	0	-0.537258	0.354142	10.058581	-0.005371	0.003540	0.100586	3.612358	2.772191	1.308783
34758	0	-0.543658	0.330481	10.125606	-0.005435	0.003298	0.101256	3.616202	2.777667	1.323246
34759	0	-0.531117	0.323737	10.156236	-0.005310	0.003235	0.101562	3.614940	2.782840	1.335197
34760	0	-0.543615	0.318148	10.174450	-0.005435	0.003179	0.101745	3.614080	2.787955	1.346017
34761	0	-0.525121	0.341657	10.156243	-0.005249	0.003418	0.101562	3.608403	2.794817	1.354712
34762	0	-0.543870	0.360200	10.211060	-0.005437	0.003597	0.102111	3.609602	2.801235	1.358257
34763	0	-0.548670	0.336540	10.192878	-0.005493	0.003357	0.101929	3.614989	2.798136	1.373827
34764	0	-0.529645	0.356488	10.205054	-0.005298	0.003556	0.102051	3.620565	2.801119	1.388609
34765	0	-0.524046	0.342119	10.241732	-0.005249	0.003418	0.102417	3.619995	2.795465	1.401433
34766	0	-0.510291	0.330969	10.229500	-0.005110	0.003302	0.102295	3.624864	2.791703	1.415564
34767	0	-0.554452	0.330059	10.253944	-0.005554	0.003296	0.102539	3.625880	2.785003	1.421146
34768	0	-0.540368	0.379351	10.192918	-0.005413	0.003793	0.101929	3.622518	2.778430	1.437387
34769	0	-0.542101	0.421723	10.137975	-0.005432	0.004211	0.101379	3.624869	2.769925	1.453245
34770	0	-0.545956	0.397951	10.144103	-0.005471	0.003979	0.101440	3.621536	2.761083	1.463724
34771	0	-0.542594	0.409413	10.113539	-0.005432	0.004089	0.101135	3.622763	2.757909	1.482699
34772	0	-0.534885	0.404152	10.028110	-0.005359	0.004037	0.100281	3.623802	2.750594	1.494119
34773	0	-0.524029	0.397192	10.034207	-0.005249	0.003967	0.100342	3.624889	2.744613	1.509638
34774	0	-0.540529	0.355181	9.967082	-0.005415	0.003549	0.099670	3.624348	2.737615	1.524607
34775	0	-0.475167	0.365870	9.997614	-0.004761	0.003662	0.099976	3.616227	2.731232	1.540885
34776	0	-0.497813	0.371918	9.918338	-0.004987	0.003716	0.099183	3.616232	2.725080	1.552939
34777	0	-0.493895	0.341880	9.967062	-0.004944	0.003418	0.099670	3.613004	2.723337	1.571089
34778	0	-0.529744	0.354310	9.924325	-0.005301	0.003541	0.099243	3.611233	2.723919	1.580600
34779	0	-0.512597	0.378676	9.967036	-0.005127	0.003784	0.099670	3.610049	2.726852	1.602799
34780	0	-0.530307	0.342755	9.973060	-0.005308	0.003423	0.099730	3.611337	2.724998	1.612170
34781	0	-0.543003	0.372606	9.973145	-0.005432	0.003723	0.099731	3.610488	2.726782	1.622657
34782	0	-0.555114	0.342610	9.967028	-0.005550	0.003424	0.099670	3.609089	2.731864	1.636740
34783	0	-0.579713	0.365820	9.948752	-0.005798	0.003662	0.099487	3.600340	2.734139	1.652682
34784	0	-0.543634	0.353342	10.064657	-0.005430	0.003531	0.100647	3.598369	2.744629	1.666609
34785	0	-0.518839	0.372169	10.046390	-0.005188	0.003723	0.100464	3.592516	2.749095	1.684553
34786	0	-0.525203	0.329079	10.101312	-0.005250	0.003292	0.101013	3.586838	2.755491	1.697421
34787	0	-0.500822	0.354602	10.144006	-0.005005	0.003540	0.101440	3.589360	2.763607	1.703943
34788	0	-0.489481	0.330902	10.131709	-0.004889	0.003307	0.101317	3.587064	2.773827	1.720104
34789	0	-0.518676	0.354101	10.162356	-0.005188	0.003540	0.101624	3.583911	2.776305	1.733472
34790	0	-0.542822	0.336025	10.168460	-0.005430	0.003358	0.101685	3.582316	2.778159	1.745764
34791	0	-0.512461	0.378275	10.156267	-0.005127	0.003784	0.101562	3.576430	2.779513	1.757174
34792	0	-0.542273	0.396532	10.107445	-0.005428	0.003963	0.101074	3.574256	2.777039	1.775127
34793	0	-0.518261	0.427019	10.162390	-0.005188	0.004272	0.101624	3.567394	2.774958	1.781613
34794	0	-0.535541	0.408548	10.137963	-0.005361	0.004085	0.101379	3.564085	2.773401	1.781501
34795	0	-0.536548	0.390298	10.180706	-0.005371	0.003906	0.101807	3.556113	2.771346	1.790830
34796	0	-0.529705	0.365366	10.119649	-0.005300	0.003655	0.101196	3.549819	2.772287	1.803156
34797	0	-0.530271	0.372443	10.150180	-0.005310	0.003723	0.101501	3.546952	2.767867	1.815523
34798	0	-0.541199	0.347746	10.064741	-0.005418	0.003481	0.100647	3.538734	2.765514	1.827336
34799	0	-0.542572	0.341598	10.089153	-0.005432	0.003418	0.100891	3.532122	2.762419	1.826740
34800	0	-0.529048	0.359541	10.022014	-0.005298	0.003596	0.100220	3.526778	2.758013	1.842671
34801	0	-0.548400	0.317545	10.064742	-0.005493	0.003174	0.100647	3.524269	2.751508	1.854554
34802	0	-0.522444	0.311671	9.997589	-0.005231	0.003116	0.099976	3.521167	2.747635	1.877857
34803	0	-0.536619	0.305411	10.009785	-0.005371	0.003052	0.100098	3.519525	2.745950	1.891759
34804	0	-0.547893	0.293261	9.973173	-0.005484	0.002934	0.099731	3.514135	2.744518	1.898393
34805	0	-0.548619	0.317390	10.003700	-0.005493	0.003174	0.100037	3.509845	2.741066	1.899409
34806	0	-0.517110	0.311481	9.991467	-0.005175	0.003113	0.099915	3.507816	2.740995	1.914714
34807	0	-0.548752	0.323450	10.009798	-0.005493	0.003235	0.100098	3.503021	2.738551	1.923716
34808	0	-0.529434	0.378338	9.967068	-0.005300	0.003783	0.099670	3.498844	2.736734	1.935490
34809	0	-0.542988	0.396471	9.967064	-0.005432	0.003967	0.099670	3.491521	2.738060	1.947760
34810	0	-0.554947	0.390062	10.040288	-0.005550	0.003901	0.100403	3.487304	2.741264	1.958331
34811	0	-0.543182	0.360417	10.009756	-0.005432	0.003601	0.100098	3.486493	2.744864	1.968714
34812	0	-0.518644	0.360802	10.040191	-0.005188	0.003607	0.100402	3.483528	2.747292	1.977754
34813	0	-0.494258	0.384509	10.137946	-0.004944	0.003845	0.101379	3.479049	2.749478	1.992306
34814	0	-0.506219	0.396530	10.119642	-0.005064	0.003966	0.101196	3.473534	2.751108	2.006740
34815	0	-0.524898	0.378550	10.137935	-0.005249	0.003784	0.101379	3.470654	2.754993	2.014552
34816	0	-0.512855	0.378849	10.198862	-0.005127	0.003786	0.101989	3.469010	2.760678	2.025809
34817	0	-0.524645	0.353918	10.205094	-0.005249	0.003540	0.102051	3.463683	2.761899	2.039584
34818	0	-0.518005	0.341514	10.162373	-0.005183	0.003416	0.101624	3.458257	2.762413	2.047978
34819	0	-0.530715	0.341434	10.156277	-0.005310	0.003418	0.101562	3.449751	2.763374	2.050010
34820	0	-0.536317	0.371653	10.150154	-0.005365	0.003716	0.101501	3.446513	2.764553	2.066443
34821	0	-0.548700	0.353978	10.131870	-0.005493	0.003540	0.101318	3.441802	2.761427	2.079852
34822	0	-0.578342	0.353683	10.156272	-0.005786	0.003539	0.101562	3.434876	2.762330	2.100992
34823	0	-0.561114	0.353494	10.113566	-0.005615	0.003540	0.101135	3.424695	2.761826	2.111341
34824	0	-0.566406	0.328499	10.113552	-0.005669	0.003285	0.101135	3.419789	2.760295	2.128648
34825	0	-0.530587	0.335815	10.113543	-0.005310	0.003357	0.101135	3.416767	2.759465	2.146496
34826	0	-0.505346	0.329736	10.089132	-0.005057	0.003298	0.100891	3.411799	2.759500	2.145908
34827	0	-0.524142	0.299072	10.089151	-0.005249	0.002991	0.100891	3.407331	2.754922	2.152626
34828	0	-0.516885	0.322977	10.022006	-0.005173	0.003234	0.100220	3.398166	2.754826	2.161908
34829	0	-0.481460	0.329274	10.101363	-0.004822	0.003296	0.101013	3.390100	2.750853	2.166800
34830	0	-0.504700	0.347213	10.021997	-0.005052	0.003472	0.100220	3.385410	2.749753	2.173293
34831	0	-0.481652	0.384561	10.003686	-0.004822	0.003845	0.100037	3.381423	2.747701	2.186889
34832	0	-0.492311	0.366466	10.015910	-0.004933	0.003662	0.100159	3.379872	2.739767	2.201032
34833	0	-0.542983	0.390219	10.009794	-0.005432	0.003906	0.100098	3.370779	2.740943	2.212666
34834	0	-0.530456	0.365058	9.979268	-0.005306	0.003654	0.099792	3.362950	2.743273	2.215261
34835	0	-0.554971	0.341723	9.997586	-0.005554	0.003418	0.099976	3.357646	2.742097	2.227365
34836	0	-0.524180	0.353547	9.991457	-0.005240	0.003538	0.099915	3.350169	2.747892	2.234060
34837	0	-0.537180	0.378436	9.979244	-0.005371	0.003784	0.099792	3.345944	2.752568	2.246968
34838	0	-0.561491	0.365779	10.040216	-0.005617	0.003662	0.100402	3.336593	2.754144	2.261079
34839	0	-0.530855	0.347416	10.015894	-0.005310	0.003479	0.100159	3.326593	2.756248	2.270314
34840	0	-0.494449	0.346382	10.028075	-0.004941	0.003469	0.100281	3.316828	2.763930	2.283582
34841	0	-0.512851	0.304958	10.101317	-0.005127	0.003052	0.101013	3.309939	2.769448	2.298817
34842	0	-0.495144	0.322727	10.125628	-0.004948	0.003230	0.101256	3.302312	2.777724	2.308876
34843	0	-0.482017	0.323428	10.137949	-0.004822	0.003235	0.101379	3.297172	2.779769	2.312632
34844	0	-0.518500	0.274067	10.137951	-0.005185	0.002745	0.101379	3.288195	2.783497	2.325771
34845	0	-0.518975	0.298936	10.192866	-0.005188	0.002991	0.101929	3.282193	2.789748	2.333407
34846	0	-0.518802	0.310733	10.156182	-0.005192	0.003110	0.101562	3.274763	2.789443	2.343497
34847	0	-0.554930	0.341597	10.156284	-0.005554	0.003418	0.101562	3.267991	2.788006	2.349163
34848	0	-0.584443	0.329116	10.119660	-0.005850	0.003291	0.101196	3.263533	2.786088	2.358402
34849	0	-0.542952	0.354429	10.131835	-0.005432	0.003540	0.101318	3.263839	2.787126	2.367987
34850	0	-0.548665	0.348752	10.162265	-0.005488	0.003487	0.101623	3.260317	2.788743	2.376009
34851	0	-0.554853	0.341947	10.125758	-0.005554	0.003418	0.101257	3.257502	2.786382	2.386806
34852	0	-0.535367	0.341938	10.058636	-0.005361	0.003421	0.100586	3.251337	2.782619	2.398879
34853	0	-0.530717	0.335407	10.131861	-0.005310	0.003357	0.101318	3.243566	2.783576	2.401822
34854	0	-0.505462	0.365330	10.137975	-0.005060	0.003655	0.101379	3.236624	2.781150	2.409783
34855	0	-0.499607	0.353701	10.113580	-0.005005	0.003540	0.101135	3.228652	2.775086	2.420851
34856	0	-0.504250	0.353626	10.070917	-0.005049	0.003533	0.100709	3.227395	2.771963	2.425507
34857	0	-0.506167	0.335555	10.101344	-0.005066	0.003357	0.101013	3.221284	2.770921	2.431461
34858	0	-0.498594	0.347690	10.003716	-0.004997	0.003476	0.100037	3.217564	2.762274	2.434467
34859	0	-0.493583	0.366257	10.058631	-0.004944	0.003662	0.100586	3.213539	2.757032	2.443754
34860	0	-0.516855	0.336115	9.991463	-0.005173	0.003357	0.099915	3.213826	2.756461	2.444380
34861	0	-0.524754	0.348132	9.979248	-0.005249	0.003479	0.099792	3.211971	2.758801	2.452717
34862	0	-0.524119	0.318024	10.058611	-0.005246	0.003178	0.100586	3.210364	2.757403	2.451502
34863	0	-0.530632	0.329251	9.973176	-0.005310	0.003296	0.099731	3.201940	2.757025	2.460941
34864	0	-0.523737	0.322684	10.021995	-0.005241	0.003227	0.100220	3.196952	2.756135	2.474951
34865	0	-0.567232	0.336011	10.003674	-0.005676	0.003357	0.100037	3.196061	2.755929	2.477940
34866	0	-0.560849	0.318093	10.003653	-0.005608	0.003180	0.100037	3.193138	2.760952	2.488868
34867	0	-0.543299	0.317727	10.021957	-0.005432	0.003174	0.100220	3.192521	2.765908	2.489015
34868	0	-0.537256	0.317717	10.095132	-0.005373	0.003181	0.100951	3.184177	2.769468	2.488042
34869	0	-0.506775	0.329522	10.107415	-0.005066	0.003296	0.101074	3.178864	2.775911	2.490297
34870	0	-0.488969	0.324017	10.143910	-0.004887	0.003233	0.101439	3.182493	2.783216	2.498284
34871	0	-0.512723	0.329833	10.125723	-0.005127	0.003296	0.101257	3.180678	2.787874	2.498712
34872	0	-0.524773	0.336445	10.150054	-0.005250	0.003362	0.101501	3.179224	2.789239	2.507945
34873	0	-0.531237	0.354291	10.162331	-0.005310	0.003540	0.101624	3.177938	2.795557	2.519229
34874	0	-0.537636	0.342658	10.235485	-0.005376	0.003423	0.102355	3.177708	2.799858	2.531509
34875	0	-0.537275	0.323756	10.168440	-0.005371	0.003235	0.101685	3.176203	2.805688	2.539726
34876	0	-0.507016	0.330405	10.137831	-0.005070	0.003301	0.101378	3.175489	2.809957	2.553366
34877	0	-0.530889	0.330226	10.156235	-0.005310	0.003296	0.101562	3.178096	2.812362	2.560848
34878	0	-0.530048	0.343537	10.186695	-0.005308	0.003430	0.101867	3.179111	2.807520	2.567600
34879	0	-0.499565	0.329789	10.150186	-0.005005	0.003296	0.101501	3.176746	2.800992	2.574183
34880	0	-0.521745	0.354801	10.125787	-0.005231	0.003544	0.101257	3.176830	2.789482	2.589972
34881	0	-0.487510	0.360312	10.125762	-0.004883	0.003601	0.101257	3.174532	2.784566	2.594778
34882	0	-0.516097	0.348686	10.113572	-0.005173	0.003483	0.101135	3.174462	2.775242	2.595234
34883	0	-0.530210	0.372582	10.076936	-0.005310	0.003723	0.100769	3.172867	2.770189	2.595973
34884	0	-0.528242	0.373226	10.076953	-0.005295	0.003728	0.100769	3.173171	2.760324	2.598291
34885	0	-0.512074	0.379208	10.046389	-0.005127	0.003784	0.100464	3.177577	2.756882	2.606588
34886	0	-0.528939	0.331983	10.058609	-0.005298	0.003311	0.100586	3.182835	2.751371	2.614278
34887	0	-0.542726	0.341793	10.058620	-0.005432	0.003418	0.100586	3.178178	2.749832	2.616850
34888	0	-0.541617	0.348329	10.046403	-0.005423	0.003478	0.100464	3.179528	2.746245	2.623443
34889	0	-0.536640	0.323784	10.083023	-0.005371	0.003235	0.100830	3.178297	2.744456	2.632935
34890	0	-0.529315	0.342183	10.034225	-0.005301	0.003424	0.100342	3.171560	2.740181	2.640773
34891	0	-0.536729	0.330175	10.015870	-0.005371	0.003296	0.100159	3.173644	2.739604	2.647975
34892	0	-0.542174	0.318927	9.997465	-0.005424	0.003185	0.099975	3.173608	2.740390	2.649065
34893	0	-0.531036	0.317445	10.076901	-0.005310	0.003174	0.100769	3.169719	2.744448	2.655914
34894	0	-0.537370	0.329805	10.027968	-0.005372	0.003297	0.100280	3.166516	2.750297	2.664442
34895	0	-0.530903	0.311582	10.058590	-0.005310	0.003113	0.100586	3.165370	2.753101	2.672804
34896	0	-0.543095	0.311978	10.113422	-0.005430	0.003119	0.101134	3.162200	2.757964	2.676570
34897	0	-0.543267	0.330042	10.095197	-0.005432	0.003296	0.100952	3.162733	2.762637	2.683693
34898	0	-0.518757	0.349648	10.113411	-0.005190	0.003488	0.101134	3.168175	2.763909	2.685890
34899	0	-0.524401	0.330259	10.198979	-0.005249	0.003296	0.101990	3.171058	2.762108	2.692851
34900	0	-0.530008	0.355868	10.089092	-0.005301	0.003552	0.100891	3.173529	2.765807	2.696243
34901	0	-0.543380	0.354541	10.125705	-0.005432	0.003540	0.101257	3.175001	2.771653	2.703223
34902	0	-0.531078	0.362082	10.082896	-0.005314	0.003612	0.100829	3.180874	2.772048	2.707028
34903	0	-0.536693	0.385179	10.113522	-0.005371	0.003845	0.101135	3.183683	2.771243	2.710837
34904	0	-0.548656	0.380142	10.143924	-0.005486	0.003797	0.101439	3.184559	2.776420	2.718825
34905	0	-0.555108	0.330191	10.168455	-0.005554	0.003296	0.101685	3.186710	2.776565	2.735163
34906	0	-0.536455	0.337144	10.186666	-0.005365	0.003368	0.101867	3.185507	2.779909	2.731774
34907	0	-0.530748	0.354620	10.186760	-0.005310	0.003540	0.101868	3.187785	2.781014	2.734187
34908	0	-0.524231	0.355731	10.174455	-0.005244	0.003551	0.101745	3.189696	2.783141	2.733019
34909	0	-0.524074	0.342356	10.156274	-0.005249	0.003418	0.101562	3.191327	2.778051	2.736371
34910	0	-0.522741	0.331163	10.150157	-0.005233	0.003306	0.101501	3.192579	2.775728	2.740650
34911	0	-0.536617	0.323832	10.180679	-0.005371	0.003235	0.101807	3.191805	2.774164	2.746914
34912	0	-0.541748	0.349430	10.131834	-0.005423	0.003486	0.101318	3.196900	2.772541	2.753734
34913	0	-0.548872	0.342631	10.089107	-0.005493	0.003418	0.100891	3.201700	2.771590	2.754425
34914	0	-0.535142	0.368372	9.991399	-0.005363	0.003678	0.099914	3.203167	2.762749	2.755142
34915	0	-0.554887	0.378463	10.083035	-0.005554	0.003784	0.100830	3.199007	2.760534	2.763967
34916	0	-0.535389	0.373187	10.083011	-0.005361	0.003723	0.100830	3.204246	2.756872	2.771145
34917	0	-0.548923	0.378906	10.070804	-0.005493	0.003784	0.100708	3.205125	2.755971	2.781556
34918	0	-0.547896	0.367358	10.015898	-0.005486	0.003672	0.100159	3.202660	2.752603	2.782960
34919	0	-0.530619	0.372831	10.089113	-0.005310	0.003723	0.100891	3.203858	2.751918	2.790819
34920	0	-0.517479	0.349412	10.040293	-0.005180	0.003489	0.100403	3.205552	2.749049	2.802075
34921	0	-0.512510	0.366981	10.015850	-0.005127	0.003662	0.100159	3.209696	2.750755	2.806305
34922	0	-0.494034	0.350103	10.027956	-0.004940	0.003494	0.100280	3.212759	2.755035	2.805426
34923	0	-0.500613	0.378763	10.052471	-0.005005	0.003784	0.100525	3.212049	2.760339	2.811018
34924	0	-0.524996	0.343070	10.076798	-0.005252	0.003425	0.100768	3.214276	2.762051	2.819221
34925	0	-0.506327	0.354242	10.083013	-0.005066	0.003540	0.100830	3.212316	2.762830	2.824359
34926	0	-0.530672	0.354876	10.064672	-0.005305	0.003544	0.100647	3.213261	2.768314	2.831702
34927	0	-0.567716	0.378914	10.082984	-0.005676	0.003784	0.100830	3.214238	2.773269	2.834652
34928	0	-0.555507	0.367315	10.143948	-0.005556	0.003672	0.101439	3.211291	2.776042	2.844987
34929	0	-0.543097	0.372909	10.144027	-0.005432	0.003723	0.101440	3.213346	2.778433	2.853926
34930	0	-0.549013	0.398116	10.095116	-0.005491	0.003979	0.100951	3.211449	2.781251	2.858210
34931	0	-0.524980	0.366535	10.156234	-0.005249	0.003662	0.101562	3.210435	2.785820	2.860130
34932	0	-0.512651	0.379191	10.131745	-0.005129	0.003790	0.101317	3.208010	2.787352	2.858651
34933	0	-0.506327	0.336163	10.095213	-0.005066	0.003357	0.100952	3.208667	2.788124	2.865231
34934	0	-0.524136	0.367862	10.137830	-0.005244	0.003671	0.101378	3.212932	2.788753	2.868396
34935	0	-0.518572	0.366796	10.089102	-0.005188	0.003662	0.100891	3.214880	2.789961	2.867529
34936	0	-0.523852	0.386496	10.082915	-0.005245	0.003857	0.100829	3.219618	2.786352	2.874355
34937	0	-0.524600	0.354318	10.089116	-0.005249	0.003540	0.100891	3.218488	2.786725	2.877521
34938	0	-0.511803	0.373167	10.015875	-0.005121	0.003729	0.100159	3.217010	2.787026	2.883047
34939	0	-0.548553	0.348560	10.101337	-0.005493	0.003479	0.101013	3.219765	2.782221	2.887152
34940	0	-0.540942	0.380028	10.101344	-0.005417	0.003797	0.101013	3.219245	2.777631	2.892534
34941	0	-0.512624	0.378650	10.052485	-0.005127	0.003784	0.100525	3.217200	2.780801	2.895285
34942	0	-0.524272	0.372804	10.064626	-0.005248	0.003727	0.100646	3.213732	2.778821	2.901261
34943	0	-0.524566	0.342067	10.040292	-0.005249	0.003418	0.100403	3.212119	2.778835	2.908489
34944	0	-0.542276	0.354986	10.058590	-0.005425	0.003545	0.100586	3.213180	2.779816	2.913130
34945	0	-0.524698	0.348029	10.107428	-0.005249	0.003479	0.101074	3.209912	2.781739	2.907512
34946	0	-0.536587	0.348518	10.052483	-0.005367	0.003481	0.100525	3.210078	2.784066	2.911485
34947	0	-0.518516	0.348224	10.003665	-0.005188	0.003479	0.100037	3.209074	2.784985	2.914442
34948	0	-0.523959	0.379253	10.095129	-0.005243	0.003790	0.100951	3.207341	2.784741	2.916633
34949	0	-0.549289	0.360410	9.973135	-0.005493	0.003601	0.099731	3.206101	2.788318	2.914956
34950	0	-0.512547	0.391135	10.070715	-0.005127	0.003912	0.100707	3.200704	2.790422	2.922859
34951	0	-0.500217	0.378780	10.034180	-0.005005	0.003784	0.100342	3.200144	2.790951	2.932732
34952	0	-0.512290	0.367236	10.046275	-0.005122	0.003669	0.100463	3.199512	2.795704	2.930268
34953	0	-0.524555	0.341929	10.107435	-0.005249	0.003418	0.101074	3.196294	2.795402	2.938443
34954	0	-0.518208	0.372886	10.137922	-0.005181	0.003725	0.101379	3.195884	2.800461	2.939419
34955	0	-0.530788	0.341984	10.107427	-0.005310	0.003418	0.101074	3.193279	2.801934	2.941407
34956	0	-0.536177	0.348368	10.089134	-0.005367	0.003482	0.100891	3.190601	2.799311	2.948081
34957	0	-0.573387	0.323689	10.150159	-0.005737	0.003235	0.101501	3.188154	2.799180	2.956186
34958	0	-0.548554	0.379071	10.095210	-0.005486	0.003788	0.100952	3.186506	2.801802	2.957438
34959	0	-0.561266	0.359791	10.156275	-0.005615	0.003601	0.101562	3.178205	2.802841	2.959333
34960	0	-0.535965	0.371395	10.144087	-0.005366	0.003716	0.101440	3.170597	2.799193	2.960733
34961	0	-0.537371	0.366642	10.089082	-0.005371	0.003662	0.100891	3.170764	2.806402	2.951908
34962	0	-0.524821	0.330490	10.113459	-0.005255	0.003304	0.101134	3.167569	2.802702	2.959359
34963	0	-0.505825	0.347713	10.119674	-0.005066	0.003479	0.101196	3.160690	2.797822	2.966308
34964	0	-0.510387	0.353573	10.064735	-0.005112	0.003535	0.100647	3.156443	2.792690	2.971998
34965	0	-0.536082	0.348246	10.064740	-0.005371	0.003479	0.100647	3.155594	2.784893	2.978564
34966	0	-0.528084	0.372896	10.046438	-0.005290	0.003730	0.100464	3.149822	2.778668	2.974941
34967	0	-0.517969	0.329814	10.052526	-0.005188	0.003296	0.100525	3.147587	2.773170	2.975949
34968	0	-0.510103	0.354157	10.034237	-0.005111	0.003544	0.100342	3.140183	2.766078	2.976248
34969	0	-0.524249	0.378507	10.083038	-0.005249	0.003784	0.100830	3.136407	2.762366	2.977082
34970	0	-0.516829	0.372275	10.076947	-0.005176	0.003724	0.100769	3.130091	2.757930	2.978518
34971	0	-0.524289	0.341886	10.083037	-0.005249	0.003418	0.100830	3.126331	2.754653	2.986673
34972	0	-0.529356	0.323791	10.003682	-0.005299	0.003236	0.100037	3.123943	2.752728	2.986073
34973	0	-0.523995	0.341908	10.046430	-0.005249	0.003418	0.100464	3.120417	2.746310	2.992845
34974	0	-0.510727	0.372487	10.040292	-0.005109	0.003725	0.100403	3.115450	2.748469	2.995206
34975	0	-0.518765	0.360149	10.046387	-0.005188	0.003601	0.100464	3.111171	2.751987	2.997293
34976	0	-0.555075	0.329651	10.046404	-0.005554	0.003296	0.100464	3.107086	2.752095	2.991252
34977	0	-0.549393	0.329376	10.089114	-0.005493	0.003296	0.100891	3.099895	2.756563	2.998653
34978	0	-0.525136	0.347038	10.040294	-0.005251	0.003474	0.100403	3.090736	2.760775	3.000773
34979	0	-0.524710	0.390486	10.040299	-0.005249	0.003906	0.100403	3.084392	2.762242	3.012070
34980	0	-0.542506	0.359449	10.089139	-0.005428	0.003597	0.100891	3.076469	2.762239	3.017319
34981	0	-0.530932	0.329291	10.131850	-0.005310	0.003296	0.101318	3.068331	2.765097	3.026902
34982	0	-0.531048	0.334970	10.119624	-0.005309	0.003350	0.101196	3.062948	2.770306	3.033952
34983	0	-0.519228	0.371936	10.137931	-0.005188	0.003723	0.101379	3.053926	2.778861	3.038742
34984	0	-0.525949	0.377203	10.150058	-0.005258	0.003777	0.101501	3.044073	2.784891	3.043059
34985	0	-0.536732	0.341797	10.156270	-0.005371	0.003418	0.101562	3.039288	2.784477	3.048298
34986	0	-0.523857	0.371885	10.119656	-0.005241	0.003722	0.101196	3.030724	2.785064	3.051146
34987	0	-0.506479	0.353700	10.198991	-0.005066	0.003540	0.101990	3.022539	2.787523	3.053401
34988	0	-0.506307	0.358964	10.162375	-0.005064	0.003594	0.101624	3.012406	2.790165	3.056543
34989	0	-0.518112	0.365821	10.162403	-0.005188	0.003662	0.101624	3.003204	2.786302	3.058976
34990	0	-0.523064	0.347174	10.113642	-0.005236	0.003470	0.101136	2.999895	2.784615	3.059045
34991	0	-0.524165	0.366188	10.156289	-0.005249	0.003662	0.101562	2.994829	2.779940	3.063972
34992	0	-0.510359	0.353333	10.186833	-0.005113	0.003539	0.101868	2.983545	2.773370	3.067611
34993	0	-0.530347	0.354018	10.162387	-0.005310	0.003540	0.101624	2.978907	2.769609	3.077270
34994	0	-0.541155	0.342215	10.131860	-0.005419	0.003418	0.101318	2.978816	2.765138	3.083772
34995	0	-0.518237	0.353729	10.064736	-0.005188	0.003540	0.100647	2.970880	2.762658	3.086541
34996	0	-0.522497	0.322976	10.101382	-0.005238	0.003229	0.101013	2.966730	2.752050	3.089802
34997	0	-0.549146	0.323582	10.034186	-0.005493	0.003235	0.100342	2.963047	2.754172	3.093028
34998	0	-0.542385	0.329955	10.070821	-0.005429	0.003297	0.100708	2.961300	2.751962	3.093558
34999	0	-0.512354	0.329790	10.089122	-0.005127	0.003296	0.100891	2.958765	2.751802	3.095581
35000	0	-0.517740	0.305536	10.046408	-0.005181	0.003056	0.100464	2.953700	2.751205	3.096191
35001	0	-0.518574	0.323488	10.028088	-0.005188	0.003235	0.100281	2.948913	2.752571	3.098784
35002	0	-0.536564	0.311578	10.028073	-0.005367	0.003112	0.100281	2.948600	2.754502	3.100297
35003	0	-0.518991	0.329521	10.015861	-0.005188	0.003296	0.100159	2.943026	2.760531	3.104363
35004	0	-0.507394	0.323071	10.040179	-0.005071	0.003233	0.100402	2.935671	2.768228	3.104835
35005	0	-0.506558	0.402797	10.052493	-0.005066	0.004028	0.100525	2.930479	2.771724	3.108195
35006	0	-0.518467	0.360342	10.089117	-0.005188	0.003600	0.100891	2.929409	2.771854	3.107368
35007	0	-0.518526	0.341704	10.052508	-0.005188	0.003418	0.100525	2.923555	2.772273	3.119271
35008	0	-0.518082	0.329286	10.040296	-0.005183	0.003293	0.100403	2.918542	2.773325	3.121821
35009	0	-0.518353	0.359869	10.070832	-0.005188	0.003601	0.100708	2.910997	2.772174	3.118856
35010	0	-0.529579	0.341563	10.089130	-0.005301	0.003412	0.100891	2.910005	2.769524	3.119012
35011	0	-0.530546	0.348219	10.101332	-0.005310	0.003479	0.101013	2.908791	2.768007	3.122041
35012	0	-0.523341	0.336394	10.113558	-0.005240	0.003363	0.101135	2.905409	2.764083	3.122200
35013	0	-0.512468	0.359493	10.168490	-0.005127	0.003601	0.101685	2.893675	2.765254	3.126149
35014	0	-0.518134	0.358689	10.156267	-0.005184	0.003588	0.101562	2.887919	2.765824	3.129462
35015	0	-0.524897	0.347807	10.107425	-0.005249	0.003479	0.101074	2.882061	2.769280	3.135039
35016	0	-0.536805	0.341678	10.144053	-0.005371	0.003415	0.101440	2.879137	2.769377	3.143192
35017	0	-0.530385	0.329990	10.229512	-0.005310	0.003296	0.102295	2.878790	2.766117	3.148199
35018	0	-0.536601	0.347868	10.168485	-0.005371	0.003479	0.101685	2.873593	2.764134	3.152034
35019	0	-0.520517	0.355515	10.101360	-0.005214	0.003554	0.101013	2.869671	2.758083	3.158716
35020	0	-0.550953	0.294275	10.138052	-0.005515	0.002938	0.101380	2.869895	2.755703	3.160570
35021	0	-0.536507	0.305283	10.095244	-0.005371	0.003052	0.100952	2.866281	2.752812	3.165918
35022	0	-0.553807	0.335790	10.119658	-0.005543	0.003359	0.101196	2.860392	2.751413	3.170246
35023	0	-0.536922	0.341914	10.119635	-0.005371	0.003418	0.101196	2.856901	2.753199	3.172925
35024	0	-0.536623	0.336342	10.058589	-0.005368	0.003359	0.100586	2.857291	2.754764	3.174392
35025	0	-0.511850	0.348332	10.137967	-0.005127	0.003479	0.101379	2.857308	2.748973	3.176854
35026	0	-0.534983	0.336479	10.064723	-0.005355	0.003365	0.100647	2.852720	2.747122	3.175570
35027	0	-0.524708	0.354290	10.119629	-0.005249	0.003540	0.101196	2.851148	2.748531	3.184732
35028	0	-0.529952	0.348634	10.113456	-0.005306	0.003484	0.101134	2.849197	2.744789	3.183885
35029	0	-0.512538	0.323814	10.034177	-0.005127	0.003235	0.100342	2.848124	2.746508	3.190492
35030	0	-0.524761	0.342244	10.082909	-0.005246	0.003424	0.100829	2.841891	2.751945	3.193771
35031	0	-0.537305	0.335812	10.040269	-0.005371	0.003357	0.100403	2.838440	2.758040	3.197187
35032	0	-0.548969	0.329871	10.089121	-0.005493	0.003296	0.100891	2.836796	2.757879	3.199254
35033	0	-0.536518	0.354922	10.076748	-0.005372	0.003549	0.100767	2.832623	2.753993	3.200527
35034	0	-0.516962	0.324826	10.070796	-0.005172	0.003243	0.100708	2.833263	2.755455	3.199112
35035	0	-0.512763	0.366311	10.095208	-0.005127	0.003662	0.100952	2.829586	2.759831	3.199247
35036	0	-0.506876	0.360914	10.101193	-0.005068	0.003602	0.101012	2.832866	2.764466	3.211689
35037	0	-0.543005	0.360782	10.125720	-0.005432	0.003601	0.101257	2.835670	2.766157	3.207875
35038	0	-0.542976	0.343403	10.082895	-0.005428	0.003431	0.100829	2.833950	2.771211	3.221270
35039	0	-0.543063	0.347865	10.107431	-0.005432	0.003479	0.101074	2.828730	2.773383	3.221734
35040	0	-0.561244	0.329694	10.131829	-0.005612	0.003295	0.101318	2.826168	2.777178	3.226526
35041	0	-0.555308	0.305571	10.089106	-0.005554	0.003052	0.100891	2.825826	2.779573	3.228051
35042	0	-0.530524	0.306771	10.131731	-0.005308	0.003059	0.101317	2.830406	2.780078	3.231701
35043	0	-0.524632	0.305850	10.150140	-0.005249	0.003052	0.101501	2.833187	2.780614	3.238269
35044	0	-0.530602	0.331169	10.168350	-0.005305	0.003309	0.101684	2.831105	2.785340	3.238546
35045	0	-0.536949	0.329646	10.150153	-0.005371	0.003296	0.101501	2.826909	2.787230	3.242381
35046	0	-0.554463	0.330072	10.101339	-0.005551	0.003296	0.101013	2.827511	2.783312	3.243591
35047	0	-0.561311	0.305389	10.150152	-0.005615	0.003052	0.101501	2.825080	2.784968	3.242711
35048	0	-0.542175	0.330600	10.089126	-0.005428	0.003300	0.100891	2.827358	2.781297	3.247246
35049	0	-0.548316	0.330335	10.107452	-0.005493	0.003296	0.101074	2.830920	2.773649	3.254400
35050	0	-0.528210	0.343638	10.101346	-0.005290	0.003432	0.101013	2.830695	2.768410	3.257035
35051	0	-0.530425	0.360245	10.052516	-0.005310	0.003601	0.100525	2.827396	2.765341	3.263061
35052	0	-0.547629	0.336087	10.089134	-0.005482	0.003359	0.100891	2.824834	2.763104	3.262173
35053	0	-0.543334	0.366487	10.113509	-0.005432	0.003662	0.101135	2.823131	2.768192	3.264274
35054	0	-0.518856	0.360970	10.052393	-0.005191	0.003606	0.100524	2.822688	2.769245	3.269435
35055	0	-0.536690	0.342190	10.095224	-0.005371	0.003418	0.100952	2.822289	2.768196	3.270143
35056	0	-0.523552	0.336473	10.070831	-0.005241	0.003365	0.100708	2.817610	2.765483	3.268788
35057	0	-0.500152	0.366481	10.040290	-0.005005	0.003662	0.100403	2.815836	2.765422	3.268615
35058	0	-0.505562	0.336518	10.028083	-0.005059	0.003362	0.100281	2.814966	2.764916	3.274307
35059	0	-0.536540	0.323722	10.046410	-0.005371	0.003235	0.100464	2.812795	2.762167	3.278285
35060	0	-0.535849	0.305676	10.009768	-0.005360	0.003056	0.100098	2.809320	2.764840	3.281865
35061	0	-0.561178	0.335979	10.040293	-0.005615	0.003357	0.100403	2.807705	2.764501	3.285527
35062	0	-0.524219	0.343282	10.015836	-0.005242	0.003423	0.100159	2.814384	2.768160	3.281544
35063	0	-0.561422	0.354611	10.046371	-0.005615	0.003540	0.100464	2.816464	2.770878	3.282594
35064	0	-0.573455	0.337124	10.113425	-0.005735	0.003368	0.101134	2.814869	2.773744	3.284047
35065	0	-0.525136	0.335972	10.058572	-0.005249	0.003357	0.100586	2.813211	2.780052	3.285030
35066	0	-0.555812	0.360840	10.027976	-0.005559	0.003606	0.100280	2.811287	2.782917	3.285251
35067	0	-0.537355	0.360603	10.119598	-0.005371	0.003601	0.101196	2.812067	2.789549	3.283156
35068	0	-0.519111	0.361391	10.101220	-0.005193	0.003611	0.101012	2.810958	2.791450	3.283872
35069	0	-0.494199	0.360575	10.125725	-0.004944	0.003601	0.101257	2.811400	2.793089	3.284868
35070	0	-0.505886	0.312640	10.168362	-0.005062	0.003121	0.101684	2.812218	2.793132	3.292456
35071	0	-0.518251	0.335891	10.119650	-0.005188	0.003357	0.101196	2.809570	2.791177	3.286119
35072	0	-0.542255	0.355014	10.101291	-0.005422	0.003544	0.101013	2.811867	2.796070	3.286148
35073	0	-0.548953	0.354371	10.058601	-0.005493	0.003540	0.100586	2.811199	2.795939	3.289105
35074	0	-0.554720	0.355064	10.034168	-0.005548	0.003547	0.100342	2.810839	2.799452	3.285360
35075	0	-0.591256	0.354446	10.058624	-0.005920	0.003540	0.100586	2.811012	2.794528	3.282060
35076	0	-0.547322	0.349154	10.064709	-0.005478	0.003488	0.100647	2.810653	2.793206	3.280640
35077	0	-0.560836	0.378694	10.089139	-0.005615	0.003784	0.100891	2.808912	2.789152	3.285164
35078	0	-0.529346	0.348514	10.089124	-0.005297	0.003484	0.100891	2.805619	2.789124	3.292461
35079	0	-0.536585	0.330121	10.095225	-0.005371	0.003296	0.100952	2.806777	2.787088	3.292507
35080	0	-0.511601	0.330814	10.083004	-0.005116	0.003306	0.100830	2.803924	2.790206	3.296072
35081	0	-0.500013	0.354597	10.095218	-0.005005	0.003540	0.100952	2.805763	2.788916	3.289536
35082	0	-0.505538	0.379967	10.028066	-0.005056	0.003796	0.100281	2.805541	2.791630	3.290572
35083	0	-0.537556	0.366565	9.991418	-0.005371	0.003662	0.099915	2.804802	2.800836	3.292395
35084	0	-0.525665	0.360951	10.076813	-0.005259	0.003608	0.100768	2.801953	2.802649	3.291239
35085	0	-0.524162	0.391230	10.040298	-0.005249	0.003906	0.100403	2.803994	2.797667	3.300724
35086	0	-0.559631	0.355986	10.040279	-0.005601	0.003551	0.100403	2.808687	2.795812	3.309489
35087	0	-0.555472	0.366895	10.052462	-0.005554	0.003662	0.100525	2.811654	2.800257	3.310183
35088	0	-0.542952	0.374232	10.052392	-0.005433	0.003736	0.100524	2.813439	2.799798	3.314335
35089	0	-0.542913	0.348558	10.070794	-0.005432	0.003479	0.100708	2.816072	2.800128	3.318372
35090	0	-0.536314	0.373789	10.076812	-0.005365	0.003736	0.100768	2.813893	2.801665	3.313073
35091	0	-0.542530	0.366673	10.083028	-0.005432	0.003662	0.100830	2.814274	2.797719	3.314858
35092	0	-0.511479	0.355083	10.095201	-0.005114	0.003549	0.100952	2.811972	2.802726	3.321890
35093	0	-0.506559	0.360537	10.095201	-0.005066	0.003601	0.100952	2.812018	2.806051	3.323832
35094	0	-0.543438	0.342293	10.089013	-0.005432	0.003426	0.100890	2.804175	2.812458	3.325033
35095	0	-0.512279	0.366521	10.150156	-0.005127	0.003662	0.101501	2.802820	2.811552	3.326936
35096	0	-0.530006	0.361078	10.150145	-0.005302	0.003607	0.101501	2.802470	2.812760	3.325655
35097	0	-0.530788	0.354461	10.070796	-0.005310	0.003540	0.100708	2.802827	2.814108	3.327222
35098	0	-0.554964	0.349269	10.107313	-0.005550	0.003488	0.101073	2.803786	2.817273	3.326828
35099	0	-0.554896	0.378294	10.107455	-0.005554	0.003784	0.101074	2.797520	2.815213	3.324773
35100	0	-0.560134	0.341766	10.137950	-0.005605	0.003415	0.101379	2.795555	2.815106	3.327690
35101	0	-0.566737	0.365914	10.162414	-0.005676	0.003662	0.101624	2.787323	2.808734	3.330889
35102	0	-0.553419	0.352912	10.095341	-0.005537	0.003533	0.100953	2.777656	2.809191	3.334735
35103	0	-0.524432	0.378172	10.107455	-0.005249	0.003784	0.101074	2.770024	2.807367	3.339544
35104	0	-0.529393	0.359650	10.052526	-0.005301	0.003595	0.100525	2.766468	2.802461	3.342169
35105	0	-0.530175	0.372460	10.076943	-0.005310	0.003723	0.100769	2.763250	2.796925	3.341785
35106	0	-0.504116	0.360615	10.022004	-0.005050	0.003603	0.100220	2.761990	2.791067	3.340113
35107	0	-0.530563	0.341978	10.021990	-0.005310	0.003418	0.100220	2.759209	2.789923	3.340912
35108	0	-0.535426	0.335649	10.034235	-0.005363	0.003360	0.100342	2.750560	2.784252	3.343053
35109	0	-0.548832	0.372501	10.015889	-0.005493	0.003723	0.100159	2.747838	2.782543	3.339734
35110	0	-0.523402	0.366566	10.028102	-0.005239	0.003665	0.100281	2.743768	2.780065	3.339643
35111	0	-0.530993	0.366265	10.028075	-0.005310	0.003662	0.100281	2.739560	2.783945	3.337812
35112	0	-0.549430	0.347886	9.948633	-0.005493	0.003480	0.099486	2.733476	2.789195	3.335050
35113	0	-0.506402	0.384300	10.003680	-0.005066	0.003845	0.100037	2.726108	2.790823	3.335675
35114	0	-0.518108	0.383836	10.015893	-0.005184	0.003840	0.100159	2.718881	2.791165	3.335843
35115	0	-0.536993	0.390793	10.076904	-0.005371	0.003906	0.100769	2.715973	2.793459	3.340633
35116	0	-0.536919	0.360178	10.021980	-0.005369	0.003604	0.100220	2.708708	2.797065	3.348195
35117	0	-0.512736	0.384565	9.997555	-0.005127	0.003845	0.099976	2.704402	2.801348	3.350683
35118	0	-0.494425	0.408930	10.070708	-0.004945	0.004089	0.100707	2.699511	2.804659	3.347091
35119	0	-0.512691	0.371951	10.034193	-0.005127	0.003723	0.100342	2.690578	2.808140	3.355310
35120	0	-0.518296	0.365403	10.083035	-0.005188	0.003654	0.100830	2.685244	2.806169	3.356474
35121	0	-0.561593	0.347621	10.083014	-0.005615	0.003479	0.100830	2.677258	2.810400	3.363166
35122	0	-0.525236	0.359489	10.076898	-0.005251	0.003595	0.100769	2.671939	2.815768	3.366642
35123	0	-0.542938	0.335748	10.162366	-0.005432	0.003357	0.101624	2.667741	2.816365	3.369369
35124	0	-0.548795	0.359831	10.119641	-0.005488	0.003601	0.101196	2.659808	2.819698	3.369067
35125	0	-0.536657	0.347941	10.070824	-0.005371	0.003479	0.100708	2.655447	2.818307	3.371594
35126	0	-0.517627	0.347823	10.089130	-0.005179	0.003479	0.100891	2.649736	2.818752	3.367553
35127	0	-0.518317	0.366084	10.083037	-0.005188	0.003662	0.100830	2.643457	2.817187	3.364253
35128	0	-0.529920	0.347372	10.150162	-0.005301	0.003476	0.101501	2.635916	2.819330	3.361667
35129	0	-0.518233	0.360448	10.156267	-0.005188	0.003601	0.101562	2.634925	2.816815	3.359327
35130	0	-0.511250	0.354535	10.076929	-0.005116	0.003547	0.100769	2.628567	2.815870	3.362775
35131	0	-0.548666	0.347678	10.095258	-0.005493	0.003479	0.100952	2.621208	2.812170	3.363310
35132	0	-0.553628	0.310789	10.095246	-0.005542	0.003108	0.100952	2.616230	2.809615	3.366114
35133	0	-0.560668	0.353844	10.064751	-0.005615	0.003540	0.100647	2.609558	2.803320	3.372587
35134	0	-0.547054	0.335302	10.040409	-0.005476	0.003353	0.100404	2.604621	2.800886	3.375081
35135	0	-0.530883	0.390305	10.034199	-0.005310	0.003906	0.100342	2.596171	2.802980	3.380032
35136	0	-0.530231	0.365639	10.052518	-0.005308	0.003655	0.100525	2.592435	2.800104	3.379313
35137	0	-0.530319	0.372015	10.064745	-0.005310	0.003723	0.100647	2.584211	2.795979	3.382218
35138	0	-0.535761	0.359269	10.052497	-0.005358	0.003594	0.100525	2.577471	2.799992	3.376290
35139	0	-0.524417	0.372462	10.058614	-0.005249	0.003723	0.100586	2.574337	2.798305	3.373231
35140	0	-0.511157	0.366483	10.022003	-0.005117	0.003665	0.100220	2.569383	2.795232	3.377990
35141	0	-0.512205	0.366177	10.015895	-0.005127	0.003662	0.100159	2.564194	2.793361	3.381397
35142	0	-0.517376	0.341423	10.052524	-0.005178	0.003417	0.100525	2.556224	2.791795	3.385533
35143	0	-0.549140	0.365742	10.064724	-0.005493	0.003662	0.100647	2.546105	2.793635	3.386445
35144	0	-0.518868	0.352594	10.089109	-0.005185	0.003531	0.100891	2.536181	2.801228	3.391592
35145	0	-0.549129	0.341617	9.997575	-0.005493	0.003418	0.099976	2.529339	2.802729	3.397346
35146	0	-0.548502	0.328967	10.095246	-0.005489	0.003292	0.100952	2.521809	2.801595	3.398271
35147	0	-0.555307	0.323722	10.058592	-0.005554	0.003235	0.100586	2.519720	2.804125	3.400049
35148	0	-0.548818	0.360695	10.083017	-0.005491	0.003605	0.100830	2.517280	2.804251	3.403240
35149	0	-0.536775	0.354079	10.058609	-0.005371	0.003540	0.100586	2.513345	2.804232	3.401996
35150	0	-0.524087	0.341946	10.070807	-0.005242	0.003419	0.100708	2.509183	2.806250	3.403512
35151	0	-0.525056	0.341543	10.028077	-0.005249	0.003418	0.100281	2.501535	2.811593	3.408329
35152	0	-0.519317	0.352914	10.082924	-0.005192	0.003534	0.100829	2.490881	2.817093	3.402082
35153	0	-0.500444	0.347918	10.144045	-0.005005	0.003479	0.101440	2.486325	2.820260	3.405523
35154	0	-0.530976	0.360119	10.101320	-0.005310	0.003601	0.101013	2.481701	2.823647	3.407466
35155	0	-0.530624	0.354129	10.089127	-0.005310	0.003540	0.100891	2.478358	2.822965	3.410803
35156	0	-0.499427	0.341602	10.101346	-0.004997	0.003420	0.101013	2.469221	2.823337	3.412020
35157	0	-0.542485	0.329410	10.076949	-0.005432	0.003296	0.100769	2.462394	2.818701	3.418044
35158	0	-0.529272	0.366029	10.144052	-0.005296	0.003658	0.101440	2.459879	2.819285	3.417311
35159	0	-0.542675	0.360162	10.040310	-0.005432	0.003601	0.100403	2.455734	2.816748	3.422596
35160	0	-0.541199	0.335601	10.076962	-0.005422	0.003358	0.100769	2.448796	2.809836	3.416752
35161	0	-0.536583	0.341827	10.137966	-0.005371	0.003418	0.101379	2.444366	2.807741	3.414856
35162	0	-0.554318	0.335519	10.089120	-0.005544	0.003357	0.100891	2.437638	2.810794	3.417076
35163	0	-0.512076	0.347725	10.101356	-0.005127	0.003479	0.101013	2.430891	2.807341	3.419883
35164	0	-0.541626	0.347331	10.107447	-0.005420	0.003475	0.101074	2.424004	2.807322	3.419138
35165	0	-0.518465	0.347820	10.083028	-0.005188	0.003479	0.100830	2.418327	2.807328	3.418083
35166	0	-0.541832	0.353548	10.076952	-0.005425	0.003538	0.100769	2.410545	2.802960	3.423266
35167	0	-0.549169	0.353967	10.003672	-0.005493	0.003540	0.100037	2.405377	2.805104	3.418767
35168	0	-0.555337	0.354076	10.003645	-0.005551	0.003539	0.100037	2.402581	2.811218	3.421056
35169	0	-0.537027	0.329807	10.070798	-0.005371	0.003296	0.100708	2.400318	2.813758	3.426289
35170	0	-0.555051	0.311759	10.034096	-0.005553	0.003117	0.100341	2.396702	2.814469	3.425041
35171	0	-0.524458	0.335338	10.058629	-0.005249	0.003357	0.100586	2.387903	2.813284	3.423710
35172	0	-0.560229	0.323018	10.095230	-0.005607	0.003227	0.100952	2.386499	2.812034	3.425722
35173	0	-0.549004	0.329500	10.070821	-0.005493	0.003296	0.100708	2.380738	2.811975	3.434671
35174	0	-0.536180	0.323405	10.058609	-0.005365	0.003233	0.100586	2.377241	2.811633	3.436216
35175	0	-0.549280	0.329833	10.095209	-0.005493	0.003296	0.100952	2.375283	2.814841	3.440552
35176	0	-0.536946	0.324059	10.101229	-0.005371	0.003240	0.101012	2.371642	2.816754	3.442154
35177	0	-0.506177	0.317265	10.137964	-0.005066	0.003174	0.101379	2.365568	2.815860	3.443492
35178	0	-0.523765	0.323497	10.070811	-0.005241	0.003232	0.100708	2.364209	2.815369	3.443073
35179	0	-0.536665	0.347732	10.125762	-0.005371	0.003479	0.101257	2.357557	2.814258	3.441443
35180	0	-0.529998	0.335493	10.107424	-0.005301	0.003353	0.101074	2.354889	2.816234	3.443796
35181	0	-0.536970	0.323709	10.095215	-0.005371	0.003235	0.100952	2.352695	2.818497	3.443737
35182	0	-0.530569	0.329825	10.089029	-0.005307	0.003300	0.100890	2.346313	2.820771	3.442236
35183	0	-0.537184	0.329604	10.076900	-0.005371	0.003296	0.100769	2.341767	2.825324	3.447927
35184	0	-0.499852	0.323747	10.064635	-0.005007	0.003235	0.100646	2.339987	2.819663	3.447301
35185	0	-0.524447	0.348177	10.040297	-0.005249	0.003479	0.100403	2.338414	2.818146	3.451557
35186	0	-0.541723	0.336631	10.113544	-0.005424	0.003362	0.101135	2.338900	2.814672	3.453271
35187	0	-0.548828	0.335651	10.095243	-0.005493	0.003357	0.100952	2.333684	2.812928	3.450701
35188	0	-0.523736	0.353915	10.095226	-0.005239	0.003539	0.100952	2.329043	2.814395	3.449795
35189	0	-0.530933	0.353737	10.119642	-0.005310	0.003540	0.101196	2.321317	2.817367	3.447411
35190	0	-0.530483	0.322780	10.089138	-0.005309	0.003229	0.100891	2.315078	2.816362	3.447039
35191	0	-0.512443	0.342132	9.997560	-0.005127	0.003418	0.099976	2.314212	2.817313	3.448709
35192	0	-0.530563	0.348674	10.027972	-0.005305	0.003485	0.100280	2.311824	2.821528	3.446703
35193	0	-0.524442	0.317859	10.046396	-0.005249	0.003174	0.100464	2.312550	2.819865	3.454179
35194	0	-0.542032	0.306419	10.040289	-0.005424	0.003060	0.100403	2.312244	2.819804	3.459075
35195	0	-0.518233	0.329403	10.009801	-0.005188	0.003296	0.100098	2.305394	2.817049	3.463291
35196	0	-0.523512	0.335552	10.119631	-0.005238	0.003352	0.101196	2.304499	2.817927	3.466112
35197	0	-0.518778	0.335988	10.052481	-0.005188	0.003357	0.100525	2.303168	2.821554	3.465226
35198	0	-0.555080	0.330941	10.070699	-0.005554	0.003302	0.100707	2.307325	2.821521	3.463557
35199	0	-0.530481	0.348166	10.040302	-0.005310	0.003479	0.100403	2.305657	2.819305	3.465083
35200	0	-0.535593	0.324211	10.015886	-0.005361	0.003240	0.100159	2.303789	2.817710	3.465097
35201	0	-0.518346	0.373084	10.064692	-0.005188	0.003723	0.100647	2.307860	2.816293	3.468032
35202	0	-0.530214	0.355637	10.070698	-0.005301	0.003555	0.100707	2.304411	2.820757	3.468955
35203	0	-0.549214	0.336111	10.095207	-0.005493	0.003357	0.100952	2.304471	2.823395	3.467022
35204	0	-0.512543	0.330936	10.101202	-0.005125	0.003304	0.101012	2.306406	2.827715	3.465157
35205	0	-0.500393	0.317789	10.052482	-0.005005	0.003174	0.100525	2.306350	2.830529	3.461376
35206	0	-0.542943	0.331185	10.107304	-0.005430	0.003304	0.101073	2.311115	2.833313	3.460293
35207	0	-0.542902	0.323931	10.113528	-0.005432	0.003235	0.101135	2.311483	2.833303	3.467236
35208	0	-0.523534	0.337089	10.131764	-0.005243	0.003366	0.101317	2.312863	2.827991	3.469812
35209	0	-0.530598	0.336222	10.095219	-0.005310	0.003357	0.100952	2.314176	2.827204	3.465367
35210	0	-0.530126	0.325129	10.089098	-0.005302	0.003245	0.100891	2.316244	2.829741	3.465312
35211	0	-0.560846	0.329770	10.113557	-0.005615	0.003296	0.101135	2.313595	2.825954	3.465088
35212	0	-0.541249	0.317881	10.076931	-0.005419	0.003177	0.100769	2.311317	2.822647	3.465650
35213	0	-0.524524	0.335734	10.137958	-0.005249	0.003357	0.101379	2.307103	2.822089	3.469313
35214	0	-0.547808	0.311944	10.095235	-0.005486	0.003113	0.100952	2.309953	2.817469	3.467622
35215	0	-0.524515	0.342009	10.064710	-0.005249	0.003418	0.100647	2.307703	2.816588	3.476072
35216	0	-0.541742	0.330269	10.022001	-0.005424	0.003300	0.100220	2.306414	2.812218	3.475555
35217	0	-0.517706	0.348389	10.009805	-0.005188	0.003479	0.100098	2.307292	2.803558	3.473834
35218	0	-0.528398	0.312232	10.076926	-0.005288	0.003122	0.100769	2.302590	2.802921	3.469132
35219	0	-0.530439	0.330357	10.113530	-0.005310	0.003296	0.101135	2.306602	2.800287	3.469431
35220	0	-0.535788	0.362009	10.058591	-0.005361	0.003615	0.100586	2.307299	2.800998	3.468005
35221	0	-0.561129	0.329868	10.015882	-0.005615	0.003296	0.100159	2.305818	2.800503	3.462637
35222	0	-0.535652	0.348920	10.064715	-0.005363	0.003484	0.100647	2.307315	2.796271	3.461141
35223	0	-0.518679	0.348070	10.083008	-0.005188	0.003479	0.100830	2.304590	2.798566	3.461970
35224	0	-0.530096	0.372742	10.058626	-0.005308	0.003726	0.100586	2.301531	2.793859	3.467756
35225	0	-0.549045	0.360318	10.064705	-0.005493	0.003601	0.100647	2.299274	2.794304	3.470389
35226	0	-0.530451	0.348683	10.082998	-0.005305	0.003483	0.100830	2.299181	2.797262	3.466764
35227	0	-0.542831	0.354400	10.058600	-0.005432	0.003540	0.100586	2.299038	2.796509	3.467957
35228	0	-0.536564	0.336481	10.101306	-0.005363	0.003365	0.101013	2.294699	2.802632	3.470677
35229	0	-0.518497	0.335738	10.064711	-0.005188	0.003357	0.100647	2.290562	2.802866	3.473752
35230	0	-0.567470	0.311069	10.119612	-0.005671	0.003113	0.101196	2.283574	2.811443	3.470754
35231	0	-0.561455	0.317964	10.125718	-0.005615	0.003174	0.101257	2.285517	2.814363	3.471244
35232	0	-0.530867	0.331092	10.089007	-0.005309	0.003307	0.100890	2.284946	2.817695	3.475201
35233	0	-0.555274	0.342455	10.113511	-0.005554	0.003418	0.101135	2.287760	2.819740	3.474324
35234	0	-0.530560	0.379796	10.119537	-0.005307	0.003797	0.101195	2.284696	2.821718	3.474787
35235	0	-0.543065	0.336123	10.101312	-0.005432	0.003357	0.101013	2.284937	2.823680	3.471655
35236	0	-0.542451	0.330762	10.125649	-0.005429	0.003304	0.101256	2.284927	2.821990	3.473277
35237	0	-0.536649	0.354863	10.119623	-0.005371	0.003540	0.101196	2.290017	2.820411	3.476181
35238	0	-0.547740	0.356307	10.113445	-0.005485	0.003556	0.101134	2.293084	2.815967	3.479271
35239	0	-0.524248	0.336168	10.144061	-0.005249	0.003357	0.101440	2.293796	2.812204	3.480884
35240	0	-0.535505	0.343189	10.089113	-0.005359	0.003427	0.100891	2.295219	2.811644	3.483210
35241	0	-0.536541	0.366327	10.107448	-0.005371	0.003662	0.101074	2.291888	2.808935	3.483854
35242	0	-0.535097	0.373063	10.137965	-0.005360	0.003725	0.101379	2.293539	2.802890	3.481654
35243	0	-0.518223	0.354593	10.089120	-0.005188	0.003540	0.100891	2.295597	2.799958	3.483071
35244	0	-0.510929	0.367869	10.015882	-0.005116	0.003674	0.100159	2.296826	2.796698	3.480165
35245	0	-0.500048	0.361090	10.058580	-0.005005	0.003601	0.100586	2.303375	2.795581	3.477551
35246	0	-0.535932	0.362484	10.009670	-0.005363	0.003620	0.100097	2.304126	2.795732	3.476193
35247	0	-0.506173	0.366719	10.015872	-0.005066	0.003662	0.100159	2.305332	2.794544	3.480868
35248	0	-0.554639	0.349502	10.040256	-0.005546	0.003489	0.100403	2.308134	2.799454	3.473324
35249	0	-0.530563	0.366814	10.046388	-0.005310	0.003662	0.100464	2.310394	2.798226	3.472311
35250	0	-0.547916	0.374081	9.991462	-0.005485	0.003735	0.099915	2.312908	2.795634	3.477486
35251	0	-0.518001	0.384871	10.022000	-0.005188	0.003845	0.100220	2.312283	2.790182	3.475063
35252	0	-0.528892	0.385670	10.021985	-0.005295	0.003852	0.100220	2.313169	2.787259	3.475391
35253	0	-0.543052	0.360244	9.997562	-0.005432	0.003601	0.099976	2.310145	2.789009	3.480129
35254	0	-0.536496	0.348232	10.052503	-0.005368	0.003481	0.100525	2.307157	2.788825	3.481346
35255	0	-0.512466	0.372516	10.040287	-0.005127	0.003723	0.100403	2.304864	2.789917	3.481647
35256	0	-0.536796	0.342464	10.052477	-0.005367	0.003422	0.100525	2.303547	2.794419	3.480942
35257	0	-0.524843	0.336025	10.003654	-0.005249	0.003357	0.100037	2.302762	2.797580	3.478910
35258	0	-0.518847	0.360670	10.040181	-0.005187	0.003607	0.100402	2.298085	2.802932	3.481502
35259	0	-0.543498	0.366699	10.058561	-0.005432	0.003662	0.100586	2.299093	2.809975	3.479470
35260	0	-0.543625	0.354700	10.131758	-0.005438	0.003550	0.101317	2.291604	2.811952	3.480618
35261	0	-0.543145	0.354430	10.150135	-0.005432	0.003540	0.101501	2.291843	2.814895	3.481163
35262	0	-0.536907	0.367428	10.107316	-0.005370	0.003670	0.101073	2.292427	2.817374	3.481426
35263	0	-0.549626	0.354171	10.095192	-0.005493	0.003540	0.100952	2.289770	2.824449	3.482678
35264	0	-0.562269	0.330052	10.131731	-0.005622	0.003299	0.101317	2.287207	2.829206	3.479304
35265	0	-0.555308	0.317625	10.125731	-0.005554	0.003174	0.101257	2.285379	2.831530	3.480145
35266	0	-0.554873	0.311842	10.131755	-0.005552	0.003117	0.101317	2.282845	2.831253	3.479732
35267	0	-0.549121	0.335867	10.131841	-0.005493	0.003357	0.101318	2.280234	2.832564	3.482849
35268	0	-0.548332	0.312067	10.101336	-0.005489	0.003116	0.101013	2.281325	2.829351	3.485238
35269	0	-0.554923	0.336125	10.131849	-0.005554	0.003357	0.101318	2.281615	2.827400	3.486924
35270	0	-0.535960	0.342750	10.174568	-0.005362	0.003427	0.101746	2.278098	2.829034	3.483256
35271	0	-0.530818	0.354514	10.168449	-0.005310	0.003540	0.101685	2.279279	2.830566	3.485042
35272	0	-0.518055	0.355132	10.186685	-0.005184	0.003550	0.101867	2.276656	2.830315	3.483488
35273	0	-0.524107	0.354029	10.168497	-0.005249	0.003540	0.101685	2.272325	2.825229	3.479609
35274	0	-0.503975	0.384757	10.150192	-0.005051	0.003845	0.101501	2.270361	2.816817	3.477650
35275	0	-0.517513	0.427615	10.089162	-0.005188	0.004272	0.100891	2.269928	2.806108	3.475533
35276	0	-0.533554	0.452283	10.083157	-0.005345	0.004523	0.100831	2.264830	2.798513	3.477852
35277	0	-0.535931	0.439756	10.070850	-0.005371	0.004395	0.100708	2.263683	2.788881	3.474319
35278	0	-0.497767	0.409922	10.058598	-0.004982	0.004095	0.100586	2.263847	2.787654	3.475967
35279	0	-0.511814	0.402964	9.991495	-0.005127	0.004028	0.099915	2.260802	2.781118	3.480754
35280	0	-0.522792	0.391144	10.003670	-0.005232	0.003908	0.100037	2.260019	2.780294	3.484491
35281	0	-0.523875	0.359660	9.997629	-0.005249	0.003601	0.099976	2.250325	2.772166	3.489690
35282	0	-0.534397	0.346880	9.967177	-0.005351	0.003469	0.099671	2.245011	2.767637	3.493298
35283	0	-0.548928	0.323588	10.040301	-0.005493	0.003235	0.100403	2.241627	2.766658	3.498467
35284	0	-0.523611	0.323431	9.979284	-0.005241	0.003237	0.099792	2.234257	2.764400	3.496668
35285	0	-0.542692	0.323218	9.954871	-0.005432	0.003235	0.099548	2.226633	2.762153	3.498830
35286	0	-0.517893	0.335111	9.954827	-0.005177	0.003351	0.099548	2.222008	2.767502	3.501045
35287	0	-0.518510	0.280904	9.960949	-0.005188	0.002808	0.099609	2.219103	2.767999	3.497300
35288	0	-0.548476	0.293446	9.979254	-0.005487	0.002932	0.099792	2.217856	2.768418	3.503465
35289	0	-0.525054	0.299122	10.009756	-0.005249	0.002991	0.100098	2.213909	2.773827	3.504375
35290	0	-0.513139	0.311112	9.985258	-0.005131	0.003113	0.099853	2.207461	2.778506	3.498851
35291	0	-0.525681	0.372156	10.021938	-0.005249	0.003723	0.100220	2.201159	2.791136	3.498715
35292	0	-0.557182	0.347236	10.021879	-0.005570	0.003475	0.100219	2.193410	2.796406	3.498714
35293	0	-0.561750	0.304816	10.058592	-0.005615	0.003052	0.100586	2.184794	2.802453	3.506840
35294	0	-0.562321	0.347152	10.168343	-0.005620	0.003471	0.101684	2.180457	2.809615	3.509954
35295	0	-0.567955	0.359822	10.107414	-0.005676	0.003601	0.101074	2.172732	2.817163	3.506892
35296	0	-0.544181	0.341223	10.101204	-0.005439	0.003411	0.101012	2.169297	2.824298	3.507941
35297	0	-0.543069	0.323025	10.076927	-0.005432	0.003235	0.100769	2.159534	2.826376	3.509063
35298	0	-0.536954	0.359099	10.186763	-0.005368	0.003592	0.101868	2.154415	2.831616	3.510928
35299	0	-0.512508	0.402327	10.229521	-0.005127	0.004028	0.102295	2.144245	2.833223	3.513210
35300	0	-0.524347	0.365243	10.247809	-0.005245	0.003652	0.102478	2.140631	2.835154	3.511535
35301	0	-0.506135	0.372506	10.247818	-0.005066	0.003723	0.102478	2.138247	2.833811	3.511318
35302	0	-0.517751	0.348202	10.284433	-0.005179	0.003482	0.102844	2.133916	2.835351	3.514391
35303	0	-0.517923	0.390566	10.266160	-0.005188	0.003906	0.102661	2.128703	2.829482	3.508326
35304	0	-0.553101	0.365802	10.180800	-0.005537	0.003660	0.101808	2.121725	2.826286	3.509488
35305	0	-0.578988	0.359993	10.180716	-0.005798	0.003601	0.101807	2.115907	2.820472	3.508401
35306	0	-0.583100	0.347635	10.113690	-0.005843	0.003476	0.101136	2.111599	2.810430	3.509760
35307	0	-0.566461	0.353955	10.119696	-0.005676	0.003540	0.101196	2.106492	2.800724	3.515364
35308	0	-0.540035	0.322992	10.046540	-0.005409	0.003233	0.100465	2.098502	2.794205	3.518646
35309	0	-0.566779	0.329884	10.040321	-0.005676	0.003296	0.100403	2.097317	2.788019	3.522198
35310	0	-0.534326	0.293488	9.973208	-0.005355	0.002935	0.099731	2.092168	2.778373	3.522775
35311	0	-0.517684	0.280513	10.070865	-0.005188	0.002808	0.100708	2.084802	2.769209	3.526041
35312	0	-0.527851	0.304508	9.948880	-0.005288	0.003046	0.099488	2.079161	2.761992	3.523589
35313	0	-0.548605	0.305280	10.034215	-0.005493	0.003052	0.100342	2.075834	2.757712	3.522393
35314	0	-0.534387	0.317706	10.022043	-0.005358	0.003176	0.100220	2.072794	2.745435	3.524744
35315	0	-0.536426	0.299429	9.979274	-0.005371	0.002991	0.099792	2.072370	2.741182	3.529439
35316	0	-0.529025	0.305841	9.936558	-0.005297	0.003058	0.099365	2.067831	2.737796	3.524651
35317	0	-0.530600	0.310889	10.015903	-0.005310	0.003113	0.100159	2.058861	2.736967	3.523652
35318	0	-0.529827	0.353129	10.015892	-0.005302	0.003531	0.100159	2.054169	2.735746	3.530110
35319	0	-0.518040	0.330018	10.009791	-0.005188	0.003296	0.100098	2.054550	2.730726	3.533192
35320	0	-0.492657	0.361197	10.021971	-0.004929	0.003609	0.100220	2.053791	2.732127	3.532849
35321	0	-0.512537	0.396634	9.979260	-0.005127	0.003967	0.099792	2.048229	2.733864	3.536771
35322	0	-0.542775	0.359871	10.052497	-0.005429	0.003598	0.100525	2.044324	2.736010	3.532602
35323	0	-0.537030	0.402692	10.046397	-0.005371	0.004028	0.100464	2.038264	2.738789	3.533866
35324	0	-0.512857	0.383951	10.113520	-0.005126	0.003841	0.101135	2.031679	2.745383	3.536227
35325	0	-0.519319	0.371874	10.015859	-0.005188	0.003723	0.100159	2.022211	2.755223	3.535071
35326	0	-0.501717	0.389550	10.052391	-0.005015	0.003897	0.100524	2.016394	2.760956	3.538063
35327	0	-0.512778	0.384523	10.070797	-0.005127	0.003845	0.100708	2.011972	2.765679	3.536793
35328	0	-0.537726	0.384217	10.095105	-0.005373	0.003844	0.100951	2.005176	2.774358	3.533186
35329	0	-0.518805	0.335390	10.125742	-0.005188	0.003357	0.101257	1.997314	2.778072	3.532467
35330	0	-0.543532	0.316505	10.144032	-0.005432	0.003167	0.101440	1.990522	2.785547	3.529943
35331	0	-0.543234	0.305387	10.137932	-0.005432	0.003052	0.101379	1.988478	2.789714	3.527081
35332	0	-0.549406	0.323513	10.143959	-0.005494	0.003239	0.101439	1.980035	2.793428	3.524825
35333	0	-0.536658	0.329857	10.089127	-0.005371	0.003296	0.100891	1.978621	2.792062	3.525614
35334	0	-0.566269	0.299342	10.119663	-0.005668	0.002995	0.101196	1.971817	2.790007	3.531956
35335	0	-0.566943	0.280456	10.089158	-0.005676	0.002808	0.100891	1.963882	2.785959	3.532354
35336	0	-0.541466	0.310815	10.192887	-0.005419	0.003106	0.101929	1.961713	2.785179	3.531717
35337	0	-0.548897	0.305143	10.150170	-0.005493	0.003052	0.101501	1.956897	2.784121	3.534769
35338	0	-0.566177	0.286567	10.083052	-0.005669	0.002868	0.100830	1.950112	2.779796	3.541508
35339	0	-0.548975	0.292666	10.131863	-0.005493	0.002930	0.101318	1.942237	2.779609	3.542867
35340	0	-0.554203	0.340991	10.131871	-0.005548	0.003411	0.101318	1.936225	2.777179	3.545300
35341	0	-0.554846	0.341958	10.125758	-0.005554	0.003418	0.101257	1.933591	2.774385	3.547927
35342	0	-0.535569	0.354164	10.144068	-0.005360	0.003543	0.101440	1.927721	2.773654	3.546830
35343	0	-0.555120	0.354276	10.107429	-0.005554	0.003540	0.101074	1.926369	2.773973	3.546386
35344	0	-0.535931	0.336597	10.119647	-0.005365	0.003362	0.101196	1.926756	2.770758	3.548550
35345	0	-0.499421	0.366438	10.107466	-0.005005	0.003662	0.101074	1.924870	2.762466	3.548665
35346	0	-0.504019	0.373213	10.089116	-0.005045	0.003727	0.100891	1.926324	2.760668	3.550576
35347	0	-0.530315	0.366337	10.101350	-0.005310	0.003662	0.101013	1.923317	2.756498	3.553945
35348	0	-0.498070	0.354592	10.064737	-0.004992	0.003542	0.100647	1.923379	2.748068	3.548955
35349	0	-0.530333	0.378561	10.040313	-0.005310	0.003784	0.100403	1.920585	2.744227	3.547289
35350	0	-0.516888	0.372443	10.058626	-0.005175	0.003725	0.100586	1.915460	2.741542	3.544730
35351	0	-0.512176	0.347971	9.979272	-0.005127	0.003479	0.099792	1.911855	2.739378	3.544724
35352	0	-0.541699	0.341905	10.028101	-0.005422	0.003419	0.100281	1.907594	2.737875	3.543828
35353	0	-0.542846	0.341829	9.960956	-0.005432	0.003418	0.099609	1.903565	2.737455	3.542982
35354	0	-0.535949	0.311526	10.040302	-0.005364	0.003113	0.100403	1.901983	2.735504	3.545066
35355	0	-0.549257	0.304743	10.009782	-0.005493	0.003052	0.100098	1.892655	2.738667	3.541605
35356	0	-0.530814	0.304150	9.991462	-0.005309	0.003042	0.099915	1.887449	2.741439	3.538386
35357	0	-0.518272	0.299114	10.009792	-0.005188	0.002991	0.100098	1.883532	2.739109	3.538814
35358	0	-0.523766	0.293228	10.021970	-0.005239	0.002930	0.100220	1.882120	2.741841	3.540836
35359	0	-0.494500	0.348295	10.009746	-0.004944	0.003479	0.100098	1.882286	2.746759	3.545031
35360	0	-0.536825	0.330421	9.954767	-0.005374	0.003304	0.099547	1.878679	2.743913	3.543716
35361	0	-0.512356	0.305490	10.034187	-0.005127	0.003052	0.100342	1.877884	2.743695	3.544647
35362	0	-0.512129	0.342878	10.052468	-0.005120	0.003424	0.100525	1.879324	2.748653	3.542308
35363	0	-0.524556	0.360622	10.009765	-0.005249	0.003601	0.100098	1.880837	2.748264	3.543757
35364	0	-0.529926	0.355216	10.076917	-0.005303	0.003550	0.100769	1.879393	2.747590	3.538698
35365	0	-0.524938	0.354248	10.076894	-0.005249	0.003540	0.100769	1.877821	2.751692	3.540895
35366	0	-0.543344	0.348396	10.040182	-0.005433	0.003483	0.100402	1.874780	2.755920	3.541259
35367	0	-0.524792	0.354121	10.095216	-0.005249	0.003540	0.100952	1.871759	2.758481	3.541898
35368	0	-0.518401	0.372820	10.076903	-0.005186	0.003725	0.100769	1.870994	2.759795	3.542719
35369	0	-0.531081	0.354333	10.180649	-0.005310	0.003540	0.101807	1.870369	2.764211	3.547682
35370	0	-0.524884	0.336812	10.137837	-0.005251	0.003363	0.101378	1.872206	2.765363	3.552441
35371	0	-0.518327	0.323861	10.162366	-0.005188	0.003235	0.101624	1.872092	2.763543	3.558516
35372	0	-0.542047	0.336858	10.095210	-0.005423	0.003364	0.100952	1.873397	2.764731	3.562763
35373	0	-0.531112	0.354028	10.113519	-0.005310	0.003540	0.101135	1.869350	2.769539	3.566926
35374	0	-0.519432	0.329933	10.131712	-0.005191	0.003296	0.101317	1.868919	2.777310	3.563628
35375	0	-0.537107	0.311300	10.156249	-0.005371	0.003113	0.101562	1.864829	2.780810	3.565896
35376	0	-0.548990	0.305665	10.119536	-0.005493	0.003052	0.101195	1.866034	2.780871	3.563821
35377	0	-0.548935	0.318281	10.162346	-0.005493	0.003174	0.101624	1.871817	2.780254	3.565171
35378	0	-0.572105	0.306970	10.168408	-0.005730	0.003069	0.101684	1.868339	2.774476	3.560947
35379	0	-0.548639	0.336222	10.101338	-0.005493	0.003357	0.101013	1.869988	2.770627	3.555532
35380	0	-0.541177	0.294604	10.076925	-0.005419	0.002940	0.100769	1.872304	2.766604	3.552075
35381	0	-0.554706	0.317520	10.119664	-0.005554	0.003174	0.101196	1.869515	2.762432	3.549321
35382	0	-0.522238	0.366863	10.125779	-0.005235	0.003664	0.101257	1.870361	2.752261	3.549099
35383	0	-0.536538	0.342265	10.089126	-0.005371	0.003418	0.100891	1.871336	2.749466	3.550265
35384	0	-0.541477	0.325059	10.076913	-0.005421	0.003243	0.100769	1.875117	2.746552	3.548729
35385	0	-0.517957	0.324073	10.076929	-0.005188	0.003235	0.100769	1.877440	2.740638	3.549889
35386	0	-0.504659	0.349488	10.034180	-0.005050	0.003490	0.100342	1.878177	2.740881	3.548591
35387	0	-0.524130	0.354622	10.052509	-0.005249	0.003540	0.100525	1.880875	2.736133	3.541973
35388	0	-0.522377	0.331066	10.028117	-0.005234	0.003307	0.100281	1.880317	2.728678	3.537746
35389	0	-0.512083	0.336626	10.015869	-0.005127	0.003357	0.100159	1.886663	2.725284	3.542577
35390	0	-0.535094	0.337818	10.015805	-0.005359	0.003375	0.100158	1.885905	2.720269	3.537288
35391	0	-0.505764	0.390435	9.979298	-0.005066	0.003906	0.099792	1.879392	2.714519	3.537703
35392	0	-0.535308	0.353883	9.961030	-0.005355	0.003535	0.099610	1.879189	2.716312	3.535703
35393	0	-0.530633	0.323758	9.936535	-0.005310	0.003235	0.099365	1.878012	2.715687	3.534881
35394	0	-0.542528	0.324429	9.979229	-0.005424	0.003240	0.099792	1.879088	2.720483	3.529747
35395	0	-0.506601	0.335804	10.021968	-0.005066	0.003357	0.100220	1.876064	2.724446	3.527458
35396	0	-0.531119	0.336329	10.003551	-0.005311	0.003359	0.100036	1.876884	2.728496	3.526140
35397	0	-0.549834	0.330036	10.064654	-0.005493	0.003296	0.100647	1.877709	2.738229	3.521956
35398	0	-0.544454	0.325018	10.082880	-0.005443	0.003243	0.100829	1.881088	2.744145	3.523006
35399	0	-0.531243	0.360304	10.076885	-0.005310	0.003601	0.100769	1.879057	2.750540	3.525510
35400	0	-0.550009	0.354877	10.107298	-0.005498	0.003544	0.101073	1.880369	2.756628	3.529071
35401	0	-0.525250	0.336166	10.070767	-0.005249	0.003357	0.100708	1.881500	2.764194	3.531305
35402	0	-0.507223	0.349259	10.095109	-0.005074	0.003488	0.100951	1.882919	2.766353	3.535825
35403	0	-0.519067	0.366534	10.082982	-0.005188	0.003662	0.100830	1.882352	2.772980	3.539549
35404	0	-0.526182	0.373248	10.076759	-0.005255	0.003729	0.100768	1.882233	2.784687	3.542119
35405	0	-0.525188	0.378680	10.113501	-0.005249	0.003784	0.101135	1.880957	2.791708	3.539888
35406	0	-0.537895	0.348579	10.119515	-0.005377	0.003484	0.101195	1.879009	2.797606	3.547798
35407	0	-0.554636	0.366473	10.150180	-0.005554	0.003662	0.101501	1.877680	2.792270	3.554029
35408	0	-0.554313	0.372633	10.168440	-0.005539	0.003728	0.101685	1.871678	2.800732	3.554595
35409	0	-0.524707	0.366379	10.101322	-0.005249	0.003662	0.101013	1.869334	2.802221	3.555513
35410	0	-0.542283	0.318216	10.107434	-0.005428	0.003177	0.101074	1.871275	2.799779	3.555345
35411	0	-0.536544	0.360213	10.162380	-0.005371	0.003601	0.101624	1.868205	2.797246	3.552452
35412	0	-0.523496	0.342276	10.168466	-0.005239	0.003420	0.101685	1.867202	2.796987	3.551734
35413	0	-0.530397	0.366558	10.162373	-0.005310	0.003662	0.101624	1.866854	2.793893	3.553229
35414	0	-0.547517	0.342521	10.052524	-0.005482	0.003425	0.100525	1.863240	2.790262	3.548343
35415	0	-0.530524	0.354184	10.070820	-0.005310	0.003540	0.100708	1.861033	2.788625	3.543004
35416	0	-0.541352	0.342602	10.034211	-0.005423	0.003421	0.100342	1.862693	2.781927	3.545573
35417	0	-0.530173	0.347973	10.064739	-0.005310	0.003479	0.100647	1.859259	2.776243	3.544293
35418	0	-0.541426	0.354534	10.052484	-0.005416	0.003541	0.100525	1.859990	2.778071	3.546749
35419	0	-0.536662	0.342443	10.034182	-0.005371	0.003418	0.100342	1.863134	2.776753	3.547193
35420	0	-0.547675	0.337075	10.034218	-0.005485	0.003369	0.100342	1.860499	2.771589	3.547765
35421	0	-0.530407	0.336107	10.052508	-0.005310	0.003357	0.100525	1.860971	2.768593	3.547007
35422	0	-0.529195	0.355375	10.034193	-0.005299	0.003548	0.100342	1.863666	2.764765	3.543375
35423	0	-0.518739	0.354298	9.967034	-0.005188	0.003540	0.099670	1.862833	2.767901	3.541996
35424	0	-0.524755	0.361125	10.015760	-0.005248	0.003607	0.100158	1.863714	2.770997	3.543204
35425	0	-0.505986	0.366600	9.991472	-0.005066	0.003662	0.099915	1.863949	2.767736	3.546152
35426	0	-0.523629	0.354898	9.960940	-0.005238	0.003548	0.099609	1.861252	2.769928	3.548473
35427	0	-0.512446	0.360554	10.009762	-0.005127	0.003601	0.100098	1.862147	2.770911	3.545132
35428	0	-0.493710	0.367387	10.034082	-0.004939	0.003671	0.100341	1.861553	2.772550	3.542968
35429	0	-0.525223	0.378753	9.997529	-0.005249	0.003784	0.099976	1.861218	2.780002	3.540952
35430	0	-0.537313	0.366761	10.046317	-0.005378	0.003668	0.100463	1.856753	2.778637	3.535153
35431	0	-0.500272	0.378834	10.040278	-0.005005	0.003784	0.100403	1.857301	2.779959	3.535501
35432	0	-0.512514	0.366687	10.009670	-0.005123	0.003670	0.100097	1.849854	2.785963	3.534100
35433	0	-0.531118	0.378551	10.070790	-0.005310	0.003784	0.100708	1.847210	2.790810	3.539144
35434	0	-0.555506	0.348617	10.064595	-0.005557	0.003481	0.100646	1.849015	2.792274	3.537209
35435	0	-0.543420	0.402555	10.058594	-0.005432	0.004028	0.100586	1.841707	2.798420	3.536721
35436	0	-0.549502	0.322941	10.058513	-0.005498	0.003229	0.100585	1.837843	2.798939	3.534583
35437	0	-0.506633	0.317664	10.089100	-0.005066	0.003174	0.100891	1.836882	2.803010	3.536859
35438	0	-0.543235	0.299317	10.168372	-0.005433	0.002995	0.101684	1.830100	2.805805	3.538520
35439	0	-0.531234	0.372174	10.101312	-0.005310	0.003723	0.101013	1.824358	2.812084	3.541514
35440	0	-0.543317	0.347858	10.186680	-0.005437	0.003475	0.101867	1.823997	2.811722	3.539264
35441	0	-0.567357	0.280974	10.095224	-0.005676	0.002808	0.100952	1.822221	2.812213	3.543447
35442	0	-0.560513	0.330011	10.119657	-0.005610	0.003300	0.101196	1.818494	2.810159	3.539859
35443	0	-0.561192	0.378294	10.107445	-0.005615	0.003784	0.101074	1.812915	2.810201	3.537306
35444	0	-0.493301	0.335211	10.064724	-0.004937	0.003354	0.100647	1.806484	2.809419	3.531860
35445	0	-0.505673	0.304995	10.064749	-0.005066	0.003052	0.100647	1.800245	2.802601	3.535958
35446	0	-0.522336	0.311271	10.083131	-0.005231	0.003109	0.100831	1.800296	2.797707	3.538683
35447	0	-0.536960	0.384640	10.046390	-0.005371	0.003845	0.100464	1.797488	2.799793	3.540277
35448	0	-0.530584	0.390412	10.015892	-0.005307	0.003908	0.100159	1.788717	2.801836	3.542872
35449	0	-0.542804	0.353847	10.034207	-0.005432	0.003540	0.100342	1.782760	2.800943	3.543194
35450	0	-0.560341	0.341852	10.064706	-0.005608	0.003414	0.100647	1.783572	2.799948	3.542480
35451	0	-0.548475	0.366179	10.089158	-0.005493	0.003662	0.100891	1.779031	2.794097	3.543820
35452	0	-0.547055	0.372413	10.040311	-0.005477	0.003722	0.100403	1.777081	2.790453	3.547885
35453	0	-0.530067	0.378329	10.034233	-0.005310	0.003784	0.100342	1.771895	2.783586	3.545218
35454	0	-0.559191	0.353715	10.077027	-0.005596	0.003538	0.100770	1.766643	2.782584	3.544053
35455	0	-0.548787	0.372276	10.089142	-0.005493	0.003723	0.100891	1.762060	2.780326	3.545717
35456	0	-0.511440	0.384338	10.009780	-0.005116	0.003844	0.100098	1.756928	2.781648	3.547741
35457	0	-0.506141	0.378573	10.028093	-0.005066	0.003784	0.100281	1.754568	2.780227	3.549678
35458	0	-0.517390	0.372180	9.979292	-0.005179	0.003726	0.099792	1.745603	2.777663	3.548539
35459	0	-0.536538	0.329147	9.991500	-0.005371	0.003296	0.099915	1.736391	2.774734	3.550719
35460	0	-0.523016	0.353224	10.052523	-0.005238	0.003531	0.100525	1.734230	2.770098	3.548702
35461	0	-0.574001	0.359583	10.028080	-0.005737	0.003601	0.100281	1.724139	2.776824	3.549653
35462	0	-0.537351	0.322568	10.040198	-0.005377	0.003223	0.100402	1.722602	2.776995	3.545819
35463	0	-0.530697	0.335788	10.052503	-0.005310	0.003357	0.100525	1.719576	2.777060	3.549098
35464	0	-0.505597	0.347669	10.022005	-0.005060	0.003480	0.100220	1.711742	2.775821	3.553984
35465	0	-0.530630	0.353514	9.997596	-0.005310	0.003540	0.099976	1.702024	2.775212	3.556770
35466	0	-0.517763	0.383495	10.040296	-0.005180	0.003835	0.100403	1.698179	2.775889	3.556538
35467	0	-0.543077	0.329199	9.967061	-0.005432	0.003296	0.099670	1.689602	2.778150	3.556094
35468	0	-0.555320	0.352506	10.058606	-0.005551	0.003531	0.100586	1.678249	2.784047	3.554734
35469	0	-0.567552	0.390671	10.070803	-0.005676	0.003906	0.100708	1.674694	2.786944	3.554406
35470	0	-0.530530	0.365854	10.076937	-0.005309	0.003662	0.100769	1.666549	2.786528	3.550911
35471	0	-0.524517	0.360044	10.101341	-0.005249	0.003601	0.101013	1.661759	2.785797	3.554789
35472	0	-0.511815	0.310749	10.089128	-0.005119	0.003111	0.100891	1.653826	2.788307	3.551376
35473	0	-0.512852	0.353782	10.021972	-0.005127	0.003540	0.100220	1.647244	2.793766	3.552706
35474	0	-0.507108	0.371910	10.052385	-0.005070	0.003718	0.100524	1.644012	2.799140	3.551625
35475	0	-0.537613	0.396580	10.028055	-0.005371	0.003967	0.100281	1.638285	2.808593	3.554915
35476	0	-0.537826	0.359884	10.046303	-0.005382	0.003597	0.100463	1.636035	2.808364	3.560125
35477	0	-0.560954	0.329433	10.144080	-0.005615	0.003296	0.101440	1.630197	2.805702	3.560497
35478	0	-0.535355	0.365495	10.156294	-0.005360	0.003658	0.101562	1.622360	2.802470	3.563847
35479	0	-0.567418	0.354137	10.125739	-0.005676	0.003540	0.101257	1.619827	2.804008	3.558698
35480	0	-0.536459	0.335598	10.101342	-0.005367	0.003359	0.101013	1.612534	2.804830	3.555179
35481	0	-0.536465	0.322989	10.070851	-0.005371	0.003235	0.100708	1.602818	2.801227	3.553928
35482	0	-0.541696	0.316398	10.070814	-0.005420	0.003163	0.100708	1.599512	2.801837	3.552203
35483	0	-0.506140	0.359988	10.137966	-0.005066	0.003601	0.101379	1.594111	2.800519	3.553646
35484	0	-0.505291	0.329088	10.076934	-0.005057	0.003293	0.100769	1.587630	2.799107	3.556816
35485	0	-0.548786	0.292935	10.070831	-0.005493	0.002930	0.100708	1.583195	2.796784	3.557376
35486	0	-0.547643	0.329448	10.058629	-0.005483	0.003295	0.100586	1.578621	2.793418	3.559399
35487	0	-0.524263	0.341903	10.113555	-0.005249	0.003418	0.101135	1.575768	2.789988	3.552870
35488	0	-0.529293	0.311703	10.107439	-0.005298	0.003115	0.101074	1.574372	2.788361	3.553694
35489	0	-0.524938	0.354211	10.137930	-0.005249	0.003540	0.101379	1.572702	2.792466	3.553895
35490	0	-0.524891	0.360097	10.070725	-0.005250	0.003605	0.100707	1.564233	2.794964	3.553292
35491	0	-0.566583	0.323463	10.144102	-0.005676	0.003235	0.101440	1.559912	2.786820	3.555654
35492	0	-0.558877	0.365589	10.138084	-0.005594	0.003661	0.101380	1.549939	2.784391	3.550947
35493	0	-0.555091	0.329654	10.070817	-0.005554	0.003296	0.100708	1.546659	2.784493	3.547050
35494	0	-0.536353	0.353921	10.089122	-0.005364	0.003541	0.100891	1.540631	2.787185	3.546970
35495	0	-0.518117	0.353889	10.076943	-0.005188	0.003540	0.100769	1.535302	2.783185	3.547627
35496	0	-0.516861	0.353696	10.009798	-0.005175	0.003537	0.100098	1.531040	2.780127	3.544785
35497	0	-0.493969	0.335657	10.113547	-0.004944	0.003357	0.101135	1.526626	2.779141	3.544528
35498	0	-0.505845	0.347440	10.058606	-0.005058	0.003478	0.100586	1.518488	2.783132	3.542014
35499	0	-0.530906	0.347509	10.040302	-0.005310	0.003479	0.100403	1.510044	2.785786	3.540570
35500	0	-0.542704	0.297777	10.052520	-0.005430	0.002982	0.100525	1.501073	2.785869	3.541367
35501	0	-0.548812	0.329385	10.052524	-0.005493	0.003296	0.100525	1.494743	2.783682	3.546419
35502	0	-0.535789	0.322798	10.046413	-0.005362	0.003230	0.100464	1.488341	2.783317	3.542037
35503	0	-0.530600	0.329926	10.028087	-0.005310	0.003296	0.100281	1.488200	2.782494	3.542611
35504	0	-0.517544	0.323763	9.997594	-0.005180	0.003241	0.099976	1.480834	2.780529	3.545314
35505	0	-0.542822	0.329581	10.040305	-0.005432	0.003296	0.100403	1.476753	2.779599	3.552789
35506	0	-0.517630	0.323529	10.070817	-0.005180	0.003234	0.100708	1.474351	2.778704	3.553283
[truncated: 617 more rows]
