# Supplementary material for: Properties of traditional bamboo carrying poles have implications for user interactions
Source: PLoS One. 2018 May 10;13(5):e0196208. doi: 10.1371/journal.pone.0196208 (PMC5945030; doi:10.1371/journal.pone.0196208)
Supplement: S1 Text — (ZIP) [file pone.0196208.s005.zip › ResTest_PoleN_MeLoad1.txt]

// Start Time: Unknown
// Update Rate: 100.0Hz
// Filter Profile: human (34.3)
// Firmware Version: 2.1.4
PacketCounter	SampleTimeFine	Acc_X	Acc_Y	Acc_Z	VelInc_X	VelInc_Y	VelInc_Z	Roll	Pitch	Yaw	Latitude	Longitude	Altitude	Vel_X	Vel_Y	Vel_Z
43326	0	0.888015	0.661697	7.619743	0.008754	0.006629	0.076211	-0.056151	-3.746639	0.679906
43327	0	0.912565	0.627360	8.036709	0.008972	0.006287	0.080383	-0.072486	-3.964764	0.675049
43328	0	1.033448	0.636478	8.667499	0.010158	0.006380	0.086695	-0.090240	-4.197998	0.674685
43329	0	1.173777	0.670167	9.262694	0.011536	0.006714	0.092651	-0.102561	-4.447351	0.671829
43330	0	1.249245	0.667894	9.867623	0.012271	0.006687	0.098703	-0.109285	-4.703953	0.668133
43331	0	1.371702	0.694065	10.391424	0.013489	0.006958	0.103943	-0.125479	-4.954924	0.658458
43332	0	1.493957	0.702012	10.995416	0.014704	0.007043	0.109984	-0.146232	-5.200139	0.654409
43333	0	1.609949	0.778953	11.666928	0.015869	0.007812	0.116699	-0.166020	-5.425865	0.652161
43334	0	1.699613	0.860130	12.203949	0.016778	0.008618	0.122068	-0.179509	-5.630124	0.648042
43335	0	1.825125	0.884349	12.552309	0.018066	0.008850	0.125549	-0.183425	-5.798417	0.645854
43336	0	1.884892	0.888484	12.876843	0.018689	0.008897	0.128791	-0.192289	-5.940289	0.647470
43337	0	1.928009	0.938637	13.188115	0.019165	0.009399	0.131897	-0.202354	-6.040052	0.650428
43338	0	1.959377	1.021554	13.478467	0.019522	0.010227	0.134794	-0.211469	-6.101150	0.651416
43339	0	1.973076	1.049736	13.641126	0.019714	0.010498	0.136414	-0.211986	-6.114953	0.660427
43340	0	1.947205	1.135301	13.366648	0.019503	0.011351	0.133662	-0.210394	-6.088814	0.670628
43341	0	1.957509	1.080513	13.434965	0.019653	0.010803	0.134338	-0.209631	-6.022311	0.674119
43342	0	1.894538	1.013504	13.169312	0.019073	0.010135	0.131675	-0.210737	-5.912022	0.679825
43343	0	1.856749	1.031727	12.917484	0.018738	0.010315	0.129150	-0.210608	-5.761450	0.690443
43344	0	1.754305	0.935500	12.373116	0.017740	0.009342	0.123704	-0.201093	-5.579405	0.702886
43345	0	1.656947	0.965808	11.929167	0.016785	0.009644	0.119263	-0.189736	-5.373366	0.715711
43346	0	1.560063	0.913394	11.367183	0.015825	0.009121	0.113642	-0.179410	-5.147647	0.729251
43347	0	1.454036	0.849086	10.855112	0.014771	0.008484	0.108521	-0.174908	-4.905455	0.740930
43348	0	1.332771	0.814438	10.152452	0.013546	0.008130	0.101497	-0.161635	-4.659897	0.758656
43349	0	1.212617	0.770671	9.517864	0.012329	0.007690	0.095154	-0.144821	-4.416365	0.770684
43350	0	1.126307	0.700164	9.034098	0.011456	0.006989	0.090318	-0.130882	-4.173010	0.783383
43351	0	1.033421	0.678525	8.522433	0.010498	0.006775	0.085205	-0.119314	-3.953449	0.797120
43352	0	0.913188	0.661984	8.037212	0.009274	0.006611	0.080357	-0.108589	-3.752155	0.802587
43353	0	0.800183	0.629490	7.673271	0.008118	0.006287	0.076721	-0.097923	-3.579747	0.813589
43354	0	0.743174	0.612531	7.443183	0.007526	0.006119	0.074423	-0.089277	-3.434531	0.824378
43355	0	0.670469	0.586144	7.202790	0.006775	0.005859	0.072021	-0.086954	-3.323198	0.827073
43356	0	0.628095	0.616994	7.075556	0.006331	0.006168	0.070751	-0.085158	-3.241718	0.833849
43357	0	0.577390	0.616655	6.903263	0.005798	0.006165	0.069031	-0.082275	-3.201293	0.839645
43358	0	0.580717	0.610698	6.866774	0.005811	0.006107	0.068667	-0.082996	-3.195342	0.844361
43359	0	0.575993	0.604447	6.805211	0.005737	0.006042	0.068054	-0.079467	-3.233286	0.848275
43360	0	0.662511	0.690048	6.920355	0.006577	0.006901	0.069208	-0.079332	-3.313299	0.850052
43361	0	0.696342	0.659259	7.116046	0.006897	0.006592	0.071167	-0.077113	-3.419863	0.845652
43362	0	0.761418	0.646832	7.401230	0.007524	0.006471	0.074021	-0.079496	-3.559652	0.843451
43363	0	0.878063	0.664838	7.658659	0.008667	0.006653	0.076599	-0.084475	-3.729018	0.838093
43364	0	0.916629	0.645807	8.028089	0.009027	0.006460	0.080297	-0.085523	-3.927813	0.832019
43365	0	1.041539	0.738333	8.506361	0.010254	0.007385	0.085083	-0.085851	-4.144499	0.821037
43366	0	1.139061	0.816768	8.984008	0.011205	0.008174	0.089863	-0.091247	-4.380598	0.818708
43367	0	1.290135	0.872237	9.543195	0.012695	0.008728	0.095459	-0.095206	-4.626958	0.812062
43368	0	1.365667	0.803622	10.190541	0.013440	0.008044	0.101933	-0.101411	-4.869560	0.798650
43369	0	1.450676	0.816918	10.684312	0.014282	0.008179	0.106873	-0.108794	-5.109614	0.795290
43370	0	1.577616	0.870341	11.263773	0.015549	0.008707	0.112669	-0.109714	-5.340253	0.790977
43371	0	1.681527	0.939409	11.770697	0.016602	0.009399	0.117737	-0.112337	-5.547601	0.788787
43372	0	1.736433	1.005439	12.308110	0.017170	0.010059	0.123108	-0.114763	-5.727934	0.787434
43373	0	1.805615	0.999867	12.656329	0.017883	0.010010	0.126587	-0.122838	-5.883917	0.785909
43374	0	1.874144	0.961497	12.908100	0.018601	0.009621	0.129101	-0.126339	-6.007875	0.786092
43375	0	1.926464	0.975840	13.188301	0.019165	0.009766	0.131897	-0.131566	-6.094246	0.791609
43376	0	1.966440	0.974879	13.363057	0.019610	0.009750	0.133638	-0.132321	-6.140404	0.789917
43377	0	1.964962	1.019593	13.372834	0.019653	0.010193	0.133728	-0.129763	-6.137239	0.790332
43378	0	1.959935	1.051002	13.361227	0.019646	0.010504	0.133606	-0.124948	-6.097620	0.791666
43379	0	1.956208	1.044410	13.270336	0.019653	0.010437	0.132690	-0.119922	-6.019107	0.798803
43380	0	1.891946	0.966573	12.943750	0.019048	0.009657	0.129419	-0.113648	-5.905920	0.807036
43381	0	1.808636	0.947027	12.599939	0.018250	0.009460	0.125977	-0.106698	-5.758046	0.818905
43382	0	1.706884	0.961024	12.159068	0.017263	0.009601	0.121564	-0.100018	-5.575278	0.830777
43383	0	1.621058	0.941058	11.758173	0.016418	0.009399	0.117554	-0.091684	-5.373346	0.840157
43384	0	1.543881	0.924709	11.165538	0.015657	0.009237	0.111626	-0.084403	-5.149744	0.852632
43385	0	1.449040	0.855694	10.641345	0.014709	0.008545	0.106384	-0.074330	-4.914607	0.865411
43386	0	1.329148	0.821023	10.078954	0.013501	0.008201	0.100762	-0.066237	-4.676996	0.878360
43387	0	1.201221	0.812501	9.462887	0.012207	0.008118	0.094604	-0.060036	-4.441901	0.891165
43388	0	1.087095	0.747353	8.978647	0.011044	0.007460	0.089767	-0.044754	-4.222371	0.901820
43389	0	1.021683	0.751263	8.546798	0.010376	0.007507	0.085449	-0.039918	-4.009768	0.909447
43390	0	0.914388	0.685589	8.073668	0.009281	0.006845	0.080722	-0.027176	-3.815613	0.919072
43391	0	0.843197	0.659937	7.734332	0.008545	0.006592	0.077332	-0.017633	-3.648850	0.924507
43392	0	0.774710	0.661194	7.510299	0.007836	0.006606	0.075094	-0.010077	-3.513181	0.933747
43393	0	0.707349	0.610507	7.428614	0.007141	0.006104	0.074280	-0.008666	-3.409230	0.940572
43394	0	0.653802	0.610929	7.221981	0.006582	0.006106	0.072216	-0.004719	-3.339288	0.946302
43395	0	0.632493	0.592356	7.092462	0.006348	0.005920	0.070923	-0.000113	-3.302727	0.955946
43396	0	0.630150	0.605094	7.062034	0.006302	0.006048	0.070621	0.004256	-3.302104	0.957802
43397	0	0.618545	0.623055	7.006608	0.006165	0.006226	0.070068	0.012603	-3.336136	0.957010
43398	0	0.680353	0.647990	7.201131	0.006757	0.006479	0.072016	0.014287	-3.410222	0.951195
43399	0	0.702434	0.665482	7.378505	0.006958	0.006653	0.073792	0.018266	-3.512809	0.946542
43400	0	0.773373	0.678291	7.651448	0.007645	0.006779	0.076524	0.025716	-3.645668	0.943365
43401	0	0.817131	0.695677	7.908994	0.008057	0.006958	0.079102	0.025455	-3.811129	0.938771
43402	0	0.946747	0.744050	8.217234	0.009332	0.007442	0.082188	0.024601	-3.999650	0.935541
43403	0	1.035183	0.817955	8.659000	0.010193	0.008179	0.086609	0.027883	-4.209090	0.927144
43404	0	1.156003	0.842075	9.148892	0.011383	0.008424	0.091511	0.026481	-4.429793	0.920786
43405	0	1.282751	0.860081	9.726527	0.012634	0.008606	0.097290	0.023010	-4.656503	0.910137
43406	0	1.341912	0.840809	10.166847	0.013221	0.008411	0.101694	0.021833	-4.879209	0.906331
43407	0	1.461327	0.890907	10.629497	0.014404	0.008911	0.106323	0.022288	-5.103614	0.899444
43408	0	1.534839	0.914805	11.179140	0.015149	0.009151	0.111818	0.022225	-5.307105	0.891943
43409	0	1.618517	0.946018	11.679465	0.015991	0.009460	0.116821	0.024262	-5.496707	0.887030
43410	0	1.688082	0.951404	12.131899	0.016699	0.009521	0.121344	0.020233	-5.668026	0.885312
43411	0	1.743104	0.920997	12.461228	0.017273	0.009216	0.124634	0.016209	-5.812948	0.882949
43412	0	1.802348	0.944369	12.670790	0.017900	0.009447	0.126725	0.014556	-5.924670	0.878220
43413	0	1.815607	0.982781	12.938190	0.018066	0.009827	0.129395	0.016538	-6.003813	0.876366
43414	0	1.883935	1.014124	13.082599	0.018797	0.010134	0.130833	0.023517	-6.040842	0.876345
43415	0	1.885906	1.007156	13.061529	0.018860	0.010071	0.130615	0.024127	-6.040137	0.878666
43416	0	1.863231	0.939866	13.019421	0.018675	0.009400	0.130188	0.022084	-6.002844	0.883822
43417	0	1.841120	0.934273	12.891775	0.018494	0.009338	0.128906	0.024884	-5.929861	0.893663
43418	0	1.779253	0.923202	12.576978	0.017905	0.009224	0.125754	0.030840	-5.827490	0.900827
43419	0	1.736887	0.953276	12.245679	0.017517	0.009521	0.122437	0.039484	-5.689281	0.912795
43420	0	1.700298	0.954779	11.883781	0.017168	0.009542	0.118814	0.042517	-5.530661	0.924438
43421	0	1.574652	0.886300	11.416027	0.015930	0.008850	0.114136	0.053060	-5.346930	0.936395
43422	0	1.501878	0.881746	10.981397	0.015210	0.008813	0.109788	0.055303	-5.147919	0.950374
43423	0	1.403399	0.855170	10.500516	0.014221	0.008545	0.104980	0.060171	-4.944353	0.966605
43424	0	1.295498	0.837909	9.998308	0.013132	0.008374	0.099960	0.063318	-4.742093	0.983552
43425	0	1.203847	0.830622	9.493077	0.012207	0.008301	0.094910	0.067494	-4.539360	0.998730
43426	0	1.075093	0.795354	9.063232	0.010908	0.007944	0.090614	0.077170	-4.341317	1.009489
43427	0	1.029845	0.793848	8.686925	0.010437	0.007935	0.086853	0.080311	-4.159214	1.019527
43428	0	0.950845	0.764279	8.268389	0.009624	0.007636	0.082671	0.087876	-4.000311	1.030450
43429	0	0.912178	0.768945	7.996701	0.009216	0.007690	0.079956	0.085057	-3.865355	1.038803
43430	0	0.852669	0.732251	7.754323	0.008605	0.007321	0.077535	0.085557	-3.750060	1.044980
43431	0	0.781852	0.720184	7.587243	0.007874	0.007202	0.075867	0.084269	-3.667271	1.047813
43432	0	0.766762	0.738589	7.514821	0.007703	0.007384	0.075145	0.086109	-3.613754	1.053529
43433	0	0.736892	0.726046	7.428167	0.007385	0.007263	0.074280	0.081672	-3.588629	1.053492
43434	0	0.723667	0.676981	7.403778	0.007230	0.006769	0.074039	0.082726	-3.599164	1.051573
43435	0	0.753502	0.677289	7.427717	0.007507	0.006775	0.074280	0.079965	-3.641671	1.052556
43436	0	0.761054	0.701227	7.573439	0.007564	0.007014	0.075739	0.077499	-3.712352	1.055123
43437	0	0.824762	0.720262	7.823980	0.008179	0.007202	0.078247	0.079075	-3.812797	1.055425
43438	0	0.871324	0.732392	7.987013	0.008624	0.007324	0.079880	0.079839	-3.940126	1.053298
43439	0	0.908133	0.720252	8.317906	0.008972	0.007202	0.083191	0.081773	-4.089885	1.051292
43440	0	0.987219	0.780736	8.608115	0.009748	0.007812	0.086095	0.076598	-4.255115	1.050032
43441	0	1.118729	0.792729	9.001025	0.011047	0.007935	0.090027	0.069276	-4.432489	1.045314
43442	0	1.150033	0.821637	9.552869	0.011344	0.008224	0.095547	0.062675	-4.619299	1.042340
43443	0	1.262315	0.799097	10.013758	0.012451	0.007996	0.100159	0.059562	-4.815355	1.036781
43444	0	1.352466	0.827885	10.332766	0.013355	0.008290	0.103349	0.049059	-5.002531	1.032989
43445	0	1.427088	0.853760	10.758296	0.014099	0.008545	0.107605	0.043394	-5.184808	1.030071
43446	0	1.487102	0.900551	11.211537	0.014701	0.009017	0.112137	0.033711	-5.358048	1.028430
43447	0	1.602397	0.951659	11.643431	0.015869	0.009521	0.116455	0.030736	-5.509822	1.024344
43448	0	1.650305	0.925641	11.889677	0.016368	0.009267	0.118915	0.022237	-5.639626	1.025682
43449	0	1.695793	0.933052	12.211643	0.016846	0.009338	0.122131	0.016100	-5.744601	1.027935
43450	0	1.740332	0.956027	12.379816	0.017317	0.009566	0.123810	0.011548	-5.824300	1.021709
43451	0	1.757222	0.994210	12.590837	0.017517	0.009949	0.125916	0.006094	-5.874263	1.022759
43452	0	1.776737	0.992974	12.602010	0.017749	0.009934	0.126022	0.002005	-5.891010	1.023538
43453	0	1.749483	0.970363	12.616283	0.017517	0.009705	0.126160	0.000819	-5.870798	1.024938
43454	0	1.717462	0.914767	12.446429	0.017229	0.009152	0.124456	-0.004298	-5.820841	1.033576
43455	0	1.719145	0.903300	12.311934	0.017273	0.009033	0.123108	-0.005519	-5.745168	1.038210
43456	0	1.657554	0.909175	12.045961	0.016685	0.009093	0.120444	-0.008330	-5.640841	1.042663
43457	0	1.597897	0.933726	11.732806	0.016113	0.009338	0.117310	-0.011099	-5.510028	1.049129
43458	0	1.552059	0.884834	11.358207	0.015670	0.008847	0.113562	-0.011971	-5.359979	1.064286
43459	0	1.462026	0.830057	10.909012	0.014771	0.008301	0.109070	-0.014170	-5.202599	1.072193
43460	0	1.370926	0.830048	10.516179	0.013870	0.008300	0.105141	-0.015639	-5.027745	1.087005
43461	0	1.315125	0.800054	10.097203	0.013306	0.007996	0.100952	-0.012173	-4.853014	1.096779
43462	0	1.212632	0.795077	9.734525	0.012275	0.007943	0.097327	-0.005322	-4.678838	1.110221
43463	0	1.158151	0.806218	9.291227	0.011719	0.008057	0.092896	-0.000499	-4.510111	1.124465
43464	0	1.078080	0.776354	8.879171	0.010906	0.007761	0.088777	0.000931	-4.348759	1.131806
43465	0	1.002625	0.768863	8.527878	0.010132	0.007690	0.085266	-0.003066	-4.207316	1.141758
43466	0	0.946970	0.750507	8.310286	0.009560	0.007504	0.083093	-0.002285	-4.083681	1.148955
43467	0	0.908410	0.738889	8.081826	0.009155	0.007385	0.080811	0.001744	-3.983053	1.153426
43468	0	0.859605	0.757349	7.930487	0.008649	0.007575	0.079299	-0.001332	-3.906920	1.157773
43469	0	0.881312	0.769092	7.812913	0.008850	0.007690	0.078125	-0.001261	-3.852739	1.166213
43470	0	0.821050	0.775072	7.746311	0.008227	0.007751	0.077461	-0.002693	-3.827780	1.168934
43471	0	0.799946	0.707664	7.696525	0.007996	0.007080	0.076965	-0.007938	-3.833352	1.179529
43472	0	0.802685	0.682345	7.732857	0.008003	0.006828	0.077331	-0.014885	-3.868095	1.179711
43473	0	0.846222	0.695102	7.836552	0.008423	0.006958	0.078369	-0.024631	-3.925328	1.182961
43474	0	0.874382	0.693620	8.018686	0.008686	0.006943	0.080193	-0.033284	-4.007451	1.187424
43475	0	0.917412	0.707602	8.269417	0.009094	0.007080	0.082703	-0.037877	-4.117615	1.184103
43476	0	0.971850	0.736907	8.481070	0.009624	0.007377	0.084821	-0.046907	-4.244048	1.181759
43477	0	1.024550	0.725443	8.769506	0.010132	0.007263	0.087708	-0.056903	-4.391947	1.183659
43478	0	1.110583	0.729425	9.144959	0.010979	0.007305	0.091464	-0.068905	-4.550617	1.183053
43479	0	1.192005	0.749344	9.519851	0.011780	0.007507	0.095215	-0.083784	-4.718787	1.179586
43480	0	1.264822	0.752863	9.961815	0.012500	0.007539	0.099636	-0.093628	-4.888872	1.176544
43481	0	1.321239	0.780231	10.300891	0.013062	0.007812	0.103027	-0.103114	-5.056055	1.171795
43482	0	1.425919	0.857462	10.705724	0.014107	0.008584	0.107077	-0.111329	-5.218546	1.166747
43483	0	1.472924	0.871919	11.082181	0.014587	0.008728	0.110840	-0.118808	-5.364598	1.162574
43484	0	1.562647	0.906106	11.420217	0.015490	0.009075	0.114220	-0.131391	-5.501407	1.165255
43485	0	1.592030	0.877916	11.741724	0.015808	0.008789	0.117432	-0.139828	-5.610471	1.164820
43486	0	1.655509	0.869235	11.928159	0.016463	0.008707	0.119293	-0.152968	-5.698380	1.170392
43487	0	1.667641	0.890337	12.132820	0.016602	0.008911	0.121338	-0.159522	-5.768737	1.168725
43488	0	1.685403	0.913345	12.320493	0.016814	0.009139	0.123210	-0.164428	-5.805555	1.171745
43489	0	1.698276	0.951781	12.371649	0.016968	0.009521	0.123718	-0.167809	-5.819280	1.176444
43490	0	1.710215	0.956586	12.292410	0.017119	0.009575	0.122921	-0.176528	-5.803126	1.180649
43491	0	1.691480	0.890888	12.201680	0.016968	0.008911	0.122009	-0.179399	-5.753426	1.186081
43492	0	1.678025	0.871917	12.057057	0.016863	0.008723	0.120559	-0.184417	-5.675079	1.197249
43493	0	1.612954	0.885583	11.799506	0.016235	0.008850	0.117981	-0.180299	-5.572518	1.206029
43494	0	1.529099	0.867721	11.515600	0.015418	0.008677	0.115139	-0.182197	-5.446308	1.212562
43495	0	1.476135	0.836800	11.262671	0.014893	0.008362	0.112610	-0.177671	-5.313065	1.222334
43496	0	1.413143	0.818907	10.869357	0.014273	0.008190	0.108675	-0.180645	-5.164412	1.225792
43497	0	1.353066	0.788592	10.444864	0.013672	0.007874	0.104431	-0.169022	-5.009775	1.231333
43498	0	1.326257	0.771635	10.021125	0.013401	0.007713	0.100193	-0.167526	-4.851798	1.242026
43499	0	1.231336	0.763231	9.718533	0.012451	0.007629	0.097168	-0.166080	-4.689696	1.256495
43500	0	1.145072	0.812734	9.257710	0.011578	0.008122	0.092562	-0.161869	-4.533017	1.259109
43501	0	1.081290	0.745054	8.949086	0.010925	0.007446	0.089478	-0.158114	-4.389410	1.265381
43502	0	0.993962	0.758221	8.658234	0.010036	0.007576	0.086572	-0.151402	-4.261488	1.274445
43503	0	0.992624	0.757079	8.399408	0.010010	0.007568	0.083984	-0.149417	-4.147755	1.281431
43504	0	0.923429	0.715197	8.193383	0.009297	0.007145	0.081927	-0.140671	-4.059650	1.288994
43505	0	0.886144	0.707886	7.990066	0.008911	0.007080	0.079895	-0.143240	-3.988447	1.289469
43506	0	0.847741	0.720156	7.935913	0.008507	0.007199	0.079356	-0.140540	-3.945994	1.291329
43507	0	0.834804	0.720103	7.776037	0.008362	0.007202	0.077759	-0.142515	-3.925569	1.291377
43508	0	0.839732	0.713390	7.886035	0.008394	0.007138	0.078860	-0.148899	-3.929814	1.290425
43509	0	0.832399	0.682946	7.903865	0.008301	0.006836	0.079041	-0.158116	-3.963113	1.291475
43510	0	0.863636	0.730385	8.055750	0.008592	0.007311	0.080562	-0.167651	-4.026205	1.293781
43511	0	0.915482	0.665196	8.184147	0.009094	0.006653	0.081848	-0.168187	-4.110531	1.292611
43512	0	0.996723	0.676765	8.408239	0.009890	0.006772	0.084091	-0.173227	-4.215769	1.294098
43513	0	0.998064	0.738146	8.549980	0.009888	0.007385	0.085510	-0.177152	-4.339653	1.288115
43514	0	1.055372	0.749314	8.846575	0.010446	0.007499	0.088478	-0.183081	-4.478966	1.284557
43515	0	1.135340	0.743835	9.220974	0.011230	0.007446	0.092224	-0.191420	-4.630981	1.278531
43516	0	1.168068	0.724451	9.596272	0.011547	0.007246	0.095979	-0.191672	-4.789769	1.271894
43517	0	1.259087	0.737721	9.977558	0.012451	0.007385	0.099792	-0.199281	-4.949512	1.268821
43518	0	1.336077	0.772716	10.260807	0.013227	0.007734	0.102625	-0.205724	-5.098791	1.269234
43519	0	1.405599	0.823569	10.618308	0.013916	0.008240	0.106201	-0.208524	-5.249123	1.264806
43520	0	1.507229	0.853224	11.023367	0.014939	0.008536	0.110251	-0.211305	-5.386674	1.261423
43521	0	1.562614	0.841565	11.302070	0.015503	0.008423	0.113037	-0.217279	-5.511012	1.261106
43522	0	1.574498	0.864836	11.610174	0.015634	0.008652	0.116117	-0.219518	-5.620416	1.262657
43523	0	1.583342	0.884696	11.888526	0.015747	0.008850	0.118896	-0.221794	-5.703176	1.264194
43524	0	1.635233	0.945339	12.045085	0.016288	0.009454	0.120460	-0.221620	-5.764101	1.263878
43525	0	1.657969	0.915384	12.169888	0.016541	0.009155	0.121704	-0.222711	-5.800598	1.262803
43526	0	1.668829	0.927575	12.217961	0.016680	0.009274	0.122181	-0.220866	-5.808370	1.271524
43527	0	1.706568	0.940392	12.158508	0.017090	0.009399	0.121582	-0.217116	-5.785393	1.273613
43528	0	1.668772	0.916722	12.116692	0.016736	0.009164	0.121161	-0.214707	-5.739568	1.277194
43529	0	1.634476	0.884938	11.890670	0.016418	0.008850	0.118896	-0.216460	-5.668481	1.280125
43530	0	1.611566	0.879708	11.703706	0.016212	0.008787	0.117024	-0.208185	-5.573722	1.286830
43531	0	1.544668	0.873714	11.396792	0.015564	0.008728	0.113953	-0.200697	-5.455869	1.293107
43532	0	1.484455	0.875448	11.125062	0.014969	0.008745	0.111235	-0.192885	-5.327910	1.298021
43533	0	1.451210	0.806420	10.798907	0.014648	0.008057	0.107971	-0.186817	-5.183368	1.304015
43534	0	1.369597	0.790411	10.448165	0.013835	0.007888	0.104465	-0.171045	-5.031092	1.312145
43535	0	1.298879	0.818700	10.011446	0.013123	0.008179	0.100098	-0.163560	-4.878160	1.319271
43536	0	1.188720	0.808357	9.635834	0.012011	0.008072	0.096344	-0.151604	-4.731614	1.326370
43537	0	1.135169	0.775835	9.431365	0.011475	0.007751	0.094299	-0.145186	-4.582466	1.340620
43538	0	1.064403	0.740605	9.012660	0.010751	0.007398	0.090115	-0.136215	-4.446872	1.347105
43539	0	1.034358	0.739039	8.698584	0.010437	0.007385	0.086975	-0.131015	-4.323878	1.355183
43540	0	0.998934	0.733740	8.450216	0.010072	0.007334	0.084493	-0.127511	-4.212167	1.364028
43541	0	0.958189	0.708601	8.240415	0.009644	0.007080	0.082397	-0.120416	-4.126373	1.369758
43542	0	0.904380	0.691489	8.210961	0.009093	0.006908	0.082105	-0.112335	-4.057191	1.373174
43543	0	0.882162	0.677881	8.020300	0.008850	0.006775	0.080200	-0.107425	-4.016287	1.376005
43544	0	0.853777	0.690239	7.953495	0.008549	0.006905	0.079534	-0.111038	-4.000166	1.378961
43545	0	0.855231	0.714901	7.946627	0.008545	0.007141	0.079468	-0.099905	-4.010372	1.385816
43546	0	0.839695	0.697843	7.994961	0.008376	0.006973	0.079952	-0.092555	-4.039732	1.388969
43547	0	0.877021	0.708037	8.153842	0.008728	0.007080	0.081543	-0.091820	-4.098405	1.386468
43548	0	0.905228	0.714454	8.268667	0.008996	0.007141	0.082693	-0.086617	-4.175697	1.387880
43549	0	0.947462	0.720286	8.464733	0.009399	0.007202	0.084656	-0.084930	-4.276732	1.388673
43550	0	1.006739	0.756523	8.676417	0.009980	0.007569	0.086774	-0.089357	-4.391034	1.383510
43551	0	1.078437	0.768691	8.977070	0.010681	0.007690	0.089783	-0.092675	-4.521884	1.376869
43552	0	1.131646	0.774197	9.303895	0.011200	0.007744	0.093053	-0.093672	-4.664445	1.372583
43553	0	1.239186	0.805314	9.635899	0.012268	0.008057	0.096375	-0.096399	-4.810704	1.364444
43554	0	1.277709	0.786599	9.974334	0.012646	0.007866	0.099760	-0.094855	-4.960699	1.359273
43555	0	1.381031	0.817235	10.337569	0.013672	0.008179	0.103394	-0.100323	-5.113197	1.351376
43556	0	1.385003	0.846660	10.657479	0.013713	0.008471	0.106592	-0.103111	-5.259737	1.347834
43557	0	1.453267	0.835768	11.039611	0.014404	0.008362	0.110413	-0.106071	-5.392113	1.339735
43558	0	1.521432	0.890411	11.286442	0.015094	0.008903	0.112881	-0.103310	-5.513627	1.337136
43559	0	1.542436	0.872809	11.570878	0.015320	0.008728	0.115723	-0.102285	-5.616373	1.333281
43560	0	1.568030	0.867012	11.696371	0.015592	0.008667	0.116976	-0.098501	-5.702554	1.330004
43561	0	1.592723	0.848672	11.974307	0.015869	0.008484	0.119751	-0.095403	-5.757508	1.325417
43562	0	1.626421	0.879723	12.027916	0.016230	0.008794	0.120284	-0.092113	-5.789913	1.325790
43563	0	1.648850	0.922214	12.103104	0.016479	0.009216	0.121033	-0.086859	-5.797963	1.328021
43564	0	1.653968	0.917702	12.066438	0.016558	0.009167	0.120663	-0.077596	-5.780383	1.323353
43565	0	1.673836	0.916037	11.981810	0.016785	0.009155	0.119812	-0.073621	-5.735741	1.324862
43566	0	1.632166	0.874349	11.836734	0.016388	0.008738	0.118359	-0.069063	-5.671310	1.329935
43567	0	1.584323	0.910515	11.628301	0.015930	0.009094	0.116272	-0.059797	-5.585432	1.338180
43568	0	1.547662	0.913124	11.374182	0.015576	0.009115	0.113729	-0.045311	-5.484766	1.343975
43569	0	1.520492	0.910147	11.146536	0.015320	0.009094	0.111450	-0.039720	-5.366538	1.351619
43570	0	1.454220	0.856370	10.777263	0.014670	0.008558	0.107756	-0.035937	-5.230159	1.354201
43571	0	1.366802	0.855379	10.481316	0.013794	0.008545	0.104797	-0.028260	-5.092417	1.360322
43572	0	1.305901	0.875289	10.130231	0.013184	0.008744	0.101287	-0.020518	-4.951447	1.367669
43573	0	1.239301	0.830659	9.797611	0.012512	0.008301	0.097961	-0.015659	-4.811969	1.370428
43574	0	1.155591	0.795279	9.433969	0.011672	0.007945	0.094326	-0.008246	-4.670875	1.379237
43575	0	1.106429	0.788501	9.205275	0.011169	0.007874	0.092041	0.004204	-4.539887	1.383603
43576	0	1.032795	0.777813	8.896014	0.010417	0.007773	0.088950	0.008698	-4.425040	1.389218
43577	0	0.993205	0.763171	8.631250	0.010010	0.007629	0.086304	0.010322	-4.321665	1.394486
43578	0	0.942695	0.726620	8.498424	0.009490	0.007267	0.084977	0.007976	-4.236361	1.401061
43579	0	0.916693	0.696246	8.337910	0.009216	0.006958	0.083374	0.012985	-4.168151	1.405958
43580	0	0.890179	0.709370	8.253222	0.008935	0.007089	0.082529	0.019053	-4.121648	1.411565
43581	0	0.889521	0.732543	8.130046	0.008911	0.007324	0.081299	0.020103	-4.098658	1.415942
43582	0	0.875758	0.720584	8.105729	0.008757	0.007204	0.081058	0.022219	-4.099354	1.419660
43583	0	0.868575	0.701881	8.147996	0.008667	0.007019	0.081482	0.021765	-4.125001	1.417013
43584	0	0.910553	0.707844	8.251095	0.009070	0.007079	0.082515	0.020901	-4.172971	1.415851
43585	0	0.932984	0.744579	8.330718	0.009277	0.007446	0.083313	0.020606	-4.244248	1.410688
43586	0	0.975850	0.768957	8.567313	0.009690	0.007689	0.085681	0.022499	-4.334457	1.409843
43587	0	1.003009	0.775081	8.702687	0.009949	0.007751	0.087036	0.022317	-4.440491	1.409476
43588	0	1.051600	0.805619	9.042316	0.010423	0.008055	0.090434	0.024994	-4.557566	1.406358
43589	0	1.084550	0.830180	9.300552	0.010742	0.008301	0.093018	0.027150	-4.683652	1.406225
43590	0	1.174736	0.823851	9.669991	0.011628	0.008242	0.096714	0.024581	-4.823695	1.402336
43591	0	1.263400	0.817176	9.904520	0.012512	0.008179	0.099060	0.017794	-4.963392	1.396206
43592	0	1.300719	0.815755	10.224944	0.012885	0.008163	0.102264	0.012390	-5.099045	1.390688
43593	0	1.367418	0.835736	10.472054	0.013550	0.008362	0.104736	0.008675	-5.234001	1.392722
43594	0	1.404682	0.853185	10.877858	0.013930	0.008535	0.108793	0.006006	-5.355586	1.386209
43595	0	1.506365	0.890931	11.131345	0.014954	0.008911	0.111328	0.005097	-5.467740	1.382642
43596	0	1.557348	0.866074	11.354372	0.015483	0.008663	0.113556	0.003328	-5.558158	1.380846
43597	0	1.588704	0.847889	11.559014	0.015808	0.008484	0.115601	-0.001081	-5.635459	1.377846
43598	0	1.627291	0.895807	11.770682	0.016212	0.008962	0.117715	-0.004301	-5.693396	1.378437
43599	0	1.645821	0.921426	11.895219	0.016418	0.009216	0.118958	-0.006251	-5.730821	1.376197
43600	0	1.632941	0.902489	11.906637	0.016315	0.009028	0.119068	-0.009913	-5.744344	1.374076
43601	0	1.616355	0.902740	11.865425	0.016174	0.009033	0.118652	-0.016100	-5.733220	1.376720
43602	0	1.605849	0.932020	11.884321	0.016091	0.009326	0.118838	-0.022591	-5.700903	1.385141
43603	0	1.587695	0.915254	11.762216	0.015930	0.009155	0.117615	-0.026414	-5.648460	1.391834
43604	0	1.563049	0.927684	11.519712	0.015703	0.009272	0.115188	-0.022584	-5.575539	1.392179
43605	0	1.541271	0.921982	11.298814	0.015503	0.009216	0.112976	-0.020681	-5.483540	1.398272
43606	0	1.473218	0.897990	11.057167	0.014838	0.008979	0.110558	-0.021400	-5.373178	1.400420
43607	0	1.447329	0.897445	10.816946	0.014587	0.008972	0.108154	-0.020960	-5.251870	1.409891
43608	0	1.382626	0.861081	10.477980	0.013939	0.008610	0.104765	-0.021783	-5.128248	1.415333
43609	0	1.318603	0.836231	10.170014	0.013306	0.008362	0.101685	-0.023342	-4.993065	1.424598
43610	0	1.253628	0.849075	9.849281	0.012647	0.008484	0.098479	-0.017376	-4.864210	1.430372
43611	0	1.185323	0.818013	9.577770	0.011963	0.008179	0.095764	-0.017722	-4.732609	1.439536
43612	0	1.140628	0.781675	9.281133	0.011506	0.007814	0.092799	-0.016759	-4.608948	1.448392
43613	0	1.077557	0.799563	9.009855	0.010864	0.007996	0.090088	-0.018467	-4.495674	1.449020
43614	0	1.018470	0.762881	8.895706	0.010262	0.007628	0.088948	-0.019584	-4.396151	1.451980
43615	0	0.952109	0.732491	8.643252	0.009583	0.007324	0.086426	-0.020069	-4.314080	1.458718
43616	0	0.904971	0.732579	8.497814	0.009095	0.007325	0.084973	-0.020492	-4.252044	1.465246
43617	0	0.900211	0.719897	8.362179	0.009033	0.007202	0.083618	-0.025875	-4.208651	1.470049
43618	0	0.895579	0.700784	8.277240	0.008971	0.007012	0.082770	-0.032922	-4.186428	1.472027
43619	0	0.885222	0.713631	8.294696	0.008850	0.007141	0.082947	-0.040103	-4.188377	1.474787
43620	0	0.911122	0.737130	8.257942	0.009098	0.007375	0.082581	-0.045218	-4.205599	1.470755
43621	0	0.912431	0.725787	8.361535	0.009094	0.007263	0.083618	-0.052598	-4.245661	1.468143
43622	0	0.950275	0.755552	8.507175	0.009460	0.007557	0.085076	-0.054514	-4.301404	1.469304
43623	0	1.000677	0.725825	8.635846	0.009949	0.007263	0.086365	-0.060802	-4.377137	1.466182
43624	0	1.013949	0.785748	8.829673	0.010067	0.007863	0.088305	-0.067600	-4.469841	1.464619
43625	0	1.076740	0.792692	9.038352	0.010681	0.007935	0.090393	-0.076703	-4.577726	1.465996
43626	0	1.113633	0.785289	9.298665	0.011042	0.007857	0.092998	-0.081449	-4.692943	1.458251
43627	0	1.200353	0.829035	9.556926	0.011902	0.008301	0.095581	-0.093091	-4.813348	1.450233
43628	0	1.228603	0.821198	9.908293	0.012174	0.008218	0.099096	-0.098949	-4.941803	1.445444
43629	0	1.274309	0.805100	10.112207	0.012634	0.008057	0.101135	-0.104559	-5.063660	1.445371
43630	0	1.358180	0.870631	10.463299	0.013470	0.008716	0.104647	-0.113889	-5.184919	1.442186
43631	0	1.408947	0.847197	10.704189	0.013977	0.008484	0.107056	-0.125823	-5.303820	1.443030
43632	0	1.449011	0.862960	10.976147	0.014390	0.008642	0.109774	-0.138354	-5.406958	1.446512
43633	0	1.491848	0.847473	11.186659	0.014832	0.008484	0.111877	-0.147284	-5.494687	1.447201
43634	0	1.502007	0.857948	11.343333	0.014947	0.008587	0.113442	-0.154499	-5.567252	1.448203
43635	0	1.543792	0.896810	11.498291	0.015381	0.008972	0.114990	-0.158502	-5.622822	1.448744
43636	0	1.571819	0.859404	11.637379	0.015679	0.008597	0.116379	-0.161951	-5.659828	1.448313
43637	0	1.570919	0.872094	11.694078	0.015686	0.008728	0.116943	-0.169360	-5.681406	1.458147
43638	0	1.553720	0.870953	11.706155	0.015549	0.008714	0.117060	-0.174223	-5.669009	1.458476
43639	0	1.566126	0.860141	11.682495	0.015686	0.008606	0.116821	-0.179648	-5.643644	1.464009
43640	0	1.571354	0.883792	11.579668	0.015759	0.008841	0.115790	-0.183484	-5.598120	1.472386
43641	0	1.555879	0.885028	11.383963	0.015625	0.008850	0.113831	-0.184766	-5.530470	1.476681
43642	0	1.517137	0.878881	11.160034	0.015251	0.008789	0.111589	-0.186693	-5.447594	1.482646
43643	0	1.443202	0.866616	10.932654	0.014526	0.008667	0.109314	-0.189428	-5.347797	1.487850
43644	0	1.387216	0.884980	10.739779	0.013974	0.008848	0.107385	-0.189619	-5.238035	1.491253
43645	0	1.344656	0.830285	10.426127	0.013550	0.008301	0.104248	-0.189297	-5.123647	1.489307
43646	0	1.287809	0.805858	10.166176	0.012982	0.008060	0.101648	-0.193425	-5.005217	1.493673
43647	0	1.277648	0.861096	9.882873	0.012878	0.008606	0.098816	-0.189694	-4.886135	1.500913
43648	0	1.227910	0.813466	9.628876	0.012374	0.008127	0.096277	-0.182820	-4.772378	1.505310
43649	0	1.156905	0.799005	9.388353	0.011658	0.007996	0.093872	-0.191443	-4.663226	1.510027
43650	0	1.098133	0.780127	9.091171	0.011059	0.007801	0.090902	-0.192921	-4.564590	1.516495
43651	0	1.036873	0.757003	8.942431	0.010437	0.007568	0.089417	-0.192443	-4.476069	1.519905
43652	0	0.994607	0.726508	8.723960	0.009998	0.007266	0.087234	-0.195169	-4.406333	1.524661
43653	0	0.984585	0.744574	8.588132	0.009888	0.007446	0.085876	-0.197219	-4.349338	1.530163
43654	0	0.971626	0.756710	8.509562	0.009744	0.007566	0.085093	-0.197430	-4.311166	1.530073
43655	0	0.926175	0.713805	8.410842	0.009277	0.007141	0.084106	-0.202478	-4.288627	1.527958
43656	0	0.942866	0.713460	8.337786	0.009429	0.007134	0.083378	-0.202996	-4.286800	1.531094
43657	0	0.947254	0.701576	8.416639	0.009460	0.007019	0.084167	-0.208026	-4.301816	1.533563
43658	0	0.951197	0.694717	8.593184	0.009484	0.006950	0.085935	-0.212669	-4.337211	1.534461
43659	0	0.992753	0.701878	8.678747	0.009888	0.007019	0.086792	-0.213191	-4.388208	1.529723
43660	0	0.996383	0.731740	8.811929	0.009907	0.007323	0.088125	-0.220775	-4.460724	1.528861
43661	0	1.056210	0.744141	8.947041	0.010498	0.007446	0.089478	-0.226853	-4.541029	1.520169
43662	0	1.088854	0.731268	9.110107	0.010811	0.007314	0.091110	-0.227859	-4.636962	1.514476
43663	0	1.144030	0.798952	9.355674	0.011353	0.007996	0.093567	-0.234888	-4.742590	1.511975
43664	0	1.205521	0.779409	9.682960	0.011961	0.007799	0.096841	-0.240379	-4.852265	1.510115
43665	0	1.242351	0.774571	9.892664	0.012329	0.007751	0.098938	-0.246556	-4.959796	1.505873
43666	0	1.292882	0.779459	10.134305	0.012827	0.007800	0.101356	-0.252196	-5.073151	1.498901
43667	0	1.340391	0.829023	10.411423	0.013306	0.008301	0.104126	-0.263297	-5.179428	1.496807
43668	0	1.384477	0.845737	10.677499	0.013751	0.008462	0.106787	-0.267762	-5.278168	1.490583
43669	0	1.430930	0.841702	10.918085	0.014221	0.008423	0.109192	-0.273594	-5.368842	1.489831
43670	0	1.490943	0.852491	11.104980	0.014828	0.008533	0.111060	-0.281173	-5.451339	1.485400
43671	0	1.508115	0.878412	11.229617	0.015015	0.008789	0.112305	-0.286202	-5.517450	1.486923
43672	0	1.507426	0.871399	11.411262	0.015027	0.008718	0.114119	-0.290075	-5.563201	1.491486
43673	0	1.534721	0.884436	11.510910	0.015320	0.008850	0.115112	-0.296222	-5.588803	1.491974
43674	0	1.531530	0.840391	11.467858	0.015313	0.008410	0.114678	-0.303513	-5.589375	1.494241
43675	0	1.537042	0.853624	11.499228	0.015381	0.008545	0.114990	-0.313056	-5.577407	1.495603
43676	0	1.509063	0.835279	11.505772	0.015116	0.008344	0.115055	-0.305171	-5.550857	1.497532
43677	0	1.515333	0.836251	11.414160	0.015198	0.008362	0.114136	-0.305834	-5.504763	1.499760
43678	0	1.492330	0.842967	11.220224	0.014988	0.008424	0.112194	-0.301519	-5.437306	1.507266
43679	0	1.445339	0.860909	10.999473	0.014526	0.008606	0.109985	-0.300020	-5.359855	1.515846
43680	0	1.417894	0.843980	10.781619	0.014261	0.008429	0.107806	-0.289976	-5.270953	1.517171
43681	0	1.388436	0.806202	10.639602	0.013977	0.008057	0.106384	-0.286208	-5.169734	1.523936
43682	0	1.321197	0.806832	10.367171	0.013308	0.008066	0.103660	-0.285903	-5.062687	1.530688
43683	0	1.272304	0.818531	10.096356	0.012817	0.008179	0.100952	-0.280480	-4.954221	1.535841
43684	0	1.229715	0.832033	9.860453	0.012388	0.008313	0.098594	-0.274251	-4.846977	1.544414
43685	0	1.200377	0.812403	9.595693	0.012085	0.008118	0.095947	-0.268642	-4.748578	1.551420
43686	0	1.142346	0.733715	9.341112	0.011499	0.007336	0.093402	-0.268744	-4.653976	1.563465
43687	0	1.128346	0.751060	9.137793	0.011353	0.007507	0.091370	-0.266493	-4.565870	1.573261
43688	0	1.066931	0.775845	8.974382	0.010728	0.007757	0.089737	-0.266568	-4.489544	1.579067
43689	0	1.051099	0.762900	8.826262	0.010559	0.007629	0.088257	-0.268567	-4.425525	1.577613
43690	0	1.012062	0.757267	8.698955	0.010159	0.007567	0.086986	-0.263037	-4.373946	1.578073
43691	0	1.004731	0.750921	8.636732	0.010071	0.007507	0.086365	-0.261769	-4.341056	1.584119
43692	0	0.946528	0.714664	8.539283	0.009475	0.007144	0.085392	-0.259214	-4.326554	1.583899
43693	0	0.958604	0.744520	8.538788	0.009583	0.007446	0.085388	-0.261531	-4.329394	1.584601
43694	0	0.979516	0.738618	8.568947	0.009772	0.007382	0.085692	-0.257090	-4.357986	1.585425
43695	0	0.985632	0.738902	8.709350	0.009827	0.007385	0.087097	-0.252625	-4.394995	1.580074
43696	0	1.011267	0.714927	8.806097	0.010069	0.007148	0.088066	-0.251024	-4.449895	1.580518
43697	0	1.036730	0.701388	8.898359	0.010315	0.007019	0.088989	-0.257858	-4.515240	1.581438
43698	0	1.103690	0.737506	9.092193	0.010971	0.007374	0.090930	-0.256298	-4.596030	1.579461
43699	0	1.124114	0.744600	9.307001	0.011169	0.007446	0.093079	-0.256596	-4.682117	1.575549
43700	0	1.182347	0.780992	9.530906	0.011744	0.007812	0.095319	-0.258408	-4.775966	1.575503
43701	0	1.217528	0.762562	9.795055	0.012085	0.007629	0.097961	-0.262572	-4.879384	1.571739
43702	0	1.247699	0.767788	10.049182	0.012392	0.007682	0.100502	-0.266968	-4.974043	1.572033
43703	0	1.291018	0.817514	10.258876	0.012817	0.008179	0.102600	-0.270698	-5.075407	1.568423
43704	0	1.339708	0.859763	10.457954	0.013311	0.008598	0.104590	-0.271314	-5.167019	1.565061
43705	0	1.394247	0.866970	10.655576	0.013855	0.008667	0.106567	-0.268258	-5.258805	1.560106
43706	0	1.422921	0.885348	10.903650	0.014155	0.008855	0.109046	-0.269753	-5.334139	1.561103
43707	0	1.447120	0.842709	11.009833	0.014404	0.008423	0.110107	-0.265450	-5.401544	1.558328
43708	0	1.482984	0.916858	11.191286	0.014784	0.009163	0.111919	-0.260059	-5.446454	1.560584
43709	0	1.529589	0.903880	11.315373	0.015259	0.009033	0.113159	-0.254911	-5.481883	1.561577
43710	0	1.522990	0.893136	11.332755	0.015211	0.008922	0.113331	-0.245773	-5.498775	1.558751
43711	0	1.544702	0.873326	11.431776	0.015442	0.008728	0.114319	-0.241391	-5.501830	1.554678
43712	0	1.507209	0.886348	11.407328	0.015085	0.008860	0.114072	-0.238685	-5.486641	1.558627
43713	0	1.492554	0.879464	11.401692	0.014954	0.008789	0.114014	-0.234427	-5.456448	1.560835
43714	0	1.509730	0.868509	11.213280	0.015142	0.008677	0.112127	-0.228124	-5.408336	1.558526
43715	0	1.452550	0.837175	11.072517	0.014587	0.008362	0.110718	-0.219586	-5.342358	1.558913
43716	0	1.433333	0.844737	10.945912	0.014403	0.008442	0.109450	-0.215728	-5.267177	1.562461
43717	0	1.401515	0.879479	10.724932	0.014099	0.008789	0.107239	-0.211655	-5.175621	1.566363
43718	0	1.318076	0.807286	10.543664	0.013263	0.008067	0.105427	-0.207479	-5.084671	1.574797
43719	0	1.279205	0.812389	10.254939	0.012878	0.008118	0.102539	-0.202625	-4.986295	1.577099
43720	0	1.225776	0.825968	9.994348	0.012343	0.008251	0.099934	-0.195068	-4.886246	1.589006
43721	0	1.175105	0.782391	9.736105	0.011841	0.007812	0.097351	-0.183846	-4.778732	1.592971
43722	0	1.146543	0.777632	9.506001	0.011543	0.007773	0.095051	-0.182395	-4.683001	1.599676
43723	0	1.110198	0.763561	9.363545	0.011169	0.007629	0.093628	-0.176746	-4.598519	1.604994
43724	0	1.097234	0.752528	9.090305	0.011038	0.007519	0.090896	-0.170461	-4.514016	1.608436
43725	0	1.075207	0.775969	8.984918	0.010803	0.007751	0.089844	-0.161717	-4.446762	1.614820
43726	0	1.023493	0.777653	8.833119	0.010275	0.007767	0.088327	-0.150586	-4.392847	1.614139
43727	0	1.010238	0.745233	8.740524	0.010132	0.007446	0.087402	-0.144096	-4.352100	1.612692
43728	0	0.993353	0.776672	8.649321	0.009951	0.007763	0.086492	-0.140302	-4.327237	1.613364
43729	0	0.976292	0.757097	8.685310	0.009766	0.007568	0.086853	-0.137892	-4.321390	1.612324
43730	0	0.976822	0.776293	8.654631	0.009760	0.007756	0.086548	-0.129937	-4.330048	1.609106
43731	0	0.954566	0.775534	8.703314	0.009521	0.007751	0.087036	-0.125565	-4.359428	1.609306
43732	0	1.008907	0.788339	8.775816	0.010058	0.007881	0.087762	-0.123215	-4.396988	1.602795
43733	0	1.011529	0.781616	8.922805	0.010071	0.007812	0.089233	-0.118942	-4.451567	1.598779
43734	0	1.070335	0.794680	9.098520	0.010650	0.007941	0.090992	-0.112262	-4.516548	1.597722
43735	0	1.087254	0.756635	9.239927	0.010803	0.007568	0.092407	-0.114873	-4.599869	1.599458
43736	0	1.162640	0.786906	9.402916	0.011555	0.007869	0.094038	-0.114560	-4.684545	1.598185
43737	0	1.186075	0.775448	9.636435	0.011780	0.007751	0.096375	-0.111004	-4.778165	1.602049
43738	0	1.239716	0.812847	9.829447	0.012311	0.008123	0.098306	-0.105001	-4.875889	1.600440
43739	0	1.284190	0.824118	10.075807	0.012756	0.008240	0.100769	-0.103254	-4.970444	1.591203
43740	0	1.307661	0.817694	10.250559	0.012991	0.008181	0.102516	-0.107251	-5.063472	1.585890
43741	0	1.369367	0.848120	10.466472	0.013611	0.008484	0.104675	-0.110165	-5.151457	1.585935
43742	0	1.398479	0.853415	10.757281	0.013903	0.008539	0.107583	-0.115525	-5.236231	1.584218
43743	0	1.459851	0.902941	10.863323	0.014526	0.009033	0.108643	-0.119619	-5.309633	1.579401
43744	0	1.473422	0.890323	11.038522	0.014672	0.008903	0.110394	-0.119208	-5.371297	1.578956
43745	0	1.536753	0.897610	11.187059	0.015320	0.008972	0.111877	-0.115644	-5.417570	1.579191
43746	0	1.514228	0.916128	11.253032	0.015110	0.009163	0.112535	-0.117892	-5.447849	1.575065
43747	0	1.527394	0.922229	11.327872	0.015259	0.009216	0.113281	-0.112769	-5.460671	1.577310
43748	0	1.522872	0.917294	11.370221	0.015228	0.009167	0.113703	-0.107581	-5.458656	1.578540
43749	0	1.505889	0.915475	11.364973	0.015076	0.009155	0.113647	-0.109309	-5.439272	1.575739
43750	0	1.513139	0.903065	11.304540	0.015164	0.009031	0.113041	-0.111410	-5.403443	1.577718
43751	0	1.502879	0.866566	11.157870	0.015076	0.008667	0.111572	-0.114411	-5.352938	1.577164
43752	0	1.462069	0.879052	10.945576	0.014678	0.008786	0.109448	-0.111710	-5.290632	1.580970
43753	0	1.433505	0.885745	10.865115	0.014404	0.008850	0.108643	-0.105955	-5.215324	1.588686
43754	0	1.382680	0.855837	10.628839	0.013903	0.008559	0.106278	-0.108947	-5.131290	1.597600
43755	0	1.328667	0.842599	10.462421	0.013367	0.008423	0.104614	-0.107688	-5.041410	1.604923
43756	0	1.275939	0.824878	10.183611	0.012844	0.008245	0.101826	-0.106206	-4.943886	1.613629
43757	0	1.261024	0.811981	9.955899	0.012695	0.008118	0.099548	-0.105994	-4.843749	1.622590
43758	0	1.201994	0.836796	9.738097	0.012101	0.008366	0.097371	-0.105432	-4.745907	1.626227
43759	0	1.146330	0.793612	9.558964	0.011536	0.007935	0.095581	-0.105645	-4.656882	1.628873
43760	0	1.144785	0.818488	9.353011	0.011516	0.008182	0.093522	-0.103663	-4.571533	1.636859
43761	0	1.098495	0.805887	9.149902	0.011047	0.008057	0.091492	-0.102847	-4.491034	1.643088
43762	0	1.032338	0.769809	9.065602	0.010374	0.007694	0.090651	-0.099792	-4.424559	1.643753
43763	0	1.052118	0.799687	8.929880	0.010559	0.007996	0.089294	-0.099835	-4.373448	1.651247
43764	0	1.015030	0.781626	8.869479	0.010179	0.007814	0.088692	-0.098972	-4.334411	1.655220
43765	0	0.962997	0.756784	8.722078	0.009644	0.007568	0.087219	-0.100950	-4.313974	1.656222
43766	0	0.985378	0.756662	8.765004	0.009860	0.007566	0.087649	-0.101955	-4.303151	1.660268
43767	0	1.001843	0.768889	8.746252	0.010010	0.007690	0.087463	-0.104973	-4.311777	1.662228
43768	0	1.010679	0.762217	8.691027	0.010088	0.007626	0.086912	-0.110293	-4.333821	1.662359
43769	0	1.016299	0.762792	8.800923	0.010132	0.007629	0.088013	-0.112888	-4.371540	1.662514
43770	0	1.054401	0.768699	8.915951	0.010500	0.007687	0.089165	-0.112899	-4.425248	1.659364
43771	0	1.073027	0.799093	9.093702	0.010681	0.007996	0.090942	-0.119233	-4.484194	1.659329
43772	0	1.072190	0.767438	9.251097	0.010658	0.007680	0.092518	-0.126413	-4.560038	1.661811
43773	0	1.130081	0.793253	9.410797	0.011230	0.007935	0.094116	-0.129057	-4.642660	1.659379
43774	0	1.176082	0.835325	9.665302	0.011680	0.008357	0.096663	-0.133594	-4.735802	1.653384
43775	0	1.204486	0.805133	9.801287	0.011963	0.008057	0.098022	-0.139823	-4.828572	1.648939
43776	0	1.288676	0.865275	10.140922	0.012804	0.008656	0.101419	-0.143010	-4.918967	1.644346
43777	0	1.345174	0.860267	10.356593	0.013367	0.008606	0.103577	-0.146650	-5.009986	1.641539
43778	0	1.343399	0.847070	10.482686	0.013355	0.008476	0.104836	-0.152796	-5.093007	1.637953
43779	0	1.399187	0.872009	10.710747	0.013916	0.008728	0.107117	-0.161388	-5.171120	1.633277
43780	0	1.413502	0.852874	10.873709	0.014070	0.008529	0.108746	-0.161680	-5.237131	1.632843
43781	0	1.440010	0.878170	10.979540	0.014343	0.008789	0.109802	-0.169740	-5.293486	1.634054
43782	0	1.474368	0.858603	11.027088	0.014701	0.008591	0.110276	-0.175170	-5.335049	1.633076
43783	0	1.479959	0.866780	11.211769	0.014771	0.008667	0.112122	-0.175157	-5.361910	1.635169
43784	0	1.490104	0.860736	11.278286	0.014890	0.008607	0.112784	-0.175651	-5.370553	1.630918
43785	0	1.507231	0.884605	11.285477	0.015076	0.008850	0.112854	-0.180968	-5.364364	1.636546
43786	0	1.474891	0.865956	11.261268	0.014764	0.008658	0.112611	-0.181153	-5.346431	1.638599
43787	0	1.492267	0.890501	11.194309	0.014954	0.008911	0.111938	-0.188935	-5.312048	1.644463
43788	0	1.484887	0.914406	11.115923	0.014892	0.009143	0.111154	-0.189368	-5.265271	1.644472
43789	0	1.422524	0.878505	10.944378	0.014282	0.008789	0.109436	-0.195380	-5.202951	1.648812
43790	0	1.416647	0.877589	10.750704	0.014231	0.008780	0.107498	-0.202188	-5.131828	1.650372
43791	0	1.384070	0.860175	10.615033	0.013916	0.008606	0.106140	-0.208808	-5.047933	1.655744
43792	0	1.345220	0.877695	10.403260	0.013524	0.008780	0.104023	-0.214750	-4.966175	1.662475
43793	0	1.292388	0.848432	10.212151	0.013000	0.008484	0.102112	-0.216418	-4.877622	1.670677
43794	0	1.234999	0.799238	9.969793	0.012424	0.007996	0.099689	-0.222183	-4.790499	1.672125
43795	0	1.188978	0.830162	9.742100	0.011963	0.008301	0.097412	-0.223330	-4.701892	1.681091
43796	0	1.156604	0.811901	9.554563	0.011636	0.008119	0.095537	-0.224951	-4.615628	1.687053
43797	0	1.159774	0.805660	9.406260	0.011658	0.008057	0.094055	-0.226941	-4.539895	1.689301
43798	0	1.111874	0.793019	9.236737	0.011173	0.007934	0.092360	-0.233030	-4.469595	1.691131
43799	0	1.063282	0.787564	9.113096	0.010681	0.007874	0.091125	-0.232138	-4.406119	1.689830
43800	0	1.073060	0.757325	8.979770	0.010769	0.007572	0.089793	-0.232412	-4.354504	1.690365
43801	0	1.041268	0.750765	8.923622	0.010437	0.007507	0.089233	-0.233484	-4.320427	1.691037
43802	0	1.025442	0.738065	8.856854	0.010266	0.007385	0.088567	-0.240737	-4.302166	1.693329
43803	0	1.012846	0.744085	8.776941	0.010132	0.007446	0.087769	-0.248970	-4.294835	1.690068
43804	0	1.000978	0.748952	8.807436	0.010002	0.007496	0.088075	-0.258282	-4.301791	1.689972
43805	0	0.996932	0.719732	8.898735	0.009949	0.007202	0.088989	-0.265372	-4.325265	1.688902
43806	0	1.038557	0.742722	8.916487	0.010356	0.007436	0.089168	-0.277124	-4.360243	1.689169
43807	0	1.071870	0.768583	9.057213	0.010681	0.007690	0.090576	-0.283555	-4.404620	1.687344
43808	0	1.055935	0.724838	9.190539	0.010512	0.007254	0.091910	-0.290681	-4.460089	1.689773
43809	0	1.104606	0.762596	9.325495	0.010986	0.007629	0.093262	-0.295265	-4.530265	1.688521
43810	0	1.135516	0.792213	9.501014	0.011291	0.007927	0.095017	-0.301369	-4.604935	1.684036
43811	0	1.215194	0.816833	9.673322	0.012085	0.008179	0.096741	-0.313851	-4.681024	1.676446
43812	0	1.229373	0.790666	9.891425	0.012221	0.007913	0.098923	-0.320970	-4.761638	1.675777
43813	0	1.271183	0.792082	10.112662	0.012634	0.007935	0.101135	-0.336688	-4.846281	1.676378
43814	0	1.292425	0.820293	10.257365	0.012853	0.008211	0.102582	-0.346055	-4.923003	1.670693
43815	0	1.332045	0.841539	10.411692	0.013245	0.008423	0.104126	-0.354425	-5.003176	1.665077
43816	0	1.353062	0.828086	10.641767	0.013460	0.008286	0.106426	-0.359722	-5.075819	1.663891
43817	0	1.385228	0.841395	10.820858	0.013794	0.008423	0.108215	-0.369582	-5.134409	1.666110
43818	0	1.438956	0.870278	10.880521	0.014338	0.008710	0.108811	-0.377573	-5.185002	1.665217
43819	0	1.462344	0.853733	10.985908	0.014587	0.008545	0.109863	-0.386176	-5.219479	1.669262
43820	0	1.456505	0.852515	11.125522	0.014538	0.008529	0.111259	-0.390643	-5.244429	1.668457
43821	0	1.465804	0.884736	11.126604	0.014648	0.008850	0.111267	-0.394481	-5.251260	1.669782
43822	0	1.472765	0.901921	11.150916	0.014729	0.009027	0.111508	-0.404099	-5.247305	1.674511
43823	0	1.445195	0.830021	11.090267	0.014465	0.008301	0.110901	-0.405930	-5.230463	1.670591
43824	0	1.428756	0.841608	11.121302	0.014317	0.008421	0.111209	-0.412390	-5.197620	1.672368
43825	0	1.485268	0.853654	10.980830	0.014893	0.008545	0.109802	-0.422680	-5.153061	1.672845
43826	0	1.415431	0.827967	10.878275	0.014203	0.008284	0.108776	-0.428522	-5.098802	1.676182
43827	0	1.391921	0.824233	10.687991	0.013977	0.008240	0.106873	-0.427609	-5.033926	1.681976
43828	0	1.337177	0.811964	10.561247	0.013435	0.008122	0.105604	-0.432554	-4.962068	1.686727
43829	0	1.311456	0.824535	10.279159	0.013184	0.008240	0.102783	-0.428296	-4.882275	1.685845
43830	0	1.291492	0.806894	10.140457	0.012986	0.008067	0.101396	-0.428249	-4.798914	1.685692
43831	0	1.268413	0.799760	9.943536	0.012756	0.007996	0.099426	-0.427989	-4.712863	1.685511
43832	0	1.199759	0.781470	9.816997	0.012064	0.007816	0.098162	-0.431862	-4.632526	1.691562
43833	0	1.184065	0.818073	9.613776	0.011902	0.008179	0.096130	-0.431374	-4.556705	1.695595
43834	0	1.129530	0.757206	9.438082	0.011354	0.007572	0.094374	-0.433408	-4.482040	1.702940
43835	0	1.130342	0.799574	9.229118	0.011353	0.007996	0.092285	-0.434991	-4.418176	1.705870
43836	0	1.121140	0.775061	9.169158	0.011254	0.007751	0.091686	-0.437728	-4.361624	1.712657
43837	0	1.095708	0.763083	9.057960	0.010986	0.007629	0.090576	-0.437409	-4.321643	1.715626
43838	0	1.066219	0.756968	9.021832	0.010684	0.007570	0.090216	-0.439578	-4.290897	1.722254
43839	0	1.036660	0.769085	8.960066	0.010376	0.007690	0.089600	-0.440237	-4.275874	1.721387
43840	0	1.017319	0.714106	8.935745	0.010174	0.007141	0.089357	-0.441417	-4.272013	1.723929
43841	0	1.014370	0.701931	8.910996	0.010132	0.007019	0.089111	-0.442007	-4.284136	1.721141
43842	0	1.042265	0.707524	8.959353	0.010400	0.007080	0.089596	-0.448978	-4.310157	1.720839
43843	0	1.077041	0.744476	9.051191	0.010742	0.007446	0.090515	-0.451635	-4.342674	1.721143
43844	0	1.077688	0.744334	9.123616	0.010737	0.007442	0.091241	-0.451141	-4.388979	1.719378
43845	0	1.097238	0.744635	9.258476	0.010925	0.007446	0.092590	-0.451545	-4.443979	1.717380
43846	0	1.113496	0.756872	9.379326	0.011082	0.007568	0.093800	-0.451541	-4.505741	1.717789
43847	0	1.178145	0.787318	9.587858	0.011719	0.007874	0.095886	-0.452235	-4.577327	1.709140
43848	0	1.166419	0.774587	9.751181	0.011601	0.007751	0.097519	-0.457931	-4.647723	1.701592
43849	0	1.233736	0.768701	9.960109	0.012268	0.007690	0.099609	-0.462056	-4.724105	1.699751
43850	0	1.266147	0.767876	10.074341	0.012591	0.007683	0.100752	-0.466834	-4.800510	1.693642
43851	0	1.324992	0.830120	10.289673	0.013184	0.008301	0.102905	-0.466627	-4.871028	1.689429
43852	0	1.344807	0.835805	10.470968	0.013379	0.008362	0.104718	-0.471005	-4.943178	1.695180
43853	0	1.360652	0.830143	10.649907	0.013550	0.008301	0.106506	-0.470705	-5.000918	1.693402
43854	0	1.390085	0.817769	10.807129	0.013847	0.008180	0.108078	-0.473218	-5.054371	1.689363
43855	0	1.395521	0.805619	10.869862	0.013916	0.008057	0.108704	-0.474362	-5.092507	1.693350
43856	0	1.451452	0.872584	10.954353	0.014483	0.008726	0.109548	-0.475351	-5.121795	1.692837
43857	0	1.460582	0.824125	11.083731	0.014587	0.008240	0.110840	-0.474669	-5.137691	1.695022
43858	0	1.426440	0.842280	11.046723	0.014257	0.008426	0.110468	-0.478662	-5.141787	1.695765
43859	0	1.445892	0.848569	11.029123	0.014465	0.008484	0.110291	-0.477959	-5.132031	1.698424
43860	0	1.455162	0.849432	11.017179	0.014574	0.008487	0.110169	-0.471444	-5.105653	1.701206
43861	0	1.425094	0.854935	10.931770	0.014282	0.008545	0.109314	-0.468253	-5.069833	1.699484
43862	0	1.394016	0.855636	10.859249	0.013975	0.008554	0.108588	-0.466710	-5.029901	1.697240
43863	0	1.374289	0.836774	10.712280	0.013794	0.008362	0.107117	-0.462081	-4.972323	1.700333
43864	0	1.382106	0.825522	10.640243	0.013875	0.008251	0.106396	-0.459442	-4.911268	1.700793
43865	0	1.324534	0.806142	10.413330	0.013306	0.008057	0.104126	-0.455968	-4.841942	1.698502
43866	0	1.299887	0.819484	10.329334	0.013063	0.008187	0.103286	-0.449423	-4.767402	1.696276
43867	0	1.256932	0.794148	10.126487	0.012634	0.007935	0.101257	-0.443496	-4.690980	1.698235
43868	0	1.213517	0.783439	9.895988	0.012202	0.007826	0.098952	-0.435529	-4.610385	1.697798
43869	0	1.214698	0.818368	9.748024	0.012207	0.008179	0.097473	-0.431497	-4.536876	1.697613
43870	0	1.136193	0.782301	9.590514	0.011417	0.007822	0.095899	-0.432078	-4.467678	1.699202
43871	0	1.148907	0.751718	9.454835	0.011536	0.007507	0.094543	-0.421790	-4.408268	1.696352
43872	0	1.115668	0.765152	9.290905	0.011200	0.007648	0.092904	-0.419606	-4.351933	1.691847
43873	0	1.101334	0.750887	9.210600	0.011047	0.007507	0.092102	-0.419172	-4.306601	1.694205
43874	0	1.064854	0.739379	9.095164	0.010674	0.007388	0.090949	-0.413415	-4.270901	1.694364
43875	0	1.060345	0.726777	9.008948	0.010620	0.007263	0.090088	-0.408840	-4.246639	1.691119
43876	0	1.033463	0.758256	8.984705	0.010343	0.007577	0.089847	-0.402842	-4.233375	1.693869
43877	0	1.038471	0.781988	9.008625	0.010376	0.007812	0.090088	-0.394386	-4.241319	1.688695
43878	0	1.046542	0.770132	9.014410	0.010454	0.007705	0.090145	-0.399588	-4.252416	1.689224
43879	0	1.064131	0.756820	9.032955	0.010620	0.007568	0.090332	-0.400569	-4.276062	1.694073
43880	0	1.063385	0.726597	9.129876	0.010601	0.007262	0.091303	-0.396500	-4.313980	1.692365
43881	0	1.072344	0.756941	9.276848	0.010681	0.007568	0.092773	-0.395693	-4.362906	1.687410
43882	0	1.136332	0.781233	9.367189	0.011315	0.007814	0.093678	-0.398620	-4.418256	1.683527
43883	0	1.176945	0.763126	9.496429	0.011719	0.007629	0.094971	-0.396737	-4.476118	1.681368
43884	0	1.188063	0.769289	9.610968	0.011821	0.007693	0.096117	-0.397468	-4.544117	1.680965
43885	0	1.257378	0.769502	9.850255	0.012512	0.007690	0.098511	-0.392373	-4.612411	1.677355
43886	0	1.257990	0.794808	10.007198	0.012515	0.007943	0.100080	-0.386972	-4.683313	1.676879
43887	0	1.300304	0.824255	10.192040	0.012939	0.008240	0.101929	-0.384071	-4.751462	1.675305
43888	0	1.300511	0.818491	10.361304	0.012946	0.008183	0.103621	-0.382776	-4.813379	1.671333
43889	0	1.360725	0.824013	10.503405	0.013550	0.008240	0.105042	-0.382642	-4.872759	1.664578
43890	0	1.365846	0.848332	10.642327	0.013605	0.008484	0.106430	-0.383615	-4.926910	1.663427
43891	0	1.353084	0.830267	10.747748	0.013489	0.008301	0.107483	-0.382125	-4.968530	1.664710
43892	0	1.398124	0.879346	10.832050	0.013940	0.008792	0.108326	-0.381009	-5.009063	1.664540
43893	0	1.418541	0.854730	10.937154	0.014160	0.008545	0.109375	-0.379229	-5.032344	1.664052
43894	0	1.421964	0.855360	10.942686	0.014211	0.008549	0.109428	-0.375018	-5.038560	1.661417
43895	0	1.452562	0.861359	10.986278	0.014526	0.008606	0.109863	-0.368100	-5.034688	1.665473
43896	0	1.439100	0.868358	10.967958	0.014402	0.008681	0.109678	-0.366806	-5.019709	1.659275
43897	0	1.437864	0.854933	10.956113	0.014404	0.008545	0.109558	-0.363527	-4.989877	1.666364
43898	0	1.408051	0.861943	10.852950	0.014109	0.008615	0.108526	-0.359685	-4.957142	1.663246
43899	0	1.399891	0.855100	10.748754	0.014038	0.008545	0.107483	-0.354710	-4.912428	1.670066
43900	0	1.372712	0.849778	10.639909	0.013777	0.008495	0.106393	-0.353676	-4.856022	1.675303
43901	0	1.325227	0.830569	10.492581	0.013306	0.008301	0.104919	-0.349970	-4.794797	1.676848
43902	0	1.332660	0.837692	10.384000	0.013383	0.008371	0.103833	-0.345506	-4.729758	1.674843
43903	0	1.276201	0.842659	10.175226	0.012817	0.008423	0.101746	-0.342965	-4.664511	1.673961
43904	0	1.246475	0.831278	9.962896	0.012526	0.008307	0.099622	-0.338595	-4.591715	1.673428
43905	0	1.220575	0.793841	9.918952	0.012268	0.007935	0.099182	-0.335954	-4.516883	1.680174
43906	0	1.178814	0.800562	9.712642	0.011841	0.008002	0.097120	-0.333650	-4.451854	1.677276
43907	0	1.160519	0.781877	9.534281	0.011658	0.007812	0.095337	-0.327787	-4.385855	1.680856
43908	0	1.151047	0.813531	9.407140	0.011554	0.008129	0.094067	-0.321802	-4.330206	1.683332
43909	0	1.107365	0.799832	9.265529	0.011108	0.007996	0.092651	-0.319891	-4.284290	1.690140
43910	0	1.113163	0.806222	9.229625	0.011161	0.008061	0.092293	-0.320222	-4.245054	1.693174
43911	0	1.084773	0.775198	9.185982	0.010864	0.007751	0.091858	-0.320772	-4.221439	1.697374
43912	0	1.076229	0.781613	9.119005	0.010770	0.007813	0.091189	-0.318481	-4.208901	1.698437
43913	0	1.043803	0.769299	9.088101	0.010437	0.007690	0.090881	-0.316233	-4.207109	1.700263
43914	0	1.069415	0.788174	9.100086	0.010683	0.007878	0.091002	-0.312710	-4.217957	1.696233
43915	0	1.075874	0.818079	9.087920	0.010742	0.008179	0.090881	-0.310795	-4.235710	1.692256
43916	0	1.098451	0.818034	9.136184	0.010958	0.008183	0.091365	-0.314108	-4.266097	1.694583
43917	0	1.126129	0.799229	9.319725	0.011230	0.007996	0.093201	-0.318678	-4.300814	1.691389
43918	0	1.114937	0.780728	9.361523	0.011108	0.007805	0.093620	-0.316146	-4.347758	1.692772
43919	0	1.176736	0.829888	9.514798	0.011719	0.008301	0.095154	-0.318691	-4.403075	1.686418
43920	0	1.174474	0.811284	9.641710	0.011695	0.008113	0.096423	-0.319036	-4.459071	1.682365
43921	0	1.201674	0.805327	9.746680	0.011963	0.008057	0.097473	-0.323227	-4.519142	1.684897
43922	0	1.255633	0.859653	9.940596	0.012500	0.008598	0.099413	-0.325463	-4.581028	1.681911
43923	0	1.282098	0.836132	10.069985	0.012756	0.008362	0.100708	-0.326100	-4.651317	1.682227
43924	0	1.312939	0.848455	10.208684	0.013070	0.008482	0.102095	-0.323379	-4.714630	1.681853
43925	0	1.311661	0.823994	10.411904	0.013062	0.008240	0.104126	-0.323377	-4.772077	1.679340
43926	0	1.322288	0.842150	10.508197	0.013172	0.008423	0.105088	-0.325100	-4.824226	1.674410
43927	0	1.365523	0.878686	10.643981	0.013611	0.008789	0.106445	-0.327822	-4.868856	1.675901
43928	0	1.391772	0.878310	10.710080	0.013883	0.008784	0.107105	-0.329548	-4.903278	1.675853
43929	0	1.418225	0.872801	10.845659	0.014160	0.008728	0.108459	-0.330162	-4.923558	1.676294
43930	0	1.404108	0.860699	10.948766	0.014021	0.008605	0.109490	-0.328731	-4.941612	1.674532
43931	0	1.459514	0.891350	10.931274	0.014587	0.008911	0.109314	-0.327029	-4.946721	1.677858
43932	0	1.435489	0.861140	10.949456	0.014359	0.008610	0.109494	-0.326221	-4.939957	1.675570
43933	0	1.445112	0.897265	10.925477	0.014465	0.008972	0.109253	-0.326754	-4.922128	1.681417
43934	0	1.435110	0.897116	10.858774	0.014376	0.008972	0.108584	-0.328940	-4.893305	1.679243
43935	0	1.412838	0.866621	10.724303	0.014160	0.008667	0.107239	-0.331009	-4.856504	1.685970
43936	0	1.369112	0.823567	10.658019	0.013730	0.008238	0.106575	-0.334633	-4.811823	1.686488
43937	0	1.344162	0.884812	10.565803	0.013489	0.008850	0.105652	-0.338217	-4.757885	1.696596
43938	0	1.328824	0.878404	10.396023	0.013334	0.008784	0.103954	-0.339900	-4.704355	1.698941
43939	0	1.276686	0.817807	10.278955	0.012817	0.008179	0.102783	-0.342075	-4.645270	1.704811
43940	0	1.284078	0.811315	10.170472	0.012900	0.008116	0.101697	-0.346592	-4.575431	1.712250
43941	0	1.214967	0.787552	9.955521	0.012207	0.007874	0.099548	-0.345845	-4.506667	1.712294
43942	0	1.180069	0.817946	9.822409	0.011849	0.008183	0.098218	-0.350873	-4.447071	1.717258
43943	0	1.185686	0.823777	9.668539	0.011902	0.008240	0.096680	-0.354612	-4.390975	1.720273
43944	0	1.140075	0.774716	9.553589	0.011446	0.007747	0.095531	-0.355473	-4.333936	1.722739
43945	0	1.125334	0.811829	9.369351	0.011292	0.008118	0.093689	-0.356025	-4.284496	1.722180
43946	0	1.112154	0.799160	9.260327	0.011154	0.007997	0.092599	-0.363388	-4.241286	1.728075
43947	0	1.096286	0.787038	9.241028	0.010986	0.007874	0.092407	-0.368410	-4.209347	1.730790
43948	0	1.049860	0.756216	9.125482	0.010512	0.007562	0.091253	-0.368843	-4.189203	1.735535
43949	0	1.067485	0.793195	9.124852	0.010681	0.007935	0.091248	-0.373029	-4.178358	1.736772
43950	0	1.078884	0.792377	9.125003	0.010790	0.007929	0.091249	-0.380220	-4.174113	1.743174
43951	0	1.092981	0.805132	9.088128	0.010925	0.008057	0.090881	-0.387628	-4.176870	1.738945
43952	0	1.083326	0.791771	9.148868	0.010812	0.007923	0.091491	-0.394863	-4.200763	1.729826
43953	0	1.113592	0.786574	9.216043	0.011108	0.007874	0.092163	-0.404944	-4.231947	1.732981
43954	0	1.101225	0.779420	9.270310	0.010981	0.007796	0.092707	-0.407891	-4.268032	1.732358
43955	0	1.139084	0.780571	9.441734	0.011353	0.007812	0.094421	-0.416374	-4.311473	1.730041
43956	0	1.177742	0.822112	9.599489	0.011735	0.008225	0.096000	-0.421747	-4.359075	1.730936
43957	0	1.219845	0.817641	9.642913	0.012146	0.008179	0.096436	-0.424555	-4.418324	1.728505
43958	0	1.212575	0.822575	9.775870	0.012069	0.008235	0.097765	-0.435356	-4.482047	1.726694
43959	0	1.269233	0.847938	9.923615	0.012634	0.008484	0.099243	-0.440537	-4.546001	1.722656
43960	0	1.280973	0.834834	10.099197	0.012753	0.008352	0.100999	-0.445021	-4.607840	1.719656
43961	0	1.323899	0.872151	10.289872	0.013184	0.008728	0.102905	-0.452301	-4.666442	1.721623
43962	0	1.346807	0.834442	10.447167	0.013417	0.008348	0.104478	-0.456820	-4.719179	1.719712
43963	0	1.378342	0.878402	10.527947	0.013733	0.008789	0.105286	-0.462384	-4.771136	1.716827
43964	0	1.381755	0.840181	10.654922	0.013774	0.008412	0.106554	-0.473871	-4.815102	1.720062
43965	0	1.388781	0.835667	10.717389	0.013855	0.008362	0.107178	-0.479685	-4.847300	1.722039
43966	0	1.431348	0.821989	10.838700	0.014287	0.008228	0.108390	-0.488929	-4.872434	1.722901
43967	0	1.392969	0.792869	10.919058	0.013916	0.007935	0.109192	-0.495614	-4.883935	1.717748
43968	0	1.406897	0.828744	10.967685	0.014065	0.008288	0.109677	-0.497273	-4.885495	1.716956
43969	0	1.427344	0.854309	10.955939	0.014282	0.008545	0.109558	-0.499991	-4.873533	1.719876
43970	0	1.412600	0.829233	10.907416	0.014142	0.008297	0.109072	-0.505757	-4.853959	1.725358
43971	0	1.413973	0.829730	10.870654	0.014160	0.008301	0.108704	-0.510391	-4.829724	1.733845
43972	0	1.407935	0.859955	10.718860	0.014119	0.008598	0.107183	-0.510261	-4.784512	1.732282
43973	0	1.411892	0.878520	10.632905	0.014160	0.008789	0.106323	-0.515582	-4.737392	1.739726
43974	0	1.372321	0.871982	10.469237	0.013773	0.008720	0.104686	-0.517489	-4.680307	1.745476
43975	0	1.337524	0.823407	10.346185	0.013428	0.008240	0.103455	-0.525057	-4.619580	1.747108
43976	0	1.327193	0.834264	10.256073	0.013324	0.008350	0.102553	-0.534954	-4.559053	1.754173
43977	0	1.288720	0.878720	10.047075	0.012939	0.008789	0.100464	-0.538369	-4.496897	1.755563
43978	0	1.253838	0.823679	9.944625	0.012591	0.008236	0.099440	-0.538688	-4.433296	1.756433
43979	0	1.197014	0.811516	9.809029	0.012024	0.008118	0.098083	-0.542936	-4.367905	1.758430
43980	0	1.174817	0.805051	9.627168	0.011796	0.008051	0.096266	-0.544660	-4.308406	1.762902
43981	0	1.136617	0.805377	9.534282	0.011414	0.008057	0.095337	-0.549308	-4.248885	1.763021
43982	0	1.140387	0.810458	9.455997	0.011441	0.008111	0.094555	-0.558154	-4.200993	1.768841
43983	0	1.095880	0.768762	9.332622	0.010986	0.007690	0.093323	-0.562549	-4.164578	1.767450
43984	0	1.084895	0.750265	9.241629	0.010870	0.007502	0.092414	-0.562132	-4.135864	1.767593
43985	0	1.091091	0.762809	9.253110	0.010925	0.007629	0.092529	-0.564552	-4.115383	1.768637
43986	0	1.077116	0.763059	9.192187	0.010775	0.007627	0.091922	-0.560192	-4.108373	1.769279
43987	0	1.074513	0.726110	9.191877	0.010742	0.007263	0.091919	-0.563366	-4.109324	1.765587
43988	0	1.057483	0.701160	9.130669	0.010565	0.007014	0.091308	-0.567208	-4.119176	1.761076
43989	0	1.118650	0.744512	9.197800	0.011169	0.007446	0.091980	-0.569058	-4.137672	1.760763
43990	0	1.086219	0.713239	9.264417	0.010838	0.007138	0.092647	-0.576623	-4.165373	1.764055
43991	0	1.083630	0.713441	9.405188	0.010803	0.007141	0.094055	-0.584983	-4.202881	1.761318
43992	0	1.127211	0.742288	9.428801	0.011235	0.007432	0.094292	-0.596171	-4.244883	1.759337
43993	0	1.152020	0.774766	9.636938	0.011475	0.007751	0.096375	-0.600784	-4.296215	1.763501
43994	0	1.198072	0.773380	9.727338	0.011932	0.007743	0.097279	-0.611462	-4.350312	1.762502
43995	0	1.201205	0.744189	9.850510	0.011963	0.007446	0.098511	-0.616592	-4.404670	1.762061
43996	0	1.241890	0.773509	10.038471	0.012368	0.007742	0.100390	-0.624373	-4.459713	1.754357
43997	0	1.293045	0.817566	10.106783	0.012878	0.008179	0.101074	-0.627795	-4.515861	1.751703
43998	0	1.297246	0.767958	10.270281	0.012922	0.007684	0.102709	-0.632458	-4.569057	1.749647
43999	0	1.335686	0.798847	10.460828	0.013306	0.007996	0.104614	-0.640247	-4.622336	1.744474
44000	0	1.363525	0.834093	10.526807	0.013592	0.008347	0.105273	-0.646427	-4.666887	1.743885
44001	0	1.371736	0.841308	10.644024	0.013672	0.008423	0.106445	-0.656966	-4.713071	1.745454
44002	0	1.403564	0.827884	10.746891	0.014008	0.008281	0.107472	-0.659257	-4.740299	1.741633
44003	0	1.412398	0.835785	10.809032	0.014099	0.008362	0.108093	-0.663742	-4.763960	1.744320
44004	0	1.428219	0.853367	10.747480	0.014270	0.008536	0.107476	-0.666995	-4.774500	1.742416
44005	0	1.404248	0.848164	10.845908	0.014038	0.008484	0.108459	-0.669877	-4.776515	1.743929
44006	0	1.422403	0.872217	10.882557	0.014230	0.008723	0.108825	-0.671625	-4.767893	1.746535
44007	0	1.408605	0.823195	10.803453	0.014099	0.008240	0.108032	-0.680551	-4.751483	1.747844
44008	0	1.411195	0.816091	10.755071	0.014133	0.008162	0.107548	-0.683028	-4.726050	1.749004
44009	0	1.370286	0.775141	10.620506	0.013733	0.007751	0.106201	-0.683977	-4.691140	1.752546
44010	0	1.351059	0.775427	10.548031	0.013551	0.007751	0.105475	-0.680936	-4.645057	1.756857
44011	0	1.332032	0.818144	10.431480	0.013367	0.008179	0.104309	-0.679048	-4.591678	1.763201
44012	0	1.298336	0.750983	10.359318	0.013030	0.007512	0.103587	-0.682647	-4.537633	1.771462
44013	0	1.282572	0.744968	10.150789	0.012878	0.007446	0.101501	-0.680017	-4.475750	1.772413
44014	0	1.247877	0.745408	10.023829	0.012529	0.007452	0.100232	-0.678809	-4.415504	1.768698
44015	0	1.240324	0.799919	9.900475	0.012451	0.007996	0.098999	-0.675801	-4.357623	1.767266
44016	0	1.218909	0.788158	9.809944	0.012234	0.007880	0.098094	-0.675292	-4.303069	1.768610
44017	0	1.173899	0.787400	9.656255	0.011780	0.007874	0.096558	-0.675778	-4.252243	1.770275
44018	0	1.147545	0.781593	9.565618	0.011516	0.007812	0.095652	-0.672713	-4.201711	1.774234
44019	0	1.131961	0.781891	9.436378	0.011353	0.007812	0.094360	-0.665879	-4.159344	1.770052
44020	0	1.114035	0.782768	9.369830	0.011165	0.007825	0.093696	-0.663312	-4.127174	1.768367
44021	0	1.139141	0.787126	9.320359	0.011414	0.007874	0.093201	-0.666888	-4.097534	1.761579
44022	0	1.111316	0.787516	9.259593	0.011125	0.007869	0.092595	-0.659657	-4.080912	1.755071
44023	0	1.086336	0.726140	9.222437	0.010864	0.007263	0.092224	-0.662384	-4.077295	1.756486
44024	0	1.092391	0.774841	9.216296	0.010923	0.007748	0.092163	-0.661927	-4.075435	1.756586
44025	0	1.081203	0.757070	9.234497	0.010803	0.007568	0.092346	-0.659420	-4.083829	1.753113
44026	0	1.114131	0.751209	9.301276	0.011126	0.007511	0.093015	-0.658550	-4.100669	1.753711
44027	0	1.113704	0.720328	9.350237	0.011108	0.007202	0.093506	-0.657319	-4.133183	1.748671
44028	0	1.144398	0.763277	9.483688	0.011411	0.007631	0.094841	-0.655638	-4.170781	1.743708
44029	0	1.151436	0.756729	9.557636	0.011475	0.007568	0.095581	-0.656926	-4.215810	1.745036
44030	0	1.159081	0.738439	9.599415	0.011554	0.007382	0.095999	-0.654596	-4.257439	1.743620
44031	0	1.218958	0.756943	9.758970	0.012146	0.007568	0.097595	-0.653293	-4.305999	1.745303
44032	0	1.222039	0.818288	9.983618	0.012174	0.008181	0.099842	-0.650640	-4.356994	1.746832
44033	0	1.237760	0.812497	10.057940	0.012329	0.008118	0.100586	-0.642268	-4.409616	1.745123
44034	0	1.290538	0.825346	10.154168	0.012854	0.008254	0.101548	-0.642783	-4.465376	1.747261
44035	0	1.311241	0.836535	10.308164	0.013062	0.008362	0.103088	-0.638732	-4.519325	1.741230
44036	0	1.290155	0.800349	10.459562	0.012859	0.008002	0.104601	-0.637398	-4.562988	1.739529
44037	0	1.334407	0.836489	10.467016	0.013306	0.008362	0.104675	-0.634052	-4.602455	1.742336
44038	0	1.372199	0.867260	10.581914	0.013688	0.008673	0.105824	-0.634210	-4.636627	1.738317
44039	0	1.399551	0.842771	10.662561	0.013977	0.008423	0.106628	-0.629216	-4.653981	1.739130
44040	0	1.409398	0.831696	10.704697	0.014075	0.008310	0.107050	-0.622346	-4.671527	1.738017
44041	0	1.399367	0.836888	10.729709	0.013977	0.008362	0.107300	-0.615061	-4.686814	1.736004
44042	0	1.400973	0.825670	10.692756	0.014009	0.008253	0.106928	-0.611627	-4.684686	1.729473
44043	0	1.397403	0.836887	10.797104	0.013977	0.008362	0.107971	-0.604623	-4.679099	1.725958
44044	0	1.395530	0.844255	10.717824	0.013970	0.008436	0.107177	-0.598452	-4.660645	1.726001
44045	0	1.395095	0.849116	10.663126	0.013977	0.008484	0.106628	-0.591382	-4.630295	1.728293
44046	0	1.340640	0.819841	10.553794	0.013436	0.008193	0.105535	-0.586323	-4.595529	1.729905
44047	0	1.363367	0.830699	10.431359	0.013672	0.008301	0.104309	-0.580382	-4.551316	1.728818
44048	0	1.313193	0.825657	10.340634	0.013168	0.008251	0.103402	-0.575278	-4.508716	1.737286
44049	0	1.302237	0.812645	10.278748	0.013062	0.008118	0.102783	-0.566412	-4.462837	1.738249
44050	0	1.288141	0.820082	10.151402	0.012923	0.008196	0.101509	-0.561745	-4.413395	1.744489
44051	0	1.252903	0.812234	9.985870	0.012573	0.008118	0.099854	-0.557329	-4.360482	1.743565
44052	0	1.213804	0.801171	9.852489	0.012180	0.008004	0.098520	-0.549530	-4.309099	1.746214
44053	0	1.204745	0.787934	9.735526	0.012085	0.007874	0.097351	-0.543575	-4.262741	1.748972
44054	0	1.166745	0.788835	9.608123	0.011705	0.007884	0.096077	-0.539299	-4.215286	1.748993
44055	0	1.156671	0.775498	9.540130	0.011597	0.007751	0.095398	-0.535850	-4.177055	1.757432
44056	0	1.132524	0.782191	9.491854	0.011353	0.007819	0.094915	-0.533299	-4.140722	1.756438
44057	0	1.133309	0.775314	9.381325	0.011353	0.007751	0.093811	-0.531891	-4.114706	1.760476
44058	0	1.112015	0.769829	9.387668	0.011130	0.007693	0.093876	-0.526337	-4.099980	1.766227
44059	0	1.122343	0.781548	9.301818	0.011230	0.007812	0.093018	-0.523154	-4.089024	1.760018
44060	0	1.115480	0.770033	9.320133	0.011155	0.007696	0.093202	-0.518421	-4.086326	1.757482
44061	0	1.124078	0.769315	9.326025	0.011230	0.007690	0.093262	-0.515344	-4.096662	1.753732
44062	0	1.114028	0.751567	9.368346	0.011128	0.007512	0.093685	-0.511210	-4.108822	1.749059
44063	0	1.150040	0.787589	9.423494	0.011475	0.007874	0.094238	-0.508419	-4.137783	1.745978
44064	0	1.173747	0.824583	9.514250	0.011709	0.008244	0.095146	-0.505709	-4.169417	1.741450
44065	0	1.180928	0.824094	9.551628	0.011780	0.008240	0.095520	-0.504268	-4.202383	1.743514
44066	0	1.181607	0.775628	9.636198	0.011778	0.007753	0.096367	-0.500710	-4.245385	1.739019
44067	0	1.175938	0.787968	9.789503	0.011719	0.007874	0.097900	-0.493440	-4.290525	1.736455
44068	0	1.208952	0.812966	9.892106	0.012045	0.008129	0.098927	-0.492649	-4.339768	1.736523
44069	0	1.237159	0.848584	9.942083	0.012329	0.008484	0.099426	-0.490249	-4.386293	1.735787
44070	0	1.257981	0.812635	10.148446	0.012538	0.008121	0.101490	-0.484640	-4.431152	1.732221
44071	0	1.316313	0.854355	10.216775	0.013123	0.008545	0.102173	-0.486016	-4.474260	1.724950
44072	0	1.330399	0.841965	10.350024	0.013266	0.008420	0.103505	-0.486268	-4.514378	1.721346
44073	0	1.328558	0.830111	10.412074	0.013245	0.008301	0.104126	-0.485758	-4.557074	1.721394
44074	0	1.354052	0.811767	10.502610	0.013510	0.008118	0.105030	-0.485728	-4.588320	1.719033
44075	0	1.345661	0.854370	10.601450	0.013428	0.008545	0.106018	-0.487038	-4.617204	1.715144
44076	0	1.387054	0.866892	10.698423	0.013852	0.008664	0.106987	-0.482037	-4.634641	1.715009
44077	0	1.362554	0.860559	10.717590	0.013611	0.008606	0.107178	-0.482604	-4.648086	1.715397
44078	0	1.388547	0.842906	10.643973	0.013884	0.008422	0.106441	-0.475232	-4.647886	1.715009
44079	0	1.397154	0.878864	10.638504	0.013977	0.008789	0.106384	-0.476060	-4.639746	1.717723
44080	0	1.377408	0.878889	10.736281	0.013783	0.008788	0.107362	-0.475619	-4.628593	1.710608
44081	0	1.340941	0.873041	10.632536	0.013428	0.008728	0.106323	-0.473586	-4.606705	1.709420
44082	0	1.348893	0.855365	10.529222	0.013514	0.008549	0.105289	-0.468855	-4.577773	1.710183
44083	0	1.346055	0.866957	10.431251	0.013489	0.008667	0.104309	-0.466673	-4.544671	1.708555
44084	0	1.308900	0.842669	10.383144	0.013127	0.008428	0.103827	-0.468438	-4.500315	1.708599
44085	0	1.314387	0.818222	10.248285	0.013184	0.008179	0.102478	-0.465307	-4.453850	1.712111
44086	0	1.287784	0.836611	10.230919	0.012921	0.008368	0.102304	-0.468774	-4.403110	1.712218
44087	0	1.277298	0.817520	10.046981	0.012817	0.008179	0.100464	-0.473583	-4.350437	1.719513
44088	0	1.238287	0.811268	9.883237	0.012424	0.008110	0.098827	-0.471344	-4.300188	1.718690
44089	0	1.204538	0.812120	9.735569	0.012085	0.008118	0.097351	-0.467989	-4.251583	1.720287
44090	0	1.209042	0.818526	9.681504	0.012128	0.008185	0.096810	-0.468887	-4.205216	1.721813
44091	0	1.168441	0.781296	9.637865	0.011719	0.007812	0.096375	-0.469059	-4.162360	1.720961
44092	0	1.150231	0.781324	9.504254	0.011529	0.007812	0.095039	-0.468789	-4.128165	1.724287
44093	0	1.145469	0.817506	9.466826	0.011475	0.008179	0.094666	-0.473727	-4.101983	1.723658
44094	0	1.117711	0.792935	9.448856	0.011190	0.007927	0.094487	-0.471282	-4.083741	1.727198
44095	0	1.128127	0.811888	9.411733	0.011292	0.008118	0.094116	-0.470232	-4.069192	1.721335
44096	0	1.120539	0.818007	9.356934	0.011209	0.008181	0.093569	-0.471234	-4.062024	1.723516
44097	0	1.099147	0.792890	9.332263	0.010986	0.007935	0.093323	-0.478388	-4.066165	1.724728
44098	0	1.125225	0.822624	9.313740	0.011240	0.008228	0.093139	-0.481028	-4.079013	1.722752
44099	0	1.136994	0.829919	9.344285	0.011353	0.008301	0.093445	-0.483006	-4.098119	1.723327
44100	0	1.140926	0.847744	9.417001	0.011387	0.008480	0.094172	-0.486170	-4.123117	1.722559
44101	0	1.193404	0.805259	9.533323	0.011902	0.008057	0.095337	-0.490845	-4.159563	1.721465
44102	0	1.181673	0.822326	9.648558	0.011784	0.008231	0.096489	-0.500021	-4.196666	1.719616
44103	0	1.187656	0.829783	9.746905	0.011841	0.008301	0.097473	-0.503287	-4.236412	1.720500
44104	0	1.238134	0.829205	9.831398	0.012340	0.008294	0.098319	-0.505383	-4.282814	1.717930
44105	0	1.218680	0.823414	9.972693	0.012146	0.008240	0.099731	-0.511533	-4.327457	1.712905
44106	0	1.227300	0.803814	10.075460	0.012228	0.008045	0.100760	-0.519215	-4.376384	1.707966
44107	0	1.298361	0.811098	10.235090	0.012939	0.008118	0.102356	-0.526379	-4.423592	1.705420
44108	0	1.293984	0.798175	10.240209	0.012905	0.007981	0.102407	-0.525687	-4.460245	1.702564
44109	0	1.309964	0.817510	10.357213	0.013062	0.008179	0.103577	-0.529435	-4.500206	1.702927
44110	0	1.359700	0.829061	10.460078	0.013565	0.008293	0.104605	-0.532049	-4.533017	1.700630
44111	0	1.358119	0.817336	10.528202	0.013550	0.008179	0.105286	-0.537697	-4.565022	1.702597
44112	0	1.357226	0.797839	10.582513	0.013552	0.007984	0.105827	-0.543898	-4.585164	1.705225
44113	0	1.362512	0.836083	10.619942	0.013611	0.008362	0.106201	-0.545019	-4.598463	1.713095
44114	0	1.383004	0.835564	10.662389	0.013823	0.008359	0.106625	-0.548701	-4.604431	1.709561
44115	0	1.379203	0.836089	10.711702	0.013794	0.008362	0.107117	-0.549934	-4.600345	1.705720
44116	0	1.359409	0.842186	10.656876	0.013606	0.008420	0.106567	-0.548307	-4.585450	1.709033
44117	0	1.377587	0.872806	10.608145	0.013794	0.008728	0.106079	-0.548693	-4.563931	1.708656
44118	0	1.355056	0.854285	10.492645	0.013575	0.008544	0.104923	-0.550393	-4.535697	1.717851
44119	0	1.358342	0.854022	10.455717	0.013611	0.008545	0.104553	-0.556041	-4.503696	1.718839
44120	0	1.315467	0.877589	10.450449	0.013189	0.008780	0.104500	-0.560620	-4.463775	1.722035
44121	0	1.321070	0.866324	10.352028	0.013245	0.008667	0.103516	-0.565350	-4.424304	1.721897
44122	0	1.289718	0.859285	10.182032	0.012934	0.008598	0.101815	-0.572098	-4.381264	1.726975
44123	0	1.290363	0.817284	10.089618	0.012939	0.008179	0.100891	-0.579344	-4.338686	1.727050
44124	0	1.240177	0.792079	9.974594	0.012441	0.007922	0.099741	-0.581571	-4.292111	1.728555
44125	0	1.234737	0.830572	9.863776	0.012390	0.008301	0.098633	-0.576547	-4.240551	1.734791
44126	0	1.196470	0.799994	9.760952	0.012000	0.008005	0.097605	-0.583232	-4.197147	1.733780
44127	0	1.156171	0.768896	9.625677	0.011597	0.007690	0.096252	-0.585578	-4.153641	1.732889
44128	0	1.131807	0.768266	9.595816	0.011343	0.007687	0.095955	-0.590770	-4.121952	1.737027
44129	0	1.120969	0.775000	9.472915	0.011230	0.007751	0.094727	-0.592984	-4.094874	1.740952
44130	0	1.111013	0.767919	9.430674	0.011127	0.007687	0.094304	-0.602372	-4.071857	1.744485
44131	0	1.109685	0.780393	9.460656	0.011108	0.007812	0.094604	-0.613051	-4.055884	1.748193
44132	0	1.132515	0.766939	9.405973	0.011329	0.007673	0.094059	-0.617971	-4.049575	1.749435
44133	0	1.135805	0.744376	9.344436	0.011353	0.007446	0.093445	-0.621170	-4.054327	1.747347
44134	0	1.161386	0.786680	9.356424	0.011607	0.007868	0.093565	-0.622497	-4.060510	1.743834
44135	0	1.161261	0.804727	9.362676	0.011597	0.008057	0.093628	-0.633877	-4.077955	1.741856
44136	0	1.165341	0.809167	9.478223	0.011628	0.008099	0.094785	-0.642065	-4.106380	1.745843
44137	0	1.156071	0.780775	9.606671	0.011536	0.007812	0.096069	-0.647568	-4.134223	1.743372
44138	0	1.149642	0.804216	9.599894	0.011463	0.008046	0.096003	-0.652074	-4.171804	1.744829
44139	0	1.193587	0.823332	9.692019	0.011902	0.008240	0.096924	-0.659367	-4.209948	1.740123
44140	0	1.200360	0.821896	9.776726	0.011971	0.008226	0.097771	-0.667799	-4.246576	1.741276
44141	0	1.224571	0.774475	9.917789	0.012207	0.007751	0.099182	-0.675203	-4.289188	1.734891
44142	0	1.232841	0.791749	9.941245	0.012284	0.007920	0.099418	-0.678010	-4.337949	1.732592
44143	0	1.273589	0.799031	10.082538	0.012695	0.007996	0.100830	-0.683651	-4.381966	1.736114
44144	0	1.323900	0.834445	10.228047	0.013205	0.008350	0.102284	-0.689961	-4.418459	1.736708
44145	0	1.322193	0.805337	10.277854	0.013184	0.008057	0.102783	-0.693250	-4.459134	1.740833
44146	0	1.329930	0.797919	10.392910	0.013261	0.007988	0.103933	-0.702566	-4.499495	1.739811
44147	0	1.345728	0.798946	10.503819	0.013428	0.007996	0.105042	-0.709017	-4.529716	1.745237
44148	0	1.369752	0.834453	10.478640	0.013669	0.008349	0.104790	-0.714095	-4.558849	1.753104
44149	0	1.338215	0.817624	10.534491	0.013367	0.008179	0.105347	-0.716711	-4.573696	1.749701
44150	0	1.352875	0.817081	10.631839	0.013519	0.008173	0.106319	-0.719055	-4.581952	1.749848
44151	0	1.373681	0.829696	10.626200	0.013733	0.008301	0.106262	-0.723212	-4.584225	1.750944
44152	0	1.349627	0.816983	10.626129	0.013496	0.008170	0.106261	-0.723633	-4.582181	1.752830
44153	0	1.366113	0.841733	10.638610	0.013672	0.008423	0.106384	-0.729770	-4.568743	1.748440
44154	0	1.369138	0.840993	10.529117	0.013711	0.008411	0.105289	-0.731683	-4.545568	1.747062
44155	0	1.352957	0.842239	10.498312	0.013550	0.008423	0.104980	-0.732500	-4.521628	1.751101
44156	0	1.360267	0.842397	10.431736	0.013631	0.008422	0.104314	-0.730627	-4.488834	1.754829
44157	0	1.302995	0.817345	10.297073	0.013062	0.008179	0.102966	-0.736896	-4.451894	1.759292
44158	0	1.320317	0.828938	10.273584	0.013243	0.008289	0.102731	-0.737378	-4.406002	1.759347
44159	0	1.296430	0.817814	10.138408	0.013000	0.008179	0.101379	-0.738521	-4.363354	1.753865
44160	0	1.246132	0.787125	10.023337	0.012502	0.007872	0.100228	-0.739493	-4.315429	1.752447
44161	0	1.247493	0.775057	9.906483	0.012512	0.007751	0.099060	-0.741030	-4.270572	1.750127
44162	0	1.197657	0.762688	9.858455	0.012011	0.007627	0.098580	-0.742204	-4.229290	1.749280
44163	0	1.186962	0.750913	9.735487	0.011902	0.007507	0.097351	-0.740535	-4.189597	1.747892
44164	0	1.180768	0.769725	9.638459	0.011838	0.007693	0.096381	-0.736273	-4.151813	1.752273
44165	0	1.162875	0.756995	9.509619	0.011658	0.007568	0.095093	-0.734774	-4.115137	1.754177
44166	0	1.139329	0.757070	9.497925	0.011416	0.007571	0.094976	-0.735740	-4.085419	1.757536
44167	0	1.109415	0.762730	9.411806	0.011108	0.007629	0.094116	-0.738522	-4.066250	1.757328
44168	0	1.101039	0.738099	9.424208	0.011019	0.007380	0.094241	-0.738080	-4.054247	1.758187
44169	0	1.122425	0.726236	9.368977	0.011230	0.007263	0.093689	-0.739233	-4.044799	1.760017
44170	0	1.097840	0.738388	9.368935	0.010974	0.007383	0.093690	-0.738597	-4.048395	1.755447
44171	0	1.118057	0.744719	9.393171	0.011169	0.007446	0.093933	-0.737432	-4.060076	1.755345
44172	0	1.144906	0.744732	9.392763	0.011436	0.007447	0.093929	-0.737236	-4.074687	1.757923
44173	0	1.173895	0.775152	9.460198	0.011719	0.007751	0.094604	-0.736980	-4.097205	1.757179
44174	0	1.166708	0.775190	9.587690	0.011638	0.007751	0.095881	-0.736172	-4.130374	1.756398
44175	0	1.168885	0.799103	9.631008	0.011658	0.007996	0.096313	-0.741279	-4.165442	1.755951
44176	0	1.175593	0.786219	9.697300	0.011720	0.007864	0.096977	-0.743040	-4.206253	1.759205
44177	0	1.181585	0.762055	9.801881	0.011780	0.007629	0.098022	-0.752981	-4.246448	1.761293
44178	0	1.207440	0.791791	9.910860	0.012035	0.007916	0.099113	-0.750918	-4.289570	1.762852
44179	0	1.224222	0.793414	10.045962	0.012207	0.007935	0.100464	-0.751041	-4.327767	1.755389
44180	0	1.231925	0.787118	10.075454	0.012278	0.007873	0.100760	-0.752217	-4.373132	1.759163
44181	0	1.273414	0.824236	10.155743	0.012695	0.008240	0.101562	-0.748875	-4.414933	1.759212
44182	0	1.336079	0.836827	10.270566	0.013323	0.008367	0.102711	-0.746571	-4.455290	1.761053
44183	0	1.333405	0.818077	10.357285	0.013306	0.008179	0.103577	-0.744002	-4.484769	1.757627
44184	0	1.339120	0.812594	10.484586	0.013363	0.008121	0.104850	-0.738870	-4.513792	1.756900
44185	0	1.338812	0.817908	10.473356	0.013367	0.008179	0.104736	-0.738233	-4.535315	1.765063
44186	0	1.330353	0.805588	10.515589	0.013288	0.008057	0.105158	-0.738891	-4.550857	1.766344
44187	0	1.361866	0.835817	10.577321	0.013611	0.008362	0.105774	-0.742730	-4.557476	1.768277
44188	0	1.369007	0.853504	10.540561	0.013687	0.008537	0.105406	-0.745124	-4.558850	1.766593
44189	0	1.342752	0.842320	10.601807	0.013428	0.008423	0.106018	-0.744756	-4.556787	1.766994
44190	0	1.335077	0.830089	10.595796	0.013366	0.008301	0.105956	-0.744803	-4.538817	1.766237
44191	0	1.353276	0.854320	10.528798	0.013550	0.008545	0.105286	-0.746843	-4.518481	1.768800
44192	0	1.361160	0.854244	10.474341	0.013638	0.008541	0.104740	-0.745656	-4.488352	1.769989
44193	0	1.334099	0.861209	10.382360	0.013367	0.008606	0.103821	-0.739189	-4.458237	1.767566
44194	0	1.322419	0.837879	10.315758	0.013254	0.008373	0.103154	-0.733393	-4.423259	1.759595
44195	0	1.296817	0.818340	10.254278	0.013000	0.008179	0.102539	-0.728503	-4.385429	1.767257
44196	0	1.283747	0.812720	10.163496	0.012876	0.008126	0.101630	-0.727852	-4.340833	1.762868
44197	0	1.241958	0.781745	10.077256	0.012451	0.007812	0.100769	-0.722578	-4.303218	1.763643
44198	0	1.223046	0.788998	9.919267	0.012266	0.007883	0.099189	-0.715014	-4.260295	1.765592
44199	0	1.211135	0.788075	9.827030	0.012146	0.007874	0.098267	-0.707010	-4.218226	1.763785
44200	0	1.185938	0.777249	9.821581	0.011893	0.007766	0.098212	-0.699568	-4.176989	1.767850
44201	0	1.175140	0.757435	9.747611	0.011780	0.007568	0.097473	-0.692851	-4.141928	1.766967
44202	0	1.151672	0.764338	9.558848	0.011540	0.007641	0.095586	-0.690083	-4.111797	1.767322
44203	0	1.145715	0.769648	9.533853	0.011475	0.007690	0.095337	-0.683020	-4.089077	1.765954
44204	0	1.142716	0.764666	9.515766	0.011439	0.007641	0.095157	-0.676158	-4.072669	1.766388
44205	0	1.146425	0.787688	9.448340	0.011475	0.007874	0.094482	-0.672210	-4.058338	1.765638
44206	0	1.126072	0.775890	9.393509	0.011271	0.007757	0.093934	-0.670201	-4.044630	1.764505
44207	0	1.147723	0.812029	9.442084	0.011475	0.008118	0.094421	-0.666961	-4.045997	1.761846
44208	0	1.118897	0.782352	9.484447	0.011174	0.007817	0.094847	-0.659225	-4.062004	1.759014
44209	0	1.136763	0.775502	9.515172	0.011353	0.007751	0.095154	-0.654739	-4.078324	1.756769
44210	0	1.145966	0.806536	9.539102	0.011443	0.008063	0.095393	-0.652042	-4.096350	1.751149
44211	0	1.161776	0.793656	9.667699	0.011597	0.007935	0.096680	-0.649389	-4.119479	1.747905
44212	0	1.172747	0.812858	9.685312	0.011700	0.008121	0.096857	-0.640644	-4.150465	1.750076
44213	0	1.193118	0.812113	9.740824	0.011902	0.008118	0.097412	-0.636196	-4.183054	1.747350
44214	0	1.205768	0.769515	9.831484	0.012022	0.007697	0.098319	-0.637980	-4.222727	1.747736
44215	0	1.255027	0.805801	9.948240	0.012512	0.008057	0.099487	-0.635882	-4.264644	1.748054
44216	0	1.231536	0.800116	10.038813	0.012283	0.007998	0.100392	-0.631292	-4.299334	1.742345
44217	0	1.261053	0.787412	10.149680	0.012573	0.007874	0.101501	-0.630138	-4.339542	1.745263
44218	0	1.280098	0.812608	10.203578	0.012770	0.008119	0.102040	-0.621375	-4.372791	1.743991
44219	0	1.291038	0.787783	10.338924	0.012878	0.007874	0.103394	-0.616218	-4.406362	1.745339
44220	0	1.302832	0.842939	10.393030	0.013003	0.008430	0.103933	-0.617065	-4.432033	1.745066
44221	0	1.320347	0.805804	10.491683	0.013184	0.008057	0.104919	-0.615255	-4.451928	1.745791
44222	0	1.336549	0.812233	10.491086	0.013345	0.008120	0.104914	-0.611964	-4.472747	1.747806
44223	0	1.350002	0.818191	10.540603	0.013489	0.008179	0.105408	-0.608304	-4.483192	1.751311
44224	0	1.351632	0.837124	10.613531	0.013511	0.008368	0.106136	-0.604193	-4.487485	1.750450
44225	0	1.336689	0.842927	10.607857	0.013367	0.008423	0.106079	-0.597232	-4.485929	1.749289
44226	0	1.335691	0.855960	10.565100	0.013367	0.008557	0.105650	-0.594811	-4.473594	1.748751
44227	0	1.359672	0.849233	10.479851	0.013611	0.008484	0.104797	-0.585707	-4.456448	1.747373
44228	0	1.326212	0.874260	10.455716	0.013277	0.008744	0.104555	-0.587584	-4.438373	1.749656
44229	0	1.304230	0.842604	10.443330	0.013062	0.008423	0.104431	-0.584250	-4.415603	1.745815
44230	0	1.311998	0.885425	10.321764	0.013145	0.008856	0.103214	-0.586184	-4.385661	1.747572
44231	0	1.309435	0.873342	10.309151	0.013123	0.008728	0.103088	-0.580437	-4.352604	1.757952
44232	0	1.303449	0.819314	10.151088	0.013066	0.008188	0.101507	-0.575209	-4.315075	1.761362
44233	0	1.284619	0.824334	10.077286	0.012878	0.008240	0.100769	-0.571416	-4.276801	1.762698
44234	0	1.254086	0.843472	9.974140	0.012570	0.008430	0.099738	-0.565736	-4.241289	1.762568
44235	0	1.235448	0.811824	9.882034	0.012390	0.008118	0.098816	-0.565413	-4.198360	1.760583
44236	0	1.186380	0.788306	9.821584	0.011891	0.007874	0.098213	-0.555694	-4.164570	1.761094
44237	0	1.175448	0.793687	9.851358	0.011780	0.007935	0.098511	-0.553239	-4.133508	1.759855
44238	0	1.152373	0.793744	9.741961	0.011546	0.007938	0.097417	-0.554530	-4.105502	1.762825
44239	0	1.145363	0.793429	9.576669	0.011475	0.007935	0.095764	-0.555020	-4.078763	1.762001
44240	0	1.153896	0.799508	9.583183	0.011555	0.007995	0.095830	-0.554611	-4.058251	1.760371
44241	0	1.134044	0.787993	9.539886	0.011353	0.007874	0.095398	-0.547035	-4.042016	1.760524
44242	0	1.144638	0.801049	9.454473	0.011451	0.008008	0.094544	-0.543994	-4.034985	1.759146
44243	0	1.153694	0.818205	9.466508	0.011536	0.008179	0.094666	-0.539863	-4.034837	1.755604
44244	0	1.172694	0.806621	9.466251	0.011721	0.008062	0.094664	-0.535046	-4.040701	1.752951
44245	0	1.154923	0.824014	9.594560	0.011536	0.008240	0.095947	-0.534320	-4.055127	1.753058
44246	0	1.157853	0.836371	9.545304	0.011562	0.008362	0.095455	-0.531757	-4.072751	1.751992
44247	0	1.167932	0.848892	9.643249	0.011658	0.008484	0.096436	-0.525443	-4.096595	1.750052
44248	0	1.184502	0.824630	9.654846	0.011823	0.008249	0.096551	-0.528584	-4.121288	1.747072
44249	0	1.199551	0.805730	9.765220	0.011963	0.008057	0.097656	-0.527309	-4.157744	1.743001
44250	0	1.211756	0.830415	9.825439	0.012090	0.008302	0.098258	-0.524044	-4.188357	1.747938
44251	0	1.211699	0.824099	9.966642	0.012085	0.008240	0.099670	-0.522130	-4.223371	1.742232
44252	0	1.254811	0.823832	9.996314	0.012515	0.008242	0.099967	-0.525422	-4.259441	1.737289
44253	0	1.254366	0.824101	10.149748	0.012512	0.008240	0.101501	-0.523522	-4.293154	1.729820
44254	0	1.254527	0.824108	10.148908	0.012514	0.008242	0.101493	-0.523686	-4.326528	1.727592
44255	0	1.278513	0.823882	10.247452	0.012756	0.008240	0.102478	-0.524266	-4.356928	1.723189
44256	0	1.326553	0.817693	10.265023	0.013241	0.008176	0.102654	-0.522642	-4.382750	1.722393
44257	0	1.338454	0.830245	10.339111	0.013367	0.008301	0.103394	-0.520461	-4.400782	1.720958
44258	0	1.305344	0.793837	10.387382	0.013036	0.007937	0.103876	-0.519104	-4.418536	1.715812
44259	0	1.356237	0.842472	10.436833	0.013550	0.008423	0.104370	-0.516775	-4.430609	1.717673
44260	0	1.340236	0.848654	10.430389	0.013391	0.008487	0.104305	-0.516757	-4.440838	1.715829
44261	0	1.373474	0.860463	10.516344	0.013733	0.008606	0.105164	-0.518034	-4.441157	1.716761
44262	0	1.361006	0.847532	10.510252	0.013614	0.008481	0.105102	-0.524146	-4.435554	1.711494
44263	0	1.335681	0.866864	10.504263	0.013367	0.008667	0.105042	-0.522351	-4.423141	1.708866
44264	0	1.314967	0.860507	10.522856	0.013164	0.008609	0.105227	-0.526458	-4.406375	1.714031
44265	0	1.304453	0.860262	10.437252	0.013062	0.008606	0.104370	-0.530183	-4.386092	1.718716
44266	0	1.294498	0.884003	10.358341	0.012966	0.008843	0.103580	-0.534038	-4.361073	1.717212
44267	0	1.285517	0.835686	10.296962	0.012878	0.008362	0.102966	-0.539674	-4.333615	1.718919
44268	0	1.280031	0.841109	10.260985	0.012832	0.008412	0.102606	-0.541325	-4.297025	1.715805
44269	0	1.272737	0.811400	10.138333	0.012756	0.008118	0.101379	-0.545666	-4.262724	1.714679
44270	0	1.285081	0.872345	10.053617	0.012881	0.008720	0.100533	-0.542398	-4.226408	1.719977
44271	0	1.224221	0.805257	9.949082	0.012268	0.008057	0.099487	-0.547239	-4.195072	1.722156
44272	0	1.230856	0.810491	9.882669	0.012339	0.008109	0.098823	-0.552285	-4.158669	1.721283
44273	0	1.224415	0.793158	9.802569	0.012268	0.007935	0.098022	-0.555898	-4.129150	1.725129
44274	0	1.140498	0.792498	9.735961	0.011427	0.007928	0.097357	-0.559439	-4.101759	1.725238
44275	0	1.169885	0.810901	9.674386	0.011719	0.008118	0.096741	-0.569767	-4.076627	1.722081
44276	0	1.154182	0.834649	9.601556	0.011557	0.008344	0.096014	-0.566486	-4.057376	1.721943
44277	0	1.146274	0.817492	9.564384	0.011475	0.008179	0.095642	-0.571017	-4.041500	1.727670
44278	0	1.138529	0.810833	9.540149	0.011390	0.008110	0.095401	-0.572989	-4.034466	1.738095
44279	0	1.141220	0.793285	9.582550	0.011414	0.007935	0.095825	-0.574925	-4.031192	1.733599
44280	0	1.159729	0.823192	9.497063	0.011594	0.008236	0.094971	-0.579546	-4.033717	1.734545
44281	0	1.136101	0.811435	9.533619	0.011353	0.008118	0.095337	-0.583278	-4.042180	1.740374
44282	0	1.162980	0.810449	9.600482	0.011613	0.008110	0.096006	-0.589523	-4.060638	1.739685
44283	0	1.204158	0.835602	9.649488	0.012024	0.008362	0.096497	-0.595991	-4.079876	1.736306
44284	0	1.208038	0.797510	9.722323	0.012059	0.007983	0.097225	-0.605072	-4.103110	1.739174
44285	0	1.204993	0.798983	9.777559	0.012024	0.007996	0.097778	-0.611328	-4.131869	1.740771
44286	0	1.210288	0.785491	9.850227	0.012076	0.007861	0.098505	-0.618064	-4.160987	1.738571
44287	0	1.217558	0.799259	9.893460	0.012146	0.007996	0.098938	-0.621033	-4.193540	1.734477
44288	0	1.266423	0.840918	9.972037	0.012632	0.008416	0.099724	-0.628486	-4.228423	1.730381
44289	0	1.272315	0.810982	10.094928	0.012695	0.008118	0.100952	-0.636848	-4.258304	1.733191
44290	0	1.272037	0.815137	10.191921	0.012691	0.008162	0.101922	-0.648783	-4.290140	1.732439
44291	0	1.290443	0.805430	10.216975	0.012878	0.008057	0.102173	-0.650925	-4.317644	1.726914
44292	0	1.301737	0.816321	10.307927	0.012992	0.008173	0.103082	-0.661282	-4.344292	1.720717
44293	0	1.314450	0.835829	10.400142	0.013123	0.008362	0.104004	-0.664726	-4.366806	1.716451
44294	0	1.293842	0.810369	10.411875	0.012922	0.008110	0.104120	-0.671329	-4.382922	1.716365
44295	0	1.343908	0.853692	10.473553	0.013428	0.008545	0.104736	-0.679722	-4.393703	1.717077
44296	0	1.333878	0.834357	10.455005	0.013328	0.008346	0.104551	-0.681634	-4.404333	1.716043
44297	0	1.361383	0.823420	10.485845	0.013611	0.008240	0.104858	-0.687412	-4.405994	1.722396
44298	0	1.325074	0.853294	10.516357	0.013250	0.008533	0.105164	-0.687812	-4.404817	1.723360
44299	0	1.342215	0.848134	10.455415	0.013428	0.008484	0.104553	-0.690458	-4.397132	1.723066
44300	0	1.309965	0.853791	10.418951	0.013111	0.008539	0.104188	-0.691814	-4.382968	1.723023
44301	0	1.316800	0.848629	10.302914	0.013184	0.008484	0.103027	-0.689132	-4.364085	1.724455
44302	0	1.319127	0.830560	10.315507	0.013213	0.008306	0.103152	-0.689115	-4.338247	1.727697
44303	0	1.285492	0.842344	10.278610	0.012878	0.008423	0.102783	-0.688528	-4.310553	1.727796
44304	0	1.280452	0.811424	10.132692	0.012832	0.008119	0.101323	-0.693567	-4.278334	1.731639
44305	0	1.260378	0.829848	10.046789	0.012634	0.008301	0.100464	-0.696322	-4.242064	1.731913
44306	0	1.278792	0.829271	10.059759	0.012817	0.008296	0.100594	-0.700186	-4.207021	1.732969
44307	0	1.229971	0.793296	9.949107	0.012329	0.007935	0.099487	-0.702150	-4.171689	1.738636
44308	0	1.193344	0.799283	9.882630	0.011965	0.007992	0.098823	-0.701098	-4.133870	1.740574
44309	0	1.230484	0.786812	9.796491	0.012329	0.007874	0.097961	-0.707475	-4.104017	1.740080
44310	0	1.182946	0.779907	9.742183	0.011853	0.007801	0.097419	-0.709867	-4.074587	1.742353
44311	0	1.169566	0.774986	9.704881	0.011719	0.007751	0.097046	-0.711810	-4.045836	1.745005
44312	0	1.190037	0.786190	9.619984	0.011917	0.007870	0.096197	-0.721050	-4.024365	1.748475
44313	0	1.176990	0.780694	9.564376	0.011780	0.007812	0.095642	-0.727590	-4.011022	1.745089
44314	0	1.138980	0.761723	9.552338	0.011394	0.007618	0.095523	-0.728282	-4.004999	1.744354
44315	0	1.159385	0.799113	9.558177	0.011597	0.007996	0.095581	-0.733443	-4.000110	1.740803
44316	0	1.159739	0.773734	9.564263	0.011591	0.007742	0.095643	-0.738622	-4.006257	1.739729
44317	0	1.166350	0.762590	9.600788	0.011658	0.007629	0.096008	-0.742505	-4.011643	1.729925
44318	0	1.144150	0.743463	9.563948	0.011425	0.007439	0.095641	-0.746911	-4.029804	1.728098
44319	0	1.148920	0.756592	9.594571	0.011475	0.007568	0.095947	-0.749438	-4.045629	1.728209
44320	0	1.171165	0.798542	9.722262	0.011687	0.007990	0.097225	-0.754176	-4.072704	1.728893
44321	0	1.192735	0.793443	9.685967	0.011902	0.007935	0.096863	-0.753816	-4.101247	1.726666
44322	0	1.222334	0.768715	9.776860	0.012197	0.007689	0.097772	-0.756006	-4.129919	1.723316
44323	0	1.210880	0.761878	9.911900	0.012085	0.007629	0.099121	-0.767726	-4.155880	1.725177
44324	0	1.259210	0.809254	9.899043	0.012560	0.008096	0.098994	-0.770806	-4.191523	1.723952
44325	0	1.272604	0.805074	10.033838	0.012695	0.008057	0.100342	-0.776898	-4.224963	1.728437
44326	0	1.247967	0.773307	10.167402	0.012452	0.007739	0.101677	-0.783091	-4.254406	1.731108
44327	0	1.321103	0.799030	10.162039	0.013184	0.007996	0.101624	-0.788475	-4.283738	1.730147
44328	0	1.308188	0.797799	10.240747	0.013056	0.007984	0.102410	-0.794801	-4.311318	1.730507
44329	0	1.332920	0.823642	10.345183	0.013306	0.008240	0.103455	-0.797940	-4.335793	1.732856
44330	0	1.319082	0.810902	10.344621	0.013169	0.008110	0.103449	-0.798584	-4.358086	1.730714
44331	0	1.314345	0.793402	10.412338	0.013123	0.007935	0.104126	-0.798719	-4.379515	1.728527
44332	0	1.305578	0.829399	10.448519	0.013042	0.008299	0.104486	-0.803663	-4.392586	1.728663
44333	0	1.325144	0.824208	10.449114	0.013245	0.008240	0.104492	-0.800797	-4.398512	1.730793
44334	0	1.362179	0.836251	10.485610	0.013624	0.008366	0.104856	-0.803933	-4.394375	1.736573
44335	0	1.336169	0.829685	10.504245	0.013367	0.008301	0.105042	-0.807982	-4.387390	1.745611
44336	0	1.310155	0.817028	10.473859	0.013112	0.008170	0.104737	-0.807685	-4.374402	1.749426
44337	0	1.316791	0.811907	10.394475	0.013184	0.008118	0.103943	-0.806081	-4.355682	1.743903
44338	0	1.313215	0.806004	10.333781	0.013152	0.008059	0.103335	-0.804402	-4.332117	1.739685
44339	0	1.310002	0.799372	10.333553	0.013123	0.007996	0.103333	-0.806456	-4.305697	1.745555
44340	0	1.299347	0.799883	10.260822	0.013017	0.007992	0.102606	-0.798630	-4.278346	1.743162
44341	0	1.291584	0.781525	10.095496	0.012939	0.007812	0.100952	-0.795540	-4.250141	1.741114
44342	0	1.255977	0.763642	10.041079	0.012587	0.007634	0.100408	-0.793004	-4.218129	1.748355
44343	0	1.230090	0.744787	10.028411	0.012329	0.007446	0.100281	-0.791269	-4.184517	1.750644
44344	0	1.194208	0.781988	9.967885	0.011968	0.007815	0.099676	-0.786145	-4.153719	1.746613
44345	0	1.218384	0.775005	9.900199	0.012207	0.007751	0.098999	-0.787794	-4.125487	1.743639
44346	0	1.201642	0.775257	9.815254	0.012038	0.007748	0.098150	-0.782080	-4.098612	1.742404
44347	0	1.157855	0.774995	9.790266	0.011597	0.007751	0.097900	-0.783817	-4.075965	1.743917
44348	0	1.184731	0.793266	9.711283	0.011866	0.007931	0.097111	-0.781545	-4.052951	1.741017
44349	0	1.158219	0.775540	9.649801	0.011597	0.007751	0.096497	-0.776808	-4.034289	1.746234
44350	0	1.180357	0.794245	9.619424	0.011811	0.007942	0.096193	-0.776344	-4.023672	1.744443
44351	0	1.141086	0.787346	9.570345	0.011414	0.007874	0.095703	-0.776208	-4.018937	1.743214
44352	0	1.189765	0.793331	9.625228	0.011896	0.007934	0.096252	-0.776273	-4.019242	1.743817
44353	0	1.172243	0.769165	9.490911	0.011719	0.007690	0.094910	-0.774486	-4.022196	1.742719
44354	0	1.173598	0.787796	9.569972	0.011725	0.007875	0.095701	-0.771095	-4.033326	1.740285
44355	0	1.173614	0.793418	9.667761	0.011719	0.007935	0.096680	-0.771084	-4.052370	1.740689
44356	0	1.158711	0.787386	9.685587	0.011570	0.007873	0.096858	-0.769112	-4.071100	1.739797
44357	0	1.161616	0.787569	9.716547	0.011597	0.007874	0.097168	-0.766096	-4.092529	1.737459
44358	0	1.165443	0.751131	9.777036	0.011636	0.007511	0.097773	-0.765421	-4.112854	1.738811
44359	0	1.223578	0.805702	9.862922	0.012207	0.008057	0.098633	-0.764369	-4.144681	1.736609
44360	0	1.222863	0.812073	9.947631	0.012203	0.008118	0.099480	-0.760301	-4.172404	1.731506
44361	0	1.235423	0.781682	9.960592	0.012329	0.007812	0.099609	-0.754772	-4.199772	1.730794
44362	0	1.265185	0.831125	10.112396	0.012624	0.008309	0.101128	-0.752047	-4.230003	1.725101
44363	0	1.290599	0.811603	10.100980	0.012878	0.008118	0.101013	-0.753284	-4.259725	1.725133
44364	0	1.265015	0.811451	10.197939	0.012629	0.008114	0.101982	-0.752024	-4.282453	1.723872
44365	0	1.320597	0.818081	10.265809	0.013184	0.008179	0.102661	-0.749136	-4.305911	1.721353
44366	0	1.324762	0.800403	10.283473	0.013228	0.007999	0.102838	-0.743499	-4.325801	1.718311
44367	0	1.319678	0.842358	10.326974	0.013184	0.008423	0.103271	-0.742236	-4.338937	1.716729
44368	0	1.316079	0.830044	10.424288	0.013149	0.008302	0.104244	-0.743216	-4.350146	1.712335
44369	0	1.325422	0.842664	10.449067	0.013245	0.008423	0.104492	-0.738668	-4.359193	1.711119
44370	0	1.296510	0.848912	10.448767	0.012959	0.008491	0.104488	-0.739861	-4.364942	1.708235
44371	0	1.300118	0.800038	10.430863	0.013000	0.007996	0.104309	-0.734320	-4.364265	1.706339
44372	0	1.330331	0.825170	10.375801	0.013307	0.008248	0.103758	-0.730340	-4.359185	1.701263
44373	0	1.335543	0.848422	10.357809	0.013367	0.008484	0.103577	-0.729766	-4.345297	1.705259
44374	0	1.296342	0.836356	10.382434	0.012978	0.008362	0.103823	-0.727687	-4.328241	1.708531
44375	0	1.298216	0.812091	10.272423	0.013000	0.008118	0.102722	-0.723988	-4.306412	1.707723
44376	0	1.305942	0.824952	10.211863	0.013085	0.008245	0.102116	-0.719434	-4.275956	1.705327
44377	0	1.291820	0.805940	10.187016	0.012939	0.008057	0.101868	-0.716257	-4.250681	1.704307
44378	0	1.275088	0.831346	10.065420	0.012775	0.008306	0.100652	-0.707235	-4.221370	1.707631
44379	0	1.279365	0.824482	10.022234	0.012817	0.008240	0.100220	-0.701427	-4.192924	1.701144
44380	0	1.213295	0.788972	9.961684	0.012159	0.007883	0.099614	-0.693801	-4.161230	1.696987
44381	0	1.242929	0.800369	9.918422	0.012451	0.007996	0.099182	-0.684426	-4.134587	1.696676
44382	0	1.201667	0.789364	9.833405	0.012041	0.007889	0.098331	-0.678764	-4.104779	1.697177
44383	0	1.187900	0.806033	9.796390	0.011902	0.008057	0.097961	-0.674406	-4.076699	1.696881
44384	0	1.171660	0.770192	9.747963	0.011734	0.007697	0.097478	-0.668658	-4.054859	1.700863
44385	0	1.170336	0.781864	9.686416	0.011719	0.007812	0.096863	-0.661305	-4.035301	1.691282
44386	0	1.161596	0.806873	9.595048	0.011627	0.008068	0.095949	-0.660343	-4.020518	1.689584
44387	0	1.176808	0.787687	9.594843	0.011780	0.007874	0.095947	-0.656209	-4.005186	1.683527
44388	0	1.163002	0.788114	9.619363	0.011634	0.007879	0.096193	-0.653696	-3.999191	1.681360
44389	0	1.171982	0.793887	9.582471	0.011719	0.007935	0.095825	-0.648250	-3.999050	1.675918
44390	0	1.178848	0.824761	9.606658	0.011782	0.008247	0.096067	-0.647551	-4.005683	1.675766
44391	0	1.142285	0.793945	9.631197	0.011414	0.007935	0.096313	-0.641341	-4.015265	1.672153
44392	0	1.157197	0.800920	9.673440	0.011554	0.008005	0.096737	-0.636018	-4.035364	1.667630
44393	0	1.191996	0.811894	9.716564	0.011902	0.008118	0.097168	-0.633983	-4.055208	1.667222
44394	0	1.201886	0.836879	9.789277	0.011999	0.008364	0.097896	-0.627504	-4.076779	1.667558
44395	0	1.186055	0.799628	9.838624	0.011841	0.007996	0.098389	-0.626159	-4.098266	1.667356
44396	0	1.215273	0.812329	9.837903	0.012124	0.008119	0.098383	-0.620072	-4.130129	1.667749
44397	0	1.247125	0.811914	9.905741	0.012451	0.008118	0.099060	-0.617794	-4.151859	1.667254
44398	0	1.221489	0.806076	10.039351	0.012186	0.008060	0.100397	-0.615692	-4.183265	1.668950
44399	0	1.266031	0.823845	10.088796	0.012634	0.008240	0.100891	-0.616516	-4.211335	1.664688
44400	0	1.246895	0.805245	10.143051	0.012442	0.008054	0.101434	-0.617358	-4.240691	1.667332
44401	0	1.278118	0.830234	10.210859	0.012756	0.008301	0.102112	-0.615001	-4.267085	1.656590
44402	0	1.295272	0.830669	10.259006	0.012928	0.008304	0.102593	-0.610994	-4.293209	1.649528
44403	0	1.307616	0.848555	10.302535	0.013062	0.008484	0.103027	-0.608626	-4.308034	1.649616
44404	0	1.298068	0.819019	10.369182	0.012969	0.008182	0.103694	-0.598673	-4.319487	1.644649
44405	0	1.300838	0.830227	10.394176	0.013000	0.008301	0.103943	-0.596609	-4.326772	1.639508
44406	0	1.338955	0.885534	10.387779	0.013382	0.008853	0.103879	-0.593551	-4.333707	1.637687
44407	0	1.337033	0.817846	10.424760	0.013367	0.008179	0.104248	-0.593428	-4.336303	1.638346
44408	0	1.312753	0.836316	10.436824	0.013129	0.008361	0.104368	-0.590584	-4.333040	1.637481
44409	0	1.335754	0.842570	10.382175	0.013367	0.008423	0.103821	-0.587183	-4.321560	1.641961
44410	0	1.315033	0.848550	10.345773	0.013165	0.008489	0.103456	-0.590475	-4.303449	1.640419
44411	0	1.298749	0.848501	10.272372	0.013000	0.008484	0.102722	-0.589022	-4.287613	1.638019
44412	0	1.295395	0.830912	10.217783	0.012975	0.008303	0.102176	-0.581730	-4.262984	1.637190
44413	0	1.291878	0.836573	10.241928	0.012939	0.008362	0.102417	-0.577265	-4.238564	1.633917
44414	0	1.287717	0.825056	10.101945	0.012898	0.008247	0.101017	-0.573549	-4.213115	1.636939
44415	0	1.249456	0.811859	10.089323	0.012512	0.008118	0.100891	-0.572362	-4.191755	1.640272
44416	0	1.232873	0.842624	9.986035	0.012355	0.008424	0.099857	-0.569531	-4.160469	1.642582
44417	0	1.212158	0.824249	9.936799	0.012146	0.008240	0.099365	-0.566311	-4.131027	1.641267
44418	0	1.182815	0.812044	9.888489	0.011853	0.008122	0.098882	-0.568567	-4.100686	1.643208
44419	0	1.194401	0.817984	9.851294	0.011963	0.008179	0.098511	-0.567132	-4.077412	1.641995
44420	0	1.202985	0.824264	9.735702	0.012048	0.008242	0.097355	-0.565818	-4.054984	1.644930
44421	0	1.194978	0.799515	9.698652	0.011963	0.007996	0.096985	-0.566150	-4.038159	1.645604
44422	0	1.192365	0.793307	9.619587	0.011936	0.007934	0.096194	-0.566572	-4.021870	1.647472
44423	0	1.189151	0.793544	9.631468	0.011902	0.007935	0.096313	-0.565342	-4.008259	1.638935
44424	0	1.182008	0.786844	9.631585	0.011820	0.007874	0.096315	-0.572157	-4.007181	1.635983
44425	0	1.153114	0.798891	9.582630	0.011536	0.007996	0.095825	-0.579832	-4.000425	1.637965
44426	0	1.177319	0.803914	9.668150	0.011770	0.008042	0.096682	-0.583197	-4.002502	1.644844
44427	0	1.160258	0.811975	9.661777	0.011597	0.008118	0.096619	-0.580328	-4.008111	1.641631
44428	0	1.144085	0.812440	9.630944	0.011425	0.008121	0.096312	-0.576350	-4.025511	1.640546
44429	0	1.191713	0.811533	9.686111	0.011902	0.008118	0.096863	-0.578556	-4.042127	1.642061
44430	0	1.158665	0.811115	9.752808	0.011566	0.008113	0.097530	-0.580039	-4.064725	1.642700
44431	0	1.192107	0.824097	9.826417	0.011902	0.008240	0.098267	-0.578038	-4.085689	1.639644
44432	0	1.196439	0.824285	9.850196	0.011940	0.008242	0.098505	-0.576017	-4.112602	1.636254
44433	0	1.223199	0.823900	9.850771	0.012207	0.008240	0.098511	-0.576225	-4.140174	1.634560
44434	0	1.240103	0.836011	9.984417	0.012380	0.008360	0.099847	-0.575377	-4.163272	1.631811
44435	0	1.259765	0.817657	9.972854	0.012573	0.008179	0.099731	-0.577169	-4.189874	1.630404
44436	0	1.258633	0.823461	10.075922	0.012561	0.008235	0.100762	-0.576925	-4.217402	1.629015
44437	0	1.277838	0.854037	10.143804	0.012756	0.008545	0.101440	-0.581399	-4.240826	1.633861
44438	0	1.269896	0.804123	10.192086	0.012678	0.008047	0.101923	-0.587368	-4.262803	1.633921
44439	0	1.295683	0.830279	10.278085	0.012939	0.008301	0.102783	-0.584574	-4.280763	1.630750
44440	0	1.304820	0.836450	10.247069	0.013035	0.008366	0.102472	-0.585303	-4.294326	1.628892
44441	0	1.282805	0.842286	10.339223	0.012817	0.008423	0.103394	-0.584812	-4.304748	1.630066
44442	0	1.272523	0.841619	10.339006	0.012716	0.008422	0.103391	-0.590647	-4.313264	1.629286
44443	0	1.336581	0.860660	10.357672	0.013367	0.008606	0.103577	-0.589581	-4.310951	1.622344
44444	0	1.300631	0.817544	10.327085	0.012999	0.008180	0.103271	-0.593783	-4.318153	1.623046
44445	0	1.281174	0.817778	10.290605	0.012817	0.008179	0.102905	-0.594508	-4.310536	1.625553
44446	0	1.310394	0.835679	10.315145	0.013111	0.008359	0.103150	-0.596600	-4.301232	1.627587
44447	0	1.305169	0.854575	10.308956	0.013062	0.008545	0.103088	-0.595410	-4.288958	1.632968
44448	0	1.308939	0.835911	10.248191	0.013103	0.008363	0.102480	-0.599252	-4.272967	1.631784
44449	0	1.292316	0.841617	10.205340	0.012939	0.008423	0.102051	-0.606510	-4.253361	1.635062
44450	0	1.270774	0.815909	10.132566	0.012724	0.008165	0.101323	-0.613375	-4.233785	1.635845
44451	0	1.261502	0.841662	10.132128	0.012634	0.008423	0.101318	-0.620226	-4.210693	1.639316
44452	0	1.257734	0.834240	10.028943	0.012596	0.008349	0.100286	-0.628034	-4.187920	1.643848
44453	0	1.273297	0.835742	10.003997	0.012756	0.008362	0.100037	-0.632919	-4.159871	1.644529
44454	0	1.213988	0.829172	9.912928	0.012160	0.008291	0.099127	-0.632223	-4.134992	1.646600
44455	0	1.194134	0.811647	9.839139	0.011963	0.008118	0.098389	-0.633495	-4.108615	1.647923
44456	0	1.184113	0.787119	9.741900	0.011859	0.007871	0.097417	-0.632715	-4.086384	1.649492
44457	0	1.201405	0.799170	9.741365	0.012024	0.007996	0.097412	-0.637032	-4.073489	1.643385
44458	0	1.163006	0.767565	9.680603	0.011638	0.007682	0.096805	-0.644057	-4.063158	1.644287
44459	0	1.171435	0.774391	9.674186	0.011719	0.007751	0.096741	-0.652652	-4.056634	1.640298
44460	0	1.200669	0.828298	9.680484	0.012014	0.008286	0.096804	-0.655362	-4.046239	1.634829
44461	0	1.183981	0.793004	9.680225	0.011841	0.007935	0.096802	-0.660338	-4.043741	1.629847
44462	0	1.189948	0.810082	9.680231	0.011899	0.008108	0.096802	-0.668563	-4.042962	1.629804
44463	0	1.190529	0.811184	9.722907	0.011902	0.008118	0.097229	-0.674986	-4.045664	1.626716
44464	0	1.173254	0.791613	9.710657	0.011725	0.007922	0.097107	-0.681609	-4.052703	1.629338
44465	0	1.197758	0.805762	9.710504	0.011963	0.008057	0.097107	-0.679892	-4.068644	1.629315
44466	0	1.207023	0.799760	9.758829	0.012053	0.007997	0.097590	-0.678077	-4.086883	1.628022
44467	0	1.210693	0.817545	9.832521	0.012085	0.008179	0.098328	-0.681210	-4.111040	1.630558
44468	0	1.233099	0.810795	9.880807	0.012312	0.008111	0.098810	-0.684111	-4.131751	1.628701
44469	0	1.247295	0.823880	9.887429	0.012451	0.008240	0.098877	-0.684538	-4.155580	1.628565
44470	0	1.239467	0.835190	9.935728	0.012372	0.008359	0.099360	-0.691966	-4.180294	1.630042
44471	0	1.265401	0.823501	10.015659	0.012634	0.008240	0.100159	-0.696710	-4.201480	1.630805
44472	0	1.263676	0.816165	10.143327	0.012613	0.008168	0.101436	-0.703429	-4.226584	1.629418
44473	0	1.259177	0.823572	10.192675	0.012573	0.008240	0.101929	-0.707317	-4.246026	1.630710
44474	0	1.281102	0.822840	10.216612	0.012794	0.008231	0.102168	-0.709782	-4.264238	1.637865
44475	0	1.277342	0.811236	10.223218	0.012756	0.008118	0.102234	-0.715108	-4.282007	1.635355
44476	0	1.304993	0.810122	10.308305	0.013035	0.008106	0.103085	-0.720055	-4.297443	1.638417
44477	0	1.306946	0.810835	10.284397	0.013062	0.008118	0.102844	-0.729887	-4.304961	1.635359
44478	0	1.302629	0.791030	10.284235	0.013016	0.007915	0.102843	-0.735106	-4.315366	1.639828
44479	0	1.318823	0.793230	10.284382	0.013184	0.007935	0.102844	-0.737153	-4.319223	1.638051
44480	0	1.350010	0.853705	10.339250	0.013497	0.008540	0.103393	-0.740119	-4.320970	1.637243
44481	0	1.269463	0.798734	10.394359	0.012695	0.007996	0.103943	-0.748798	-4.318934	1.634700
44482	0	1.311548	0.772841	10.363974	0.013121	0.007734	0.103639	-0.754911	-4.311946	1.643372
44483	0	1.323506	0.756428	10.266267	0.013245	0.007568	0.102661	-0.759128	-4.300016	1.643702
44484	0	1.346079	0.853051	10.254358	0.013470	0.008536	0.102542	-0.765275	-4.288780	1.645114
44485	0	1.280368	0.763182	10.150301	0.012817	0.007629	0.101501	-0.762314	-4.272072	1.636989
44486	0	1.313830	0.769532	10.126239	0.013156	0.007694	0.101260	-0.760902	-4.250890	1.633368
44487	0	1.261706	0.799690	10.064903	0.012634	0.007996	0.100647	-0.759225	-4.230054	1.632602
44488	0	1.245630	0.848821	10.065326	0.012478	0.008486	0.100651	-0.756326	-4.204272	1.631608
44489	0	1.176108	0.780974	9.985594	0.011780	0.007812	0.099854	-0.759281	-4.181590	1.632706
44490	0	1.233361	0.805300	9.943327	0.012353	0.008051	0.099431	-0.756713	-4.158124	1.626345
44491	0	1.218990	0.787279	9.845189	0.012207	0.007874	0.098450	-0.757360	-4.136946	1.628764
44492	0	1.246035	0.823723	9.857786	0.012478	0.008238	0.098576	-0.757834	-4.115319	1.627072
44493	0	1.261608	0.836031	9.820803	0.012634	0.008362	0.098206	-0.759354	-4.092843	1.628210
44494	0	1.252251	0.817661	9.760170	0.012537	0.008175	0.097600	-0.757071	-4.074587	1.632094
44495	0	1.182944	0.854032	9.655942	0.011841	0.008545	0.096558	-0.762215	-4.059839	1.627218
44496	0	1.181630	0.822289	9.692751	0.011818	0.008230	0.096927	-0.770420	-4.056603	1.625225
44497	0	1.171771	0.683125	9.643601	0.011719	0.006836	0.096436	-0.775542	-4.054122	1.626706
44498	0	1.159666	0.804175	9.649764	0.011594	0.008047	0.096498	-0.781411	-4.056198	1.630994
44499	0	1.202859	0.726268	9.722846	0.012024	0.007263	0.097229	-0.781511	-4.060417	1.632776
44500	0	1.216251	0.787122	9.728717	0.012155	0.007872	0.097288	-0.781453	-4.068446	1.633678
44501	0	1.240002	0.756446	9.704494	0.012390	0.007568	0.097046	-0.785470	-4.078815	1.629815
44502	0	1.243122	0.725100	9.832238	0.012410	0.007255	0.098325	-0.788973	-4.102049	1.628875
44503	0	1.222352	0.769024	9.808146	0.012207	0.007690	0.098083	-0.788581	-4.120007	1.624121
44504	0	1.183258	0.713462	9.874808	0.011812	0.007140	0.098750	-0.794343	-4.142346	1.622681
44505	0	1.198017	0.792934	9.838699	0.011963	0.007935	0.098389	-0.799799	-4.161126	1.624845
44506	0	1.190071	0.749563	9.966357	0.011875	0.007496	0.099667	-0.799399	-4.189180	1.623260
44507	0	1.216862	0.817716	10.027815	0.012146	0.008179	0.100281	-0.800501	-4.213650	1.628352
44508	0	1.233264	0.835932	10.076080	0.012313	0.008358	0.100763	-0.798366	-4.234756	1.627628
44509	0	1.283518	0.836321	10.070563	0.012817	0.008362	0.100708	-0.796163	-4.253723	1.619553
44510	0	1.323807	0.830589	10.167609	0.013219	0.008303	0.101679	-0.791904	-4.274017	1.620868
44511	0	1.344908	0.811522	10.223128	0.013428	0.008118	0.102234	-0.793893	-4.296581	1.622982
44512	0	1.354588	0.884813	10.265321	0.013532	0.008844	0.102655	-0.789091	-4.311101	1.620631
44513	0	1.331936	0.860559	10.253732	0.013306	0.008606	0.102539	-0.788869	-4.325066	1.621306
44514	0	1.345820	0.817739	10.290100	0.013454	0.008178	0.102901	-0.788739	-4.327974	1.625831
44515	0	1.325192	0.830028	10.302645	0.013245	0.008301	0.103027	-0.788747	-4.334808	1.626012
44516	0	1.301095	0.793582	10.326982	0.013015	0.007933	0.103270	-0.784843	-4.329318	1.624982
44517	0	1.287912	0.824382	10.284382	0.012878	0.008240	0.102844	-0.779866	-4.328834	1.626461
44518	0	1.238477	0.800965	10.314872	0.012391	0.008003	0.103148	-0.772400	-4.320591	1.623723
44519	0	1.256483	0.775172	10.290628	0.012573	0.007751	0.102905	-0.771766	-4.310010	1.625878
44520	0	1.248300	0.769219	10.296954	0.012495	0.007690	0.102968	-0.769490	-4.295406	1.623058
44521	0	1.298913	0.793530	10.205217	0.013000	0.007935	0.102051	-0.768353	-4.281448	1.619694
44522	0	1.314140	0.812111	10.174981	0.013161	0.008119	0.101748	-0.765345	-4.258534	1.616702
44523	0	1.304452	0.775807	10.162522	0.013062	0.007751	0.101624	-0.757689	-4.238180	1.616107
44524	0	1.288830	0.770400	10.095707	0.012905	0.007703	0.100955	-0.756121	-4.217914	1.609807
44525	0	1.267749	0.806092	9.991647	0.012695	0.008057	0.099915	-0.750982	-4.196282	1.607247
44526	0	1.239825	0.812763	9.918701	0.012416	0.008125	0.099185	-0.748062	-4.174743	1.601830
44527	0	1.248782	0.781669	9.881867	0.012512	0.007812	0.098816	-0.743040	-4.145299	1.606087
44528	0	1.195930	0.794647	9.845608	0.011975	0.007942	0.098454	-0.737827	-4.125510	1.604517
44529	0	1.218957	0.824171	9.790240	0.012207	0.008240	0.097900	-0.735285	-4.103884	1.603459
44530	0	1.161010	0.812552	9.796542	0.011622	0.008121	0.097964	-0.730282	-4.088244	1.607394
44531	0	1.164691	0.806468	9.790101	0.011658	0.008057	0.097900	-0.720590	-4.074388	1.606917
44532	0	1.162626	0.801168	9.741413	0.011636	0.008011	0.097413	-0.719297	-4.061976	1.606236
44533	0	1.183244	0.787725	9.722972	0.011841	0.007874	0.097229	-0.714570	-4.050868	1.607204
44534	0	1.170032	0.819278	9.722949	0.011702	0.008185	0.097230	-0.705445	-4.048091	1.614968
44535	0	1.184339	0.781403	9.655718	0.011841	0.007812	0.096558	-0.703129	-4.049856	1.619970
44536	0	1.209644	0.794269	9.673755	0.012090	0.007937	0.096739	-0.696400	-4.056553	1.614980
44537	0	1.228035	0.793456	9.741056	0.012268	0.007935	0.097412	-0.695767	-4.069692	1.618353
44538	0	1.211882	0.751292	9.722343	0.012109	0.007506	0.097225	-0.687495	-4.080236	1.619712
44539	0	1.234656	0.793264	9.844768	0.012329	0.007935	0.098450	-0.689054	-4.099254	1.617827
44540	0	1.189308	0.762465	9.801552	0.011875	0.007625	0.098018	-0.688363	-4.118923	1.619355
44541	0	1.204280	0.781641	9.869124	0.012024	0.007812	0.098694	-0.683172	-4.139547	1.615261
44542	0	1.214301	0.788865	9.966167	0.012123	0.007881	0.099665	-0.673926	-4.161121	1.613766
44543	0	1.229223	0.793487	10.027778	0.012268	0.007935	0.100281	-0.672847	-4.187405	1.618220
44544	0	1.245797	0.818179	10.039341	0.012438	0.008179	0.100396	-0.668651	-4.209079	1.621044
44545	0	1.265383	0.818270	10.088834	0.012634	0.008179	0.100891	-0.663448	-4.229968	1.620765
44546	0	1.275128	0.836847	10.131060	0.012734	0.008369	0.101313	-0.663869	-4.247714	1.625405
44547	0	1.308010	0.830778	10.198680	0.013062	0.008301	0.101990	-0.655360	-4.267299	1.623649
44548	0	1.299171	0.825305	10.179793	0.012976	0.008253	0.101800	-0.654767	-4.284048	1.620143
44549	0	1.331908	0.848572	10.272028	0.013306	0.008484	0.102722	-0.652081	-4.297706	1.620947
44550	0	1.322190	0.836968	10.180091	0.013210	0.008365	0.101803	-0.645863	-4.309505	1.619526
44551	0	1.301088	0.855036	10.278144	0.013000	0.008545	0.102783	-0.639238	-4.319812	1.618032
44552	0	1.320864	0.861846	10.259547	0.013204	0.008616	0.102596	-0.636461	-4.324164	1.618090
44553	0	1.312446	0.836492	10.339306	0.013123	0.008362	0.103394	-0.632538	-4.325056	1.613495
44554	0	1.287790	0.849360	10.296461	0.012882	0.008490	0.102964	-0.627692	-4.319014	1.612784
44555	0	1.292856	0.861366	10.351635	0.012939	0.008606	0.103516	-0.618847	-4.305783	1.611796
44556	0	1.290812	0.844285	10.321219	0.012918	0.008438	0.103211	-0.613234	-4.294131	1.616299
44557	0	1.280654	0.812360	10.260098	0.012817	0.008118	0.102600	-0.606295	-4.280835	1.618140
44558	0	1.265638	0.807244	10.119902	0.012673	0.008068	0.101197	-0.601108	-4.260417	1.615162
44559	0	1.280181	0.830053	10.156448	0.012817	0.008301	0.101562	-0.601073	-4.241663	1.618868
44560	0	1.258587	0.793595	10.156823	0.012603	0.007934	0.101566	-0.598171	-4.221387	1.624792
44561	0	1.279680	0.811844	10.064953	0.012817	0.008118	0.100647	-0.597054	-4.196798	1.630023
44562	0	1.239227	0.812253	9.979916	0.012410	0.008119	0.099797	-0.592329	-4.175084	1.627765
44563	0	1.230619	0.818423	9.900142	0.012329	0.008179	0.098999	-0.585772	-4.147443	1.620485
44564	0	1.232778	0.825576	9.894341	0.012344	0.008250	0.098942	-0.579130	-4.127086	1.618946
44565	0	1.207021	0.818458	9.832896	0.012085	0.008179	0.098328	-0.572015	-4.108702	1.623333
44566	0	1.179822	0.812894	9.802595	0.011811	0.008129	0.098024	-0.571908	-4.092308	1.619296
44567	0	1.183125	0.805521	9.771856	0.011841	0.008057	0.097717	-0.573227	-4.079892	1.618244
44568	0	1.199643	0.799721	9.704840	0.012005	0.007992	0.097048	-0.566475	-4.068738	1.622071
44569	0	1.190024	0.830255	9.759526	0.011902	0.008301	0.097595	-0.563965	-4.065644	1.618120
44570	0	1.183155	0.799803	9.625315	0.011837	0.007998	0.096252	-0.564064	-4.057926	1.620361
44571	0	1.214520	0.824099	9.680175	0.012146	0.008240	0.096802	-0.562113	-4.055744	1.618570
44572	0	1.202294	0.824411	9.649530	0.012022	0.008242	0.096496	-0.558706	-4.055582	1.620124
44573	0	1.178640	0.787794	9.728888	0.011780	0.007874	0.097290	-0.552988	-4.062141	1.617106
44574	0	1.210563	0.830755	9.746953	0.012098	0.008309	0.097470	-0.554544	-4.069497	1.613105
44575	0	1.209953	0.805790	9.753227	0.012085	0.008057	0.097534	-0.552420	-4.085348	1.613288
44576	0	1.219178	0.842739	9.789326	0.012175	0.008425	0.097896	-0.548676	-4.104169	1.610381
44577	0	1.222806	0.842444	9.795867	0.012207	0.008423	0.097961	-0.546101	-4.127470	1.601616
44578	0	1.208454	0.824159	9.844178	0.012066	0.008243	0.098444	-0.546581	-4.147883	1.601449
44579	0	1.229058	0.830392	9.960634	0.012268	0.008301	0.099609	-0.542246	-4.172489	1.595389
44580	0	1.233435	0.824219	10.002757	0.012313	0.008245	0.100030	-0.545249	-4.195768	1.598765
44581	0	1.241004	0.817938	10.052239	0.012390	0.008179	0.100525	-0.543775	-4.217186	1.593143
44582	0	1.270267	0.817715	10.130929	0.012674	0.008180	0.101313	-0.545788	-4.247933	1.593179
44583	0	1.277455	0.848437	10.168225	0.012756	0.008484	0.101685	-0.544543	-4.267146	1.595015
44584	0	1.305308	0.830219	10.155456	0.013037	0.008301	0.101557	-0.542275	-4.284329	1.595278
44585	0	1.307818	0.829784	10.217096	0.013062	0.008301	0.102173	-0.544861	-4.301737	1.594545
44586	0	1.268147	0.817390	10.253339	0.012668	0.008172	0.102535	-0.542143	-4.315931	1.586294
44587	0	1.300829	0.836054	10.272128	0.013000	0.008362	0.102722	-0.542981	-4.323406	1.585779
44588	0	1.283575	0.835970	10.247567	0.012833	0.008359	0.102476	-0.541637	-4.325665	1.582767
44589	0	1.318304	0.823813	10.284444	0.013184	0.008240	0.102844	-0.542958	-4.323861	1.575426
44590	0	1.318010	0.836111	10.192866	0.013182	0.008358	0.101929	-0.539011	-4.320877	1.576275
44591	0	1.317625	0.830009	10.260110	0.013184	0.008301	0.102600	-0.539372	-4.311497	1.579532
44592	0	1.297830	0.854165	10.272411	0.012985	0.008543	0.102723	-0.540476	-4.302574	1.583310
44593	0	1.304740	0.854476	10.193053	0.013062	0.008545	0.101929	-0.540317	-4.285523	1.587430
44594	0	1.302265	0.860413	10.211606	0.013033	0.008605	0.102115	-0.540913	-4.272818	1.590850
44595	0	1.274316	0.872788	10.168624	0.012756	0.008728	0.101685	-0.540741	-4.256803	1.590653
44596	0	1.271620	0.859854	10.120139	0.012730	0.008605	0.101199	-0.547673	-4.240384	1.596785
44597	0	1.261737	0.842242	10.113740	0.012634	0.008423	0.101135	-0.547858	-4.220054	1.602764
44598	0	1.258186	0.823946	10.016473	0.012600	0.008239	0.100163	-0.546821	-4.198233	1.600120
44599	0	1.219238	0.805850	9.973309	0.012207	0.008057	0.099731	-0.544379	-4.180243	1.602127
44600	0	1.198095	0.811757	9.961409	0.011994	0.008121	0.099612	-0.547458	-4.163661	1.601863
44601	0	1.200959	0.823722	9.869580	0.012024	0.008240	0.098694	-0.550065	-4.145840	1.604633
44602	0	1.180044	0.804719	9.833222	0.011812	0.008051	0.098330	-0.554052	-4.130964	1.603441
44603	0	1.213163	0.824087	9.845138	0.012146	0.008240	0.098450	-0.552434	-4.113097	1.601082
44604	0	1.241256	0.793077	9.808808	0.012423	0.007936	0.098086	-0.558670	-4.100241	1.603854
44605	0	1.226210	0.823439	9.771849	0.012268	0.008240	0.097717	-0.564512	-4.092073	1.601480
44606	0	1.212777	0.816791	9.698744	0.012134	0.008167	0.096987	-0.563340	-4.084020	1.598468
44607	0	1.202055	0.799328	9.741272	0.012024	0.007996	0.097412	-0.565613	-4.078869	1.599594
44608	0	1.213969	0.822955	9.753555	0.012139	0.008235	0.097535	-0.571465	-4.078093	1.598432
44609	0	1.208553	0.829608	9.790072	0.012085	0.008301	0.097900	-0.576431	-4.077514	1.604098
44610	0	1.185197	0.834891	9.802152	0.011842	0.008352	0.098022	-0.579754	-4.088149	1.605136
44611	0	1.209419	0.811131	9.741149	0.012085	0.008118	0.097412	-0.586612	-4.097789	1.600725
44612	0	1.193745	0.797968	9.759138	0.011920	0.007982	0.097593	-0.588926	-4.117036	1.604506
44613	0	1.216140	0.823188	9.826536	0.012146	0.008240	0.098267	-0.597372	-4.133721	1.608773
44614	0	1.194283	0.821313	9.844645	0.011932	0.008224	0.098447	-0.608819	-4.144647	1.610566
44615	0	1.222067	0.823994	9.905836	0.012207	0.008240	0.099060	-0.607948	-4.159179	1.607996
44616	0	1.243723	0.817526	9.917604	0.012417	0.008179	0.099178	-0.611179	-4.181467	1.608120
44617	0	1.241380	0.798825	10.033946	0.012390	0.007996	0.100342	-0.618768	-4.207204	1.613321
44618	0	1.251850	0.839640	10.082381	0.012499	0.008408	0.100825	-0.630710	-4.228256	1.614130
44619	0	1.295398	0.811486	10.137777	0.012939	0.008118	0.101379	-0.633202	-4.243431	1.611472
44620	0	1.280328	0.841336	10.112944	0.012785	0.008417	0.101131	-0.636734	-4.262924	1.609730
44621	0	1.271056	0.817779	10.174378	0.012695	0.008179	0.101746	-0.637094	-4.278835	1.610010
44622	0	1.286027	0.817340	10.259493	0.012848	0.008176	0.102596	-0.639168	-4.291418	1.614895
44623	0	1.295079	0.829999	10.235459	0.012939	0.008301	0.102356	-0.639409	-4.302869	1.618115
44624	0	1.302819	0.853765	10.296328	0.013023	0.008543	0.102963	-0.644783	-4.306991	1.617786
44625	0	1.288740	0.848085	10.278233	0.012878	0.008484	0.102783	-0.647551	-4.315761	1.618178
44626	0	1.283618	0.853468	10.241518	0.012835	0.008538	0.102415	-0.650999	-4.316368	1.617273
44627	0	1.305724	0.860772	10.284463	0.013062	0.008606	0.102844	-0.648578	-4.310418	1.618225
44628	0	1.280207	0.830234	10.247897	0.012809	0.008304	0.102478	-0.649602	-4.301728	1.615392
44629	0	1.286901	0.829151	10.229686	0.012878	0.008301	0.102295	-0.659528	-4.290015	1.619063
44630	0	1.278943	0.858332	10.230015	0.012798	0.008587	0.102299	-0.663083	-4.278894	1.620758
44631	0	1.256160	0.805384	10.138106	0.012573	0.008057	0.101379	-0.665858	-4.264596	1.618245
44632	0	1.253436	0.786408	10.059097	0.012549	0.007868	0.100589	-0.669755	-4.246326	1.611515
44633	0	1.267836	0.817785	10.077125	0.012695	0.008179	0.100769	-0.670416	-4.225925	1.610403
44634	0	1.240396	0.798988	10.059164	0.012417	0.007994	0.100590	-0.674384	-4.210099	1.612716
44635	0	1.243710	0.780750	9.991669	0.012451	0.007812	0.099915	-0.679738	-4.192813	1.614660
44636	0	1.228402	0.779686	9.931046	0.012300	0.007802	0.099308	-0.685329	-4.172680	1.616509
44637	0	1.267988	0.793035	9.894031	0.012695	0.007935	0.098938	-0.689819	-4.153650	1.625922
44638	0	1.222471	0.810829	9.912644	0.012237	0.008109	0.099125	-0.690378	-4.138777	1.622942
44639	0	1.244134	0.829875	9.918353	0.012451	0.008301	0.099182	-0.692321	-4.126261	1.621053
44640	0	1.199882	0.793179	9.845207	0.012004	0.007930	0.098452	-0.689576	-4.119160	1.620970
44641	0	1.189067	0.811662	9.771873	0.011902	0.008118	0.097717	-0.690425	-4.104859	1.626046
44642	0	1.169156	0.793205	9.857417	0.011696	0.007932	0.098574	-0.689575	-4.098691	1.622820
44643	0	1.171547	0.787439	9.802278	0.011719	0.007874	0.098022	-0.688116	-4.093674	1.624928
44644	0	1.201728	0.817490	9.735147	0.012017	0.008180	0.097351	-0.693175	-4.092481	1.626860
44645	0	1.214896	0.817507	9.796136	0.012146	0.008179	0.097961	-0.696848	-4.094707	1.631783
44646	0	1.228217	0.804832	9.814259	0.012274	0.008049	0.098144	-0.697024	-4.103256	1.634125
44647	0	1.251864	0.829136	9.808347	0.012512	0.008301	0.098083	-0.707339	-4.109514	1.638113
44648	0	1.198608	0.791021	9.863097	0.011975	0.007915	0.098632	-0.712809	-4.120816	1.642202
44649	0	1.204170	0.774555	9.966872	0.012024	0.007751	0.099670	-0.718876	-4.140014	1.641743
44650	0	1.225634	0.792078	9.868840	0.012242	0.007922	0.098690	-0.719792	-4.155028	1.645442
44651	0	1.228690	0.780895	9.948526	0.012268	0.007812	0.099487	-0.723133	-4.175467	1.643394
44652	0	1.250299	0.780331	9.996911	0.012488	0.007805	0.099971	-0.724224	-4.190994	1.643268
44653	0	1.216644	0.780439	10.101135	0.012146	0.007812	0.101013	-0.732661	-4.212938	1.642161
44654	0	1.256648	0.791703	10.100680	0.012553	0.007917	0.101008	-0.732417	-4.226750	1.638444
44655	0	1.252408	0.798839	10.089021	0.012512	0.007996	0.100891	-0.739917	-4.239004	1.640076
44656	0	1.297902	0.815683	10.131402	0.012963	0.008163	0.101315	-0.746655	-4.255535	1.640445
44657	0	1.295389	0.817604	10.143880	0.012939	0.008179	0.101440	-0.748966	-4.270614	1.636766
44658	0	1.297691	0.792291	10.186320	0.012968	0.007929	0.101864	-0.754980	-4.279364	1.636539
44659	0	1.276376	0.805391	10.217214	0.012756	0.008057	0.102173	-0.757420	-4.286453	1.639852
44660	0	1.308442	0.798784	10.247518	0.013076	0.007990	0.102476	-0.759076	-4.294868	1.636423
44661	0	1.282343	0.805148	10.198939	0.012817	0.008057	0.101990	-0.764253	-4.300458	1.635873
44662	0	1.276854	0.779601	10.223330	0.012768	0.007802	0.102233	-0.770418	-4.300132	1.630087
44663	0	1.287574	0.793472	10.235628	0.012878	0.007935	0.102356	-0.769771	-4.295965	1.625935
44664	0	1.311494	0.830611	10.235577	0.013117	0.008301	0.102356	-0.763332	-4.292682	1.623129
44665	0	1.293122	0.817750	10.192985	0.012939	0.008179	0.101929	-0.764262	-4.282284	1.621584
44666	0	1.272706	0.829831	10.193210	0.012739	0.008298	0.101931	-0.763436	-4.267514	1.623662
44667	0	1.274214	0.811607	10.193062	0.012756	0.008118	0.101929	-0.764861	-4.250402	1.624875
44668	0	1.271534	0.811276	10.120080	0.012728	0.008114	0.101199	-0.765710	-4.235222	1.625278
44669	0	1.243826	0.811494	10.095396	0.012451	0.008118	0.100952	-0.768424	-4.219417	1.626474
44670	0	1.241725	0.804785	10.107833	0.012425	0.008051	0.101077	-0.771457	-4.208999	1.624214
44671	0	1.256150	0.805535	10.016027	0.012573	0.008057	0.100159	-0.772514	-4.194388	1.630530
44672	0	1.222806	0.768842	9.973622	0.012244	0.007688	0.099734	-0.771195	-4.174691	1.627333
44673	0	1.255985	0.781596	9.936666	0.012573	0.007812	0.099365	-0.766854	-4.158122	1.625430
44674	0	1.241039	0.793924	9.851459	0.012424	0.007941	0.098513	-0.768806	-4.140612	1.626151
44675	0	1.232074	0.793607	9.851167	0.012329	0.007935	0.098511	-0.766639	-4.129747	1.621781
44676	0	1.236591	0.775541	9.820732	0.012373	0.007754	0.098207	-0.764911	-4.120345	1.625017
44677	0	1.214180	0.781489	9.814486	0.012146	0.007812	0.098145	-0.761641	-4.114264	1.628035
44678	0	1.219590	0.781979	9.796147	0.012198	0.007816	0.097961	-0.757091	-4.110105	1.629679
44679	0	1.220684	0.787410	9.820555	0.012207	0.007874	0.098206	-0.755909	-4.108705	1.627758
44680	0	1.184271	0.762612	9.765616	0.011840	0.007629	0.097656	-0.759180	-4.110846	1.634676
44681	0	1.178642	0.775280	9.826570	0.011780	0.007751	0.098267	-0.757041	-4.117375	1.636157
44682	0	1.210292	0.793779	9.753064	0.012098	0.007936	0.097531	-0.754926	-4.121609	1.632430
44683	0	1.209457	0.780821	9.796058	0.012085	0.007812	0.097961	-0.759279	-4.131631	1.632231
44684	0	1.217601	0.774491	9.881243	0.012165	0.007742	0.098814	-0.755180	-4.143111	1.632985
44685	0	1.227883	0.793738	9.820399	0.012268	0.007935	0.098206	-0.751252	-4.154436	1.633709
44686	0	1.230577	0.817990	9.893239	0.012289	0.008183	0.098934	-0.754645	-4.172545	1.639110
44687	0	1.228563	0.787695	9.924072	0.012268	0.007874	0.099243	-0.749995	-4.191587	1.634805
44688	0	1.237671	0.800413	9.966301	0.012364	0.008002	0.099665	-0.747207	-4.204561	1.626541
44689	0	1.240220	0.805873	9.966874	0.012390	0.008057	0.099670	-0.744135	-4.217196	1.625059
44690	0	1.261722	0.836802	10.021318	0.012597	0.008366	0.100216	-0.740649	-4.238985	1.621817
44691	0	1.270973	0.811960	10.107225	0.012695	0.008118	0.101074	-0.737766	-4.254106	1.622762
44692	0	1.268047	0.799818	10.143349	0.012663	0.007998	0.101436	-0.737346	-4.272736	1.627206
44693	0	1.264530	0.799905	10.156086	0.012634	0.007996	0.101562	-0.732819	-4.283965	1.625220
44694	0	1.291335	0.812411	10.143498	0.012900	0.008124	0.101437	-0.732400	-4.297441	1.623889
44695	0	1.294562	0.818100	10.204982	0.012939	0.008179	0.102051	-0.729231	-4.303179	1.620591
44696	0	1.289644	0.799947	10.180306	0.012891	0.007999	0.101804	-0.728569	-4.308331	1.617741
44697	0	1.294271	0.806013	10.174492	0.012939	0.008057	0.101746	-0.724072	-4.310811	1.619183
44698	0	1.276051	0.831419	10.210968	0.012763	0.008307	0.102110	-0.716035	-4.306828	1.618406
44699	0	1.250616	0.830365	10.223439	0.012512	0.008301	0.102234	-0.712346	-4.298918	1.616060
44700	0	1.267374	0.849257	10.229669	0.012683	0.008489	0.102296	-0.707536	-4.287479	1.614060
44701	0	1.287101	0.848770	10.138002	0.012878	0.008484	0.101379	-0.702769	-4.277955	1.613688
44702	0	1.261378	0.825334	10.162465	0.012619	0.008247	0.101624	-0.695586	-4.270891	1.612032
44703	0	1.292820	0.824278	10.113645	0.012939	0.008240	0.101135	-0.691732	-4.257010	1.610485
44704	0	1.260160	0.812916	10.144309	0.012611	0.008123	0.101442	-0.684810	-4.244787	1.614010
44705	0	1.280819	0.824194	10.009865	0.012817	0.008240	0.100098	-0.681859	-4.233120	1.610752
44706	0	1.266249	0.812778	10.077122	0.012676	0.008121	0.100770	-0.674328	-4.216343	1.614453
44707	0	1.238134	0.824228	10.022061	0.012390	0.008240	0.100220	-0.670989	-4.205145	1.611552
44708	0	1.235965	0.800005	9.991706	0.012372	0.008000	0.099916	-0.670940	-4.189841	1.611557
44709	0	1.219420	0.787511	9.979392	0.012207	0.007874	0.099792	-0.668729	-4.173979	1.614458
44710	0	1.229243	0.800568	9.881860	0.012303	0.007998	0.098818	-0.659961	-4.160148	1.618430
44711	0	1.231905	0.788111	9.869450	0.012329	0.007874	0.098694	-0.650763	-4.147336	1.618014
44712	0	1.205501	0.795039	9.808555	0.012065	0.007949	0.098084	-0.648568	-4.134595	1.615393
44713	0	1.213473	0.793518	9.839001	0.012146	0.007935	0.098389	-0.647437	-4.120347	1.613114
44714	0	1.193390	0.799732	9.833022	0.011940	0.007997	0.098330	-0.646081	-4.112081	1.611601
44715	0	1.183802	0.806163	9.790032	0.011841	0.008057	0.097900	-0.639752	-4.107652	1.604956
44716	0	1.171158	0.782388	9.783843	0.011713	0.007822	0.097838	-0.637079	-4.104788	1.603613
44717	0	1.196401	0.811926	9.796116	0.011963	0.008118	0.097961	-0.634669	-4.104925	1.599695
44718	0	1.215193	0.812499	9.826478	0.012148	0.008121	0.098266	-0.628889	-4.108413	1.603827
44719	0	1.233703	0.824424	9.734969	0.012329	0.008240	0.097351	-0.622962	-4.116523	1.598273
44720	0	1.198931	0.812845	9.868945	0.011978	0.008126	0.098691	-0.619752	-4.128229	1.600200
44721	0	1.245910	0.799692	9.857067	0.012451	0.007996	0.098572	-0.617581	-4.136242	1.596254
44722	0	1.260155	0.818010	9.936076	0.012589	0.008181	0.099362	-0.617481	-4.150083	1.587730
44723	0	1.283642	0.830330	9.978983	0.012817	0.008301	0.099792	-0.613823	-4.170707	1.583926
44724	0	1.232314	0.818458	9.990665	0.012306	0.008183	0.099909	-0.611809	-4.188876	1.584758
44725	0	1.258935	0.812120	9.997327	0.012573	0.008118	0.099976	-0.607038	-4.206114	1.583386
44726	0	1.268626	0.837301	10.057833	0.012667	0.008368	0.100581	-0.601128	-4.227157	1.577719
44727	0	1.283007	0.836365	10.107246	0.012817	0.008362	0.101074	-0.598357	-4.240342	1.570691
44728	0	1.255184	0.817803	10.167921	0.012537	0.008182	0.101681	-0.601597	-4.255850	1.566855
44729	0	1.258634	0.824194	10.204899	0.012573	0.008240	0.102051	-0.598438	-4.269334	1.564696
44730	0	1.260739	0.849285	10.167928	0.012599	0.008488	0.101681	-0.592001	-4.277600	1.561030
44731	0	1.294849	0.854746	10.259875	0.012939	0.008545	0.102600	-0.588507	-4.286489	1.556915
44732	0	1.308457	0.806371	10.229125	0.013080	0.008061	0.102292	-0.585321	-4.290829	1.551262
44733	0	1.312932	0.842661	10.223271	0.013123	0.008423	0.102234	-0.580494	-4.297236	1.545367
44734	0	1.319557	0.842773	10.247549	0.013197	0.008430	0.102475	-0.581942	-4.294541	1.545718
44735	0	1.318164	0.842818	10.259991	0.013184	0.008423	0.102600	-0.575474	-4.291199	1.541444
44736	0	1.262722	0.825172	10.247735	0.012630	0.008250	0.102477	-0.573300	-4.286425	1.542937
44737	0	1.317446	0.835903	10.180805	0.013184	0.008362	0.101807	-0.575940	-4.275011	1.540667
44738	0	1.309945	0.829806	10.205296	0.013103	0.008295	0.102053	-0.572049	-4.269322	1.541555
44739	0	1.281066	0.817837	10.174648	0.012817	0.008179	0.101746	-0.571948	-4.260621	1.536707
44740	0	1.272872	0.824198	10.119878	0.012743	0.008239	0.101197	-0.567968	-4.243373	1.530060
44741	0	1.249875	0.823719	10.125919	0.012512	0.008240	0.101257	-0.570442	-4.227031	1.530613
44742	0	1.228966	0.823543	10.040714	0.012302	0.008234	0.100406	-0.568442	-4.211352	1.535239
44743	0	1.225315	0.830026	10.028263	0.012268	0.008301	0.100281	-0.568650	-4.193194	1.537193
44744	0	1.240774	0.848095	9.961405	0.012422	0.008482	0.099612	-0.569424	-4.176096	1.537076
44745	0	1.231553	0.854603	10.028234	0.012329	0.008545	0.100281	-0.567760	-4.159449	1.536410
44746	0	1.253029	0.848803	9.918673	0.012546	0.008486	0.099185	-0.564803	-4.140670	1.534618
44747	0	1.231773	0.860506	9.839017	0.012329	0.008606	0.098389	-0.565389	-4.126274	1.535843
44748	0	1.192833	0.817971	9.820865	0.011940	0.008177	0.098207	-0.561582	-4.111528	1.534320
44749	0	1.201951	0.793528	9.759570	0.012024	0.007935	0.097595	-0.560229	-4.105179	1.536394
44750	0	1.219381	0.812158	9.808371	0.012197	0.008119	0.098083	-0.556265	-4.099716	1.537724
44751	0	1.177747	0.805568	9.802282	0.011780	0.008057	0.098022	-0.556853	-4.095847	1.537031
44752	0	1.183534	0.787038	9.826671	0.011836	0.007871	0.098267	-0.556649	-4.093860	1.538937
44753	0	1.184359	0.811619	9.802225	0.011841	0.008118	0.098022	-0.557783	-4.095919	1.540992
44754	0	1.202890	0.823418	9.753335	0.012029	0.008236	0.097533	-0.559266	-4.095001	1.539221
44755	0	1.190888	0.799631	9.783844	0.011902	0.007996	0.097839	-0.557806	-4.102050	1.536513
44756	0	1.192127	0.793911	9.814064	0.011915	0.007936	0.098142	-0.553011	-4.107938	1.537609
44757	0	1.184783	0.817667	9.802178	0.011841	0.008179	0.098022	-0.554744	-4.114925	1.538013
44758	0	1.223426	0.805297	9.862910	0.012220	0.008052	0.098631	-0.552751	-4.129835	1.538378
44759	0	1.222300	0.811538	9.850895	0.012207	0.008118	0.098511	-0.554660	-4.147180	1.536149
44760	0	1.213014	0.811321	9.948179	0.012116	0.008113	0.099483	-0.553593	-4.161757	1.534425
44761	0	1.228362	0.805236	9.966884	0.012268	0.008057	0.099670	-0.557747	-4.178428	1.531382
44762	0	1.255917	0.828698	9.954281	0.012543	0.008291	0.099545	-0.561866	-4.196127	1.533275
44763	0	1.252774	0.811677	10.021786	0.012512	0.008118	0.100220	-0.562150	-4.212668	1.534173
44764	0	1.273891	0.823856	10.076256	0.012726	0.008238	0.100764	-0.560598	-4.226314	1.535594
44765	0	1.276848	0.835984	10.095078	0.012756	0.008362	0.100952	-0.562123	-4.238869	1.532748
44766	0	1.297727	0.841722	10.180207	0.012963	0.008418	0.101804	-0.562365	-4.253384	1.528244
44767	0	1.270434	0.848161	10.137845	0.012695	0.008484	0.101379	-0.564251	-4.262386	1.526309
44768	0	1.284652	0.872249	10.198556	0.012836	0.008723	0.101987	-0.564416	-4.273579	1.520859
44769	0	1.251755	0.847945	10.247774	0.012512	0.008484	0.102478	-0.568731	-4.278357	1.522052
44770	0	1.289455	0.847124	10.211041	0.012889	0.008474	0.102111	-0.571560	-4.283488	1.524228
44771	0	1.281524	0.842086	10.199018	0.012817	0.008423	0.101990	-0.573240	-4.279917	1.526086
44772	0	1.269163	0.841334	10.186793	0.012691	0.008418	0.101868	-0.577969	-4.279953	1.527374
44773	0	1.275114	0.829829	10.229577	0.012756	0.008301	0.102295	-0.580227	-4.272962	1.529386
44774	0	1.274039	0.817089	10.217465	0.012746	0.008173	0.102174	-0.582056	-4.265684	1.529342
44775	0	1.287237	0.811457	10.162455	0.012878	0.008118	0.101624	-0.585035	-4.257720	1.529511
44776	0	1.273835	0.810879	10.113804	0.012744	0.008111	0.101137	-0.587023	-4.250240	1.525241
44777	0	1.268461	0.817193	10.150335	0.012695	0.008179	0.101501	-0.594183	-4.237018	1.530339
44778	0	1.253795	0.816316	10.095677	0.012551	0.008164	0.100955	-0.595180	-4.220731	1.531792
44779	0	1.256225	0.823117	10.052698	0.012573	0.008240	0.100525	-0.604482	-4.207102	1.525799
44780	0	1.235890	0.809318	10.053037	0.012368	0.008100	0.100529	-0.611259	-4.195375	1.521920
44781	0	1.225663	0.823491	9.961118	0.012268	0.008240	0.099609	-0.616364	-4.181073	1.521735
44782	0	1.241642	0.859756	9.979664	0.012428	0.008595	0.099795	-0.613537	-4.166324	1.523835
44783	0	1.213522	0.817726	9.857323	0.012146	0.008179	0.098572	-0.614773	-4.152657	1.525497
44784	0	1.236213	0.810915	9.912414	0.012368	0.008114	0.099123	-0.619679	-4.144476	1.531987
44785	0	1.232331	0.817404	9.893910	0.012329	0.008179	0.098938	-0.624549	-4.136614	1.534217
44786	0	1.230899	0.822282	9.888044	0.012317	0.008230	0.098879	-0.632578	-4.126524	1.536177
44787	0	1.195731	0.792945	9.857287	0.011963	0.007935	0.098572	-0.637999	-4.118896	1.533086
44788	0	1.170218	0.773426	9.802551	0.011707	0.007741	0.098024	-0.645329	-4.111751	1.543822
44789	0	1.202560	0.811429	9.747322	0.012024	0.008118	0.097473	-0.648701	-4.112534	1.544833
44790	0	1.178450	0.786317	9.814453	0.011783	0.007866	0.098145	-0.651298	-4.113525	1.544766
44791	0	1.196977	0.793363	9.783859	0.011963	0.007935	0.097839	-0.651751	-4.120409	1.537322
44792	0	1.204647	0.793010	9.808067	0.012037	0.007933	0.098082	-0.654059	-4.129959	1.531639
44793	0	1.196943	0.768848	9.771664	0.011963	0.007690	0.097717	-0.655694	-4.136438	1.528121
44794	0	1.198284	0.792701	9.838607	0.011975	0.007930	0.098387	-0.658283	-4.144040	1.527947
44795	0	1.215911	0.792791	9.857070	0.012146	0.007935	0.098572	-0.665274	-4.158063	1.529288
44796	0	1.243166	0.809612	9.954410	0.012416	0.008103	0.099545	-0.672831	-4.175007	1.527813
44797	0	1.270799	0.829740	9.966908	0.012695	0.008301	0.099670	-0.675973	-4.188364	1.526558
44798	0	1.248723	0.822578	9.984977	0.012476	0.008232	0.099851	-0.682496	-4.200070	1.529668
44799	0	1.276915	0.842004	9.960797	0.012756	0.008423	0.099609	-0.684977	-4.213562	1.528693
44800	0	1.249074	0.829293	10.052042	0.012477	0.008294	0.100522	-0.685578	-4.228072	1.530859
44801	0	1.282923	0.830168	10.076746	0.012817	0.008301	0.100769	-0.683823	-4.240322	1.534126
44802	0	1.291629	0.799347	10.082459	0.012901	0.007997	0.100826	-0.686551	-4.256139	1.532963
44803	0	1.282973	0.811743	10.064542	0.012817	0.008118	0.100647	-0.686101	-4.269001	1.532550
44804	0	1.285050	0.793037	10.143581	0.012842	0.007934	0.101437	-0.689066	-4.277226	1.535474
44805	0	1.270237	0.805519	10.156173	0.012695	0.008057	0.101562	-0.690037	-4.284020	1.535237
44806	0	1.284116	0.805191	10.125417	0.012831	0.008053	0.101255	-0.690357	-4.294613	1.538436
44807	0	1.282058	0.787402	10.192827	0.012817	0.007874	0.101929	-0.689201	-4.297047	1.535146
44808	0	1.281937	0.799162	10.223276	0.012823	0.007996	0.102232	-0.693109	-4.291719	1.538273
44809	0	1.281891	0.817040	10.247850	0.012817	0.008179	0.102478	-0.701761	-4.292282	1.535555
44810	0	1.293787	0.821859	10.192960	0.012942	0.008223	0.101929	-0.705692	-4.286154	1.534480
44811	0	1.281369	0.799536	10.192919	0.012817	0.007996	0.101929	-0.705432	-4.280881	1.528917
44812	0	1.267827	0.792828	10.193030	0.012688	0.007934	0.101929	-0.710929	-4.269187	1.530742
44813	0	1.298914	0.792708	10.119833	0.013000	0.007935	0.101196	-0.718906	-4.255228	1.535638
44814	0	1.272037	0.804258	10.107959	0.012733	0.008041	0.101078	-0.717119	-4.239279	1.533456
44815	0	1.249809	0.805602	10.040464	0.012512	0.008057	0.100403	-0.717409	-4.222068	1.535923
44816	0	1.259628	0.811396	10.034598	0.012606	0.008116	0.100345	-0.718997	-4.210242	1.531011
44817	0	1.249757	0.787015	10.009975	0.012512	0.007874	0.100098	-0.722452	-4.192401	1.530268
44818	0	1.210579	0.761594	9.967596	0.012116	0.007622	0.099674	-0.728673	-4.179063	1.530894
44819	0	1.219923	0.793230	9.924430	0.012207	0.007935	0.099243	-0.730795	-4.168923	1.531945
44820	0	1.211970	0.786315	9.924675	0.012130	0.007869	0.099245	-0.736794	-4.156172	1.531473
44821	0	1.244055	0.799443	9.881735	0.012451	0.007996	0.098816	-0.737703	-4.142752	1.532683
44822	0	1.254868	0.792889	9.875735	0.012551	0.007932	0.098757	-0.740403	-4.138558	1.531685
44823	0	1.225956	0.787147	9.845093	0.012268	0.007874	0.098450	-0.742294	-4.127506	1.538616
44824	0	1.236983	0.792461	9.820829	0.012373	0.007930	0.098207	-0.747768	-4.122696	1.542157
44825	0	1.220422	0.787232	9.875533	0.012207	0.007874	0.098755	-0.748628	-4.118294	1.545642
44826	0	1.238369	0.811712	9.869375	0.012384	0.008115	0.098694	-0.745371	-4.116256	1.550228
44827	0	1.202702	0.756953	9.771681	0.012024	0.007568	0.097717	-0.743396	-4.118731	1.550159
44828	0	1.215770	0.799405	9.820320	0.012152	0.007998	0.098204	-0.746764	-4.124534	1.551316
44829	0	1.202986	0.805618	9.771659	0.012024	0.008057	0.097717	-0.746663	-4.130336	1.549890
44830	0	1.204572	0.793539	9.820217	0.012035	0.007933	0.098204	-0.742800	-4.141248	1.547183
44831	0	1.209652	0.799325	9.918091	0.012085	0.007996	0.099182	-0.744800	-4.153413	1.545835
44832	0	1.224071	0.793018	9.875058	0.012230	0.007929	0.098752	-0.742560	-4.164762	1.545858
44833	0	1.239914	0.805612	9.985244	0.012390	0.008057	0.099854	-0.742466	-4.173907	1.544550
44834	0	1.236181	0.780793	9.984894	0.012346	0.007811	0.099851	-0.744754	-4.190562	1.541971
44835	0	1.246277	0.763131	10.015710	0.012451	0.007629	0.100159	-0.741865	-4.202659	1.537008
44836	0	1.266678	0.775639	10.027557	0.012657	0.007754	0.100277	-0.738817	-4.212470	1.535463
44837	0	1.270734	0.781135	10.046244	0.012695	0.007812	0.100464	-0.739404	-4.225008	1.534566
44838	0	1.272578	0.799222	10.064236	0.012719	0.007993	0.100643	-0.739328	-4.231381	1.537462
44839	0	1.245947	0.793525	10.095107	0.012451	0.007935	0.100952	-0.737891	-4.239624	1.534726
44840	0	1.272034	0.806311	10.131395	0.012712	0.008058	0.101315	-0.730999	-4.248422	1.534374
44841	0	1.276286	0.817653	10.168393	0.012756	0.008179	0.101685	-0.732786	-4.254587	1.538379
44842	0	1.246618	0.811010	10.149946	0.012464	0.008113	0.101500	-0.735332	-4.256400	1.531679
44843	0	1.282144	0.824318	10.143964	0.012817	0.008240	0.101440	-0.730840	-4.259813	1.530092
44844	0	1.270339	0.788124	10.131632	0.012703	0.007880	0.101316	-0.729098	-4.259187	1.527313
44845	0	1.287693	0.775224	10.162367	0.012878	0.007751	0.101624	-0.727665	-4.256379	1.524549
44846	0	1.281023	0.818131	10.180693	0.012814	0.008180	0.101807	-0.725269	-4.251480	1.525297
44847	0	1.287335	0.806082	10.083039	0.012878	0.008057	0.100830	-0.720014	-4.244608	1.524145
44848	0	1.268165	0.800474	10.125760	0.012685	0.008003	0.101257	-0.717757	-4.239868	1.529518
44849	0	1.287104	0.824201	10.095291	0.012878	0.008240	0.100952	-0.714704	-4.230383	1.525009
44850	0	1.285611	0.830892	10.077054	0.012863	0.008305	0.100770	-0.709304	-4.221259	1.524627
44851	0	1.262291	0.793418	10.058739	0.012634	0.007935	0.100586	-0.709277	-4.207214	1.526931
44852	0	1.271975	0.818068	10.052831	0.012733	0.008178	0.100527	-0.705533	-4.190519	1.524203
44853	0	1.231837	0.787803	10.015966	0.012329	0.007874	0.100159	-0.699960	-4.177145	1.520601
44854	0	1.217283	0.770055	9.985585	0.012185	0.007699	0.099854	-0.697761	-4.161978	1.521722
44855	0	1.220043	0.811739	9.942710	0.012207	0.008118	0.099426	-0.697586	-4.153269	1.516183
44856	0	1.212619	0.793659	9.912260	0.012133	0.007934	0.099122	-0.693657	-4.144698	1.511775
44857	0	1.213693	0.782104	9.893843	0.012146	0.007812	0.098938	-0.683335	-4.133095	1.508657
44858	0	1.193816	0.776986	9.869448	0.011945	0.007768	0.098694	-0.680310	-4.124310	1.509167
44859	0	1.208352	0.769156	9.844980	0.012085	0.007690	0.098450	-0.678446	-4.121503	1.504444
44860	0	1.225864	0.781723	9.857225	0.012264	0.007814	0.098572	-0.674667	-4.113859	1.503846
44861	0	1.202004	0.781744	9.869393	0.012024	0.007812	0.098694	-0.668431	-4.108226	1.499937
44862	0	1.232058	0.770661	9.808309	0.012321	0.007700	0.098083	-0.660162	-4.106066	1.493379
44863	0	1.221141	0.799729	9.783867	0.012207	0.007996	0.097839	-0.657565	-4.110024	1.494120
44864	0	1.203728	0.793984	9.838599	0.012033	0.007937	0.098387	-0.654149	-4.114436	1.490491
44865	0	1.233211	0.812168	9.869314	0.012329	0.008118	0.098694	-0.648915	-4.116787	1.487361
44866	0	1.240068	0.800673	9.881312	0.012396	0.008003	0.098814	-0.644235	-4.121217	1.488085
44867	0	1.191053	0.788026	9.930263	0.011902	0.007874	0.099304	-0.635840	-4.130069	1.484259
44868	0	1.235593	0.819919	9.942067	0.012346	0.008192	0.099422	-0.626987	-4.140045	1.480606
44869	0	1.240509	0.793609	9.954636	0.012390	0.007935	0.099548	-0.624495	-4.156075	1.477616
44870	0	1.236991	0.805956	9.929803	0.012359	0.008060	0.099299	-0.623707	-4.167867	1.480389
44871	0	1.239948	0.799671	10.009641	0.012390	0.007996	0.100098	-0.621767	-4.177395	1.481206
44872	0	1.248166	0.769052	10.039857	0.012469	0.007692	0.100400	-0.623120	-4.190353	1.477857
44873	0	1.282791	0.805645	10.058461	0.012817	0.008057	0.100586	-0.622652	-4.201192	1.473559
44874	0	1.272342	0.823755	10.064331	0.012716	0.008239	0.100644	-0.623399	-4.208152	1.469637
44875	0	1.258483	0.781501	10.101155	0.012573	0.007812	0.101013	-0.619867	-4.220130	1.469357
44876	0	1.272386	0.824821	10.155768	0.012718	0.008245	0.101559	-0.615077	-4.225354	1.474548
44877	0	1.258152	0.799877	10.186641	0.012573	0.007996	0.101868	-0.610877	-4.233509	1.472165
44878	0	1.283833	0.812956	10.168062	0.012834	0.008123	0.101682	-0.603332	-4.237691	1.472287
44879	0	1.294301	0.812599	10.198863	0.012939	0.008118	0.101990	-0.593425	-4.240547	1.467276
44880	0	1.288737	0.825902	10.180324	0.012885	0.008256	0.101804	-0.589388	-4.241968	1.469076
44881	0	1.274984	0.817881	10.168538	0.012756	0.008179	0.101685	-0.588784	-4.233534	1.468764
44882	0	1.268105	0.812392	10.144100	0.012682	0.008118	0.101441	-0.581213	-4.231382	1.467683
44883	0	1.293340	0.848717	10.180714	0.012939	0.008484	0.101807	-0.577004	-4.223422	1.474622
44884	0	1.304658	0.842962	10.101438	0.013049	0.008429	0.101014	-0.575247	-4.219395	1.479515
44885	0	1.299219	0.824340	10.076981	0.013000	0.008240	0.100769	-0.570647	-4.208884	1.473955
44886	0	1.261309	0.812922	10.089218	0.012617	0.008124	0.100892	-0.564617	-4.203205	1.474890
44887	0	1.244241	0.818231	10.058673	0.012451	0.008179	0.100586	-0.560070	-4.192128	1.474807
44888	0	1.229810	0.818592	10.052739	0.012311	0.008185	0.100526	-0.559046	-4.176371	1.467633
44889	0	1.250311	0.830207	10.003765	0.012512	0.008301	0.100037	-0.557115	-4.164857	1.463881
44890	0	1.224718	0.824585	9.979343	0.012250	0.008242	0.099793	-0.551792	-4.160568	1.466217
44891	0	1.219450	0.806026	9.979372	0.012207	0.008057	0.099792	-0.547234	-4.145098	1.472179
44892	0	1.235684	0.819285	9.912344	0.012365	0.008185	0.099123	-0.538197	-4.134199	1.462879
44893	0	1.220290	0.818232	9.838888	0.012207	0.008179	0.098389	-0.533494	-4.128281	1.458671
44894	0	1.224788	0.800681	9.857285	0.012259	0.008002	0.098572	-0.527822	-4.113703	1.463184
44895	0	1.220643	0.793570	9.832762	0.012207	0.007935	0.098328	-0.525957	-4.111881	1.459077
44896	0	1.220099	0.806456	9.820463	0.012205	0.008059	0.098205	-0.518465	-4.105951	1.458969
44897	0	1.178004	0.788070	9.826600	0.011780	0.007874	0.098267	-0.509589	-4.105124	1.456748
44898	0	1.202579	0.819110	9.832558	0.012024	0.008192	0.098326	-0.510119	-4.106150	1.458063
44899	0	1.202941	0.824360	9.857079	0.012024	0.008240	0.098572	-0.505046	-4.111389	1.453615
44900	0	1.209516	0.806673	9.856875	0.012095	0.008064	0.098569	-0.501654	-4.109936	1.453093
44901	0	1.215289	0.830309	9.857073	0.012146	0.008301	0.098572	-0.498344	-4.116794	1.451525
44902	0	1.228734	0.842596	9.905652	0.012281	0.008427	0.099057	-0.498528	-4.122496	1.452094
44903	0	1.221991	0.793329	9.930272	0.012207	0.007935	0.099304	-0.499290	-4.136190	1.449980
44904	0	1.223899	0.829651	9.923870	0.012233	0.008298	0.099239	-0.500281	-4.142215	1.444287
44905	0	1.215748	0.806220	9.936338	0.012146	0.008057	0.099365	-0.493207	-4.154279	1.449887
44906	0	1.254914	0.818958	9.954177	0.012535	0.008189	0.099544	-0.492041	-4.169265	1.452721
44907	0	1.276759	0.829996	9.991318	0.012756	0.008301	0.099915	-0.492272	-4.180991	1.452776
44908	0	1.261019	0.823957	10.015380	0.012595	0.008238	0.100156	-0.489565	-4.196991	1.451882
44909	0	1.258335	0.842738	10.088948	0.012573	0.008423	0.100891	-0.483767	-4.207284	1.456631
44910	0	1.254729	0.843322	10.100735	0.012532	0.008431	0.101009	-0.481021	-4.223189	1.456744
44911	0	1.264432	0.817447	10.113434	0.012634	0.008179	0.101135	-0.485125	-4.233417	1.460806
44912	0	1.259894	0.835513	10.149774	0.012593	0.008353	0.101499	-0.482369	-4.238677	1.461242
44913	0	1.282213	0.830204	10.168387	0.012817	0.008301	0.101685	-0.480344	-4.242892	1.461428
44914	0	1.252591	0.830387	10.180412	0.012522	0.008303	0.101805	-0.478423	-4.246441	1.458842
44915	0	1.306058	0.829989	10.180683	0.013062	0.008301	0.101807	-0.478857	-4.244259	1.460033
44916	0	1.282139	0.811472	10.168391	0.012815	0.008116	0.101685	-0.479429	-4.249793	1.450651
44917	0	1.281855	0.799598	10.125715	0.012817	0.007996	0.101257	-0.478427	-4.249999	1.453817
44918	0	1.287735	0.836090	10.137889	0.012880	0.008362	0.101378	-0.478929	-4.245519	1.458636
44919	0	1.275141	0.836385	10.156295	0.012756	0.008362	0.101562	-0.476153	-4.238843	1.463538
44920	0	1.274133	0.812398	10.192908	0.012746	0.008121	0.101929	-0.472871	-4.232657	1.463896
44921	0	1.287451	0.854274	10.089180	0.012878	0.008545	0.100891	-0.474814	-4.227098	1.464460
44922	0	1.261768	0.811219	10.034382	0.012626	0.008113	0.100343	-0.475179	-4.216865	1.464649
44923	0	1.280927	0.848707	10.076981	0.012817	0.008484	0.100769	-0.471153	-4.206587	1.457950
44924	0	1.255129	0.842715	10.028255	0.012557	0.008429	0.100282	-0.472287	-4.198918	1.462857
44925	0	1.275023	0.836129	10.015951	0.012756	0.008362	0.100159	-0.472414	-4.190839	1.462441
44926	0	1.242829	0.805273	10.003904	0.012439	0.008055	0.100038	-0.474290	-4.177762	1.454453
44927	0	1.219934	0.787581	9.954910	0.012207	0.007874	0.099548	-0.471237	-4.167832	1.452113
44928	0	1.212615	0.830496	9.936672	0.012131	0.008305	0.099366	-0.470337	-4.161415	1.458952
44929	0	1.244799	0.824041	9.912144	0.012451	0.008240	0.099121	-0.469068	-4.156627	1.462558
44930	0	1.201334	0.812082	9.875518	0.012017	0.008119	0.098755	-0.466050	-4.150986	1.467643
44931	0	1.232253	0.824192	9.887759	0.012329	0.008240	0.098877	-0.463082	-4.142274	1.467531
44932	0	1.200720	0.830134	9.820721	0.012011	0.008305	0.098207	-0.466368	-4.137220	1.469563
44933	0	1.202581	0.841933	9.844978	0.012024	0.008423	0.098450	-0.469889	-4.138289	1.469670
44934	0	1.190833	0.804697	9.881576	0.011906	0.008049	0.098816	-0.471694	-4.140242	1.472104
44935	0	1.202678	0.823929	9.851043	0.012024	0.008240	0.098511	-0.471661	-4.142420	1.470789
44936	0	1.221532	0.810411	9.863250	0.012213	0.008116	0.098632	-0.484577	-4.144275	1.467216
44937	0	1.208609	0.823871	9.857173	0.012085	0.008240	0.098572	-0.485230	-4.144473	1.462778
44938	0	1.227279	0.774649	9.869271	0.012270	0.007749	0.098693	-0.487114	-4.146627	1.461502
44939	0	1.239486	0.817373	9.844953	0.012390	0.008179	0.098450	-0.492284	-4.150987	1.460785
44940	0	1.216903	0.834846	9.899665	0.012156	0.008351	0.098998	-0.494900	-4.165445	1.459328
44941	0	1.264398	0.824035	9.911981	0.012634	0.008240	0.099121	-0.493539	-4.175505	1.462176
44942	0	1.242312	0.811574	9.923880	0.012409	0.008119	0.099240	-0.496157	-4.190399	1.460863
44943	0	1.240292	0.835560	9.954727	0.012390	0.008362	0.099548	-0.502594	-4.203947	1.457459
44944	0	1.261289	0.810381	10.064241	0.012599	0.008104	0.100644	-0.502483	-4.218615	1.457546
44945	0	1.258344	0.847482	10.119578	0.012573	0.008484	0.101196	-0.512045	-4.228988	1.459317
44946	0	1.272641	0.797296	10.155949	0.012715	0.007977	0.101561	-0.515393	-4.240343	1.462082
44947	0	1.258194	0.805641	10.168351	0.012573	0.008057	0.101685	-0.515027	-4.249002	1.467704
44948	0	1.272030	0.866629	10.131449	0.012712	0.008666	0.101315	-0.514118	-4.256696	1.469903
44949	0	1.282487	0.805509	10.125650	0.012817	0.008057	0.101257	-0.515242	-4.264038	1.468103
44950	0	1.277583	0.811100	10.174328	0.012771	0.008114	0.101744	-0.517866	-4.268744	1.463971
44951	0	1.288058	0.830145	10.162321	0.012878	0.008301	0.101624	-0.516551	-4.270055	1.468626
44952	0	1.306459	0.805546	10.150078	0.013065	0.008058	0.101501	-0.518427	-4.268112	1.469011
44953	0	1.294020	0.848124	10.235608	0.012939	0.008484	0.102356	-0.520827	-4.267820	1.469773
44954	0	1.299634	0.816408	10.125870	0.013001	0.008173	0.101257	-0.530363	-4.260956	1.471702
44955	0	1.287492	0.817449	10.150225	0.012878	0.008179	0.101501	-0.534608	-4.255906	1.471440
44956	0	1.286421	0.829008	10.132032	0.012871	0.008292	0.101319	-0.536539	-4.247382	1.470133
44957	0	1.238210	0.811219	10.125875	0.012390	0.008118	0.101257	-0.542301	-4.237206	1.474187
44958	0	1.273257	0.834481	10.071133	0.012740	0.008350	0.100710	-0.548162	-4.227524	1.472308
44959	0	1.250500	0.829602	10.107550	0.012512	0.008301	0.101074	-0.553096	-4.218252	1.475146
44960	0	1.224527	0.822688	10.028398	0.012254	0.008230	0.100283	-0.556468	-4.207459	1.481843
44961	0	1.219553	0.805349	10.016035	0.012207	0.008057	0.100159	-0.559670	-4.193246	1.480586
44962	0	1.223745	0.823121	9.997955	0.012245	0.008233	0.099978	-0.561360	-4.183313	1.480279
44963	0	1.232025	0.787525	9.961034	0.012329	0.007874	0.099609	-0.558976	-4.172050	1.483687
44964	0	1.248949	0.811589	9.961128	0.012494	0.008121	0.099610	-0.563828	-4.165675	1.488675
44965	0	1.226307	0.780509	9.912230	0.012268	0.007812	0.099121	-0.571896	-4.158810	1.491993
44966	0	1.249848	0.816044	9.869641	0.012502	0.008163	0.098696	-0.574900	-4.153967	1.487788
44967	0	1.238596	0.817635	9.881664	0.012390	0.008179	0.098816	-0.577152	-4.148036	1.485604
44968	0	1.238080	0.859794	9.893932	0.012382	0.008601	0.098939	-0.580372	-4.146040	1.486974
44969	0	1.226741	0.829787	9.857210	0.012268	0.008301	0.098572	-0.583226	-4.144169	1.484256
44970	0	1.239288	0.804580	9.832739	0.012388	0.008050	0.098328	-0.587474	-4.148468	1.481099
44971	0	1.233007	0.829393	9.832809	0.012329	0.008301	0.098328	-0.594870	-4.148480	1.481123
44972	0	1.245831	0.822187	9.869348	0.012453	0.008225	0.098694	-0.598396	-4.153429	1.482850
44973	0	1.233763	0.805801	9.875371	0.012329	0.008057	0.098755	-0.596185	-4.162189	1.482886
44974	0	1.229202	0.805257	9.869051	0.012284	0.008059	0.098691	-0.602470	-4.170057	1.482418
44975	0	1.233881	0.817362	9.881513	0.012329	0.008179	0.098816	-0.607693	-4.180162	1.481569
44976	0	1.210738	0.785895	9.905807	0.012104	0.007863	0.099058	-0.611843	-4.182916	1.484132
44977	0	1.239889	0.786819	9.930353	0.012390	0.007874	0.099304	-0.617347	-4.191882	1.488448
44978	0	1.260594	0.798497	9.930026	0.012590	0.007984	0.099302	-0.615689	-4.208641	1.492965
44979	0	1.264525	0.835800	10.003555	0.012634	0.008362	0.100037	-0.619389	-4.220086	1.484021
44980	0	1.266821	0.816890	9.991027	0.012656	0.008170	0.099912	-0.620124	-4.232723	1.478097
44981	0	1.276873	0.823289	10.040182	0.012756	0.008240	0.100403	-0.627225	-4.245717	1.475066
44982	0	1.260902	0.803783	10.070413	0.012598	0.008042	0.100705	-0.631661	-4.257083	1.477966
44983	0	1.319090	0.823476	10.089057	0.013184	0.008240	0.100891	-0.636641	-4.264245	1.478702
44984	0	1.278131	0.816506	10.052190	0.012771	0.008168	0.100523	-0.639556	-4.275247	1.482267
44985	0	1.282696	0.817383	10.119547	0.012817	0.008179	0.101196	-0.644402	-4.284959	1.483895
44986	0	1.290640	0.804139	10.198709	0.012897	0.008046	0.101988	-0.649079	-4.293850	1.491569
44987	0	1.300064	0.823935	10.137941	0.013000	0.008240	0.101379	-0.648977	-4.292932	1.487256
44988	0	1.288274	0.854320	10.168313	0.012878	0.008544	0.101684	-0.649247	-4.296710	1.483416
44989	0	1.305949	0.811333	10.144104	0.013062	0.008118	0.101440	-0.653568	-4.293311	1.485583
44990	0	1.287190	0.786627	10.101418	0.012874	0.007864	0.101014	-0.650481	-4.290260	1.484663
44991	0	1.293595	0.842056	10.186831	0.012939	0.008423	0.101868	-0.652535	-4.285222	1.488368
44992	0	1.305294	0.811175	10.156367	0.013054	0.008113	0.101563	-0.653298	-4.283082	1.490901
44993	0	1.268797	0.799813	10.162425	0.012695	0.007996	0.101624	-0.650016	-4.273753	1.488988
44994	0	1.304210	0.787603	10.138106	0.013046	0.007878	0.101380	-0.652065	-4.267990	1.492249
44995	0	1.286671	0.811680	10.083164	0.012878	0.008118	0.100830	-0.652638	-4.253636	1.493822
44996	0	1.266116	0.775048	10.138347	0.012671	0.007750	0.101382	-0.651183	-4.240949	1.496616
44997	0	1.231649	0.787248	10.083170	0.012329	0.007874	0.100830	-0.651989	-4.225587	1.495477
44998	0	1.217307	0.787036	10.071189	0.012181	0.007871	0.100711	-0.651918	-4.215194	1.495530
44999	0	1.237751	0.769010	9.997717	0.012390	0.007690	0.099976	-0.651904	-4.199693	1.499845
45000	0	1.229753	0.787863	9.967351	0.012303	0.007873	0.099673	-0.644526	-4.191924	1.504890
45001	0	1.201929	0.793364	9.887759	0.012024	0.007935	0.098877	-0.645132	-4.185473	1.505552
45002	0	1.225104	0.799012	9.881801	0.012259	0.007993	0.098817	-0.647719	-4.175721	1.503755
45003	0	1.201806	0.786859	9.900013	0.012024	0.007874	0.098999	-0.652965	-4.167863	1.502478
45004	0	1.231111	0.804704	9.826914	0.012317	0.008046	0.098269	-0.651465	-4.160262	1.501199
45005	0	1.239016	0.781757	9.838827	0.012390	0.007812	0.098389	-0.645064	-4.159207	1.499019
45006	0	1.220405	0.776563	9.869290	0.012207	0.007761	0.098693	-0.639217	-4.154665	1.502531
45007	0	1.214773	0.768804	9.857175	0.012146	0.007690	0.098572	-0.641437	-4.155592	1.503250
45008	0	1.221542	0.780632	9.844810	0.012210	0.007807	0.098449	-0.641379	-4.160919	1.503343
45009	0	1.208658	0.818012	9.802214	0.012085	0.008179	0.098022	-0.639203	-4.161718	1.500877
45010	0	1.184551	0.787595	9.905885	0.011844	0.007875	0.099059	-0.638070	-4.162759	1.496541
45011	0	1.221482	0.799898	9.838743	0.012207	0.007996	0.098389	-0.633544	-4.170721	1.492890
45012	0	1.204774	0.794305	9.966637	0.012039	0.007941	0.099668	-0.630859	-4.179444	1.489782
45013	0	1.227280	0.787632	9.918132	0.012268	0.007874	0.099182	-0.627079	-4.183816	1.486460
45014	0	1.216475	0.805946	9.960650	0.012156	0.008061	0.099607	-0.628686	-4.193309	1.477993
45015	0	1.245966	0.787516	10.015751	0.012451	0.007874	0.100159	-0.626215	-4.201903	1.474483
45016	0	1.259940	0.775614	9.984926	0.012589	0.007754	0.099851	-0.623495	-4.212192	1.475303
45017	0	1.258720	0.750498	10.046230	0.012573	0.007507	0.100464	-0.625479	-4.226992	1.472172
45018	0	1.266979	0.780846	10.021479	0.012662	0.007807	0.100216	-0.622958	-4.234869	1.469514
45019	0	1.275996	0.787424	10.021921	0.012756	0.007874	0.100220	-0.621582	-4.237902	1.469463
45020	0	1.253367	0.799979	10.100919	0.012519	0.007997	0.101011	-0.617252	-4.253532	1.472088
45021	0	1.245699	0.799773	10.119541	0.012451	0.007996	0.101196	-0.614279	-4.259010	1.470495
45022	0	1.289572	0.800330	10.161963	0.012890	0.007999	0.101621	-0.609334	-4.264503	1.468533
45023	0	1.239277	0.787409	10.205042	0.012390	0.007874	0.102051	-0.608191	-4.266360	1.470694
45024	0	1.245814	0.800120	10.186609	0.012456	0.007997	0.101867	-0.602473	-4.267726	1.473974
45025	0	1.287809	0.818196	10.180642	0.012878	0.008179	0.101807	-0.598323	-4.266258	1.471013
45026	0	1.305844	0.836804	10.241627	0.013061	0.008368	0.102416	-0.597280	-4.262790	1.467076
45027	0	1.275616	0.787227	10.205090	0.012756	0.007874	0.102051	-0.598186	-4.261495	1.467861
45028	0	1.287461	0.836124	10.186785	0.012877	0.008359	0.101868	-0.595154	-4.257196	1.465485
45029	0	1.300023	0.836828	10.180614	0.013000	0.008362	0.101807	-0.587419	-4.255829	1.460247
45030	0	1.244598	0.813360	10.095048	0.012450	0.008130	0.100950	-0.582979	-4.249941	1.451199
45031	0	1.281256	0.812032	10.101358	0.012817	0.008118	0.101013	-0.579532	-4.243383	1.452566
45032	0	1.237140	0.818710	10.064781	0.012381	0.008183	0.100647	-0.575034	-4.231844	1.454752
45033	0	1.275095	0.811637	10.095293	0.012756	0.008118	0.100952	-0.576057	-4.224647	1.451070
45034	0	1.261381	0.812054	10.089274	0.012623	0.008115	0.100892	-0.569174	-4.213319	1.453019
45035	0	1.250758	0.824424	10.028097	0.012512	0.008240	0.100281	-0.563609	-4.206957	1.451399
45036	0	1.225031	0.806671	9.979337	0.012259	0.008065	0.099792	-0.561501	-4.196456	1.452341
45037	0	1.256830	0.824511	9.967059	0.012573	0.008240	0.099670	-0.554893	-4.189665	1.459062
45038	0	1.212529	0.813127	9.936623	0.012136	0.008128	0.099365	-0.550951	-4.176821	1.464945
45039	0	1.238694	0.818298	9.948735	0.012390	0.008179	0.099487	-0.545592	-4.172063	1.458695
45040	0	1.238355	0.825149	9.887565	0.012383	0.008247	0.098876	-0.540324	-4.171040	1.463734
45041	0	1.251009	0.817895	9.930445	0.012512	0.008179	0.099304	-0.539566	-4.167506	1.461309
45042	0	1.214331	0.818293	9.930360	0.012141	0.008179	0.099304	-0.534186	-4.168792	1.462662
45043	0	1.220151	0.781477	9.906056	0.012207	0.007812	0.099060	-0.531127	-4.161329	1.465563
45044	0	1.219479	0.800494	9.881557	0.012196	0.007999	0.098816	-0.524250	-4.159291	1.468324
45045	0	1.214907	0.830506	9.863207	0.012146	0.008301	0.098633	-0.518756	-4.161747	1.469308
45046	0	1.233929	0.825277	9.826368	0.012335	0.008247	0.098265	-0.511954	-4.165858	1.459612
45047	0	1.226807	0.805636	9.906008	0.012268	0.008057	0.099060	-0.511776	-4.164767	1.456098
45048	0	1.202959	0.787666	9.912008	0.012024	0.007873	0.099121	-0.506519	-4.170199	1.452708
45049	0	1.245602	0.824536	9.899795	0.012451	0.008240	0.098999	-0.499487	-4.174695	1.449467
45050	0	1.240180	0.794769	9.954500	0.012400	0.007945	0.099545	-0.495944	-4.176043	1.454014
45051	0	1.252228	0.818013	9.936385	0.012512	0.008179	0.099365	-0.493684	-4.186517	1.453721
45052	0	1.254123	0.818305	9.942207	0.012532	0.008181	0.099423	-0.490288	-4.195761	1.450136
45053	0	1.221960	0.793797	10.034000	0.012207	0.007935	0.100342	-0.485782	-4.208972	1.445118
45054	0	1.297097	0.818804	10.088527	0.012964	0.008185	0.100886	-0.482199	-4.215493	1.442163
45055	0	1.295130	0.818321	10.046197	0.012939	0.008179	0.100464	-0.476451	-4.227872	1.439614
45056	0	1.285000	0.855720	10.039663	0.012841	0.008554	0.100398	-0.471645	-4.236755	1.438191
45057	0	1.270502	0.866608	10.052375	0.012695	0.008667	0.100525	-0.472065	-4.246717	1.432300
45058	0	1.260128	0.835867	10.076516	0.012592	0.008360	0.100766	-0.472853	-4.255775	1.432036
45059	0	1.227619	0.836197	10.064597	0.012268	0.008362	0.100647	-0.472088	-4.263904	1.432791
45060	0	1.271455	0.823894	10.076587	0.012712	0.008240	0.100766	-0.472455	-4.266240	1.434127
45061	0	1.251117	0.805847	10.107420	0.012512	0.008057	0.101074	-0.469897	-4.263982	1.433890
45062	0	1.293704	0.836722	10.088989	0.012937	0.008365	0.100890	-0.466506	-4.263394	1.431235
45063	0	1.269378	0.818337	10.064679	0.012695	0.008179	0.100647	-0.460752	-4.260576	1.424691
45064	0	1.269219	0.837113	10.107312	0.012691	0.008370	0.101073	-0.459409	-4.260258	1.426827
45065	0	1.281679	0.812379	10.113484	0.012817	0.008118	0.101135	-0.452007	-4.258502	1.427636
45066	0	1.263237	0.819408	10.131709	0.012632	0.008190	0.101317	-0.447094	-4.257409	1.426117
45067	0	1.281289	0.824175	10.028117	0.012817	0.008240	0.100281	-0.444364	-4.251194	1.425769
45068	0	1.243606	0.818685	10.046420	0.012442	0.008183	0.100464	-0.439020	-4.243761	1.427688
45069	0	1.262782	0.842475	10.009831	0.012634	0.008423	0.100098	-0.436416	-4.235280	1.432870
45070	0	1.249121	0.836608	10.052677	0.012499	0.008366	0.100526	-0.435504	-4.225495	1.431244
45071	0	1.262610	0.836019	10.015986	0.012634	0.008362	0.100159	-0.436947	-4.215064	1.433826
45072	0	1.248990	0.823808	10.034417	0.012495	0.008236	0.100344	-0.434067	-4.208128	1.431232
45073	0	1.244768	0.824275	9.997577	0.012451	0.008240	0.099976	-0.430190	-4.203043	1.426158
45074	0	1.201224	0.806509	9.918240	0.012016	0.008062	0.099182	-0.426624	-4.197280	1.431374
45075	0	1.244673	0.836418	9.924352	0.012451	0.008362	0.099243	-0.423462	-4.191062	1.431236
45076	0	1.225720	0.818334	9.893809	0.012259	0.008183	0.098938	-0.422049	-4.188434	1.429324
45077	0	1.214662	0.799206	9.936544	0.012146	0.007996	0.099365	-0.425624	-4.188057	1.429885
45078	0	1.220355	0.811641	9.930422	0.012208	0.008110	0.099304	-0.417881	-4.181857	1.431875
45079	0	1.233190	0.805513	9.905983	0.012329	0.008057	0.099060	-0.419097	-4.183988	1.431674
45080	0	1.233361	0.805676	9.899778	0.012334	0.008053	0.098998	-0.414092	-4.182594	1.430259
45081	0	1.245758	0.799391	9.844903	0.012451	0.007996	0.098450	-0.415491	-4.188942	1.427734
45082	0	1.216182	0.835651	9.911889	0.012158	0.008358	0.099119	-0.416688	-4.191788	1.427887
45083	0	1.245521	0.848431	9.918159	0.012451	0.008484	0.099182	-0.415671	-4.195346	1.423605
45084	0	1.239719	0.830340	9.948525	0.012398	0.008301	0.099485	-0.412184	-4.193580	1.423279
45085	0	1.245717	0.842375	9.918130	0.012451	0.008423	0.099182	-0.410587	-4.199373	1.425505
45086	0	1.253231	0.842380	9.936224	0.012524	0.008424	0.099363	-0.409999	-4.208229	1.425889
45087	0	1.258429	0.836162	9.954696	0.012573	0.008362	0.099548	-0.409601	-4.219807	1.420932
45088	0	1.229692	0.811798	10.003281	0.012290	0.008117	0.100034	-0.407605	-4.226616	1.422749
45089	0	1.227616	0.848094	9.985277	0.012268	0.008484	0.099854	-0.410395	-4.234777	1.419561
45090	0	1.277998	0.834961	9.966802	0.012773	0.008355	0.099669	-0.416126	-4.242174	1.423637
45091	0	1.251817	0.842410	10.021888	0.012512	0.008423	0.100220	-0.414146	-4.247849	1.432528
45092	0	1.247206	0.830092	10.076611	0.012463	0.008303	0.100767	-0.415555	-4.257451	1.440880
45093	0	1.239788	0.835893	10.107351	0.012390	0.008362	0.101074	-0.418243	-4.265105	1.438602
45094	0	1.271490	0.853358	10.082802	0.012711	0.008538	0.100828	-0.422980	-4.268906	1.437357
45095	0	1.294143	0.829956	10.070785	0.012939	0.008301	0.100708	-0.423827	-4.270046	1.439696
45096	0	1.246165	0.842053	10.040101	0.012455	0.008420	0.100402	-0.422650	-4.276519	1.436666
45097	0	1.251860	0.823464	10.119591	0.012512	0.008240	0.101196	-0.427854	-4.282640	1.433815
45098	0	1.270845	0.834603	10.101258	0.012708	0.008351	0.101012	-0.433343	-4.282374	1.430866
45099	0	1.281677	0.842052	10.150174	0.012817	0.008423	0.101501	-0.435476	-4.280583	1.432488
45100	0	1.269269	0.816851	10.107475	0.012693	0.008174	0.101074	-0.441135	-4.278679	1.431803
45101	0	1.287071	0.841962	10.107547	0.012878	0.008423	0.101074	-0.444387	-4.268871	1.430133
45102	0	1.255644	0.804704	10.083229	0.012557	0.008050	0.100832	-0.447219	-4.267115	1.428317
45103	0	1.269166	0.829914	10.144102	0.012695	0.008301	0.101440	-0.448629	-4.261906	1.428753
45104	0	1.262670	0.835459	10.101441	0.012627	0.008358	0.101014	-0.451995	-4.260862	1.428029
45105	0	1.225874	0.823546	10.009915	0.012268	0.008240	0.100098	-0.456518	-4.249117	1.431307
45106	0	1.236646	0.817172	10.071123	0.012371	0.008169	0.100711	-0.453218	-4.242796	1.428147
45107	0	1.220262	0.829640	9.973235	0.012207	0.008301	0.099731	-0.457802	-4.236660	1.423856
45108	0	1.255871	0.828687	9.985546	0.012564	0.008291	0.099854	-0.462371	-4.229843	1.423933
45109	0	1.232466	0.830121	9.985403	0.012329	0.008301	0.099854	-0.461455	-4.223651	1.423645
45110	0	1.261990	0.817721	9.948804	0.012625	0.008179	0.099487	-0.462771	-4.217000	1.417507
45111	0	1.275061	0.854509	9.893871	0.012756	0.008545	0.098938	-0.462137	-4.209242	1.419015
45112	0	1.249997	0.817749	9.900018	0.012501	0.008179	0.099000	-0.463071	-4.207230	1.416125
45113	0	1.251053	0.793258	9.899940	0.012512	0.007935	0.098999	-0.464894	-4.204201	1.418644
45114	0	1.232272	0.810838	9.912178	0.012325	0.008113	0.099121	-0.469655	-4.200151	1.414406
45115	0	1.233220	0.811439	9.838856	0.012329	0.008118	0.098389	-0.472949	-4.202646	1.411739
45116	0	1.221490	0.798701	9.863167	0.012213	0.007988	0.098632	-0.473569	-4.204028	1.412952
45117	0	1.221103	0.793274	9.899868	0.012207	0.007935	0.098999	-0.475154	-4.207546	1.417231
45118	0	1.203653	0.804556	9.918116	0.012032	0.008053	0.099181	-0.482992	-4.212170	1.418838
45119	0	1.233049	0.805080	9.973175	0.012329	0.008057	0.099731	-0.489189	-4.212658	1.419124
45120	0	1.221494	0.785631	9.954810	0.012210	0.007861	0.099548	-0.494196	-4.217360	1.417226
45121	0	1.239520	0.793576	9.966969	0.012390	0.007935	0.099670	-0.492310	-4.222061	1.414676
45122	0	1.283910	0.805905	10.021622	0.012827	0.008059	0.100218	-0.491097	-4.234846	1.417877
45123	0	1.246069	0.805688	9.985231	0.012451	0.008057	0.099854	-0.490251	-4.244641	1.414600
45124	0	1.284241	0.805064	9.972830	0.012836	0.008057	0.099729	-0.496569	-4.250367	1.417781
45125	0	1.276189	0.804876	10.021965	0.012756	0.008057	0.100220	-0.505019	-4.255606	1.412394
45126	0	1.283694	0.809998	10.027877	0.012828	0.008101	0.100280	-0.506120	-4.264832	1.413419
45127	0	1.252207	0.798908	10.076834	0.012512	0.007996	0.100769	-0.512934	-4.274922	1.418780
45128	0	1.272650	0.834144	10.094930	0.012714	0.008348	0.100950	-0.520253	-4.287508	1.422305
45129	0	1.258039	0.817515	10.101258	0.012573	0.008179	0.101013	-0.523733	-4.294499	1.421011
45130	0	1.252778	0.817427	10.076672	0.012527	0.008171	0.100767	-0.519655	-4.294832	1.421188
45131	0	1.282088	0.817543	10.113508	0.012817	0.008179	0.101135	-0.522852	-4.297693	1.415403
45132	0	1.276515	0.810778	10.058497	0.012763	0.008111	0.100585	-0.526011	-4.299013	1.418954
45133	0	1.257579	0.799469	10.101294	0.012573	0.007996	0.101013	-0.526556	-4.300809	1.423718
45134	0	1.276090	0.805455	10.107331	0.012761	0.008055	0.101073	-0.526305	-4.299469	1.426236
45135	0	1.293865	0.817399	10.107470	0.012939	0.008179	0.101074	-0.531188	-4.297470	1.421756
45136	0	1.244296	0.798454	10.064787	0.012449	0.007986	0.100647	-0.532546	-4.289218	1.418898
45137	0	1.275333	0.786638	10.064791	0.012756	0.007874	0.100647	-0.540231	-4.284707	1.416015
45138	0	1.287019	0.815761	10.058756	0.012872	0.008163	0.100587	-0.546417	-4.281859	1.415205
45139	0	1.269073	0.823379	10.070907	0.012695	0.008240	0.100708	-0.552760	-4.275573	1.414698
45140	0	1.280099	0.834211	10.022312	0.012808	0.008349	0.100222	-0.560691	-4.266658	1.412494
45141	0	1.244133	0.798991	10.046554	0.012451	0.007996	0.100464	-0.566820	-4.254372	1.410720
45142	0	1.242745	0.785757	10.022340	0.012431	0.007862	0.100223	-0.571560	-4.249077	1.412504
45143	0	1.244716	0.792881	9.985447	0.012451	0.007935	0.099854	-0.577733	-4.243396	1.412788
45144	0	1.249829	0.804362	9.967208	0.012504	0.008044	0.099671	-0.578049	-4.236188	1.416590
45145	0	1.244671	0.805249	10.009855	0.012451	0.008057	0.100098	-0.582379	-4.230002	1.418265
45146	0	1.261886	0.786191	9.918407	0.012625	0.007865	0.099183	-0.585472	-4.222134	1.419267
45147	0	1.238481	0.780422	9.918345	0.012390	0.007812	0.099182	-0.594593	-4.214913	1.419589
45148	0	1.249367	0.791471	9.912411	0.012501	0.007917	0.099123	-0.597328	-4.205650	1.416378
45149	0	1.244839	0.793518	9.881622	0.012451	0.007935	0.098816	-0.596199	-4.201342	1.416613
45150	0	1.238515	0.787323	9.906007	0.012384	0.007874	0.099060	-0.597194	-4.201102	1.418885
45151	0	1.214296	0.787419	9.851106	0.012146	0.007874	0.098511	-0.596023	-4.196492	1.418529
45152	0	1.238989	0.793369	9.893733	0.012383	0.007936	0.098938	-0.597602	-4.202812	1.417764
45153	0	1.233212	0.768613	9.899898	0.012329	0.007690	0.098999	-0.602072	-4.205211	1.414939
45154	0	1.227864	0.828591	9.924206	0.012274	0.008291	0.099242	-0.607698	-4.209698	1.413910
45155	0	1.251618	0.848497	9.893739	0.012512	0.008484	0.098938	-0.605947	-4.213169	1.414627
45156	0	1.222291	0.805724	9.881310	0.012215	0.008059	0.098814	-0.606906	-4.221610	1.414953
45157	0	1.245448	0.799276	9.948712	0.012451	0.007996	0.099487	-0.609672	-4.224311	1.413649
45158	0	1.258580	0.823417	9.972966	0.012580	0.008233	0.099730	-0.607878	-4.229935	1.414377
45159	0	1.233509	0.799446	9.966976	0.012329	0.007996	0.099670	-0.608663	-4.235718	1.410231
45160	0	1.234832	0.787193	9.978951	0.012341	0.007871	0.099791	-0.606687	-4.243528	1.410406
45161	0	1.245831	0.812199	9.948606	0.012451	0.008118	0.099487	-0.601196	-4.250616	1.411160
45162	0	1.296064	0.824804	10.027696	0.012954	0.008247	0.100278	-0.599898	-4.257363	1.407545
45163	0	1.294953	0.823821	10.003544	0.012939	0.008240	0.100037	-0.601063	-4.267778	1.406678
45164	0	1.260019	0.774550	10.064341	0.012593	0.007748	0.100644	-0.602960	-4.274555	1.404581
45165	0	1.270416	0.811407	10.089029	0.012695	0.008118	0.100891	-0.606481	-4.283497	1.403695
45166	0	1.259620	0.792933	10.162072	0.012590	0.007927	0.101622	-0.603281	-4.288921	1.403251
45167	0	1.264326	0.799604	10.101203	0.012634	0.007996	0.101013	-0.602234	-4.297993	1.404637
45168	0	1.296124	0.799322	10.131522	0.012958	0.007996	0.101315	-0.604399	-4.301040	1.405907
45169	0	1.276112	0.799676	10.095145	0.012756	0.007996	0.100952	-0.602586	-4.305352	1.407367
45170	0	1.270196	0.793794	10.162187	0.012705	0.007936	0.101622	-0.600521	-4.301020	1.404861
45171	0	1.287979	0.817745	10.150139	0.012878	0.008179	0.101501	-0.601466	-4.301477	1.405596
45172	0	1.281942	0.792919	10.162288	0.012820	0.007932	0.101623	-0.603851	-4.299470	1.406935
45173	0	1.275381	0.799866	10.174568	0.012756	0.007996	0.101746	-0.600002	-4.295533	1.408924
45174	0	1.268798	0.800535	10.156238	0.012690	0.008001	0.101562	-0.595060	-4.292646	1.402859
45175	0	1.281516	0.818227	10.107421	0.012817	0.008179	0.101074	-0.590611	-4.289042	1.402148
45176	0	1.280633	0.818788	10.021937	0.012813	0.008185	0.100219	-0.587391	-4.280787	1.400530
45177	0	1.250780	0.830073	10.046442	0.012512	0.008301	0.100464	-0.587042	-4.274673	1.402931
45178	0	1.268379	0.824493	10.064767	0.012686	0.008239	0.100648	-0.579651	-4.271327	1.401901
45179	0	1.250879	0.787640	10.028096	0.012512	0.007874	0.100281	-0.575976	-4.266347	1.398057
45180	0	1.250032	0.782086	9.997596	0.012506	0.007817	0.099976	-0.571491	-4.259308	1.399599
45181	0	1.256809	0.793452	9.979313	0.012573	0.007935	0.099792	-0.571153	-4.252322	1.400755
45182	0	1.219022	0.781502	9.961083	0.012197	0.007812	0.099610	-0.566805	-4.243984	1.405428
45183	0	1.256891	0.799532	9.942684	0.012573	0.007996	0.099426	-0.566738	-4.237931	1.402903
45184	0	1.225937	0.775233	9.930503	0.012259	0.007751	0.099305	-0.564213	-4.236715	1.404158
45185	0	1.232829	0.787410	9.906012	0.012329	0.007874	0.099060	-0.563129	-4.234691	1.401606
45186	0	1.208403	0.787674	9.905968	0.012083	0.007874	0.099060	-0.558981	-4.234733	1.398474
45187	0	1.214315	0.806153	9.936519	0.012146	0.008057	0.099365	-0.552965	-4.230353	1.399098
45188	0	1.226728	0.788047	9.930284	0.012262	0.007883	0.099303	-0.555450	-4.234936	1.399719
45189	0	1.202803	0.787629	9.905934	0.012024	0.007874	0.099060	-0.551800	-4.238567	1.401431
45190	0	1.227820	0.769421	9.936309	0.012276	0.007695	0.099363	-0.552469	-4.240356	1.403961
45191	0	1.245211	0.812103	9.918174	0.012451	0.008118	0.099182	-0.548154	-4.240329	1.402723
45192	0	1.233480	0.788040	9.887544	0.012331	0.007879	0.098876	-0.546352	-4.243612	1.401021
45193	0	1.233499	0.799899	9.979148	0.012329	0.007996	0.099792	-0.541981	-4.249250	1.400386
45194	0	1.216059	0.806470	9.923981	0.012157	0.008063	0.099240	-0.539916	-4.251773	1.396369
45195	0	1.226948	0.793706	9.985314	0.012268	0.007935	0.099854	-0.536630	-4.252281	1.396981
45196	0	1.240031	0.812610	9.960721	0.012393	0.008122	0.099608	-0.531917	-4.259549	1.396974
45197	0	1.239827	0.812129	9.966910	0.012390	0.008118	0.099670	-0.527244	-4.267739	1.402243
45198	0	1.259903	0.806999	9.984891	0.012589	0.008063	0.099851	-0.519067	-4.277578	1.401975
45199	0	1.239814	0.830490	10.034047	0.012390	0.008301	0.100342	-0.513859	-4.285585	1.398507
45200	0	1.241202	0.794760	10.070402	0.012406	0.007942	0.100705	-0.507250	-4.290913	1.397599
45201	0	1.264214	0.800132	10.076760	0.012634	0.007996	0.100769	-0.500251	-4.298722	1.398108
45202	0	1.259986	0.812687	10.070288	0.012589	0.008128	0.100704	-0.501151	-4.310497	1.398633
45203	0	1.257738	0.811744	10.052440	0.012573	0.008118	0.100525	-0.500939	-4.314088	1.400896
45204	0	1.270977	0.793617	10.064400	0.012703	0.007934	0.100645	-0.497531	-4.320729	1.398927
45205	0	1.263804	0.800602	10.107292	0.012634	0.007996	0.101074	-0.485310	-4.323865	1.396945
45206	0	1.246499	0.802271	10.094796	0.012459	0.008016	0.100949	-0.476815	-4.329760	1.395995
45207	0	1.263244	0.806291	10.113498	0.012634	0.008057	0.101135	-0.469339	-4.326565	1.394727
45208	0	1.287521	0.831665	10.113394	0.012875	0.008313	0.101134	-0.464989	-4.326136	1.395713
45209	0	1.281969	0.830410	10.095158	0.012817	0.008301	0.100952	-0.460781	-4.327633	1.393585
45210	0	1.263185	0.837314	10.107263	0.012638	0.008368	0.101072	-0.454105	-4.319460	1.395058
45211	0	1.256685	0.842882	10.101348	0.012573	0.008423	0.101013	-0.447007	-4.311120	1.386659
45212	0	1.285943	0.837865	10.058621	0.012865	0.008373	0.100586	-0.440540	-4.303608	1.384335
45213	0	1.244531	0.812075	10.070848	0.012451	0.008118	0.100708	-0.436702	-4.295848	1.385133
45214	0	1.243607	0.806391	10.034201	0.012439	0.008062	0.100342	-0.434553	-4.291656	1.388741
45215	0	1.293345	0.830120	10.040357	0.012939	0.008301	0.100403	-0.433707	-4.283705	1.387776
45216	0	1.267705	0.860981	9.997695	0.012683	0.008606	0.099977	-0.428941	-4.275856	1.394196
45217	0	1.244511	0.824241	9.973198	0.012451	0.008240	0.099731	-0.425535	-4.267784	1.398513
45218	0	1.261545	0.806075	9.973327	0.012622	0.008061	0.099732	-0.425928	-4.259309	1.401404
45219	0	1.245061	0.848726	9.954812	0.012451	0.008484	0.099548	-0.421644	-4.257527	1.400268
45220	0	1.214386	0.806190	9.991374	0.012144	0.008063	0.099914	-0.422840	-4.256144	1.396236
45221	0	1.238813	0.830250	10.003673	0.012390	0.008301	0.100037	-0.420475	-4.252721	1.394983
45222	0	1.232568	0.836668	9.936490	0.012324	0.008365	0.099365	-0.417736	-4.253149	1.394994
45223	0	1.238731	0.824196	9.887712	0.012390	0.008240	0.098877	-0.414784	-4.248749	1.392972
45224	0	1.226252	0.806322	9.924292	0.012262	0.008060	0.099243	-0.411186	-4.247824	1.397721
45225	0	1.244985	0.794117	9.960901	0.012451	0.007935	0.099609	-0.403224	-4.245180	1.393697
45226	0	1.251560	0.819205	9.881409	0.012509	0.008191	0.098815	-0.401644	-4.251287	1.389704
45227	0	1.263868	0.824326	9.960853	0.012634	0.008240	0.099609	-0.397148	-4.255215	1.383472
45228	0	1.258559	0.830861	9.972897	0.012582	0.008307	0.099730	-0.395368	-4.258413	1.380163
45229	0	1.257659	0.824424	9.930340	0.012573	0.008240	0.099304	-0.389742	-4.261140	1.375306
45230	0	1.251804	0.812973	9.948522	0.012519	0.008126	0.099485	-0.385343	-4.259055	1.375353
45231	0	1.227323	0.805427	9.985307	0.012268	0.008057	0.099854	-0.387580	-4.263843	1.372648
45232	0	1.264892	0.811377	9.936253	0.012644	0.008112	0.099363	-0.385024	-4.268598	1.369368
45233	0	1.245726	0.823956	9.918138	0.012451	0.008240	0.099182	-0.384753	-4.274486	1.371569
45234	0	1.222609	0.817797	9.997285	0.012219	0.008178	0.099974	-0.384025	-4.280971	1.374764
45235	0	1.239648	0.829997	10.076833	0.012390	0.008301	0.100769	-0.384459	-4.287030	1.375124
45236	0	1.265258	0.842462	10.101023	0.012647	0.008421	0.101011	-0.379827	-4.292568	1.375566
45237	0	1.263328	0.811729	10.064713	0.012634	0.008118	0.100647	-0.379860	-4.290312	1.375281
45238	0	1.269515	0.811577	10.052476	0.012693	0.008117	0.100525	-0.380500	-4.291168	1.374024
45239	0	1.294423	0.830385	10.089025	0.012939	0.008301	0.100891	-0.376553	-4.295449	1.375097
45240	0	1.283195	0.824590	10.107164	0.012827	0.008245	0.101072	-0.375581	-4.300009	1.378048
45241	0	1.276318	0.836162	10.089027	0.012756	0.008362	0.100891	-0.375309	-4.306612	1.379333
45242	0	1.271145	0.841901	10.082806	0.012709	0.008422	0.100828	-0.378130	-4.308646	1.378826
45243	0	1.275435	0.830459	10.113519	0.012756	0.008301	0.101135	-0.373450	-4.305272	1.374106
45244	0	1.238731	0.818166	10.082919	0.012385	0.008185	0.100829	-0.377249	-4.306349	1.376133
45245	0	1.239263	0.829767	10.046382	0.012390	0.008301	0.100464	-0.380349	-4.308049	1.375718
45246	0	1.251400	0.835716	10.064622	0.012517	0.008355	0.100646	-0.377696	-4.303545	1.370579
45247	0	1.262954	0.823908	10.009831	0.012634	0.008240	0.100098	-0.378110	-4.297012	1.366578
45248	0	1.255963	0.798926	10.028258	0.012564	0.007994	0.100282	-0.382799	-4.291258	1.366562
45249	0	1.281754	0.842437	10.028061	0.012817	0.008423	0.100281	-0.380655	-4.290307	1.366360
45250	0	1.275122	0.823656	9.991475	0.012756	0.008243	0.099914	-0.387208	-4.283326	1.368118
45251	0	1.269044	0.829916	10.022048	0.012695	0.008301	0.100220	-0.388717	-4.276656	1.362073
45252	0	1.237703	0.817344	9.985491	0.012380	0.008175	0.099854	-0.390019	-4.272536	1.362584
45253	0	1.244777	0.824013	9.985391	0.012451	0.008240	0.099854	-0.389222	-4.267513	1.369703
45254	0	1.244165	0.824009	9.930453	0.012444	0.008240	0.099304	-0.388464	-4.263111	1.368619
45255	0	1.257339	0.793760	9.942601	0.012573	0.007935	0.099426	-0.384585	-4.262159	1.367017
45256	0	1.232638	0.818119	9.905971	0.012329	0.008184	0.099059	-0.387957	-4.257894	1.369682
45257	0	1.238904	0.835898	9.912147	0.012390	0.008362	0.099121	-0.390837	-4.255496	1.366272
45258	0	1.232167	0.841331	9.912191	0.012326	0.008416	0.099121	-0.393793	-4.249084	1.372746
45259	0	1.238994	0.817564	9.918241	0.012390	0.008179	0.099182	-0.396931	-4.247732	1.369792
45260	0	1.238961	0.810580	9.845008	0.012389	0.008111	0.098450	-0.402549	-4.247097	1.367045
45261	0	1.245389	0.835741	9.924319	0.012451	0.008362	0.099243	-0.407177	-4.249093	1.364342
45262	0	1.246194	0.828758	9.899762	0.012456	0.008291	0.098998	-0.410943	-4.254904	1.359812
45263	0	1.226920	0.805272	9.899920	0.012268	0.008057	0.098999	-0.415049	-4.255089	1.360920
45264	0	1.190689	0.798436	9.918197	0.011904	0.007987	0.099182	-0.417699	-4.257569	1.359346
45265	0	1.227173	0.817668	9.954806	0.012268	0.008179	0.099548	-0.419597	-4.260642	1.359477
45266	0	1.240336	0.842185	9.954625	0.012397	0.008418	0.099547	-0.414808	-4.266994	1.362215
45267	0	1.245507	0.829612	9.979238	0.012451	0.008301	0.099792	-0.419691	-4.270313	1.365999
45268	0	1.246763	0.816748	9.936331	0.012459	0.008169	0.099364	-0.421135	-4.279332	1.366785
45269	0	1.233803	0.829697	9.997480	0.012329	0.008301	0.099976	-0.424984	-4.288398	1.364757
45270	0	1.235603	0.828721	10.021703	0.012346	0.008292	0.100218	-0.430166	-4.298377	1.373050
45271	0	1.257689	0.823640	10.009747	0.012573	0.008240	0.100098	-0.433533	-4.301397	1.380780
45272	0	1.234269	0.847135	10.027937	0.012336	0.008476	0.100280	-0.438642	-4.308121	1.383950
45273	0	1.245833	0.811443	10.015806	0.012451	0.008118	0.100159	-0.441860	-4.315144	1.386963
45274	0	1.265808	0.823033	10.149860	0.012649	0.008233	0.101500	-0.444440	-4.324695	1.384273
45275	0	1.282363	0.835960	10.082947	0.012817	0.008362	0.100830	-0.446473	-4.330636	1.383798
45276	0	1.270976	0.811074	10.101119	0.012708	0.008113	0.101011	-0.448489	-4.331822	1.389426
45277	0	1.282163	0.854169	10.119602	0.012817	0.008545	0.101196	-0.451688	-4.335480	1.388153
45278	0	1.264657	0.817021	10.113398	0.012643	0.008172	0.101134	-0.453304	-4.338531	1.392613
45279	0	1.269773	0.805033	10.095235	0.012695	0.008057	0.100952	-0.460008	-4.340130	1.395205
45280	0	1.239141	0.791969	10.040338	0.012395	0.007921	0.100403	-0.461397	-4.335023	1.393010
45281	0	1.269500	0.818212	10.070777	0.012695	0.008179	0.100708	-0.457149	-4.333534	1.387918
45282	0	1.250783	0.799536	10.095217	0.012511	0.008002	0.100951	-0.464617	-4.328530	1.389407
45283	0	1.257076	0.823331	10.070884	0.012573	0.008240	0.100708	-0.471546	-4.324565	1.397979
45284	0	1.262734	0.840449	10.022125	0.012629	0.008410	0.100221	-0.476866	-4.322018	1.397612
45285	0	1.232394	0.805118	10.064804	0.012329	0.008057	0.100647	-0.482736	-4.315017	1.398075
45286	0	1.249104	0.804034	9.985715	0.012502	0.008045	0.099855	-0.488020	-4.301666	1.396394
45287	0	1.244489	0.817480	10.015979	0.012451	0.008179	0.100159	-0.492163	-4.293354	1.396446
45288	0	1.267785	0.816390	9.985645	0.012682	0.008170	0.099855	-0.498932	-4.287508	1.397161
45289	0	1.250693	0.823531	9.997661	0.012512	0.008240	0.099976	-0.503662	-4.280333	1.395628
45290	0	1.261883	0.822627	9.973431	0.012624	0.008230	0.099733	-0.507828	-4.273503	1.392267
45291	0	1.208419	0.811850	9.930423	0.012085	0.008118	0.099304	-0.506519	-4.271461	1.395477
45292	0	1.238768	0.823079	9.960931	0.012388	0.008241	0.099608	-0.517482	-4.269662	1.400966
45293	0	1.214345	0.786761	9.869463	0.012146	0.007874	0.098694	-0.523973	-4.265569	1.399832
45294	0	1.232049	0.804089	9.936682	0.012323	0.008044	0.099366	-0.527462	-4.261092	1.400798
45295	0	1.220617	0.799052	9.887747	0.012207	0.007996	0.098877	-0.532952	-4.258945	1.402242
45296	0	1.226707	0.810388	9.930531	0.012266	0.008107	0.099305	-0.536345	-4.258841	1.397134
45297	0	1.208444	0.787114	9.899928	0.012085	0.007874	0.098999	-0.538732	-4.257091	1.398819
45298	0	1.239175	0.810979	9.893784	0.012389	0.008112	0.098938	-0.540798	-4.258896	1.402874
45299	0	1.245227	0.830012	9.869376	0.012451	0.008301	0.098694	-0.541149	-4.258991	1.402503
45300	0	1.251663	0.823722	9.881470	0.012514	0.008238	0.098815	-0.541432	-4.260741	1.401386
45301	0	1.226851	0.823686	9.930438	0.012268	0.008240	0.099304	-0.544348	-4.260095	1.399319
45302	0	1.233421	0.810691	9.991437	0.012330	0.008111	0.099915	-0.548571	-4.263708	1.392389
45303	0	1.239698	0.799087	9.930373	0.012390	0.007996	0.099304	-0.553533	-4.270435	1.388946
45304	0	1.246912	0.804306	10.040060	0.012465	0.008046	0.100401	-0.556601	-4.274507	1.395953
45305	0	1.264343	0.811538	9.979151	0.012634	0.008118	0.099792	-0.558705	-4.283822	1.399923
45306	0	1.229443	0.786778	10.021593	0.012286	0.007869	0.100217	-0.559343	-4.292071	1.397284
45307	0	1.239848	0.805163	10.015806	0.012390	0.008057	0.100159	-0.564561	-4.300438	1.393160
45308	0	1.259511	0.810610	10.015616	0.012589	0.008107	0.100157	-0.565336	-4.305730	1.391456
45309	0	1.269909	0.835829	9.997540	0.012695	0.008362	0.099976	-0.568918	-4.308902	1.389110
45310	0	1.258167	0.792367	10.101239	0.012581	0.007927	0.101012	-0.572207	-4.308652	1.393770
45311	0	1.282176	0.823530	10.089092	0.012817	0.008240	0.100891	-0.576759	-4.312435	1.398217
45312	0	1.276457	0.810544	10.082939	0.012765	0.008108	0.100829	-0.579409	-4.310882	1.398542
45313	0	1.294211	0.817763	10.101293	0.012939	0.008179	0.101013	-0.580174	-4.312716	1.398028
45314	0	1.269974	0.824012	10.095097	0.012700	0.008237	0.100951	-0.576119	-4.311170	1.397271
45315	0	1.251681	0.805285	10.089085	0.012512	0.008057	0.100891	-0.579960	-4.315218	1.397323
45316	0	1.252103	0.804725	10.131744	0.012521	0.008048	0.101317	-0.580468	-4.314341	1.397851
45317	0	1.281589	0.817336	10.034242	0.012817	0.008179	0.100342	-0.586175	-4.311511	1.391969
45318	0	1.262868	0.804270	10.107559	0.012630	0.008045	0.101075	-0.588608	-4.308355	1.388432
45319	0	1.275156	0.805238	10.022068	0.012756	0.008057	0.100220	-0.593099	-4.301739	1.386410
45320	0	1.255732	0.798385	10.101499	0.012563	0.007986	0.101014	-0.595262	-4.294451	1.384446
[truncated: 617 more rows]
