# Supplementary material for: Properties of traditional bamboo carrying poles have implications for user interactions
Source: PLoS One. 2018 May 10;13(5):e0196208. doi: 10.1371/journal.pone.0196208 (PMC5945030; doi:10.1371/journal.pone.0196208)
Supplement: S1 Text — (ZIP) [file pone.0196208.s005.zip › ResTest_PoleN_MeLoad2.txt]

// Start Time: Unknown
// Update Rate: 100.0Hz
// Filter Profile: human (34.3)
// Firmware Version: 2.1.4
PacketCounter	SampleTimeFine	Acc_X	Acc_Y	Acc_Z	VelInc_X	VelInc_Y	VelInc_Z	Roll	Pitch	Yaw	Latitude	Longitude	Altitude	Vel_X	Vel_Y	Vel_Z
43326	0	-0.734828	0.249340	7.278415	-0.007222	0.002519	0.072796	-0.403923	5.366182	2.332805
43327	0	-0.808596	0.234907	7.719478	-0.007935	0.002380	0.077209	-0.449578	5.590743	2.343596
43328	0	-0.874288	0.197875	8.210359	-0.008562	0.002008	0.082122	-0.490086	5.842844	2.358566
43329	0	-0.948311	0.173592	8.768628	-0.009277	0.001770	0.087708	-0.533627	6.111505	2.371846
43330	0	-1.007033	0.214346	9.447664	-0.009843	0.002184	0.094500	-0.581592	6.387171	2.385234
43331	0	-1.080924	0.232929	10.062172	-0.010559	0.002380	0.100647	-0.638552	6.671831	2.401487
43332	0	-1.129016	0.167107	10.667167	-0.011029	0.001722	0.106698	-0.692423	6.951888	2.414682
43333	0	-1.192699	0.092775	11.423053	-0.011658	0.000977	0.114258	-0.740116	7.221708	2.430339
43334	0	-1.199568	0.052677	12.028172	-0.011737	0.000567	0.120307	-0.777805	7.468104	2.439347
43335	0	-1.214109	0.136607	12.546586	-0.011902	0.001404	0.125488	-0.811017	7.686345	2.454467
43336	0	-1.230706	0.190026	13.012372	-0.012094	0.001935	0.130143	-0.840626	7.874225	2.464543
43337	0	-1.213852	0.149372	13.493345	-0.011963	0.001526	0.134949	-0.867177	8.023273	2.471354
43338	0	-1.250471	0.070036	13.789720	-0.012383	0.000727	0.137908	-0.888534	8.123942	2.476242
43339	0	-1.252704	0.071438	13.982487	-0.012451	0.000732	0.139832	-0.903012	8.186079	2.478836
43340	0	-1.249410	0.124138	14.073265	-0.012482	0.001245	0.140734	-0.905896	8.196273	2.473361
43341	0	-1.277998	0.152671	14.068943	-0.012817	0.001526	0.140686	-0.905469	8.165845	2.470358
43342	0	-1.270019	0.245981	13.874892	-0.012805	0.002442	0.138740	-0.891412	8.079318	2.467932
43343	0	-1.291084	0.148344	13.551231	-0.013062	0.001465	0.135498	-0.876653	7.952062	2.455215
43344	0	-1.270022	0.165173	13.194279	-0.012891	0.001622	0.131925	-0.851730	7.786585	2.449221
43345	0	-1.266102	0.174903	12.642529	-0.012878	0.001709	0.126404	-0.816428	7.589642	2.438407
43346	0	-1.228349	0.151955	12.152583	-0.012522	0.001480	0.121502	-0.780106	7.365019	2.432344
43347	0	-1.165358	0.163049	11.507617	-0.011902	0.001587	0.115051	-0.737775	7.117886	2.421941
43348	0	-1.154743	0.128594	10.902471	-0.011798	0.001242	0.108998	-0.692389	6.854769	2.408562
43349	0	-1.086601	0.151070	10.354079	-0.011108	0.001465	0.103516	-0.642668	6.586574	2.400651
43350	0	-1.049764	0.116324	9.632605	-0.010719	0.001122	0.096302	-0.595225	6.323066	2.386097
43351	0	-0.992766	0.162038	9.096439	-0.010132	0.001587	0.090942	-0.554048	6.066015	2.371540
43352	0	-0.932451	0.174172	8.520540	-0.009505	0.001710	0.085186	-0.512195	5.823053	2.357534
43353	0	-0.918433	0.198031	8.021737	-0.009338	0.001953	0.080200	-0.474113	5.603100	2.345529
43354	0	-0.849081	0.251529	7.640004	-0.008618	0.002493	0.076386	-0.441139	5.411878	2.331214
43355	0	-0.813770	0.209321	7.313106	-0.008240	0.002075	0.073120	-0.413438	5.252060	2.322955
43356	0	-0.784636	0.218468	7.095162	-0.007920	0.002171	0.070944	-0.390957	5.132781	2.312542
43357	0	-0.775848	0.184036	6.879249	-0.007812	0.001831	0.068787	-0.375804	5.042826	2.311030
43358	0	-0.767368	0.197790	6.849629	-0.007706	0.001971	0.068493	-0.364855	4.989305	2.308894
43359	0	-0.737780	0.189238	6.793293	-0.007385	0.001892	0.067932	-0.364424	4.976721	2.308912
43360	0	-0.714649	0.201499	6.744269	-0.007127	0.002014	0.067445	-0.362909	5.010136	2.309968
43361	0	-0.724361	0.194786	6.866034	-0.007202	0.001953	0.068665	-0.371464	5.079277	2.311943
43362	0	-0.723271	0.260036	7.145742	-0.007167	0.002613	0.071464	-0.391484	5.184792	2.315112
43363	0	-0.765580	0.309463	7.488202	-0.007568	0.003113	0.074890	-0.418828	5.318516	2.321649
43364	0	-0.780521	0.293440	7.809716	-0.007690	0.002953	0.078108	-0.444906	5.486817	2.327472
43365	0	-0.831455	0.241593	8.220152	-0.008179	0.002441	0.082214	-0.479754	5.676055	2.331951
43366	0	-0.856018	0.218036	8.638437	-0.008404	0.002204	0.086399	-0.510262	5.883363	2.342129
43367	0	-0.884621	0.204985	9.214668	-0.008667	0.002075	0.092163	-0.540826	6.106001	2.358388
43368	0	-0.948684	0.259818	9.742086	-0.009291	0.002631	0.097439	-0.578705	6.336547	2.370271
43369	0	-1.015074	0.288988	10.258151	-0.009949	0.002930	0.102600	-0.622274	6.562059	2.378803
43370	0	-1.033448	0.238096	10.730487	-0.010128	0.002419	0.107324	-0.661431	6.782375	2.389295
43371	0	-1.106597	0.191537	11.368975	-0.010864	0.001953	0.113708	-0.698726	6.985581	2.394264
43372	0	-1.134909	0.135558	11.871908	-0.011164	0.001385	0.118736	-0.726230	7.164441	2.397964
43373	0	-1.152372	0.161728	12.260411	-0.011353	0.001648	0.122620	-0.754227	7.324327	2.403738
43374	0	-1.149470	0.211012	12.684817	-0.011341	0.002133	0.126862	-0.774588	7.462983	2.410099
43375	0	-1.147032	0.168984	12.914025	-0.011353	0.001709	0.129150	-0.790884	7.567349	2.418867
43376	0	-1.167007	0.166072	13.199145	-0.011594	0.001669	0.131998	-0.797648	7.633466	2.423092
43377	0	-1.169016	0.109591	13.250449	-0.011658	0.001099	0.132507	-0.799744	7.661432	2.426951
43378	0	-1.158895	0.133913	13.213638	-0.011600	0.001337	0.132135	-0.798222	7.651475	2.422419
43379	0	-1.166069	0.166069	13.159680	-0.011719	0.001648	0.131592	-0.787503	7.600949	2.417858
43380	0	-1.174917	0.205244	13.014529	-0.011848	0.002039	0.130136	-0.776017	7.513535	2.414694
43381	0	-1.182917	0.209619	12.672122	-0.011963	0.002075	0.126709	-0.757641	7.392644	2.408622
43382	0	-1.160485	0.171990	12.332949	-0.011764	0.001688	0.123315	-0.728732	7.245223	2.401003
43383	0	-1.135539	0.143365	11.940174	-0.011536	0.001404	0.119385	-0.701071	7.072379	2.388099
43384	0	-1.111593	0.149868	11.412705	-0.011313	0.001460	0.114108	-0.663154	6.874116	2.380287
43385	0	-1.078887	0.216585	10.884491	-0.010986	0.002136	0.108826	-0.632994	6.666343	2.365212
43386	0	-1.054208	0.222609	10.375574	-0.010733	0.002192	0.103737	-0.595740	6.455933	2.354582
43387	0	-1.013378	0.204618	9.816280	-0.010315	0.002014	0.098145	-0.559223	6.244515	2.344556
43388	0	-0.974159	0.149498	9.380330	-0.009909	0.001464	0.093786	-0.522083	6.040537	2.331197
43389	0	-0.924731	0.185582	8.906575	-0.009399	0.001831	0.089050	-0.490995	5.844945	2.319067
43390	0	-0.897492	0.178015	8.488335	-0.009110	0.001756	0.084869	-0.458693	5.662055	2.309723
43391	0	-0.836848	0.215619	8.161542	-0.008484	0.002136	0.081604	-0.431274	5.500087	2.298859
43392	0	-0.835407	0.182281	7.827945	-0.008446	0.001807	0.078270	-0.408935	5.365918	2.293919
43393	0	-0.810615	0.215023	7.624028	-0.008179	0.002136	0.076233	-0.388267	5.256883	2.286481
43394	0	-0.835284	0.223323	7.454464	-0.008404	0.002224	0.074539	-0.374365	5.178561	2.285593
43395	0	-0.790521	0.238519	7.342831	-0.007935	0.002380	0.073425	-0.367033	5.132722	2.284651
43396	0	-0.756443	0.221125	7.294327	-0.007571	0.002206	0.072943	-0.358598	5.122023	2.283015
43397	0	-0.789274	0.219726	7.299597	-0.007874	0.002197	0.072998	-0.358582	5.152090	2.288412
43398	0	-0.770745	0.195160	7.372166	-0.007668	0.001952	0.073726	-0.359284	5.212553	2.290556
43399	0	-0.811231	0.188404	7.592201	-0.008057	0.001892	0.075928	-0.371167	5.296464	2.294654
43400	0	-0.825289	0.265351	7.871599	-0.008172	0.002668	0.078724	-0.392394	5.414047	2.296221
43401	0	-0.840067	0.242529	8.159428	-0.008301	0.002441	0.081604	-0.414549	5.554165	2.306497
43402	0	-0.869163	0.226520	8.541762	-0.008572	0.002285	0.085429	-0.440551	5.715004	2.312275
43403	0	-0.923221	0.205380	8.952498	-0.009094	0.002075	0.089539	-0.467304	5.891446	2.318910
43404	0	-0.922854	0.182269	9.364806	-0.009078	0.001846	0.093662	-0.495547	6.075458	2.324634
43405	0	-0.956581	0.234800	9.825137	-0.009399	0.002380	0.098267	-0.532550	6.269337	2.332865
43406	0	-1.010802	0.240385	10.261215	-0.009931	0.002434	0.102629	-0.565206	6.467275	2.340366
43407	0	-1.061440	0.234968	10.789358	-0.010437	0.002380	0.107910	-0.597066	6.655508	2.347166
43408	0	-1.091726	0.161155	11.231539	-0.010746	0.001644	0.112331	-0.629586	6.830051	2.354485
43409	0	-1.102747	0.186486	11.595187	-0.010864	0.001892	0.115967	-0.655855	6.991196	2.360479
43410	0	-1.122051	0.180840	11.940249	-0.011079	0.001835	0.119415	-0.680765	7.127040	2.363924
43411	0	-1.147329	0.223934	12.260876	-0.011353	0.002258	0.122620	-0.697980	7.239752	2.369555
43412	0	-1.157643	0.177644	12.588485	-0.011478	0.001792	0.125894	-0.711884	7.328897	2.369042
43413	0	-1.159051	0.164187	12.707029	-0.011536	0.001648	0.127075	-0.717113	7.378245	2.372542
43414	0	-1.171871	0.114100	12.755200	-0.011707	0.001147	0.127553	-0.722613	7.388349	2.376276
43415	0	-1.182075	0.146802	12.890806	-0.011841	0.001465	0.128906	-0.719813	7.370397	2.378309
43416	0	-1.162031	0.160854	12.812077	-0.011679	0.001593	0.128116	-0.705893	7.318122	2.375647
43417	0	-1.150707	0.135720	12.647289	-0.011597	0.001343	0.126465	-0.693217	7.236879	2.372774
43418	0	-1.159952	0.138989	12.435653	-0.011726	0.001370	0.124345	-0.675887	7.119964	2.367088
43419	0	-1.096128	0.130980	12.061866	-0.011108	0.001282	0.120605	-0.649843	6.980151	2.362180
43420	0	-1.084068	0.154324	11.674027	-0.011007	0.001518	0.116725	-0.626075	6.816577	2.354531
43421	0	-1.062828	0.192642	11.213776	-0.010803	0.001892	0.112122	-0.591767	6.637765	2.348587
43422	0	-1.041022	0.211283	10.801942	-0.010589	0.002080	0.108003	-0.557799	6.448496	2.337999
43423	0	-1.014205	0.235310	10.347097	-0.010315	0.002319	0.103455	-0.521189	6.256973	2.333087
43424	0	-1.006123	0.216608	9.856001	-0.010230	0.002139	0.098543	-0.490659	6.060680	2.323674
43425	0	-0.966626	0.234996	9.407108	-0.009827	0.002319	0.094055	-0.454151	5.865258	2.318013
43426	0	-0.913199	0.234473	8.988836	-0.009276	0.002316	0.089874	-0.418884	5.681151	2.309923
43427	0	-0.903092	0.234208	8.631623	-0.009155	0.002319	0.086304	-0.389347	5.516060	2.298786
43428	0	-0.844297	0.219861	8.298116	-0.008551	0.002179	0.082971	-0.363063	5.367376	2.287249
43429	0	-0.796932	0.270200	8.033044	-0.008057	0.002686	0.080322	-0.340108	5.242752	2.285918
43430	0	-0.776123	0.266864	7.741411	-0.007828	0.002656	0.077408	-0.321773	5.144219	2.279350
43431	0	-0.764225	0.208180	7.623758	-0.007690	0.002075	0.076233	-0.312163	5.071738	2.275271
43432	0	-0.781084	0.215376	7.514672	-0.007840	0.002149	0.075144	-0.304528	5.026972	2.270090
43433	0	-0.761841	0.232343	7.464699	-0.007629	0.002319	0.074646	-0.298344	5.010019	2.266737
43434	0	-0.786402	0.238767	7.452453	-0.007852	0.002388	0.074526	-0.298821	5.029001	2.264632
43435	0	-0.796858	0.249637	7.537503	-0.007935	0.002502	0.075378	-0.307929	5.080554	2.266532
43436	0	-0.805920	0.229940	7.658596	-0.008004	0.002307	0.076591	-0.318943	5.162720	2.265242
43437	0	-0.812621	0.230459	7.921697	-0.008057	0.002319	0.079224	-0.339989	5.263155	2.269483
43438	0	-0.853933	0.208805	8.255708	-0.008446	0.002105	0.082566	-0.362813	5.392783	2.280673
43439	0	-0.890255	0.199820	8.598726	-0.008789	0.002014	0.085999	-0.383620	5.543728	2.291191
43440	0	-0.945920	0.190002	8.901325	-0.009330	0.001920	0.089026	-0.408472	5.710031	2.300519
43441	0	-0.966777	0.162720	9.269767	-0.009521	0.001648	0.092712	-0.433491	5.890477	2.315187
43442	0	-1.010786	0.206751	9.748814	-0.009952	0.002091	0.097504	-0.460944	6.073885	2.322744
43443	0	-1.029651	0.192686	10.160753	-0.010132	0.001953	0.101624	-0.489859	6.259293	2.333518
43444	0	-1.034381	0.241817	10.664222	-0.010173	0.002446	0.106658	-0.519286	6.442747	2.341764
43445	0	-1.084649	0.210744	11.064125	-0.010681	0.002136	0.110657	-0.548338	6.613657	2.354360
43446	0	-1.105973	0.174747	11.451683	-0.010902	0.001771	0.114532	-0.571191	6.770779	2.362690
43447	0	-1.143091	0.162193	11.778480	-0.011292	0.001648	0.117798	-0.596029	6.906178	2.366478
43448	0	-1.139325	0.176099	12.130119	-0.011273	0.001777	0.121312	-0.610527	7.019221	2.368590
43449	0	-1.132450	0.169624	12.370988	-0.011230	0.001709	0.123718	-0.622073	7.106125	2.369897
43450	0	-1.154816	0.136281	12.577050	-0.011483	0.001377	0.125776	-0.634819	7.165064	2.375308
43451	0	-1.181313	0.115521	12.633970	-0.011780	0.001160	0.126343	-0.638714	7.195046	2.379848
43452	0	-1.184145	0.115683	12.731316	-0.011847	0.001150	0.127313	-0.632913	7.189475	2.376410
43453	0	-1.167617	0.184223	12.744516	-0.011719	0.001831	0.127441	-0.623332	7.151097	2.368915
43454	0	-1.168363	0.192735	12.641708	-0.011757	0.001914	0.126410	-0.611719	7.084546	2.364150
43455	0	-1.154903	0.190856	12.403337	-0.011658	0.001892	0.124023	-0.597072	6.983991	2.359312
43456	0	-1.149145	0.158040	12.094356	-0.011629	0.001557	0.120931	-0.576010	6.853479	2.351781
43457	0	-1.125992	0.112632	11.756830	-0.011414	0.001099	0.117554	-0.549921	6.703696	2.341756
43458	0	-1.088740	0.148656	11.369105	-0.011056	0.001457	0.113675	-0.521232	6.533716	2.332956
43459	0	-1.069076	0.180171	10.908650	-0.010864	0.001770	0.109070	-0.488825	6.351322	2.326223
43460	0	-1.041831	0.210538	10.509067	-0.010592	0.002074	0.105074	-0.455816	6.162372	2.316061
43461	0	-1.002848	0.229741	10.096778	-0.010193	0.002258	0.100952	-0.412345	5.975699	2.306433
43462	0	-0.990154	0.175088	9.636121	-0.010063	0.001721	0.096345	-0.378159	5.783355	2.299710
43463	0	-0.931490	0.210408	9.217730	-0.009460	0.002075	0.092163	-0.343094	5.602278	2.292670
43464	0	-0.886548	0.252093	8.902850	-0.008997	0.002497	0.089016	-0.312719	5.432905	2.285318
43465	0	-0.849096	0.239984	8.491096	-0.008606	0.002380	0.084900	-0.287180	5.277525	2.284281
43466	0	-0.828401	0.231039	8.255009	-0.008383	0.002295	0.082541	-0.267171	5.140212	2.281562
43467	0	-0.816314	0.245467	8.014661	-0.008240	0.002441	0.080139	-0.248733	5.030538	2.275519
43468	0	-0.785078	0.259902	7.820577	-0.007908	0.002589	0.078200	-0.234816	4.946714	2.269751
43469	0	-0.746954	0.287548	7.648050	-0.007507	0.002869	0.076477	-0.224922	4.889899	2.265006
43470	0	-0.753341	0.288781	7.624141	-0.007554	0.002882	0.076240	-0.216459	4.858651	2.263362
43471	0	-0.750731	0.286875	7.513427	-0.007507	0.002869	0.075134	-0.216472	4.858397	2.262953
43472	0	-0.746657	0.268334	7.562064	-0.007446	0.002686	0.075623	-0.219832	4.888886	2.260035
43473	0	-0.767172	0.255601	7.702242	-0.007629	0.002563	0.077026	-0.230900	4.951561	2.263454
43474	0	-0.802644	0.235360	7.908672	-0.007961	0.002364	0.079093	-0.246027	5.045678	2.267191
43475	0	-0.832153	0.242743	8.232863	-0.008240	0.002441	0.082336	-0.265222	5.159206	2.269206
43476	0	-0.850175	0.191128	8.438627	-0.008408	0.001924	0.084395	-0.281603	5.286726	2.274943
43477	0	-0.890183	0.199859	8.794070	-0.008789	0.002014	0.087952	-0.301520	5.433278	2.281074
43478	0	-0.927794	0.214628	9.115075	-0.009146	0.002165	0.091164	-0.324398	5.599088	2.288329
43479	0	-0.960176	0.205084	9.520126	-0.009460	0.002075	0.095215	-0.353238	5.768829	2.293149
43480	0	-0.972085	0.254409	9.914173	-0.009572	0.002573	0.099155	-0.386120	5.940432	2.302807
43481	0	-1.034905	0.235270	10.368393	-0.010193	0.002380	0.103699	-0.416162	6.112626	2.312113
43482	0	-1.043640	0.192392	10.792675	-0.010275	0.001956	0.107942	-0.449715	6.283756	2.316184
43483	0	-1.077500	0.186078	11.186319	-0.010620	0.001892	0.111877	-0.481300	6.442028	2.323218
43484	0	-1.071166	0.198719	11.562078	-0.010574	0.002009	0.115633	-0.502826	6.577709	2.333043
43485	0	-1.098478	0.186811	11.858061	-0.010864	0.001892	0.118591	-0.525865	6.693915	2.332370
43486	0	-1.096957	0.194312	12.179550	-0.010868	0.001965	0.121804	-0.545807	6.789040	2.335725
43487	0	-1.143069	0.169467	12.328400	-0.011353	0.001709	0.123291	-0.558949	6.861296	2.339624
43488	0	-1.173870	0.161178	12.437026	-0.011694	0.001618	0.124374	-0.564900	6.902084	2.346168
43489	0	-1.179284	0.109681	12.567018	-0.011780	0.001099	0.125671	-0.566723	6.913647	2.346071
43490	0	-1.160277	0.116198	12.585348	-0.011623	0.001156	0.125852	-0.561582	6.894645	2.341845
43491	0	-1.123549	0.171521	12.469980	-0.011292	0.001709	0.124695	-0.556302	6.842847	2.340436
43492	0	-1.110294	0.191601	12.361257	-0.011181	0.001904	0.123606	-0.545498	6.770390	2.331531
43493	0	-1.124397	0.184749	12.128674	-0.011353	0.001831	0.121277	-0.530706	6.667538	2.326581
43494	0	-1.131942	0.176363	11.837905	-0.011446	0.001740	0.118367	-0.509170	6.544794	2.316487
43495	0	-1.126664	0.149102	11.439414	-0.011414	0.001465	0.114380	-0.483809	6.397295	2.310676
43496	0	-1.103318	0.154396	11.100486	-0.011189	0.001515	0.110990	-0.455309	6.235743	2.300298
43497	0	-1.040613	0.191814	10.694816	-0.010559	0.001892	0.106934	-0.428353	6.071585	2.291355
43498	0	-1.004715	0.215447	10.300884	-0.010204	0.002125	0.102994	-0.396365	5.896519	2.278251
43499	0	-0.973349	0.222566	9.864755	-0.009888	0.002197	0.098633	-0.364389	5.717131	2.268283
43500	0	-0.975566	0.184578	9.507546	-0.009896	0.001824	0.095061	-0.339536	5.547342	2.260759
43501	0	-0.902448	0.253010	9.150396	-0.009155	0.002502	0.091492	-0.305808	5.383280	2.250958
43502	0	-0.873382	0.239361	8.786383	-0.008843	0.002372	0.087853	-0.278180	5.240015	2.246092
43503	0	-0.838436	0.239921	8.484825	-0.008484	0.002380	0.084839	-0.253517	5.105305	2.237447
43504	0	-0.815082	0.243453	8.193482	-0.008231	0.002417	0.081927	-0.229132	4.992650	2.226467
43505	0	-0.799698	0.251131	8.045002	-0.008057	0.002502	0.080444	-0.217070	4.907355	2.217524
43506	0	-0.777256	0.301704	7.917715	-0.007817	0.003008	0.079173	-0.204324	4.842285	2.209207
43507	0	-0.778842	0.275209	7.800515	-0.007812	0.002747	0.078003	-0.196695	4.806523	2.210382
43508	0	-0.781890	0.257707	7.794630	-0.007826	0.002574	0.077946	-0.192474	4.795906	2.207962
43509	0	-0.770359	0.280491	7.787966	-0.007690	0.002808	0.077881	-0.196695	4.814845	2.208248
43510	0	-0.780655	0.236988	7.891294	-0.007778	0.002375	0.078916	-0.203815	4.855605	2.213427
43511	0	-0.767543	0.243294	8.019606	-0.007629	0.002441	0.080200	-0.215988	4.920944	2.211575
43512	0	-0.809501	0.234848	8.225979	-0.008029	0.002362	0.082266	-0.235176	5.012425	2.217151
43513	0	-0.838306	0.193257	8.513647	-0.008301	0.001953	0.085144	-0.262768	5.122691	2.219587
43514	0	-0.869339	0.207748	8.865862	-0.008595	0.002093	0.088668	-0.283111	5.249941	2.227085
43515	0	-0.932521	0.187603	9.111476	-0.009216	0.001892	0.091125	-0.303152	5.386399	2.228325
43516	0	-0.950734	0.220280	9.505903	-0.009383	0.002224	0.095071	-0.328451	5.535467	2.238394
43517	0	-0.971259	0.241375	9.849871	-0.009583	0.002441	0.098511	-0.360393	5.686248	2.245630
43518	0	-0.998881	0.187202	10.268483	-0.009854	0.001895	0.102697	-0.385723	5.835734	2.255217
43519	0	-1.014849	0.131565	10.624942	-0.010010	0.001343	0.106262	-0.414749	5.984808	2.260856
43520	0	-1.049853	0.120505	10.970139	-0.010358	0.001225	0.109715	-0.435962	6.131327	2.260407
43521	0	-1.068610	0.180818	11.314765	-0.010559	0.001831	0.113159	-0.459005	6.259435	2.264425
43522	0	-1.092850	0.219718	11.520044	-0.010818	0.002212	0.115211	-0.473204	6.368304	2.270625
43523	0	-1.120448	0.193490	11.815530	-0.011108	0.001953	0.118164	-0.490838	6.460921	2.278410
43524	0	-1.095209	0.172351	12.033755	-0.010878	0.001733	0.120344	-0.500044	6.531466	2.273313
43525	0	-1.103494	0.175231	12.243241	-0.010986	0.001770	0.122437	-0.516691	6.576352	2.280723
43526	0	-1.116947	0.160814	12.260883	-0.011145	0.001612	0.122611	-0.520459	6.599103	2.277541
43527	0	-1.110054	0.171172	12.323065	-0.011108	0.001709	0.123230	-0.518415	6.591296	2.275326
43528	0	-1.099613	0.190393	12.183027	-0.011032	0.001897	0.121827	-0.512433	6.556990	2.271663
43529	0	-1.116273	0.189935	12.103887	-0.011230	0.001892	0.121033	-0.506312	6.492374	2.267623
43530	0	-1.088520	0.161801	11.934316	-0.010975	0.001600	0.119335	-0.490091	6.405752	2.264952
43531	0	-1.063484	0.117699	11.646477	-0.010742	0.001160	0.116455	-0.474066	6.299724	2.256604
43532	0	-1.059565	0.140207	11.386056	-0.010715	0.001376	0.113850	-0.449016	6.178654	2.247859
43533	0	-1.030245	0.185183	11.036389	-0.010437	0.001831	0.110352	-0.428548	6.038476	2.239963
43534	0	-1.046980	0.189376	10.666619	-0.010605	0.001871	0.106653	-0.405291	5.892886	2.234122
43535	0	-1.018053	0.209612	10.310135	-0.010315	0.002075	0.103088	-0.383114	5.742954	2.229259
43536	0	-0.998406	0.201761	9.928196	-0.010118	0.001993	0.099269	-0.356018	5.588387	2.221272
43537	0	-0.994489	0.191406	9.608204	-0.010071	0.001892	0.096069	-0.330884	5.437765	2.210927
43538	0	-0.934587	0.250408	9.256444	-0.009462	0.002483	0.092553	-0.306300	5.293044	2.201800
43539	0	-0.905273	0.239994	8.967056	-0.009155	0.002380	0.089661	-0.282310	5.161456	2.197966
43540	0	-0.862235	0.230867	8.712481	-0.008712	0.002295	0.087116	-0.265914	5.043290	2.187419
43541	0	-0.847330	0.202475	8.490684	-0.008545	0.002014	0.084900	-0.252563	4.945968	2.190581
43542	0	-0.816147	0.179846	8.296599	-0.008223	0.001790	0.082960	-0.241717	4.861139	2.178390
43543	0	-0.819876	0.238983	8.234025	-0.008240	0.002380	0.082336	-0.229277	4.803554	2.171621
43544	0	-0.813427	0.228109	8.075957	-0.008160	0.002276	0.080757	-0.223314	4.766999	2.166970
43545	0	-0.798741	0.219760	8.026204	-0.007996	0.002197	0.080261	-0.223445	4.754681	2.166993
43546	0	-0.804858	0.238115	7.983409	-0.008040	0.002380	0.079835	-0.222807	4.765793	2.163507
43547	0	-0.814295	0.256108	8.062497	-0.008118	0.002563	0.080627	-0.226684	4.801073	2.164810
43548	0	-0.814924	0.267316	8.214375	-0.008108	0.002680	0.082148	-0.236350	4.857767	2.162764
43549	0	-0.842024	0.224745	8.440611	-0.008362	0.002258	0.084412	-0.251366	4.936441	2.162045
43550	0	-0.861708	0.222406	8.652937	-0.008543	0.002235	0.086536	-0.266607	5.033902	2.159686
43551	0	-0.893315	0.206118	8.940858	-0.008850	0.002075	0.089417	-0.284773	5.139721	2.157266
43552	0	-0.900119	0.233328	9.225956	-0.008900	0.002351	0.092269	-0.306695	5.265055	2.163407
43553	0	-0.926269	0.229620	9.514399	-0.009155	0.002319	0.095154	-0.334690	5.393644	2.174230
43554	0	-0.925243	0.176237	9.866320	-0.009134	0.001782	0.098674	-0.358067	5.530063	2.181317
43555	0	-0.939666	0.211266	10.173517	-0.009277	0.002136	0.101746	-0.384794	5.663776	2.180572
43556	0	-0.995211	0.194240	10.525263	-0.009830	0.001965	0.105264	-0.409016	5.796430	2.190517
43557	0	-1.018445	0.187328	10.826608	-0.010071	0.001892	0.108276	-0.429090	5.915953	2.195930
43558	0	-1.071921	0.147164	11.123487	-0.010610	0.001487	0.111245	-0.444807	6.027943	2.207991
43559	0	-1.047220	0.230969	11.357780	-0.010376	0.002319	0.113586	-0.454780	6.124250	2.213588
43560	0	-1.095900	0.197779	11.649074	-0.010879	0.001994	0.116498	-0.471242	6.202645	2.214555
43561	0	-1.098870	0.181689	11.773114	-0.010925	0.001831	0.117737	-0.485442	6.263586	2.217884
43562	0	-1.115485	0.154912	11.857521	-0.011114	0.001558	0.118579	-0.494911	6.302242	2.217043
43563	0	-1.081745	0.146211	11.938351	-0.010803	0.001465	0.119385	-0.498217	6.315168	2.215408
43564	0	-1.113303	0.170565	11.993156	-0.011137	0.001703	0.119931	-0.496729	6.310647	2.212462
43565	0	-1.119675	0.195915	11.981507	-0.011230	0.001953	0.119812	-0.491832	6.277641	2.211079
43566	0	-1.098399	0.172859	11.860227	-0.011042	0.001720	0.118597	-0.484988	6.221239	2.205110
43567	0	-1.072767	0.153798	11.676707	-0.010803	0.001526	0.116760	-0.474267	6.146423	2.198491
43568	0	-1.062168	0.144482	11.446289	-0.010716	0.001427	0.114454	-0.457269	6.050780	2.195064
43569	0	-1.039196	0.191124	11.219219	-0.010498	0.001892	0.112183	-0.438878	5.941614	2.193693
43570	0	-1.024210	0.225809	10.915898	-0.010353	0.002234	0.109149	-0.415316	5.824325	2.190279
43571	0	-0.994927	0.246672	10.596795	-0.010071	0.002441	0.105957	-0.389294	5.692167	2.181461
43572	0	-0.977633	0.215089	10.245000	-0.009897	0.002124	0.102439	-0.360386	5.556202	2.174474
43573	0	-0.983398	0.197204	9.937631	-0.009949	0.001953	0.099365	-0.339911	5.423118	2.168385
43574	0	-0.967696	0.231645	9.610207	-0.009789	0.002295	0.096091	-0.315122	5.289366	2.159102
43575	0	-0.905519	0.233634	9.418652	-0.009155	0.002319	0.094177	-0.295733	5.166859	2.152571
43576	0	-0.941665	0.212842	9.078782	-0.009512	0.002108	0.090778	-0.270808	5.045757	2.153212
43577	0	-0.907497	0.233701	8.832571	-0.009155	0.002319	0.088318	-0.249058	4.940859	2.142150
43578	0	-0.862594	0.254927	8.669054	-0.008693	0.002537	0.086684	-0.233664	4.851832	2.129333
43579	0	-0.855377	0.232737	8.459980	-0.008606	0.002319	0.084595	-0.223909	4.780347	2.126029
43580	0	-0.876846	0.191634	8.363262	-0.008808	0.001907	0.083629	-0.212632	4.725206	2.121196
43581	0	-0.858295	0.195578	8.307117	-0.008606	0.001953	0.083069	-0.209947	4.692687	2.116053
43582	0	-0.836771	0.189885	8.337873	-0.008377	0.001897	0.083378	-0.208148	4.679000	2.116136
43583	0	-0.837434	0.219765	8.221307	-0.008362	0.002197	0.082214	-0.208558	4.695546	2.122230
43584	0	-0.865738	0.189296	8.349056	-0.008632	0.001892	0.083493	-0.208148	4.729960	2.121250
43585	0	-0.852205	0.219110	8.459105	-0.008484	0.002197	0.084595	-0.217266	4.780799	2.121093
43586	0	-0.867542	0.229646	8.659629	-0.008623	0.002306	0.086601	-0.230615	4.849094	2.125777
43587	0	-0.885537	0.212572	8.855567	-0.008789	0.002136	0.088562	-0.244877	4.934008	2.126757
43588	0	-0.906305	0.216230	9.110487	-0.008986	0.002175	0.091112	-0.261917	5.029374	2.134270
43589	0	-0.912240	0.205858	9.307030	-0.009033	0.002075	0.093079	-0.282973	5.138266	2.139280
43590	0	-0.962438	0.220693	9.665205	-0.009524	0.002223	0.096662	-0.302626	5.255893	2.145055
43591	0	-0.943995	0.260980	9.898980	-0.009338	0.002625	0.098999	-0.320220	5.372503	2.153467
43592	0	-0.996065	0.251347	10.195980	-0.009853	0.002533	0.101970	-0.342674	5.492128	2.162037
43593	0	-1.030096	0.187228	10.527550	-0.010193	0.001892	0.105286	-0.364817	5.608797	2.166923
43594	0	-1.033555	0.171171	10.849009	-0.010233	0.001729	0.108500	-0.383719	5.716254	2.172881
43595	0	-1.040961	0.187719	11.022086	-0.010315	0.001892	0.110229	-0.399865	5.813703	2.179039
43596	0	-1.053203	0.178674	11.246200	-0.010448	0.001800	0.112470	-0.413715	5.898920	2.180470
43597	0	-1.062616	0.157908	11.474002	-0.010559	0.001587	0.114746	-0.422374	5.964967	2.183015
43598	0	-1.087090	0.155978	11.649890	-0.010818	0.001571	0.116504	-0.434085	6.016582	2.179274
43599	0	-1.083264	0.176168	11.773424	-0.010803	0.001770	0.117737	-0.443360	6.044422	2.172111
43600	0	-1.092956	0.163068	11.815777	-0.010923	0.001631	0.118158	-0.444562	6.049451	2.172232
43601	0	-1.115730	0.171195	11.853137	-0.011169	0.001709	0.118530	-0.442867	6.036727	2.172379
43602	0	-1.111126	0.190794	11.761974	-0.011146	0.001898	0.117617	-0.434308	6.002331	2.171423
43603	0	-1.099101	0.214447	11.664336	-0.011047	0.002136	0.116638	-0.427657	5.946055	2.165647
43604	0	-1.062089	0.222529	11.506721	-0.010693	0.002213	0.115061	-0.416486	5.873744	2.158625
43605	0	-1.065452	0.190915	11.341132	-0.010742	0.001892	0.113403	-0.400850	5.784256	2.151459
43606	0	-1.047520	0.224639	11.049774	-0.010571	0.002230	0.110489	-0.385164	5.683480	2.146592
43607	0	-1.032790	0.209635	10.767615	-0.010437	0.002075	0.107666	-0.364352	5.566439	2.139147
43608	0	-0.992852	0.225573	10.537599	-0.010040	0.002238	0.105366	-0.347064	5.443931	2.137495
43609	0	-0.983682	0.209432	10.261052	-0.009949	0.002075	0.102600	-0.327431	5.317925	2.134832
43610	0	-0.968523	0.164458	9.927346	-0.009793	0.001623	0.099263	-0.304432	5.192313	2.125985
43611	0	-0.941808	0.209545	9.620117	-0.009521	0.002075	0.096191	-0.282055	5.068161	2.121118
43612	0	-0.903999	0.237716	9.402111	-0.009136	0.002358	0.094012	-0.260978	4.949887	2.119750
43613	0	-0.925283	0.202656	9.137807	-0.009338	0.002014	0.091370	-0.247059	4.841724	2.108837
43614	0	-0.910184	0.241948	8.870716	-0.009172	0.002404	0.088700	-0.228912	4.749609	2.095609
43615	0	-0.902760	0.220865	8.710382	-0.009094	0.002197	0.087097	-0.215532	4.661002	2.086543
43616	0	-0.879835	0.216677	8.570999	-0.008842	0.002158	0.085706	-0.205583	4.602305	2.083233
43617	0	-0.881936	0.214315	8.520809	-0.008850	0.002136	0.085205	-0.197730	4.560013	2.079115
43618	0	-0.870923	0.215346	8.460229	-0.008728	0.002150	0.084600	-0.194019	4.533498	2.080902
43619	0	-0.848323	0.207566	8.416754	-0.008484	0.002075	0.084167	-0.194793	4.531584	2.080883
43620	0	-0.855669	0.213218	8.337282	-0.008544	0.002136	0.083374	-0.201712	4.548055	2.080118
43621	0	-0.844827	0.225723	8.508052	-0.008423	0.002258	0.085083	-0.204442	4.581290	2.078007
43622	0	-0.851396	0.230964	8.611116	-0.008474	0.002316	0.086115	-0.214773	4.632988	2.077611
43623	0	-0.871841	0.243536	8.751948	-0.008667	0.002441	0.087524	-0.223953	4.699230	2.081634
43624	0	-0.877442	0.199019	8.921692	-0.008711	0.002001	0.089223	-0.238807	4.779754	2.088586
43625	0	-0.892616	0.236780	9.178985	-0.008850	0.002380	0.091797	-0.255630	4.873655	2.093598
43626	0	-0.933707	0.197765	9.452001	-0.009252	0.001987	0.094528	-0.268628	4.976235	2.096258
43627	0	-0.973447	0.218700	9.648770	-0.009644	0.002197	0.096497	-0.281980	5.083086	2.101584
43628	0	-0.980460	0.264359	9.946039	-0.009709	0.002664	0.099469	-0.306155	5.191757	2.104869
43629	0	-0.980467	0.211787	10.228578	-0.009705	0.002136	0.102295	-0.327849	5.302889	2.101690
43630	0	-1.012962	0.214152	10.550191	-0.010034	0.002159	0.105511	-0.348105	5.406125	2.105630
43631	0	-1.016455	0.169376	10.814578	-0.010071	0.001709	0.108154	-0.365425	5.504390	2.108276
43632	0	-1.034477	0.165956	10.996067	-0.010262	0.001678	0.109968	-0.385375	5.590030	2.111012
43633	0	-1.051134	0.175680	11.248109	-0.010437	0.001770	0.112488	-0.400142	5.664671	2.114575
43634	0	-1.076863	0.161502	11.393286	-0.010710	0.001620	0.113938	-0.406815	5.722780	2.117891
43635	0	-1.096369	0.164395	11.535286	-0.010925	0.001648	0.115356	-0.412295	5.759876	2.116237
43636	0	-1.096585	0.181965	11.656737	-0.010942	0.001822	0.116570	-0.416668	5.781855	2.113315
43637	0	-1.093031	0.152869	11.737010	-0.010925	0.001526	0.117371	-0.415563	5.785661	2.114557
43638	0	-1.073524	0.184096	11.718711	-0.010753	0.001836	0.117186	-0.412296	5.767544	2.113648
43639	0	-1.113523	0.128530	11.682452	-0.011169	0.001282	0.116821	-0.410642	5.732924	2.112372
43640	0	-1.019835	0.165962	11.603779	-0.010247	0.001655	0.116034	-0.407674	5.683622	2.106045
43641	0	-1.042551	0.178335	11.408116	-0.010498	0.001770	0.114075	-0.396340	5.609715	2.100263
43642	0	-1.068900	0.168985	11.226578	-0.010783	0.001674	0.112257	-0.382001	5.512520	2.094329
43643	0	-1.058335	0.185115	11.017758	-0.010681	0.001831	0.110168	-0.363285	5.409736	2.087577
43644	0	-1.032258	0.213424	10.726597	-0.010430	0.002113	0.107256	-0.343202	5.293592	2.078732
43645	0	-1.014591	0.234121	10.499049	-0.010254	0.002319	0.104980	-0.321589	5.174671	2.070005
43646	0	-0.999491	0.232249	10.189819	-0.010106	0.002300	0.101888	-0.298886	5.048559	2.063078
43647	0	-0.941747	0.203148	9.852040	-0.009521	0.002014	0.098511	-0.281024	4.926505	2.056334
43648	0	-0.928409	0.200366	9.628041	-0.009379	0.001987	0.096272	-0.262869	4.812009	2.048901
43649	0	-0.888236	0.227354	9.394129	-0.008972	0.002258	0.093933	-0.246534	4.701415	2.038681
43650	0	-0.871725	0.279112	9.151421	-0.008798	0.002776	0.091507	-0.229987	4.599692	2.030819
43651	0	-0.866019	0.257747	8.948374	-0.008728	0.002563	0.089478	-0.214254	4.511742	2.026913
43652	0	-0.884332	0.247764	8.784751	-0.008901	0.002468	0.087842	-0.203989	4.435890	2.024122
43653	0	-0.856035	0.239164	8.612484	-0.008606	0.002380	0.086121	-0.191143	4.374118	2.021596
43654	0	-0.830541	0.204106	8.515427	-0.008333	0.002036	0.085152	-0.186549	4.335616	2.017922
43655	0	-0.828642	0.214037	8.416879	-0.008301	0.002136	0.084167	-0.182922	4.314989	2.014172
43656	0	-0.839287	0.214388	8.441366	-0.008394	0.002144	0.084414	-0.184876	4.312035	2.011044
43657	0	-0.849825	0.201088	8.502062	-0.008484	0.002014	0.085022	-0.191202	4.330305	2.009502
43658	0	-0.866145	0.200536	8.550482	-0.008636	0.002007	0.085507	-0.195916	4.363965	2.011714
43659	0	-0.882529	0.255700	8.703266	-0.008789	0.002563	0.087036	-0.206320	4.410550	2.016514
43660	0	-0.872942	0.235482	8.867196	-0.008680	0.002367	0.088676	-0.223880	4.472898	2.015374
43661	0	-0.903568	0.212018	8.989881	-0.008972	0.002136	0.089905	-0.246108	4.552752	2.019906
43662	0	-0.905657	0.178782	9.226555	-0.008981	0.001798	0.092273	-0.260114	4.645779	2.025624
43663	0	-0.911465	0.163210	9.471905	-0.009033	0.001648	0.094727	-0.280989	4.743298	2.025527
43664	0	-0.965991	0.214841	9.738711	-0.009567	0.002164	0.097396	-0.300947	4.851178	2.030472
43665	0	-0.973721	0.254591	10.021113	-0.009644	0.002563	0.100220	-0.322809	4.957130	2.034320
43666	0	-0.999096	0.208167	10.257319	-0.009896	0.002100	0.102582	-0.345030	5.061810	2.039073
43667	0	-0.979951	0.217830	10.576558	-0.009705	0.002197	0.105774	-0.367348	5.163566	2.042523
43668	0	-1.029455	0.164984	10.745642	-0.010203	0.001670	0.107465	-0.390541	5.259696	2.045269
43669	0	-1.027253	0.175400	10.973405	-0.010193	0.001770	0.109741	-0.409174	5.341835	2.044366
43670	0	-1.060936	0.172660	11.203882	-0.010539	0.001737	0.112045	-0.421392	5.412672	2.046401
43671	0	-1.079658	0.169671	11.394768	-0.010742	0.001709	0.113953	-0.435756	5.466238	2.048897
43672	0	-1.101683	0.161146	11.583041	-0.010975	0.001622	0.115834	-0.448471	5.506630	2.049908
43673	0	-1.058317	0.164171	11.602573	-0.010559	0.001648	0.116028	-0.456885	5.529454	2.042206
43674	0	-1.055738	0.169567	11.608313	-0.010547	0.001696	0.116084	-0.459139	5.539016	2.039652
43675	0	-1.078417	0.170903	11.676201	-0.010803	0.001709	0.116760	-0.461477	5.519246	2.038393
43676	0	-1.042804	0.134864	11.542323	-0.010461	0.001342	0.115420	-0.457151	5.485566	2.036504
43677	0	-1.081280	0.171701	11.450671	-0.010864	0.001709	0.114502	-0.451666	5.432967	2.032506
43678	0	-1.081685	0.161748	11.311403	-0.010885	0.001602	0.113108	-0.438803	5.362622	2.026049
43679	0	-1.035586	0.154092	11.157963	-0.010437	0.001526	0.111572	-0.426073	5.278281	2.017486
43680	0	-1.055832	0.162657	10.897033	-0.010645	0.001616	0.108962	-0.417187	5.186257	2.008978
43681	0	-1.003721	0.203194	10.651498	-0.010132	0.002014	0.106506	-0.400860	5.083340	2.006057
43682	0	-0.984936	0.225129	10.451722	-0.009947	0.002232	0.104508	-0.382098	4.975428	1.999943
43683	0	-0.996706	0.215224	10.163344	-0.010071	0.002136	0.101624	-0.366876	4.857452	1.992566
43684	0	-0.964449	0.212083	9.988210	-0.009746	0.002106	0.099873	-0.352393	4.740454	1.982581
43685	0	-0.931006	0.208981	9.619979	-0.009399	0.002075	0.096191	-0.337773	4.633056	1.972745
43686	0	-0.890295	0.223940	9.389441	-0.008981	0.002225	0.093887	-0.322893	4.537129	1.958506
43687	0	-0.871632	0.245497	9.149831	-0.008789	0.002441	0.091492	-0.308669	4.445043	1.946804
43688	0	-0.839258	0.223600	9.041173	-0.008463	0.002224	0.090405	-0.296228	4.354915	1.938481
43689	0	-0.824295	0.214471	8.838412	-0.008301	0.002136	0.088379	-0.287962	4.278963	1.929925
43690	0	-0.844984	0.221900	8.668444	-0.008492	0.002213	0.086680	-0.283361	4.221601	1.926340
43691	0	-0.845609	0.226177	8.581808	-0.008484	0.002258	0.085815	-0.281452	4.183438	1.929022
43692	0	-0.829095	0.232596	8.576067	-0.008307	0.002326	0.085759	-0.284181	4.161647	1.925512
43693	0	-0.872638	0.225940	8.581557	-0.008728	0.002258	0.085815	-0.285337	4.158439	1.922866
43694	0	-0.849225	0.225722	8.514300	-0.008481	0.002260	0.085144	-0.291904	4.172550	1.920504
43695	0	-0.875379	0.237438	8.624023	-0.008728	0.002380	0.086243	-0.302354	4.205789	1.919721
43696	0	-0.876048	0.211517	8.788103	-0.008719	0.002124	0.087885	-0.316157	4.258280	1.922670
43697	0	-0.890129	0.218677	8.935065	-0.008850	0.002197	0.089355	-0.332084	4.322942	1.924352
43698	0	-0.895678	0.222409	9.092604	-0.008894	0.002236	0.090932	-0.349949	4.401147	1.923090
43699	0	-0.886643	0.163680	9.288836	-0.008789	0.001648	0.092896	-0.366069	4.495650	1.922510
43700	0	-0.902455	0.161200	9.537572	-0.008948	0.001624	0.095383	-0.383034	4.586268	1.922983
43701	0	-0.917994	0.200157	9.758746	-0.009094	0.002014	0.097595	-0.400239	4.685928	1.922588
43702	0	-0.942074	0.209350	9.995128	-0.009331	0.002110	0.099959	-0.421028	4.788139	1.921786
43703	0	-0.997857	0.193457	10.271374	-0.009888	0.001953	0.102722	-0.444197	4.888459	1.932218
43704	0	-0.998050	0.172201	10.403927	-0.009890	0.001732	0.104048	-0.457512	4.987634	1.932429
43705	0	-1.015246	0.187852	10.686508	-0.010071	0.001892	0.106873	-0.474579	5.074283	1.929809
43706	0	-1.037214	0.185564	10.910879	-0.010299	0.001863	0.109116	-0.485373	5.150406	1.933580
43707	0	-1.044515	0.212352	11.107775	-0.010376	0.002136	0.111084	-0.501078	5.220840	1.934291
43708	0	-1.074898	0.179409	11.228676	-0.010699	0.001804	0.112291	-0.514241	5.270664	1.932200
43709	0	-1.053557	0.175840	11.388832	-0.010498	0.001770	0.113892	-0.528700	5.307567	1.926363
43710	0	-1.059759	0.186672	11.430996	-0.010573	0.001868	0.114312	-0.533037	5.330909	1.926137
43711	0	-1.068564	0.176794	11.535606	-0.010681	0.001770	0.115356	-0.538000	5.334437	1.923940
43712	0	-1.062098	0.164379	11.517318	-0.010630	0.001643	0.115172	-0.540357	5.324905	1.921823
43713	0	-1.034997	0.171350	11.432114	-0.010376	0.001709	0.114319	-0.538877	5.297965	1.918595
43714	0	-1.046381	0.154434	11.273978	-0.010509	0.001534	0.112736	-0.531958	5.251594	1.915861
43715	0	-1.031565	0.178198	11.237109	-0.010376	0.001770	0.112366	-0.522961	5.189174	1.910962
43716	0	-1.037028	0.156301	11.061264	-0.010441	0.001549	0.110606	-0.511486	5.115357	1.895135
43717	0	-1.047817	0.135666	10.895540	-0.010559	0.001343	0.108948	-0.500182	5.029416	1.887994
43718	0	-1.031586	0.193256	10.585752	-0.010403	0.001919	0.105849	-0.488635	4.934534	1.883080
43719	0	-1.022507	0.215159	10.382939	-0.010315	0.002136	0.103821	-0.475101	4.834431	1.878546
43720	0	-1.004671	0.193907	10.183164	-0.010139	0.001922	0.101823	-0.458843	4.730315	1.873811
43721	0	-0.974160	0.209398	9.925117	-0.009827	0.002075	0.099243	-0.440544	4.631280	1.865430
43722	0	-0.957468	0.182138	9.645921	-0.009662	0.001806	0.096451	-0.425966	4.527122	1.860159
43723	0	-0.920206	0.251135	9.412338	-0.009277	0.002502	0.094116	-0.418504	4.434641	1.853126
43724	0	-0.905933	0.216323	9.303748	-0.009129	0.002153	0.093031	-0.409798	4.348515	1.850594
43725	0	-0.897312	0.208285	9.076507	-0.009033	0.002075	0.090759	-0.403425	4.271902	1.840523
43726	0	-0.873916	0.228327	8.967612	-0.008793	0.002273	0.089671	-0.393146	4.202453	1.838947
43727	0	-0.875238	0.202033	8.838241	-0.008789	0.002014	0.088379	-0.388471	4.154091	1.835825
43728	0	-0.887029	0.221618	8.741182	-0.008900	0.002209	0.087409	-0.381812	4.114844	1.826855
43729	0	-0.871385	0.250829	8.715945	-0.008728	0.002502	0.087158	-0.377303	4.095464	1.822455
43730	0	-0.900484	0.221014	8.685497	-0.009006	0.002209	0.086855	-0.378549	4.093804	1.819374
43731	0	-0.886277	0.238103	8.685172	-0.008850	0.002380	0.086853	-0.380821	4.109800	1.816944
43732	0	-0.895781	0.219565	8.745844	-0.008937	0.002198	0.087461	-0.387212	4.136557	1.810330
43733	0	-0.894372	0.249546	8.886411	-0.008911	0.002502	0.088867	-0.399333	4.177872	1.812803
43734	0	-0.914474	0.217619	9.007685	-0.009100	0.002183	0.090081	-0.411080	4.234119	1.814830
43735	0	-0.890696	0.212870	9.136428	-0.008850	0.002136	0.091370	-0.423579	4.304749	1.817049
43736	0	-0.909302	0.193051	9.403765	-0.009028	0.001937	0.094044	-0.434372	4.382782	1.820280
43737	0	-0.916415	0.200143	9.624609	-0.009094	0.002014	0.096252	-0.452490	4.465400	1.819434
43738	0	-0.949468	0.185308	9.806322	-0.009420	0.001865	0.098070	-0.469855	4.551593	1.819271
43739	0	-0.959614	0.188207	9.978553	-0.009521	0.001892	0.099792	-0.484424	4.636655	1.824055
43740	0	-0.981366	0.161386	10.227342	-0.009736	0.001627	0.102281	-0.502192	4.722940	1.826491
43741	0	-0.984906	0.193689	10.454571	-0.009766	0.001953	0.104553	-0.523040	4.813761	1.829385
43742	0	-1.024814	0.184445	10.642277	-0.010180	0.001859	0.106429	-0.541494	4.887062	1.830939
43743	0	-1.025792	0.218353	10.912505	-0.010193	0.002197	0.109131	-0.559078	4.954790	1.828309
43744	0	-1.038153	0.185840	11.039494	-0.010324	0.001863	0.110400	-0.567554	5.013424	1.827221
43745	0	-1.048638	0.182171	11.114053	-0.010437	0.001831	0.111145	-0.580421	5.063827	1.820918
43746	0	-1.050847	0.186629	11.229224	-0.010476	0.001873	0.112295	-0.590591	5.096301	1.819469
43747	0	-1.057307	0.213819	11.334094	-0.010559	0.002136	0.113342	-0.591994	5.109915	1.815371
43748	0	-1.046470	0.189648	11.303432	-0.010466	0.001896	0.113034	-0.594863	5.108483	1.809804
43749	0	-1.030075	0.219919	11.322147	-0.010315	0.002197	0.113220	-0.596389	5.093545	1.812640
43750	0	-1.062655	0.201658	11.285846	-0.010653	0.002017	0.112856	-0.600402	5.065625	1.808870
43751	0	-1.039618	0.201986	11.194218	-0.010437	0.002014	0.111938	-0.598175	5.023331	1.802574
43752	0	-1.078862	0.197178	11.127998	-0.010844	0.001964	0.111275	-0.593437	4.965550	1.798718
43753	0	-1.006409	0.178225	10.919797	-0.010132	0.001770	0.109192	-0.584330	4.893993	1.790508
43754	0	-1.023184	0.180156	10.725800	-0.010304	0.001794	0.107251	-0.579859	4.815929	1.784579
43755	0	-1.042112	0.190419	10.535411	-0.010498	0.001892	0.105347	-0.570397	4.731889	1.769928
43756	0	-0.989669	0.223205	10.359787	-0.009981	0.002220	0.103590	-0.561000	4.638033	1.761472
43757	0	-0.962968	0.209058	10.083695	-0.009705	0.002075	0.100830	-0.547315	4.552439	1.756262
43758	0	-0.966204	0.205751	9.877570	-0.009741	0.002044	0.098768	-0.535182	4.460552	1.753392
43759	0	-0.950402	0.221343	9.674811	-0.009583	0.002197	0.096741	-0.519849	4.367157	1.747552
43760	0	-0.917742	0.230219	9.474723	-0.009246	0.002290	0.094741	-0.508604	4.283969	1.740636
43761	0	-0.890818	0.226580	9.345077	-0.008972	0.002258	0.093445	-0.503127	4.205145	1.731016
43762	0	-0.891260	0.215931	9.175261	-0.008969	0.002151	0.091747	-0.495949	4.133943	1.726574
43763	0	-0.862030	0.214650	9.106865	-0.008667	0.002136	0.091064	-0.486653	4.074895	1.715130
43764	0	-0.878631	0.240958	9.003749	-0.008820	0.002400	0.090034	-0.478615	4.032216	1.710700
43765	0	-0.900919	0.207906	8.886954	-0.009033	0.002075	0.088867	-0.477364	4.000908	1.707293
43766	0	-0.897300	0.214599	8.826185	-0.008986	0.002143	0.088261	-0.476851	3.984399	1.699849
43767	0	-0.879075	0.213834	8.850076	-0.008789	0.002136	0.088501	-0.477727	3.986295	1.697152
43768	0	-0.862048	0.250521	8.862108	-0.008610	0.002506	0.088622	-0.482786	3.999845	1.697990
43769	0	-0.881186	0.207342	8.910912	-0.008789	0.002075	0.089111	-0.488691	4.028872	1.699503
43770	0	-0.868400	0.230912	9.044650	-0.008653	0.002316	0.090449	-0.500421	4.068278	1.700393
43771	0	-0.889207	0.200798	9.173192	-0.008850	0.002014	0.091736	-0.511746	4.120416	1.706914
43772	0	-0.892489	0.229961	9.288221	-0.008874	0.002306	0.092887	-0.523149	4.183046	1.708341
43773	0	-0.939454	0.194718	9.490425	-0.009338	0.001953	0.094910	-0.533826	4.250631	1.713903
43774	0	-0.939449	0.211246	9.690657	-0.009332	0.002124	0.096912	-0.550787	4.324670	1.715663
43775	0	-0.976683	0.212952	9.874890	-0.009705	0.002136	0.098755	-0.562053	4.396730	1.716554
43776	0	-0.965611	0.199075	10.081139	-0.009588	0.002000	0.100818	-0.575866	4.473737	1.718170
43777	0	-0.952506	0.212397	10.308269	-0.009460	0.002136	0.103088	-0.592979	4.545445	1.716801
43778	0	-1.014779	0.191225	10.502289	-0.010080	0.001927	0.105029	-0.613010	4.618891	1.720322
43779	0	-1.037478	0.164160	10.656168	-0.010315	0.001648	0.106567	-0.623389	4.683118	1.721515
43780	0	-1.037459	0.181110	10.728264	-0.010314	0.001818	0.107288	-0.633986	4.747800	1.716612
43781	0	-1.036144	0.170261	10.967590	-0.010315	0.001709	0.109680	-0.644279	4.796266	1.718670
43782	0	-1.038355	0.199286	11.046180	-0.010347	0.002001	0.110465	-0.656185	4.833719	1.720926
43783	0	-1.070466	0.170434	11.157008	-0.010681	0.001709	0.111572	-0.664660	4.857825	1.718959
43784	0	-1.043570	0.176217	11.156635	-0.010424	0.001760	0.111567	-0.666710	4.870096	1.719397
43785	0	-1.024929	0.195706	11.224401	-0.010254	0.001953	0.112244	-0.666511	4.865354	1.717185
43786	0	-1.047230	0.172122	11.139070	-0.010489	0.001717	0.111389	-0.665621	4.847734	1.711421
43787	0	-1.027969	0.190337	11.181946	-0.010315	0.001892	0.111816	-0.657982	4.811644	1.704932
43788	0	-1.020430	0.210376	11.054406	-0.010245	0.002097	0.110540	-0.655039	4.769178	1.696467
43789	0	-1.044543	0.178066	10.889161	-0.010498	0.001770	0.108887	-0.647826	4.713849	1.690854
43790	0	-0.990422	0.198452	10.798535	-0.009967	0.001974	0.107980	-0.640820	4.647401	1.687665
43791	0	-0.993889	0.221367	10.626853	-0.010010	0.002197	0.106262	-0.627222	4.571000	1.683760
43792	0	-0.992152	0.224116	10.493832	-0.009993	0.002229	0.104932	-0.617743	4.493434	1.680061
43793	0	-0.992951	0.227181	10.230246	-0.010010	0.002258	0.102295	-0.606702	4.403642	1.671236
43794	0	-0.946862	0.248112	10.121756	-0.009546	0.002467	0.101211	-0.594917	4.315857	1.659615
43795	0	-0.938812	0.214817	9.839535	-0.009460	0.002136	0.098389	-0.585096	4.231755	1.651204
43796	0	-0.924810	0.229492	9.694264	-0.009318	0.002281	0.096936	-0.572940	4.148856	1.645960
43797	0	-0.891314	0.245228	9.491496	-0.008972	0.002441	0.094910	-0.563947	4.077718	1.644841
43798	0	-0.928848	0.185879	9.315567	-0.009345	0.001852	0.093150	-0.559529	4.008384	1.634260
43799	0	-0.892243	0.220477	9.192361	-0.008972	0.002197	0.091919	-0.554256	3.946575	1.629065
43800	0	-0.889669	0.209892	9.107657	-0.008935	0.002090	0.091073	-0.546502	3.898597	1.627133
43801	0	-0.875963	0.195915	8.984649	-0.008789	0.001953	0.089844	-0.542858	3.861280	1.624356
43802	0	-0.895589	0.196920	8.875172	-0.008975	0.001965	0.088750	-0.540838	3.836822	1.623712
43803	0	-0.853441	0.213636	8.935647	-0.008545	0.002136	0.089355	-0.544649	3.823633	1.616915
43804	0	-0.889175	0.213460	8.923519	-0.008890	0.002136	0.089235	-0.550649	3.825993	1.616006
43805	0	-0.892488	0.219624	8.953723	-0.008911	0.002197	0.089539	-0.555810	3.843929	1.612601
43806	0	-0.896395	0.225551	8.996045	-0.008939	0.002255	0.089963	-0.559608	3.876313	1.616406
43807	0	-0.882319	0.219346	9.130540	-0.008789	0.002197	0.091309	-0.568284	3.919487	1.620635
43808	0	-0.902454	0.230471	9.270163	-0.008981	0.002311	0.092706	-0.579585	3.974004	1.621578
43809	0	-0.889909	0.231378	9.417277	-0.008850	0.002319	0.094177	-0.590058	4.034060	1.616517
43810	0	-0.925321	0.217918	9.629846	-0.009194	0.002186	0.096304	-0.601813	4.104461	1.621818
43811	0	-0.946397	0.225164	9.783329	-0.009399	0.002258	0.097839	-0.613421	4.180493	1.626322
43812	0	-0.928689	0.210757	9.959162	-0.009226	0.002122	0.099597	-0.633764	4.251148	1.630664
43813	0	-0.964888	0.200031	10.173961	-0.009583	0.002014	0.101746	-0.653164	4.326317	1.636485
43814	0	-0.984240	0.215669	10.374163	-0.009779	0.002169	0.103747	-0.670042	4.396950	1.628772
43815	0	-0.994752	0.206364	10.509713	-0.009888	0.002075	0.105103	-0.686396	4.462696	1.629556
43816	0	-0.994769	0.198386	10.667256	-0.009888	0.001990	0.106678	-0.697111	4.527662	1.631619
43817	0	-1.018480	0.218697	10.845472	-0.010132	0.002197	0.108459	-0.711811	4.584122	1.637754
43818	0	-1.021553	0.223208	10.960627	-0.010179	0.002237	0.109610	-0.721133	4.623309	1.641519
43819	0	-1.034485	0.231506	11.034885	-0.010315	0.002319	0.110352	-0.729474	4.654938	1.639951
43820	0	-1.033281	0.193993	11.162599	-0.010315	0.001944	0.111628	-0.737133	4.673871	1.638925
43821	0	-1.031620	0.152401	11.206046	-0.010315	0.001526	0.112061	-0.743014	4.675739	1.638609
43822	0	-1.061253	0.158624	11.175535	-0.010623	0.001582	0.111754	-0.742826	4.665637	1.636579
43823	0	-1.011023	0.201870	11.175725	-0.010132	0.002014	0.111755	-0.742209	4.644131	1.631573
43824	0	-1.017406	0.215029	11.072393	-0.010211	0.002145	0.110721	-0.740599	4.606545	1.631655
43825	0	-1.050880	0.184007	10.999002	-0.010559	0.001831	0.109985	-0.735363	4.554797	1.628970
43826	0	-1.003562	0.197971	10.902257	-0.010094	0.001970	0.109017	-0.729646	4.494405	1.625925
43827	0	-1.006742	0.178119	10.712259	-0.010132	0.001770	0.107117	-0.721839	4.426222	1.618552
43828	0	-0.993772	0.180507	10.524229	-0.010006	0.001791	0.105236	-0.710715	4.352651	1.610001
43829	0	-0.962998	0.190546	10.297308	-0.009705	0.001892	0.102966	-0.700128	4.270294	1.607356
43830	0	-0.948260	0.187178	10.176572	-0.009558	0.001857	0.101759	-0.687500	4.186442	1.601686
43831	0	-0.956761	0.209019	9.973846	-0.009644	0.002075	0.099731	-0.674454	4.099974	1.591194
43832	0	-0.941989	0.242252	9.828674	-0.009494	0.002409	0.098280	-0.662961	4.014525	1.590817
43833	0	-0.927251	0.227260	9.662467	-0.009338	0.002258	0.096619	-0.650173	3.937223	1.584529
43834	0	-0.921217	0.217398	9.443833	-0.009271	0.002164	0.094433	-0.642047	3.867089	1.577276
43835	0	-0.892190	0.208844	9.290006	-0.008972	0.002075	0.092896	-0.629903	3.805937	1.571110
43836	0	-0.864453	0.223216	9.211468	-0.008690	0.002223	0.092111	-0.622683	3.750385	1.568155
43837	0	-0.820905	0.244625	9.143330	-0.008240	0.002441	0.091431	-0.620781	3.712793	1.564864
43838	0	-0.858433	0.226836	8.917936	-0.008608	0.002267	0.089177	-0.622793	3.683483	1.557927
43839	0	-0.871401	0.214104	9.015017	-0.008728	0.002136	0.090149	-0.620698	3.666608	1.554773
43840	0	-0.888171	0.208351	8.935756	-0.008883	0.002084	0.089357	-0.624996	3.665320	1.549881
43841	0	-0.885904	0.225467	8.965985	-0.008850	0.002258	0.089661	-0.633640	3.677736	1.547249
43842	0	-0.870033	0.237461	9.032861	-0.008685	0.002373	0.090330	-0.635133	3.698066	1.541663
43843	0	-0.887919	0.182788	9.093961	-0.008850	0.001831	0.090942	-0.643251	3.735676	1.548888
43844	0	-0.882435	0.200269	9.221495	-0.008787	0.002007	0.092218	-0.653209	3.782920	1.551060
43845	0	-0.871160	0.243529	9.331876	-0.008667	0.002441	0.093323	-0.664545	3.838770	1.550841
43846	0	-0.905657	0.217490	9.532344	-0.009003	0.002184	0.095328	-0.679124	3.904676	1.544693
43847	0	-0.920977	0.212687	9.661368	-0.009155	0.002136	0.096619	-0.694184	3.970370	1.555679
43848	0	-0.938939	0.210603	9.831154	-0.009328	0.002117	0.098317	-0.710963	4.043187	1.557068
43849	0	-0.951826	0.212122	10.015354	-0.009460	0.002136	0.100159	-0.731928	4.110510	1.553532
43850	0	-0.994958	0.191176	10.270466	-0.009885	0.001922	0.102711	-0.746874	4.183875	1.559341
43851	0	-0.970830	0.194089	10.412020	-0.009644	0.001953	0.104126	-0.764227	4.256280	1.562612
43852	0	-0.977214	0.179203	10.557330	-0.009714	0.001805	0.105578	-0.782451	4.320467	1.562205
43853	0	-0.969868	0.206575	10.680672	-0.009644	0.002075	0.106812	-0.796423	4.380840	1.559855
43854	0	-1.010461	0.205002	10.801770	-0.010060	0.002055	0.108022	-0.805764	4.429072	1.558772
43855	0	-1.016763	0.206817	10.906663	-0.010132	0.002075	0.109070	-0.817098	4.467886	1.562213
43856	0	-1.011062	0.205563	11.052548	-0.010082	0.002060	0.110528	-0.825433	4.498631	1.552389
43857	0	-1.020318	0.188886	11.089999	-0.010193	0.001892	0.110901	-0.832724	4.510593	1.546056
43858	0	-1.028346	0.188834	11.175263	-0.010275	0.001885	0.111753	-0.833692	4.520708	1.537650
43859	0	-1.042639	0.146699	11.120702	-0.010437	0.001465	0.111206	-0.835612	4.510930	1.543124
43860	0	-1.021276	0.147471	11.108671	-0.010233	0.001469	0.111085	-0.833465	4.491408	1.541387
43861	0	-1.003632	0.171777	11.059870	-0.010071	0.001709	0.110596	-0.828468	4.457007	1.538980
43862	0	-1.020604	0.186137	10.895712	-0.010247	0.001848	0.108953	-0.818811	4.414985	1.536500
43863	0	-1.001831	0.184032	10.779282	-0.010071	0.001831	0.107788	-0.813098	4.360542	1.531495
43864	0	-0.996841	0.216617	10.633727	-0.010029	0.002154	0.106332	-0.804537	4.296782	1.527885
43865	0	-0.976211	0.209159	10.529133	-0.009827	0.002075	0.105286	-0.790877	4.227913	1.522136
43866	0	-0.963426	0.211857	10.304384	-0.009701	0.002107	0.103038	-0.781749	4.155371	1.511582
43867	0	-0.926988	0.220676	10.108033	-0.009338	0.002197	0.101074	-0.775152	4.079130	1.504240
43868	0	-0.962449	0.210630	9.913982	-0.009692	0.002093	0.099133	-0.764345	4.002304	1.500193
43869	0	-0.970231	0.202478	9.772338	-0.009766	0.002014	0.097717	-0.756120	3.929499	1.496383
43870	0	-0.927905	0.204655	9.565886	-0.009336	0.002034	0.095654	-0.745399	3.862212	1.487622
43871	0	-0.898218	0.245504	9.418178	-0.009033	0.002441	0.094177	-0.733043	3.801625	1.487115
43872	0	-0.900995	0.199191	9.303030	-0.009055	0.001980	0.093026	-0.722192	3.747509	1.479090
43873	0	-0.881180	0.208153	9.253281	-0.008850	0.002075	0.092529	-0.718311	3.701657	1.470698
43874	0	-0.880327	0.215433	9.089102	-0.008836	0.002148	0.090888	-0.713885	3.662243	1.463552
43875	0	-0.870932	0.232389	9.118820	-0.008728	0.002319	0.091187	-0.712194	3.640328	1.459586
43876	0	-0.861860	0.221031	9.094620	-0.008630	0.002206	0.090945	-0.710453	3.627849	1.453652
43877	0	-0.866922	0.213973	9.039277	-0.008667	0.002136	0.090393	-0.709864	3.632322	1.449594
43878	0	-0.867750	0.245120	9.081873	-0.008672	0.002448	0.090819	-0.710043	3.641206	1.455069
43879	0	-0.893220	0.250199	9.155069	-0.008911	0.002502	0.091553	-0.714457	3.669267	1.448212
43880	0	-0.904275	0.225073	9.197264	-0.009015	0.002256	0.091975	-0.725200	3.705475	1.436414
43881	0	-0.901415	0.219091	9.307471	-0.008972	0.002197	0.093079	-0.736846	3.758865	1.439729
43882	0	-0.891590	0.218310	9.385953	-0.008874	0.002184	0.093863	-0.741783	3.811810	1.443936
43883	0	-0.938597	0.200547	9.521035	-0.009338	0.002014	0.095215	-0.756155	3.870812	1.448981
43884	0	-0.930787	0.217004	9.642080	-0.009252	0.002179	0.096426	-0.770741	3.939479	1.448941
43885	0	-0.933339	0.206729	9.911600	-0.009277	0.002075	0.099121	-0.783659	4.006081	1.447963
43886	0	-0.933545	0.162209	10.050849	-0.009270	0.001632	0.100514	-0.798435	4.082826	1.447049
43887	0	-0.976858	0.169939	10.216692	-0.009705	0.001709	0.102173	-0.812991	4.156416	1.446929
43888	0	-0.977008	0.186195	10.355901	-0.009712	0.001872	0.103564	-0.827972	4.222300	1.442503
43889	0	-1.030691	0.188600	10.503643	-0.010254	0.001892	0.105042	-0.838394	4.282006	1.441337
43890	0	-1.028632	0.193219	10.685772	-0.010240	0.001940	0.106862	-0.850296	4.334022	1.437088
43891	0	-1.041147	0.206918	10.796789	-0.010376	0.002075	0.107971	-0.860551	4.373581	1.439357
43892	0	-1.029278	0.224427	10.857221	-0.010264	0.002246	0.108575	-0.866117	4.405462	1.439062
43893	0	-1.033854	0.207100	10.955596	-0.010315	0.002075	0.109558	-0.874314	4.432106	1.433372
43894	0	-1.006436	0.182368	11.022407	-0.010057	0.001822	0.110225	-0.876989	4.441215	1.431060
43895	0	-1.019082	0.176734	11.059594	-0.010193	0.001770	0.110596	-0.883733	4.441017	1.426218
43896	0	-1.023774	0.182708	11.010854	-0.010250	0.001825	0.110107	-0.885845	4.430152	1.418773
43897	0	-1.028807	0.213408	11.053721	-0.010315	0.002136	0.110535	-0.892059	4.404267	1.413026
43898	0	-1.034677	0.201570	11.011554	-0.010384	0.002009	0.110112	-0.889569	4.367873	1.414300
43899	0	-1.027008	0.202545	10.828042	-0.010315	0.002014	0.108276	-0.881611	4.322405	1.407589
43900	0	-1.005039	0.198593	10.743435	-0.010104	0.001975	0.107430	-0.873990	4.267081	1.395405
43901	0	-1.013759	0.184046	10.608424	-0.010193	0.001831	0.106079	-0.867832	4.209415	1.387379
43902	0	-0.972199	0.179951	10.377456	-0.009780	0.001788	0.103769	-0.859282	4.147507	1.377890
43903	0	-0.969981	0.214679	10.272819	-0.009766	0.002136	0.102722	-0.851656	4.076121	1.373255
43904	0	-0.962912	0.210577	10.127503	-0.009697	0.002095	0.101269	-0.843846	4.001405	1.371782
43905	0	-0.964167	0.215090	9.943208	-0.009705	0.002136	0.099426	-0.831064	3.930952	1.372126
43906	0	-0.921393	0.205373	9.803853	-0.009275	0.002043	0.098033	-0.822279	3.861174	1.367001
43907	0	-0.946629	0.184413	9.601351	-0.009521	0.001831	0.096008	-0.810667	3.797445	1.360211
43908	0	-0.942611	0.174511	9.522988	-0.009474	0.001735	0.095225	-0.802044	3.742262	1.349811
43909	0	-0.911406	0.171650	9.332665	-0.009155	0.001709	0.093323	-0.796824	3.693827	1.347098
43910	0	-0.909975	0.185426	9.266231	-0.009135	0.001845	0.092659	-0.789749	3.652142	1.338430
43911	0	-0.882456	0.196454	9.186012	-0.008850	0.001953	0.091858	-0.779523	3.622486	1.338307
43912	0	-0.865931	0.228346	9.143612	-0.008677	0.002280	0.091434	-0.779214	3.601973	1.327782
43913	0	-0.914722	0.244712	9.124821	-0.009155	0.002441	0.091248	-0.776115	3.594120	1.331636
43914	0	-0.901311	0.233029	9.130992	-0.009017	0.002330	0.091310	-0.779329	3.591549	1.324434
43915	0	-0.879968	0.201268	9.118553	-0.008789	0.002014	0.091187	-0.784837	3.607238	1.317512
43916	0	-0.870589	0.225408	9.173138	-0.008689	0.002254	0.091733	-0.789139	3.630753	1.316107
43917	0	-0.912042	0.213056	9.240478	-0.009094	0.002136	0.092407	-0.799918	3.665575	1.311471
43918	0	-0.906101	0.230537	9.337468	-0.009026	0.002307	0.093378	-0.805580	3.711424	1.311758
43919	0	-0.907163	0.188735	9.478402	-0.009033	0.001892	0.094788	-0.815008	3.760269	1.310654
43920	0	-0.933989	0.230133	9.648475	-0.009295	0.002309	0.096489	-0.827715	3.816560	1.311949
43921	0	-0.944748	0.237377	9.734659	-0.009399	0.002380	0.097351	-0.839076	3.875579	1.309300
43922	0	-0.948834	0.223371	9.831327	-0.009436	0.002244	0.098318	-0.854731	3.939434	1.307568
43923	0	-0.969499	0.188474	10.039802	-0.009644	0.001892	0.100403	-0.866766	4.000603	1.308087
43924	0	-0.974281	0.217096	10.215733	-0.009687	0.002182	0.102162	-0.882754	4.065222	1.307064
43925	0	-0.969468	0.163410	10.369419	-0.009644	0.001648	0.103699	-0.901717	4.124213	1.305625
43926	0	-0.991129	0.210347	10.466190	-0.009870	0.002108	0.104666	-0.909959	4.172387	1.304635
43927	0	-1.005204	0.225122	10.644148	-0.010010	0.002258	0.106445	-0.921300	4.220410	1.303816
43928	0	-1.043287	0.186922	10.734928	-0.010401	0.001877	0.107352	-0.933183	4.257185	1.303164
43929	0	-1.028032	0.213104	10.790775	-0.010254	0.002136	0.107910	-0.942439	4.287770	1.303999
43930	0	-1.038515	0.212153	10.881842	-0.010368	0.002125	0.108820	-0.949607	4.308007	1.305098
43931	0	-1.001856	0.189035	10.931319	-0.010010	0.001892	0.109314	-0.955225	4.319757	1.308120
43932	0	-1.026729	0.164518	11.035008	-0.010272	0.001644	0.110350	-0.957924	4.317410	1.306643
43933	0	-0.987393	0.164554	11.004766	-0.009888	0.001648	0.110046	-0.964243	4.305635	1.305060
43934	0	-1.020232	0.189515	10.944011	-0.010227	0.001886	0.109438	-0.958910	4.282144	1.305544
43935	0	-1.010099	0.201742	10.821816	-0.010132	0.002014	0.108215	-0.959282	4.252074	1.298258
43936	0	-1.026904	0.178422	10.737082	-0.010315	0.001776	0.107367	-0.954135	4.205671	1.296011
43937	0	-0.996254	0.189687	10.608347	-0.010010	0.001892	0.106079	-0.952828	4.157271	1.292991
43938	0	-1.004912	0.203235	10.505473	-0.010099	0.002023	0.105050	-0.946213	4.105048	1.284763
43939	0	-0.965279	0.184053	10.321514	-0.009705	0.001831	0.103210	-0.939490	4.050208	1.275161
43940	0	-0.996888	0.204156	10.243230	-0.010030	0.002032	0.102427	-0.932937	3.984736	1.265597
43941	0	-0.982751	0.208657	10.071367	-0.009888	0.002075	0.100708	-0.923828	3.918941	1.258002
43942	0	-0.953381	0.186379	9.840416	-0.009587	0.001853	0.098399	-0.915081	3.859373	1.251356
43943	0	-0.934664	0.196338	9.766111	-0.009399	0.001953	0.097656	-0.906847	3.800180	1.244141
43944	0	-0.942860	0.179848	9.620570	-0.009479	0.001790	0.096201	-0.900427	3.743449	1.232342
43945	0	-0.922710	0.196336	9.503642	-0.009277	0.001953	0.095032	-0.891828	3.685645	1.223853
43946	0	-0.901885	0.234795	9.388403	-0.009056	0.002339	0.093881	-0.885132	3.642959	1.218572
43947	0	-0.899915	0.220635	9.308170	-0.009033	0.002197	0.093079	-0.877794	3.603830	1.215254
43948	0	-0.893959	0.227978	9.217131	-0.008966	0.002275	0.092169	-0.876112	3.573257	1.210682
43949	0	-0.889484	0.232310	9.198146	-0.008911	0.002319	0.091980	-0.874956	3.555800	1.202830
43950	0	-0.880526	0.214348	9.222816	-0.008818	0.002143	0.092227	-0.877815	3.543233	1.197909
43951	0	-0.921559	0.201261	9.161388	-0.009216	0.002014	0.091614	-0.883454	3.545195	1.197204
43952	0	-0.922760	0.231341	9.289435	-0.009215	0.002316	0.092896	-0.889635	3.563191	1.193963
43953	0	-0.935450	0.237909	9.307703	-0.009338	0.002380	0.093079	-0.894713	3.585956	1.189666
43954	0	-0.921105	0.243223	9.337784	-0.009188	0.002439	0.093380	-0.905987	3.617552	1.186228
43955	0	-0.918900	0.231443	9.466238	-0.009155	0.002319	0.094666	-0.915378	3.661335	1.184704
43956	0	-0.901688	0.229909	9.526585	-0.008979	0.002309	0.095269	-0.930548	3.710055	1.181374
43957	0	-0.956301	0.200752	9.679781	-0.009521	0.002014	0.096802	-0.941785	3.762222	1.178705
43958	0	-0.946765	0.211420	9.819288	-0.009423	0.002122	0.098197	-0.954267	3.817043	1.176947
43959	0	-0.938521	0.194727	9.905575	-0.009338	0.001953	0.099060	-0.964661	3.874206	1.179815
43960	0	-0.942033	0.248245	10.112252	-0.009374	0.002490	0.101127	-0.976735	3.930122	1.180100
43961	0	-0.956581	0.236978	10.186377	-0.009521	0.002380	0.101868	-0.992171	3.983024	1.181444
43962	0	-0.965633	0.247122	10.332004	-0.009612	0.002481	0.103324	-1.005995	4.035151	1.180991
43963	0	-0.992444	0.207075	10.461087	-0.009888	0.002075	0.104614	-1.014401	4.078448	1.182011
43964	0	-1.023598	0.181468	10.631296	-0.010207	0.001822	0.106316	-1.025239	4.112578	1.177450
43965	0	-1.009873	0.195178	10.717513	-0.010071	0.001953	0.107178	-1.030124	4.145533	1.170180
43966	0	-1.014981	0.170588	10.771919	-0.010127	0.001706	0.107721	-1.033937	4.172788	1.172328
43967	0	-1.020486	0.146463	10.766488	-0.010193	0.001465	0.107666	-1.037717	4.188629	1.171737
43968	0	-1.028474	0.134326	10.839499	-0.010279	0.001342	0.108396	-1.039671	4.198161	1.168414
43969	0	-1.030516	0.134385	10.821625	-0.010315	0.001343	0.108215	-1.042068	4.190946	1.164171
43970	0	-1.027869	0.189869	10.833991	-0.010296	0.001894	0.108338	-1.040716	4.175901	1.163985
43971	0	-1.034807	0.207736	10.821796	-0.010376	0.002075	0.108215	-1.041966	4.149513	1.158644
43972	0	-1.016115	0.195791	10.669787	-0.010200	0.001957	0.106694	-1.044465	4.111454	1.152442
43973	0	-0.997197	0.189938	10.565530	-0.010010	0.001892	0.105652	-1.040175	4.073627	1.150173
43974	0	-0.982865	0.191291	10.523536	-0.009873	0.001906	0.105231	-1.036683	4.028092	1.146948
43975	0	-0.959478	0.214454	10.419135	-0.009644	0.002136	0.104187	-1.031155	3.977627	1.142594
43976	0	-0.943730	0.240459	10.255111	-0.009487	0.002397	0.102547	-1.025789	3.925115	1.136747
43977	0	-0.965197	0.208824	10.089590	-0.009705	0.002075	0.100891	-1.014563	3.868554	1.130168
43978	0	-0.972557	0.204681	9.999066	-0.009784	0.002040	0.099985	-1.010270	3.805105	1.125393
43979	0	-0.940788	0.251534	9.875958	-0.009460	0.002502	0.098755	-0.998803	3.747338	1.117314
43980	0	-0.937318	0.235324	9.766888	-0.009418	0.002344	0.097665	-0.991691	3.698550	1.112708
43981	0	-0.929252	0.251066	9.570738	-0.009338	0.002502	0.095703	-0.985330	3.646905	1.106842
43982	0	-0.939181	0.240411	9.473882	-0.009431	0.002396	0.094735	-0.978645	3.602935	1.104157
43983	0	-0.936917	0.213999	9.393604	-0.009399	0.002136	0.093933	-0.977321	3.569361	1.091012
43984	0	-0.900781	0.220695	9.326897	-0.009034	0.002204	0.093266	-0.977122	3.540320	1.090837
43985	0	-0.907691	0.183374	9.295818	-0.009094	0.001831	0.092957	-0.977322	3.522292	1.090395
43986	0	-0.910593	0.165282	9.265570	-0.009121	0.001653	0.092654	-0.980585	3.507103	1.084205
43987	0	-0.908983	0.201423	9.198042	-0.009094	0.002014	0.091980	-0.983776	3.505000	1.078167
43988	0	-0.878442	0.201482	9.258994	-0.008780	0.002014	0.092590	-0.986375	3.513274	1.077415
43989	0	-0.928810	0.189205	9.313858	-0.009277	0.001892	0.093140	-0.989754	3.529927	1.075007
43990	0	-0.931980	0.201281	9.350096	-0.009299	0.002013	0.093503	-0.993546	3.558514	1.070424
43991	0	-0.942870	0.194787	9.435754	-0.009399	0.001953	0.094360	-1.003136	3.597553	1.064605
43992	0	-0.948883	0.175140	9.563360	-0.009459	0.001759	0.095636	-1.015111	3.636161	1.066457
43993	0	-0.943710	0.201100	9.594364	-0.009399	0.002014	0.095947	-1.022326	3.684644	1.069917
43994	0	-0.957550	0.169699	9.807228	-0.009538	0.001702	0.098076	-1.031783	3.732330	1.066814
43995	0	-0.968602	0.200989	9.911704	-0.009644	0.002014	0.099121	-1.039939	3.784956	1.064356
43996	0	-0.965192	0.187710	10.081743	-0.009608	0.001883	0.100821	-1.049391	3.838103	1.061646
43997	0	-0.962434	0.188578	10.216904	-0.009583	0.001892	0.102173	-1.059702	3.888556	1.060876
43998	0	-0.959079	0.193366	10.307569	-0.009545	0.001940	0.103080	-1.069681	3.942662	1.051296
43999	0	-0.986307	0.194667	10.454992	-0.009827	0.001953	0.104553	-1.079997	3.986137	1.050137
44000	0	-0.944459	0.193249	10.545928	-0.009412	0.001940	0.105462	-1.091182	4.025314	1.052568
44001	0	-0.991685	0.200851	10.607649	-0.009888	0.002014	0.106079	-1.100635	4.060363	1.055419
44002	0	-1.002699	0.193597	10.668204	-0.010008	0.001942	0.106684	-1.110043	4.084493	1.054608
44003	0	-1.002350	0.219364	10.766481	-0.010010	0.002197	0.107666	-1.117128	4.102701	1.050832
44004	0	-1.034831	0.213120	10.778463	-0.010343	0.002129	0.107785	-1.117599	4.112374	1.046934
44005	0	-1.031212	0.213972	10.791036	-0.010315	0.002136	0.107910	-1.117231	4.112978	1.044846
44006	0	-0.986734	0.184604	10.760618	-0.009882	0.001838	0.107605	-1.111760	4.100988	1.045665
44007	0	-0.992481	0.195745	10.840055	-0.009949	0.001953	0.108398	-1.110548	4.079306	1.041771
44008	0	-0.987395	0.208777	10.724508	-0.009902	0.002083	0.107243	-1.108617	4.052939	1.038347
44009	0	-0.979283	0.165681	10.614313	-0.009827	0.001648	0.106140	-1.102307	4.020065	1.029946
44010	0	-1.008247	0.173082	10.584478	-0.010126	0.001726	0.105841	-1.100664	3.976425	1.029835
44011	0	-0.984050	0.159382	10.413035	-0.009888	0.001587	0.104126	-1.096472	3.928116	1.028743
44012	0	-0.993024	0.167420	10.273520	-0.009978	0.001661	0.102731	-1.085528	3.878151	1.028549
44013	0	-0.971714	0.190262	10.187212	-0.009766	0.001892	0.101868	-1.077055	3.827271	1.024289
44014	0	-0.955556	0.210447	10.017222	-0.009609	0.002095	0.100167	-1.069804	3.769559	1.019228
44015	0	-0.947368	0.177811	9.961379	-0.009521	0.001770	0.099609	-1.063880	3.718247	1.017566
44016	0	-0.937804	0.197706	9.748638	-0.009428	0.001968	0.097482	-1.056972	3.663197	1.011679
44017	0	-0.935336	0.226834	9.674496	-0.009399	0.002258	0.096741	-1.048436	3.612361	1.009386
44018	0	-0.915142	0.258969	9.595808	-0.009187	0.002583	0.095955	-1.043202	3.573906	1.007449
44019	0	-0.894082	0.250799	9.460731	-0.008972	0.002502	0.094604	-1.039790	3.539685	1.006117
44020	0	-0.924657	0.245650	9.400268	-0.009276	0.002452	0.094000	-1.037505	3.507100	1.005314
44021	0	-0.876985	0.232148	9.369071	-0.008789	0.002319	0.093689	-1.038088	3.487373	1.000885
44022	0	-0.886216	0.214548	9.320445	-0.008873	0.002140	0.093204	-1.034565	3.477845	0.998249
44023	0	-0.927287	0.219989	9.301796	-0.009277	0.002197	0.093018	-1.034401	3.476134	0.993446
44024	0	-0.902937	0.214182	9.313917	-0.009025	0.002141	0.093140	-1.036599	3.485789	0.992406
44025	0	-0.928317	0.213213	9.338330	-0.009277	0.002136	0.093384	-1.044671	3.496778	0.988116
44026	0	-0.918428	0.248952	9.386865	-0.009168	0.002494	0.093870	-1.053117	3.520917	0.994966
44027	0	-0.923942	0.243522	9.423618	-0.009216	0.002441	0.094238	-1.063661	3.552886	0.991260
44028	0	-0.929199	0.193229	9.587891	-0.009264	0.001940	0.095881	-1.075624	3.590227	0.989284
44029	0	-0.931286	0.176768	9.685943	-0.009277	0.001770	0.096863	-1.081508	3.636122	0.993551
44030	0	-0.938803	0.182416	9.776707	-0.009350	0.001826	0.097771	-1.087064	3.684801	0.995667
44031	0	-0.950035	0.218917	9.905642	-0.009460	0.002197	0.099060	-1.099280	3.734873	0.991043
44032	0	-0.976797	0.192648	10.020807	-0.009725	0.001936	0.100212	-1.113168	3.788368	0.992745
44033	0	-0.999302	0.207121	10.155824	-0.009949	0.002075	0.101562	-1.120621	3.842277	0.988225
44034	0	-1.026095	0.193623	10.215952	-0.010221	0.001945	0.102163	-1.133075	3.890488	0.991223
44035	0	-0.999107	0.218840	10.338966	-0.009949	0.002197	0.103394	-1.145840	3.941383	0.989331
44036	0	-1.025331	0.193193	10.454121	-0.010218	0.001935	0.104545	-1.152004	3.984454	0.981381
44037	0	-1.028604	0.176257	10.619819	-0.010254	0.001770	0.106201	-1.163000	4.023118	0.976533
44038	0	-1.028261	0.193548	10.668043	-0.010258	0.001938	0.106683	-1.168488	4.053856	0.967545
44039	0	-1.008889	0.188927	10.717608	-0.010071	0.001892	0.107178	-1.174537	4.077187	0.966942
44040	0	-1.030246	0.176251	10.741689	-0.010290	0.001763	0.107418	-1.178435	4.094331	0.964261
44041	0	-1.013351	0.183018	10.784898	-0.010132	0.001831	0.107849	-1.182392	4.100125	0.964684
44042	0	-1.031099	0.170961	10.766575	-0.010319	0.001706	0.107665	-1.181686	4.095875	0.954707
44043	0	-1.024010	0.195655	10.766727	-0.010254	0.001953	0.107666	-1.181056	4.085202	0.948258
44044	0	-1.020435	0.208659	10.760888	-0.010226	0.002082	0.107607	-1.179040	4.065907	0.938722
44045	0	-1.021984	0.208444	10.669254	-0.010254	0.002075	0.106689	-1.172196	4.033359	0.940133
44046	0	-1.015063	0.179911	10.590495	-0.010186	0.001788	0.105902	-1.163421	3.998905	0.932904
44047	0	-1.002769	0.165341	10.413005	-0.010071	0.001648	0.104126	-1.160399	3.955534	0.925195
44048	0	-0.999975	0.184886	10.358864	-0.010046	0.001842	0.103584	-1.155449	3.908419	0.926015
44049	0	-0.977603	0.196543	10.236057	-0.009827	0.001953	0.102356	-1.144738	3.855811	0.921960
44050	0	-0.973670	0.155904	10.157583	-0.009788	0.001550	0.101571	-1.137176	3.802542	0.912110
44051	0	-0.971918	0.196398	10.010197	-0.009766	0.001953	0.100098	-1.127783	3.753460	0.905858
44052	0	-0.956349	0.222624	9.956047	-0.009612	0.002218	0.099556	-1.121657	3.701624	0.906031
44053	0	-0.941545	0.226377	9.692809	-0.009460	0.002258	0.096924	-1.118226	3.652525	0.899356
44054	0	-0.927224	0.239839	9.595844	-0.009311	0.002391	0.095955	-1.112359	3.610686	0.899149
44055	0	-0.954678	0.208190	9.497416	-0.009583	0.002075	0.094971	-1.107239	3.571702	0.895367
44056	0	-0.930215	0.227323	9.430857	-0.009329	0.002271	0.094306	-1.107279	3.543425	0.898478
44057	0	-0.901346	0.213994	9.442319	-0.009033	0.002136	0.094421	-1.105802	3.523620	0.898664
44058	0	-0.916168	0.227239	9.314386	-0.009177	0.002265	0.093143	-1.099777	3.508694	0.904498
44059	0	-0.933058	0.207745	9.368969	-0.009338	0.002075	0.093689	-1.100009	3.503346	0.906461
44060	0	-0.919883	0.214238	9.295766	-0.009201	0.002140	0.092957	-1.100064	3.504808	0.905819
44061	0	-0.910005	0.225713	9.332222	-0.009094	0.002258	0.093323	-1.104350	3.516152	0.902345
44062	0	-0.899738	0.200973	9.411311	-0.008985	0.002011	0.094114	-1.109003	3.535975	0.893564
44063	0	-0.911368	0.195062	9.393127	-0.009094	0.001953	0.093933	-1.114913	3.563921	0.892317
44064	0	-0.909686	0.163976	9.490364	-0.009073	0.001642	0.094906	-1.120593	3.596683	0.886287
44065	0	-0.943292	0.176842	9.533364	-0.009399	0.001770	0.095337	-1.125419	3.641203	0.888403
44066	0	-0.956360	0.200537	9.636443	-0.009528	0.002010	0.096368	-1.134206	3.687608	0.890200
44067	0	-0.956175	0.206499	9.838498	-0.009521	0.002075	0.098389	-1.148856	3.738781	0.885770
44068	0	-0.952319	0.204653	9.880434	-0.009480	0.002054	0.098808	-1.160649	3.792595	0.888886
44069	0	-0.962584	0.188521	10.045986	-0.009583	0.001892	0.100464	-1.171395	3.846291	0.895150
44070	0	-0.989468	0.169414	10.216038	-0.009854	0.001695	0.102164	-1.174747	3.895868	0.891835
44071	0	-0.986898	0.188360	10.253516	-0.009827	0.001892	0.102539	-1.187043	3.947462	0.891152
44072	0	-0.988638	0.199054	10.374797	-0.009851	0.001996	0.103751	-1.195803	3.990351	0.886639
44073	0	-0.979857	0.188415	10.503858	-0.009766	0.001892	0.105042	-1.207287	4.030605	0.892626
44074	0	-1.022608	0.180940	10.545951	-0.010199	0.001815	0.105462	-1.216097	4.064776	0.897175
44075	0	-1.009615	0.207160	10.644298	-0.010071	0.002075	0.106445	-1.222691	4.096381	0.890654
44076	0	-1.007751	0.181915	10.698840	-0.010061	0.001823	0.106990	-1.229953	4.118131	0.884465
44077	0	-1.013852	0.164787	10.766539	-0.010132	0.001648	0.107666	-1.232850	4.129568	0.880755
44078	0	-1.026839	0.189086	10.803022	-0.010267	0.001891	0.108030	-1.235989	4.135081	0.878293
44079	0	-1.006307	0.189731	10.723940	-0.010071	0.001892	0.107239	-1.233318	4.131130	0.877043
44080	0	-1.021915	0.166074	10.754670	-0.010239	0.001657	0.107545	-1.232731	4.114668	0.874240
44081	0	-1.010850	0.184203	10.754596	-0.010132	0.001831	0.107544	-1.223976	4.094112	0.875978
44082	0	-0.993053	0.222461	10.657419	-0.009964	0.002218	0.106571	-1.219952	4.062452	0.870068
44083	0	-0.997488	0.226353	10.571608	-0.010010	0.002258	0.105713	-1.217083	4.028957	0.865491
44084	0	-1.002290	0.191212	10.450159	-0.010063	0.001902	0.104498	-1.208465	3.989125	0.861244
44085	0	-1.002806	0.166063	10.315338	-0.010071	0.001648	0.103149	-1.197192	3.945994	0.855220
44086	0	-0.981724	0.180818	10.236784	-0.009864	0.001795	0.102364	-1.185039	3.898168	0.846808
44087	0	-0.990341	0.196198	10.089540	-0.009949	0.001953	0.100891	-1.177864	3.851043	0.841536
44088	0	-0.981180	0.191821	9.974357	-0.009859	0.001909	0.099739	-1.170314	3.801093	0.833079
44089	0	-0.966148	0.202362	9.845376	-0.009705	0.002014	0.098450	-1.162179	3.755275	0.826119
44090	0	-0.951993	0.173573	9.742338	-0.009559	0.001727	0.097420	-1.154742	3.714102	0.820048
44091	0	-0.954607	0.177721	9.668316	-0.009583	0.001770	0.096680	-1.149117	3.675268	0.813304
44092	0	-0.947441	0.173021	9.583526	-0.009510	0.001722	0.095832	-1.142516	3.637067	0.807468
44093	0	-0.937195	0.208225	9.491223	-0.009399	0.002075	0.094910	-1.136873	3.608314	0.804273
44094	0	-0.913935	0.227879	9.467231	-0.009162	0.002272	0.094670	-1.131069	3.585389	0.803442
44095	0	-0.926126	0.183560	9.393460	-0.009277	0.001831	0.093933	-1.128404	3.570195	0.805808
44096	0	-0.899122	0.190732	9.350960	-0.009002	0.001901	0.093509	-1.123022	3.561757	0.806812
44097	0	-0.909313	0.250124	9.344496	-0.009094	0.002502	0.093445	-1.127278	3.564857	0.807210
44098	0	-0.903619	0.250273	9.368841	-0.009031	0.002500	0.093689	-1.126047	3.575285	0.804134
44099	0	-0.922457	0.237620	9.350515	-0.009216	0.002380	0.093506	-1.133890	3.589883	0.801680
44100	0	-0.912777	0.218550	9.423486	-0.009111	0.002189	0.094236	-1.140416	3.614260	0.801364
44101	0	-0.924248	0.231562	9.588380	-0.009216	0.002319	0.095886	-1.147354	3.650001	0.795517
44102	0	-0.941047	0.237142	9.618380	-0.009391	0.002373	0.096186	-1.151556	3.677888	0.792542
44103	0	-0.937255	0.237536	9.722584	-0.009338	0.002380	0.097229	-1.160134	3.722665	0.794899
44104	0	-0.925369	0.187529	9.801319	-0.009225	0.001882	0.098016	-1.170112	3.760841	0.794642
44105	0	-0.973904	0.206827	9.911786	-0.009705	0.002075	0.099121	-1.180812	3.805183	0.801629
44106	0	-0.987116	0.211530	10.033183	-0.009836	0.002122	0.100335	-1.191059	3.849639	0.805807
44107	0	-0.979731	0.219591	10.113222	-0.009766	0.002197	0.101135	-1.195257	3.890082	0.812231
44108	0	-0.992507	0.194997	10.289537	-0.009892	0.001950	0.102899	-1.198168	3.931980	0.808247
44109	0	-0.998252	0.164186	10.381766	-0.009949	0.001648	0.103821	-1.207439	3.973811	0.803541
44110	0	-0.992274	0.163074	10.411668	-0.009894	0.001636	0.104119	-1.215370	4.009563	0.802880
44111	0	-0.985238	0.158466	10.503913	-0.009827	0.001587	0.105042	-1.220467	4.042146	0.802294
44112	0	-0.995610	0.176393	10.637709	-0.009940	0.001765	0.106379	-1.224591	4.063851	0.804383
44113	0	-1.020347	0.152250	10.626124	-0.010193	0.001526	0.106262	-1.230918	4.079793	0.801410
44114	0	-1.003757	0.212821	10.699218	-0.010032	0.002129	0.106993	-1.234027	4.090620	0.803713
44115	0	-1.043499	0.207726	10.693375	-0.010437	0.002075	0.106934	-1.234445	4.092989	0.798836
44116	0	-1.048473	0.214283	10.736171	-0.010494	0.002140	0.107361	-1.234103	4.087383	0.792442
44117	0	-1.029991	0.195573	10.699603	-0.010315	0.001953	0.106995	-1.234017	4.075834	0.793541
44118	0	-1.044755	0.190415	10.638811	-0.010468	0.001897	0.106386	-1.228890	4.057838	0.795576
44119	0	-1.022739	0.177269	10.583748	-0.010254	0.001770	0.105835	-1.228640	4.033687	0.790033
44120	0	-1.010707	0.196163	10.480529	-0.010140	0.001958	0.104802	-1.227211	4.001788	0.786615
44121	0	-0.984687	0.208159	10.412972	-0.009888	0.002075	0.104126	-1.222882	3.961427	0.783993
44122	0	-0.988941	0.185106	10.315982	-0.009930	0.001843	0.103156	-1.217001	3.921289	0.771653
44123	0	-0.972325	0.165465	10.211575	-0.009766	0.001648	0.102112	-1.212204	3.878305	0.770040
44124	0	-0.964221	0.221565	10.041422	-0.009683	0.002210	0.100410	-1.208091	3.836723	0.767230
44125	0	-0.959842	0.196256	9.967459	-0.009644	0.001953	0.099670	-1.199913	3.789412	0.762366
44126	0	-0.957375	0.210136	9.901048	-0.009615	0.002093	0.099007	-1.193315	3.746325	0.760889
44127	0	-0.972542	0.251202	9.766002	-0.009766	0.002502	0.097656	-1.184830	3.703757	0.759830
44128	0	-0.953061	0.234150	9.675064	-0.009564	0.002337	0.096747	-1.182716	3.668355	0.761296
44129	0	-0.967785	0.214150	9.656019	-0.009705	0.002136	0.096558	-1.178986	3.641235	0.755014
44130	0	-0.938389	0.178094	9.552713	-0.009408	0.001780	0.095525	-1.180040	3.616937	0.755116
44131	0	-0.925825	0.184047	9.491135	-0.009277	0.001831	0.094910	-1.171277	3.598518	0.754445
44132	0	-0.909641	0.197715	9.491440	-0.009117	0.001971	0.094913	-1.166878	3.578144	0.757136
44133	0	-0.896325	0.232042	9.442221	-0.008972	0.002319	0.094421	-1.168131	3.571977	0.756445
44134	0	-0.907341	0.213636	9.436170	-0.009077	0.002138	0.094361	-1.172660	3.572193	0.753052
44135	0	-0.897758	0.207600	9.478707	-0.008972	0.002075	0.094788	-1.174349	3.583390	0.753413
44136	0	-0.917814	0.207634	9.527287	-0.009167	0.002076	0.095274	-1.176673	3.601810	0.757436
44137	0	-0.934833	0.225994	9.527486	-0.009338	0.002258	0.095276	-1.177134	3.618442	0.753013
44138	0	-0.931296	0.225732	9.588195	-0.009297	0.002261	0.095883	-1.184138	3.641749	0.747633
44139	0	-0.954509	0.213256	9.631122	-0.009521	0.002136	0.096313	-1.190970	3.674527	0.747100
44140	0	-0.959465	0.236676	9.758809	-0.009569	0.002373	0.097590	-1.200465	3.709154	0.746085
44141	0	-0.961084	0.200736	9.893538	-0.009583	0.002014	0.098938	-1.210909	3.746672	0.752777
44142	0	-0.949057	0.199476	9.953949	-0.009457	0.002000	0.099543	-1.219268	3.790451	0.754276
44143	0	-0.949460	0.146209	10.027758	-0.009460	0.001465	0.100281	-1.224819	3.834195	0.752204
44144	0	-0.973919	0.194541	10.106508	-0.009713	0.001947	0.101068	-1.229536	3.868416	0.752684
44145	0	-0.997606	0.145498	10.345210	-0.009949	0.001465	0.103455	-1.242900	3.903406	0.749601
44146	0	-0.985185	0.180814	10.381220	-0.009821	0.001811	0.103815	-1.248487	3.942245	0.744211
44147	0	-0.997150	0.176756	10.418488	-0.009949	0.001770	0.104187	-1.253622	3.972010	0.740146
44148	0	-0.988974	0.182209	10.411962	-0.009872	0.001825	0.104121	-1.259604	3.995785	0.734877
44149	0	-1.002404	0.183192	10.565049	-0.010010	0.001831	0.105652	-1.261051	4.015996	0.727995
44150	0	-0.998565	0.195379	10.552614	-0.009977	0.001954	0.105527	-1.263887	4.029751	0.731430
44151	0	-1.013062	0.182832	10.601823	-0.010132	0.001831	0.106018	-1.269313	4.033160	0.724946
44152	0	-1.000394	0.176699	10.626252	-0.010008	0.001763	0.106262	-1.267833	4.033678	0.723219
44153	0	-1.005875	0.195114	10.608028	-0.010071	0.001953	0.106079	-1.272497	4.025404	0.725117
44154	0	-1.009087	0.207472	10.608256	-0.010108	0.002070	0.106081	-1.270293	4.011645	0.722956
44155	0	-1.016947	0.208431	10.559290	-0.010193	0.002075	0.105591	-1.263075	3.990995	0.729915
44156	0	-0.981459	0.209962	10.443739	-0.009842	0.002092	0.104435	-1.257677	3.965752	0.733141
44157	0	-0.985231	0.195373	10.345796	-0.009888	0.001953	0.103455	-1.259492	3.931305	0.730095
44158	0	-0.978463	0.202216	10.266991	-0.009818	0.002015	0.102667	-1.254096	3.898720	0.727077
44159	0	-0.973239	0.196105	10.174864	-0.009766	0.001953	0.101746	-1.247619	3.866029	0.721047
44160	0	-0.953722	0.203460	10.047343	-0.009579	0.002029	0.100470	-1.244096	3.823454	0.709053
44161	0	-0.942117	0.208273	10.004017	-0.009460	0.002075	0.100037	-1.238053	3.783218	0.710002
44162	0	-0.928765	0.191271	9.882572	-0.009322	0.001906	0.098823	-1.233259	3.747953	0.710582
44163	0	-0.960838	0.165515	9.833096	-0.009644	0.001648	0.098328	-1.227394	3.711715	0.709655
44164	0	-0.911200	0.167078	9.729886	-0.009147	0.001661	0.097296	-1.218706	3.675626	0.706403
44165	0	-0.937378	0.171713	9.655997	-0.009399	0.001709	0.096558	-1.211404	3.649984	0.699614
44166	0	-0.938457	0.173108	9.577034	-0.009410	0.001724	0.095768	-1.205596	3.624450	0.692711
44167	0	-0.950081	0.220065	9.539993	-0.009521	0.002197	0.095398	-1.204037	3.604407	0.693603
44168	0	-0.946835	0.244911	9.509775	-0.009480	0.002447	0.095097	-1.204048	3.594587	0.690380
44169	0	-0.939155	0.244423	9.497141	-0.009399	0.002441	0.094971	-1.203030	3.589906	0.689081
44170	0	-0.907754	0.220138	9.484974	-0.009079	0.002202	0.094850	-1.206339	3.592990	0.691775
44171	0	-0.909830	0.207599	9.503133	-0.009094	0.002075	0.095032	-1.207787	3.602705	0.691242
44172	0	-0.910982	0.171127	9.496905	-0.009103	0.001710	0.094970	-1.208676	3.615969	0.696748
44173	0	-0.910490	0.176856	9.558007	-0.009094	0.001770	0.095581	-1.212790	3.633581	0.695424
44174	0	-0.907041	0.170324	9.661439	-0.009055	0.001705	0.096616	-1.217478	3.656535	0.699330
44175	0	-0.923963	0.195295	9.649436	-0.009216	0.001953	0.096497	-1.219969	3.689058	0.695163
44176	0	-0.959339	0.200905	9.728297	-0.009569	0.002013	0.097285	-1.227319	3.722424	0.694431
44177	0	-0.955286	0.207362	9.875189	-0.009521	0.002075	0.098755	-1.231445	3.763673	0.691453
44178	0	-0.973751	0.206783	9.941673	-0.009707	0.002071	0.099420	-1.237983	3.803169	0.694744
44179	0	-0.991889	0.219443	10.052189	-0.009888	0.002197	0.100525	-1.243472	3.843570	0.688978
44180	0	-0.985536	0.187816	10.118714	-0.009829	0.001885	0.101190	-1.254047	3.878768	0.688267
44181	0	-0.985372	0.194926	10.278069	-0.009827	0.001953	0.102783	-1.260779	3.913793	0.689574
44182	0	-0.960496	0.194023	10.356841	-0.009577	0.001945	0.103571	-1.267952	3.949805	0.691957
44183	0	-0.954296	0.176785	10.430716	-0.009521	0.001770	0.104309	-1.272777	3.978230	0.696325
44184	0	-1.001736	0.170085	10.448510	-0.009993	0.001704	0.104487	-1.278719	4.010252	0.691600
44185	0	-0.977532	0.194963	10.504067	-0.009766	0.001953	0.105042	-1.284901	4.025691	0.693494
44186	0	-0.972853	0.207032	10.534436	-0.009725	0.002068	0.105345	-1.284268	4.034800	0.692481
44187	0	-1.013593	0.201278	10.583460	-0.010132	0.002014	0.105835	-1.288172	4.044097	0.697857
44188	0	-0.970892	0.225830	10.540709	-0.009713	0.002255	0.105407	-1.287442	4.044325	0.697409
44189	0	-0.987967	0.232481	10.583559	-0.009888	0.002319	0.105835	-1.283910	4.040485	0.695993
44190	0	-0.985384	0.215180	10.522720	-0.009872	0.002147	0.105226	-1.280669	4.025078	0.687524
44191	0	-0.981069	0.213813	10.485986	-0.009827	0.002136	0.104858	-1.281022	4.012490	0.692478
44192	0	-0.976567	0.226737	10.425354	-0.009795	0.002261	0.104251	-1.276481	3.984879	0.686449
44193	0	-0.967471	0.225995	10.333529	-0.009705	0.002258	0.103333	-1.277030	3.956591	0.683111
44194	0	-0.960913	0.196087	10.285232	-0.009645	0.001956	0.102849	-1.274013	3.920969	0.685201
44195	0	-0.936579	0.208080	10.174859	-0.009399	0.002075	0.101746	-1.270012	3.887940	0.679043
44196	0	-0.966061	0.178777	10.065634	-0.009700	0.001781	0.100653	-1.264189	3.848135	0.676275
44197	0	-0.936106	0.220315	9.991802	-0.009399	0.002197	0.099915	-1.259750	3.808994	0.671107
44198	0	-0.935266	0.215247	9.870350	-0.009385	0.002148	0.098701	-1.256617	3.776190	0.674345
44199	0	-0.954641	0.195835	9.784278	-0.009583	0.001953	0.097839	-1.252850	3.738757	0.672380
44200	0	-0.960481	0.196865	9.723836	-0.009633	0.001963	0.097236	-1.247923	3.710319	0.662232
44201	0	-0.943817	0.214286	9.649862	-0.009460	0.002136	0.096497	-1.242245	3.688724	0.657504
44202	0	-0.951433	0.239703	9.638063	-0.009539	0.002393	0.096378	-1.239571	3.664705	0.660054
44203	0	-0.938171	0.220139	9.552167	-0.009399	0.002197	0.095520	-1.236836	3.648348	0.657506
44204	0	-0.929109	0.190741	9.540183	-0.009303	0.001900	0.095401	-1.229869	3.638828	0.656791
44205	0	-0.939263	0.207628	9.491032	-0.009399	0.002075	0.094910	-1.230821	3.635529	0.654328
44206	0	-0.895727	0.201960	9.533794	-0.008959	0.002016	0.095338	-1.228815	3.638570	0.650781
44207	0	-0.933840	0.207554	9.515380	-0.009338	0.002075	0.095154	-1.230596	3.643498	0.644868
44208	0	-0.947223	0.195125	9.527389	-0.009461	0.001953	0.095275	-1.234887	3.661435	0.637689
44209	0	-0.911303	0.231760	9.576242	-0.009094	0.002319	0.095764	-1.239084	3.688833	0.636084
44210	0	-0.933721	0.225662	9.624647	-0.009315	0.002254	0.096249	-1.238653	3.719614	0.635107
44211	0	-0.923785	0.267913	9.673885	-0.009216	0.002686	0.096741	-1.248389	3.750044	0.634832
44212	0	-0.965222	0.236213	9.746594	-0.009626	0.002367	0.097468	-1.256311	3.785345	0.633153
44213	0	-0.954628	0.188890	9.826426	-0.009521	0.001892	0.098267	-1.262253	3.819198	0.634217
44214	0	-0.942077	0.218507	9.984587	-0.009389	0.002191	0.099849	-1.270687	3.860680	0.631395
44215	0	-0.955038	0.182613	10.070536	-0.009521	0.001831	0.100708	-1.278459	3.898494	0.631550
44216	0	-0.961025	0.212418	10.143185	-0.009580	0.002126	0.101435	-1.282347	3.937993	0.631022
44217	0	-0.997688	0.188536	10.204816	-0.009949	0.001892	0.102051	-1.292023	3.974538	0.627315
44218	0	-0.990989	0.181298	10.314126	-0.009884	0.001817	0.103144	-1.298313	4.008385	0.625951
44219	0	-1.003393	0.207153	10.333025	-0.010010	0.002075	0.103333	-1.304505	4.040129	0.624584
44220	0	-0.989658	0.181673	10.442449	-0.009875	0.001823	0.104426	-1.314052	4.068424	0.627994
44221	0	-0.984039	0.164631	10.504024	-0.009827	0.001648	0.105042	-1.318012	4.088345	0.627252
44222	0	-1.004537	0.170343	10.497688	-0.010037	0.001705	0.104978	-1.322053	4.101973	0.625418
44223	0	-1.001716	0.182734	10.601743	-0.010010	0.001831	0.106018	-1.328242	4.114902	0.623457
44224	0	-1.014835	0.189060	10.607696	-0.010147	0.001884	0.106077	-1.323761	4.121196	0.619628
44225	0	-1.030495	0.152897	10.540865	-0.010315	0.001526	0.105408	-1.322685	4.115257	0.621105
44226	0	-0.979520	0.220515	10.522658	-0.009807	0.002203	0.105226	-1.322535	4.107736	0.616515
44227	0	-0.987059	0.244406	10.510409	-0.009888	0.002441	0.105103	-1.321828	4.094009	0.612496
44228	0	-0.995504	0.239321	10.461897	-0.009976	0.002385	0.104617	-1.315207	4.075556	0.611595
44229	0	-0.997740	0.202172	10.376274	-0.010010	0.002014	0.103760	-1.309112	4.044753	0.614257
44230	0	-0.985510	0.197074	10.327999	-0.009885	0.001967	0.103277	-1.307659	4.016692	0.613644
44231	0	-0.979504	0.220634	10.229776	-0.009827	0.002197	0.102295	-1.299837	3.986210	0.614839
44232	0	-0.942302	0.191481	10.126539	-0.009459	0.001909	0.101262	-1.295752	3.949867	0.612316
44233	0	-0.954299	0.189992	10.077265	-0.009583	0.001892	0.100769	-1.289119	3.909854	0.614257
44234	0	-0.958841	0.185545	10.016884	-0.009626	0.001846	0.100165	-1.280838	3.871343	0.609028
44235	0	-0.942477	0.190106	9.875812	-0.009460	0.001892	0.098755	-1.272632	3.834872	0.604839
44236	0	-0.935781	0.222389	9.833620	-0.009390	0.002214	0.098333	-1.263810	3.802430	0.601090
44237	0	-0.955306	0.189316	9.686568	-0.009583	0.001892	0.096863	-1.264734	3.772524	0.600550
44238	0	-0.967856	0.251108	9.656607	-0.009707	0.002504	0.096563	-1.258909	3.743176	0.597210
44239	0	-0.962007	0.232144	9.668198	-0.009644	0.002319	0.096680	-1.258549	3.720288	0.592674
44240	0	-0.933758	0.232506	9.540329	-0.009354	0.002323	0.095402	-1.258225	3.705936	0.587464
44241	0	-0.938751	0.232380	9.509384	-0.009399	0.002319	0.095093	-1.255026	3.696559	0.586478
44242	0	-0.906745	0.208391	9.478978	-0.009070	0.002084	0.094790	-1.256938	3.697957	0.583809
44243	0	-0.909292	0.213821	9.539803	-0.009094	0.002136	0.095398	-1.256610	3.701342	0.580099
44244	0	-0.903627	0.214072	9.515332	-0.009031	0.002140	0.095154	-1.257784	3.712296	0.574569
44245	0	-0.910166	0.238396	9.582440	-0.009094	0.002380	0.095825	-1.255560	3.726142	0.573156
44246	0	-0.918523	0.257117	9.649325	-0.009171	0.002570	0.096495	-1.256445	3.748583	0.574105
44247	0	-0.917567	0.237534	9.649477	-0.009155	0.002380	0.096497	-1.264381	3.777764	0.566499
44248	0	-0.945940	0.218623	9.691722	-0.009440	0.002187	0.096919	-1.267151	3.805182	0.565690
44249	0	-0.966556	0.207396	9.759307	-0.009644	0.002075	0.097595	-1.270716	3.836015	0.569370
44250	0	-0.947412	0.219152	9.832006	-0.009444	0.002194	0.098323	-1.276025	3.875823	0.567423
44251	0	-0.985284	0.201078	9.942375	-0.009827	0.002014	0.099426	-1.282061	3.910991	0.569450
44252	0	-0.966363	0.218217	10.063876	-0.009636	0.002190	0.100641	-1.292510	3.947530	0.568633
44253	0	-0.979068	0.206975	10.094983	-0.009766	0.002075	0.100952	-1.300792	3.980981	0.573369
44254	0	-0.984455	0.218288	10.228758	-0.009817	0.002186	0.102290	-1.306189	4.016712	0.576283
44255	0	-1.009759	0.176563	10.284169	-0.010071	0.001770	0.102844	-1.313075	4.051562	0.574225
44256	0	-0.990367	0.175522	10.320265	-0.009881	0.001760	0.103205	-1.320932	4.081714	0.574922
44257	0	-0.990539	0.158575	10.485675	-0.009888	0.001587	0.104858	-1.324240	4.106040	0.571921
44258	0	-1.011695	0.164266	10.479254	-0.010106	0.001645	0.104794	-1.328855	4.122936	0.567470
44259	0	-0.971473	0.189063	10.558991	-0.009705	0.001892	0.105591	-1.332515	4.138931	0.567068
44260	0	-0.978641	0.188975	10.516166	-0.009787	0.001888	0.105162	-1.333055	4.143706	0.570536
44261	0	-0.994166	0.195158	10.546945	-0.009949	0.001953	0.105469	-1.336749	4.141009	0.566482
44262	0	-1.023337	0.195178	10.492104	-0.010241	0.001949	0.104920	-1.336097	4.138158	0.565902
44263	0	-1.005578	0.189556	10.498185	-0.010071	0.001892	0.104980	-1.334292	4.126761	0.560809
44264	0	-0.990263	0.177849	10.480080	-0.009919	0.001777	0.104799	-1.334356	4.113666	0.555478
44265	0	-1.029120	0.184030	10.406713	-0.010315	0.001831	0.104065	-1.326306	4.092509	0.554838
44266	0	-1.017878	0.210423	10.413235	-0.010207	0.002093	0.104130	-1.316402	4.066244	0.552969
44267	0	-0.997620	0.213878	10.272538	-0.010010	0.002136	0.102722	-1.315618	4.033790	0.548163
44268	0	-1.002928	0.202442	10.260922	-0.010065	0.002019	0.102606	-1.311574	3.998802	0.544360
44269	0	-0.979062	0.165378	10.187105	-0.009827	0.001648	0.101868	-1.307129	3.963250	0.541384
44270	0	-0.978236	0.160489	10.077900	-0.009817	0.001598	0.100776	-1.301769	3.928740	0.540915
44271	0	-0.954720	0.202219	9.979571	-0.009583	0.002014	0.099792	-1.294668	3.893183	0.538453
44272	0	-0.972444	0.167002	9.894681	-0.009757	0.001663	0.098944	-1.288804	3.860436	0.534925
44273	0	-0.949437	0.196157	9.894043	-0.009521	0.001953	0.098938	-1.281154	3.834039	0.533451
44274	0	-0.931313	0.166975	9.748097	-0.009346	0.001664	0.097478	-1.276642	3.800406	0.530051
44275	0	-0.931326	0.183776	9.686509	-0.009338	0.001831	0.096863	-1.270930	3.775703	0.535370
44276	0	-0.969387	0.178888	9.607622	-0.009716	0.001782	0.096074	-1.265292	3.754281	0.531476
44277	0	-0.944595	0.232368	9.570445	-0.009460	0.002319	0.095703	-1.262137	3.741932	0.527440
44278	0	-0.917453	0.239155	9.509589	-0.009188	0.002389	0.095095	-1.261197	3.731119	0.531025
44279	0	-0.914700	0.250300	9.588701	-0.009155	0.002502	0.095886	-1.262507	3.726239	0.524344
44280	0	-0.932058	0.232009	9.552113	-0.009322	0.002320	0.095521	-1.264817	3.729377	0.526562
44281	0	-0.940019	0.201730	9.576402	-0.009399	0.002014	0.095764	-1.263149	3.735353	0.529983
44282	0	-0.916864	0.207985	9.539592	-0.009157	0.002081	0.095397	-1.266427	3.754162	0.531661
44283	0	-0.886261	0.164998	9.606815	-0.008850	0.001648	0.096069	-1.266043	3.774121	0.533319
44284	0	-0.901199	0.208025	9.618720	-0.008998	0.002079	0.096189	-1.266615	3.795938	0.537652
44285	0	-0.923351	0.213480	9.710533	-0.009216	0.002136	0.097107	-1.270178	3.821266	0.530442
44286	0	-0.963609	0.213094	9.862725	-0.009618	0.002132	0.098629	-1.273808	3.847546	0.526885
44287	0	-0.960716	0.195003	9.893566	-0.009583	0.001953	0.098938	-1.279321	3.881124	0.522365
44288	0	-0.978290	0.182003	9.953988	-0.009754	0.001824	0.099543	-1.286204	3.919243	0.520276
44289	0	-0.967047	0.188690	10.058345	-0.009644	0.001892	0.100586	-1.294119	3.954972	0.525987
44290	0	-0.978181	0.199958	10.137155	-0.009759	0.002004	0.101374	-1.300646	3.985868	0.523224
44291	0	-0.978709	0.188725	10.204882	-0.009766	0.001892	0.102051	-1.308094	4.015025	0.525643
44292	0	-0.983168	0.187909	10.308154	-0.009809	0.001882	0.103084	-1.312875	4.044746	0.527533
44293	0	-1.002809	0.164644	10.394113	-0.010010	0.001648	0.103943	-1.316534	4.070009	0.531037
44294	0	-0.981718	0.182813	10.418183	-0.009803	0.001827	0.104183	-1.317477	4.090875	0.531516
44295	0	-0.977693	0.152580	10.479631	-0.009766	0.001526	0.104797	-1.319533	4.108288	0.529457
44296	0	-0.997750	0.164965	10.552633	-0.009972	0.001647	0.105527	-1.318600	4.119727	0.524330
44297	0	-0.995172	0.164910	10.528534	-0.009949	0.001648	0.105286	-1.319268	4.128041	0.519162
44298	0	-0.982495	0.183267	10.498031	-0.009833	0.001833	0.104980	-1.321691	4.123927	0.523759
44299	0	-0.987650	0.207538	10.534773	-0.009888	0.002075	0.105347	-1.323555	4.116800	0.526596
44300	0	-0.984967	0.201795	10.425140	-0.009866	0.002014	0.104250	-1.321405	4.104148	0.522671
44301	0	-0.992978	0.195209	10.388367	-0.009949	0.001953	0.103882	-1.324622	4.088281	0.523359
44302	0	-0.952192	0.213707	10.425289	-0.009544	0.002133	0.104251	-1.322588	4.068631	0.520381
44303	0	-0.967616	0.219771	10.351828	-0.009705	0.002197	0.103516	-1.324237	4.042201	0.524375
44304	0	-0.967740	0.213958	10.285195	-0.009709	0.002136	0.102849	-1.322533	4.011614	0.518503
44305	0	-0.991350	0.184108	10.180990	-0.009949	0.001831	0.101807	-1.313296	3.977001	0.519308
44306	0	-0.966207	0.167324	10.059482	-0.009696	0.001667	0.100592	-1.308233	3.943363	0.512758
44307	0	-0.961007	0.214615	10.003963	-0.009644	0.002136	0.100037	-1.298920	3.910040	0.511228
44308	0	-0.966875	0.185394	9.974002	-0.009699	0.001850	0.099737	-1.296661	3.880474	0.511336
44309	0	-0.942846	0.189769	9.875784	-0.009460	0.001892	0.098755	-1.292298	3.848389	0.512074
44310	0	-0.943153	0.160358	9.766448	-0.009459	0.001597	0.097662	-1.287100	3.821733	0.510683
44311	0	-0.925071	0.195954	9.723141	-0.009277	0.001953	0.097229	-1.281604	3.795378	0.506158
44312	0	-0.938461	0.190924	9.711387	-0.009408	0.001904	0.097112	-1.278086	3.772829	0.504363
44313	0	-0.901369	0.207973	9.686451	-0.009033	0.002075	0.096863	-1.274760	3.754786	0.501317
44314	0	-0.946813	0.166256	9.589049	-0.009483	0.001657	0.095889	-1.269629	3.741660	0.502224
44315	0	-0.951426	0.153060	9.600894	-0.009521	0.001526	0.096008	-1.265975	3.738094	0.500089
44316	0	-0.925972	0.202699	9.576534	-0.009263	0.002023	0.095765	-1.262930	3.739192	0.500894
44317	0	-0.891378	0.226304	9.564173	-0.008911	0.002258	0.095642	-1.259221	3.747426	0.500650
44318	0	-0.922698	0.202431	9.576270	-0.009222	0.002023	0.095763	-1.259290	3.758419	0.500539
44319	0	-0.910388	0.219830	9.612943	-0.009094	0.002197	0.096130	-1.259992	3.774975	0.497462
44320	0	-0.912602	0.201581	9.734712	-0.009114	0.002016	0.097348	-1.262401	3.793891	0.504934
44321	0	-0.935371	0.201319	9.765480	-0.009338	0.002014	0.097656	-1.265527	3.816962	0.506976
44322	0	-0.956432	0.206780	9.789556	-0.009553	0.002072	0.097897	-1.272810	3.835327	0.502728
44323	0	-0.917680	0.207139	9.893607	-0.009155	0.002075	0.098938	-1.279221	3.865333	0.502881
44324	0	-0.928256	0.212612	9.935841	-0.009260	0.002128	0.099360	-1.282872	3.896211	0.496840
44325	0	-0.948502	0.201243	10.040055	-0.009460	0.002014	0.100403	-1.286813	3.929329	0.499161
44326	0	-0.959361	0.170281	10.094528	-0.009571	0.001705	0.100947	-1.291400	3.959992	0.500792
44327	0	-0.966729	0.170519	10.192653	-0.009644	0.001709	0.101929	-1.297707	3.991737	0.507862
44328	0	-0.983127	0.181943	10.216643	-0.009813	0.001823	0.102168	-1.304075	4.016965	0.505405
44329	0	-0.978253	0.201053	10.333099	-0.009766	0.002014	0.103333	-1.310189	4.040791	0.513556
44330	0	-1.017878	0.194288	10.357166	-0.010166	0.001945	0.103573	-1.315065	4.059825	0.513861
44331	0	-0.983613	0.213334	10.394204	-0.009827	0.002136	0.103943	-1.320343	4.075359	0.522411
44332	0	-1.010145	0.170178	10.430606	-0.010090	0.001702	0.104307	-1.322815	4.093160	0.518577
44333	0	-1.007808	0.189245	10.449148	-0.010071	0.001892	0.104492	-1.324363	4.106227	0.518893
44334	0	-1.008572	0.165285	10.430713	-0.010086	0.001648	0.104307	-1.321003	4.110934	0.521969
44335	0	-0.994249	0.183402	10.449273	-0.009949	0.001831	0.104492	-1.319686	4.109177	0.518559
44336	0	-1.004312	0.195898	10.400633	-0.010058	0.001959	0.104005	-1.321532	4.097415	0.516126
44337	0	-0.981119	0.195386	10.418846	-0.009827	0.001953	0.104187	-1.322782	4.085476	0.517013
44338	0	-0.971781	0.201509	10.400743	-0.009735	0.002015	0.104006	-1.324827	4.071484	0.512568
44339	0	-0.968267	0.165091	10.321246	-0.009705	0.001648	0.103210	-1.323496	4.052222	0.506837
44340	0	-0.969623	0.196554	10.291146	-0.009723	0.001959	0.102909	-1.318040	4.027806	0.504487
44341	0	-0.961378	0.177750	10.162623	-0.009644	0.001770	0.101624	-1.311650	3.999302	0.503271
44342	0	-0.979780	0.172689	10.150915	-0.009829	0.001723	0.101506	-1.309577	3.969636	0.498872
44343	0	-0.967107	0.183730	10.028389	-0.009705	0.001831	0.100281	-1.304392	3.936403	0.490744
44344	0	-0.948594	0.178788	10.010610	-0.009516	0.001781	0.100103	-1.299116	3.907331	0.489441
44345	0	-0.961866	0.207792	9.918449	-0.009644	0.002075	0.099182	-1.297993	3.883650	0.487788
44346	0	-0.975560	0.196277	9.839547	-0.009777	0.001958	0.098393	-1.294137	3.863728	0.480607
44347	0	-0.962463	0.232001	9.784120	-0.009644	0.002319	0.097839	-1.295308	3.846647	0.477471
44348	0	-0.927996	0.226175	9.741694	-0.009301	0.002259	0.097415	-1.294407	3.826778	0.476213
44349	0	-0.932373	0.213757	9.680314	-0.009338	0.002136	0.096802	-1.294750	3.814525	0.471569
44350	0	-0.917391	0.189964	9.704900	-0.009188	0.001894	0.097048	-1.289919	3.803337	0.464289
44351	0	-0.933222	0.189795	9.655810	-0.009338	0.001892	0.096558	-1.284909	3.801125	0.464792
44352	0	-0.901517	0.202982	9.692426	-0.009021	0.002026	0.096924	-1.281861	3.799566	0.463896
44353	0	-0.909615	0.213901	9.771705	-0.009094	0.002136	0.097717	-1.280575	3.806915	0.465237
44354	0	-0.922406	0.196019	9.686142	-0.009220	0.001958	0.096862	-1.279839	3.816676	0.467836
44355	0	-0.928324	0.201978	9.667900	-0.009277	0.002014	0.096680	-1.275229	3.828766	0.470917
44356	0	-0.960331	0.220691	9.728732	-0.009595	0.002208	0.097288	-1.278071	3.843751	0.467826
44357	0	-0.947625	0.207523	9.808197	-0.009460	0.002075	0.098083	-1.279935	3.867320	0.468019
44358	0	-0.933146	0.213242	9.844392	-0.009310	0.002136	0.098446	-1.286144	3.897673	0.465195
44359	0	-0.947606	0.243539	9.924182	-0.009460	0.002441	0.099243	-1.294993	3.920808	0.465606
44360	0	-0.969539	0.205987	10.003185	-0.009675	0.002063	0.100034	-1.300285	3.949260	0.469096
44361	0	-0.948076	0.195276	10.040092	-0.009460	0.001953	0.100403	-1.302680	3.977558	0.473969
44362	0	-0.946016	0.170843	10.015301	-0.009440	0.001708	0.100155	-1.304017	4.005266	0.470621
44363	0	-0.954091	0.195338	10.162171	-0.009521	0.001953	0.101624	-1.305671	4.032288	0.475337
44364	0	-0.970889	0.201595	10.216651	-0.009683	0.002014	0.102169	-1.305603	4.066826	0.478676
44365	0	-0.972079	0.195324	10.308685	-0.009705	0.001953	0.103088	-1.307388	4.089932	0.476685
44366	0	-0.981003	0.188812	10.290039	-0.009798	0.001892	0.102901	-1.313696	4.108383	0.476056
44367	0	-0.990163	0.177239	10.363632	-0.009888	0.001770	0.103638	-1.312968	4.128894	0.475091
44368	0	-0.986330	0.177327	10.400029	-0.009855	0.001774	0.104001	-1.315504	4.142846	0.475785
44369	0	-0.977167	0.213230	10.406445	-0.009766	0.002136	0.104065	-1.321747	4.154604	0.475197
44370	0	-1.008213	0.188505	10.455139	-0.010083	0.001884	0.104551	-1.321949	4.158545	0.477101
44371	0	-0.976143	0.232255	10.437044	-0.009766	0.002319	0.104370	-1.320279	4.159029	0.473671
44372	0	-0.999529	0.207989	10.479804	-0.010002	0.002081	0.104797	-1.323283	4.156637	0.471928
44373	0	-0.981567	0.207523	10.376081	-0.009827	0.002075	0.103760	-1.325178	4.149592	0.471142
44374	0	-0.985209	0.189302	10.376294	-0.009866	0.001891	0.103762	-1.325051	4.139578	0.469871
44375	0	-0.980993	0.171635	10.266261	-0.009827	0.001709	0.102661	-1.318758	4.126002	0.469483
44376	0	-0.964843	0.167172	10.266503	-0.009671	0.001662	0.102663	-1.310223	4.105661	0.473861
44377	0	-0.967932	0.183429	10.223623	-0.009705	0.001831	0.102234	-1.308584	4.082422	0.474260
44378	0	-0.944918	0.239077	10.132419	-0.009472	0.002386	0.101322	-1.305334	4.061845	0.480871
44379	0	-0.943338	0.220102	10.034426	-0.009460	0.002197	0.100342	-1.302982	4.036023	0.480080
44380	0	-0.968613	0.173024	9.998264	-0.009712	0.001716	0.099980	-1.288174	4.011211	0.477907
44381	0	-0.961508	0.214143	9.967305	-0.009644	0.002136	0.099670	-1.284216	3.983572	0.482168
44382	0	-0.974491	0.184866	9.900615	-0.009770	0.001841	0.099004	-1.276807	3.959164	0.478987
44383	0	-0.950171	0.201975	9.832944	-0.009521	0.002014	0.098328	-1.272219	3.941209	0.478264
44384	0	-0.982583	0.190960	9.766127	-0.009849	0.001903	0.097659	-1.265999	3.919601	0.482614
44385	0	-0.962533	0.189432	9.759697	-0.009644	0.001892	0.097595	-1.265418	3.903294	0.479366
44386	0	-0.940884	0.189834	9.705020	-0.009424	0.001896	0.097049	-1.264477	3.890251	0.478148
44387	0	-0.920725	0.195745	9.607012	-0.009216	0.001953	0.096069	-1.261211	3.884565	0.480651
44388	0	-0.943635	0.165946	9.631495	-0.009442	0.001656	0.096314	-1.258505	3.882562	0.478687
44389	0	-0.952124	0.195740	9.661859	-0.009521	0.001953	0.096619	-1.255286	3.887386	0.478194
44390	0	-0.939576	0.202175	9.692323	-0.009399	0.002022	0.096923	-1.257298	3.888182	0.480077
44391	0	-0.946715	0.232062	9.686211	-0.009460	0.002319	0.096863	-1.257705	3.901236	0.482316
44392	0	-0.966485	0.207897	9.716523	-0.009657	0.002077	0.097166	-1.257405	3.915727	0.481271
44393	0	-0.940994	0.213772	9.771624	-0.009399	0.002136	0.097717	-1.257523	3.933198	0.480218
44394	0	-0.949325	0.219364	9.814067	-0.009481	0.002200	0.098142	-1.266918	3.952117	0.475928
44395	0	-0.947930	0.213142	9.844800	-0.009460	0.002136	0.098450	-1.274381	3.979194	0.477299
44396	0	-0.945237	0.200279	9.923796	-0.009438	0.002004	0.099239	-1.277197	4.001417	0.473316
44397	0	-0.966273	0.171028	10.015682	-0.009644	0.001709	0.100159	-1.277603	4.028476	0.474653
44398	0	-0.963620	0.201262	10.088598	-0.009622	0.002016	0.100887	-1.283421	4.050163	0.475187
44399	0	-0.966575	0.213035	10.156051	-0.009644	0.002136	0.101562	-1.291883	4.080322	0.470201
44400	0	-0.958358	0.205917	10.167825	-0.009566	0.002063	0.101680	-1.297809	4.104908	0.469694
44401	0	-0.978179	0.189151	10.247650	-0.009766	0.001892	0.102478	-1.300268	4.128100	0.465559
44402	0	-0.999253	0.183076	10.259515	-0.009981	0.001829	0.102596	-1.300302	4.145937	0.464206
44403	0	-1.002006	0.182667	10.266021	-0.010010	0.001831	0.102661	-1.307044	4.162555	0.463652
44404	0	-0.979358	0.212847	10.351302	-0.009787	0.002127	0.103514	-1.306894	4.175393	0.459113
44405	0	-0.988976	0.201866	10.443087	-0.009888	0.002014	0.104431	-1.303865	4.182785	0.460283
44406	0	-1.014046	0.172023	10.406357	-0.010137	0.001718	0.104064	-1.302703	4.192171	0.455123
44407	0	-0.970279	0.219726	10.430925	-0.009705	0.002197	0.104309	-1.304531	4.195305	0.450484
44408	0	-0.981381	0.201992	10.424886	-0.009824	0.002013	0.104248	-1.299101	4.189439	0.453873
44409	0	-0.975352	0.226049	10.357775	-0.009766	0.002258	0.103577	-1.298552	4.181153	0.451393
44410	0	-0.966515	0.195931	10.351895	-0.009681	0.001957	0.103518	-1.297839	4.169001	0.452208
44411	0	-0.962590	0.189170	10.339521	-0.009644	0.001892	0.103394	-1.300186	4.154542	0.449731
44412	0	-0.982806	0.177399	10.303245	-0.009852	0.001769	0.103030	-1.296616	4.132569	0.449039
44413	0	-0.980504	0.183472	10.186969	-0.009827	0.001831	0.101868	-1.294370	4.113360	0.448044
44414	0	-0.975581	0.166114	10.175200	-0.009784	0.001655	0.101749	-1.288950	4.087007	0.443597
44415	0	-0.967585	0.195638	10.064968	-0.009705	0.001953	0.100647	-1.287223	4.059402	0.446599
44416	0	-0.962127	0.220652	10.004383	-0.009647	0.002203	0.100041	-1.285061	4.034603	0.439810
44417	0	-0.967798	0.238124	9.991711	-0.009705	0.002380	0.099915	-1.286010	4.009197	0.439591
44418	0	-0.957042	0.207747	9.949404	-0.009591	0.002076	0.099492	-1.286398	3.990485	0.438234
44419	0	-0.944055	0.232355	9.881772	-0.009460	0.002319	0.098816	-1.283428	3.972520	0.438070
44420	0	-0.952230	0.202546	9.778317	-0.009543	0.002022	0.097781	-1.281094	3.952879	0.437172
44421	0	-0.944064	0.189626	9.802429	-0.009460	0.001892	0.098022	-1.278235	3.934836	0.441977
44422	0	-0.916439	0.196854	9.704981	-0.009177	0.001961	0.097049	-1.270977	3.924817	0.442210
44423	0	-0.938807	0.201701	9.686383	-0.009399	0.002014	0.096863	-1.269460	3.916523	0.442202
44424	0	-0.955316	0.196232	9.662120	-0.009561	0.001958	0.096621	-1.266169	3.912837	0.445315
44425	0	-0.963933	0.189605	9.619175	-0.009644	0.001892	0.096191	-1.263179	3.912936	0.442372
44426	0	-0.945262	0.208529	9.643542	-0.009452	0.002083	0.096436	-1.262210	3.918970	0.448423
44427	0	-0.940322	0.207549	9.686242	-0.009399	0.002075	0.096863	-1.263686	3.928595	0.445353
44428	0	-0.923028	0.219828	9.673914	-0.009224	0.002197	0.096740	-1.264346	3.941243	0.445737
44429	0	-0.953349	0.225678	9.753304	-0.009521	0.002258	0.097534	-1.267954	3.960474	0.441141
44430	0	-0.949923	0.194470	9.844559	-0.009485	0.001949	0.098447	-1.275263	3.981896	0.447366
44431	0	-0.965941	0.201084	9.795993	-0.009644	0.002014	0.097961	-1.280874	4.005579	0.442929
44432	0	-0.944375	0.218641	9.887207	-0.009432	0.002190	0.098873	-1.286412	4.024510	0.439136
44433	0	-0.954328	0.207512	9.972936	-0.009521	0.002075	0.099731	-1.288286	4.054694	0.439805
44434	0	-0.970669	0.176780	9.990794	-0.009687	0.001769	0.099910	-1.291519	4.081933	0.437531
44435	0	-0.948243	0.219343	10.064499	-0.009460	0.002197	0.100647	-1.297696	4.112094	0.436615
44436	0	-0.964638	0.206416	10.161701	-0.009627	0.002067	0.101619	-1.302224	4.138700	0.434627
44437	0	-0.965649	0.176471	10.217172	-0.009644	0.001770	0.102173	-1.310031	4.158338	0.436660
44438	0	-0.986712	0.163699	10.265694	-0.009853	0.001637	0.102658	-1.311258	4.178838	0.433790
44439	0	-0.965352	0.188699	10.266029	-0.009644	0.001892	0.102661	-1.318714	4.195103	0.431511
44440	0	-1.022088	0.206353	10.339088	-0.010213	0.002065	0.103392	-1.321970	4.209092	0.436065
44441	0	-1.001416	0.214050	10.382029	-0.010010	0.002136	0.103821	-1.319167	4.219076	0.439406
44442	0	-0.983677	0.208574	10.412387	-0.009835	0.002083	0.104124	-1.317773	4.225877	0.436173
44443	0	-1.019169	0.189096	10.406508	-0.010193	0.001892	0.104065	-1.320860	4.229705	0.435939
44444	0	-1.006245	0.182790	10.363833	-0.010069	0.001828	0.103638	-1.323063	4.227706	0.434638
44445	0	-0.981560	0.220582	10.400477	-0.009827	0.002197	0.104004	-1.315547	4.220657	0.437875
44446	0	-0.978833	0.160357	10.370123	-0.009805	0.001603	0.103700	-1.316908	4.207668	0.432633
44447	0	-0.987237	0.171287	10.376116	-0.009888	0.001709	0.103760	-1.314486	4.195873	0.432621
44448	0	-0.983218	0.190334	10.339778	-0.009857	0.001900	0.103395	-1.312327	4.173285	0.427655
44449	0	-0.968018	0.195652	10.205304	-0.009705	0.001953	0.102051	-1.310391	4.150999	0.424250
44450	0	-0.944829	0.214795	10.181263	-0.009473	0.002143	0.101810	-1.306675	4.128478	0.422671
44451	0	-0.955483	0.244857	10.132080	-0.009583	0.002441	0.101318	-1.300433	4.102266	0.416556
44452	0	-0.956328	0.191046	10.071515	-0.009589	0.001905	0.100713	-1.296599	4.077891	0.413895
44453	0	-0.967247	0.202079	10.046683	-0.009705	0.002014	0.100464	-1.290969	4.046378	0.415213
44454	0	-0.943313	0.221363	9.925122	-0.009459	0.002210	0.099249	-1.288317	4.022171	0.418493
44455	0	-0.961961	0.195814	9.869609	-0.009644	0.001953	0.098694	-1.284310	3.999477	0.411682
44456	0	-0.932882	0.177664	9.815058	-0.009352	0.001780	0.098148	-1.289684	3.977851	0.415793
44457	0	-0.955624	0.208022	9.753665	-0.009583	0.002075	0.097534	-1.285611	3.952092	0.412984
44458	0	-0.963494	0.196315	9.747961	-0.009652	0.001963	0.097478	-1.286772	3.936989	0.404252
44459	0	-0.920566	0.201844	9.741303	-0.009216	0.002014	0.097412	-1.283541	3.929594	0.402975
44460	0	-0.924593	0.196628	9.723084	-0.009256	0.001961	0.097230	-1.278946	3.922423	0.404064
44461	0	-0.945312	0.177275	9.698553	-0.009460	0.001770	0.096985	-1.277603	3.918884	0.403475
44462	0	-0.925879	0.196139	9.588752	-0.009263	0.001958	0.095887	-1.275323	3.918949	0.408482
44463	0	-0.927812	0.201697	9.613024	-0.009277	0.002014	0.096130	-1.273867	3.925007	0.410340
44464	0	-0.916033	0.214008	9.686156	-0.009157	0.002141	0.096862	-1.276870	3.933884	0.417925
44465	0	-0.953127	0.207587	9.759425	-0.009521	0.002075	0.097595	-1.277868	3.950512	0.416199
44466	0	-0.949087	0.220040	9.759129	-0.009480	0.002198	0.097592	-1.277146	3.967862	0.418057
44467	0	-0.959603	0.213742	9.783801	-0.009583	0.002136	0.097839	-1.277566	3.988840	0.421260
44468	0	-0.944504	0.219767	9.905552	-0.009427	0.002199	0.099057	-1.281065	4.014761	0.417823
44469	0	-0.947681	0.201017	9.942479	-0.009460	0.002014	0.099426	-1.287496	4.038763	0.416446
44470	0	-0.951081	0.206349	9.997022	-0.009494	0.002067	0.099972	-1.292846	4.063374	0.414334
44471	0	-0.929351	0.219538	10.095070	-0.009277	0.002197	0.100952	-1.296854	4.086891	0.422812
44472	0	-0.963618	0.212759	10.131263	-0.009615	0.002132	0.101315	-1.304110	4.116048	0.422977
44473	0	-0.972567	0.170976	10.186565	-0.009705	0.001709	0.101868	-1.305016	4.144899	0.421786
44474	0	-0.969852	0.194931	10.210600	-0.009686	0.001954	0.102107	-1.312181	4.163570	0.424002
44475	0	-0.977749	0.188931	10.272109	-0.009766	0.001892	0.102722	-1.317072	4.181940	0.423641
44476	0	-0.973599	0.182428	10.210825	-0.009728	0.001825	0.102109	-1.320102	4.195555	0.426404
44477	0	-0.983621	0.177104	10.363677	-0.009827	0.001770	0.103638	-1.320826	4.211247	0.431473
44478	0	-0.966936	0.195380	10.363518	-0.009663	0.001955	0.103636	-1.323991	4.223817	0.428919
44479	0	-0.964491	0.189454	10.406477	-0.009644	0.001892	0.104065	-1.323063	4.230442	0.426400
44480	0	-0.939992	0.141221	10.302656	-0.009402	0.001409	0.103026	-1.320853	4.232941	0.425904
44481	0	-1.012562	0.329856	10.400443	-0.010132	0.003296	0.104004	-1.319725	4.231202	0.423205
44482	0	-0.968024	0.134943	10.284629	-0.009692	0.001348	0.102845	-1.319451	4.223004	0.419749
44483	0	-0.944716	0.140190	10.357790	-0.009460	0.001404	0.103577	-1.323358	4.213443	0.416547
44484	0	-0.910995	0.042634	10.266476	-0.009130	0.000422	0.102663	-1.320900	4.196727	0.411955
44485	0	-0.968161	0.146968	10.241910	-0.009705	0.001465	0.102417	-1.317402	4.176124	0.413929
44486	0	-0.926586	0.190604	10.242315	-0.009293	0.001902	0.102421	-1.314344	4.151298	0.409993
44487	0	-0.998579	0.232481	10.174784	-0.010010	0.002319	0.101746	-1.310073	4.129400	0.408297
44488	0	-0.963153	0.215776	10.077514	-0.009658	0.002147	0.100773	-1.299402	4.104558	0.404006
44489	0	-1.035240	0.232266	10.022209	-0.010376	0.002319	0.100220	-1.297443	4.082705	0.402609
44490	0	-0.963403	0.227389	9.998148	-0.009658	0.002264	0.099979	-1.287994	4.060508	0.401051
44491	0	-0.968026	0.287320	9.961161	-0.009705	0.002869	0.099609	-1.284718	4.037674	0.403923
44492	0	-0.927204	0.154052	9.869932	-0.009291	0.001534	0.098698	-1.279566	4.021120	0.405142
44493	0	-0.913343	0.214096	9.851267	-0.009155	0.002136	0.098511	-1.276058	4.000846	0.411043
44494	0	-0.897322	0.196430	9.814890	-0.008990	0.001962	0.098147	-1.274911	3.986029	0.412102
44495	0	-0.950968	0.208207	9.784036	-0.009521	0.002075	0.097839	-1.268642	3.977313	0.407939
44496	0	-0.955244	0.233504	9.710949	-0.009560	0.002333	0.097109	-1.267648	3.973941	0.406141
44497	0	-0.933186	0.232295	9.655816	-0.009338	0.002319	0.096558	-1.265164	3.971316	0.402950
44498	0	-0.938396	0.256999	9.759647	-0.009387	0.002570	0.097596	-1.267145	3.972851	0.403355
44499	0	-0.915487	0.195487	9.704590	-0.009155	0.001953	0.097046	-1.266927	3.977499	0.408165
44500	0	-0.916292	0.110193	9.716724	-0.009155	0.001101	0.097168	-1.268107	3.991675	0.402643
44501	0	-0.879401	0.171003	9.759475	-0.008789	0.001709	0.097595	-1.268664	4.002603	0.402367
44502	0	-0.898592	0.116596	9.777606	-0.008983	0.001162	0.097776	-1.265343	4.011541	0.401459
44503	0	-0.916575	0.158931	9.808248	-0.009155	0.001587	0.098083	-1.264465	4.028879	0.409632
44504	0	-0.986471	0.232787	9.826194	-0.009848	0.002324	0.098264	-1.261839	4.053903	0.409663
44505	0	-1.002298	0.207494	9.905873	-0.010010	0.002075	0.099060	-1.264074	4.074326	0.416207
44506	0	-1.017103	0.268046	9.930017	-0.010159	0.002685	0.099301	-1.270643	4.093878	0.417703
44507	0	-0.990340	0.225484	9.972997	-0.009888	0.002258	0.099731	-1.276390	4.117051	0.417475
44508	0	-0.981667	0.219154	10.051923	-0.009798	0.002190	0.100521	-1.275972	4.143408	0.415093
44509	0	-0.947708	0.225295	10.082864	-0.009460	0.002258	0.100830	-1.283832	4.167434	0.413241
44510	0	-0.927012	0.254836	10.186314	-0.009251	0.002552	0.101865	-1.289703	4.194459	0.411225
44511	0	-0.916594	0.207122	10.241612	-0.009155	0.002075	0.102417	-1.295923	4.211509	0.410251
44512	0	-0.942700	0.206427	10.247565	-0.009421	0.002067	0.102476	-1.300350	4.222945	0.412700
44513	0	-0.928811	0.170823	10.363674	-0.009277	0.001709	0.103638	-1.302976	4.239949	0.407903
44514	0	-0.948879	0.207292	10.314597	-0.009482	0.002073	0.103147	-1.305165	4.252173	0.405956
44515	0	-0.976640	0.207814	10.363756	-0.009766	0.002075	0.103638	-1.303729	4.258135	0.406990
44516	0	-0.988397	0.226358	10.339313	-0.009890	0.002263	0.103393	-1.304904	4.256987	0.404079
44517	0	-1.006845	0.158769	10.357688	-0.010071	0.001587	0.103577	-1.305833	4.259497	0.405093
44518	0	-1.005413	0.171352	10.363888	-0.010067	0.001710	0.103638	-1.303703	4.250394	0.407541
44519	0	-1.012449	0.213865	10.369940	-0.010132	0.002136	0.103699	-1.302775	4.247379	0.404519
44520	0	-0.992675	0.189889	10.327314	-0.009934	0.001897	0.103272	-1.302334	4.243970	0.405216
44521	0	-0.969178	0.177439	10.241813	-0.009705	0.001770	0.102417	-1.299289	4.234741	0.406102
44522	0	-0.959858	0.171984	10.205446	-0.009618	0.001718	0.102053	-1.298534	4.218266	0.404709
44523	0	-0.932101	0.164901	10.186925	-0.009338	0.001648	0.101868	-1.299171	4.203822	0.400390
44524	0	-0.922546	0.171850	10.156683	-0.009243	0.001711	0.101565	-1.292371	4.189121	0.392404
44525	0	-0.925270	0.171633	10.132049	-0.009277	0.001709	0.101318	-1.285929	4.166342	0.391293
44526	0	-0.945474	0.191050	10.022517	-0.009473	0.001906	0.100224	-1.283025	4.150731	0.387062
44527	0	-0.932141	0.201644	9.942782	-0.009338	0.002014	0.099426	-1.282250	4.136254	0.386441
44528	0	-0.947246	0.256970	9.906435	-0.009488	0.002567	0.099063	-1.281273	4.123232	0.384442
44529	0	-0.932081	0.220344	9.826813	-0.009338	0.002197	0.098267	-1.275952	4.107840	0.386790
44530	0	-0.947133	0.227645	9.845385	-0.009486	0.002270	0.098453	-1.270009	4.095627	0.388708
44531	0	-0.962802	0.219861	9.777982	-0.009644	0.002197	0.097778	-1.270224	4.082500	0.386636
44532	0	-0.948128	0.238467	9.698861	-0.009491	0.002382	0.096988	-1.269093	4.076124	0.383422
44533	0	-0.963582	0.232015	9.753493	-0.009644	0.002319	0.097534	-1.269959	4.072130	0.384367
44534	0	-0.944025	0.189294	9.784079	-0.009445	0.001893	0.097840	-1.271878	4.071433	0.383818
44535	0	-0.939692	0.189008	9.783963	-0.009399	0.001892	0.097839	-1.275994	4.073611	0.382234
44536	0	-0.939218	0.182978	9.753435	-0.009395	0.001826	0.097534	-1.273744	4.075805	0.383204
44537	0	-0.915875	0.183054	9.783904	-0.009155	0.001831	0.097839	-1.276103	4.084972	0.379725
44538	0	-0.953885	0.183102	9.783742	-0.009529	0.001829	0.097838	-1.275645	4.101475	0.378531
44539	0	-0.947034	0.177217	9.857079	-0.009460	0.001770	0.098572	-1.274904	4.118067	0.375933
44540	0	-0.967512	0.153224	9.917810	-0.009664	0.001530	0.099179	-1.273744	4.136495	0.374314
44541	0	-0.971305	0.189247	9.966958	-0.009705	0.001892	0.099670	-1.275095	4.151317	0.373338
44542	0	-0.973346	0.195104	9.960637	-0.009722	0.001953	0.099607	-1.279142	4.169884	0.369684
44543	0	-0.965509	0.182980	9.979139	-0.009644	0.001831	0.099792	-1.282339	4.188232	0.368564
44544	0	-0.986217	0.182764	10.015469	-0.009851	0.001828	0.100156	-1.284739	4.206683	0.367707
44545	0	-0.966021	0.213676	10.113365	-0.009644	0.002136	0.101135	-1.285938	4.230658	0.371467
44546	0	-0.968765	0.213476	10.222920	-0.009678	0.002137	0.102230	-1.290426	4.246699	0.367798
44547	0	-0.971954	0.182853	10.223251	-0.009705	0.001831	0.102234	-1.295001	4.268555	0.364109
44548	0	-0.944035	0.207044	10.284040	-0.009430	0.002069	0.102841	-1.295692	4.285255	0.362476
44549	0	-0.959167	0.213516	10.339273	-0.009583	0.002136	0.103394	-1.298686	4.300482	0.364428
44550	0	-0.960302	0.213536	10.375769	-0.009602	0.002133	0.103758	-1.298260	4.307138	0.362046
44551	0	-0.994950	0.183162	10.327140	-0.009949	0.001831	0.103271	-1.299448	4.313079	0.362239
44552	0	-0.976713	0.226085	10.320950	-0.009768	0.002259	0.103209	-1.299423	4.317690	0.353818
44553	0	-0.969996	0.207480	10.333296	-0.009705	0.002075	0.103333	-1.301672	4.317627	0.350921
44554	0	-0.993385	0.244293	10.351617	-0.009940	0.002440	0.103516	-1.300722	4.315730	0.350178
44555	0	-0.975669	0.207734	10.351642	-0.009766	0.002075	0.103516	-1.300126	4.310908	0.346670
44556	0	-0.973617	0.190132	10.254108	-0.009748	0.001896	0.102540	-1.295871	4.302247	0.344341
44557	0	-0.987366	0.189616	10.272344	-0.009888	0.001892	0.102722	-1.293186	4.291659	0.346229
44558	0	-1.008887	0.177879	10.229832	-0.010104	0.001778	0.102297	-1.293610	4.279599	0.338526
44559	0	-0.962579	0.207961	10.162513	-0.009644	0.002075	0.101624	-1.290499	4.264632	0.335794
44560	0	-0.934857	0.209288	10.138350	-0.009364	0.002084	0.101382	-1.281973	4.252106	0.329266
44561	0	-0.949845	0.183523	10.077114	-0.009521	0.001831	0.100769	-1.279135	4.230976	0.330910
44562	0	-0.969832	0.196232	10.004250	-0.009720	0.001961	0.100040	-1.279146	4.211382	0.330154
44563	0	-0.950471	0.189923	10.022118	-0.009521	0.001892	0.100220	-1.272871	4.197263	0.332335
44564	0	-0.983325	0.179004	9.955316	-0.009854	0.001783	0.099551	-1.267023	4.178091	0.332640
44565	0	-0.944494	0.207952	9.954972	-0.009460	0.002075	0.099548	-1.263908	4.165311	0.333915
44566	0	-0.965698	0.233193	9.863628	-0.009674	0.002327	0.098635	-1.259947	4.150522	0.333592
44567	0	-0.962970	0.232757	9.820673	-0.009644	0.002319	0.098206	-1.252251	4.139439	0.335528
44568	0	-0.923704	0.227970	9.894096	-0.009250	0.002275	0.098940	-1.248059	4.129861	0.332202
44569	0	-0.963057	0.220070	9.784056	-0.009644	0.002197	0.097839	-1.245869	4.119731	0.335254
44570	0	-0.937040	0.220878	9.802457	-0.009374	0.002204	0.098024	-1.242088	4.121001	0.339264
44571	0	-0.957895	0.189172	9.783971	-0.009583	0.001892	0.097839	-1.244220	4.121898	0.332836
44572	0	-0.939521	0.189030	9.808328	-0.009393	0.001891	0.098083	-1.247042	4.129855	0.337326
44573	0	-0.952339	0.195304	9.796124	-0.009521	0.001953	0.097961	-1.248989	4.137160	0.343437
44574	0	-0.934609	0.177063	9.850939	-0.009342	0.001769	0.098510	-1.249001	4.146772	0.350952
44575	0	-0.922237	0.219857	9.838808	-0.009216	0.002197	0.098389	-1.249295	4.158906	0.354088
44576	0	-0.948515	0.219627	9.850772	-0.009473	0.002199	0.098509	-1.254356	4.178276	0.350926
44577	0	-0.965570	0.207712	9.881469	-0.009644	0.002075	0.098816	-1.253897	4.197442	0.354014
44578	0	-0.968027	0.214052	9.942222	-0.009668	0.002139	0.099423	-1.254033	4.216268	0.358689
44579	0	-0.965511	0.201374	10.009655	-0.009644	0.002014	0.100098	-1.256268	4.234572	0.356665
44580	0	-0.985810	0.213473	10.039924	-0.009851	0.002135	0.100400	-1.258624	4.248315	0.352826
44581	0	-0.983953	0.201166	10.119509	-0.009827	0.002014	0.101196	-1.263181	4.267967	0.349656
44582	0	-0.967989	0.206833	10.137555	-0.009669	0.002069	0.101377	-1.266274	4.285015	0.352794
44583	0	-0.983963	0.171062	10.235468	-0.009827	0.001709	0.102356	-1.266218	4.304609	0.355420
44584	0	-0.973316	0.195445	10.223079	-0.009730	0.001956	0.102231	-1.269722	4.312849	0.357540
44585	0	-0.989136	0.195290	10.266078	-0.009888	0.001953	0.102661	-1.271718	4.322014	0.353482
44586	0	-0.995858	0.183211	10.247682	-0.009956	0.001830	0.102477	-1.271290	4.329562	0.352654
44587	0	-0.976327	0.195443	10.272237	-0.009766	0.001953	0.102722	-1.271717	4.332002	0.359340
44588	0	-0.982245	0.213509	10.278321	-0.009822	0.002138	0.102783	-1.276847	4.337692	0.359835
44589	0	-1.000590	0.226157	10.333282	-0.010010	0.002258	0.103333	-1.275041	4.338476	0.362394
44590	0	-0.981169	0.214755	10.315000	-0.009819	0.002142	0.103149	-1.270669	4.335392	0.366870
44591	0	-0.987481	0.202160	10.321154	-0.009888	0.002014	0.103210	-1.264215	4.326150	0.365146
44592	0	-0.984923	0.221550	10.315245	-0.009862	0.002212	0.103151	-1.261611	4.317078	0.362061
44593	0	-0.981142	0.220262	10.272351	-0.009827	0.002197	0.102722	-1.257500	4.305141	0.362948
44594	0	-0.971378	0.221247	10.235979	-0.009735	0.002208	0.102358	-1.254089	4.286328	0.364239
44595	0	-0.937908	0.207916	10.138120	-0.009399	0.002075	0.101379	-1.251383	4.268401	0.361317
44596	0	-0.970463	0.184174	10.187239	-0.009725	0.001839	0.101871	-1.249741	4.250981	0.358004
44597	0	-0.968415	0.195668	10.150335	-0.009705	0.001953	0.101501	-1.247565	4.232960	0.356075
44598	0	-0.945838	0.208878	10.004152	-0.009481	0.002082	0.100039	-1.241457	4.211609	0.353632
44599	0	-0.968280	0.226208	10.028278	-0.009705	0.002258	0.100281	-1.239038	4.191784	0.357848
44600	0	-0.963718	0.190588	9.955439	-0.009662	0.001899	0.099552	-1.232684	4.168651	0.356632
44601	0	-0.944350	0.201966	9.900053	-0.009460	0.002014	0.098999	-1.228176	4.154098	0.359719
44602	0	-0.952649	0.202653	9.833266	-0.009549	0.002025	0.098330	-1.227770	4.132758	0.355792
44603	0	-0.944857	0.183688	9.838971	-0.009460	0.001831	0.098389	-1.222755	4.123983	0.351859
44604	0	-0.918185	0.196982	9.796431	-0.009193	0.001965	0.097963	-1.218408	4.115517	0.353305
44605	0	-0.908229	0.201621	9.832870	-0.009094	0.002014	0.098328	-1.217862	4.106655	0.355729
44606	0	-0.942898	0.177347	9.796407	-0.009437	0.001774	0.097963	-1.220050	4.102798	0.352428
44607	0	-0.927178	0.195378	9.777883	-0.009277	0.001953	0.097778	-1.221141	4.101340	0.355095
44608	0	-0.907763	0.189710	9.759571	-0.009084	0.001893	0.097595	-1.218245	4.099206	0.356537
44609	0	-0.946160	0.189498	9.753401	-0.009460	0.001892	0.097534	-1.216701	4.105620	0.362759
44610	0	-0.965201	0.183601	9.771578	-0.009646	0.001836	0.097716	-1.218376	4.117239	0.370082
44611	0	-0.959346	0.188992	9.814350	-0.009583	0.001892	0.098145	-1.222700	4.135072	0.370776
44612	0	-0.960699	0.182609	9.826350	-0.009604	0.001826	0.098264	-1.224716	4.143092	0.369284
44613	0	-0.970801	0.195459	9.893762	-0.009705	0.001953	0.098938	-1.224886	4.152129	0.373949
44614	0	-0.947485	0.226353	9.905831	-0.009467	0.002261	0.099059	-1.223948	4.166135	0.373692
44615	0	-0.977221	0.201523	9.979181	-0.009766	0.002014	0.099792	-1.224485	4.178767	0.372957
44616	0	-0.954613	0.201365	9.997265	-0.009535	0.002016	0.099974	-1.228984	4.196789	0.368900
44617	0	-0.977653	0.176731	10.052389	-0.009766	0.001770	0.100525	-1.233761	4.214307	0.361993
44618	0	-0.986188	0.194461	10.113115	-0.009849	0.001947	0.101132	-1.238718	4.234435	0.360358
44619	0	-0.983723	0.213499	10.150047	-0.009827	0.002136	0.101501	-1.241877	4.251439	0.357966
44620	0	-0.997910	0.182451	10.216923	-0.009971	0.001828	0.102170	-1.247739	4.265976	0.352053
44621	0	-0.971487	0.201330	10.247707	-0.009705	0.002014	0.102478	-1.250465	4.282543	0.349863
44622	0	-0.966445	0.188612	10.265835	-0.009665	0.001890	0.102658	-1.256792	4.287518	0.346952
44623	0	-0.958581	0.213793	10.272183	-0.009583	0.002136	0.102722	-1.256650	4.296256	0.342395
44624	0	-0.977107	0.195674	10.302649	-0.009772	0.001956	0.103026	-1.257584	4.299960	0.338129
44625	0	-0.982431	0.182951	10.308863	-0.009827	0.001831	0.103088	-1.261104	4.302423	0.334601
44626	0	-0.962993	0.176743	10.315031	-0.009640	0.001766	0.103149	-1.261553	4.296597	0.329679
44627	0	-0.975667	0.213591	10.296716	-0.009766	0.002136	0.102966	-1.263746	4.291699	0.326504
44628	0	-0.973634	0.226039	10.302938	-0.009748	0.002257	0.103028	-1.262290	4.283301	0.333943
44629	0	-0.999627	0.164900	10.193002	-0.010010	0.001648	0.101929	-1.262916	4.273207	0.333093
44630	0	-0.972117	0.207949	10.248157	-0.009739	0.002077	0.102480	-1.262063	4.258425	0.331525
44631	0	-0.974666	0.195472	10.193050	-0.009766	0.001953	0.101929	-1.262125	4.242174	0.329833
44632	0	-0.964462	0.201869	10.168956	-0.009667	0.002017	0.101687	-1.262172	4.221579	0.335153
44633	0	-0.974559	0.171311	10.125919	-0.009766	0.001709	0.101257	-1.259409	4.203966	0.336724
44634	0	-0.964417	0.154150	10.046866	-0.009665	0.001534	0.100467	-1.252224	4.184696	0.336982
44635	0	-0.962551	0.214104	9.967205	-0.009644	0.002136	0.099670	-1.248431	4.169014	0.329331
44636	0	-0.952637	0.178095	9.961412	-0.009546	0.001780	0.099612	-1.248627	4.151192	0.327177
44637	0	-0.956182	0.189852	9.912297	-0.009583	0.001892	0.099121	-1.243050	4.132336	0.327639
44638	0	-0.958326	0.196605	9.821030	-0.009603	0.001966	0.098208	-1.244278	4.114910	0.326225
44639	0	-0.962711	0.201973	9.863431	-0.009644	0.002014	0.098633	-1.239634	4.100882	0.323955
44640	0	-0.941110	0.221283	9.845312	-0.009428	0.002208	0.098452	-1.235595	4.086267	0.323472
44641	0	-0.950928	0.238037	9.771847	-0.009521	0.002380	0.097717	-1.237422	4.077039	0.325202
44642	0	-0.948774	0.226083	9.759800	-0.009498	0.002257	0.097597	-1.235187	4.070509	0.326362
44643	0	-0.939239	0.201573	9.796207	-0.009399	0.002014	0.097961	-1.235192	4.067379	0.323496
44644	0	-0.914182	0.207827	9.759617	-0.009142	0.002078	0.097596	-1.236752	4.072348	0.322371
44645	0	-0.915201	0.189318	9.796171	-0.009155	0.001892	0.097961	-1.237284	4.073619	0.321206
44646	0	-0.933746	0.226034	9.796097	-0.009333	0.002260	0.097961	-1.238889	4.084319	0.320260
44647	0	-0.934518	0.219693	9.777768	-0.009338	0.002197	0.097778	-1.241079	4.097375	0.320300
44648	0	-0.935820	0.219547	9.850833	-0.009353	0.002196	0.098509	-1.243867	4.108888	0.320585
44649	0	-0.941238	0.237800	9.905888	-0.009399	0.002380	0.099060	-1.248360	4.128975	0.319632
44650	0	-0.955907	0.213261	9.923912	-0.009547	0.002131	0.099240	-1.247792	4.147741	0.325591
44651	0	-0.959331	0.201176	9.991356	-0.009583	0.002014	0.099915	-1.252288	4.165212	0.326344
44652	0	-0.967829	0.175940	10.039882	-0.009665	0.001764	0.100400	-1.259686	4.184910	0.330049
44653	0	-0.965552	0.195027	10.070692	-0.009644	0.001953	0.100708	-1.264750	4.203615	0.333901
44654	0	-0.980192	0.187893	10.088726	-0.009790	0.001885	0.100888	-1.273941	4.221769	0.337559
44655	0	-0.996433	0.188938	10.162206	-0.009949	0.001892	0.101624	-1.278768	4.244463	0.340038
44656	0	-0.957060	0.195048	10.174007	-0.009553	0.001947	0.101742	-1.277079	4.269432	0.342577
44657	0	-0.934554	0.201278	10.223326	-0.009338	0.002014	0.102234	-1.280390	4.282550	0.337155
44658	0	-0.954243	0.201437	10.223128	-0.009536	0.002010	0.102232	-1.277658	4.295092	0.339253
44659	0	-0.977047	0.170670	10.241657	-0.009766	0.001709	0.102417	-1.281953	4.305614	0.336532
44660	0	-0.977973	0.195220	10.308701	-0.009776	0.001948	0.103087	-1.279491	4.314725	0.341288
44661	0	-0.982398	0.195445	10.278343	-0.009827	0.001953	0.102783	-1.279849	4.316829	0.342369
44662	0	-1.012304	0.201678	10.284462	-0.010127	0.002016	0.102844	-1.280872	4.317431	0.341121
44663	0	-1.005956	0.207203	10.254023	-0.010071	0.002075	0.102539	-1.286229	4.309966	0.340343
44664	0	-0.967067	0.207207	10.241996	-0.009683	0.002069	0.102419	-1.284143	4.301650	0.343084
44665	0	-0.987442	0.219893	10.229617	-0.009888	0.002197	0.102295	-1.284201	4.291881	0.349602
44666	0	-0.972580	0.238407	10.217599	-0.009739	0.002383	0.102175	-1.285131	4.282271	0.351657
44667	0	-0.981506	0.213981	10.205182	-0.009827	0.002136	0.102051	-1.282946	4.274341	0.353253
44668	0	-0.954007	0.233198	10.174921	-0.009560	0.002326	0.101748	-1.278035	4.257387	0.348796
44669	0	-0.980933	0.207960	10.131995	-0.009827	0.002075	0.101318	-1.274916	4.242881	0.348529
44670	0	-0.971112	0.220873	10.071275	-0.009731	0.002206	0.100711	-1.273465	4.225027	0.350141
44671	0	-0.937858	0.226349	9.991639	-0.009399	0.002258	0.099915	-1.269314	4.206217	0.346236
44672	0	-0.970655	0.208743	10.004214	-0.009725	0.002085	0.100040	-1.267986	4.190608	0.344611
44673	0	-0.931609	0.220054	9.918415	-0.009338	0.002197	0.099182	-1.266083	4.169954	0.342456
44674	0	-0.958269	0.202387	9.943155	-0.009599	0.002020	0.099430	-1.263217	4.156562	0.340865
44675	0	-0.956421	0.202089	9.851238	-0.009583	0.002014	0.098511	-1.257203	4.140357	0.340251
44676	0	-0.922531	0.197165	9.833188	-0.009241	0.001966	0.098330	-1.253029	4.127046	0.344977
44677	0	-0.926591	0.213634	9.723009	-0.009277	0.002136	0.097229	-1.254727	4.118678	0.348513
44678	0	-0.930483	0.207918	9.790323	-0.009315	0.002075	0.097902	-1.251881	4.111301	0.348764
44679	0	-0.933182	0.207394	9.735173	-0.009338	0.002075	0.097351	-1.255117	4.108676	0.347475
44680	0	-0.920028	0.219540	9.753545	-0.009204	0.002194	0.097535	-1.255641	4.109499	0.342497
44681	0	-0.927333	0.214073	9.759550	-0.009277	0.002136	0.097595	-1.252144	4.109892	0.345378
44682	0	-0.902433	0.208530	9.759530	-0.009026	0.002084	0.097595	-1.252157	4.113535	0.345852
44683	0	-0.921937	0.213593	9.771700	-0.009216	0.002136	0.097717	-1.254295	4.122219	0.346071
44684	0	-0.934680	0.213560	9.802133	-0.009345	0.002135	0.098022	-1.255722	4.129357	0.344816
44685	0	-0.928301	0.231928	9.869332	-0.009277	0.002319	0.098694	-1.257614	4.141041	0.347382
44686	0	-0.948310	0.188817	9.899610	-0.009472	0.001891	0.098997	-1.262731	4.159108	0.341162
44687	0	-0.947869	0.213702	9.911934	-0.009460	0.002136	0.099121	-1.263556	4.185290	0.344252
44688	0	-0.938667	0.225785	10.033698	-0.009376	0.002259	0.100338	-1.266917	4.203056	0.344128
44689	0	-0.971691	0.207383	9.979131	-0.009705	0.002075	0.099792	-1.270181	4.222302	0.340281
44690	0	-0.949543	0.219221	10.052113	-0.009485	0.002194	0.100522	-1.274408	4.239006	0.341499
44691	0	-0.972005	0.195539	10.064544	-0.009705	0.001953	0.100647	-1.273561	4.261705	0.340409
44692	0	-0.962391	0.214096	10.119151	-0.009614	0.002140	0.101192	-1.274209	4.278031	0.338699
44693	0	-0.971134	0.207614	10.186701	-0.009705	0.002075	0.101868	-1.274863	4.290721	0.336162
44694	0	-0.985056	0.225601	10.235320	-0.009841	0.002259	0.102354	-1.280224	4.306552	0.332078
44695	0	-0.971449	0.194949	10.253819	-0.009705	0.001953	0.102539	-1.286012	4.322711	0.330101
44696	0	-0.972852	0.200616	10.290300	-0.009725	0.002007	0.102903	-1.288125	4.332153	0.325995
44697	0	-0.964357	0.207561	10.272216	-0.009644	0.002075	0.102722	-1.289416	4.337264	0.325327
44698	0	-0.988874	0.201430	10.272120	-0.009889	0.002014	0.102721	-1.291040	4.342457	0.324846
44699	0	-0.988350	0.232168	10.229527	-0.009888	0.002319	0.102295	-1.290188	4.342854	0.326325
44700	0	-0.981086	0.220052	10.253977	-0.009818	0.002201	0.102539	-1.292584	4.339875	0.323473
44701	0	-0.981885	0.207440	10.260086	-0.009827	0.002075	0.102600	-1.295314	4.336256	0.330934
44702	0	-0.986166	0.219609	10.241897	-0.009872	0.002195	0.102418	-1.296307	4.329296	0.331246
44703	0	-1.005555	0.195764	10.235737	-0.010071	0.001953	0.102356	-1.293160	4.317320	0.338974
44704	0	-0.959931	0.202700	10.180976	-0.009613	0.002023	0.101809	-1.290099	4.306968	0.338173
44705	0	-0.962774	0.208377	10.168589	-0.009644	0.002075	0.101685	-1.282238	4.294240	0.339042
44706	0	-0.990361	0.215900	10.107732	-0.009917	0.002152	0.101076	-1.276549	4.283858	0.337316
44707	0	-0.980928	0.201180	10.009941	-0.009827	0.002014	0.100098	-1.280944	4.269058	0.331565
44708	0	-0.971171	0.231340	10.004139	-0.009731	0.002314	0.100039	-1.282914	4.251713	0.327207
44709	0	-0.968800	0.177695	9.973294	-0.009705	0.001770	0.099731	-1.276679	4.237752	0.321090
44710	0	-0.977806	0.178931	9.991880	-0.009793	0.001783	0.099917	-1.271622	4.225403	0.318415
44711	0	-0.950607	0.189680	9.942765	-0.009521	0.001892	0.099426	-1.267937	4.212740	0.314104
44712	0	-0.929726	0.172136	9.875772	-0.009308	0.001718	0.098757	-1.265372	4.205528	0.319438
44713	0	-0.969110	0.159275	9.869508	-0.009705	0.001587	0.098694	-1.260434	4.194961	0.321864
44714	0	-0.948345	0.184165	9.784238	-0.009495	0.001842	0.097841	-1.263155	4.186797	0.313543
44715	0	-0.969486	0.201681	9.814544	-0.009705	0.002014	0.098145	-1.261937	4.180555	0.318800
44716	0	-0.949798	0.231889	9.820707	-0.009502	0.002324	0.098207	-1.269735	4.180478	0.316170
44717	0	-0.951791	0.220296	9.802268	-0.009521	0.002197	0.098022	-1.264783	4.181393	0.311753
44718	0	-0.963571	0.221006	9.820563	-0.009637	0.002208	0.098206	-1.263805	4.185139	0.310710
44719	0	-0.946121	0.225757	9.796137	-0.009460	0.002258	0.097961	-1.266391	4.191144	0.309855
44720	0	-0.934379	0.213891	9.850936	-0.009340	0.002134	0.098510	-1.262779	4.200324	0.308023
44721	0	-0.940173	0.207465	9.924296	-0.009399	0.002075	0.099243	-1.265196	4.208117	0.310402
44722	0	-0.941049	0.201517	9.869223	-0.009404	0.002012	0.098693	-1.263551	4.220550	0.310035
44723	0	-0.922052	0.213901	9.887650	-0.009216	0.002136	0.098877	-1.262097	4.230545	0.312050
44724	0	-0.954330	0.189271	9.954620	-0.009530	0.001897	0.099547	-1.268653	4.250882	0.318373
44725	0	-0.952917	0.201351	9.985280	-0.009521	0.002014	0.099854	-1.271160	4.264820	0.320676
44726	0	-0.960962	0.213274	10.046095	-0.009599	0.002134	0.100462	-1.274724	4.282358	0.325002
44727	0	-0.964824	0.219699	10.076860	-0.009644	0.002197	0.100769	-1.276795	4.292801	0.328341
44728	0	-0.960037	0.232006	10.088933	-0.009592	0.002318	0.100890	-1.276592	4.307342	0.327494
44729	0	-0.977268	0.219449	10.113463	-0.009766	0.002197	0.101135	-1.281456	4.320447	0.326803
44730	0	-0.984782	0.194959	10.119367	-0.009841	0.001947	0.101194	-1.280712	4.333325	0.327805
44731	0	-0.977193	0.201583	10.205015	-0.009766	0.002014	0.102051	-1.280592	4.345515	0.331315
44732	0	-0.990759	0.201752	10.217030	-0.009901	0.002017	0.102171	-1.281752	4.357966	0.331810
44733	0	-0.970428	0.194852	10.217297	-0.009705	0.001953	0.102173	-1.288672	4.362734	0.334735
44734	0	-0.970527	0.219017	10.241688	-0.009705	0.002188	0.102417	-1.287686	4.368607	0.336031
44735	0	-0.982329	0.189101	10.284458	-0.009827	0.001892	0.102844	-1.290606	4.369951	0.328454
44736	0	-0.975276	0.183140	10.205132	-0.009759	0.001828	0.102051	-1.288729	4.368110	0.329091
44737	0	-0.944726	0.213897	10.247919	-0.009460	0.002136	0.102478	-1.287446	4.358459	0.328363
44738	0	-0.979112	0.165768	10.217562	-0.009801	0.001653	0.102175	-1.283699	4.352567	0.330553
44739	0	-0.987563	0.183473	10.199085	-0.009888	0.001831	0.101990	-1.281450	4.344099	0.334707
44740	0	-0.985241	0.196379	10.132130	-0.009864	0.001960	0.101320	-1.278765	4.336255	0.334682
44741	0	-0.993386	0.201474	10.089257	-0.009949	0.002014	0.100891	-1.279849	4.324465	0.332945
44742	0	-0.990279	0.232270	10.083354	-0.009919	0.002320	0.100832	-1.278914	4.310969	0.332511
44743	0	-0.962639	0.232091	10.052651	-0.009644	0.002319	0.100525	-1.278912	4.296506	0.332111
44744	0	-0.953317	0.238330	10.004091	-0.009548	0.002383	0.100039	-1.280573	4.284392	0.325694
44745	0	-0.962559	0.189490	10.016037	-0.009644	0.001892	0.100159	-1.279240	4.268946	0.331862
44746	0	-0.940448	0.202052	9.961416	-0.009425	0.002019	0.099612	-1.279171	4.250256	0.329585
44747	0	-0.944499	0.207595	9.942772	-0.009460	0.002075	0.099426	-1.280071	4.237548	0.328794
44748	0	-0.972098	0.226288	9.882009	-0.009735	0.002259	0.098819	-1.277621	4.226274	0.328182
44749	0	-0.957141	0.213832	9.893902	-0.009583	0.002136	0.098938	-1.276842	4.218504	0.320896
44750	0	-0.960886	0.202189	9.875795	-0.009622	0.002018	0.098757	-1.274014	4.208807	0.318510
44751	0	-0.957011	0.171356	9.869497	-0.009583	0.001709	0.098694	-1.270560	4.199501	0.322919
44752	0	-0.943411	0.202384	9.851277	-0.009436	0.002023	0.098513	-1.270889	4.202810	0.315082
44753	0	-0.933242	0.177023	9.857234	-0.009338	0.001770	0.098572	-1.272435	4.200988	0.318907
44754	0	-0.969154	0.171344	9.875592	-0.009693	0.001709	0.098756	-1.269021	4.204240	0.320740
44755	0	-0.952183	0.207540	9.783932	-0.009521	0.002075	0.097839	-1.270548	4.209770	0.324599
44756	0	-0.945944	0.214049	9.863195	-0.009461	0.002136	0.098632	-1.267339	4.212609	0.323236
44757	0	-1.001288	0.201114	9.881566	-0.010010	0.002014	0.098816	-1.272571	4.221338	0.323797
44758	0	-0.959487	0.200650	9.905858	-0.009589	0.002007	0.099059	-1.275429	4.233026	0.323740
44759	0	-0.958831	0.207333	9.966989	-0.009583	0.002075	0.099670	-1.279307	4.244810	0.326540
44760	0	-0.953739	0.230968	9.979028	-0.009533	0.002316	0.099791	-1.287756	4.255052	0.323750
44761	0	-0.946927	0.225353	9.991382	-0.009460	0.002258	0.099915	-1.294988	4.270292	0.322319
44762	0	-0.960965	0.206624	10.052210	-0.009601	0.002065	0.100523	-1.294967	4.285682	0.317932
44763	0	-0.983447	0.189106	10.040209	-0.009827	0.001892	0.100403	-1.297810	4.299716	0.315026
44764	0	-0.979145	0.189109	10.082720	-0.009782	0.001889	0.100828	-1.297418	4.315762	0.317523
44765	0	-0.971166	0.195193	10.143978	-0.009705	0.001953	0.101440	-1.300494	4.328870	0.314986
44766	0	-0.978614	0.213418	10.125480	-0.009780	0.002133	0.101255	-1.301283	4.341021	0.310236
44767	0	-1.001146	0.194978	10.198964	-0.010010	0.001953	0.101990	-1.306725	4.348058	0.310084
44768	0	-0.995358	0.213148	10.204967	-0.009953	0.002129	0.102050	-1.305262	4.354353	0.310731
44769	0	-1.001066	0.214122	10.223369	-0.010010	0.002136	0.102234	-1.301384	4.360485	0.313542
44770	0	-1.000787	0.214512	10.211125	-0.010012	0.002146	0.102111	-1.303857	4.361345	0.313747
44771	0	-0.976369	0.213742	10.223405	-0.009766	0.002136	0.102234	-1.304247	4.364305	0.312691
44772	0	-0.988051	0.183457	10.235635	-0.009885	0.001833	0.102356	-1.304136	4.364594	0.309520
44773	0	-0.987845	0.201696	10.186852	-0.009888	0.002014	0.101868	-1.302763	4.359324	0.307987
44774	0	-0.955259	0.195844	10.156455	-0.009564	0.001958	0.101563	-1.303905	4.351126	0.304707
44775	0	-0.981236	0.207651	10.180799	-0.009827	0.002075	0.101807	-1.304216	4.340156	0.304521
44776	0	-0.966090	0.171290	10.107763	-0.009677	0.001711	0.101076	-1.303742	4.327103	0.304922
44777	0	-0.969199	0.183371	10.089228	-0.009705	0.001831	0.100891	-1.302481	4.317923	0.303740
44778	0	-0.954285	0.202326	10.144365	-0.009558	0.002019	0.101442	-1.299336	4.306247	0.301840
44779	0	-0.963062	0.226231	10.089226	-0.009644	0.002258	0.100891	-1.296502	4.296669	0.297909
44780	0	-0.966443	0.226969	10.040604	-0.009679	0.002266	0.100405	-1.294008	4.285355	0.301352
44781	0	-0.974564	0.195994	9.973327	-0.009766	0.001953	0.099731	-1.287860	4.267519	0.296919
44782	0	-0.977196	0.203081	9.936956	-0.009788	0.002028	0.099368	-1.285881	4.254671	0.300403
44783	0	-0.950951	0.219270	9.893924	-0.009521	0.002197	0.098938	-1.292910	4.245935	0.301511
44784	0	-0.966510	0.219136	9.888031	-0.009681	0.002188	0.098879	-1.290449	4.232939	0.301445
44785	0	-0.944960	0.177205	9.869485	-0.009460	0.001770	0.098694	-1.289876	4.225473	0.303370
44786	0	-0.936916	0.202433	9.845237	-0.009378	0.002018	0.098452	-1.284294	4.219815	0.307064
44787	0	-0.963197	0.183479	9.814560	-0.009644	0.001831	0.098145	-1.281770	4.211425	0.309662
44788	0	-0.943212	0.202523	9.832998	-0.009438	0.002021	0.098330	-1.278381	4.210227	0.310847
44789	0	-0.939906	0.207447	9.814458	-0.009399	0.002075	0.098145	-1.280943	4.214945	0.310437
44790	0	-0.976541	0.220095	9.820546	-0.009766	0.002195	0.098206	-1.276069	4.219829	0.308742
44791	0	-0.994697	0.195523	9.857191	-0.009949	0.001953	0.098572	-1.275314	4.222932	0.307710
44792	0	-0.951778	0.189605	9.899910	-0.009519	0.001896	0.098999	-1.276869	4.227106	0.306337
44793	0	-0.958556	0.226006	9.851041	-0.009583	0.002258	0.098511	-1.276598	4.235800	0.309050
44794	0	-0.959729	0.183613	9.942449	-0.009589	0.001834	0.099425	-1.275822	4.250270	0.311952
44795	0	-0.965082	0.201310	9.912041	-0.009644	0.002014	0.099121	-1.278776	4.263818	0.313037
44796	0	-0.954406	0.195049	10.021712	-0.009537	0.001950	0.100218	-1.280186	4.277333	0.310844
44797	0	-0.947080	0.207080	9.997470	-0.009460	0.002075	0.099976	-1.286965	4.294349	0.311132
44798	0	-0.955405	0.206500	10.009466	-0.009542	0.002066	0.100096	-1.289485	4.312759	0.311710
44799	0	-0.946590	0.183200	10.089058	-0.009460	0.001831	0.100891	-1.290154	4.324092	0.312870
44800	0	-0.942280	0.213622	10.119329	-0.009411	0.002137	0.101194	-1.292964	4.342762	0.313255
44801	0	-0.977067	0.207568	10.186718	-0.009766	0.002075	0.101868	-1.294221	4.353589	0.318615
44802	0	-0.947117	0.214075	10.180462	-0.009471	0.002136	0.101805	-1.290849	4.358980	0.313773
44803	0	-0.983142	0.183129	10.125686	-0.009827	0.001831	0.101257	-1.292272	4.369510	0.313016
44804	0	-0.947148	0.189188	10.168253	-0.009470	0.001892	0.101683	-1.294268	4.376333	0.315409
44805	0	-0.983493	0.213759	10.247721	-0.009827	0.002136	0.102478	-1.294489	4.390718	0.318961
44806	0	-0.990130	0.213543	10.186608	-0.009904	0.002138	0.101866	-1.299251	4.392926	0.318006
44807	0	-0.981971	0.201345	10.235664	-0.009827	0.002014	0.102356	-1.301798	4.390286	0.314698
44808	0	-0.980649	0.207038	10.241866	-0.009813	0.002073	0.102418	-1.306773	4.387795	0.316772
44809	0	-0.969408	0.207723	10.284519	-0.009705	0.002075	0.102844	-1.306258	4.381224	0.319552
44810	0	-0.973708	0.226417	10.199138	-0.009745	0.002262	0.101991	-1.305673	4.377853	0.318335
44811	0	-0.993361	0.219862	10.199119	-0.009949	0.002197	0.101990	-1.305934	4.366010	0.319827
44812	0	-0.948280	0.189587	10.168729	-0.009492	0.001894	0.101686	-1.305573	4.360864	0.318603
44813	0	-0.944342	0.183452	10.205230	-0.009460	0.001831	0.102051	-1.303432	4.346879	0.316745
44814	0	-0.959610	0.190151	10.132250	-0.009610	0.001899	0.101321	-1.302055	4.336089	0.315209
44815	0	-0.950663	0.208011	10.058724	-0.009521	0.002075	0.100586	-1.298195	4.324297	0.314822
44816	0	-0.965696	0.184578	10.016225	-0.009675	0.001841	0.100161	-1.293937	4.308767	0.310682
44817	0	-0.950519	0.189659	9.997705	-0.009521	0.001892	0.099976	-1.290519	4.295226	0.309342
44818	0	-0.977965	0.196042	9.979680	-0.009794	0.001962	0.099795	-1.293676	4.283605	0.307000
44819	0	-0.981043	0.195986	9.918360	-0.009827	0.001953	0.099182	-1.287720	4.269987	0.312056
44820	0	-0.959346	0.203108	9.930774	-0.009611	0.002028	0.099306	-1.285413	4.254736	0.312556
44821	0	-0.963604	0.195791	9.899966	-0.009644	0.001953	0.098999	-1.281666	4.251178	0.312950
44822	0	-0.961670	0.220612	9.869602	-0.009629	0.002206	0.098695	-1.283030	4.241743	0.311622
44823	0	-0.908905	0.189520	9.857220	-0.009094	0.001892	0.098572	-1.281166	4.240840	0.310284
44824	0	-0.926073	0.171489	9.875545	-0.009267	0.001715	0.098755	-1.282681	4.238873	0.310889
44825	0	-0.927746	0.232299	9.857168	-0.009277	0.002319	0.098572	-1.280136	4.244141	0.310108
44826	0	-0.933719	0.190098	9.924237	-0.009339	0.001899	0.099242	-1.279275	4.246799	0.309937
44827	0	-0.945871	0.189184	9.875505	-0.009460	0.001892	0.098755	-1.281248	4.249914	0.304508
44828	0	-0.964678	0.195378	9.851011	-0.009641	0.001952	0.098511	-1.281214	4.262125	0.308072
44829	0	-0.946356	0.201868	9.869346	-0.009460	0.002014	0.098694	-1.277686	4.270868	0.308694
44830	0	-0.940563	0.214578	9.936430	-0.009406	0.002145	0.099364	-1.278275	4.275476	0.309008
44831	0	-0.958531	0.183121	9.930393	-0.009583	0.001831	0.099304	-1.279765	4.283833	0.306933
44832	0	-0.959609	0.207621	9.893625	-0.009588	0.002075	0.098937	-1.280365	4.298067	0.311182
44833	0	-0.978097	0.188977	9.991309	-0.009766	0.001892	0.099915	-1.284717	4.320806	0.310645
44834	0	-0.950096	0.194692	10.015405	-0.009492	0.001948	0.100155	-1.288018	4.336283	0.307084
44835	0	-0.983482	0.189704	10.058505	-0.009827	0.001892	0.100586	-1.284080	4.350720	0.308878
44836	0	-0.955196	0.159445	10.119316	-0.009539	0.001596	0.101194	-1.288051	4.370931	0.309261
44837	0	-0.941105	0.189370	10.095103	-0.009399	0.001892	0.100952	-1.287938	4.389272	0.310661
44838	0	-0.973652	0.183200	10.149786	-0.009728	0.001834	0.101499	-1.291853	4.403536	0.312477
44839	0	-0.977226	0.189386	10.150079	-0.009766	0.001892	0.101501	-1.291609	4.416160	0.314998
44840	0	-0.960153	0.214000	10.192625	-0.009596	0.002139	0.101927	-1.292360	4.427665	0.318249
44841	0	-0.983184	0.189049	10.229445	-0.009827	0.001892	0.102295	-1.295865	4.438596	0.319192
44842	0	-0.971327	0.182998	10.278142	-0.009715	0.001827	0.102781	-1.294507	4.441715	0.314766
44843	0	-0.957636	0.213903	10.223441	-0.009583	0.002136	0.102234	-1.293122	4.439939	0.314638
44844	0	-0.981217	0.189917	10.284535	-0.009814	0.001897	0.102845	-1.292232	4.442737	0.313996
44845	0	-0.982177	0.201297	10.235645	-0.009827	0.002014	0.102356	-1.295251	4.442379	0.307520
44846	0	-0.968130	0.207055	10.193101	-0.009695	0.002072	0.101930	-1.298983	4.432038	0.306022
44847	0	-0.969568	0.207545	10.205162	-0.009705	0.002075	0.102051	-1.300481	4.427155	0.307853
44848	0	-0.967719	0.189459	10.229680	-0.009687	0.001892	0.102296	-1.299359	4.420810	0.303682
44849	0	-0.981514	0.195654	10.162458	-0.009827	0.001953	0.101624	-1.297255	4.412941	0.302662
44850	0	-0.954276	0.208536	10.168799	-0.009560	0.002082	0.101686	-1.295088	4.399044	0.302466
44851	0	-0.968814	0.201668	10.113678	-0.009705	0.002014	0.101135	-1.293973	4.385516	0.299811
44852	0	-0.959706	0.159535	10.095629	-0.009611	0.001592	0.100955	-1.291596	4.374653	0.300547
44853	0	-0.969365	0.207565	9.961043	-0.009705	0.002075	0.099609	-1.292840	4.367187	0.303487
44854	0	-0.973170	0.201772	9.955135	-0.009744	0.002014	0.099550	-1.290529	4.358504	0.306485
44855	0	-0.950851	0.201592	9.979368	-0.009521	0.002014	0.099792	-1.290372	4.348726	0.314192
44856	0	-0.960823	0.208041	9.887974	-0.009618	0.002078	0.098879	-1.289356	4.342741	0.313737
44857	0	-0.950976	0.171238	10.003768	-0.009521	0.001709	0.100037	-1.287218	4.334424	0.311824
44858	0	-0.960778	0.184392	9.918517	-0.009621	0.001838	0.099184	-1.281854	4.324647	0.312893
44859	0	-0.939164	0.207741	9.832833	-0.009399	0.002075	0.098328	-1.281018	4.320701	0.311890
44860	0	-0.943801	0.189833	9.887855	-0.009445	0.001896	0.098878	-1.279974	4.317497	0.312333
44861	0	-0.915156	0.213942	9.887723	-0.009155	0.002136	0.098877	-1.278041	4.318306	0.315098
44862	0	-0.956662	0.220945	9.796218	-0.009576	0.002203	0.097961	-1.272296	4.312646	0.320171
44863	0	-0.939460	0.207575	9.826705	-0.009399	0.002075	0.098267	-1.273423	4.312145	0.322002
44864	0	-0.932905	0.219966	9.832758	-0.009329	0.002198	0.098328	-1.273532	4.317512	0.325341
44865	0	-0.940364	0.207749	9.857133	-0.009399	0.002075	0.098572	-1.272595	4.327534	0.325883
44866	0	-0.935196	0.231990	9.911975	-0.009347	0.002323	0.099120	-1.278075	4.338421	0.324574
44867	0	-0.952869	0.219797	9.912039	-0.009521	0.002197	0.099121	-1.279031	4.351870	0.327473
44868	0	-0.954302	0.201164	9.930167	-0.009536	0.002015	0.099302	-1.284714	4.365323	0.326427
44869	0	-0.946899	0.219590	10.003584	-0.009460	0.002197	0.100037	-1.287944	4.380210	0.324812
44870	0	-0.948853	0.237380	10.021687	-0.009478	0.002378	0.100218	-1.293877	4.397794	0.323166
44871	0	-0.959106	0.219291	10.028004	-0.009583	0.002197	0.100281	-1.300530	4.412661	0.321247
44872	0	-0.985145	0.188166	10.131573	-0.009844	0.001883	0.101316	-1.303256	4.426385	0.322439
44873	0	-0.971655	0.171005	10.076787	-0.009705	0.001709	0.100769	-1.303790	4.445086	0.327332
44874	0	-0.973447	0.195766	10.070451	-0.009728	0.001955	0.100705	-1.302516	4.457068	0.327264
44875	0	-1.001723	0.176878	10.143971	-0.010010	0.001770	0.101440	-1.305609	4.470607	0.327419
44876	0	-0.954283	0.164183	10.137697	-0.009537	0.001645	0.101377	-1.311012	4.482590	0.327359
44877	0	-0.982901	0.177000	10.180641	-0.009827	0.001770	0.101807	-1.312741	4.490339	0.323233
44878	0	-0.971182	0.195446	10.204955	-0.009709	0.001952	0.102050	-1.311879	4.498206	0.323001
44879	0	-0.982665	0.207416	10.192873	-0.009827	0.002075	0.101929	-1.314777	4.503297	0.320797
44880	0	-0.994868	0.195050	10.217294	-0.009950	0.001950	0.102173	-1.316191	4.507271	0.317446
44881	0	-1.000361	0.214069	10.174612	-0.010010	0.002136	0.101746	-1.312945	4.505444	0.316887
44882	0	-0.974449	0.190320	10.180743	-0.009753	0.001901	0.101807	-1.311848	4.500709	0.317772
44883	0	-0.981851	0.177277	10.205152	-0.009827	0.001770	0.102051	-1.310570	4.496646	0.321550
44884	0	-0.961709	0.177909	10.193056	-0.009627	0.001775	0.101930	-1.307453	4.490217	0.317519
44885	0	-0.963208	0.195509	10.107528	-0.009644	0.001953	0.101074	-1.306986	4.482298	0.316722
44886	0	-0.973171	0.201890	10.113820	-0.009743	0.002018	0.101137	-1.307715	4.474901	0.320044
44887	0	-0.962584	0.214204	10.150302	-0.009644	0.002136	0.101501	-1.302925	4.459994	0.319004
44888	0	-0.965915	0.172667	10.077277	-0.009669	0.001720	0.100772	-1.297548	4.453543	0.316079
44889	0	-0.981294	0.183793	10.064819	-0.009827	0.001831	0.100647	-1.291478	4.443014	0.314451
44890	0	-0.972694	0.202873	9.991760	-0.009739	0.002028	0.099916	-1.291812	4.434360	0.313068
44891	0	-0.974669	0.195320	9.967226	-0.009766	0.001953	0.099670	-1.293509	4.417689	0.312690
44892	0	-0.953453	0.195943	9.936901	-0.009545	0.001953	0.099368	-1.287985	4.410332	0.313276
44893	0	-0.987454	0.195381	9.936653	-0.009888	0.001953	0.099365	-1.288942	4.400251	0.310612
44894	0	-0.973142	0.177241	9.912381	-0.009740	0.001771	0.099123	-1.288985	4.395570	0.307316
44895	0	-0.945305	0.219829	9.857246	-0.009460	0.002197	0.098572	-1.289531	4.392052	0.302948
44896	0	-0.943964	0.232139	9.906163	-0.009446	0.002321	0.099061	-1.291100	4.389613	0.301070
44897	0	-0.933512	0.225888	9.881621	-0.009338	0.002258	0.098816	-1.292134	4.390921	0.300933
44898	0	-0.969875	0.195525	9.857177	-0.009699	0.001954	0.098572	-1.292524	4.395871	0.302446
44899	0	-0.957724	0.195292	9.851126	-0.009583	0.001953	0.098511	-1.294598	4.394827	0.307410
44900	0	-0.950823	0.207348	9.845094	-0.009511	0.002074	0.098451	-1.297243	4.396712	0.313468
44901	0	-0.933928	0.207946	9.863264	-0.009338	0.002075	0.098633	-1.293971	4.402844	0.311366
44902	0	-0.922036	0.196076	9.869269	-0.009218	0.001961	0.098693	-1.295701	4.410421	0.312424
44903	0	-0.964927	0.207613	9.893741	-0.009644	0.002075	0.098938	-1.296360	4.422131	0.313640
44904	0	-0.984138	0.195365	9.893576	-0.009838	0.001954	0.098936	-1.298595	4.431015	0.316631
44905	0	-0.964703	0.195286	9.918180	-0.009644	0.001953	0.099182	-1.300640	4.440121	0.317179
44906	0	-0.965814	0.201213	9.936363	-0.009651	0.002013	0.099364	-1.303633	4.453241	0.320770
44907	0	-0.952384	0.219356	10.003648	-0.009521	0.002197	0.100037	-1.309610	4.461036	0.322041
44908	0	-0.971454	0.206709	10.064553	-0.009709	0.002068	0.100646	-1.311869	4.472023	0.320791
44909	0	-0.958844	0.201664	10.101257	-0.009583	0.002014	0.101013	-1.310736	4.483822	0.319581
44910	0	-0.966007	0.195909	10.119397	-0.009656	0.001958	0.101194	-1.311112	4.493572	0.319457
44911	0	-0.989355	0.201543	10.101259	-0.009888	0.002014	0.101013	-1.311397	4.505298	0.323419
44912	0	-0.971862	0.189055	10.131636	-0.009717	0.001894	0.101316	-1.317019	4.512232	0.324201
44913	0	-0.976569	0.188797	10.174568	-0.009766	0.001892	0.101746	-1.323399	4.517389	0.326125
44914	0	-0.952327	0.206686	10.211165	-0.009521	0.002067	0.102112	-1.324827	4.524465	0.324573
44915	0	-0.939744	0.213562	10.247822	-0.009399	0.002136	0.102478	-1.327242	4.527335	0.324749
44916	0	-0.963524	0.195029	10.266157	-0.009640	0.001951	0.102661	-1.330056	4.527390	0.330273
44917	0	-0.982090	0.213159	10.229557	-0.009827	0.002136	0.102295	-1.336993	4.526002	0.329862
44918	0	-0.986868	0.224891	10.193039	-0.009876	0.002249	0.101930	-1.338554	4.522554	0.327116
44919	0	-0.969817	0.188924	10.205144	-0.009705	0.001892	0.102051	-1.343420	4.520409	0.320851
44920	0	-0.980712	0.212759	10.162522	-0.009814	0.002130	0.101624	-1.347343	4.517412	0.319727
44921	0	-0.963420	0.213982	10.211262	-0.009644	0.002136	0.102112	-1.345107	4.511985	0.320473
44922	0	-0.979826	0.202045	10.205273	-0.009809	0.002021	0.102052	-1.347245	4.505500	0.315361
44923	0	-0.968835	0.207986	10.144189	-0.009705	0.002075	0.101440	-1.343773	4.492223	0.322068
44924	0	-0.965927	0.214765	10.120032	-0.009672	0.002145	0.101199	-1.342279	4.482670	0.317808
44925	0	-0.969123	0.177302	10.089235	-0.009705	0.001770	0.100891	-1.340589	4.472553	0.317681
44926	0	-0.972538	0.190038	10.046704	-0.009739	0.001898	0.100466	-1.339349	4.462157	0.313251
44927	0	-0.963133	0.201822	10.058703	-0.009644	0.002014	0.100586	-1.336494	4.453286	0.315526
44928	0	-0.991326	0.196720	9.985645	-0.009925	0.001961	0.099855	-1.330841	4.444997	0.316723
44929	0	-0.956933	0.195723	9.961056	-0.009583	0.001953	0.099609	-1.327838	4.434881	0.316569
44930	0	-0.960751	0.208569	9.955118	-0.009618	0.002083	0.099550	-1.326301	4.428087	0.317019
44931	0	-0.951013	0.201745	9.961039	-0.009521	0.002014	0.099609	-1.324283	4.420081	0.317752
44932	0	-0.954597	0.195931	9.924647	-0.009561	0.001959	0.099245	-1.325511	4.408268	0.318438
44933	0	-0.951288	0.213510	9.918298	-0.009521	0.002136	0.099182	-1.328540	4.403380	0.318799
44934	0	-0.943741	0.213544	9.930567	-0.009443	0.002133	0.099305	-1.327856	4.401662	0.320233
44935	0	-0.957433	0.232009	9.869462	-0.009583	0.002319	0.098694	-1.328700	4.397209	0.317970
44936	0	-0.938118	0.262944	9.857282	-0.009383	0.002625	0.098573	-1.325857	4.399967	0.326977
44937	0	-0.963940	0.207564	9.906045	-0.009644	0.002075	0.099060	-1.327130	4.400225	0.329630
44938	0	-0.945178	0.214196	9.942625	-0.009453	0.002136	0.099426	-1.322285	4.404090	0.333522
44939	0	-0.933876	0.213889	9.905997	-0.009338	0.002136	0.099060	-1.320956	4.409599	0.337631
44940	0	-0.952089	0.189535	9.979170	-0.009522	0.001897	0.099792	-1.324479	4.412881	0.342561
44941	0	-0.952610	0.189337	9.942580	-0.009521	0.001892	0.099426	-1.324704	4.423255	0.344736
44942	0	-0.947518	0.189894	9.936274	-0.009470	0.001894	0.099363	-1.320713	4.434287	0.340736
44943	0	-0.958605	0.201645	10.015831	-0.009583	0.002014	0.100159	-1.319777	4.443379	0.338761
44944	0	-0.971571	0.207788	10.034053	-0.009712	0.002079	0.100341	-1.322779	4.452426	0.341452
44945	0	-0.983296	0.195325	10.082946	-0.009827	0.001953	0.100830	-1.324272	4.464636	0.339714
44946	0	-0.996546	0.219343	10.070585	-0.009962	0.002197	0.100706	-1.330293	4.473532	0.339789
44947	0	-0.976877	0.219510	10.113500	-0.009766	0.002197	0.101135	-1.334451	4.482158	0.340010
44948	0	-0.977336	0.200926	10.217180	-0.009772	0.002009	0.102172	-1.336289	4.488396	0.340628
44949	0	-0.964320	0.213387	10.089120	-0.009644	0.002136	0.100891	-1.340633	4.493041	0.338505
44950	0	-0.982310	0.164391	10.156282	-0.009827	0.001642	0.101562	-1.340407	4.494081	0.336320
44951	0	-0.970309	0.207387	10.168474	-0.009705	0.002075	0.101685	-1.343625	4.497442	0.337744
44952	0	-0.963908	0.213259	10.235613	-0.009641	0.002133	0.102356	-1.346165	4.500671	0.332520
44953	0	-0.970003	0.183222	10.174602	-0.009705	0.001831	0.101746	-1.346546	4.500580	0.333390
44954	0	-0.956245	0.226040	10.205185	-0.009574	0.002260	0.102051	-1.348032	4.492728	0.333029
44955	0	-0.975784	0.171099	10.223460	-0.009766	0.001709	0.102234	-1.347543	4.489042	0.338279
44956	0	-0.968390	0.177047	10.211334	-0.009689	0.001774	0.102113	-1.352995	4.487993	0.333234
44957	0	-0.951224	0.189368	10.199058	-0.009521	0.001892	0.101990	-1.352914	4.482640	0.333085
44958	0	-0.955336	0.177343	10.156448	-0.009564	0.001773	0.101563	-1.354002	4.475226	0.332332
44959	0	-0.957029	0.201819	10.138047	-0.009583	0.002014	0.101379	-1.351120	4.466430	0.331172
44960	0	-0.972564	0.202636	10.095552	-0.009742	0.002022	0.100954	-1.347627	4.453137	0.329712
44961	0	-0.975147	0.201664	10.131967	-0.009766	0.002014	0.101318	-1.346493	4.442156	0.328659
44962	0	-0.954234	0.201984	10.077212	-0.009555	0.002019	0.100771	-1.347182	4.432951	0.329291
44963	0	-0.963063	0.201608	10.040403	-0.009644	0.002014	0.100403	-1.346708	4.423230	0.326516
44964	0	-0.960619	0.250776	10.010062	-0.009618	0.002505	0.100100	-1.345574	4.414957	0.325360
44965	0	-0.920534	0.189597	9.991549	-0.009216	0.001892	0.099915	-1.342830	4.407405	0.326476
44966	0	-0.906075	0.215001	9.955021	-0.009072	0.002144	0.099549	-1.337435	4.399125	0.324330
44967	0	-0.938895	0.201877	9.954923	-0.009399	0.002014	0.099548	-1.333775	4.392093	0.319017
44968	0	-0.943256	0.202530	10.009921	-0.009439	0.002023	0.100099	-1.332562	4.389212	0.320634
44969	0	-0.951177	0.207904	9.875574	-0.009521	0.002075	0.098755	-1.329809	4.382967	0.323022
44970	0	-0.973925	0.208481	9.948893	-0.009747	0.002083	0.099488	-1.329119	4.379576	0.317751
44971	0	-0.945853	0.201739	9.924328	-0.009460	0.002014	0.099243	-1.327164	4.382397	0.324342
44972	0	-0.957597	0.196050	9.912133	-0.009579	0.001959	0.099121	-1.326918	4.384267	0.324422
44973	0	-0.958150	0.195036	9.948746	-0.009583	0.001953	0.099487	-1.331754	4.388119	0.324924
44974	0	-0.970391	0.207056	9.985337	-0.009703	0.002069	0.099854	-1.332185	4.394562	0.325128
44975	0	-0.934225	0.189440	9.924276	-0.009338	0.001892	0.099243	-1.331190	4.404063	0.326474
44976	0	-0.953617	0.208089	9.960771	-0.009529	0.002079	0.099608	-1.330670	4.417203	0.324918
44977	0	-0.958249	0.171040	9.967039	-0.009583	0.001709	0.099670	-1.330736	4.422193	0.329947
44978	0	-0.952569	0.189441	10.040147	-0.009521	0.001894	0.100402	-1.331857	4.432020	0.326372
44979	0	-0.976913	0.189419	10.021935	-0.009766	0.001892	0.100220	-1.331155	4.441052	0.330219
44980	0	-0.959540	0.177245	9.991312	-0.009590	0.001774	0.099914	-1.334394	4.452102	0.329791
44981	0	-0.958801	0.219517	10.021925	-0.009583	0.002197	0.100220	-1.338425	4.463398	0.326395
44982	0	-0.947632	0.207034	10.070569	-0.009472	0.002070	0.100706	-1.340245	4.473474	0.330112
44983	0	-0.965135	0.159015	10.125653	-0.009644	0.001587	0.101257	-1.338266	4.487318	0.330074
44984	0	-0.947266	0.202061	10.156095	-0.009477	0.002020	0.101561	-1.339148	4.487829	0.330852
44985	0	-0.976727	0.165066	10.168437	-0.009766	0.001648	0.101685	-1.337761	4.494710	0.331756
44986	0	-0.970700	0.226353	10.168374	-0.009708	0.002263	0.101684	-1.338891	4.498141	0.330222
44987	0	-0.946478	0.195249	10.150107	-0.009460	0.001953	0.101501	-1.341286	4.508045	0.331127
44988	0	-0.983012	0.207502	10.131787	-0.009835	0.002073	0.101317	-1.341012	4.507275	0.330782
44989	0	-0.957654	0.201315	10.174619	-0.009583	0.002014	0.101746	-1.343762	4.505543	0.320258
44990	0	-0.962587	0.213503	10.193022	-0.009632	0.002133	0.101930	-1.343597	4.503543	0.321394
44991	0	-0.976464	0.177499	10.205079	-0.009766	0.001770	0.102051	-1.339630	4.507460	0.316701
44992	0	-0.975044	0.190662	10.205100	-0.009764	0.001902	0.102050	-1.335760	4.497564	0.316937
44993	0	-0.945240	0.195574	10.199044	-0.009460	0.001953	0.101990	-1.334496	4.493531	0.317493
44994	0	-0.925162	0.220429	10.199151	-0.009261	0.002202	0.101991	-1.333648	4.487847	0.315551
44995	0	-0.951076	0.183743	10.095304	-0.009521	0.001831	0.100952	-1.328130	4.480675	0.317971
44996	0	-0.966955	0.160370	10.113748	-0.009684	0.001599	0.101136	-1.324845	4.469758	0.315242
44997	0	-0.975806	0.189589	10.046453	-0.009766	0.001892	0.100464	-1.322198	4.466140	0.316487
44998	0	-0.985903	0.196246	10.071032	-0.009873	0.001960	0.100709	-1.320842	4.454806	0.313635
44999	0	-0.957275	0.195793	9.979332	-0.009583	0.001953	0.099792	-1.316997	4.448591	0.313802
45000	0	-0.973843	0.165999	9.997729	-0.009747	0.001657	0.099977	-1.315749	4.444302	0.307625
45001	0	-0.950788	0.183185	9.973273	-0.009521	0.001831	0.099731	-1.316542	4.433677	0.308502
45002	0	-0.960697	0.207557	9.924604	-0.009617	0.002076	0.099245	-1.318943	4.427282	0.308885
45003	0	-0.957923	0.219829	9.936553	-0.009583	0.002197	0.099365	-1.319422	4.428491	0.307513
45004	0	-0.963389	0.201894	9.960961	-0.009637	0.002016	0.099609	-1.317840	4.430065	0.308014
45005	0	-0.939070	0.195265	9.967124	-0.009399	0.001953	0.099670	-1.320120	4.425064	0.309489
45006	0	-0.956550	0.177082	9.936613	-0.009565	0.001768	0.099366	-1.318711	4.430236	0.312575
45007	0	-0.933646	0.226295	9.979255	-0.009338	0.002258	0.099792	-1.315111	4.433061	0.319252
45008	0	-0.944858	0.208842	9.967108	-0.009457	0.002084	0.099670	-1.311444	4.428805	0.318753
45009	0	-0.982669	0.183253	9.954831	-0.009827	0.001831	0.099548	-1.311481	4.433849	0.322655
45010	0	-0.945752	0.226441	9.960863	-0.009460	0.002261	0.099608	-1.309418	4.435488	0.320877
45011	0	-0.964469	0.207644	9.985338	-0.009644	0.002075	0.099854	-1.309735	4.441812	0.330347
45012	0	-0.976936	0.201449	10.040183	-0.009768	0.002016	0.100402	-1.313197	4.447816	0.329869
45013	0	-0.977027	0.189239	10.058548	-0.009766	0.001892	0.100586	-1.314563	4.458117	0.337065
45014	0	-0.965487	0.195436	10.034065	-0.009653	0.001953	0.100341	-1.314773	4.465160	0.334309
45015	0	-0.971242	0.182688	10.058526	-0.009705	0.001831	0.100586	-1.321131	4.479095	0.329275
45016	0	-0.954488	0.194646	10.094953	-0.009538	0.001945	0.100950	-1.320642	4.492259	0.331650
45017	0	-0.946209	0.207252	10.150137	-0.009460	0.002075	0.101501	-1.325329	4.499117	0.335036
45018	0	-0.958803	0.163891	10.113419	-0.009586	0.001642	0.101134	-1.330720	4.506053	0.329918
45019	0	-0.982875	0.164843	10.174540	-0.009827	0.001648	0.101746	-1.331817	4.513416	0.324606
45020	0	-0.977387	0.165071	10.143910	-0.009770	0.001648	0.101439	-1.330300	4.522360	0.318972
45021	0	-0.959001	0.244366	10.174485	-0.009583	0.002441	0.101746	-1.329413	4.535793	0.319549
45022	0	-0.978078	0.213959	10.162165	-0.009781	0.002140	0.101622	-1.331608	4.540681	0.320266
45023	0	-0.976334	0.195536	10.162371	-0.009766	0.001953	0.101624	-1.330809	4.543105	0.323048
45024	0	-0.970023	0.207986	10.235590	-0.009700	0.002079	0.102356	-1.331473	4.548545	0.317125
45025	0	-0.964013	0.219738	10.186800	-0.009644	0.002197	0.101868	-1.333043	4.549694	0.317764
45026	0	-0.969584	0.195745	10.211193	-0.009698	0.001953	0.102112	-1.329887	4.552365	0.318644
45027	0	-0.933260	0.225708	10.131892	-0.009338	0.002258	0.101318	-1.332982	4.550839	0.323802
45028	0	-0.992582	0.231586	10.211390	-0.009937	0.002316	0.102113	-1.335342	4.542964	0.320553
45029	0	-0.951534	0.201989	10.119675	-0.009521	0.002014	0.101196	-1.330571	4.540998	0.325625
45030	0	-0.968346	0.190682	10.131911	-0.009692	0.001903	0.101318	-1.327485	4.536113	0.326894
45031	0	-0.969231	0.238563	10.083113	-0.009705	0.002380	0.100830	-1.323241	4.527166	0.326981
45032	0	-0.985418	0.190414	10.034461	-0.009864	0.001902	0.100344	-1.321982	4.521108	0.321839
45033	0	-0.957288	0.231893	10.119721	-0.009583	0.002319	0.101196	-1.324172	4.515197	0.325051
45034	0	-0.961356	0.207787	9.967234	-0.009624	0.002074	0.099671	-1.321746	4.507642	0.329748
45035	0	-0.969214	0.195492	9.985469	-0.009705	0.001953	0.099854	-1.321360	4.498340	0.327322
45036	0	-0.960910	0.165342	9.985631	-0.009619	0.001651	0.099855	-1.319994	4.492258	0.324297
45037	0	-0.963759	0.189537	9.979299	-0.009644	0.001892	0.099792	-1.317883	4.490396	0.323295
45038	0	-0.980068	0.171758	9.912344	-0.009815	0.001715	0.099122	-1.316232	4.478590	0.319211
45039	0	-0.963459	0.219870	9.912193	-0.009644	0.002197	0.099121	-1.316239	4.473217	0.318893
45040	0	-0.944128	0.226367	9.912216	-0.009443	0.002260	0.099122	-1.313911	4.475898	0.318760
45041	0	-0.927552	0.220003	9.942638	-0.009277	0.002197	0.099426	-1.312410	4.478784	0.318873
45042	0	-0.932631	0.226565	9.918285	-0.009335	0.002263	0.099182	-1.311165	4.474261	0.328180
45043	0	-0.933012	0.226307	9.875555	-0.009338	0.002258	0.098755	-1.307343	4.469681	0.329076
45044	0	-0.962484	0.196463	9.930534	-0.009627	0.001962	0.099305	-1.305661	4.471788	0.332133
45045	0	-0.951852	0.225803	9.924345	-0.009521	0.002258	0.099243	-1.307653	4.473361	0.331424
45046	0	-0.975791	0.177165	9.924331	-0.009760	0.001769	0.099243	-1.306332	4.476048	0.333864
45047	0	-0.964467	0.207502	9.948720	-0.009644	0.002075	0.099487	-1.308204	4.482323	0.335317
45048	0	-0.983053	0.177483	10.021857	-0.009830	0.001769	0.100219	-1.303306	4.488464	0.337040
45049	0	-0.958830	0.201545	9.991397	-0.009583	0.002014	0.099915	-1.303494	4.500085	0.338869
45050	0	-0.972055	0.189391	9.985117	-0.009716	0.001894	0.099852	-1.305214	4.510252	0.338932
45051	0	-0.983061	0.183167	10.021933	-0.009827	0.001831	0.100220	-1.306140	4.519755	0.336485
45052	0	-0.953305	0.207706	10.058468	-0.009530	0.002076	0.100585	-1.306746	4.528142	0.336293
45053	0	-0.952541	0.195243	10.089076	-0.009521	0.001953	0.100891	-1.309195	4.537594	0.339272
45054	0	-0.941668	0.195179	10.119452	-0.009408	0.001951	0.101195	-1.310194	4.552414	0.337967
45055	0	-0.958654	0.195601	10.168414	-0.009583	0.001953	0.101685	-1.308572	4.561925	0.336848
45056	0	-0.983827	0.213874	10.162138	-0.009835	0.002141	0.101622	-1.312748	4.570322	0.336723
45057	0	-0.982709	0.188889	10.205080	-0.009827	0.001892	0.102051	-1.318048	4.575784	0.337681
45058	0	-0.982352	0.207347	10.174590	-0.009828	0.002069	0.101746	-1.314153	4.576152	0.337847
45059	0	-0.964317	0.207332	10.168464	-0.009644	0.002075	0.101685	-1.317924	4.580703	0.338881
45060	0	-0.976435	0.225248	10.131851	-0.009766	0.002254	0.101318	-1.320791	4.584238	0.341166
45061	0	-0.976182	0.207802	10.168488	-0.009766	0.002075	0.101685	-1.319289	4.584928	0.340744
45062	0	-0.969300	0.177617	10.162389	-0.009697	0.001775	0.101624	-1.319390	4.585440	0.341013
45063	0	-0.969573	0.189404	10.211262	-0.009705	0.001892	0.102112	-1.318882	4.580470	0.340987
45064	0	-0.956013	0.189714	10.156390	-0.009565	0.001895	0.101563	-1.318079	4.579549	0.339795
45065	0	-0.957036	0.189425	10.131947	-0.009583	0.001892	0.101318	-1.317267	4.570762	0.330872
45066	0	-0.997469	0.153462	10.113820	-0.009986	0.001530	0.101137	-1.313424	4.562993	0.333181
45067	0	-0.963485	0.195689	10.052566	-0.009644	0.001953	0.100525	-1.310814	4.558034	0.329797
45068	0	-0.991718	0.184286	10.077132	-0.009932	0.001838	0.100770	-1.306658	4.546649	0.327594
45069	0	-0.981370	0.214143	10.028192	-0.009827	0.002136	0.100281	-1.302443	4.536819	0.330999
45070	0	-0.966796	0.196822	10.003947	-0.009679	0.001963	0.100039	-1.297760	4.529328	0.334256
45071	0	-0.969583	0.189444	9.991536	-0.009705	0.001892	0.099915	-1.296818	4.524256	0.337538
45072	0	-0.980007	0.207925	10.003849	-0.009809	0.002079	0.100038	-1.298280	4.518445	0.340829
45073	0	-0.962954	0.219973	9.967171	-0.009644	0.002197	0.099670	-1.297166	4.507313	0.341752
45074	0	-0.960732	0.208399	9.985616	-0.009616	0.002080	0.099855	-1.294226	4.502446	0.343859
45075	0	-0.944850	0.213956	9.954940	-0.009460	0.002136	0.099548	-1.292020	4.493648	0.336571
45076	0	-0.985762	0.195853	9.912363	-0.009864	0.001959	0.099123	-1.294059	4.491418	0.334931
45077	0	-0.982068	0.213813	9.954889	-0.009827	0.002136	0.099548	-1.293548	4.489509	0.334074
45078	0	-0.956719	0.208046	9.930548	-0.009571	0.002078	0.099305	-1.292375	4.489996	0.329869
45079	0	-0.957953	0.183210	9.924343	-0.009583	0.001831	0.099243	-1.292869	4.491519	0.336438
45080	0	-0.945121	0.250570	9.948760	-0.009455	0.002504	0.099487	-1.292977	4.492445	0.336834
45081	0	-0.946272	0.195167	9.905987	-0.009460	0.001953	0.099060	-1.296303	4.500050	0.337294
45082	0	-0.964957	0.176259	9.893698	-0.009648	0.001766	0.098937	-1.302123	4.506473	0.334957
45083	0	-0.964749	0.189251	9.893760	-0.009644	0.001892	0.098938	-1.303231	4.516003	0.331556
45084	0	-0.996101	0.189412	9.924180	-0.009957	0.001892	0.099242	-1.302522	4.525254	0.334169
45085	0	-0.946081	0.201627	9.997551	-0.009460	0.002014	0.099976	-1.301781	4.530643	0.333580
45086	0	-0.952596	0.214167	9.991323	-0.009522	0.002140	0.099914	-1.301578	4.539661	0.333522
45087	0	-0.971003	0.207492	10.052438	-0.009705	0.002075	0.100525	-1.303555	4.550840	0.333269
45088	0	-0.990327	0.176802	10.033950	-0.009899	0.001769	0.100340	-1.306383	4.560534	0.333456
45089	0	-0.971083	0.170891	10.046327	-0.009705	0.001709	0.100464	-1.308110	4.572629	0.332030
45090	0	-0.953787	0.182938	10.082781	-0.009534	0.001830	0.100828	-1.310604	4.582139	0.337326
45091	0	-0.946676	0.201356	10.101260	-0.009460	0.002014	0.101013	-1.312923	4.594261	0.331708
45092	0	-0.959824	0.219345	10.101100	-0.009595	0.002195	0.101011	-1.316769	4.603008	0.333716
45093	0	-0.970429	0.188709	10.150159	-0.009705	0.001892	0.101501	-1.324080	4.607641	0.332566
45094	0	-0.994630	0.181817	10.168485	-0.009949	0.001821	0.101685	-1.328454	4.609871	0.332044
45095	0	-1.007155	0.207461	10.150140	-0.010071	0.002075	0.101501	-1.330869	4.615703	0.336910
45096	0	-0.964496	0.195229	10.192778	-0.009645	0.001951	0.101928	-1.331339	4.620101	0.338309
45097	0	-0.963854	0.195218	10.223438	-0.009644	0.001953	0.102234	-1.334103	4.619444	0.338422
45098	0	-0.975314	0.164458	10.211306	-0.009756	0.001645	0.102113	-1.336296	4.621108	0.335579
45099	0	-0.982551	0.207715	10.156257	-0.009827	0.002075	0.101562	-1.335751	4.624774	0.332095
45100	0	-0.957351	0.171258	10.217351	-0.009581	0.001712	0.102173	-1.336607	4.621766	0.330765
45101	0	-0.993869	0.165115	10.138033	-0.009949	0.001648	0.101379	-1.334748	4.615367	0.337467
45102	0	-0.979646	0.190285	10.095400	-0.009807	0.001898	0.100953	-1.330696	4.608777	0.337234
45103	0	-0.981401	0.171587	10.138050	-0.009827	0.001709	0.101379	-1.324605	4.599437	0.335089
45104	0	-0.985244	0.209237	10.101603	-0.009863	0.002089	0.101015	-1.321994	4.592537	0.337375
45105	0	-0.963060	0.189604	10.107538	-0.009644	0.001892	0.101074	-1.319185	4.582807	0.332589
45106	0	-0.966575	0.233427	10.095514	-0.009679	0.002327	0.100954	-1.312586	4.572904	0.332644
45107	0	-0.975536	0.226140	10.046479	-0.009766	0.002258	0.100464	-1.310738	4.566161	0.334306
45108	0	-0.973551	0.202542	9.997741	-0.009746	0.002020	0.099977	-1.306068	4.559552	0.330579
45109	0	-0.987750	0.201370	10.009867	-0.009888	0.002014	0.100098	-1.308265	4.552835	0.329925
45110	0	-0.930901	0.207191	10.010046	-0.009318	0.002073	0.100100	-1.311524	4.547093	0.329582
45111	0	-0.957037	0.195802	9.973252	-0.009583	0.001953	0.099731	-1.307642	4.538096	0.330652
45112	0	-0.930437	0.208841	9.979526	-0.009315	0.002085	0.099794	-1.305144	4.531385	0.334798
45113	0	-0.938613	0.226208	9.954951	-0.009399	0.002258	0.099548	-1.302538	4.521064	0.335110
45114	0	-0.955196	0.196559	9.961154	-0.009556	0.001960	0.099611	-1.297521	4.521578	0.332153
45115	0	-0.963598	0.195732	9.948796	-0.009644	0.001953	0.099487	-1.294429	4.517805	0.334091
45116	0	-0.938387	0.208703	9.875587	-0.009385	0.002083	0.098756	-1.291228	4.521318	0.331512
45117	0	-0.952073	0.207454	9.869393	-0.009521	0.002075	0.098694	-1.293656	4.525395	0.331858
45118	0	-0.970293	0.201331	9.887700	-0.009704	0.002012	0.098877	-1.294128	4.529533	0.331783
45119	0	-0.946046	0.207480	9.924317	-0.009460	0.002075	0.099243	-1.296290	4.534511	0.338216
45120	0	-0.958310	0.237898	9.899898	-0.009583	0.002379	0.098999	-1.298392	4.540108	0.332115
45121	0	-0.928161	0.207440	9.924278	-0.009277	0.002075	0.099243	-1.300946	4.549983	0.335213
45122	0	-0.928650	0.219982	9.960827	-0.009286	0.002195	0.099608	-1.297509	4.555604	0.337596
45123	0	-0.957985	0.213671	9.979273	-0.009583	0.002136	0.099792	-1.298618	4.557492	0.340737
45124	0	-0.958165	0.213395	9.979215	-0.009578	0.002136	0.099792	-1.302884	4.566918	0.342216
45125	0	-0.970307	0.189062	10.034197	-0.009705	0.001892	0.100342	-1.306279	4.570126	0.348663
45126	0	-0.946098	0.207130	10.034148	-0.009458	0.002071	0.100342	-1.308005	4.578934	0.345979
45127	0	-0.964488	0.201916	10.052468	-0.009644	0.002014	0.100525	-1.303911	4.585379	0.342671
45128	0	-0.977340	0.208726	10.101170	-0.009768	0.002085	0.101012	-1.302630	4.595885	0.336195
45129	0	-0.940141	0.207837	10.064672	-0.009399	0.002075	0.100647	-1.300674	4.603094	0.336746
45130	0	-0.971039	0.189465	10.119520	-0.009708	0.001898	0.101195	-1.305935	4.610280	0.338533
45131	0	-0.983101	0.207127	10.095181	-0.009827	0.002075	0.100952	-1.312023	4.620153	0.339224
45132	0	-0.959140	0.212546	10.192777	-0.009591	0.002128	0.101928	-1.316127	4.625427	0.338469
45133	0	-0.958101	0.213611	10.180678	-0.009583	0.002136	0.101807	-1.317901	4.628662	0.335608
45134	0	-0.976041	0.183256	10.131854	-0.009763	0.001830	0.101318	-1.316747	4.630936	0.328213
45135	0	-0.957643	0.189318	10.162409	-0.009583	0.001892	0.101624	-1.317177	4.629000	0.328661
45136	0	-0.968857	0.189410	10.168596	-0.009693	0.001894	0.101686	-1.318740	4.628770	0.328853
45137	0	-0.969617	0.202110	10.162420	-0.009705	0.002014	0.101624	-1.312591	4.624198	0.325084
45138	0	-0.956279	0.178858	10.156369	-0.009566	0.001783	0.101563	-1.308396	4.625150	0.327569
45139	0	-0.945481	0.213591	10.150200	-0.009460	0.002136	0.101501	-1.310399	4.623699	0.325446
45140	0	-0.962152	0.189536	10.119817	-0.009632	0.001891	0.101197	-1.307283	4.616627	0.324465
45141	0	-0.969115	0.201771	10.125854	-0.009705	0.002014	0.101257	-1.304962	4.606341	0.323567
45142	0	-0.942382	0.239283	10.107692	-0.009434	0.002387	0.101076	-1.300118	4.600023	0.326876
45143	0	-0.950852	0.213669	10.058715	-0.009521	0.002136	0.100586	-1.301281	4.590172	0.330054
45144	0	-0.960649	0.183432	10.040576	-0.009618	0.001831	0.100405	-1.299250	4.582170	0.331182
45145	0	-0.975692	0.189239	9.967126	-0.009766	0.001892	0.099670	-1.300622	4.577076	0.336061
45146	0	-0.961438	0.201411	9.967252	-0.009626	0.002014	0.099671	-1.302377	4.568193	0.338922
45147	0	-0.957281	0.213832	9.930509	-0.009583	0.002136	0.099304	-1.301616	4.561894	0.335618
45148	0	-0.937372	0.195976	9.948883	-0.009380	0.001957	0.099488	-1.300018	4.559185	0.333286
45149	0	-0.914882	0.177393	9.954886	-0.009155	0.001770	0.099548	-1.297237	4.556657	0.337698
45150	0	-0.938235	0.190162	9.930556	-0.009387	0.001900	0.099305	-1.296782	4.556188	0.343125
45151	0	-0.951778	0.189087	9.985389	-0.009521	0.001892	0.099854	-1.299832	4.556851	0.341275
45152	0	-0.944684	0.201178	9.930485	-0.009454	0.002011	0.099304	-1.300958	4.553760	0.345608
45153	0	-0.946010	0.202018	9.954825	-0.009460	0.002014	0.099548	-1.295726	4.558263	0.349551
45154	0	-0.951874	0.214874	9.912038	-0.009521	0.002148	0.099120	-1.296155	4.559994	0.351070
45155	0	-0.939382	0.220030	9.948777	-0.009399	0.002197	0.099487	-1.294322	4.558453	0.352164
45156	0	-0.963719	0.208062	9.997519	-0.009633	0.002081	0.099976	-1.296299	4.568080	0.349317
45157	0	-0.952032	0.231950	9.979259	-0.009521	0.002319	0.099792	-1.297771	4.571656	0.348785
45158	0	-0.946265	0.171095	9.991413	-0.009459	0.001709	0.099915	-1.297163	4.581265	0.346684
45159	0	-0.952152	0.207629	10.021970	-0.009521	0.002075	0.100220	-1.297549	4.586199	0.342566
45160	0	-0.952443	0.213744	10.009653	-0.009522	0.002138	0.100097	-1.300002	4.593380	0.345497
45161	0	-0.945930	0.201614	10.089118	-0.009460	0.002014	0.100891	-1.299397	4.596975	0.346126
45162	0	-0.964400	0.195595	10.058571	-0.009642	0.001956	0.100586	-1.301126	4.604548	0.345699
45163	0	-0.976644	0.189658	10.082991	-0.009766	0.001892	0.100830	-1.297704	4.610371	0.351684
45164	0	-0.959176	0.190017	10.162190	-0.009584	0.001901	0.101623	-1.299936	4.623531	0.350562
45165	0	-0.964514	0.189081	10.082995	-0.009644	0.001892	0.100830	-1.303071	4.630225	0.354417
45166	0	-0.971146	0.195071	10.162228	-0.009708	0.001950	0.101623	-1.304188	4.638558	0.353948
45167	0	-0.958334	0.189042	10.162349	-0.009583	0.001892	0.101624	-1.307707	4.644373	0.352549
45168	0	-0.964607	0.188922	10.150044	-0.009645	0.001888	0.101501	-1.308330	4.649945	0.357035
45169	0	-0.952233	0.232369	10.119611	-0.009521	0.002319	0.101196	-1.305060	4.655791	0.360746
45170	0	-0.951717	0.183839	10.162319	-0.009523	0.001840	0.101623	-1.308143	4.653658	0.362626
45171	0	-0.976143	0.189146	10.162395	-0.009766	0.001892	0.101624	-1.310527	4.653811	0.366808
45172	0	-0.963082	0.201086	10.119680	-0.009636	0.002012	0.101196	-1.313770	4.652912	0.367208
45173	0	-0.957640	0.183426	10.150198	-0.009583	0.001831	0.101501	-1.311829	4.650884	0.369618
45174	0	-0.938183	0.214071	10.168508	-0.009387	0.002142	0.101685	-1.314903	4.649920	0.375407
45175	0	-0.957302	0.189345	10.101406	-0.009583	0.001892	0.101013	-1.315018	4.644018	0.374986
45176	0	-0.943481	0.220780	10.095353	-0.009441	0.002199	0.100953	-1.306901	4.641444	0.374905
45177	0	-0.945287	0.213577	10.083080	-0.009460	0.002136	0.100830	-1.309084	4.637698	0.373858
45178	0	-0.961800	0.207569	10.101507	-0.009628	0.002073	0.101014	-1.307981	4.630874	0.368156
45179	0	-0.969352	0.183840	10.089204	-0.009705	0.001831	0.100891	-1.301320	4.623166	0.368208
45180	0	-0.955199	0.203247	10.040452	-0.009561	0.002028	0.100404	-1.298413	4.618222	0.364705
45181	0	-0.957444	0.201715	10.028147	-0.009583	0.002014	0.100281	-1.296755	4.613860	0.370066
45182	0	-0.943022	0.177955	10.040504	-0.009444	0.001776	0.100404	-1.294113	4.602730	0.370912
45183	0	-0.926945	0.219920	9.961007	-0.009277	0.002197	0.099609	-1.293564	4.598513	0.370026
45184	0	-0.950159	0.201718	10.028217	-0.009506	0.002018	0.100282	-1.296109	4.598069	0.367394
45185	0	-0.951812	0.189307	9.942657	-0.009521	0.001892	0.099426	-1.296671	4.599054	0.371768
45186	0	-0.951061	0.213638	9.960979	-0.009515	0.002137	0.099609	-1.299214	4.599071	0.369760
45187	0	-0.964391	0.182936	9.936523	-0.009644	0.001831	0.099365	-1.302830	4.604342	0.372768
45188	0	-0.940014	0.201236	9.918211	-0.009400	0.002010	0.099182	-1.302129	4.608929	0.369062
45189	0	-0.927559	0.225923	9.942641	-0.009277	0.002258	0.099426	-1.302702	4.611757	0.365907
45190	0	-0.933123	0.183353	9.954871	-0.009336	0.001832	0.099548	-1.302627	4.611670	0.366109
45191	0	-0.927523	0.214238	9.979255	-0.009277	0.002136	0.099792	-1.297194	4.614081	0.363100
45192	0	-0.921142	0.239552	9.967042	-0.009212	0.002392	0.099670	-1.294590	4.617704	0.366492
45193	0	-0.946120	0.225805	9.997552	-0.009460	0.002258	0.099976	-1.296524	4.623417	0.370033
45194	0	-0.958868	0.201295	10.015734	-0.009584	0.002013	0.100158	-1.298486	4.633129	0.372967
45195	0	-0.964670	0.226330	10.015828	-0.009644	0.002258	0.100159	-1.294414	4.641570	0.371831
45196	0	-0.971204	0.208761	9.997450	-0.009711	0.002085	0.099975	-1.292812	4.647309	0.377681
45197	0	-0.958762	0.207061	10.101279	-0.009583	0.002075	0.101013	-1.299653	4.657936	0.380256
45198	0	-0.953106	0.212719	10.082920	-0.009532	0.002127	0.100829	-1.300759	4.661745	0.381111
45199	0	-0.958094	0.164668	10.119646	-0.009583	0.001648	0.101196	-1.303866	4.664795	0.380875
45200	0	-0.976342	0.195225	10.052480	-0.009763	0.001950	0.100525	-1.303267	4.670383	0.379967
45201	0	-0.952419	0.201568	10.064669	-0.009521	0.002014	0.100647	-1.303214	4.678308	0.388856
45202	0	-0.971186	0.176901	10.119525	-0.009710	0.001773	0.101195	-1.309245	4.684894	0.386852
45203	0	-0.970304	0.177249	10.052501	-0.009705	0.001770	0.100525	-1.308093	4.687964	0.389054
45204	0	-0.982292	0.189651	10.186777	-0.009824	0.001897	0.101868	-1.310148	4.691807	0.389745
45205	0	-0.976637	0.189118	10.107416	-0.009766	0.001892	0.101074	-1.312855	4.697481	0.389039
45206	0	-0.989145	0.183145	10.101199	-0.009890	0.001828	0.101012	-1.310804	4.704414	0.385349
45207	0	-0.994602	0.201971	10.113541	-0.009949	0.002014	0.101135	-1.306247	4.706182	0.393389
45208	0	-0.999966	0.203010	10.174602	-0.010005	0.002025	0.101746	-1.301845	4.705008	0.399257
45209	0	-0.982016	0.220047	10.131892	-0.009827	0.002197	0.101318	-1.299904	4.702495	0.399822
45210	0	-0.986435	0.214469	10.095411	-0.009875	0.002142	0.100953	-1.298456	4.694905	0.398104
45211	0	-0.982255	0.207771	10.119664	-0.009827	0.002075	0.101196	-1.297250	4.695081	0.396103
45212	0	-0.987420	0.189706	10.144100	-0.009880	0.001897	0.101440	-1.298666	4.693290	0.396248
45213	0	-0.988048	0.183298	10.089179	-0.009888	0.001831	0.100891	-1.298149	4.689928	0.397190
45214	0	-0.955826	0.189941	10.028258	-0.009568	0.001895	0.100282	-1.294735	4.683380	0.397497
45215	0	-0.975463	0.177259	10.046489	-0.009766	0.001770	0.100464	-1.293471	4.675670	0.396235
45216	0	-0.955006	0.189780	10.052779	-0.009561	0.001897	0.100527	-1.294057	4.668506	0.398441
45217	0	-0.956735	0.189407	9.997700	-0.009583	0.001892	0.099976	-1.293484	4.655945	0.400120
45218	0	-0.978635	0.190150	10.058965	-0.009796	0.001896	0.100589	-1.288798	4.649621	0.401322
45219	0	-0.939149	0.213647	10.046460	-0.009399	0.002136	0.100464	-1.290186	4.645412	0.400274
45220	0	-0.962139	0.207827	9.961093	-0.009628	0.002075	0.099610	-1.288302	4.642297	0.400290
45221	0	-0.963423	0.201368	9.979339	-0.009644	0.002014	0.099792	-1.290472	4.636414	0.393488
45222	0	-0.962069	0.238044	9.973281	-0.009625	0.002378	0.099732	-1.289912	4.635804	0.398488
45223	0	-0.963866	0.220289	9.912145	-0.009644	0.002197	0.099121	-1.285122	4.634981	0.401351
45224	0	-0.938247	0.215147	9.985411	-0.009390	0.002147	0.099854	-1.281331	4.631307	0.400889
45225	0	-0.927589	0.213372	9.942646	-0.009277	0.002136	0.099426	-1.285895	4.634456	0.402443
45226	0	-0.963721	0.195104	9.912136	-0.009641	0.001947	0.099121	-1.283341	4.635245	0.402719
45227	0	-0.933425	0.201967	9.985379	-0.009338	0.002014	0.099854	-1.278695	4.635324	0.406344
45228	0	-0.927349	0.202607	9.967003	-0.009270	0.002025	0.099670	-1.278687	4.644472	0.402013
45229	0	-0.951858	0.189229	9.942654	-0.009521	0.001892	0.099426	-1.280101	4.645943	0.398778
45230	0	-0.969957	0.183381	9.967029	-0.009699	0.001831	0.099670	-1.278571	4.651568	0.395130
45231	0	-0.964674	0.213981	9.973106	-0.009644	0.002136	0.099731	-1.276077	4.660040	0.392811
45232	0	-0.959253	0.232429	9.991332	-0.009589	0.002326	0.099914	-1.279698	4.668683	0.393596
45233	0	-0.976636	0.213609	10.015862	-0.009766	0.002136	0.100159	-1.281522	4.674340	0.397251
45234	0	-0.988975	0.201227	10.040188	-0.009890	0.002013	0.100402	-1.284204	4.679325	0.395426
45235	0	-0.958422	0.201656	10.095194	-0.009583	0.002014	0.100952	-1.283095	4.686065	0.395053
45236	0	-0.970491	0.208032	10.064633	-0.009708	0.002079	0.100646	-1.283186	4.686887	0.386410
45237	0	-0.970732	0.176885	10.119605	-0.009705	0.001770	0.101196	-1.286210	4.694784	0.386408
45238	0	-0.983386	0.206979	10.168353	-0.009832	0.002072	0.101684	-1.290721	4.701262	0.383274
45239	0	-0.976266	0.188997	10.156282	-0.009766	0.001892	0.101562	-1.294763	4.702728	0.379298
45240	0	-0.957725	0.189152	10.137927	-0.009577	0.001887	0.101379	-1.291683	4.708053	0.383893
45241	0	-0.988730	0.201198	10.125741	-0.009888	0.002014	0.101257	-1.295813	4.712418	0.386280
45242	0	-0.963941	0.194737	10.168498	-0.009644	0.001948	0.101685	-1.298579	4.712552	0.384199
45243	0	-0.975993	0.219688	10.125788	-0.009766	0.002197	0.101257	-1.300684	4.710912	0.384476
45244	0	-0.968821	0.201459	10.144183	-0.009693	0.002013	0.101441	-1.300745	4.710136	0.379085
45245	0	-0.975762	0.201866	10.156318	-0.009766	0.002014	0.101562	-1.297326	4.705904	0.378333
45246	0	-0.943955	0.202521	10.144186	-0.009445	0.002023	0.101441	-1.296223	4.704333	0.378512
45247	0	-0.944922	0.208234	10.119719	-0.009460	0.002075	0.101196	-1.289862	4.696432	0.386162
45248	0	-0.949048	0.215148	10.095391	-0.009500	0.002150	0.100953	-1.289387	4.690940	0.385322
45249	0	-0.957174	0.226035	10.156347	-0.009583	0.002258	0.101562	-1.288765	4.683581	0.386182
45250	0	-0.942885	0.220089	10.119824	-0.009439	0.002201	0.101197	-1.290659	4.676353	0.385058
45251	0	-0.981868	0.201563	10.101393	-0.009827	0.002014	0.101013	-1.290658	4.672092	0.383530
45252	0	-0.961964	0.208158	10.095384	-0.009628	0.002077	0.100953	-1.287240	4.667059	0.383933
45253	0	-0.938310	0.189504	10.016017	-0.009399	0.001892	0.100159	-1.285544	4.653188	0.382588
45254	0	-0.953821	0.202193	10.022368	-0.009550	0.002020	0.100223	-1.284897	4.644395	0.383288
45255	0	-0.963568	0.189198	9.973221	-0.009644	0.001892	0.099731	-1.286680	4.640139	0.381992
45256	0	-0.961670	0.232123	9.948931	-0.009628	0.002318	0.099488	-1.285083	4.631574	0.383822
45257	0	-0.939147	0.220003	9.893868	-0.009399	0.002197	0.098938	-1.283601	4.627174	0.389749
45258	0	-0.949811	0.196279	9.954997	-0.009506	0.001958	0.099549	-1.279603	4.622616	0.387539
45259	0	-0.963378	0.189167	9.954929	-0.009644	0.001892	0.099548	-1.281750	4.616157	0.386516
45260	0	-0.943414	0.219913	10.034337	-0.009441	0.002196	0.100343	-1.280195	4.612673	0.380883
45261	0	-0.951664	0.195616	9.954874	-0.009521	0.001953	0.099548	-1.278364	4.611886	0.378951
45262	0	-0.938828	0.177899	9.960947	-0.009390	0.001776	0.099609	-1.276278	4.614828	0.374439
45263	0	-0.933537	0.201673	9.973168	-0.009338	0.002014	0.099731	-1.275016	4.616156	0.377778
45264	0	-0.938717	0.207967	9.948793	-0.009394	0.002080	0.099487	-1.277016	4.613424	0.374810
45265	0	-0.946002	0.201371	9.948735	-0.009460	0.002014	0.099487	-1.279212	4.617717	0.375635
45266	0	-0.952143	0.189195	9.960935	-0.009521	0.001890	0.099609	-1.278804	4.622441	0.374159
45267	0	-0.934081	0.219823	10.021948	-0.009338	0.002197	0.100220	-1.279327	4.629994	0.373322
45268	0	-0.970738	0.238181	9.985274	-0.009709	0.002381	0.099853	-1.280410	4.632498	0.372616
45269	0	-0.940332	0.213519	10.064663	-0.009399	0.002136	0.100647	-1.283250	4.641731	0.374364
45270	0	-0.953536	0.207100	10.064554	-0.009530	0.002072	0.100646	-1.286398	4.652536	0.371175
45271	0	-0.970694	0.201711	10.089083	-0.009705	0.002014	0.100891	-1.284719	4.659985	0.374701
45272	0	-0.952690	0.226355	10.076804	-0.009526	0.002264	0.100768	-1.286914	4.665502	0.377843
45273	0	-0.952431	0.201710	10.101286	-0.009521	0.002014	0.101013	-1.285217	4.673477	0.374534
45274	0	-0.971141	0.196313	10.058479	-0.009710	0.001959	0.100585	-1.281957	4.679503	0.372949
45275	0	-0.952426	0.170645	10.162332	-0.009521	0.001709	0.101624	-1.286469	4.687401	0.376684
45276	0	-0.977086	0.213497	10.168357	-0.009771	0.002131	0.101684	-1.283095	4.691625	0.377372
45277	0	-0.945876	0.232146	10.125743	-0.009460	0.002319	0.101257	-1.282301	4.694452	0.369895
45278	0	-0.969464	0.189715	10.125798	-0.009702	0.001896	0.101257	-1.282529	4.691201	0.363900
45279	0	-0.964218	0.177000	10.113539	-0.009644	0.001770	0.101135	-1.284165	4.694421	0.360127
45280	0	-0.939220	0.183351	10.168491	-0.009397	0.001830	0.101685	-1.281986	4.694286	0.356681
45281	0	-0.963750	0.195340	10.119686	-0.009644	0.001953	0.101196	-1.283335	4.692189	0.353240
45282	0	-0.974700	0.165363	10.156405	-0.009754	0.001648	0.101563	-1.278604	4.688850	0.354553
45283	0	-0.951578	0.171363	10.144089	-0.009521	0.001709	0.101440	-1.275031	4.687163	0.355127
45284	0	-0.949908	0.226857	10.113625	-0.009510	0.002267	0.101135	-1.274787	4.679499	0.354578
45285	0	-0.951428	0.244474	10.119689	-0.009521	0.002441	0.101196	-1.272675	4.676094	0.353862
45286	0	-0.968008	0.196119	10.083197	-0.009690	0.001959	0.100831	-1.271694	4.669260	0.353728
45287	0	-0.951164	0.170929	10.034273	-0.009521	0.001709	0.100342	-1.273013	4.662777	0.352278
45288	0	-0.930469	0.201746	10.156464	-0.009318	0.002014	0.101563	-1.271007	4.652115	0.360241
45289	0	-0.969742	0.219688	10.028146	-0.009705	0.002197	0.100281	-1.273115	4.648673	0.361331
45290	0	-0.937602	0.200957	10.016057	-0.009385	0.002013	0.100160	-1.278920	4.643028	0.356779
45291	0	-0.945284	0.189436	9.997626	-0.009460	0.001892	0.099976	-1.278032	4.639061	0.361180
45292	0	-0.943813	0.189902	9.948887	-0.009445	0.001896	0.099488	-1.276139	4.635684	0.364329
45293	0	-0.939681	0.220198	9.991469	-0.009399	0.002197	0.099915	-1.272412	4.637446	0.364227
45294	0	-0.914392	0.202373	10.034238	-0.009151	0.002023	0.100342	-1.272959	4.634668	0.362197
45295	0	-0.963866	0.201780	9.960977	-0.009644	0.002014	0.099609	-1.270470	4.633789	0.364128
45296	0	-0.950331	0.202360	10.022049	-0.009512	0.002021	0.100220	-1.269004	4.628658	0.368950
45297	0	-0.957917	0.189410	9.979276	-0.009583	0.001892	0.099792	-1.268373	4.629552	0.370298
45298	0	-0.956922	0.177614	10.034239	-0.009576	0.001774	0.100342	-1.267424	4.626731	0.370694
45299	0	-0.915087	0.195667	9.942661	-0.009155	0.001953	0.099426	-1.264993	4.626397	0.365072
45300	0	-0.945074	0.190065	10.015876	-0.009452	0.001899	0.100159	-1.264540	4.629853	0.371186
45301	0	-0.933537	0.189165	9.973174	-0.009338	0.001892	0.099731	-1.266744	4.631129	0.375591
45302	0	-0.920746	0.219366	9.991488	-0.009211	0.002195	0.099915	-1.270353	4.632280	0.375809
45303	0	-0.928127	0.214255	9.966991	-0.009277	0.002136	0.099670	-1.264736	4.641528	0.371254
45304	0	-0.959192	0.184610	9.960734	-0.009591	0.001843	0.099607	-1.263373	4.647207	0.376322
45305	0	-0.945928	0.189115	9.991468	-0.009460	0.001892	0.099915	-1.266129	4.650605	0.377115
45306	0	-0.964218	0.194991	10.034175	-0.009642	0.001950	0.100342	-1.268163	4.655946	0.376910
45307	0	-0.952382	0.195036	10.028059	-0.009521	0.001953	0.100281	-1.273020	4.663344	0.378584
45308	0	-0.940853	0.200761	10.095081	-0.009404	0.002008	0.100951	-1.275575	4.673011	0.372026
45309	0	-0.928020	0.201384	10.095189	-0.009277	0.002014	0.100952	-1.277576	4.680985	0.369287
45310	0	-0.934279	0.225654	10.113444	-0.009344	0.002257	0.101134	-1.280182	4.684232	0.370978
45311	0	-0.976847	0.201621	10.095183	-0.009766	0.002014	0.100952	-1.279487	4.692186	0.368187
45312	0	-0.940540	0.195765	10.107323	-0.009405	0.001957	0.101073	-1.280355	4.697206	0.369854
45313	0	-0.958054	0.201714	10.150159	-0.009583	0.002014	0.101501	-1.278719	4.699701	0.376480
45314	0	-0.958032	0.177621	10.168441	-0.009579	0.001776	0.101685	-1.279868	4.706240	0.382534
45315	0	-0.945625	0.189885	10.144069	-0.009460	0.001892	0.101440	-1.273922	4.706218	0.387624
45316	0	-0.951296	0.202903	10.089108	-0.009513	0.002028	0.100891	-1.273882	4.711004	0.389064
45317	0	-0.957671	0.189299	10.137993	-0.009583	0.001892	0.101379	-1.274591	4.709154	0.395247
45318	0	-0.962743	0.189729	10.150278	-0.009632	0.001893	0.101502	-1.271457	4.708584	0.390203
45319	0	-0.951585	0.220007	10.125779	-0.009521	0.002197	0.101257	-1.269956	4.706917	0.383093
45320	0	-0.938572	0.226499	10.095240	-0.009389	0.002263	0.100952	-1.269437	4.707983	0.378559
[truncated: 617 more rows]
