# Supplementary material for: Properties of traditional bamboo carrying poles have implications for user interactions
Source: PLoS One. 2018 May 10;13(5):e0196208. doi: 10.1371/journal.pone.0196208 (PMC5945030; doi:10.1371/journal.pone.0196208)
Supplement: S2 Text — (ZIP) [file pone.0196208.s006.zip]

Archive with 4 entries (4 files):
- DLTdv5_PoleC_13pt_StaticDeflection_xypts.csv
- DLTdv5_PoleD_13pt_StaticDeflection_xypts.csv
- DLTdv5_PoleE_13pt_StaticDeflection_xypts.csv
- DLTdv5_PoleF_13pt_StaticDeflection_xypts.csv
