# Supplementary material for: Properties of traditional bamboo carrying poles have implications for user interactions
Source: PLoS One. 2018 May 10;13(5):e0196208. doi: 10.1371/journal.pone.0196208 (PMC5945030; doi:10.1371/journal.pone.0196208)
Supplement: S2 Text — (ZIP) [file pone.0196208.s006.zip › DLTdv5_PoleC_13pt_StaticDeflection_xypts.csv]

pt1_cam1_X	pt1_cam1_Y	pt2_cam1_X	pt2_cam1_Y	pt3_cam1_X	pt3_cam1_Y	pt4_cam1_X	pt4_cam1_Y	pt5_cam1_X	pt5_cam1_Y	pt6_cam1_X	pt6_cam1_Y	pt7_cam1_X	pt7_cam1_Y	pt8_cam1_X	pt8_cam1_Y	pt9_cam1_X	pt9_cam1_Y	pt10_cam1_X	pt10_cam1_Y	pt11_cam1_X	pt11_cam1_Y	pt12_cam1_X	pt12_cam1_Y	pt13_cam1_X	pt13_cam1_Y
NaN	NaN	NaN	NaN	NaN	NaN	NaN	NaN	NaN	NaN	NaN	NaN	NaN	NaN	NaN	NaN	NaN	NaN	NaN	NaN	NaN	NaN	NaN	NaN	NaN	NaN
NaN	NaN	NaN	NaN	NaN	NaN	NaN	NaN	NaN	NaN	NaN	NaN	NaN	NaN	NaN	NaN	NaN	NaN	NaN	NaN	NaN	NaN	NaN	NaN	NaN	NaN
NaN	NaN	NaN	NaN	NaN	NaN	NaN	NaN	NaN	NaN	NaN	NaN	NaN	NaN	NaN	NaN	NaN	NaN	NaN	NaN	NaN	NaN	NaN	NaN	NaN	NaN
NaN	NaN	NaN	NaN	NaN	NaN	NaN	NaN	NaN	NaN	NaN	NaN	NaN	NaN	NaN	NaN	NaN	NaN	NaN	NaN	NaN	NaN	NaN	NaN	NaN	NaN
NaN	NaN	NaN	NaN	NaN	NaN	NaN	NaN	NaN	NaN	NaN	NaN	NaN	NaN	NaN	NaN	NaN	NaN	NaN	NaN	NaN	NaN	NaN	NaN	NaN	NaN
NaN	NaN	NaN	NaN	NaN	NaN	NaN	NaN	NaN	NaN	NaN	NaN	NaN	NaN	NaN	NaN	NaN	NaN	NaN	NaN	NaN	NaN	NaN	NaN	NaN	NaN
NaN	NaN	NaN	NaN	NaN	NaN	NaN	NaN	NaN	NaN	NaN	NaN	NaN	NaN	NaN	NaN	NaN	NaN	NaN	NaN	NaN	NaN	NaN	NaN	NaN	NaN
NaN	NaN	NaN	NaN	NaN	NaN	NaN	NaN	NaN	NaN	NaN	NaN	NaN	NaN	NaN	NaN	NaN	NaN	NaN	NaN	NaN	NaN	NaN	NaN	NaN	NaN
NaN	NaN	NaN	NaN	NaN	NaN	NaN	NaN	NaN	NaN	NaN	NaN	NaN	NaN	NaN	NaN	NaN	NaN	NaN	NaN	NaN	NaN	NaN	NaN	NaN	NaN
NaN	NaN	NaN	NaN	NaN	NaN	NaN	NaN	NaN	NaN	NaN	NaN	NaN	NaN	NaN	NaN	NaN	NaN	NaN	NaN	NaN	NaN	NaN	NaN	NaN	NaN
NaN	NaN	NaN	NaN	NaN	NaN	NaN	NaN	NaN	NaN	NaN	NaN	NaN	NaN	NaN	NaN	NaN	NaN	NaN	NaN	NaN	NaN	NaN	NaN	NaN	NaN
NaN	NaN	NaN	NaN	NaN	NaN	NaN	NaN	NaN	NaN	NaN	NaN	NaN	NaN	NaN	NaN	NaN	NaN	NaN	NaN	NaN	NaN	NaN	NaN	NaN	NaN
NaN	NaN	NaN	NaN	NaN	NaN	NaN	NaN	NaN	NaN	NaN	NaN	NaN	NaN	NaN	NaN	NaN	NaN	NaN	NaN	NaN	NaN	NaN	NaN	NaN	NaN
NaN	NaN	NaN	NaN	NaN	NaN	NaN	NaN	NaN	NaN	NaN	NaN	NaN	NaN	NaN	NaN	NaN	NaN	NaN	NaN	NaN	NaN	NaN	NaN	NaN	NaN
NaN	NaN	NaN	NaN	NaN	NaN	NaN	NaN	NaN	NaN	NaN	NaN	NaN	NaN	NaN	NaN	NaN	NaN	NaN	NaN	NaN	NaN	NaN	NaN	NaN	NaN
NaN	NaN	NaN	NaN	NaN	NaN	NaN	NaN	NaN	NaN	NaN	NaN	NaN	NaN	NaN	NaN	NaN	NaN	NaN	NaN	NaN	NaN	NaN	NaN	NaN	NaN
NaN	NaN	NaN	NaN	NaN	NaN	NaN	NaN	NaN	NaN	NaN	NaN	NaN	NaN	NaN	NaN	NaN	NaN	NaN	NaN	NaN	NaN	NaN	NaN	NaN	NaN
NaN	NaN	NaN	NaN	NaN	NaN	NaN	NaN	NaN	NaN	NaN	NaN	NaN	NaN	NaN	NaN	NaN	NaN	NaN	NaN	NaN	NaN	NaN	NaN	NaN	NaN
NaN	NaN	NaN	NaN	NaN	NaN	NaN	NaN	NaN	NaN	NaN	NaN	NaN	NaN	NaN	NaN	NaN	NaN	NaN	NaN	NaN	NaN	NaN	NaN	NaN	NaN
NaN	NaN	NaN	NaN	NaN	NaN	NaN	NaN	NaN	NaN	NaN	NaN	NaN	NaN	NaN	NaN	NaN	NaN	NaN	NaN	NaN	NaN	NaN	NaN	NaN	NaN
NaN	NaN	NaN	NaN	NaN	NaN	NaN	NaN	NaN	NaN	NaN	NaN	NaN	NaN	NaN	NaN	NaN	NaN	NaN	NaN	NaN	NaN	NaN	NaN	NaN	NaN
NaN	NaN	NaN	NaN	NaN	NaN	NaN	NaN	NaN	NaN	NaN	NaN	NaN	NaN	NaN	NaN	NaN	NaN	NaN	NaN	NaN	NaN	NaN	NaN	NaN	NaN
NaN	NaN	NaN	NaN	NaN	NaN	NaN	NaN	NaN	NaN	NaN	NaN	NaN	NaN	NaN	NaN	NaN	NaN	NaN	NaN	NaN	NaN	NaN	NaN	NaN	NaN
NaN	NaN	NaN	NaN	NaN	NaN	NaN	NaN	NaN	NaN	NaN	NaN	NaN	NaN	NaN	NaN	NaN	NaN	NaN	NaN	NaN	NaN	NaN	NaN	NaN	NaN
NaN	NaN	NaN	NaN	NaN	NaN	NaN	NaN	NaN	NaN	NaN	NaN	NaN	NaN	NaN	NaN	NaN	NaN	NaN	NaN	NaN	NaN	NaN	NaN	NaN	NaN
NaN	NaN	NaN	NaN	NaN	NaN	NaN	NaN	NaN	NaN	NaN	NaN	NaN	NaN	NaN	NaN	NaN	NaN	NaN	NaN	NaN	NaN	NaN	NaN	NaN	NaN
NaN	NaN	NaN	NaN	NaN	NaN	NaN	NaN	NaN	NaN	NaN	NaN	NaN	NaN	NaN	NaN	NaN	NaN	NaN	NaN	NaN	NaN	NaN	NaN	NaN	NaN
NaN	NaN	NaN	NaN	NaN	NaN	NaN	NaN	NaN	NaN	NaN	NaN	NaN	NaN	NaN	NaN	NaN	NaN	NaN	NaN	NaN	NaN	NaN	NaN	NaN	NaN
NaN	NaN	NaN	NaN	NaN	NaN	NaN	NaN	NaN	NaN	NaN	NaN	NaN	NaN	NaN	NaN	NaN	NaN	NaN	NaN	NaN	NaN	NaN	NaN	NaN	NaN
NaN	NaN	NaN	NaN	NaN	NaN	NaN	NaN	NaN	NaN	NaN	NaN	NaN	NaN	NaN	NaN	NaN	NaN	NaN	NaN	NaN	NaN	NaN	NaN	NaN	NaN
NaN	NaN	NaN	NaN	NaN	NaN	NaN	NaN	NaN	NaN	NaN	NaN	NaN	NaN	NaN	NaN	NaN	NaN	NaN	NaN	NaN	NaN	NaN	NaN	NaN	NaN
NaN	NaN	NaN	NaN	NaN	NaN	NaN	NaN	NaN	NaN	NaN	NaN	NaN	NaN	NaN	NaN	NaN	NaN	NaN	NaN	NaN	NaN	NaN	NaN	NaN	NaN
NaN	NaN	NaN	NaN	NaN	NaN	NaN	NaN	NaN	NaN	NaN	NaN	NaN	NaN	NaN	NaN	NaN	NaN	NaN	NaN	NaN	NaN	NaN	NaN	NaN	NaN
NaN	NaN	NaN	NaN	NaN	NaN	NaN	NaN	NaN	NaN	NaN	NaN	NaN	NaN	NaN	NaN	NaN	NaN	NaN	NaN	NaN	NaN	NaN	NaN	NaN	NaN
NaN	NaN	NaN	NaN	NaN	NaN	NaN	NaN	NaN	NaN	NaN	NaN	NaN	NaN	NaN	NaN	NaN	NaN	NaN	NaN	NaN	NaN	NaN	NaN	NaN	NaN
NaN	NaN	NaN	NaN	NaN	NaN	NaN	NaN	NaN	NaN	NaN	NaN	NaN	NaN	NaN	NaN	NaN	NaN	NaN	NaN	NaN	NaN	NaN	NaN	NaN	NaN
NaN	NaN	NaN	NaN	NaN	NaN	NaN	NaN	NaN	NaN	NaN	NaN	NaN	NaN	NaN	NaN	NaN	NaN	NaN	NaN	NaN	NaN	NaN	NaN	NaN	NaN
NaN	NaN	NaN	NaN	NaN	NaN	NaN	NaN	NaN	NaN	NaN	NaN	NaN	NaN	NaN	NaN	NaN	NaN	NaN	NaN	NaN	NaN	NaN	NaN	NaN	NaN
NaN	NaN	NaN	NaN	NaN	NaN	NaN	NaN	NaN	NaN	NaN	NaN	NaN	NaN	NaN	NaN	NaN	NaN	NaN	NaN	NaN	NaN	NaN	NaN	NaN	NaN
NaN	NaN	NaN	NaN	NaN	NaN	NaN	NaN	NaN	NaN	NaN	NaN	NaN	NaN	NaN	NaN	NaN	NaN	NaN	NaN	NaN	NaN	NaN	NaN	NaN	NaN
NaN	NaN	NaN	NaN	NaN	NaN	NaN	NaN	NaN	NaN	NaN	NaN	NaN	NaN	NaN	NaN	NaN	NaN	NaN	NaN	NaN	NaN	NaN	NaN	NaN	NaN
NaN	NaN	NaN	NaN	NaN	NaN	NaN	NaN	NaN	NaN	NaN	NaN	NaN	NaN	NaN	NaN	NaN	NaN	NaN	NaN	NaN	NaN	NaN	NaN	NaN	NaN
NaN	NaN	NaN	NaN	NaN	NaN	NaN	NaN	NaN	NaN	NaN	NaN	NaN	NaN	NaN	NaN	NaN	NaN	NaN	NaN	NaN	NaN	NaN	NaN	NaN	NaN
NaN	NaN	NaN	NaN	NaN	NaN	NaN	NaN	NaN	NaN	NaN	NaN	NaN	NaN	NaN	NaN	NaN	NaN	NaN	NaN	NaN	NaN	NaN	NaN	NaN	NaN
NaN	NaN	NaN	NaN	NaN	NaN	NaN	NaN	NaN	NaN	NaN	NaN	NaN	NaN	NaN	NaN	NaN	NaN	NaN	NaN	NaN	NaN	NaN	NaN	NaN	NaN
NaN	NaN	NaN	NaN	NaN	NaN	NaN	NaN	NaN	NaN	NaN	NaN	NaN	NaN	NaN	NaN	NaN	NaN	NaN	NaN	NaN	NaN	NaN	NaN	NaN	NaN
NaN	NaN	NaN	NaN	NaN	NaN	NaN	NaN	NaN	NaN	NaN	NaN	NaN	NaN	NaN	NaN	NaN	NaN	NaN	NaN	NaN	NaN	NaN	NaN	NaN	NaN
NaN	NaN	NaN	NaN	NaN	NaN	NaN	NaN	NaN	NaN	NaN	NaN	NaN	NaN	NaN	NaN	NaN	NaN	NaN	NaN	NaN	NaN	NaN	NaN	NaN	NaN
NaN	NaN	NaN	NaN	NaN	NaN	NaN	NaN	NaN	NaN	NaN	NaN	NaN	NaN	NaN	NaN	NaN	NaN	NaN	NaN	NaN	NaN	NaN	NaN	NaN	NaN
NaN	NaN	NaN	NaN	NaN	NaN	NaN	NaN	NaN	NaN	NaN	NaN	NaN	NaN	NaN	NaN	NaN	NaN	NaN	NaN	NaN	NaN	NaN	NaN	NaN	NaN
NaN	NaN	NaN	NaN	NaN	NaN	NaN	NaN	NaN	NaN	NaN	NaN	NaN	NaN	NaN	NaN	NaN	NaN	NaN	NaN	NaN	NaN	NaN	NaN	NaN	NaN
NaN	NaN	NaN	NaN	NaN	NaN	NaN	NaN	NaN	NaN	NaN	NaN	NaN	NaN	NaN	NaN	NaN	NaN	NaN	NaN	NaN	NaN	NaN	NaN	NaN	NaN
NaN	NaN	NaN	NaN	NaN	NaN	NaN	NaN	NaN	NaN	NaN	NaN	NaN	NaN	NaN	NaN	NaN	NaN	NaN	NaN	NaN	NaN	NaN	NaN	NaN	NaN
NaN	NaN	NaN	NaN	NaN	NaN	NaN	NaN	NaN	NaN	NaN	NaN	NaN	NaN	NaN	NaN	NaN	NaN	NaN	NaN	NaN	NaN	NaN	NaN	NaN	NaN
NaN	NaN	NaN	NaN	NaN	NaN	NaN	NaN	NaN	NaN	NaN	NaN	NaN	NaN	NaN	NaN	NaN	NaN	NaN	NaN	NaN	NaN	NaN	NaN	NaN	NaN
NaN	NaN	NaN	NaN	NaN	NaN	NaN	NaN	NaN	NaN	NaN	NaN	NaN	NaN	NaN	NaN	NaN	NaN	NaN	NaN	NaN	NaN	NaN	NaN	NaN	NaN
NaN	NaN	NaN	NaN	NaN	NaN	NaN	NaN	NaN	NaN	NaN	NaN	NaN	NaN	NaN	NaN	NaN	NaN	NaN	NaN	NaN	NaN	NaN	NaN	NaN	NaN
NaN	NaN	NaN	NaN	NaN	NaN	NaN	NaN	NaN	NaN	NaN	NaN	NaN	NaN	NaN	NaN	NaN	NaN	NaN	NaN	NaN	NaN	NaN	NaN	NaN	NaN
NaN	NaN	NaN	NaN	NaN	NaN	NaN	NaN	NaN	NaN	NaN	NaN	NaN	NaN	NaN	NaN	NaN	NaN	NaN	NaN	NaN	NaN	NaN	NaN	NaN	NaN
NaN	NaN	NaN	NaN	NaN	NaN	NaN	NaN	NaN	NaN	NaN	NaN	NaN	NaN	NaN	NaN	NaN	NaN	NaN	NaN	NaN	NaN	NaN	NaN	NaN	NaN
NaN	NaN	NaN	NaN	NaN	NaN	NaN	NaN	NaN	NaN	NaN	NaN	NaN	NaN	NaN	NaN	NaN	NaN	NaN	NaN	NaN	NaN	NaN	NaN	NaN	NaN
NaN	NaN	NaN	NaN	NaN	NaN	NaN	NaN	NaN	NaN	NaN	NaN	NaN	NaN	NaN	NaN	NaN	NaN	NaN	NaN	NaN	NaN	NaN	NaN	NaN	NaN
NaN	NaN	NaN	NaN	NaN	NaN	NaN	NaN	NaN	NaN	NaN	NaN	NaN	NaN	NaN	NaN	NaN	NaN	NaN	NaN	NaN	NaN	NaN	NaN	NaN	NaN
NaN	NaN	NaN	NaN	NaN	NaN	NaN	NaN	NaN	NaN	NaN	NaN	NaN	NaN	NaN	NaN	NaN	NaN	NaN	NaN	NaN	NaN	NaN	NaN	NaN	NaN
NaN	NaN	NaN	NaN	NaN	NaN	NaN	NaN	NaN	NaN	NaN	NaN	NaN	NaN	NaN	NaN	NaN	NaN	NaN	NaN	NaN	NaN	NaN	NaN	NaN	NaN
NaN	NaN	NaN	NaN	NaN	NaN	NaN	NaN	NaN	NaN	NaN	NaN	NaN	NaN	NaN	NaN	NaN	NaN	NaN	NaN	NaN	NaN	NaN	NaN	NaN	NaN
NaN	NaN	NaN	NaN	NaN	NaN	NaN	NaN	NaN	NaN	NaN	NaN	NaN	NaN	NaN	NaN	NaN	NaN	NaN	NaN	NaN	NaN	NaN	NaN	NaN	NaN
NaN	NaN	NaN	NaN	NaN	NaN	NaN	NaN	NaN	NaN	NaN	NaN	NaN	NaN	NaN	NaN	NaN	NaN	NaN	NaN	NaN	NaN	NaN	NaN	NaN	NaN
NaN	NaN	NaN	NaN	NaN	NaN	NaN	NaN	NaN	NaN	NaN	NaN	NaN	NaN	NaN	NaN	NaN	NaN	NaN	NaN	NaN	NaN	NaN	NaN	NaN	NaN
NaN	NaN	NaN	NaN	NaN	NaN	NaN	NaN	NaN	NaN	NaN	NaN	NaN	NaN	NaN	NaN	NaN	NaN	NaN	NaN	NaN	NaN	NaN	NaN	NaN	NaN
NaN	NaN	NaN	NaN	NaN	NaN	NaN	NaN	NaN	NaN	NaN	NaN	NaN	NaN	NaN	NaN	NaN	NaN	NaN	NaN	NaN	NaN	NaN	NaN	NaN	NaN
NaN	NaN	NaN	NaN	NaN	NaN	NaN	NaN	NaN	NaN	NaN	NaN	NaN	NaN	NaN	NaN	NaN	NaN	NaN	NaN	NaN	NaN	NaN	NaN	NaN	NaN
NaN	NaN	NaN	NaN	NaN	NaN	NaN	NaN	NaN	NaN	NaN	NaN	NaN	NaN	NaN	NaN	NaN	NaN	NaN	NaN	NaN	NaN	NaN	NaN	NaN	NaN
NaN	NaN	NaN	NaN	NaN	NaN	NaN	NaN	NaN	NaN	NaN	NaN	NaN	NaN	NaN	NaN	NaN	NaN	NaN	NaN	NaN	NaN	NaN	NaN	NaN	NaN
NaN	NaN	NaN	NaN	NaN	NaN	NaN	NaN	NaN	NaN	NaN	NaN	NaN	NaN	NaN	NaN	NaN	NaN	NaN	NaN	NaN	NaN	NaN	NaN	NaN	NaN
NaN	NaN	NaN	NaN	NaN	NaN	NaN	NaN	NaN	NaN	NaN	NaN	NaN	NaN	NaN	NaN	NaN	NaN	NaN	NaN	NaN	NaN	NaN	NaN	NaN	NaN
NaN	NaN	NaN	NaN	NaN	NaN	NaN	NaN	NaN	NaN	NaN	NaN	NaN	NaN	NaN	NaN	NaN	NaN	NaN	NaN	NaN	NaN	NaN	NaN	NaN	NaN
NaN	NaN	NaN	NaN	NaN	NaN	NaN	NaN	NaN	NaN	NaN	NaN	NaN	NaN	NaN	NaN	NaN	NaN	NaN	NaN	NaN	NaN	NaN	NaN	NaN	NaN
NaN	NaN	NaN	NaN	NaN	NaN	NaN	NaN	NaN	NaN	NaN	NaN	NaN	NaN	NaN	NaN	NaN	NaN	NaN	NaN	NaN	NaN	NaN	NaN	NaN	NaN
NaN	NaN	NaN	NaN	NaN	NaN	NaN	NaN	NaN	NaN	NaN	NaN	NaN	NaN	NaN	NaN	NaN	NaN	NaN	NaN	NaN	NaN	NaN	NaN	NaN	NaN
NaN	NaN	NaN	NaN	NaN	NaN	NaN	NaN	NaN	NaN	NaN	NaN	NaN	NaN	NaN	NaN	NaN	NaN	NaN	NaN	NaN	NaN	NaN	NaN	NaN	NaN
NaN	NaN	NaN	NaN	NaN	NaN	NaN	NaN	NaN	NaN	NaN	NaN	NaN	NaN	NaN	NaN	NaN	NaN	NaN	NaN	NaN	NaN	NaN	NaN	NaN	NaN
NaN	NaN	NaN	NaN	NaN	NaN	NaN	NaN	NaN	NaN	NaN	NaN	NaN	NaN	NaN	NaN	NaN	NaN	NaN	NaN	NaN	NaN	NaN	NaN	NaN	NaN
NaN	NaN	NaN	NaN	NaN	NaN	NaN	NaN	NaN	NaN	NaN	NaN	NaN	NaN	NaN	NaN	NaN	NaN	NaN	NaN	NaN	NaN	NaN	NaN	NaN	NaN
NaN	NaN	NaN	NaN	NaN	NaN	NaN	NaN	NaN	NaN	NaN	NaN	NaN	NaN	NaN	NaN	NaN	NaN	NaN	NaN	NaN	NaN	NaN	NaN	NaN	NaN
NaN	NaN	NaN	NaN	NaN	NaN	NaN	NaN	NaN	NaN	NaN	NaN	NaN	NaN	NaN	NaN	NaN	NaN	NaN	NaN	NaN	NaN	NaN	NaN	NaN	NaN
NaN	NaN	NaN	NaN	NaN	NaN	NaN	NaN	NaN	NaN	NaN	NaN	NaN	NaN	NaN	NaN	NaN	NaN	NaN	NaN	NaN	NaN	NaN	NaN	NaN	NaN
NaN	NaN	NaN	NaN	NaN	NaN	NaN	NaN	NaN	NaN	NaN	NaN	NaN	NaN	NaN	NaN	NaN	NaN	NaN	NaN	NaN	NaN	NaN	NaN	NaN	NaN
NaN	NaN	NaN	NaN	NaN	NaN	NaN	NaN	NaN	NaN	NaN	NaN	NaN	NaN	NaN	NaN	NaN	NaN	NaN	NaN	NaN	NaN	NaN	NaN	NaN	NaN
NaN	NaN	NaN	NaN	NaN	NaN	NaN	NaN	NaN	NaN	NaN	NaN	NaN	NaN	NaN	NaN	NaN	NaN	NaN	NaN	NaN	NaN	NaN	NaN	NaN	NaN
NaN	NaN	NaN	NaN	NaN	NaN	NaN	NaN	NaN	NaN	NaN	NaN	NaN	NaN	NaN	NaN	NaN	NaN	NaN	NaN	NaN	NaN	NaN	NaN	NaN	NaN
NaN	NaN	NaN	NaN	NaN	NaN	NaN	NaN	NaN	NaN	NaN	NaN	NaN	NaN	NaN	NaN	NaN	NaN	NaN	NaN	NaN	NaN	NaN	NaN	NaN	NaN
NaN	NaN	NaN	NaN	NaN	NaN	NaN	NaN	NaN	NaN	NaN	NaN	NaN	NaN	NaN	NaN	NaN	NaN	NaN	NaN	NaN	NaN	NaN	NaN	NaN	NaN
NaN	NaN	NaN	NaN	NaN	NaN	NaN	NaN	NaN	NaN	NaN	NaN	NaN	NaN	NaN	NaN	NaN	NaN	NaN	NaN	NaN	NaN	NaN	NaN	NaN	NaN
NaN	NaN	NaN	NaN	NaN	NaN	NaN	NaN	NaN	NaN	NaN	NaN	NaN	NaN	NaN	NaN	NaN	NaN	NaN	NaN	NaN	NaN	NaN	NaN	NaN	NaN
NaN	NaN	NaN	NaN	NaN	NaN	NaN	NaN	NaN	NaN	NaN	NaN	NaN	NaN	NaN	NaN	NaN	NaN	NaN	NaN	NaN	NaN	NaN	NaN	NaN	NaN
NaN	NaN	NaN	NaN	NaN	NaN	NaN	NaN	NaN	NaN	NaN	NaN	NaN	NaN	NaN	NaN	NaN	NaN	NaN	NaN	NaN	NaN	NaN	NaN	NaN	NaN
NaN	NaN	NaN	NaN	NaN	NaN	NaN	NaN	NaN	NaN	NaN	NaN	NaN	NaN	NaN	NaN	NaN	NaN	NaN	NaN	NaN	NaN	NaN	NaN	NaN	NaN
NaN	NaN	NaN	NaN	NaN	NaN	NaN	NaN	NaN	NaN	NaN	NaN	NaN	NaN	NaN	NaN	NaN	NaN	NaN	NaN	NaN	NaN	NaN	NaN	NaN	NaN
NaN	NaN	NaN	NaN	NaN	NaN	NaN	NaN	NaN	NaN	NaN	NaN	NaN	NaN	NaN	NaN	NaN	NaN	NaN	NaN	NaN	NaN	NaN	NaN	NaN	NaN
NaN	NaN	NaN	NaN	NaN	NaN	NaN	NaN	NaN	NaN	NaN	NaN	NaN	NaN	NaN	NaN	NaN	NaN	NaN	NaN	NaN	NaN	NaN	NaN	NaN	NaN
NaN	NaN	NaN	NaN	NaN	NaN	NaN	NaN	NaN	NaN	NaN	NaN	NaN	NaN	NaN	NaN	NaN	NaN	NaN	NaN	NaN	NaN	NaN	NaN	NaN	NaN
NaN	NaN	NaN	NaN	NaN	NaN	NaN	NaN	NaN	NaN	NaN	NaN	NaN	NaN	NaN	NaN	NaN	NaN	NaN	NaN	NaN	NaN	NaN	NaN	NaN	NaN
NaN	NaN	NaN	NaN	NaN	NaN	NaN	NaN	NaN	NaN	NaN	NaN	NaN	NaN	NaN	NaN	NaN	NaN	NaN	NaN	NaN	NaN	NaN	NaN	NaN	NaN
NaN	NaN	NaN	NaN	NaN	NaN	NaN	NaN	NaN	NaN	NaN	NaN	NaN	NaN	NaN	NaN	NaN	NaN	NaN	NaN	NaN	NaN	NaN	NaN	NaN	NaN
NaN	NaN	NaN	NaN	NaN	NaN	NaN	NaN	NaN	NaN	NaN	NaN	NaN	NaN	NaN	NaN	NaN	NaN	NaN	NaN	NaN	NaN	NaN	NaN	NaN	NaN
NaN	NaN	NaN	NaN	NaN	NaN	NaN	NaN	NaN	NaN	NaN	NaN	NaN	NaN	NaN	NaN	NaN	NaN	NaN	NaN	NaN	NaN	NaN	NaN	NaN	NaN
NaN	NaN	NaN	NaN	NaN	NaN	NaN	NaN	NaN	NaN	NaN	NaN	NaN	NaN	NaN	NaN	NaN	NaN	NaN	NaN	NaN	NaN	NaN	NaN	NaN	NaN
NaN	NaN	NaN	NaN	NaN	NaN	NaN	NaN	NaN	NaN	NaN	NaN	NaN	NaN	NaN	NaN	NaN	NaN	NaN	NaN	NaN	NaN	NaN	NaN	NaN	NaN
NaN	NaN	NaN	NaN	NaN	NaN	NaN	NaN	NaN	NaN	NaN	NaN	NaN	NaN	NaN	NaN	NaN	NaN	NaN	NaN	NaN	NaN	NaN	NaN	NaN	NaN
NaN	NaN	NaN	NaN	NaN	NaN	NaN	NaN	NaN	NaN	NaN	NaN	NaN	NaN	NaN	NaN	NaN	NaN	NaN	NaN	NaN	NaN	NaN	NaN	NaN	NaN
NaN	NaN	NaN	NaN	NaN	NaN	NaN	NaN	NaN	NaN	NaN	NaN	NaN	NaN	NaN	NaN	NaN	NaN	NaN	NaN	NaN	NaN	NaN	NaN	NaN	NaN
NaN	NaN	NaN	NaN	NaN	NaN	NaN	NaN	NaN	NaN	NaN	NaN	NaN	NaN	NaN	NaN	NaN	NaN	NaN	NaN	NaN	NaN	NaN	NaN	NaN	NaN
NaN	NaN	NaN	NaN	NaN	NaN	NaN	NaN	NaN	NaN	NaN	NaN	NaN	NaN	NaN	NaN	NaN	NaN	NaN	NaN	NaN	NaN	NaN	NaN	NaN	NaN
NaN	NaN	NaN	NaN	NaN	NaN	NaN	NaN	NaN	NaN	NaN	NaN	NaN	NaN	NaN	NaN	NaN	NaN	NaN	NaN	NaN	NaN	NaN	NaN	NaN	NaN
NaN	NaN	NaN	NaN	NaN	NaN	NaN	NaN	NaN	NaN	NaN	NaN	NaN	NaN	NaN	NaN	NaN	NaN	NaN	NaN	NaN	NaN	NaN	NaN	NaN	NaN
NaN	NaN	NaN	NaN	NaN	NaN	NaN	NaN	NaN	NaN	NaN	NaN	NaN	NaN	NaN	NaN	NaN	NaN	NaN	NaN	NaN	NaN	NaN	NaN	NaN	NaN
NaN	NaN	NaN	NaN	NaN	NaN	NaN	NaN	NaN	NaN	NaN	NaN	NaN	NaN	NaN	NaN	NaN	NaN	NaN	NaN	NaN	NaN	NaN	NaN	NaN	NaN
NaN	NaN	NaN	NaN	NaN	NaN	NaN	NaN	NaN	NaN	NaN	NaN	NaN	NaN	NaN	NaN	NaN	NaN	NaN	NaN	NaN	NaN	NaN	NaN	NaN	NaN
NaN	NaN	NaN	NaN	NaN	NaN	NaN	NaN	NaN	NaN	NaN	NaN	NaN	NaN	NaN	NaN	NaN	NaN	NaN	NaN	NaN	NaN	NaN	NaN	NaN	NaN
NaN	NaN	NaN	NaN	NaN	NaN	NaN	NaN	NaN	NaN	NaN	NaN	NaN	NaN	NaN	NaN	NaN	NaN	NaN	NaN	NaN	NaN	NaN	NaN	NaN	NaN
NaN	NaN	NaN	NaN	NaN	NaN	NaN	NaN	NaN	NaN	NaN	NaN	NaN	NaN	NaN	NaN	NaN	NaN	NaN	NaN	NaN	NaN	NaN	NaN	NaN	NaN
NaN	NaN	NaN	NaN	NaN	NaN	NaN	NaN	NaN	NaN	NaN	NaN	NaN	NaN	NaN	NaN	NaN	NaN	NaN	NaN	NaN	NaN	NaN	NaN	NaN	NaN
NaN	NaN	NaN	NaN	NaN	NaN	NaN	NaN	NaN	NaN	NaN	NaN	NaN	NaN	NaN	NaN	NaN	NaN	NaN	NaN	NaN	NaN	NaN	NaN	NaN	NaN
NaN	NaN	NaN	NaN	NaN	NaN	NaN	NaN	NaN	NaN	NaN	NaN	NaN	NaN	NaN	NaN	NaN	NaN	NaN	NaN	NaN	NaN	NaN	NaN	NaN	NaN
NaN	NaN	NaN	NaN	NaN	NaN	NaN	NaN	NaN	NaN	NaN	NaN	NaN	NaN	NaN	NaN	NaN	NaN	NaN	NaN	NaN	NaN	NaN	NaN	NaN	NaN
NaN	NaN	NaN	NaN	NaN	NaN	NaN	NaN	NaN	NaN	NaN	NaN	NaN	NaN	NaN	NaN	NaN	NaN	NaN	NaN	NaN	NaN	NaN	NaN	NaN	NaN
NaN	NaN	NaN	NaN	NaN	NaN	NaN	NaN	NaN	NaN	NaN	NaN	NaN	NaN	NaN	NaN	NaN	NaN	NaN	NaN	NaN	NaN	NaN	NaN	NaN	NaN
NaN	NaN	NaN	NaN	NaN	NaN	NaN	NaN	NaN	NaN	NaN	NaN	NaN	NaN	NaN	NaN	NaN	NaN	NaN	NaN	NaN	NaN	NaN	NaN	NaN	NaN
NaN	NaN	NaN	NaN	NaN	NaN	NaN	NaN	NaN	NaN	NaN	NaN	NaN	NaN	NaN	NaN	NaN	NaN	NaN	NaN	NaN	NaN	NaN	NaN	NaN	NaN
NaN	NaN	NaN	NaN	NaN	NaN	NaN	NaN	NaN	NaN	NaN	NaN	NaN	NaN	NaN	NaN	NaN	NaN	NaN	NaN	NaN	NaN	NaN	NaN	NaN	NaN
NaN	NaN	NaN	NaN	NaN	NaN	NaN	NaN	NaN	NaN	NaN	NaN	NaN	NaN	NaN	NaN	NaN	NaN	NaN	NaN	NaN	NaN	NaN	NaN	NaN	NaN
NaN	NaN	NaN	NaN	NaN	NaN	NaN	NaN	NaN	NaN	NaN	NaN	NaN	NaN	NaN	NaN	NaN	NaN	NaN	NaN	NaN	NaN	NaN	NaN	NaN	NaN
NaN	NaN	NaN	NaN	NaN	NaN	NaN	NaN	NaN	NaN	NaN	NaN	NaN	NaN	NaN	NaN	NaN	NaN	NaN	NaN	NaN	NaN	NaN	NaN	NaN	NaN
NaN	NaN	NaN	NaN	NaN	NaN	NaN	NaN	NaN	NaN	NaN	NaN	NaN	NaN	NaN	NaN	NaN	NaN	NaN	NaN	NaN	NaN	NaN	NaN	NaN	NaN
NaN	NaN	NaN	NaN	NaN	NaN	NaN	NaN	NaN	NaN	NaN	NaN	NaN	NaN	NaN	NaN	NaN	NaN	NaN	NaN	NaN	NaN	NaN	NaN	NaN	NaN
NaN	NaN	NaN	NaN	NaN	NaN	NaN	NaN	NaN	NaN	NaN	NaN	NaN	NaN	NaN	NaN	NaN	NaN	NaN	NaN	NaN	NaN	NaN	NaN	NaN	NaN
NaN	NaN	NaN	NaN	NaN	NaN	NaN	NaN	NaN	NaN	NaN	NaN	NaN	NaN	NaN	NaN	NaN	NaN	NaN	NaN	NaN	NaN	NaN	NaN	NaN	NaN
NaN	NaN	NaN	NaN	NaN	NaN	NaN	NaN	NaN	NaN	NaN	NaN	NaN	NaN	NaN	NaN	NaN	NaN	NaN	NaN	NaN	NaN	NaN	NaN	NaN	NaN
NaN	NaN	NaN	NaN	NaN	NaN	NaN	NaN	NaN	NaN	NaN	NaN	NaN	NaN	NaN	NaN	NaN	NaN	NaN	NaN	NaN	NaN	NaN	NaN	NaN	NaN
NaN	NaN	NaN	NaN	NaN	NaN	NaN	NaN	NaN	NaN	NaN	NaN	NaN	NaN	NaN	NaN	NaN	NaN	NaN	NaN	NaN	NaN	NaN	NaN	NaN	NaN
NaN	NaN	NaN	NaN	NaN	NaN	NaN	NaN	NaN	NaN	NaN	NaN	NaN	NaN	NaN	NaN	NaN	NaN	NaN	NaN	NaN	NaN	NaN	NaN	NaN	NaN
NaN	NaN	NaN	NaN	NaN	NaN	NaN	NaN	NaN	NaN	NaN	NaN	NaN	NaN	NaN	NaN	NaN	NaN	NaN	NaN	NaN	NaN	NaN	NaN	NaN	NaN
NaN	NaN	NaN	NaN	NaN	NaN	NaN	NaN	NaN	NaN	NaN	NaN	NaN	NaN	NaN	NaN	NaN	NaN	NaN	NaN	NaN	NaN	NaN	NaN	NaN	NaN
NaN	NaN	NaN	NaN	NaN	NaN	NaN	NaN	NaN	NaN	NaN	NaN	NaN	NaN	NaN	NaN	NaN	NaN	NaN	NaN	NaN	NaN	NaN	NaN	NaN	NaN
NaN	NaN	NaN	NaN	NaN	NaN	NaN	NaN	NaN	NaN	NaN	NaN	NaN	NaN	NaN	NaN	NaN	NaN	NaN	NaN	NaN	NaN	NaN	NaN	NaN	NaN
NaN	NaN	NaN	NaN	NaN	NaN	NaN	NaN	NaN	NaN	NaN	NaN	NaN	NaN	NaN	NaN	NaN	NaN	NaN	NaN	NaN	NaN	NaN	NaN	NaN	NaN
NaN	NaN	NaN	NaN	NaN	NaN	NaN	NaN	NaN	NaN	NaN	NaN	NaN	NaN	NaN	NaN	NaN	NaN	NaN	NaN	NaN	NaN	NaN	NaN	NaN	NaN
NaN	NaN	NaN	NaN	NaN	NaN	NaN	NaN	NaN	NaN	NaN	NaN	NaN	NaN	NaN	NaN	NaN	NaN	NaN	NaN	NaN	NaN	NaN	NaN	NaN	NaN
NaN	NaN	NaN	NaN	NaN	NaN	NaN	NaN	NaN	NaN	NaN	NaN	NaN	NaN	NaN	NaN	NaN	NaN	NaN	NaN	NaN	NaN	NaN	NaN	NaN	NaN
NaN	NaN	NaN	NaN	NaN	NaN	NaN	NaN	NaN	NaN	NaN	NaN	NaN	NaN	NaN	NaN	NaN	NaN	NaN	NaN	NaN	NaN	NaN	NaN	NaN	NaN
NaN	NaN	NaN	NaN	NaN	NaN	NaN	NaN	NaN	NaN	NaN	NaN	NaN	NaN	NaN	NaN	NaN	NaN	NaN	NaN	NaN	NaN	NaN	NaN	NaN	NaN
NaN	NaN	NaN	NaN	NaN	NaN	NaN	NaN	NaN	NaN	NaN	NaN	NaN	NaN	NaN	NaN	NaN	NaN	NaN	NaN	NaN	NaN	NaN	NaN	NaN	NaN
NaN	NaN	NaN	NaN	NaN	NaN	NaN	NaN	NaN	NaN	NaN	NaN	NaN	NaN	NaN	NaN	NaN	NaN	NaN	NaN	NaN	NaN	NaN	NaN	NaN	NaN
NaN	NaN	NaN	NaN	NaN	NaN	NaN	NaN	NaN	NaN	NaN	NaN	NaN	NaN	NaN	NaN	NaN	NaN	NaN	NaN	NaN	NaN	NaN	NaN	NaN	NaN
NaN	NaN	NaN	NaN	NaN	NaN	NaN	NaN	NaN	NaN	NaN	NaN	NaN	NaN	NaN	NaN	NaN	NaN	NaN	NaN	NaN	NaN	NaN	NaN	NaN	NaN
NaN	NaN	NaN	NaN	NaN	NaN	NaN	NaN	NaN	NaN	NaN	NaN	NaN	NaN	NaN	NaN	NaN	NaN	NaN	NaN	NaN	NaN	NaN	NaN	NaN	NaN
NaN	NaN	NaN	NaN	NaN	NaN	NaN	NaN	NaN	NaN	NaN	NaN	NaN	NaN	NaN	NaN	NaN	NaN	NaN	NaN	NaN	NaN	NaN	NaN	NaN	NaN
NaN	NaN	NaN	NaN	NaN	NaN	NaN	NaN	NaN	NaN	NaN	NaN	NaN	NaN	NaN	NaN	NaN	NaN	NaN	NaN	NaN	NaN	NaN	NaN	NaN	NaN
NaN	NaN	NaN	NaN	NaN	NaN	NaN	NaN	NaN	NaN	NaN	NaN	NaN	NaN	NaN	NaN	NaN	NaN	NaN	NaN	NaN	NaN	NaN	NaN	NaN	NaN
NaN	NaN	NaN	NaN	NaN	NaN	NaN	NaN	NaN	NaN	NaN	NaN	NaN	NaN	NaN	NaN	NaN	NaN	NaN	NaN	NaN	NaN	NaN	NaN	NaN	NaN
NaN	NaN	NaN	NaN	NaN	NaN	NaN	NaN	NaN	NaN	NaN	NaN	NaN	NaN	NaN	NaN	NaN	NaN	NaN	NaN	NaN	NaN	NaN	NaN	NaN	NaN
NaN	NaN	NaN	NaN	NaN	NaN	NaN	NaN	NaN	NaN	NaN	NaN	NaN	NaN	NaN	NaN	NaN	NaN	NaN	NaN	NaN	NaN	NaN	NaN	NaN	NaN
NaN	NaN	NaN	NaN	NaN	NaN	NaN	NaN	NaN	NaN	NaN	NaN	NaN	NaN	NaN	NaN	NaN	NaN	NaN	NaN	NaN	NaN	NaN	NaN	NaN	NaN
NaN	NaN	NaN	NaN	NaN	NaN	NaN	NaN	NaN	NaN	NaN	NaN	NaN	NaN	NaN	NaN	NaN	NaN	NaN	NaN	NaN	NaN	NaN	NaN	NaN	NaN
NaN	NaN	NaN	NaN	NaN	NaN	NaN	NaN	NaN	NaN	NaN	NaN	NaN	NaN	NaN	NaN	NaN	NaN	NaN	NaN	NaN	NaN	NaN	NaN	NaN	NaN
NaN	NaN	NaN	NaN	NaN	NaN	NaN	NaN	NaN	NaN	NaN	NaN	NaN	NaN	NaN	NaN	NaN	NaN	NaN	NaN	NaN	NaN	NaN	NaN	NaN	NaN
NaN	NaN	NaN	NaN	NaN	NaN	NaN	NaN	NaN	NaN	NaN	NaN	NaN	NaN	NaN	NaN	NaN	NaN	NaN	NaN	NaN	NaN	NaN	NaN	NaN	NaN
NaN	NaN	NaN	NaN	NaN	NaN	NaN	NaN	NaN	NaN	NaN	NaN	NaN	NaN	NaN	NaN	NaN	NaN	NaN	NaN	NaN	NaN	NaN	NaN	NaN	NaN
NaN	NaN	NaN	NaN	NaN	NaN	NaN	NaN	NaN	NaN	NaN	NaN	NaN	NaN	NaN	NaN	NaN	NaN	NaN	NaN	NaN	NaN	NaN	NaN	NaN	NaN
NaN	NaN	NaN	NaN	NaN	NaN	NaN	NaN	NaN	NaN	NaN	NaN	NaN	NaN	NaN	NaN	NaN	NaN	NaN	NaN	NaN	NaN	NaN	NaN	NaN	NaN
NaN	NaN	NaN	NaN	NaN	NaN	NaN	NaN	NaN	NaN	NaN	NaN	NaN	NaN	NaN	NaN	NaN	NaN	NaN	NaN	NaN	NaN	NaN	NaN	NaN	NaN
NaN	NaN	NaN	NaN	NaN	NaN	NaN	NaN	NaN	NaN	NaN	NaN	NaN	NaN	NaN	NaN	NaN	NaN	NaN	NaN	NaN	NaN	NaN	NaN	NaN	NaN
NaN	NaN	NaN	NaN	NaN	NaN	NaN	NaN	NaN	NaN	NaN	NaN	NaN	NaN	NaN	NaN	NaN	NaN	NaN	NaN	NaN	NaN	NaN	NaN	NaN	NaN
NaN	NaN	NaN	NaN	NaN	NaN	NaN	NaN	NaN	NaN	NaN	NaN	NaN	NaN	NaN	NaN	NaN	NaN	NaN	NaN	NaN	NaN	NaN	NaN	NaN	NaN
NaN	NaN	NaN	NaN	NaN	NaN	NaN	NaN	NaN	NaN	NaN	NaN	NaN	NaN	NaN	NaN	NaN	NaN	NaN	NaN	NaN	NaN	NaN	NaN	NaN	NaN
NaN	NaN	NaN	NaN	NaN	NaN	NaN	NaN	NaN	NaN	NaN	NaN	NaN	NaN	NaN	NaN	NaN	NaN	NaN	NaN	NaN	NaN	NaN	NaN	NaN	NaN
NaN	NaN	NaN	NaN	NaN	NaN	NaN	NaN	NaN	NaN	NaN	NaN	NaN	NaN	NaN	NaN	NaN	NaN	NaN	NaN	NaN	NaN	NaN	NaN	NaN	NaN
NaN	NaN	NaN	NaN	NaN	NaN	NaN	NaN	NaN	NaN	NaN	NaN	NaN	NaN	NaN	NaN	NaN	NaN	NaN	NaN	NaN	NaN	NaN	NaN	NaN	NaN
93.542876	671.536428	246.286589	628.139265	414.383946	632.311734	593.498711	643.165377	784.803353	645.665377	974.935525	655.519020	1130.851709	646.001612	1288.767892	652.846551	1458.037718	648.674081	1606.436493	642.829142	1760.680206	635.484204	1807.422308	690.407479	817.019342	561.534816
94.050000	671.990000	246.020000	627.980000	414.030000	631.970000	593.030000	642.990000	785.050000	645.990000	975.020000	655.980000	1131.020000	645.930000	1289.060000	653.020000	1458.020000	648.970000	1606.070000	642.950000	1761.050000	634.970000	1806.990000	689.990000	817.020000	561.960000
93.940000	671.990000	246.000000	627.970000	413.960000	631.960000	592.950000	642.960000	785.000000	645.970000	974.940000	655.970000	1130.990000	645.930000	1288.970000	653.010000	1457.950000	648.960000	1605.970000	642.960000	1760.990000	634.970000	1806.930000	689.970000	816.960000	561.930000
94.050000	672.050000	246.030000	628.060000	414.060000	632.030000	593.060000	643.060000	785.030000	646.040000	975.050000	656.020000	1131.030000	646.030000	1289.060000	653.030000	1458.040000	649.030000	1606.090000	642.970000	1761.090000	635.010000	1807.050000	690.020000	817.040000	561.970000
93.960000	671.930000	245.900000	627.850000	413.950000	631.870000	592.940000	642.890000	784.960000	645.870000	974.940000	655.870000	1130.990000	645.860000	1288.940000	652.890000	1457.930000	648.890000	1605.970000	642.860000	1760.970000	634.860000	1806.900000	689.900000	816.900000	561.840000
94.060000	672.000000	246.010000	628.000000	414.030000	631.970000	593.050000	642.990000	785.040000	646.010000	975.060000	656.000000	1131.040000	645.990000	1289.060000	653.040000	1458.030000	649.000000	1606.090000	642.950000	1761.100000	635.000000	1807.070000	689.970000	817.040000	561.970000
94.040000	671.980000	245.990000	627.960000	413.980000	631.910000	592.990000	642.940000	785.000000	645.950000	975.030000	655.970000	1131.020000	645.880000	1289.040000	652.930000	1457.970000	648.950000	1606.080000	642.920000	1761.060000	634.930000	1807.040000	689.950000	816.990000	561.870000
94.060000	671.900000	245.980000	627.870000	413.980000	631.800000	593.020000	642.830000	785.010000	645.840000	975.030000	655.830000	1131.020000	645.790000	1289.040000	652.810000	1458.000000	648.840000	1606.080000	642.810000	1761.060000	634.810000	1807.040000	689.870000	817.020000	561.830000
94.040000	672.010000	246.020000	628.060000	414.030000	632.030000	593.050000	643.030000	785.040000	646.040000	975.050000	656.070000	1131.020000	646.000000	1289.050000	653.080000	1458.030000	649.010000	1606.080000	643.010000	1761.070000	635.000000	1807.050000	690.030000	817.030000	561.990000
93.920000	671.930000	245.880000	627.860000	413.900000	631.880000	592.910000	642.870000	784.920000	645.890000	974.910000	655.890000	1130.900000	645.870000	1288.920000	652.920000	1457.900000	648.880000	1605.970000	642.890000	1760.920000	634.870000	1806.880000	689.940000	816.880000	561.840000
94.040000	672.060000	246.040000	628.100000	414.030000	632.060000	593.060000	643.070000	785.060000	646.070000	975.050000	656.080000	1131.030000	646.030000	1289.070000	653.120000	1458.040000	649.060000	1606.100000	643.010000	1761.070000	635.070000	1807.040000	690.050000	817.040000	562.080000
93.980000	672.010000	246.000000	627.980000	413.990000	631.980000	592.960000	643.020000	784.990000	645.980000	974.970000	655.990000	1130.980000	645.980000	1288.970000	653.030000	1457.950000	648.980000	1605.990000	642.990000	1761.000000	635.000000	1806.960000	690.020000	816.980000	561.960000
93.980000	672.000000	245.990000	627.990000	413.950000	632.000000	592.970000	643.000000	784.970000	645.990000	974.980000	656.000000	1130.980000	645.990000	1288.980000	653.040000	1457.950000	648.970000	1605.990000	642.990000	1760.990000	635.000000	1806.960000	690.010000	816.960000	561.970000
94.040000	672.050000	246.010000	628.080000	414.020000	632.050000	593.060000	643.060000	785.050000	646.070000	975.000000	656.120000	1130.990000	646.010000	1289.050000	653.100000	1458.020000	649.070000	1606.080000	643.000000	1761.050000	635.070000	1807.050000	690.040000	817.000000	562.030000
93.960000	671.930000	245.890000	627.890000	413.940000	631.890000	592.940000	642.900000	784.950000	645.880000	974.960000	655.920000	1130.950000	645.880000	1288.950000	652.900000	1457.930000	648.890000	1605.960000	642.900000	1760.980000	634.870000	1806.910000	689.950000	816.900000	561.840000
94.040000	672.060000	246.010000	628.100000	414.010000	632.090000	592.990000	643.080000	785.010000	646.100000	974.990000	656.130000	1130.990000	646.040000	1289.030000	653.140000	1458.000000	649.070000	1606.010000	643.020000	1761.030000	635.090000	1807.010000	690.050000	816.980000	562.080000
94.040000	671.980000	246.010000	627.970000	414.000000	631.950000	592.980000	642.940000	784.990000	645.970000	974.990000	655.970000	1130.990000	645.920000	1289.030000	652.990000	1457.990000	648.940000	1606.010000	642.920000	1761.000000	634.960000	1807.000000	689.980000	816.950000	561.920000
94.070000	671.980000	246.030000	627.970000	414.040000	631.970000	593.080000	642.960000	785.030000	645.990000	975.020000	655.980000	1131.070000	645.940000	1289.050000	653.000000	1458.030000	648.950000	1606.100000	642.920000	1761.080000	634.960000	1807.050000	689.990000	817.050000	561.960000
94.020000	672.000000	246.000000	627.990000	413.990000	631.980000	592.990000	643.000000	784.970000	646.010000	975.000000	656.070000	1130.960000	646.030000	1289.010000	653.050000	1457.950000	649.010000	1606.010000	642.960000	1761.000000	635.020000	1806.980000	690.060000	816.970000	561.990000
94.010000	671.990000	246.010000	627.980000	414.000000	631.970000	593.000000	642.990000	785.000000	645.990000	975.000000	656.040000	1130.990000	645.930000	1289.010000	653.000000	1457.960000	648.980000	1606.020000	642.960000	1761.020000	635.000000	1807.000000	689.990000	816.990000	561.980000
94.050000	672.000000	246.030000	627.980000	414.040000	632.000000	593.100000	643.000000	785.040000	646.010000	975.050000	656.030000	1131.060000	645.940000	1289.050000	653.000000	1458.040000	648.990000	1606.110000	642.950000	1761.110000	634.990000	1807.070000	690.000000	817.040000	561.980000
93.930000	671.980000	245.900000	627.960000	413.900000	631.930000	592.940000	642.960000	784.930000	645.970000	974.920000	656.000000	1130.940000	645.940000	1288.940000	653.000000	1457.910000	648.950000	1606.000000	642.950000	1760.950000	634.970000	1806.940000	689.990000	816.900000	561.940000
94.060000	671.970000	246.020000	627.960000	414.020000	631.950000	593.030000	642.950000	785.010000	645.980000	975.040000	655.950000	1131.050000	645.930000	1289.030000	653.010000	1458.010000	648.950000	1606.100000	642.930000	1761.080000	634.950000	1807.030000	689.990000	817.020000	561.970000
93.970000	671.980000	245.910000	627.960000	413.980000	631.970000	592.910000	642.960000	784.940000	645.970000	974.930000	655.970000	1130.950000	645.940000	1288.940000	653.000000	1457.940000	648.970000	1606.000000	642.940000	1760.960000	634.980000	1806.940000	690.000000	816.930000	561.950000
93.970000	671.960000	245.920000	627.920000	413.970000	631.930000	592.950000	642.920000	784.970000	645.910000	974.960000	655.900000	1130.970000	645.900000	1288.960000	652.920000	1457.950000	648.890000	1606.000000	642.860000	1760.980000	634.870000	1806.950000	689.920000	816.930000	561.900000
94.050000	672.030000	246.030000	628.040000	414.000000	632.030000	592.980000	643.030000	784.990000	646.030000	974.970000	656.040000	1130.980000	646.010000	1288.980000	653.070000	1457.970000	649.010000	1606.010000	642.960000	1761.000000	635.020000	1806.980000	690.030000	816.970000	562.010000
93.940000	671.950000	245.920000	627.930000	413.950000	631.930000	592.950000	642.900000	784.950000	645.910000	974.950000	655.890000	1130.960000	645.880000	1288.950000	652.920000	1457.920000	648.880000	1606.000000	642.860000	1760.960000	634.910000	1806.930000	689.940000	816.910000	561.890000
94.000000	672.030000	245.970000	628.030000	414.000000	632.020000	592.960000	643.050000	784.980000	646.020000	974.950000	656.050000	1130.970000	646.010000	1288.970000	653.070000	1457.970000	649.010000	1606.000000	642.970000	1761.000000	635.030000	1806.960000	690.030000	816.950000	562.010000
93.990000	671.940000	245.960000	627.910000	413.950000	631.920000	592.950000	642.890000	784.970000	645.900000	974.960000	655.920000	1130.970000	645.880000	1288.970000	652.920000	1457.960000	648.890000	1606.000000	642.880000	1761.000000	634.900000	1806.960000	689.950000	816.940000	561.880000
93.900000	672.030000	245.950000	628.010000	413.900000	632.000000	592.920000	643.010000	784.950000	646.010000	974.930000	656.020000	1130.930000	645.990000	1288.890000	653.050000	1457.900000	649.000000	1605.970000	642.970000	1760.950000	635.020000	1806.920000	690.010000	816.900000	561.980000
94.000000	672.020000	245.960000	628.030000	413.970000	632.040000	592.990000	643.030000	784.980000	646.020000	975.000000	656.050000	1130.960000	646.000000	1289.000000	653.060000	1457.970000	649.040000	1605.990000	642.970000	1760.990000	635.040000	1806.960000	690.040000	816.940000	562.020000
93.950000	671.940000	245.930000	627.860000	413.940000	631.830000	592.910000	642.880000	784.950000	645.860000	974.920000	655.840000	1130.910000	645.850000	1288.940000	652.890000	1457.920000	648.860000	1605.970000	642.880000	1760.950000	634.870000	1806.920000	689.930000	816.890000	561.820000
93.940000	672.020000	245.940000	628.000000	413.960000	631.980000	592.930000	643.020000	784.960000	646.030000	974.920000	656.020000	1130.920000	645.980000	1288.930000	653.040000	1457.910000	649.010000	1605.960000	642.980000	1760.960000	635.060000	1806.920000	690.040000	816.910000	561.990000
94.050000	671.940000	246.020000	627.930000	414.000000	631.890000	593.000000	642.900000	785.010000	645.930000	974.990000	655.910000	1130.960000	645.890000	1289.010000	652.940000	1457.990000	648.910000	1606.070000	642.890000	1761.010000	634.930000	1806.940000	689.970000	816.990000	561.880000
94.020000	672.000000	245.980000	627.960000	414.000000	631.920000	593.000000	642.950000	784.990000	645.960000	975.010000	655.940000	1130.950000	645.910000	1288.990000	652.940000	1457.980000	648.930000	1606.050000	642.890000	1761.000000	634.940000	1806.970000	689.980000	816.990000	561.940000
94.000000	672.060000	245.970000	628.080000	413.960000	632.060000	592.940000	643.070000	784.970000	646.030000	974.950000	656.060000	1130.930000	646.020000	1288.970000	653.080000	1457.940000	649.030000	1605.970000	643.000000	1760.950000	635.070000	1806.950000	690.060000	816.940000	562.040000
93.980000	671.990000	245.940000	627.980000	413.920000	631.960000	592.920000	642.950000	784.940000	645.950000	974.940000	655.930000	1130.920000	645.910000	1288.960000	652.960000	1457.900000	648.930000	1605.970000	642.920000	1760.930000	634.970000	1806.920000	689.990000	816.910000	561.930000
93.960000	672.060000	245.950000	628.100000	413.960000	632.080000	592.960000	643.080000	784.960000	646.030000	974.940000	656.050000	1130.930000	646.020000	1288.950000	653.090000	1457.940000	649.040000	1605.970000	643.020000	1760.940000	635.100000	1806.920000	690.080000	816.930000	562.020000
93.960000	671.980000	245.940000	627.980000	413.950000	631.940000	592.950000	642.930000	784.950000	645.940000	974.920000	655.920000	1130.930000	645.910000	1288.960000	652.950000	1457.940000	648.930000	1605.980000	642.920000	1760.940000	634.970000	1806.930000	689.990000	816.900000	561.890000
93.940000	671.990000	245.850000	627.990000	413.910000	632.000000	592.880000	643.020000	784.920000	646.000000	974.910000	656.060000	1130.910000	646.020000	1288.940000	653.090000	1457.910000	649.010000	1605.960000	642.990000	1760.910000	635.040000	1806.910000	690.030000	816.850000	562.000000
93.950000	671.970000	245.960000	627.980000	413.950000	631.940000	592.910000	643.000000	784.920000	645.990000	974.940000	656.030000	1130.920000	646.010000	1288.950000	653.060000	1457.930000	648.980000	1605.990000	642.980000	1760.940000	635.020000	1806.940000	690.020000	816.880000	561.970000
93.950000	671.980000	245.950000	627.980000	413.950000	631.970000	592.910000	642.980000	784.930000	645.990000	974.930000	656.000000	1130.930000	645.960000	1288.960000	653.040000	1457.920000	648.980000	1605.990000	642.980000	1760.940000	635.010000	1806.920000	690.020000	816.890000	561.960000
93.950000	672.080000	245.950000	628.100000	413.940000	632.080000	592.910000	643.050000	784.930000	646.030000	974.920000	656.040000	1130.920000	646.030000	1288.950000	653.060000	1457.920000	649.030000	1605.970000	643.070000	1760.940000	635.140000	1806.890000	690.100000	816.900000	561.990000
93.940000	672.070000	245.930000	628.070000	413.950000	632.070000	592.920000	643.040000	784.920000	646.010000	974.910000	656.040000	1130.920000	646.010000	1288.950000	653.070000	1457.930000	649.040000	1605.970000	643.060000	1760.940000	635.130000	1806.900000	690.100000	816.900000	561.990000
93.950000	672.000000	245.910000	627.960000	413.950000	631.960000	592.920000	643.000000	784.950000	645.990000	974.930000	656.020000	1130.940000	645.990000	1288.950000	653.070000	1457.930000	649.030000	1605.990000	642.990000	1760.960000	635.090000	1806.890000	690.100000	816.900000	561.960000
93.960000	671.920000	245.920000	627.930000	413.950000	631.910000	592.920000	642.930000	784.950000	645.930000	974.920000	655.930000	1130.950000	645.970000	1288.950000	653.030000	1457.940000	649.020000	1605.980000	643.010000	1760.940000	635.130000	1806.900000	690.110000	816.920000	561.950000
93.940000	671.930000	245.920000	627.930000	413.880000	631.900000	592.880000	642.940000	784.920000	645.930000	974.910000	655.940000	1130.910000	645.980000	1288.930000	653.030000	1457.910000	649.070000	1605.970000	643.090000	1760.900000	635.330000	1806.830000	690.220000	816.870000	561.950000
93.920000	672.000000	245.920000	627.970000	413.920000	631.950000	592.890000	642.960000	784.920000	645.960000	974.900000	656.000000	1130.920000	645.990000	1288.920000	653.160000	1457.910000	649.200000	1605.960000	643.210000	1760.910000	635.610000	1806.810000	690.370000	816.890000	561.970000
93.920000	671.940000	245.920000	627.940000	413.920000	631.930000	592.890000	642.960000	784.920000	645.960000	974.910000	655.990000	1130.920000	645.990000	1288.920000	653.150000	1457.920000	649.210000	1605.960000	643.220000	1760.910000	635.980000	1806.820000	691.030000	816.890000	561.950000
93.970000	671.800000	245.930000	627.760000	413.940000	631.790000	592.930000	642.850000	784.970000	645.930000	974.940000	655.950000	1130.950000	645.960000	1288.950000	653.150000	1457.930000	649.220000	1605.970000	643.300000	1760.950000	635.990000	1806.850000	691.690000	816.930000	561.930000
93.980000	671.710000	245.940000	627.630000	413.950000	631.670000	592.950000	642.800000	784.980000	645.890000	974.960000	655.920000	1130.970000	645.930000	1288.970000	653.140000	1457.980000	649.250000	1605.990000	643.320000	1760.960000	636.150000	1806.850000	691.790000	816.940000	561.870000
93.990000	671.720000	245.970000	627.160000	413.950000	631.690000	592.950000	642.810000	784.960000	645.900000	974.950000	655.940000	1130.950000	645.970000	1288.960000	653.300000	1457.970000	649.450000	1605.980000	643.650000	1760.960000	636.620000	1806.860000	691.990000	816.940000	561.920000
94.000000	671.730000	246.060000	627.180000	414.010000	631.730000	592.990000	642.830000	785.020000	645.920000	974.980000	655.960000	1131.020000	646.020000	1289.020000	653.340000	1457.990000	650.060000	1606.010000	644.280000	1761.040000	637.230000	1806.880000	692.220000	816.990000	561.940000
94.000000	671.620000	246.010000	627.070000	414.000000	631.570000	592.980000	642.790000	784.990000	645.870000	974.980000	655.940000	1131.010000	646.020000	1289.020000	653.370000	1457.960000	650.540000	1606.030000	644.950000	1761.020000	637.730000	1806.840000	692.400000	816.960000	561.920000
94.000000	671.490000	246.000000	626.960000	413.990000	631.100000	592.970000	642.750000	784.990000	645.880000	974.980000	655.970000	1131.010000	646.090000	1289.010000	653.620000	1457.970000	650.760000	1606.040000	645.750000	1761.020000	638.130000	1806.800000	693.240000	816.970000	561.950000
93.990000	670.720000	245.980000	626.780000	413.990000	630.950000	592.970000	642.590000	784.990000	645.840000	974.970000	655.950000	1131.000000	646.080000	1289.010000	653.910000	1457.950000	650.840000	1606.050000	646.310000	1761.010000	638.710000	1806.740000	694.000000	816.950000	561.880000
93.960000	670.060000	245.970000	626.800000	413.980000	630.960000	592.970000	642.210000	784.980000	645.820000	974.970000	655.920000	1131.000000	646.070000	1288.990000	653.910000	1457.970000	650.910000	1606.030000	646.500000	1761.010000	638.960000	1806.690000	694.760000	816.960000	561.880000
93.930000	669.920000	245.970000	626.980000	413.980000	631.130000	592.970000	642.370000	784.950000	645.910000	974.970000	655.950000	1130.980000	646.100000	1288.980000	654.010000	1457.970000	650.980000	1606.040000	646.550000	1761.000000	639.050000	1806.710000	695.270000	816.960000	561.930000
93.970000	670.300000	246.000000	626.990000	414.000000	631.130000	593.000000	642.330000	785.010000	645.890000	975.010000	655.950000	1131.000000	646.100000	1289.010000	654.030000	1457.990000	651.080000	1606.060000	646.670000	1761.030000	639.500000	1806.710000	695.620000	816.980000	561.930000
94.030000	670.900000	246.100000	626.990000	414.060000	631.120000	593.080000	642.350000	785.060000	645.910000	975.030000	656.000000	1131.090000	646.220000	1289.030000	654.180000	1458.040000	651.240000	1606.130000	646.870000	1761.120000	640.220000	1806.730000	695.840000	817.060000	561.990000
94.020000	670.770000	245.990000	626.840000	414.010000	630.970000	593.000000	642.240000	785.010000	645.890000	975.010000	655.990000	1131.010000	646.210000	1289.000000	654.200000	1458.000000	651.290000	1606.040000	646.950000	1761.080000	640.810000	1806.670000	695.960000	816.970000	561.960000
93.970000	670.690000	245.990000	626.750000	414.020000	630.960000	593.000000	642.200000	785.010000	645.850000	974.980000	655.970000	1130.960000	646.160000	1288.990000	654.220000	1457.950000	651.360000	1606.010000	646.980000	1761.060000	640.970000	1806.590000	696.020000	816.980000	561.970000
93.950000	670.790000	246.000000	626.880000	414.020000	631.100000	593.020000	642.340000	785.030000	645.950000	975.010000	656.090000	1130.990000	646.230000	1288.980000	654.370000	1457.970000	651.510000	1606.020000	647.080000	1761.040000	641.170000	1806.630000	696.130000	817.020000	562.020000
93.930000	670.860000	245.920000	626.880000	413.960000	631.040000	592.940000	642.270000	784.940000	645.850000	974.950000	655.960000	1130.960000	646.170000	1288.950000	654.200000	1457.900000	651.820000	1605.980000	647.030000	1760.950000	641.170000	1806.520000	696.100000	816.880000	561.920000
93.970000	671.020000	246.040000	627.110000	414.000000	631.280000	593.010000	642.460000	785.030000	646.000000	975.010000	656.110000	1131.000000	646.290000	1288.990000	654.400000	1457.970000	651.910000	1606.020000	647.080000	1760.960000	641.270000	1806.300000	696.120000	817.000000	562.060000
93.970000	671.030000	246.020000	627.120000	414.000000	631.220000	593.000000	642.730000	785.020000	645.880000	975.000000	655.970000	1131.000000	646.140000	1289.010000	654.600000	1457.950000	651.780000	1606.050000	646.980000	1760.950000	641.130000	1806.290000	696.020000	816.970000	561.900000
93.980000	671.310000	246.010000	627.380000	413.970000	631.480000	592.990000	642.850000	784.990000	645.920000	974.990000	655.990000	1130.990000	646.160000	1288.990000	654.610000	1457.940000	651.770000	1606.020000	646.960000	1760.910000	641.150000	1806.260000	696.020000	816.970000	561.950000
93.970000	672.090000	245.980000	628.040000	413.970000	631.980000	593.000000	642.940000	784.980000	645.920000	974.980000	655.970000	1130.990000	646.170000	1288.970000	654.550000	1457.930000	651.690000	1606.020000	646.870000	1760.930000	641.070000	1806.260000	695.930000	816.950000	561.920000
93.980000	672.950000	245.940000	628.740000	413.900000	632.120000	592.950000	643.010000	784.970000	645.980000	974.940000	656.020000	1130.900000	646.190000	1288.960000	654.550000	1457.910000	651.700000	1605.980000	646.890000	1760.900000	641.070000	1806.210000	695.910000	816.890000	561.960000
94.040000	673.740000	245.960000	628.900000	414.000000	632.280000	593.020000	643.130000	784.990000	646.030000	975.010000	656.070000	1131.000000	646.220000	1288.980000	654.580000	1457.940000	651.740000	1606.020000	646.910000	1760.970000	641.090000	1806.260000	695.910000	817.000000	562.010000
94.080000	674.390000	245.960000	628.970000	413.990000	632.310000	593.010000	643.110000	784.990000	646.000000	974.990000	656.010000	1130.990000	646.200000	1288.970000	654.560000	1457.940000	651.670000	1606.020000	646.870000	1760.980000	640.990000	1806.280000	695.820000	816.990000	561.960000
94.070000	674.550000	245.980000	629.100000	414.000000	632.470000	593.000000	643.200000	784.980000	646.030000	975.000000	656.050000	1130.970000	646.210000	1288.980000	654.560000	1457.990000	651.700000	1606.020000	646.870000	1760.980000	641.000000	1806.290000	695.820000	817.000000	561.990000
94.110000	674.660000	246.020000	629.160000	414.000000	632.850000	593.050000	643.170000	785.030000	646.000000	975.040000	655.970000	1131.020000	646.120000	1289.080000	654.400000	1458.000000	651.590000	1606.060000	646.800000	1761.050000	640.910000	1806.360000	695.730000	817.010000	561.950000
94.090000	674.780000	246.030000	629.300000	413.990000	632.940000	593.030000	643.200000	785.020000	646.000000	975.020000	655.970000	1131.010000	646.110000	1289.050000	654.080000	1457.990000	651.530000	1606.060000	646.790000	1761.030000	640.910000	1806.320000	695.720000	817.010000	561.930000
94.060000	674.960000	246.010000	629.670000	413.950000	633.140000	593.000000	643.390000	784.990000	646.110000	974.990000	656.080000	1130.970000	646.190000	1288.930000	654.200000	1457.920000	651.180000	1606.030000	646.830000	1760.990000	640.950000	1806.280000	695.770000	816.980000	561.960000
94.060000	674.960000	245.950000	630.030000	413.940000	633.070000	592.970000	643.690000	784.990000	646.010000	974.980000	655.950000	1130.970000	646.060000	1288.960000	654.010000	1457.940000	651.010000	1606.030000	646.650000	1761.000000	640.700000	1806.290000	695.450000	816.960000	561.890000
94.060000	675.080000	245.930000	630.170000	413.950000	633.260000	592.960000	643.860000	784.970000	646.150000	974.970000	656.120000	1130.970000	646.200000	1288.950000	654.170000	1457.960000	651.110000	1606.020000	646.730000	1760.980000	640.500000	1806.320000	694.990000	816.970000	562.040000
94.120000	675.100000	245.960000	630.160000	413.980000	633.240000	592.990000	643.820000	785.000000	646.050000	975.000000	655.970000	1131.000000	646.090000	1288.990000	654.000000	1458.010000	650.990000	1606.040000	646.640000	1760.990000	639.930000	1806.370000	694.930000	817.010000	561.930000
94.080000	675.310000	245.930000	630.380000	413.960000	633.410000	592.980000	643.950000	784.990000	646.170000	974.980000	656.100000	1131.000000	646.220000	1288.980000	654.140000	1457.970000	651.110000	1606.040000	646.720000	1760.970000	639.810000	1806.330000	694.990000	816.970000	562.020000
94.070000	675.400000	245.900000	630.910000	413.930000	633.860000	592.970000	643.940000	784.970000	646.120000	974.970000	656.050000	1130.980000	646.160000	1288.980000	654.040000	1457.970000	651.060000	1606.050000	646.690000	1760.990000	639.930000	1806.320000	694.950000	816.950000	561.980000
94.010000	676.070000	245.870000	630.990000	413.900000	633.960000	592.870000	643.960000	784.940000	646.120000	974.910000	656.060000	1130.950000	646.150000	1288.940000	654.040000	1457.920000	651.010000	1605.950000	646.650000	1760.970000	639.870000	1806.270000	694.930000	816.920000	561.980000
94.100000	676.900000	245.890000	631.200000	413.930000	634.100000	592.960000	644.090000	784.970000	646.240000	974.980000	656.130000	1130.970000	646.190000	1288.950000	654.050000	1457.940000	651.040000	1606.060000	646.640000	1761.030000	639.780000	1806.300000	694.890000	816.960000	562.030000
94.120000	677.520000	245.900000	631.200000	413.950000	634.050000	592.960000	644.020000	784.970000	646.130000	974.970000	656.010000	1130.980000	646.100000	1288.980000	653.930000	1457.940000	650.910000	1606.060000	646.540000	1761.090000	639.590000	1806.300000	694.800000	816.940000	561.940000
94.190000	677.610000	246.000000	631.320000	413.980000	634.140000	592.980000	644.080000	785.020000	646.170000	975.010000	656.010000	1131.050000	646.120000	1289.070000	653.970000	1458.010000	650.940000	1606.050000	645.930000	1761.090000	639.150000	1806.430000	694.830000	817.010000	561.960000
94.140000	677.720000	245.890000	631.440000	413.900000	634.280000	592.950000	644.190000	784.960000	646.270000	974.970000	656.140000	1130.950000	646.190000	1288.950000	654.110000	1457.950000	651.050000	1606.020000	645.510000	1760.980000	639.170000	1806.710000	694.880000	816.990000	562.030000
94.170000	677.720000	245.900000	631.920000	413.990000	634.180000	593.000000	644.080000	785.000000	646.160000	974.990000	656.010000	1131.040000	646.110000	1289.060000	653.940000	1457.970000	650.920000	1606.040000	645.340000	1761.040000	639.020000	1806.750000	694.770000	817.030000	561.970000
94.250000	677.830000	245.950000	632.040000	414.000000	634.350000	593.060000	644.210000	785.040000	646.280000	975.040000	656.110000	1131.070000	646.160000	1289.060000	654.040000	1458.030000	650.980000	1606.050000	645.370000	1761.070000	639.080000	1806.800000	694.830000	817.060000	562.080000
94.170000	677.790000	245.910000	631.930000	413.970000	634.190000	592.970000	644.060000	785.000000	646.110000	975.010000	655.940000	1131.030000	646.020000	1289.020000	653.900000	1457.980000	650.880000	1606.030000	645.330000	1760.980000	638.930000	1806.730000	694.750000	817.010000	561.910000
94.160000	677.870000	245.810000	632.050000	413.910000	634.370000	592.940000	644.230000	784.960000	646.240000	974.910000	656.080000	1130.950000	646.160000	1288.990000	654.080000	1457.970000	651.020000	1606.010000	645.510000	1760.930000	639.180000	1806.650000	694.910000	816.930000	562.040000
94.150000	677.800000	245.820000	631.930000	413.920000	634.220000	592.940000	644.090000	784.940000	646.130000	974.940000	655.970000	1130.960000	646.050000	1289.000000	653.950000	1457.940000	650.930000	1606.030000	646.000000	1760.970000	639.090000	1806.670000	694.850000	816.920000	561.910000
94.060000	677.860000	245.830000	632.030000	413.890000	634.280000	592.910000	644.120000	784.930000	646.140000	974.920000	655.990000	1130.950000	646.050000	1288.920000	653.960000	1457.930000	650.930000	1605.940000	645.940000	1760.940000	639.060000	1806.650000	694.820000	816.900000	561.930000
94.150000	677.880000	245.910000	632.070000	413.900000	634.390000	592.970000	644.240000	784.980000	646.190000	974.960000	656.040000	1130.960000	646.120000	1288.960000	654.020000	1457.950000	650.930000	1606.000000	645.950000	1760.970000	639.070000	1806.710000	694.820000	816.950000	561.960000
94.160000	677.880000	245.900000	632.010000	413.900000	634.320000	592.970000	644.160000	784.960000	646.130000	974.960000	655.940000	1130.960000	646.030000	1288.980000	653.920000	1457.940000	650.830000	1606.010000	645.850000	1760.980000	638.910000	1806.700000	694.710000	816.940000	561.870000
94.190000	677.900000	245.920000	632.090000	413.960000	634.390000	593.000000	644.210000	784.990000	646.190000	974.980000	656.040000	1131.000000	646.090000	1289.000000	653.940000	1457.970000	650.920000	1606.020000	645.930000	1760.990000	638.930000	1806.730000	694.790000	816.970000	561.980000
94.190000	677.930000	245.920000	632.080000	413.970000	634.360000	592.990000	644.190000	784.990000	646.150000	974.990000	656.010000	1131.000000	646.100000	1289.000000	653.950000	1457.970000	650.900000	1606.030000	645.930000	1760.980000	638.950000	1806.720000	694.800000	816.960000	561.940000
94.130000	677.950000	245.890000	632.110000	413.880000	634.400000	592.930000	644.200000	784.940000	646.190000	974.940000	656.020000	1130.910000	646.110000	1288.900000	653.970000	1457.930000	650.900000	1605.980000	645.930000	1760.920000	638.980000	1806.660000	694.820000	816.900000	561.940000
94.130000	677.950000	245.890000	632.120000	413.900000	634.430000	592.960000	644.220000	784.960000	646.220000	974.950000	656.020000	1130.970000	646.120000	1288.990000	653.980000	1457.950000	650.930000	1605.980000	645.920000	1760.960000	639.010000	1806.660000	694.820000	816.930000	561.950000
94.140000	677.960000	245.900000	632.120000	413.920000	634.430000	592.970000	644.210000	784.990000	646.190000	974.980000	656.010000	1130.980000	646.110000	1288.980000	653.980000	1457.970000	650.920000	1606.000000	645.920000	1760.980000	639.010000	1806.690000	694.810000	816.950000	561.940000
94.220000	677.970000	245.930000	632.140000	413.950000	634.460000	593.000000	644.230000	785.020000	646.200000	975.020000	656.030000	1131.010000	646.130000	1289.020000	653.980000	1458.010000	650.950000	1606.030000	645.940000	1761.010000	639.060000	1806.730000	694.870000	816.990000	561.980000
94.220000	677.980000	245.930000	632.140000	413.960000	634.440000	593.010000	644.210000	785.020000	646.190000	975.030000	656.030000	1131.010000	646.110000	1289.020000	653.980000	1458.000000	650.950000	1606.040000	645.950000	1761.010000	639.050000	1806.740000	694.870000	817.000000	561.960000
94.140000	677.980000	245.920000	632.170000	413.940000	634.470000	592.980000	644.270000	785.000000	646.260000	975.010000	656.060000	1130.990000	646.130000	1288.990000	654.010000	1457.970000	651.010000	1606.030000	645.970000	1761.010000	639.190000	1806.700000	694.900000	816.980000	562.000000
94.210000	677.990000	245.960000	632.180000	413.950000	634.460000	593.000000	644.260000	785.030000	646.210000	975.020000	656.030000	1131.010000	646.120000	1289.080000	654.010000	1458.010000	650.960000	1606.040000	645.960000	1761.090000	639.170000	1806.740000	694.840000	817.020000	561.980000
94.200000	678.000000	245.950000	632.190000	413.940000	634.470000	592.990000	644.310000	785.010000	646.270000	975.010000	656.070000	1131.000000	646.140000	1288.990000	654.030000	1457.990000	650.990000	1606.030000	645.960000	1761.040000	639.180000	1806.720000	694.840000	817.000000	561.990000
94.190000	678.070000	245.960000	632.270000	413.930000	634.570000	592.990000	644.310000	785.020000	646.320000	975.020000	656.100000	1131.010000	646.190000	1288.980000	654.060000	1457.980000	651.000000	1606.030000	645.980000	1761.050000	639.230000	1806.710000	694.860000	817.000000	562.010000
94.160000	677.990000	245.900000	632.240000	413.890000	634.920000	592.930000	644.300000	784.990000	646.290000	974.990000	656.090000	1130.940000	646.190000	1288.960000	654.060000	1457.930000	650.970000	1606.010000	645.980000	1761.020000	639.210000	1806.700000	694.850000	816.990000	562.020000
94.170000	678.000000	245.940000	632.230000	413.910000	634.910000	592.950000	644.300000	785.000000	646.280000	975.000000	656.090000	1130.950000	646.180000	1288.970000	654.060000	1457.990000	651.000000	1606.010000	645.980000	1761.020000	639.210000	1806.710000	694.850000	816.990000	562.020000
94.170000	677.990000	245.960000	632.200000	413.940000	634.820000	593.010000	644.200000	785.030000	646.220000	975.030000	655.980000	1131.030000	646.080000	1289.020000	653.970000	1458.020000	650.940000	1606.040000	645.920000	1761.100000	639.170000	1806.740000	694.800000	816.990000	561.990000
94.180000	677.980000	245.960000	632.190000	413.950000	634.840000	593.010000	644.220000	785.030000	646.220000	975.030000	656.010000	1131.030000	646.090000	1289.040000	653.970000	1458.010000	650.940000	1606.070000	645.920000	1761.090000	639.170000	1806.760000	694.800000	817.030000	561.990000
94.170000	677.990000	245.960000	632.200000	413.940000	634.880000	592.970000	644.290000	785.000000	646.270000	975.010000	656.100000	1131.000000	646.210000	1289.020000	654.050000	1457.980000	650.980000	1606.040000	645.960000	1761.060000	639.190000	1806.730000	694.840000	816.980000	562.020000
94.170000	677.910000	245.950000	632.080000	413.920000	634.800000	592.970000	644.160000	785.000000	646.180000	975.010000	655.990000	1131.000000	646.070000	1289.020000	653.950000	1458.000000	650.910000	1606.050000	645.910000	1761.080000	639.040000	1806.730000	694.740000	817.000000	561.920000
94.150000	677.940000	245.940000	632.160000	413.940000	634.840000	592.990000	644.290000	785.020000	646.270000	975.030000	656.110000	1131.000000	646.190000	1289.010000	654.050000	1458.010000	650.990000	1606.040000	645.950000	1761.100000	639.140000	1806.730000	694.850000	817.010000	562.040000
94.150000	677.950000	245.950000	632.130000	413.940000	634.830000	592.990000	644.290000	785.030000	646.250000	975.020000	656.090000	1131.010000	646.190000	1289.010000	654.030000	1458.010000	650.990000	1606.040000	645.960000	1761.090000	639.120000	1806.730000	694.840000	817.020000	562.010000
94.150000	677.940000	245.950000	632.130000	413.940000	634.830000	592.980000	644.280000	785.020000	646.240000	975.010000	656.060000	1131.010000	646.190000	1288.990000	654.030000	1458.000000	650.990000	1606.040000	645.950000	1761.080000	639.150000	1806.720000	694.840000	817.000000	561.990000
94.140000	678.020000	245.940000	632.260000	413.920000	634.940000	592.950000	644.380000	785.000000	646.340000	975.000000	656.140000	1131.000000	646.200000	1289.000000	654.090000	1457.980000	651.050000	1606.040000	646.050000	1761.040000	639.280000	1806.710000	694.930000	817.010000	562.050000
94.140000	677.950000	245.930000	632.120000	413.920000	634.810000	592.960000	644.220000	784.980000	646.190000	975.010000	656.000000	1131.000000	646.070000	1289.000000	653.950000	1457.980000	650.930000	1606.030000	645.930000	1761.030000	639.110000	1806.700000	694.840000	816.990000	561.940000
94.140000	678.030000	245.930000	632.260000	413.930000	634.930000	592.980000	644.340000	785.020000	646.270000	975.000000	656.060000	1131.000000	646.190000	1289.000000	654.040000	1457.980000	650.970000	1606.040000	645.950000	1761.060000	639.160000	1806.710000	694.850000	816.990000	562.020000
94.130000	678.030000	245.920000	632.240000	413.910000	634.910000	592.960000	644.310000	784.970000	646.250000	975.000000	656.050000	1130.970000	646.170000	1288.970000	654.010000	1457.960000	650.960000	1606.030000	645.950000	1761.030000	639.140000	1806.690000	694.820000	816.970000	562.010000
94.110000	678.050000	245.920000	632.250000	413.910000	634.930000	592.940000	644.320000	784.960000	646.250000	974.980000	656.050000	1130.970000	646.170000	1288.960000	654.020000	1457.960000	650.960000	1606.000000	645.950000	1761.030000	639.130000	1806.700000	694.800000	816.940000	562.010000
94.130000	678.060000	245.980000	632.320000	413.930000	634.960000	593.000000	644.380000	784.990000	646.300000	975.010000	656.090000	1131.010000	646.190000	1288.980000	654.060000	1457.990000	650.990000	1606.030000	645.950000	1761.050000	639.140000	1806.730000	694.840000	817.010000	562.030000
94.140000	677.970000	245.970000	632.150000	413.930000	634.810000	592.990000	644.210000	785.000000	646.150000	975.000000	655.970000	1131.010000	646.060000	1289.000000	653.920000	1457.980000	650.910000	1606.030000	645.900000	1761.060000	639.000000	1806.720000	694.760000	816.990000	561.910000
94.140000	677.970000	245.940000	632.180000	413.940000	634.830000	592.970000	644.280000	784.980000	646.190000	975.000000	656.030000	1131.010000	646.140000	1288.980000	654.020000	1457.970000	650.960000	1606.040000	645.940000	1761.030000	639.130000	1806.710000	694.850000	817.000000	562.010000
94.070000	677.990000	245.920000	632.210000	413.930000	634.900000	592.960000	644.320000	785.010000	646.290000	974.970000	656.080000	1130.960000	646.170000	1288.960000	654.040000	1457.950000	651.010000	1605.990000	645.980000	1761.010000	639.260000	1806.680000	694.880000	816.970000	562.010000
94.060000	677.990000	245.890000	632.220000	413.900000	634.890000	592.930000	644.280000	784.940000	646.230000	974.940000	656.040000	1130.950000	646.160000	1288.950000	654.020000	1457.930000	650.950000	1605.980000	645.990000	1760.990000	639.240000	1806.610000	694.830000	816.940000	561.990000
94.070000	678.060000	245.910000	632.260000	413.960000	634.910000	592.990000	644.280000	785.020000	646.260000	974.980000	656.040000	1130.980000	646.150000	1288.970000	654.010000	1457.970000	650.930000	1606.000000	645.990000	1761.030000	639.210000	1806.710000	694.850000	817.010000	562.000000
94.020000	678.080000	245.810000	632.310000	413.850000	634.970000	592.870000	644.320000	784.930000	646.260000	974.920000	656.050000	1130.900000	646.140000	1288.950000	654.000000	1457.930000	650.940000	1605.970000	645.980000	1760.990000	639.220000	1806.620000	694.830000	816.890000	562.000000
94.160000	678.020000	245.930000	632.250000	413.970000	634.870000	593.010000	644.240000	785.040000	646.180000	975.040000	655.970000	1131.030000	646.070000	1289.050000	653.900000	1458.010000	650.870000	1606.080000	645.880000	1761.080000	639.110000	1806.760000	694.770000	816.990000	561.970000
94.090000	678.090000	245.940000	632.330000	413.980000	634.980000	592.980000	644.360000	785.030000	646.310000	975.030000	656.120000	1131.030000	646.190000	1289.040000	654.040000	1457.990000	650.990000	1606.050000	645.990000	1761.060000	639.220000	1806.740000	694.850000	817.020000	562.030000
94.110000	678.020000	245.930000	632.210000	413.950000	634.880000	592.970000	644.260000	784.980000	646.210000	975.020000	656.000000	1131.000000	646.070000	1289.020000	653.920000	1457.980000	650.880000	1606.050000	645.900000	1761.030000	639.040000	1806.700000	694.750000	816.990000	561.950000
94.100000	678.030000	245.920000	632.220000	413.950000	634.900000	592.960000	644.260000	784.990000	646.230000	975.010000	656.000000	1131.000000	646.070000	1289.010000	653.920000	1457.970000	650.880000	1606.030000	645.900000	1761.030000	639.020000	1806.710000	694.750000	816.960000	561.970000
94.090000	678.040000	245.910000	632.260000	413.950000	634.910000	592.950000	644.270000	785.000000	646.250000	975.010000	656.020000	1131.000000	646.100000	1289.010000	653.930000	1457.970000	650.910000	1606.040000	645.900000	1761.020000	639.030000	1806.710000	694.770000	816.960000	561.970000
94.090000	678.040000	245.920000	632.240000	413.970000	634.900000	592.990000	644.240000	785.000000	646.180000	975.020000	655.990000	1131.030000	646.080000	1289.010000	653.930000	1457.980000	650.890000	1606.060000	645.910000	1761.040000	639.020000	1806.720000	694.760000	817.000000	561.940000
94.070000	678.130000	245.900000	632.390000	413.960000	635.020000	592.970000	644.350000	784.990000	646.310000	975.000000	656.100000	1131.000000	646.160000	1289.000000	654.050000	1457.960000	650.970000	1606.050000	645.950000	1761.000000	639.100000	1806.700000	694.790000	817.000000	562.040000
94.060000	678.060000	245.870000	632.730000	413.970000	634.890000	592.970000	644.220000	784.990000	646.200000	974.990000	655.970000	1130.980000	646.100000	1289.000000	653.900000	1457.970000	650.890000	1606.050000	645.900000	1761.020000	638.990000	1806.700000	694.770000	816.960000	561.950000
94.090000	678.050000	245.930000	632.740000	413.980000	634.900000	593.010000	644.280000	785.040000	646.220000	975.040000	656.020000	1131.040000	646.100000	1289.020000	653.920000	1458.010000	650.910000	1606.050000	645.900000	1761.050000	638.960000	1806.730000	694.760000	817.030000	561.980000
94.110000	678.060000	245.920000	632.770000	413.980000	634.930000	592.990000	644.310000	785.020000	646.250000	975.020000	656.060000	1131.030000	646.100000	1289.020000	653.940000	1458.000000	650.930000	1606.050000	645.910000	1761.030000	638.950000	1806.730000	694.770000	817.020000	562.010000
94.110000	678.060000	245.920000	632.770000	413.980000	634.930000	592.990000	644.330000	785.020000	646.320000	975.020000	656.090000	1131.020000	646.140000	1289.030000	653.990000	1458.000000	650.950000	1606.050000	645.960000	1761.020000	638.970000	1806.760000	694.800000	817.020000	562.050000
94.100000	677.980000	245.910000	632.650000	413.970000	634.820000	593.000000	644.210000	785.020000	646.180000	975.020000	655.990000	1131.020000	646.050000	1289.020000	653.840000	1457.980000	650.840000	1606.060000	645.870000	1761.010000	638.790000	1806.740000	694.680000	816.980000	561.960000
94.110000	677.990000	245.920000	632.640000	413.990000	634.830000	593.060000	644.210000	785.040000	646.170000	975.060000	655.970000	1131.030000	646.050000	1289.040000	653.850000	1458.030000	650.840000	1606.090000	645.860000	1761.020000	638.750000	1806.750000	694.670000	817.030000	561.970000
94.110000	677.990000	245.920000	632.660000	413.990000	634.830000	593.020000	644.230000	785.040000	646.180000	975.050000	656.010000	1131.030000	646.120000	1289.040000	653.900000	1458.020000	650.860000	1606.070000	645.850000	1760.950000	638.760000	1806.730000	694.680000	817.020000	561.970000
94.140000	677.950000	245.930000	632.640000	414.000000	634.810000	593.050000	644.220000	785.080000	646.180000	975.090000	655.980000	1131.060000	646.090000	1289.060000	653.880000	1458.030000	650.850000	1606.080000	645.850000	1760.980000	638.760000	1806.770000	694.690000	817.060000	561.970000
94.140000	677.990000	245.970000	632.690000	414.020000	634.910000	593.080000	644.330000	785.090000	646.300000	975.090000	656.110000	1131.080000	646.210000	1289.090000	654.010000	1458.070000	650.960000	1606.100000	645.950000	1761.010000	638.930000	1806.830000	694.800000	817.080000	562.080000
94.150000	677.970000	245.960000	632.630000	414.010000	634.830000	593.060000	644.270000	785.070000	646.210000	975.070000	656.000000	1131.080000	646.080000	1289.090000	653.940000	1458.030000	650.890000	1606.100000	645.890000	1761.000000	638.870000	1806.810000	694.770000	817.050000	561.970000
94.130000	678.010000	245.950000	632.740000	414.010000	634.950000	593.020000	644.320000	785.050000	646.300000	975.060000	656.090000	1131.050000	646.200000	1289.040000	654.010000	1458.020000	651.000000	1606.090000	645.950000	1760.970000	639.000000	1806.790000	694.810000	817.050000	562.060000
94.130000	678.030000	245.950000	632.740000	414.020000	634.940000	593.090000	644.340000	785.070000	646.300000	975.070000	656.100000	1131.070000	646.190000	1289.050000	654.020000	1458.040000	651.000000	1606.090000	645.960000	1760.990000	639.020000	1806.820000	694.870000	817.070000	562.070000
94.130000	678.020000	245.950000	632.700000	414.010000	634.900000	593.070000	644.310000	785.070000	646.270000	975.060000	656.080000	1131.070000	646.160000	1289.060000	654.010000	1458.040000	650.970000	1606.100000	645.960000	1761.000000	638.910000	1806.810000	694.820000	817.060000	562.050000
94.110000	678.070000	245.940000	632.760000	414.010000	634.920000	593.050000	644.350000	785.060000	646.300000	975.070000	656.100000	1131.060000	646.180000	1289.050000	654.010000	1458.030000	650.980000	1606.090000	645.960000	1760.970000	638.990000	1806.800000	694.830000	817.060000	562.050000
94.120000	677.970000	245.940000	632.610000	414.020000	634.800000	593.040000	644.190000	785.050000	646.140000	975.070000	655.950000	1131.070000	646.040000	1289.050000	653.880000	1458.030000	650.860000	1606.100000	645.850000	1760.990000	638.790000	1806.800000	694.710000	817.040000	561.920000
94.150000	678.010000	245.940000	632.740000	414.000000	634.900000	593.050000	644.300000	785.040000	646.250000	975.050000	656.050000	1131.060000	646.160000	1289.030000	654.010000	1458.040000	650.930000	1606.090000	645.950000	1760.980000	638.930000	1806.780000	694.810000	817.050000	562.030000
94.110000	678.050000	245.930000	632.750000	413.980000	634.940000	593.010000	644.350000	785.010000	646.290000	975.030000	656.080000	1131.030000	646.180000	1289.030000	654.040000	1458.000000	650.990000	1606.070000	645.990000	1760.960000	639.020000	1806.750000	694.850000	817.000000	562.020000
94.130000	677.980000	245.930000	632.630000	414.000000	634.810000	593.030000	644.190000	785.040000	646.170000	975.040000	655.960000	1131.050000	646.050000	1289.040000	653.910000	1458.000000	650.870000	1606.070000	645.870000	1760.970000	638.840000	1806.750000	694.740000	817.010000	561.970000
94.140000	678.060000	245.920000	632.760000	414.000000	634.940000	593.040000	644.340000	785.020000	646.290000	975.040000	656.100000	1131.040000	646.180000	1289.040000	654.060000	1458.000000	650.950000	1606.060000	645.950000	1760.980000	638.900000	1806.780000	694.810000	817.050000	562.040000
94.150000	677.980000	245.950000	632.630000	413.990000	634.870000	593.070000	644.260000	785.060000	646.200000	975.040000	656.030000	1131.060000	646.080000	1289.070000	653.950000	1458.020000	650.910000	1606.090000	645.880000	1761.010000	638.850000	1806.790000	694.720000	817.040000	561.950000
94.150000	677.980000	245.960000	632.620000	414.000000	634.860000	593.070000	644.240000	785.060000	646.190000	975.070000	656.000000	1131.060000	646.060000	1289.080000	653.960000	1458.020000	650.850000	1606.100000	645.880000	1761.030000	638.790000	1806.790000	694.720000	817.050000	561.930000
94.140000	678.000000	245.940000	632.710000	414.000000	634.860000	593.050000	644.270000	785.050000	646.220000	975.060000	656.040000	1131.050000	646.080000	1289.070000	653.970000	1458.020000	650.920000	1606.090000	645.880000	1761.000000	638.850000	1806.770000	694.770000	817.030000	561.960000
94.150000	677.920000	245.940000	632.610000	413.990000	634.830000	593.050000	644.170000	785.040000	646.140000	975.050000	655.930000	1131.060000	646.020000	1289.060000	653.900000	1458.010000	650.830000	1606.080000	645.880000	1761.010000	638.810000	1806.790000	694.700000	817.020000	561.890000
94.170000	677.970000	245.950000	632.590000	414.000000	634.830000	593.040000	644.230000	785.060000	646.260000	975.060000	656.050000	1131.060000	646.090000	1289.060000	654.030000	1458.020000	650.920000	1606.100000	645.950000	1761.010000	638.940000	1806.810000	694.810000	817.050000	562.000000
94.210000	677.950000	245.960000	632.620000	414.010000	634.830000	593.050000	644.230000	785.070000	646.240000	975.080000	656.020000	1131.070000	646.090000	1289.090000	654.010000	1458.040000	650.910000	1606.090000	645.910000	1761.040000	638.860000	1806.830000	694.750000	817.050000	561.980000
94.190000	677.960000	245.960000	632.610000	414.020000	634.840000	593.050000	644.250000	785.070000	646.240000	975.070000	656.040000	1131.080000	646.110000	1289.070000	653.980000	1458.040000	650.920000	1606.100000	645.910000	1761.060000	638.860000	1806.840000	694.750000	817.070000	562.000000
94.190000	677.880000	245.950000	632.450000	414.020000	634.730000	593.070000	644.150000	785.070000	646.140000	975.090000	655.920000	1131.090000	645.980000	1289.070000	653.840000	1458.040000	650.820000	1606.100000	645.820000	1761.040000	638.730000	1806.820000	694.700000	817.060000	561.890000
94.180000	677.970000	245.990000	632.140000	414.020000	634.870000	593.060000	644.240000	785.060000	646.240000	975.090000	656.040000	1131.090000	646.110000	1289.080000	653.980000	1458.060000	650.940000	1606.100000	645.930000	1761.020000	638.900000	1806.840000	694.760000	817.060000	561.970000
94.140000	677.920000	245.970000	632.120000	413.930000	634.770000	592.990000	644.180000	785.010000	646.180000	974.980000	655.970000	1131.050000	646.080000	1289.050000	653.960000	1457.980000	650.890000	1606.010000	645.850000	1760.950000	638.830000	1806.740000	694.720000	816.990000	561.920000
94.130000	678.000000	245.960000	632.240000	413.960000	634.900000	593.010000	644.300000	785.010000	646.270000	975.000000	656.070000	1131.030000	646.160000	1289.030000	653.980000	1458.020000	650.970000	1606.040000	645.960000	1760.950000	638.960000	1806.740000	694.820000	817.020000	562.020000
94.140000	677.930000	245.960000	632.090000	413.970000	634.760000	593.010000	644.170000	785.030000	646.140000	975.030000	655.940000	1131.040000	646.040000	1289.050000	653.940000	1458.010000	650.850000	1606.050000	645.850000	1760.960000	638.800000	1806.790000	694.690000	817.000000	561.910000
94.070000	677.920000	245.910000	632.090000	413.920000	634.770000	592.940000	644.160000	784.970000	646.130000	974.980000	655.950000	1131.010000	646.040000	1289.000000	653.910000	1457.980000	650.830000	1606.030000	645.850000	1760.900000	638.780000	1806.720000	694.700000	816.950000	561.920000
94.070000	678.010000	245.910000	632.200000	413.940000	634.870000	592.960000	644.270000	784.990000	646.230000	975.000000	656.060000	1131.010000	646.140000	1288.990000	654.030000	1457.960000	650.930000	1606.030000	645.940000	1760.910000	638.900000	1806.740000	694.780000	816.990000	562.010000
94.070000	677.950000	245.900000	632.140000	413.930000	634.830000	592.920000	644.210000	784.970000	646.200000	974.980000	656.030000	1130.990000	646.100000	1288.990000	653.900000	1457.970000	650.890000	1606.020000	645.860000	1760.930000	638.800000	1806.700000	694.710000	816.950000	561.950000
94.090000	677.940000	245.960000	632.150000	413.960000	634.810000	593.020000	644.210000	785.030000	646.170000	975.030000	655.990000	1131.030000	646.040000	1289.010000	653.880000	1458.000000	650.850000	1606.050000	645.870000	1760.940000	638.770000	1806.740000	694.660000	817.000000	561.920000
94.090000	677.990000	245.950000	632.160000	413.950000	634.820000	592.970000	644.240000	785.000000	646.200000	975.000000	656.040000	1131.020000	646.070000	1288.990000	653.890000	1457.980000	650.880000	1606.040000	645.880000	1760.920000	638.790000	1806.740000	694.730000	816.970000	561.920000
94.090000	677.950000	245.940000	632.130000	413.930000	634.810000	592.950000	644.200000	784.990000	646.160000	974.990000	655.980000	1131.010000	646.070000	1288.990000	653.890000	1457.970000	650.860000	1606.040000	645.860000	1760.910000	638.750000	1806.720000	694.690000	816.940000	561.910000
94.100000	678.020000	245.930000	632.260000	413.950000	634.920000	592.970000	644.330000	785.010000	646.260000	975.010000	656.060000	1131.020000	646.140000	1288.990000	653.970000	1457.970000	650.900000	1606.040000	645.880000	1760.910000	638.820000	1806.760000	694.720000	817.000000	562.020000
94.130000	677.950000	245.950000	632.150000	413.980000	634.800000	593.000000	644.210000	785.040000	646.170000	975.030000	655.990000	1131.030000	646.050000	1289.020000	653.910000	1458.000000	650.840000	1606.060000	645.860000	1760.920000	638.680000	1806.810000	694.680000	817.020000	561.930000
94.130000	678.010000	245.940000	632.180000	413.960000	634.910000	592.970000	644.280000	785.010000	646.230000	975.020000	656.050000	1131.010000	646.110000	1289.020000	653.930000	1457.970000	650.890000	1606.060000	645.870000	1760.890000	638.770000	1806.780000	694.710000	817.000000	561.960000
94.120000	678.000000	245.940000	632.180000	413.950000	634.900000	592.970000	644.290000	785.010000	646.260000	975.020000	656.090000	1131.030000	646.170000	1289.020000	654.040000	1457.990000	650.950000	1606.050000	645.960000	1760.910000	638.840000	1806.790000	694.770000	817.010000	562.010000
94.150000	677.920000	245.970000	632.150000	413.980000	634.800000	593.000000	644.250000	785.040000	646.220000	975.030000	656.060000	1131.050000	646.100000	1289.030000	653.930000	1458.020000	650.900000	1606.080000	645.850000	1760.930000	638.750000	1806.780000	694.720000	817.020000	561.960000
94.090000	677.900000	245.860000	632.070000	413.940000	634.790000	592.960000	644.220000	784.990000	646.210000	975.000000	656.040000	1131.020000	646.120000	1289.010000	653.940000	1457.940000	650.870000	1606.050000	645.860000	1760.820000	638.760000	1806.740000	694.720000	816.960000	561.960000
94.140000	677.910000	245.980000	632.140000	413.960000	634.840000	593.000000	644.250000	785.040000	646.250000	975.030000	656.060000	1131.040000	646.120000	1289.030000	653.970000	1458.010000	650.930000	1606.080000	645.930000	1760.850000	638.810000	1806.800000	694.780000	817.030000	562.000000
94.160000	677.900000	245.980000	632.120000	413.990000	634.820000	593.020000	644.180000	785.060000	646.150000	975.050000	655.990000	1131.060000	646.080000	1289.040000	653.920000	1457.990000	650.860000	1606.090000	645.840000	1760.860000	638.750000	1806.840000	694.710000	817.000000	561.910000
94.130000	677.980000	245.950000	632.200000	413.970000	634.870000	592.980000	644.270000	785.030000	646.240000	975.020000	656.060000	1131.030000	646.130000	1289.010000	654.000000	1458.000000	650.950000	1606.070000	645.930000	1760.860000	638.880000	1806.740000	694.790000	817.010000	562.000000
94.120000	677.990000	245.950000	632.190000	413.960000	634.870000	592.980000	644.280000	785.010000	646.260000	975.020000	656.070000	1131.020000	646.140000	1289.010000	654.000000	1457.990000	650.960000	1606.060000	645.940000	1760.840000	638.910000	1806.750000	694.790000	816.980000	562.010000
94.100000	677.940000	245.930000	632.120000	413.950000	634.830000	592.980000	644.210000	785.000000	646.210000	975.000000	656.030000	1131.020000	646.090000	1289.010000	653.930000	1457.980000	650.910000	1606.060000	645.910000	1760.840000	638.770000	1806.730000	694.760000	816.980000	561.980000
94.130000	677.980000	245.950000	632.190000	413.980000	634.880000	593.020000	644.280000	785.020000	646.270000	975.010000	656.090000	1131.030000	646.160000	1289.020000	654.030000	1457.990000	650.960000	1606.070000	645.920000	1760.840000	638.860000	1806.730000	694.770000	817.010000	562.020000
94.070000	677.910000	245.930000	632.110000	413.920000	634.790000	592.970000	644.200000	785.010000	646.160000	975.010000	656.020000	1131.000000	646.070000	1288.980000	653.950000	1457.980000	650.880000	1606.050000	645.890000	1760.850000	638.800000	1806.690000	694.740000	816.960000	561.940000
94.060000	677.950000	245.930000	632.160000	413.900000	634.860000	592.960000	644.220000	785.010000	646.220000	975.010000	656.050000	1130.990000	646.100000	1288.980000	653.960000	1457.970000	650.930000	1606.020000	645.900000	1760.830000	638.820000	1806.680000	694.780000	816.970000	561.960000
94.080000	677.930000	245.940000	632.100000	413.950000	634.790000	593.000000	644.170000	785.030000	646.170000	975.020000	656.020000	1130.990000	646.070000	1288.980000	653.930000	1457.990000	650.890000	1606.050000	645.880000	1760.830000	638.780000	1806.720000	694.710000	816.990000	561.950000
94.070000	677.930000	245.940000	632.120000	413.940000	634.850000	593.010000	644.180000	785.020000	646.200000	975.030000	656.020000	1131.000000	646.070000	1289.010000	653.930000	1458.000000	650.890000	1606.060000	645.860000	1760.850000	638.760000	1806.740000	694.710000	817.010000	561.950000
94.190000	677.960000	246.010000	632.200000	413.980000	634.860000	593.060000	644.250000	785.040000	646.230000	975.090000	656.030000	1131.020000	646.080000	1289.030000	653.950000	1458.030000	650.890000	1606.080000	645.850000	1760.890000	638.730000	1806.800000	694.700000	817.040000	561.990000
94.030000	677.970000	245.880000	632.180000	413.860000	634.850000	592.930000	644.250000	784.960000	646.220000	974.960000	656.040000	1130.910000	646.100000	1288.930000	653.960000	1457.930000	650.900000	1605.980000	645.860000	1760.740000	638.750000	1806.670000	694.730000	816.910000	561.980000
94.140000	677.940000	245.990000	632.120000	413.960000	634.830000	593.010000	644.220000	785.020000	646.170000	975.050000	656.010000	1131.040000	646.080000	1289.060000	653.950000	1458.010000	650.870000	1606.080000	645.850000	1760.890000	638.730000	1806.740000	694.710000	817.020000	561.960000
94.130000	677.980000	245.970000	632.200000	413.950000	634.860000	593.000000	644.250000	785.030000	646.240000	975.040000	656.070000	1131.020000	646.160000	1289.040000	653.980000	1458.000000	650.930000	1606.070000	645.900000	1760.850000	638.870000	1806.750000	694.790000	817.000000	562.030000
94.140000	677.970000	245.990000	632.140000	413.980000	634.850000	593.060000	644.250000	785.060000	646.230000	975.070000	656.060000	1131.050000	646.130000	1289.060000	653.970000	1458.050000	650.930000	1606.080000	645.910000	1760.900000	638.890000	1806.790000	694.810000	817.080000	562.010000
94.120000	678.040000	245.930000	632.300000	413.960000	634.980000	592.970000	644.420000	785.030000	646.380000	975.050000	656.220000	1131.010000	646.270000	1289.020000	654.130000	1457.990000	651.060000	1606.060000	646.020000	1760.820000	639.050000	1806.740000	694.920000	817.010000	562.120000
94.130000	677.970000	245.980000	632.190000	413.990000	634.860000	593.000000	644.680000	785.030000	646.260000	975.060000	656.070000	1131.040000	646.140000	1289.030000	654.020000	1458.010000	651.020000	1606.090000	645.980000	1760.860000	638.900000	1806.770000	694.870000	817.030000	562.030000
94.130000	677.970000	245.990000	632.180000	413.980000	634.860000	593.020000	644.670000	785.060000	646.260000	975.050000	656.060000	1131.040000	646.140000	1289.040000	654.020000	1458.010000	650.920000	1606.090000	645.930000	1760.870000	638.880000	1806.810000	694.810000	817.050000	562.010000
94.000000	677.960000	245.880000	632.180000	413.870000	634.870000	592.910000	644.680000	784.960000	646.260000	974.940000	656.080000	1130.930000	646.150000	1288.930000	654.030000	1457.950000	650.940000	1605.970000	645.930000	1760.810000	638.840000	1806.680000	694.800000	816.940000	562.010000
94.190000	677.980000	246.030000	632.230000	414.010000	634.930000	593.060000	644.720000	785.130000	646.290000	975.110000	656.110000	1131.080000	646.180000	1289.100000	654.030000	1458.070000	650.970000	1606.100000	645.940000	1760.940000	638.830000	1806.860000	694.810000	817.090000	562.050000
94.200000	677.920000	246.000000	632.150000	414.000000	634.800000	593.050000	644.590000	785.080000	646.150000	975.080000	655.970000	1131.080000	646.050000	1289.090000	653.880000	1458.060000	650.840000	1606.100000	645.830000	1760.900000	638.670000	1806.830000	694.700000	817.060000	561.930000
94.100000	677.990000	245.910000	632.200000	413.920000	634.860000	593.010000	644.280000	785.050000	646.260000	975.040000	656.070000	1131.050000	646.170000	1288.990000	654.020000	1457.990000	650.940000	1606.080000	645.900000	1760.860000	638.770000	1806.710000	694.780000	817.000000	562.030000
94.110000	678.030000	245.930000	632.250000	413.940000	634.960000	593.020000	644.390000	785.040000	646.350000	975.040000	656.170000	1131.050000	646.180000	1289.010000	654.090000	1458.010000	651.040000	1606.070000	645.980000	1760.850000	638.940000	1806.720000	694.880000	817.020000	562.060000
94.120000	677.960000	245.950000	632.210000	413.950000	634.870000	593.010000	644.250000	785.050000	646.230000	975.040000	656.050000	1131.040000	646.160000	1289.030000	654.030000	1458.020000	650.960000	1606.070000	645.930000	1760.840000	638.880000	1806.780000	694.850000	817.020000	562.020000
94.250000	677.990000	246.060000	632.240000	414.060000	634.880000	593.130000	644.320000	785.130000	646.290000	975.150000	656.130000	1131.140000	646.180000	1289.140000	654.020000	1458.100000	651.000000	1606.170000	645.950000	1760.930000	638.860000	1806.880000	694.880000	817.110000	562.040000
94.090000	677.960000	245.920000	632.110000	413.920000	634.840000	592.980000	644.220000	785.000000	646.210000	975.000000	656.020000	1131.010000	646.080000	1289.010000	654.000000	1457.980000	650.890000	1606.040000	645.900000	1760.790000	638.730000	1806.710000	694.760000	816.970000	561.960000
94.080000	677.970000	245.910000	632.210000	413.910000	634.850000	592.970000	644.300000	785.000000	646.230000	974.990000	656.070000	1130.990000	646.100000	1289.010000	654.000000	1457.970000	650.910000	1606.020000	645.890000	1760.790000	638.740000	1806.730000	694.760000	816.990000	562.010000
94.070000	678.000000	245.920000	632.220000	413.900000	634.880000	592.990000	644.340000	785.010000	646.320000	975.010000	656.140000	1131.010000	646.210000	1289.020000	654.000000	1457.980000	650.970000	1606.010000	645.950000	1760.780000	638.790000	1806.740000	694.770000	817.000000	562.040000
94.060000	677.970000	245.910000	632.160000	413.890000	634.850000	592.960000	644.250000	784.980000	646.220000	974.990000	656.020000	1130.990000	646.090000	1288.990000	653.980000	1457.960000	650.910000	1606.010000	645.890000	1760.790000	638.740000	1806.680000	694.740000	816.960000	562.000000
94.060000	678.040000	245.920000	632.250000	413.920000	634.920000	592.990000	644.370000	785.010000	646.310000	975.010000	656.140000	1130.990000	646.220000	1289.000000	654.030000	1457.990000	651.000000	1606.010000	645.980000	1760.790000	638.830000	1806.720000	694.820000	816.990000	562.060000
94.080000	678.010000	245.920000	632.230000	413.930000	634.910000	592.980000	644.320000	785.010000	646.270000	975.010000	656.120000	1130.990000	646.200000	1289.000000	654.030000	1458.000000	651.000000	1606.020000	645.960000	1760.750000	638.820000	1806.720000	694.820000	816.980000	562.040000
94.200000	677.950000	246.000000	632.150000	413.990000	634.840000	593.030000	644.230000	785.080000	646.200000	975.090000	656.040000	1131.030000	646.110000	1289.100000	654.000000	1458.030000	650.940000	1606.060000	645.920000	1760.850000	638.560000	1806.820000	694.810000	817.010000	562.030000
94.160000	677.950000	245.980000	632.150000	413.970000	634.840000	593.030000	644.220000	785.050000	646.210000	975.070000	656.060000	1131.020000	646.110000	1289.080000	654.000000	1458.020000	650.930000	1606.050000	645.930000	1760.820000	638.040000	1806.770000	694.810000	817.010000	562.000000
94.160000	677.950000	246.000000	632.130000	413.980000	634.790000	593.050000	644.180000	785.060000	646.170000	975.080000	656.020000	1131.040000	646.100000	1289.070000	653.950000	1458.020000	650.850000	1606.070000	645.860000	1760.840000	638.010000	1806.800000	694.770000	817.040000	561.980000
94.070000	678.020000	245.890000	632.250000	413.950000	634.920000	593.000000	644.330000	785.030000	646.310000	975.010000	656.130000	1131.010000	646.180000	1289.030000	654.070000	1457.990000	650.980000	1606.050000	645.930000	1760.760000	638.230000	1806.760000	694.810000	816.990000	562.050000
94.080000	678.010000	245.940000	632.210000	413.930000	634.900000	593.010000	644.300000	785.020000	646.270000	975.010000	656.110000	1131.030000	646.140000	1289.030000	654.000000	1457.990000	650.960000	1606.050000	645.930000	1760.770000	638.280000	1806.770000	694.790000	817.000000	562.030000
94.160000	677.970000	245.980000	632.170000	413.980000	634.830000	593.070000	644.260000	785.080000	646.220000	975.050000	656.050000	1131.050000	646.100000	1289.000000	653.980000	1458.010000	650.900000	1606.070000	645.910000	1760.760000	638.290000	1806.800000	694.730000	817.010000	561.990000
94.150000	677.970000	245.970000	632.180000	413.990000	634.820000	593.040000	644.260000	785.060000	646.210000	975.040000	656.050000	1131.040000	646.110000	1289.000000	653.990000	1458.010000	650.910000	1606.070000	645.900000	1760.760000	638.300000	1806.780000	694.740000	817.010000	562.000000
94.080000	678.030000	245.880000	632.290000	413.900000	634.940000	592.970000	644.380000	784.980000	646.340000	974.950000	656.170000	1130.940000	646.260000	1288.970000	654.100000	1457.980000	651.040000	1605.950000	646.020000	1760.680000	638.500000	1806.670000	694.830000	816.930000	562.100000
94.080000	677.960000	245.920000	632.220000	413.920000	634.870000	593.000000	644.290000	784.990000	646.250000	974.990000	656.070000	1130.970000	646.140000	1288.980000	654.070000	1457.970000	650.980000	1606.030000	645.990000	1760.710000	638.800000	1806.680000	694.810000	816.970000	562.020000
94.190000	677.990000	245.990000	632.230000	414.010000	634.880000	593.090000	644.320000	785.080000	646.290000	975.110000	656.080000	1131.080000	646.160000	1289.070000	654.080000	1458.050000	651.000000	1606.060000	645.980000	1760.850000	638.770000	1806.790000	694.840000	817.070000	562.050000
94.190000	677.980000	245.990000	632.210000	414.000000	634.850000	593.070000	644.300000	785.080000	646.260000	975.110000	656.070000	1131.080000	646.150000	1289.070000	654.060000	1458.060000	651.000000	1606.070000	645.980000	1760.830000	638.750000	1806.790000	694.830000	817.060000	562.030000
94.140000	677.940000	245.940000	632.170000	413.960000	634.820000	593.010000	644.240000	785.020000	646.210000	975.010000	656.040000	1131.020000	646.090000	1288.990000	653.950000	1457.990000	650.910000	1606.050000	645.890000	1760.770000	638.640000	1806.760000	694.740000	816.990000	562.000000
94.190000	677.990000	246.010000	632.270000	414.000000	634.890000	593.090000	644.380000	785.100000	646.320000	975.090000	656.120000	1131.070000	646.210000	1289.070000	654.070000	1458.060000	650.980000	1606.090000	645.980000	1760.830000	638.720000	1806.860000	694.740000	817.100000	562.060000
94.180000	677.950000	246.000000	632.130000	413.980000	634.830000	593.060000	644.250000	785.080000	646.240000	975.060000	656.060000	1131.050000	646.160000	1289.060000	653.990000	1458.020000	650.920000	1606.080000	645.900000	1760.810000	638.690000	1806.810000	694.730000	817.060000	562.020000
94.240000	678.000000	246.000000	632.250000	414.050000	634.920000	593.110000	644.340000	785.120000	646.350000	975.100000	656.160000	1131.120000	646.230000	1289.070000	654.100000	1458.090000	650.990000	1606.090000	646.010000	1760.870000	638.740000	1806.910000	694.800000	817.100000	562.080000
94.090000	678.030000	245.900000	632.250000	413.950000	634.940000	592.980000	644.370000	785.020000	646.380000	974.980000	656.200000	1130.980000	646.260000	1288.970000	654.150000	1458.000000	651.080000	1605.990000	646.020000	1760.730000	638.870000	1806.750000	694.890000	817.000000	562.090000
94.150000	677.980000	246.000000	632.180000	413.960000	634.910000	593.040000	644.310000	785.050000	646.280000	975.010000	656.070000	1131.020000	646.150000	1289.010000	654.020000	1458.020000	650.980000	1606.070000	645.980000	1760.810000	638.730000	1806.780000	694.820000	817.050000	562.030000
94.210000	678.040000	246.000000	632.300000	413.990000	634.970000	593.070000	644.370000	785.080000	646.390000	975.080000	656.190000	1131.030000	646.250000	1289.080000	654.110000	1458.050000	651.020000	1606.080000	646.020000	1760.810000	638.790000	1806.820000	694.830000	817.040000	562.090000
94.120000	678.000000	245.910000	632.280000	413.940000	634.930000	593.010000	644.340000	785.000000	646.370000	974.990000	656.170000	1131.020000	646.230000	1288.970000	654.090000	1458.020000	650.990000	1606.040000	646.000000	1760.790000	638.750000	1806.750000	694.810000	817.000000	562.070000
94.160000	678.010000	246.020000	632.280000	413.970000	634.940000	593.060000	644.360000	785.050000	646.350000	975.030000	656.130000	1131.050000	646.220000	1289.070000	654.070000	1458.020000	650.980000	1606.060000	645.990000	1760.800000	638.690000	1806.780000	694.750000	817.040000	562.070000
94.130000	678.020000	245.910000	632.270000	413.950000	634.940000	592.980000	644.380000	785.000000	646.370000	974.990000	656.150000	1131.000000	646.230000	1288.970000	654.080000	1458.000000	650.990000	1606.020000	646.000000	1760.760000	638.750000	1806.740000	694.820000	817.000000	562.070000
94.160000	678.010000	246.030000	632.250000	413.970000	634.930000	593.050000	644.330000	785.060000	646.310000	975.050000	656.120000	1131.050000	646.210000	1289.050000	654.050000	1458.020000	650.980000	1606.040000	645.980000	1760.780000	638.740000	1806.800000	694.800000	817.040000	562.060000
94.160000	677.990000	245.990000	632.220000	413.970000	634.910000	593.040000	644.300000	785.060000	646.280000	975.040000	656.090000	1131.040000	646.160000	1289.040000	654.030000	1458.020000	650.940000	1606.050000	645.900000	1760.800000	638.710000	1806.780000	694.790000	817.040000	562.040000
94.110000	678.040000	245.990000	632.320000	413.970000	634.940000	593.030000	644.400000	785.040000	646.390000	975.040000	656.180000	1131.040000	646.240000	1289.040000	654.110000	1458.000000	651.030000	1606.050000	646.000000	1760.770000	638.810000	1806.750000	694.830000	817.050000	562.100000
94.130000	677.960000	245.980000	632.180000	413.980000	634.850000	593.060000	644.240000	785.080000	646.260000	975.040000	656.040000	1131.050000	646.110000	1289.040000	654.000000	1458.030000	650.950000	1606.070000	645.900000	1760.780000	638.680000	1806.790000	694.790000	817.070000	562.020000
94.110000	677.970000	245.970000	632.180000	413.940000	634.910000	592.980000	644.300000	785.010000	646.330000	975.030000	656.140000	1131.000000	646.230000	1289.000000	654.100000	1457.980000	651.020000	1606.030000	646.000000	1760.750000	638.800000	1806.740000	694.850000	817.010000	562.020000
94.300000	677.960000	246.100000	632.170000	414.060000	634.860000	593.130000	644.290000	785.160000	646.270000	975.160000	656.080000	1131.140000	646.180000	1289.120000	654.060000	1458.120000	651.000000	1606.180000	645.980000	1760.900000	638.790000	1806.920000	694.830000	817.160000	562.030000
94.190000	677.910000	246.000000	632.100000	414.030000	634.790000	593.100000	644.220000	785.100000	646.210000	975.080000	656.040000	1131.110000	646.130000	1289.100000	653.990000	1458.030000	650.940000	1606.070000	645.920000	1760.840000	638.700000	1806.830000	694.790000	817.070000	561.990000
94.190000	678.000000	246.000000	632.250000	414.030000	634.940000	593.080000	644.390000	785.090000	646.360000	975.080000	656.190000	1131.090000	646.220000	1289.100000	654.140000	1458.030000	651.060000	1606.080000	646.020000	1760.820000	638.850000	1806.830000	694.900000	817.080000	562.110000
94.180000	677.970000	245.990000	632.150000	414.010000	634.810000	593.050000	644.650000	785.070000	646.210000	975.090000	656.030000	1131.090000	646.100000	1289.090000	653.990000	1458.030000	650.940000	1606.090000	645.920000	1760.810000	638.700000	1806.820000	694.790000	817.080000	561.980000
94.170000	677.980000	245.980000	632.160000	413.990000	634.840000	593.030000	644.680000	785.030000	646.250000	975.060000	656.080000	1131.070000	646.130000	1289.000000	654.000000	1458.000000	650.960000	1606.070000	645.920000	1760.810000	638.690000	1806.790000	694.800000	817.060000	562.020000
94.150000	678.010000	245.970000	632.230000	413.990000	634.890000	593.010000	644.760000	785.010000	646.290000	975.050000	656.150000	1131.030000	646.250000	1288.990000	654.070000	1457.990000	651.000000	1606.050000	645.980000	1760.780000	638.720000	1806.760000	694.810000	817.000000	562.070000
94.120000	677.930000	245.860000	632.150000	413.960000	634.830000	592.950000	644.670000	785.000000	646.210000	974.990000	656.030000	1130.980000	646.110000	1288.980000	654.010000	1457.970000	650.970000	1606.030000	645.920000	1760.680000	638.700000	1806.700000	694.760000	816.980000	562.010000
94.150000	678.000000	245.990000	632.190000	413.990000	634.890000	593.030000	644.730000	785.040000	646.300000	975.050000	656.150000	1131.070000	646.250000	1289.010000	654.070000	1458.010000	651.000000	1606.050000	645.970000	1760.800000	638.700000	1806.800000	694.800000	817.080000	562.100000
94.140000	677.920000	245.990000	632.150000	413.990000	634.840000	593.020000	644.640000	785.050000	646.250000	975.050000	656.080000	1131.070000	646.120000	1289.010000	654.040000	1458.020000	650.980000	1606.060000	645.920000	1760.800000	638.670000	1806.800000	694.790000	817.050000	561.990000
94.130000	677.930000	245.950000	632.170000	413.980000	634.840000	593.030000	644.670000	785.030000	646.290000	975.050000	656.080000	1131.050000	646.160000	1289.000000	654.010000	1458.010000	650.970000	1606.050000	645.960000	1760.800000	638.680000	1806.760000	694.780000	817.020000	562.030000
94.120000	677.940000	245.950000	632.190000	413.980000	634.850000	593.000000	644.680000	785.020000	646.290000	975.040000	656.090000	1131.030000	646.160000	1289.000000	654.030000	1457.990000	650.970000	1606.050000	645.960000	1760.770000	638.680000	1806.770000	694.790000	817.020000	562.030000
94.220000	677.960000	246.000000	632.200000	414.000000	634.860000	593.030000	644.660000	785.050000	646.280000	975.060000	656.080000	1131.040000	646.140000	1289.000000	654.030000	1458.030000	650.950000	1606.070000	645.940000	1760.800000	638.640000	1806.800000	694.770000	817.090000	562.020000
94.180000	677.970000	245.990000	632.210000	414.000000	634.870000	593.010000	644.690000	785.030000	646.310000	975.050000	656.100000	1131.050000	646.150000	1289.010000	654.020000	1458.020000	650.950000	1606.070000	645.930000	1760.790000	638.640000	1806.800000	694.760000	817.030000	562.040000
94.150000	677.980000	245.970000	632.230000	413.980000	634.910000	593.000000	644.720000	785.030000	646.320000	975.040000	656.120000	1131.040000	646.180000	1289.000000	654.030000	1458.010000	650.980000	1606.050000	645.930000	1760.790000	638.620000	1806.800000	694.750000	817.050000	562.080000
94.160000	678.000000	245.990000	632.240000	414.010000	634.920000	593.020000	644.730000	785.050000	646.340000	975.050000	656.130000	1131.050000	646.190000	1289.010000	654.050000	1458.040000	650.990000	1606.060000	645.940000	1760.820000	638.580000	1806.810000	694.760000	817.070000	562.070000
94.140000	677.930000	245.980000	632.120000	413.950000	634.800000	593.000000	644.600000	785.030000	646.220000	975.040000	656.050000	1131.030000	646.080000	1289.020000	653.930000	1458.020000	650.870000	1606.050000	645.860000	1760.820000	638.450000	1806.800000	694.680000	817.030000	561.970000
94.240000	677.950000	246.050000	632.160000	414.070000	634.870000	593.090000	644.700000	785.110000	646.300000	975.120000	656.070000	1131.130000	646.190000	1289.120000	654.050000	1458.060000	650.960000	1606.130000	645.940000	1760.870000	638.170000	1806.890000	694.760000	817.140000	562.050000
94.270000	677.930000	246.050000	632.150000	414.070000	634.860000	593.110000	644.680000	785.130000	646.280000	975.140000	656.060000	1131.140000	646.180000	1289.110000	654.030000	1458.100000	650.930000	1606.140000	645.920000	1760.870000	638.160000	1806.890000	694.750000	817.110000	562.030000
94.250000	677.900000	246.040000	632.130000	414.060000	634.800000	593.100000	644.600000	785.110000	646.210000	975.110000	656.030000	1131.120000	646.080000	1289.110000	653.990000	1458.050000	650.890000	1606.140000	645.900000	1760.870000	638.160000	1806.870000	694.720000	817.110000	562.010000
94.270000	677.940000	246.050000	632.130000	414.090000	634.830000	593.110000	644.650000	785.130000	646.260000	975.120000	656.070000	1131.130000	646.190000	1289.110000	654.010000	1458.080000	650.950000	1606.140000	645.910000	1760.900000	638.200000	1806.920000	694.770000	817.120000	562.030000
94.240000	677.870000	246.020000	632.030000	414.040000	634.770000	593.060000	644.570000	785.070000	646.170000	975.120000	655.990000	1131.110000	646.070000	1289.080000	653.970000	1458.060000	650.880000	1606.120000	645.900000	1760.880000	638.160000	1806.860000	694.750000	817.090000	561.930000
94.250000	677.950000	246.030000	632.150000	414.040000	634.840000	593.070000	644.690000	785.080000	646.280000	975.120000	656.090000	1131.090000	646.200000	1289.090000	654.000000	1458.070000	651.010000	1606.120000	645.970000	1760.880000	638.200000	1806.860000	694.820000	817.110000	562.050000
94.210000	677.910000	246.010000	632.070000	414.020000	634.800000	593.050000	644.570000	785.060000	646.220000	975.080000	656.050000	1131.080000	646.090000	1289.060000	653.990000	1458.010000	650.920000	1606.090000	645.900000	1760.850000	638.160000	1806.780000	694.780000	817.060000	561.940000
94.220000	677.870000	246.010000	632.060000	414.040000	634.720000	593.080000	644.150000	785.090000	646.140000	975.080000	655.960000	1131.090000	646.070000	1289.070000	653.890000	1458.040000	650.870000	1606.090000	645.900000	1760.840000	638.080000	1806.800000	694.710000	817.070000	561.950000
94.220000	677.950000	246.010000	632.180000	414.020000	634.870000	593.050000	644.300000	785.070000	646.290000	975.080000	656.110000	1131.070000	646.200000	1289.050000	654.050000	1458.010000	651.010000	1606.070000	646.000000	1760.830000	638.260000	1806.790000	694.840000	817.090000	562.060000
94.150000	677.860000	245.970000	632.040000	413.970000	634.720000	593.010000	644.120000	785.030000	646.120000	975.060000	655.950000	1131.010000	646.060000	1289.030000	653.900000	1457.990000	650.870000	1606.050000	645.870000	1760.820000	638.100000	1806.760000	694.730000	817.010000	561.910000
94.290000	677.910000	246.080000	632.110000	414.080000	634.840000	593.150000	644.240000	785.150000	646.260000	975.180000	656.060000	1131.140000	646.160000	1289.140000	654.010000	1458.090000	650.960000	1606.170000	645.910000	1760.930000	638.210000	1806.920000	694.780000	817.130000	562.020000
94.210000	677.920000	245.980000	632.110000	413.990000	634.840000	593.040000	644.240000	785.040000	646.250000	975.060000	656.070000	1131.030000	646.160000	1289.020000	654.020000	1458.030000	650.960000	1606.090000	645.930000	1760.810000	638.230000	1806.820000	694.810000	817.040000	562.030000
94.240000	677.890000	245.990000	632.110000	414.060000	634.800000	593.100000	644.200000	785.090000	646.200000	975.090000	656.030000	1131.110000	646.120000	1289.070000	654.010000	1458.080000	650.920000	1606.110000	645.920000	1760.840000	638.170000	1806.840000	694.730000	817.070000	562.010000
94.230000	677.950000	246.000000	632.160000	414.020000	634.900000	593.060000	644.310000	785.070000	646.310000	975.080000	656.160000	1131.080000	646.240000	1289.060000	654.130000	1458.020000	651.020000	1606.070000	645.960000	1760.850000	638.230000	1806.830000	694.820000	817.070000	562.060000
94.200000	677.900000	245.990000	632.100000	413.950000	634.780000	593.020000	644.200000	785.030000	646.210000	975.040000	656.030000	1131.050000	646.120000	1289.040000	653.970000	1457.980000	650.910000	1606.070000	645.900000	1760.820000	638.160000	1806.790000	694.760000	817.030000	561.960000
94.210000	677.900000	246.000000	632.120000	414.030000	634.810000	593.070000	644.230000	785.100000	646.240000	975.080000	656.050000	1131.060000	646.120000	1289.060000	653.990000	1458.060000	650.940000	1606.100000	645.900000	1760.840000	638.160000	1806.830000	694.770000	817.060000	561.980000
94.180000	677.970000	245.920000	632.210000	413.980000	634.890000	593.020000	644.320000	785.050000	646.290000	975.060000	656.100000	1131.030000	646.190000	1289.040000	654.100000	1457.980000	651.000000	1606.080000	645.940000	1760.810000	638.280000	1806.730000	694.840000	817.000000	562.090000
94.160000	677.960000	245.920000	632.210000	413.980000	634.890000	593.030000	644.330000	785.040000	646.310000	975.050000	656.100000	1131.030000	646.190000	1289.040000	654.100000	1457.990000	651.010000	1606.070000	645.950000	1760.800000	638.260000	1806.750000	694.850000	817.020000	562.080000
94.150000	677.910000	245.930000	632.110000	413.990000	634.810000	593.020000	644.270000	785.030000	646.270000	975.040000	656.070000	1131.040000	646.180000	1289.050000	653.970000	1458.000000	650.980000	1606.070000	645.940000	1760.800000	638.250000	1806.760000	694.840000	817.030000	562.010000
94.200000	677.890000	245.980000	632.100000	414.020000	634.800000	593.060000	644.220000	785.080000	646.220000	975.070000	656.030000	1131.070000	646.110000	1289.050000	653.970000	1458.030000	650.920000	1606.090000	645.890000	1760.840000	638.130000	1806.820000	694.790000	817.070000	561.990000
94.170000	677.960000	245.980000	632.170000	413.990000	634.860000	593.040000	644.280000	785.040000	646.270000	975.040000	656.070000	1131.050000	646.150000	1289.040000	653.990000	1458.010000	650.950000	1606.070000	645.930000	1760.830000	638.180000	1806.780000	694.830000	817.030000	562.020000
94.160000	677.970000	245.970000	632.200000	414.000000	634.880000	593.040000	644.300000	785.040000	646.300000	975.040000	656.110000	1131.040000	646.170000	1289.040000	654.040000	1458.010000	650.980000	1606.070000	645.930000	1760.840000	638.200000	1806.790000	694.830000	817.050000	562.070000
94.190000	677.980000	246.040000	632.210000	414.030000	634.910000	593.070000	644.320000	785.080000	646.320000	975.110000	656.120000	1131.080000	646.170000	1289.080000	654.050000	1458.030000	650.980000	1606.100000	645.930000	1760.830000	638.200000	1806.820000	694.820000	817.090000	562.080000
94.120000	677.920000	245.930000	632.090000	413.960000	634.790000	593.000000	644.220000	785.020000	646.210000	975.010000	656.010000	1131.020000	646.110000	1288.990000	653.980000	1457.990000	650.920000	1606.060000	645.880000	1760.770000	638.190000	1806.740000	694.740000	817.000000	561.960000
94.260000	678.000000	246.030000	632.220000	414.020000	634.930000	593.100000	644.360000	785.110000	646.330000	975.120000	656.150000	1131.120000	646.190000	1289.100000	654.110000	1458.070000	650.980000	1606.140000	645.960000	1760.890000	638.280000	1806.830000	694.800000	817.090000	562.090000
94.100000	677.980000	245.920000	632.170000	413.960000	634.880000	592.990000	644.310000	785.030000	646.270000	975.010000	656.130000	1131.010000	646.180000	1289.000000	654.080000	1458.030000	650.970000	1606.070000	645.960000	1760.760000	638.270000	1806.700000	694.780000	817.010000	562.040000
94.250000	677.960000	246.040000	632.150000	414.050000	634.830000	593.100000	644.230000	785.100000	646.240000	975.110000	656.020000	1131.120000	646.120000	1289.130000	653.960000	1458.070000	650.910000	1606.180000	645.850000	1760.870000	638.170000	1806.830000	694.730000	817.090000	562.020000
94.230000	677.990000	246.020000	632.150000	414.000000	634.850000	593.070000	644.290000	785.080000	646.280000	975.090000	656.090000	1131.090000	646.180000	1289.080000	654.070000	1458.050000	650.970000	1606.090000	645.920000	1760.850000	638.220000	1806.820000	694.800000	817.090000	562.060000
94.220000	677.890000	246.000000	632.050000	414.020000	634.740000	593.080000	644.160000	785.090000	646.140000	975.100000	655.960000	1131.090000	646.050000	1289.080000	653.920000	1458.050000	650.850000	1606.100000	645.830000	1760.840000	638.070000	1806.830000	694.690000	817.090000	561.940000
94.230000	677.910000	246.020000	632.090000	414.020000	634.770000	593.080000	644.210000	785.080000	646.190000	975.090000	655.990000	1131.090000	646.070000	1289.080000	653.940000	1458.060000	650.870000	1606.100000	645.840000	1760.840000	638.100000	1806.840000	694.690000	817.070000	562.010000
94.110000	677.930000	245.910000	632.090000	413.940000	634.800000	593.000000	644.240000	784.990000	646.220000	974.990000	656.020000	1131.000000	646.140000	1288.990000	653.980000	1457.980000	650.930000	1606.070000	645.860000	1760.690000	638.160000	1806.720000	694.760000	817.000000	561.980000
94.120000	677.930000	245.920000	632.090000	413.960000	634.780000	593.010000	644.190000	785.010000	646.180000	975.010000	656.000000	1131.020000	646.070000	1289.020000	653.960000	1457.990000	650.870000	1606.080000	645.820000	1760.730000	638.060000	1806.750000	694.690000	817.000000	561.950000
94.160000	677.920000	245.960000	632.110000	413.960000	634.800000	593.030000	644.200000	785.050000	646.210000	975.040000	656.030000	1131.030000	646.100000	1289.030000	653.960000	1458.030000	650.900000	1606.080000	645.880000	1760.780000	638.120000	1806.780000	694.730000	817.020000	561.980000
94.140000	677.930000	245.960000	632.100000	413.970000	634.780000	593.050000	644.210000	785.050000	646.200000	975.040000	656.030000	1131.030000	646.100000	1289.040000	653.960000	1458.030000	650.910000	1606.080000	645.880000	1760.800000	638.140000	1806.790000	694.740000	817.030000	561.970000
94.150000	677.920000	245.970000	632.100000	413.980000	634.790000	593.060000	644.190000	785.050000	646.180000	975.050000	656.010000	1131.040000	646.100000	1289.040000	653.960000	1458.030000	650.910000	1606.070000	645.890000	1760.800000	638.160000	1806.780000	694.760000	817.020000	561.980000
94.150000	677.990000	245.970000	632.210000	413.970000	634.900000	593.030000	644.320000	785.040000	646.320000	975.040000	656.150000	1131.040000	646.220000	1289.030000	654.100000	1458.020000	651.020000	1606.070000	645.970000	1760.770000	638.320000	1806.770000	694.860000	817.010000	562.050000
94.160000	677.930000	245.970000	632.130000	414.000000	634.820000	593.060000	644.240000	785.060000	646.240000	975.060000	656.040000	1131.050000	646.100000	1289.040000	653.970000	1458.040000	650.920000	1606.090000	645.920000	1760.800000	638.170000	1806.800000	694.800000	817.040000	561.990000
94.160000	677.940000	245.940000	632.140000	413.970000	634.840000	592.990000	644.260000	784.990000	646.250000	975.030000	656.070000	1131.020000	646.120000	1289.020000	654.000000	1457.990000	650.940000	1606.060000	645.920000	1760.770000	638.190000	1806.760000	694.780000	817.000000	561.990000
94.150000	677.960000	245.950000	632.160000	413.970000	634.880000	593.020000	644.320000	785.040000	646.320000	975.040000	656.130000	1131.040000	646.210000	1289.040000	654.020000	1458.020000	650.960000	1606.070000	645.920000	1760.770000	638.190000	1806.770000	694.770000	817.020000	562.030000
94.140000	677.940000	245.940000	632.140000	413.950000	634.820000	592.980000	644.240000	785.000000	646.240000	975.010000	656.060000	1131.020000	646.120000	1289.030000	653.980000	1457.980000	650.900000	1606.070000	645.820000	1760.760000	638.040000	1806.780000	694.680000	817.000000	562.010000
94.140000	677.940000	245.950000	632.150000	413.970000	634.870000	593.070000	644.260000	785.050000	646.280000	975.030000	656.090000	1131.040000	646.140000	1289.040000	653.990000	1458.030000	650.940000	1606.070000	645.920000	1760.780000	638.070000	1806.790000	694.690000	817.040000	562.050000
94.120000	677.960000	245.940000	632.160000	413.950000	634.850000	592.980000	644.260000	785.030000	646.300000	975.000000	656.100000	1131.020000	646.140000	1289.020000	654.000000	1457.980000	650.940000	1606.050000	645.910000	1760.760000	638.070000	1806.770000	694.730000	817.020000	562.030000
94.120000	677.960000	245.940000	632.160000	413.960000	634.840000	593.010000	644.270000	785.040000	646.260000	975.010000	656.080000	1131.030000	646.150000	1289.030000	654.010000	1458.010000	650.940000	1606.060000	645.910000	1760.770000	638.070000	1806.760000	694.750000	817.020000	562.020000
94.140000	677.990000	245.950000	632.190000	413.970000	634.900000	593.010000	644.340000	785.040000	646.330000	975.030000	656.130000	1131.030000	646.220000	1289.030000	654.020000	1458.000000	650.970000	1606.060000	645.930000	1760.790000	638.190000	1806.760000	694.830000	817.020000	562.050000
94.120000	677.880000	245.950000	632.050000	413.970000	634.750000	593.030000	644.160000	785.050000	646.170000	975.030000	655.980000	1131.050000	646.070000	1289.060000	653.880000	1458.010000	650.860000	1606.070000	645.840000	1760.790000	637.990000	1806.770000	694.730000	817.030000	561.930000
94.120000	677.960000	245.960000	632.190000	413.950000	634.880000	593.010000	644.300000	785.030000	646.320000	975.020000	656.130000	1131.030000	646.220000	1289.030000	654.060000	1458.000000	650.990000	1606.050000	645.940000	1760.780000	638.140000	1806.740000	694.790000	817.010000	562.060000
94.110000	677.980000	245.960000	632.190000	413.960000	634.910000	593.020000	644.310000	785.050000	646.330000	975.020000	656.130000	1131.030000	646.210000	1289.030000	654.060000	1458.010000	650.990000	1606.050000	645.940000	1760.780000	638.150000	1806.750000	694.810000	817.010000	562.070000
94.100000	677.950000	245.950000	632.120000	413.970000	634.820000	593.040000	644.240000	785.040000	646.180000	975.030000	656.000000	1131.050000	646.100000	1289.050000	653.940000	1458.010000	650.870000	1606.070000	645.860000	1760.800000	638.010000	1806.770000	694.750000	817.020000	561.950000
94.140000	677.990000	245.960000	632.200000	414.000000	634.890000	593.050000	644.320000	785.070000	646.290000	975.060000	656.150000	1131.070000	646.200000	1289.050000	654.080000	1458.020000	651.010000	1606.090000	645.950000	1760.820000	638.180000	1806.800000	694.830000	817.060000	562.040000
94.150000	677.960000	245.960000	632.160000	413.990000	634.860000	593.040000	644.260000	785.060000	646.250000	975.070000	656.080000	1131.070000	646.170000	1289.060000	654.040000	1458.030000	650.990000	1606.100000	645.950000	1760.830000	638.180000	1806.800000	694.820000	817.060000	562.010000
94.130000	677.960000	245.960000	632.170000	413.990000	634.870000	593.010000	644.310000	785.040000	646.300000	975.040000	656.090000	1131.030000	646.180000	1289.050000	654.040000	1458.020000	651.010000	1606.070000	645.960000	1760.800000	638.190000	1806.760000	694.840000	817.020000	562.030000
94.120000	677.970000	245.950000	632.170000	413.970000	634.880000	592.990000	644.280000	785.020000	646.270000	975.030000	656.100000	1131.020000	646.180000	1289.040000	654.050000	1458.010000	651.010000	1606.060000	645.950000	1760.790000	638.200000	1806.750000	694.840000	817.020000	562.040000
94.220000	677.940000	245.960000	632.140000	413.980000	634.830000	593.040000	644.260000	785.050000	646.250000	975.060000	656.070000	1131.070000	646.140000	1289.050000	654.050000	1458.040000	650.990000	1606.090000	645.950000	1760.810000	638.190000	1806.800000	694.820000	817.040000	562.020000
94.100000	677.900000	245.920000	632.100000	413.910000	634.800000	592.960000	644.230000	784.980000	646.220000	974.970000	656.050000	1130.970000	646.100000	1288.990000	653.990000	1457.960000	650.930000	1606.020000	645.950000	1760.740000	638.130000	1806.670000	694.790000	816.960000	561.980000
94.180000	677.960000	245.970000	632.170000	413.940000	634.840000	593.000000	644.290000	785.050000	646.280000	975.040000	656.100000	1131.080000	646.170000	1289.070000	654.030000	1458.000000	651.000000	1606.040000	645.950000	1760.830000	638.270000	1806.740000	694.820000	817.050000	562.030000
94.160000	677.890000	245.960000	632.030000	413.960000	634.750000	593.010000	644.190000	785.060000	646.140000	975.040000	655.970000	1131.070000	646.040000	1289.050000	653.870000	1457.980000	650.870000	1606.050000	645.860000	1760.830000	638.050000	1806.750000	694.710000	817.040000	561.930000
94.080000	677.940000	245.950000	632.070000	413.940000	634.830000	592.980000	644.240000	785.030000	646.210000	975.010000	656.040000	1131.010000	646.110000	1289.020000	654.000000	1457.970000	650.900000	1606.040000	645.900000	1760.770000	638.080000	1806.700000	694.780000	817.000000	561.960000
94.190000	677.970000	245.960000	632.180000	413.960000	634.900000	593.000000	644.260000	785.050000	646.260000	975.030000	656.090000	1131.040000	646.150000	1289.030000	654.000000	1458.020000	650.950000	1606.070000	645.940000	1760.790000	638.100000	1806.740000	694.770000	817.010000	562.030000
94.100000	677.950000	245.910000	632.150000	413.890000	634.800000	592.940000	644.220000	784.990000	646.200000	974.990000	656.050000	1130.980000	646.100000	1289.010000	653.980000	1457.960000	650.910000	1606.020000	645.900000	1760.740000	638.080000	1806.700000	694.750000	816.930000	561.990000
94.170000	678.010000	246.020000	632.260000	414.000000	634.920000	593.030000	644.330000	785.060000	646.280000	975.060000	656.110000	1131.040000	646.160000	1289.040000	654.010000	1458.020000	650.980000	1606.060000	645.990000	1760.840000	638.190000	1806.750000	694.810000	817.060000	562.040000
94.150000	678.000000	245.910000	632.200000	413.940000	634.870000	592.970000	644.260000	785.010000	646.230000	975.020000	656.080000	1131.020000	646.140000	1289.050000	654.010000	1457.970000	650.930000	1606.050000	645.950000	1760.770000	638.170000	1806.700000	694.800000	816.990000	562.010000
94.150000	677.950000	245.900000	632.160000	413.940000	634.820000	592.990000	644.230000	785.030000	646.210000	975.010000	656.040000	1131.020000	646.140000	1289.040000	653.940000	1457.980000	650.910000	1606.050000	645.890000	1760.770000	638.110000	1806.710000	694.740000	817.000000	561.990000
94.180000	678.030000	246.010000	632.270000	413.960000	634.930000	593.060000	644.360000	785.070000	646.360000	975.080000	656.200000	1131.060000	646.230000	1289.060000	654.080000	1458.060000	651.020000	1606.090000	645.990000	1760.860000	638.120000	1806.760000	694.820000	817.080000	562.090000
94.040000	677.940000	245.860000	632.120000	413.870000	634.820000	592.930000	644.250000	784.970000	646.280000	974.930000	656.080000	1130.930000	646.130000	1288.930000	654.050000	1457.920000	650.960000	1605.950000	645.910000	1760.690000	638.110000	1806.580000	694.760000	816.920000	562.000000
94.170000	677.950000	245.960000	632.170000	413.960000	634.910000	593.010000	644.300000	785.030000	646.310000	975.040000	656.130000	1131.040000	646.170000	1289.030000	654.050000	1457.990000	650.980000	1606.060000	645.960000	1760.810000	638.130000	1806.290000	694.800000	817.020000	562.050000
94.100000	677.950000	245.920000	632.150000	413.900000	634.820000	592.950000	644.280000	785.010000	646.280000	974.980000	656.100000	1131.010000	646.150000	1289.000000	654.040000	1457.970000	650.960000	1606.010000	645.950000	1760.730000	638.120000	1806.270000	694.800000	816.930000	562.020000
94.110000	677.950000	245.920000	632.150000	413.900000	634.820000	592.960000	644.260000	785.000000	646.270000	974.980000	656.100000	1131.000000	646.150000	1288.990000	654.020000	1457.950000	650.950000	1606.010000	645.930000	1760.760000	638.110000	1806.290000	694.790000	816.940000	562.020000
94.130000	677.980000	245.920000	632.180000	413.920000	634.870000	592.970000	644.330000	785.020000	646.340000	975.010000	656.140000	1131.000000	646.220000	1289.000000	654.040000	1457.980000	651.020000	1606.010000	645.940000	1760.760000	638.110000	1806.330000	694.790000	816.980000	562.090000
94.080000	677.970000	245.880000	632.180000	413.870000	634.840000	592.910000	644.280000	784.960000	646.290000	974.940000	656.120000	1130.940000	646.150000	1288.980000	654.020000	1457.920000	650.960000	1605.970000	645.940000	1760.680000	638.100000	1806.250000	694.740000	816.930000	562.030000
94.110000	677.990000	245.900000	632.200000	413.900000	634.870000	592.970000	644.290000	784.970000	646.280000	974.970000	656.090000	1130.970000	646.150000	1288.990000	654.010000	1457.950000	650.940000	1605.990000	645.890000	1760.700000	638.070000	1806.290000	694.730000	816.940000	562.020000
94.090000	677.990000	245.890000	632.200000	413.890000	634.870000	592.940000	644.280000	784.970000	646.280000	974.970000	656.080000	1130.970000	646.150000	1288.970000	654.000000	1457.930000	650.940000	1605.980000	645.910000	1760.690000	638.050000	1806.260000	694.750000	816.930000	561.990000
94.110000	678.000000	245.900000	632.210000	413.920000	634.870000	592.970000	644.280000	785.000000	646.270000	975.000000	656.080000	1130.980000	646.160000	1288.990000	654.000000	1457.960000	650.940000	1606.020000	645.900000	1760.740000	638.030000	1806.330000	694.740000	817.000000	562.020000
94.100000	677.980000	245.900000	632.190000	413.880000	634.850000	592.930000	644.260000	784.980000	646.250000	974.990000	656.070000	1130.970000	646.150000	1288.980000	653.980000	1457.940000	650.920000	1606.010000	645.900000	1760.730000	638.000000	1806.290000	694.720000	816.960000	561.990000
94.110000	677.970000	245.910000	632.170000	413.910000	634.850000	592.980000	644.250000	785.010000	646.260000	974.990000	656.060000	1130.980000	646.150000	1289.000000	653.980000	1457.950000	650.920000	1606.020000	645.890000	1760.750000	637.990000	1806.340000	694.730000	817.000000	561.990000
94.060000	677.990000	245.880000	632.180000	413.890000	634.860000	592.900000	644.270000	784.940000	646.300000	974.970000	656.080000	1130.960000	646.150000	1288.960000	653.990000	1457.920000	650.940000	1606.010000	645.900000	1760.730000	637.980000	1806.250000	694.750000	816.920000	562.040000
94.080000	677.980000	245.890000	632.200000	413.900000	634.860000	592.960000	644.320000	784.970000	646.290000	974.960000	656.100000	1130.960000	646.170000	1288.960000	654.000000	1457.930000	650.950000	1606.000000	645.910000	1760.720000	638.010000	1806.260000	694.770000	816.980000	562.010000
94.060000	678.040000	245.880000	632.290000	413.880000	634.940000	592.920000	644.360000	784.950000	646.340000	974.950000	656.160000	1130.940000	646.210000	1288.960000	654.060000	1457.930000	650.970000	1605.970000	645.980000	1760.700000	638.040000	1806.250000	694.800000	816.940000	562.070000
94.070000	678.040000	245.880000	632.260000	413.900000	634.890000	592.940000	644.330000	784.970000	646.310000	974.950000	656.100000	1130.940000	646.180000	1288.960000	654.040000	1457.930000	650.960000	1605.980000	645.930000	1760.710000	637.990000	1806.270000	694.790000	816.960000	562.020000
94.070000	678.070000	245.890000	632.290000	413.900000	634.960000	592.940000	644.370000	784.970000	646.370000	974.960000	656.170000	1130.940000	646.190000	1288.960000	654.040000	1457.940000	650.970000	1605.970000	645.930000	1760.710000	638.000000	1806.260000	694.790000	816.980000	562.060000
94.080000	678.060000	245.880000	632.290000	413.900000	634.930000	592.950000	644.340000	784.970000	646.330000	974.940000	656.120000	1130.950000	646.180000	1288.970000	654.040000	1457.940000	650.970000	1605.990000	645.920000	1760.700000	637.980000	1806.270000	694.780000	816.960000	562.050000
94.100000	678.010000	245.920000	632.260000	413.930000	634.890000	592.980000	644.310000	785.010000	646.290000	975.020000	656.090000	1131.020000	646.150000	1289.010000	654.010000	1457.960000	650.960000	1606.000000	645.930000	1760.740000	637.950000	1806.310000	694.770000	817.000000	562.000000
94.090000	678.090000	245.890000	632.280000	413.900000	635.010000	592.950000	644.450000	784.970000	646.440000	974.940000	656.210000	1130.940000	646.290000	1288.980000	654.140000	1457.930000	651.030000	1605.990000	646.020000	1760.730000	638.120000	1806.280000	694.840000	816.980000	562.100000
94.090000	678.010000	245.880000	632.200000	413.910000	634.880000	592.950000	644.680000	784.960000	646.720000	974.980000	656.060000	1130.950000	646.140000	1288.990000	653.980000	1457.960000	650.960000	1606.010000	645.920000	1760.750000	637.930000	1806.290000	694.750000	816.970000	561.990000
94.160000	678.010000	245.940000	632.230000	413.950000	634.900000	593.000000	644.710000	785.010000	646.750000	975.020000	656.070000	1131.020000	646.150000	1289.000000	654.010000	1457.980000	650.930000	1606.030000	645.930000	1760.780000	637.910000	1806.340000	694.700000	817.000000	562.020000
94.160000	678.010000	245.950000	632.230000	413.980000	634.910000	593.010000	644.700000	785.020000	646.740000	975.040000	656.090000	1131.020000	646.160000	1289.020000	654.020000	1458.000000	650.930000	1606.060000	645.920000	1760.790000	637.930000	1806.400000	694.740000	817.020000	562.020000
94.150000	678.010000	245.960000	632.220000	413.940000	634.900000	593.000000	644.700000	785.000000	646.740000	975.040000	656.090000	1131.020000	646.170000	1289.010000	654.000000	1458.000000	650.940000	1606.050000	645.910000	1760.800000	637.920000	1806.340000	694.760000	817.010000	562.020000
94.150000	678.030000	245.970000	632.340000	413.950000	635.020000	593.030000	644.830000	785.030000	646.860000	975.040000	656.260000	1131.020000	646.330000	1289.010000	654.150000	1458.000000	651.060000	1606.050000	646.010000	1760.800000	638.110000	1806.360000	694.840000	817.040000	562.130000
94.180000	677.900000	245.950000	632.080000	413.990000	634.780000	593.030000	644.590000	785.020000	646.690000	975.040000	656.070000	1131.030000	646.170000	1289.020000	654.000000	1458.010000	650.920000	1606.080000	645.890000	1760.800000	637.920000	1806.380000	694.730000	817.030000	561.990000
94.150000	677.900000	245.940000	632.090000	413.970000	634.810000	593.010000	644.220000	785.010000	646.680000	975.020000	656.050000	1131.010000	646.140000	1289.010000	653.980000	1457.980000	650.890000	1606.050000	645.900000	1760.790000	637.880000	1806.370000	694.690000	816.990000	562.010000
94.150000	677.970000	245.970000	632.160000	413.970000	634.890000	593.010000	644.280000	785.020000	646.760000	975.030000	656.090000	1131.020000	646.160000	1289.010000	654.000000	1458.000000	650.950000	1606.050000	645.900000	1760.800000	638.010000	1806.360000	694.770000	817.020000	562.040000
94.140000	677.960000	245.970000	632.180000	413.940000	634.860000	593.010000	644.240000	784.990000	646.700000	975.010000	656.050000	1131.010000	646.150000	1289.010000	653.990000	1457.980000	650.930000	1606.040000	645.890000	1760.790000	637.890000	1806.350000	694.740000	817.010000	562.020000
94.110000	677.970000	245.940000	632.180000	413.940000	634.850000	592.980000	644.270000	784.980000	646.710000	975.000000	656.080000	1131.000000	646.150000	1288.990000	654.010000	1457.990000	650.940000	1606.030000	645.900000	1760.790000	637.910000	1806.340000	694.760000	817.000000	562.010000
94.100000	677.950000	245.890000	632.150000	413.920000	634.840000	592.960000	644.220000	784.940000	646.660000	974.980000	656.050000	1130.980000	646.130000	1288.970000	653.990000	1457.950000	650.880000	1606.000000	645.890000	1760.770000	637.880000	1806.270000	694.680000	816.950000	561.970000
94.060000	677.920000	245.880000	632.100000	413.860000	634.770000	592.930000	644.210000	784.930000	646.650000	974.950000	656.050000	1130.960000	646.130000	1288.930000	653.960000	1457.940000	650.870000	1605.990000	645.880000	1760.740000	637.870000	1806.250000	694.680000	816.930000	561.960000
94.100000	677.910000	245.970000	632.100000	413.940000	634.790000	593.010000	644.200000	785.000000	646.690000	975.020000	656.080000	1131.030000	646.150000	1288.970000	653.990000	1457.980000	650.930000	1606.020000	645.880000	1760.760000	637.910000	1806.330000	694.750000	816.990000	562.000000
94.110000	677.920000	245.960000	632.090000	413.950000	634.790000	592.990000	644.190000	784.990000	646.640000	975.020000	656.050000	1131.020000	646.140000	1288.980000	653.970000	1457.980000	650.900000	1606.020000	645.880000	1760.760000	637.910000	1806.340000	694.730000	816.980000	561.960000
94.050000	677.950000	245.860000	632.160000	413.880000	634.830000	592.890000	644.260000	784.930000	646.730000	974.910000	656.120000	1130.910000	646.180000	1288.890000	654.040000	1457.910000	650.970000	1605.970000	645.940000	1760.630000	638.060000	1806.210000	694.800000	816.930000	562.040000
94.200000	677.940000	245.980000	632.150000	414.000000	634.810000	593.030000	644.250000	785.060000	646.690000	975.070000	656.090000	1131.050000	646.170000	1289.030000	653.970000	1458.020000	650.960000	1606.080000	645.930000	1760.820000	638.030000	1806.410000	694.800000	817.050000	562.030000
94.060000	677.940000	245.870000	632.130000	413.910000	634.800000	592.930000	644.240000	784.970000	646.660000	974.980000	656.060000	1130.990000	646.140000	1288.930000	653.980000	1457.940000	650.930000	1605.990000	645.940000	1760.710000	637.990000	1806.640000	694.780000	816.960000	561.980000
94.210000	677.940000	246.000000	632.140000	414.030000	634.820000	593.080000	644.230000	785.070000	646.660000	975.110000	656.040000	1131.120000	646.130000	1289.060000	653.970000	1458.040000	650.920000	1606.100000	645.860000	1760.850000	637.980000	1806.800000	694.770000	817.070000	561.980000
94.170000	678.020000	245.980000	632.270000	413.950000	634.930000	593.030000	644.330000	785.020000	646.760000	975.070000	656.160000	1131.020000	646.170000	1289.030000	654.050000	1458.010000	650.970000	1606.090000	645.930000	1760.790000	637.990000	1806.780000	694.790000	817.010000	562.060000
94.150000	678.010000	245.980000	632.240000	413.970000	634.920000	593.020000	644.310000	785.020000	646.730000	975.050000	656.120000	1131.020000	646.180000	1289.020000	654.020000	1458.010000	650.960000	1606.100000	645.930000	1760.790000	637.990000	1806.770000	694.780000	817.010000	562.040000
94.160000	677.970000	245.980000	632.160000	413.980000	634.830000	593.030000	644.250000	785.030000	646.690000	975.050000	656.010000	1131.040000	646.130000	1289.040000	653.940000	1458.030000	650.910000	1606.090000	645.870000	1760.800000	637.920000	1806.760000	694.740000	817.020000	562.020000
94.050000	677.980000	245.870000	632.160000	413.870000	634.880000	592.940000	644.280000	784.950000	646.710000	974.950000	656.110000	1130.950000	646.160000	1288.920000	654.030000	1457.920000	650.960000	1605.990000	645.930000	1760.710000	638.020000	1806.640000	694.810000	816.930000	562.030000
94.170000	677.970000	245.920000	632.170000	413.930000	634.890000	592.990000	644.260000	785.010000	646.720000	974.990000	656.080000	1130.990000	646.160000	1289.010000	653.990000	1457.990000	650.960000	1606.070000	645.920000	1760.740000	638.040000	1806.710000	694.780000	816.970000	562.020000
94.050000	677.990000	245.860000	632.200000	413.860000	634.880000	592.910000	644.330000	784.900000	646.720000	974.920000	656.110000	1130.930000	646.180000	1288.910000	654.010000	1457.920000	650.970000	1605.960000	645.920000	1760.700000	638.030000	1806.620000	694.800000	816.920000	562.030000
94.070000	677.990000	245.910000	632.180000	413.920000	634.870000	592.980000	644.290000	785.000000	646.720000	974.980000	656.090000	1130.980000	646.150000	1289.000000	653.980000	1457.960000	650.920000	1606.030000	645.900000	1760.730000	637.960000	1806.710000	694.730000	816.940000	562.020000
94.050000	678.040000	245.880000	632.190000	413.880000	634.900000	592.930000	644.320000	784.950000	646.730000	974.960000	656.100000	1130.950000	646.170000	1288.980000	653.990000	1457.950000	650.940000	1606.000000	645.910000	1760.720000	637.960000	1806.690000	694.730000	816.940000	562.030000
94.070000	677.970000	245.920000	632.190000	413.920000	634.860000	592.970000	644.260000	784.990000	646.680000	974.970000	656.070000	1130.980000	646.120000	1288.980000	654.000000	1457.960000	650.910000	1606.000000	645.910000	1760.720000	637.960000	1806.690000	694.720000	816.990000	561.990000
94.090000	677.970000	245.910000	632.180000	413.910000	634.870000	592.970000	644.270000	785.010000	646.690000	974.960000	656.070000	1130.970000	646.140000	1288.980000	654.000000	1457.950000	650.930000	1606.010000	645.920000	1760.720000	638.050000	1806.700000	694.790000	816.960000	562.000000
94.080000	677.970000	245.910000	632.190000	413.900000	634.870000	592.950000	644.260000	784.970000	646.690000	974.960000	656.080000	1130.980000	646.150000	1288.970000	653.990000	1457.940000	650.940000	1606.000000	645.940000	1760.710000	638.100000	1806.660000	694.830000	816.940000	561.980000
94.100000	677.960000	245.910000	632.190000	413.960000	634.890000	592.980000	644.280000	784.990000	646.720000	974.960000	656.070000	1130.990000	646.150000	1288.980000	654.000000	1457.970000	650.990000	1606.010000	645.950000	1760.730000	638.130000	1806.690000	694.860000	816.980000	562.010000
94.100000	677.970000	245.920000	632.130000	413.940000	634.850000	592.990000	644.230000	785.010000	646.660000	974.970000	655.990000	1130.990000	646.130000	1288.990000	653.960000	1457.980000	650.910000	1606.020000	645.940000	1760.710000	638.020000	1806.680000	694.790000	816.970000	561.990000
94.120000	678.000000	246.000000	632.220000	413.970000	634.920000	593.050000	644.310000	785.020000	646.780000	975.040000	656.100000	1131.030000	646.170000	1289.040000	654.040000	1458.000000	650.990000	1606.060000	645.940000	1760.790000	638.130000	1806.740000	694.790000	817.020000	562.040000
94.110000	677.990000	245.970000	632.220000	413.910000	634.930000	592.980000	644.260000	784.990000	646.730000	974.990000	656.050000	1131.000000	646.110000	1289.020000	654.020000	1457.980000	650.910000	1606.030000	645.930000	1760.780000	638.010000	1806.700000	694.730000	816.970000	562.000000
94.050000	678.010000	245.880000	632.210000	413.870000	634.900000	592.920000	644.280000	784.970000	646.690000	974.950000	656.070000	1130.970000	646.120000	1288.910000	654.020000	1457.950000	650.920000	1605.950000	645.910000	1760.760000	638.000000	1806.640000	694.730000	816.910000	561.990000
94.110000	678.090000	245.960000	632.290000	413.950000	634.970000	593.010000	644.370000	785.020000	646.820000	975.020000	656.180000	1130.980000	646.240000	1289.020000	654.120000	1457.980000	651.030000	1606.030000	645.990000	1760.780000	638.170000	1806.740000	694.840000	816.980000	562.100000
94.020000	678.000000	245.880000	632.150000	413.860000	634.850000	592.930000	644.260000	784.920000	646.710000	974.910000	656.040000	1130.950000	646.110000	1288.920000	653.990000	1457.920000	650.940000	1605.940000	645.900000	1760.710000	638.070000	1806.670000	694.790000	816.930000	562.000000
94.180000	678.020000	246.000000	632.220000	413.980000	634.930000	593.060000	644.320000	785.040000	646.760000	975.030000	656.080000	1131.070000	646.190000	1289.060000	654.100000	1458.010000	651.010000	1606.060000	645.960000	1760.830000	638.150000	1806.800000	694.830000	817.040000	562.070000
94.120000	678.000000	245.890000	632.190000	413.920000	634.850000	592.950000	644.280000	784.980000	646.710000	974.950000	656.060000	1130.980000	646.130000	1289.020000	654.010000	1457.960000	650.940000	1606.030000	645.950000	1760.750000	638.120000	1806.670000	694.790000	816.950000	562.010000
94.100000	677.980000	245.950000	632.210000	413.930000	634.850000	592.960000	644.270000	784.970000	646.700000	974.960000	656.060000	1130.990000	646.120000	1289.020000	654.000000	1457.970000	650.930000	1606.020000	645.890000	1760.770000	638.010000	1806.680000	694.780000	816.950000	562.000000
94.130000	678.000000	246.000000	632.190000	413.980000	634.890000	593.000000	644.260000	784.990000	646.710000	974.980000	656.050000	1131.060000	646.120000	1288.990000	654.000000	1457.980000	650.930000	1606.050000	645.900000	1760.790000	638.030000	1806.710000	694.770000	817.000000	562.020000
94.130000	677.990000	245.950000	632.180000	413.970000	634.870000	592.990000	644.240000	784.990000	646.670000	974.990000	656.050000	1131.040000	646.140000	1288.990000	654.000000	1457.980000	650.940000	1606.050000	645.900000	1760.790000	638.030000	1806.710000	694.770000	817.000000	561.990000
94.110000	677.990000	245.960000	632.180000	413.940000	634.870000	592.990000	644.240000	784.980000	646.680000	974.980000	656.050000	1131.020000	646.130000	1288.990000	654.000000	1457.980000	650.950000	1606.050000	645.910000	1760.770000	638.130000	1806.720000	694.790000	816.980000	562.000000
94.130000	677.960000	245.970000	632.180000	413.970000	634.840000	593.010000	644.240000	785.010000	646.700000	975.000000	656.050000	1131.040000	646.130000	1288.990000	654.000000	1458.020000	650.960000	1606.050000	645.920000	1760.800000	638.130000	1806.800000	694.830000	817.000000	561.990000
94.120000	677.960000	245.970000	632.150000	413.960000	634.810000	592.980000	644.230000	784.980000	646.660000	975.000000	656.050000	1131.020000	646.120000	1288.990000	653.990000	1457.980000	650.940000	1606.030000	645.900000	1760.780000	638.110000	1806.720000	694.780000	816.960000	562.000000
94.010000	677.980000	245.890000	632.150000	413.860000	634.870000	592.900000	644.250000	784.940000	646.700000	974.940000	656.050000	1130.890000	646.130000	1288.910000	653.990000	1457.940000	650.940000	1606.010000	645.900000	1760.670000	638.080000	1806.630000	694.800000	816.930000	561.990000
94.160000	677.970000	245.990000	632.140000	413.980000	634.850000	593.020000	644.220000	785.020000	646.670000	975.050000	656.030000	1131.020000	646.120000	1289.030000	653.970000	1458.010000	650.920000	1606.040000	645.900000	1760.820000	638.070000	1806.750000	694.750000	817.050000	561.990000
94.180000	677.960000	245.990000	632.140000	413.980000	634.820000	593.030000	644.170000	785.050000	646.670000	975.060000	656.010000	1131.060000	646.090000	1289.040000	653.960000	1458.010000	650.900000	1606.050000	645.850000	1760.820000	638.040000	1806.750000	694.720000	817.030000	561.970000
94.140000	677.970000	245.970000	632.150000	413.960000	634.830000	593.000000	644.210000	784.980000	646.660000	975.020000	656.040000	1131.040000	646.120000	1289.020000	653.960000	1457.980000	650.920000	1606.040000	645.910000	1760.800000	638.060000	1806.720000	694.750000	817.010000	561.970000
94.170000	677.970000	246.010000	632.130000	414.030000	634.820000	593.070000	644.170000	785.050000	646.670000	975.090000	656.010000	1131.110000	646.090000	1289.050000	653.950000	1458.020000	650.880000	1606.110000	645.870000	1760.870000	638.050000	1806.770000	694.720000	817.060000	561.970000
94.070000	678.030000	245.940000	632.190000	413.920000	634.920000	592.950000	644.280000	784.980000	646.750000	974.970000	656.140000	1130.980000	646.230000	1288.960000	654.090000	1457.970000	651.020000	1606.000000	645.960000	1760.770000	638.190000	1806.710000	694.840000	816.960000	562.010000
94.190000	678.010000	246.000000	632.140000	413.950000	634.880000	593.050000	644.260000	785.020000	646.720000	975.070000	656.100000	1131.020000	646.210000	1289.070000	654.060000	1458.010000	650.990000	1606.060000	645.960000	1760.790000	638.180000	1806.740000	694.830000	817.040000	562.040000
94.160000	677.990000	245.990000	632.150000	413.920000	634.870000	593.030000	644.250000	785.000000	646.730000	975.050000	656.110000	1131.020000	646.200000	1289.020000	654.060000	1458.010000	650.980000	1606.060000	645.960000	1760.780000	638.180000	1806.730000	694.840000	817.020000	562.020000
94.160000	677.960000	245.970000	632.160000	413.960000	634.850000	593.030000	644.240000	785.020000	646.710000	975.060000	656.080000	1131.020000	646.190000	1289.020000	654.060000	1458.020000	650.980000	1606.060000	645.970000	1760.780000	638.190000	1806.760000	694.840000	817.040000	562.030000
94.150000	677.990000	245.950000	632.170000	413.950000	634.900000	593.020000	644.310000	785.030000	646.780000	975.030000	656.160000	1131.020000	646.210000	1289.020000	654.170000	1458.000000	651.040000	1606.060000	646.010000	1760.790000	638.270000	1806.750000	694.870000	817.020000	562.100000
94.170000	677.940000	245.960000	632.150000	413.970000	634.870000	593.040000	644.240000	785.030000	646.720000	975.040000	656.070000	1131.040000	646.180000	1289.040000	654.020000	1458.020000	650.990000	1606.070000	645.950000	1760.810000	638.180000	1806.770000	694.800000	817.040000	562.070000
94.140000	678.000000	245.940000	632.210000	413.950000	634.890000	593.020000	644.320000	785.020000	646.810000	975.010000	656.150000	1131.030000	646.200000	1289.020000	654.080000	1457.990000	651.020000	1606.040000	645.990000	1760.800000	638.200000	1806.740000	694.820000	817.010000	562.080000
94.180000	677.940000	245.950000	632.090000	413.970000	634.790000	593.040000	644.210000	785.020000	646.660000	975.030000	656.030000	1131.030000	646.120000	1289.040000	653.960000	1458.000000	650.960000	1606.050000	645.960000	1760.810000	638.180000	1806.750000	694.830000	817.000000	561.980000
94.160000	677.960000	245.940000	632.150000	413.960000	634.860000	593.010000	644.270000	784.980000	646.730000	975.010000	656.070000	1131.030000	646.190000	1289.010000	654.100000	1457.970000	651.000000	1606.050000	645.980000	1760.750000	638.250000	1806.720000	694.860000	816.980000	562.040000
94.160000	677.950000	245.960000	632.130000	413.990000	634.810000	593.020000	644.230000	785.040000	646.710000	975.050000	656.060000	1131.040000	646.170000	1289.050000	654.000000	1457.990000	650.990000	1606.070000	645.980000	1760.810000	638.240000	1806.750000	694.870000	817.050000	562.030000
94.160000	677.940000	245.950000	632.110000	413.960000	634.780000	593.000000	644.200000	785.010000	646.680000	975.010000	656.060000	1131.020000	646.160000	1289.030000	654.010000	1457.990000	650.980000	1606.050000	645.960000	1760.750000	638.210000	1806.700000	694.860000	816.990000	562.010000
94.160000	677.960000	245.950000	632.130000	413.980000	634.830000	593.030000	644.260000	785.020000	646.710000	975.020000	656.070000	1131.030000	646.180000	1289.020000	654.010000	1458.000000	650.980000	1606.040000	645.970000	1760.770000	638.210000	1806.750000	694.840000	817.020000	562.040000
94.160000	677.950000	246.000000	632.180000	413.990000	634.840000	593.070000	644.290000	785.050000	646.730000	975.050000	656.100000	1131.070000	646.170000	1289.040000	654.030000	1458.020000	650.980000	1606.100000	645.960000	1760.830000	638.230000	1806.790000	694.850000	817.070000	562.010000
94.190000	677.900000	246.020000	632.120000	414.010000	634.800000	593.090000	644.200000	785.070000	646.670000	975.060000	656.010000	1131.080000	646.090000	1289.040000	654.010000	1458.040000	650.930000	1606.110000	645.940000	1760.850000	638.160000	1806.790000	694.770000	817.080000	562.000000
94.130000	677.960000	245.930000	632.170000	413.940000	634.830000	593.010000	644.270000	785.020000	646.690000	975.000000	656.040000	1131.040000	646.160000	1289.010000	654.030000	1457.980000	650.990000	1606.030000	645.950000	1760.790000	638.220000	1806.690000	694.850000	817.000000	562.000000
94.180000	677.960000	246.000000	632.140000	414.010000	634.800000	593.050000	644.250000	785.050000	646.690000	975.030000	656.020000	1131.050000	646.150000	1289.020000	654.020000	1458.020000	650.970000	1606.140000	645.950000	1760.840000	638.210000	1806.740000	694.830000	817.050000	562.000000
94.150000	677.960000	245.950000	632.150000	413.990000	634.800000	593.030000	644.210000	785.040000	646.680000	975.030000	656.040000	1131.040000	646.150000	1289.030000	654.030000	1458.010000	650.960000	1606.050000	645.950000	1760.840000	638.190000	1806.760000	694.820000	817.020000	561.990000
94.160000	677.960000	246.000000	632.150000	413.980000	634.810000	593.060000	644.250000	785.020000	646.750000	975.040000	656.060000	1131.050000	646.170000	1289.030000	654.020000	1458.010000	650.980000	1606.090000	645.950000	1760.840000	638.200000	1806.790000	694.850000	817.030000	562.020000
94.160000	677.950000	245.950000	632.150000	413.980000	634.830000	593.010000	644.270000	785.010000	646.760000	975.030000	656.120000	1131.040000	646.190000	1289.010000	654.040000	1458.000000	650.990000	1606.080000	645.970000	1760.820000	638.230000	1806.780000	694.870000	817.010000	562.030000
94.170000	677.940000	246.000000	632.140000	413.980000	634.820000	593.030000	644.220000	785.030000	646.710000	975.040000	656.040000	1131.040000	646.160000	1289.030000	654.020000	1458.020000	650.960000	1606.080000	645.920000	1760.820000	638.150000	1806.760000	694.830000	817.030000	562.000000
94.300000	677.940000	246.080000	632.160000	414.070000	634.850000	593.120000	644.270000	785.100000	646.760000	975.140000	656.120000	1131.150000	646.190000	1289.150000	654.020000	1458.100000	650.980000	1606.210000	645.960000	1760.930000	638.180000	1806.910000	694.830000	817.150000	562.030000
94.180000	677.970000	245.990000	632.190000	413.990000	634.860000	593.060000	644.270000	785.060000	646.740000	975.080000	656.110000	1131.120000	646.180000	1289.110000	654.020000	1458.060000	650.970000	1606.100000	645.950000	1760.820000	638.190000	1806.840000	694.850000	817.050000	562.020000
94.170000	677.980000	245.990000	632.200000	413.990000	634.850000	593.060000	644.280000	785.060000	646.730000	975.080000	656.100000	1131.120000	646.180000	1289.090000	654.030000	1458.050000	650.980000	1606.110000	645.950000	1760.840000	638.210000	1806.810000	694.870000	817.070000	562.040000
94.150000	677.990000	245.930000	632.210000	413.960000	634.850000	593.000000	644.260000	785.030000	646.720000	975.050000	656.080000	1131.040000	646.170000	1289.000000	654.030000	1458.000000	650.970000	1606.080000	645.950000	1760.810000	638.210000	1806.770000	694.870000	817.030000	562.030000
94.140000	677.970000	245.920000	632.160000	413.940000	634.830000	592.980000	644.250000	784.990000	646.710000	975.040000	656.040000	1131.010000	646.180000	1289.000000	654.030000	1457.980000	650.970000	1606.060000	645.950000	1760.800000	638.200000	1806.690000	694.840000	817.010000	562.010000
94.160000	677.980000	245.940000	632.280000	413.990000	634.920000	593.090000	644.360000	785.060000	646.780000	975.050000	656.150000	1131.050000	646.210000	1289.090000	654.130000	1458.030000	651.060000	1606.090000	646.040000	1760.840000	638.300000	1806.810000	694.900000	817.100000	562.090000
94.140000	677.960000	245.950000	632.160000	413.970000	634.870000	593.050000	644.290000	785.030000	646.770000	975.050000	656.140000	1131.040000	646.220000	1289.050000	654.120000	1458.020000	651.050000	1606.090000	645.990000	1760.820000	638.280000	1806.760000	694.880000	817.050000	562.060000
94.290000	677.920000	246.050000	632.150000	414.040000	634.810000	593.120000	644.250000	785.070000	646.720000	975.160000	656.090000	1131.150000	646.170000	1289.140000	654.030000	1458.080000	650.980000	1606.180000	645.980000	1760.870000	638.230000	1806.870000	694.850000	817.080000	562.070000
94.260000	677.950000	246.030000	632.170000	414.050000	634.840000	593.080000	644.300000	785.070000	646.780000	975.120000	656.130000	1131.120000	646.210000	1289.110000	654.120000	1458.060000	651.070000	1606.120000	646.000000	1760.870000	638.240000	1806.840000	694.880000	817.100000	562.060000
94.120000	677.960000	245.910000	632.170000	413.930000	634.860000	592.980000	644.310000	784.980000	646.780000	975.000000	656.140000	1131.000000	646.210000	1288.990000	654.120000	1457.970000	651.060000	1606.020000	646.000000	1760.750000	638.230000	1806.690000	694.880000	816.980000	562.070000
94.140000	677.930000	245.940000	632.150000	413.960000	634.820000	593.050000	644.230000	785.030000	646.720000	975.070000	656.090000	1131.050000	646.210000	1289.010000	654.010000	1458.020000	650.990000	1606.050000	645.990000	1760.750000	638.180000	1806.740000	694.840000	817.040000	562.020000
94.150000	677.890000	245.960000	632.040000	413.960000	634.770000	593.060000	644.200000	785.020000	646.680000	975.050000	656.030000	1131.050000	646.080000	1289.000000	653.990000	1457.970000	650.950000	1606.040000	645.900000	1760.780000	638.090000	1806.720000	694.810000	817.040000	562.000000
94.150000	677.950000	245.960000	632.170000	413.960000	634.820000	593.050000	644.230000	785.020000	646.690000	975.040000	656.050000	1131.030000	646.150000	1289.000000	654.000000	1457.960000	650.960000	1606.030000	645.920000	1760.760000	638.160000	1806.710000	694.820000	817.040000	561.980000
94.150000	677.950000	245.970000	632.150000	413.970000	634.820000	593.040000	644.210000	785.010000	646.700000	975.040000	656.040000	1131.030000	646.140000	1289.000000	653.990000	1457.970000	650.970000	1606.040000	645.920000	1760.770000	638.130000	1806.720000	694.820000	817.040000	561.980000
94.140000	677.960000	245.960000	632.160000	413.950000	634.850000	593.010000	644.270000	784.990000	646.730000	975.000000	656.070000	1131.020000	646.180000	1288.980000	654.060000	1457.940000	651.000000	1606.020000	645.980000	1760.770000	638.180000	1806.700000	694.870000	817.010000	562.010000
94.150000	677.900000	245.960000	632.100000	413.970000	634.760000	593.030000	644.150000	785.010000	646.600000	975.020000	655.980000	1131.030000	646.060000	1289.010000	653.940000	1458.010000	650.900000	1606.030000	645.900000	1760.800000	638.060000	1806.700000	694.770000	817.010000	561.960000
94.040000	677.980000	245.850000	632.130000	413.880000	634.860000	592.930000	644.280000	784.920000	646.730000	974.920000	656.090000	1130.910000	646.190000	1288.960000	654.060000	1457.910000	651.000000	1605.940000	645.940000	1760.690000	638.170000	1806.620000	694.840000	816.900000	561.990000
94.160000	677.900000	245.970000	632.070000	413.970000	634.720000	593.020000	644.140000	784.970000	646.610000	975.010000	656.000000	1131.010000	646.070000	1288.980000	653.920000	1457.970000	650.910000	1606.040000	645.890000	1760.790000	638.060000	1806.700000	694.750000	816.980000	561.930000
94.130000	677.930000	245.960000	632.150000	413.950000	634.840000	593.000000	644.240000	784.970000	646.710000	975.010000	656.110000	1131.000000	646.190000	1288.970000	654.030000	1457.950000	650.980000	1606.030000	645.940000	1760.780000	638.210000	1806.700000	694.860000	816.980000	562.030000
94.130000	677.960000	245.960000	632.160000	413.950000	634.850000	593.010000	644.280000	785.000000	646.740000	975.010000	656.130000	1131.000000	646.180000	1288.970000	654.030000	1457.970000	651.000000	1606.040000	645.960000	1760.790000	638.230000	1806.710000	694.870000	817.000000	562.060000
94.150000	677.930000	245.990000	632.150000	414.010000	634.780000	593.070000	644.220000	785.030000	646.700000	975.080000	656.000000	1131.050000	646.130000	1289.080000	654.000000	1458.020000	650.920000	1606.060000	645.940000	1760.910000	638.120000	1806.800000	694.810000	817.060000	561.970000
94.140000	677.930000	245.990000	632.140000	414.000000	634.800000	593.030000	644.230000	785.030000	646.700000	975.050000	656.030000	1131.040000	646.130000	1289.070000	654.000000	1458.020000	650.920000	1606.070000	645.940000	1760.880000	638.110000	1806.780000	694.790000	817.070000	561.990000
94.160000	677.930000	245.970000	632.160000	413.960000	634.850000	593.020000	644.310000	785.040000	646.740000	975.030000	656.080000	1131.040000	646.150000	1289.000000	654.030000	1458.010000	650.970000	1606.030000	645.940000	1760.800000	638.160000	1806.740000	694.800000	817.020000	562.000000
94.150000	677.900000	245.970000	632.050000	413.960000	634.780000	593.010000	644.190000	785.030000	646.640000	975.040000	655.950000	1131.040000	646.030000	1289.000000	653.930000	1458.000000	650.870000	1606.050000	645.860000	1760.790000	638.050000	1806.740000	694.720000	817.010000	561.920000
94.210000	677.930000	246.000000	632.140000	414.000000	634.840000	593.070000	644.310000	785.080000	646.750000	975.060000	656.080000	1131.070000	646.140000	1289.110000	654.050000	1458.030000	650.980000	1606.140000	645.940000	1760.870000	638.200000	1806.790000	694.800000	817.080000	562.030000
94.200000	677.930000	245.970000	632.140000	413.990000	634.830000	593.030000	644.250000	785.030000	646.700000	975.040000	656.050000	1131.060000	646.140000	1289.040000	654.060000	1458.020000	650.970000	1606.100000	645.950000	1760.800000	638.180000	1806.770000	694.810000	817.050000	562.010000
94.220000	677.930000	246.000000	632.150000	414.020000	634.820000	593.060000	644.260000	785.070000	646.690000	975.060000	656.060000	1131.080000	646.130000	1289.050000	654.060000	1458.060000	650.970000	1606.100000	645.950000	1760.890000	638.170000	1806.850000	694.840000	817.090000	562.010000
94.150000	677.970000	245.970000	632.160000	413.990000	634.880000	593.010000	644.300000	785.040000	646.760000	975.020000	656.100000	1131.040000	646.180000	1289.030000	654.060000	1457.990000	651.000000	1606.080000	646.000000	1760.830000	638.200000	1806.730000	694.890000	817.020000	562.070000
94.160000	677.920000	245.970000	632.150000	413.980000	634.800000	592.990000	644.210000	785.030000	646.700000	975.020000	656.050000	1131.060000	646.140000	1289.020000	654.040000	1457.990000	650.940000	1606.090000	645.940000	1760.840000	638.050000	1806.740000	694.800000	817.030000	562.010000
94.140000	677.930000	245.970000	632.150000	413.980000	634.820000	593.020000	644.240000	785.040000	646.710000	975.040000	656.060000	1131.050000	646.140000	1289.030000	654.040000	1458.000000	650.950000	1606.080000	645.940000	1760.850000	638.080000	1806.740000	694.810000	817.030000	562.030000
94.160000	677.930000	246.010000	632.140000	413.980000	634.820000	593.030000	644.230000	785.050000	646.690000	975.040000	656.050000	1131.050000	646.140000	1289.020000	654.030000	1458.010000	650.960000	1606.090000	645.950000	1760.870000	638.100000	1806.750000	694.800000	817.030000	562.020000
94.170000	677.930000	246.000000	632.150000	413.980000	634.810000	593.040000	644.230000	785.060000	646.670000	975.050000	656.030000	1131.060000	646.130000	1289.020000	654.030000	1458.010000	650.970000	1606.100000	645.940000	1760.860000	638.090000	1806.770000	694.810000	817.050000	562.000000
94.170000	677.950000	245.950000	632.160000	413.960000	634.850000	593.000000	644.280000	785.030000	646.740000	975.040000	656.070000	1131.050000	646.160000	1289.020000	654.070000	1457.990000	651.020000	1606.080000	646.000000	1760.840000	638.200000	1806.760000	694.880000	817.010000	562.030000
94.170000	677.980000	245.950000	632.180000	413.960000	634.890000	592.990000	644.300000	785.010000	646.760000	975.030000	656.090000	1131.040000	646.160000	1289.020000	654.070000	1457.980000	651.020000	1606.060000	646.000000	1760.830000	638.170000	1806.720000	694.890000	817.010000	562.040000
94.170000	677.960000	245.950000	632.180000	413.960000	634.870000	592.990000	644.300000	785.020000	646.720000	975.030000	656.080000	1131.040000	646.150000	1289.010000	654.070000	1458.000000	650.980000	1606.070000	645.960000	1760.800000	638.060000	1806.740000	694.820000	817.010000	562.040000
94.320000	677.960000	246.060000	632.200000	414.070000	634.860000	593.100000	644.310000	785.100000	646.740000	975.150000	656.080000	1131.150000	646.150000	1289.140000	654.050000	1458.090000	650.950000	1606.180000	645.920000	1760.940000	638.020000	1806.880000	694.790000	817.130000	562.030000
94.160000	677.970000	245.990000	632.180000	413.980000	634.880000	593.010000	644.310000	785.050000	646.770000	975.050000	656.110000	1131.040000	646.170000	1289.010000	654.060000	1458.010000	650.970000	1606.050000	645.940000	1760.820000	638.040000	1806.790000	694.790000	817.080000	562.060000
94.170000	677.960000	245.960000	632.160000	413.970000	634.860000	592.990000	644.280000	785.020000	646.740000	975.050000	656.080000	1131.040000	646.160000	1289.010000	654.060000	1458.000000	650.940000	1606.050000	645.940000	1760.800000	638.030000	1806.780000	694.790000	817.050000	562.030000
94.160000	677.960000	245.960000	632.160000	413.980000	634.880000	593.020000	644.300000	785.070000	646.750000	975.040000	656.090000	1131.070000	646.170000	1289.010000	654.060000	1458.010000	650.960000	1606.050000	645.940000	1760.820000	638.060000	1806.770000	694.830000	817.060000	562.060000
94.170000	677.940000	245.970000	632.140000	413.960000	634.820000	593.020000	644.260000	785.040000	646.700000	975.040000	656.020000	1131.050000	646.150000	1289.010000	654.040000	1458.000000	650.930000	1606.060000	645.940000	1760.790000	638.040000	1806.770000	694.800000	817.030000	562.020000
94.160000	677.990000	245.970000	632.170000	413.980000	634.870000	593.020000	644.290000	785.040000	646.730000	975.030000	656.070000	1131.040000	646.160000	1289.010000	654.050000	1458.000000	650.960000	1606.060000	645.940000	1760.800000	638.060000	1806.770000	694.810000	817.020000	562.040000
94.040000	677.960000	245.840000	632.160000	413.900000	634.860000	592.930000	644.260000	784.950000	646.700000	974.930000	656.060000	1130.930000	646.150000	1288.910000	654.050000	1457.920000	650.940000	1605.950000	645.940000	1760.700000	638.040000	1806.630000	694.800000	816.910000	562.010000
94.190000	677.940000	245.990000	632.160000	414.000000	634.840000	593.060000	644.240000	785.040000	646.710000	975.060000	656.050000	1131.050000	646.140000	1289.040000	654.020000	1458.040000	650.920000	1606.070000	645.940000	1760.840000	638.010000	1806.790000	694.760000	817.050000	562.020000
94.140000	677.940000	245.980000	632.160000	413.970000	634.840000	593.000000	644.270000	785.010000	646.710000	975.030000	656.060000	1131.030000	646.140000	1289.020000	654.010000	1458.020000	650.920000	1606.040000	645.940000	1760.800000	638.020000	1806.760000	694.780000	817.020000	562.020000
94.160000	677.930000	245.980000	632.170000	413.970000	634.810000	593.040000	644.240000	785.030000	646.700000	975.040000	656.050000	1131.040000	646.140000	1289.020000	654.010000	1458.020000	650.910000	1606.050000	645.920000	1760.800000	638.020000	1806.760000	694.780000	817.040000	562.020000
94.170000	677.930000	245.990000	632.160000	413.990000	634.840000	593.030000	644.280000	785.040000	646.750000	975.050000	656.100000	1131.060000	646.170000	1289.020000	654.050000	1458.020000	650.970000	1606.050000	645.930000	1760.820000	638.070000	1806.790000	694.840000	817.040000	562.060000
94.160000	677.930000	245.980000	632.130000	413.980000	634.770000	593.030000	644.210000	785.030000	646.690000	975.050000	656.030000	1131.050000	646.140000	1289.020000	653.990000	1458.020000	650.930000	1606.050000	645.930000	1760.810000	637.930000	1806.750000	694.770000	817.040000	562.000000
94.170000	677.940000	245.980000	632.140000	413.980000	634.860000	593.010000	644.260000	785.020000	646.740000	975.030000	656.110000	1131.040000	646.150000	1289.010000	654.030000	1458.020000	650.950000	1606.040000	645.930000	1760.780000	638.040000	1806.730000	694.770000	817.040000	562.090000
94.150000	677.930000	245.970000	632.130000	413.950000	634.790000	593.000000	644.220000	785.030000	646.690000	975.020000	656.030000	1131.030000	646.140000	1289.020000	653.980000	1458.000000	650.920000	1606.040000	645.920000	1760.770000	637.940000	1806.730000	694.740000	817.030000	561.990000
94.160000	677.930000	245.980000	632.140000	413.950000	634.800000	593.000000	644.240000	785.040000	646.700000	975.030000	656.060000	1131.030000	646.140000	1289.020000	653.980000	1458.000000	650.920000	1606.040000	645.880000	1760.770000	637.940000	1806.730000	694.740000	817.050000	562.000000
94.160000	677.930000	245.980000	632.150000	413.950000	634.850000	593.010000	644.280000	785.020000	646.740000	975.030000	656.090000	1131.040000	646.150000	1289.020000	653.990000	1458.010000	650.940000	1606.040000	645.890000	1760.790000	637.950000	1806.740000	694.740000	817.040000	562.020000
94.160000	677.930000	245.980000	632.160000	413.950000	634.830000	593.000000	644.250000	785.010000	646.730000	975.020000	656.060000	1131.040000	646.150000	1289.020000	654.000000	1457.980000	650.880000	1606.040000	645.890000	1760.780000	637.930000	1806.750000	694.730000	817.020000	562.010000
94.340000	677.880000	246.100000	632.120000	414.110000	634.780000	593.150000	644.170000	785.140000	646.640000	975.210000	655.990000	1131.180000	646.060000	1289.170000	653.880000	1458.100000	650.820000	1606.170000	645.840000	1760.970000	637.910000	1806.910000	694.640000	817.180000	561.950000
94.160000	677.900000	245.960000	632.140000	413.960000	634.800000	593.020000	644.250000	785.010000	646.660000	975.050000	656.030000	1131.030000	646.110000	1289.020000	653.930000	1457.980000	650.880000	1606.030000	645.920000	1760.820000	637.960000	1806.720000	694.740000	817.020000	561.960000
94.190000	677.960000	245.970000	632.210000	413.980000	634.910000	593.030000	644.290000	785.030000	646.710000	975.060000	656.050000	1131.040000	646.130000	1289.040000	653.980000	1458.010000	650.930000	1606.090000	645.940000	1760.830000	637.980000	1806.770000	694.730000	817.060000	562.030000
94.150000	677.900000	245.940000	632.120000	413.900000	634.790000	592.960000	644.220000	784.980000	646.680000	974.960000	656.040000	1130.960000	646.130000	1289.000000	653.970000	1457.980000	650.880000	1606.000000	645.880000	1760.770000	637.910000	1806.710000	694.700000	816.960000	561.980000
94.160000	677.910000	245.950000	632.120000	413.950000	634.820000	593.020000	644.200000	785.010000	646.650000	974.990000	656.020000	1131.050000	646.110000	1289.020000	653.950000	1458.010000	650.900000	1606.030000	645.880000	1760.790000	637.910000	1806.730000	694.700000	817.030000	561.970000
94.160000	677.990000	245.950000	632.240000	413.960000	634.850000	593.010000	644.280000	785.030000	646.770000	975.000000	656.090000	1131.030000	646.170000	1289.020000	654.080000	1458.010000	650.980000	1606.020000	645.920000	1760.800000	638.030000	1806.730000	694.790000	817.050000	562.060000
94.160000	677.910000	246.000000	632.110000	413.990000	634.750000	593.020000	644.190000	785.010000	646.660000	975.010000	655.980000	1131.050000	646.100000	1289.040000	653.950000	1458.000000	650.870000	1606.040000	645.860000	1760.830000	637.910000	1806.740000	694.700000	817.030000	561.950000
94.180000	677.980000	246.000000	632.210000	414.020000	634.880000	593.040000	644.310000	785.040000	646.770000	975.090000	656.110000	1131.050000	646.170000	1289.030000	654.040000	1458.020000	650.970000	1606.040000	645.930000	1760.820000	638.100000	1806.760000	694.790000	817.080000	562.050000
94.180000	677.960000	245.970000	632.170000	413.990000	634.860000	593.030000	644.320000	785.030000	646.730000	975.020000	656.100000	1131.030000	646.180000	1289.030000	654.040000	1458.020000	650.970000	1606.030000	645.930000	1760.820000	638.100000	1806.740000	694.790000	817.040000	562.050000
94.140000	677.940000	245.970000	632.140000	413.970000	634.850000	593.000000	644.290000	785.010000	646.720000	975.010000	656.070000	1131.030000	646.180000	1289.020000	654.030000	1457.980000	650.940000	1606.030000	645.930000	1760.750000	638.080000	1806.720000	694.760000	817.020000	562.030000
94.160000	677.950000	245.980000	632.160000	413.990000	634.850000	593.020000	644.320000	785.040000	646.740000	975.030000	656.100000	1131.040000	646.190000	1289.010000	654.030000	1458.000000	650.970000	1606.040000	645.930000	1760.830000	638.080000	1806.770000	694.780000	817.060000	562.040000
94.170000	677.940000	245.980000	632.170000	413.980000	634.860000	593.020000	644.300000	785.040000	646.730000	975.030000	656.100000	1131.030000	646.180000	1289.020000	654.020000	1458.000000	650.950000	1606.040000	645.930000	1760.810000	638.090000	1806.740000	694.790000	817.060000	562.050000
94.170000	678.010000	245.990000	632.320000	413.980000	634.970000	593.010000	644.420000	785.030000	646.840000	975.020000	656.250000	1131.010000	646.310000	1289.000000	654.140000	1457.990000	651.040000	1606.040000	646.020000	1760.800000	638.220000	1806.720000	694.850000	817.070000	562.140000
94.170000	678.010000	245.980000	632.270000	414.000000	634.950000	593.000000	644.740000	785.050000	646.790000	975.020000	656.090000	1131.030000	646.160000	1289.010000	654.050000	1458.010000	650.980000	1606.040000	645.910000	1760.810000	638.080000	1806.730000	694.830000	817.090000	562.040000
94.200000	677.930000	246.000000	632.110000	414.000000	634.800000	593.040000	644.550000	785.050000	646.620000	975.060000	655.950000	1131.070000	646.020000	1289.050000	653.870000	1458.010000	650.850000	1606.050000	645.810000	1760.830000	637.880000	1806.760000	694.670000	817.090000	561.910000
94.130000	678.080000	245.940000	632.390000	413.980000	634.990000	593.020000	644.440000	785.020000	646.430000	975.010000	656.230000	1130.990000	646.300000	1289.010000	654.160000	1457.980000	651.040000	1606.030000	646.000000	1760.800000	638.190000	1806.690000	694.830000	817.050000	562.110000
94.230000	677.980000	245.970000	632.700000	414.010000	634.870000	593.080000	644.280000	785.060000	646.260000	975.050000	656.070000	1131.080000	646.140000	1289.050000	653.990000	1458.020000	650.970000	1606.070000	645.910000	1760.810000	638.040000	1806.790000	694.770000	817.100000	562.040000
94.140000	677.960000	245.950000	632.680000	413.980000	634.860000	592.980000	644.290000	785.020000	646.250000	975.000000	656.070000	1131.000000	646.150000	1289.020000	654.010000	1457.990000	650.970000	1606.020000	645.920000	1760.780000	638.070000	1806.730000	694.820000	817.050000	562.020000
94.230000	677.920000	245.980000	632.580000	414.010000	634.790000	593.090000	644.220000	785.100000	646.230000	975.080000	656.060000	1131.110000	646.130000	1289.100000	654.000000	1458.070000	650.970000	1606.120000	645.930000	1760.870000	638.070000	1806.750000	694.810000	817.080000	562.010000
94.260000	677.890000	245.970000	632.550000	414.010000	634.750000	593.090000	644.200000	785.090000	646.190000	975.080000	656.040000	1131.110000	646.110000	1289.100000	653.970000	1458.060000	650.910000	1606.130000	645.920000	1760.870000	638.050000	1806.770000	694.800000	817.080000	561.970000
94.120000	677.920000	245.960000	632.580000	413.930000	634.790000	592.990000	644.210000	785.010000	646.220000	974.970000	656.060000	1130.990000	646.140000	1289.010000	653.970000	1457.980000	650.980000	1606.020000	645.910000	1760.790000	638.060000	1806.720000	694.820000	817.040000	562.020000
94.130000	677.940000	245.940000	632.590000	413.950000	634.830000	592.990000	644.250000	785.030000	646.240000	974.980000	656.070000	1131.000000	646.150000	1289.010000	653.990000	1457.990000	650.980000	1606.030000	645.930000	1760.780000	638.080000	1806.740000	694.810000	817.030000	562.020000
94.220000	677.940000	245.940000	632.590000	414.010000	634.800000	593.080000	644.250000	785.050000	646.230000	975.020000	656.020000	1131.080000	646.150000	1289.030000	653.980000	1458.010000	650.960000	1606.110000	645.930000	1760.790000	638.080000	1806.770000	694.800000	817.060000	562.000000
94.130000	677.970000	245.930000	632.700000	413.950000	634.840000	592.990000	644.300000	785.010000	646.280000	974.990000	656.110000	1131.000000	646.180000	1289.010000	654.110000	1457.970000	651.010000	1606.030000	645.950000	1760.780000	638.120000	1806.690000	694.860000	816.990000	562.050000
94.150000	677.930000	245.960000	632.600000	413.970000	634.820000	593.010000	644.250000	785.050000	646.210000	975.010000	656.040000	1131.020000	646.150000	1289.010000	653.990000	1458.000000	650.960000	1606.040000	645.940000	1760.810000	638.050000	1806.760000	694.820000	817.030000	562.000000
94.160000	677.920000	245.960000	632.600000	413.980000	634.810000	593.030000	644.230000	785.060000	646.230000	975.020000	656.030000	1131.040000	646.140000	1289.030000	653.980000	1458.010000	650.940000	1606.060000	645.940000	1760.820000	638.020000	1806.770000	694.790000	817.030000	561.980000
94.150000	677.970000	245.930000	632.640000	413.940000	634.850000	593.000000	644.300000	785.020000	646.280000	975.010000	656.090000	1131.010000	646.250000	1289.010000	654.090000	1457.990000	650.980000	1606.050000	645.950000	1760.800000	638.050000	1806.770000	694.820000	817.010000	562.050000
94.150000	677.970000	245.940000	632.650000	413.940000	634.850000	593.000000	644.310000	785.020000	646.310000	975.010000	656.110000	1131.010000	646.240000	1289.010000	654.090000	1457.990000	650.980000	1606.050000	645.950000	1760.780000	638.060000	1806.740000	694.810000	817.020000	562.060000
94.260000	677.950000	245.960000	632.650000	414.050000	634.850000	593.080000	644.290000	785.100000	646.250000	975.110000	656.070000	1131.130000	646.110000	1289.130000	653.950000	1458.060000	650.920000	1606.080000	645.870000	1760.880000	637.930000	1806.870000	694.730000	817.090000	562.010000
94.240000	677.960000	245.960000	632.650000	414.020000	634.840000	593.070000	644.280000	785.080000	646.240000	975.090000	656.060000	1131.100000	646.130000	1289.100000	653.980000	1458.060000	650.940000	1606.080000	645.870000	1760.870000	637.960000	1806.830000	694.750000	817.070000	562.020000
94.100000	677.950000	245.870000	632.690000	413.930000	634.880000	592.960000	644.310000	784.990000	646.290000	974.980000	656.080000	1130.980000	646.170000	1288.970000	654.040000	1457.980000	650.960000	1606.000000	645.960000	1760.720000	638.020000	1806.700000	694.830000	816.960000	562.040000
94.140000	677.950000	245.890000	632.680000	413.990000	634.860000	593.020000	644.300000	785.030000	646.280000	975.000000	656.080000	1131.000000	646.160000	1289.010000	654.040000	1457.980000	650.940000	1606.030000	645.950000	1760.790000	638.050000	1806.770000	694.810000	817.020000	562.060000
94.150000	677.890000	245.950000	632.690000	413.980000	634.860000	593.040000	644.310000	785.040000	646.300000	975.020000	656.100000	1131.020000	646.190000	1289.020000	654.040000	1458.030000	650.980000	1606.050000	645.950000	1760.780000	638.090000	1806.760000	694.810000	817.040000	562.080000
94.150000	677.920000	245.950000	632.680000	413.990000	634.870000	593.040000	644.310000	785.070000	646.260000	975.050000	656.070000	1131.040000	646.170000	1289.030000	654.030000	1458.030000	650.880000	1606.060000	645.850000	1760.800000	637.930000	1806.780000	694.690000	817.030000	562.070000
94.150000	677.920000	245.940000	632.680000	413.980000	634.870000	593.040000	644.310000	785.040000	646.280000	975.040000	656.100000	1131.030000	646.170000	1289.030000	654.020000	1458.030000	650.880000	1606.060000	645.850000	1760.790000	637.820000	1806.800000	694.600000	817.030000	562.080000
94.150000	677.990000	245.920000	632.690000	413.970000	634.870000	593.010000	644.310000	785.020000	646.290000	975.010000	656.110000	1131.010000	646.170000	1289.000000	653.970000	1457.980000	650.830000	1606.060000	645.770000	1760.730000	637.630000	1806.770000	694.570000	817.010000	562.040000
94.120000	677.860000	245.910000	632.540000	413.970000	634.730000	593.010000	644.140000	785.020000	646.150000	975.010000	655.960000	1131.020000	646.040000	1289.020000	653.890000	1457.980000	650.820000	1606.050000	645.800000	1760.520000	637.330000	1806.770000	694.610000	817.000000	561.930000
94.120000	677.950000	245.960000	632.190000	413.980000	634.880000	593.030000	644.290000	785.060000	646.280000	975.020000	656.100000	1131.020000	646.170000	1289.030000	653.980000	1458.020000	650.860000	1606.070000	645.810000	1760.250000	637.200000	1806.780000	694.610000	817.050000	562.040000
94.130000	677.890000	245.960000	632.070000	413.970000	634.780000	593.040000	644.210000	785.050000	646.190000	975.030000	655.980000	1131.030000	646.050000	1289.030000	653.850000	1458.010000	650.740000	1606.080000	645.690000	1760.230000	636.840000	1806.800000	694.490000	817.060000	561.960000
94.120000	677.970000	245.950000	632.200000	413.980000	634.920000	593.010000	644.350000	785.030000	646.340000	975.030000	656.130000	1131.010000	646.190000	1289.030000	654.030000	1458.000000	650.890000	1606.070000	645.820000	1760.080000	636.940000	1806.800000	694.030000	817.030000	562.080000
94.110000	677.980000	245.950000	632.220000	413.980000	634.920000	593.010000	644.360000	785.040000	646.360000	975.030000	656.170000	1131.030000	646.190000	1289.000000	654.020000	1458.020000	650.850000	1606.080000	645.730000	1760.140000	636.750000	1806.800000	693.920000	817.050000	562.090000
94.100000	677.940000	245.940000	632.120000	413.980000	634.850000	593.000000	644.280000	785.030000	646.240000	975.020000	656.040000	1131.020000	646.100000	1289.000000	653.870000	1457.990000	650.720000	1606.080000	645.680000	1760.110000	636.550000	1806.790000	693.830000	817.030000	562.030000
94.110000	677.940000	245.940000	632.150000	413.980000	634.850000	593.030000	644.320000	785.040000	646.280000	975.040000	656.090000	1131.050000	646.180000	1289.010000	653.950000	1458.010000	650.820000	1606.090000	645.740000	1760.190000	636.450000	1806.820000	693.940000	817.040000	562.050000
94.120000	677.900000	245.970000	632.130000	414.000000	634.820000	593.050000	644.220000	785.060000	646.230000	975.060000	656.040000	1131.050000	646.110000	1289.030000	653.880000	1458.020000	650.800000	1606.100000	645.690000	1760.170000	636.440000	1806.850000	693.910000	817.050000	562.020000
94.100000	677.960000	245.950000	632.150000	413.980000	634.870000	593.000000	644.310000	785.010000	646.280000	975.020000	656.080000	1131.040000	646.120000	1289.020000	653.900000	1458.010000	650.790000	1606.070000	645.670000	1760.130000	636.320000	1806.810000	693.830000	817.020000	562.020000
94.100000	678.010000	245.960000	632.270000	414.000000	634.910000	593.030000	644.370000	785.040000	646.350000	975.040000	656.110000	1131.050000	646.130000	1289.020000	653.890000	1458.020000	650.680000	1606.090000	645.570000	1760.190000	636.020000	1806.840000	693.690000	817.030000	562.050000
94.100000	678.000000	245.960000	632.210000	414.000000	634.880000	593.030000	644.320000	785.040000	646.310000	975.050000	656.070000	1131.050000	646.100000	1289.030000	653.730000	1458.010000	650.480000	1606.080000	644.850000	1760.180000	635.690000	1806.870000	693.380000	817.020000	562.040000
94.110000	678.060000	245.970000	632.330000	414.020000	634.980000	593.050000	644.430000	785.050000	646.350000	975.050000	656.120000	1131.050000	646.100000	1289.040000	653.760000	1458.020000	650.080000	1606.090000	644.260000	1760.170000	635.360000	1806.940000	692.830000	817.040000	562.070000
93.980000	678.020000	245.840000	632.210000	413.900000	634.900000	592.900000	644.710000	784.930000	646.280000	974.930000	656.080000	1130.930000	646.110000	1288.910000	653.740000	1457.920000	649.980000	1605.970000	644.180000	1759.940000	635.280000	1806.770000	692.100000	816.870000	562.040000
94.060000	678.050000	245.940000	632.280000	413.940000	634.960000	592.960000	644.760000	784.980000	646.360000	974.970000	656.120000	1130.950000	646.130000	1289.000000	653.770000	1457.970000	650.050000	1606.000000	644.300000	1760.090000	635.410000	1806.820000	691.740000	817.010000	562.080000
94.110000	678.050000	245.940000	632.280000	413.970000	634.960000	593.000000	644.770000	785.050000	646.340000	975.040000	656.120000	1131.040000	646.120000	1289.000000	653.780000	1457.990000	650.040000	1606.040000	644.270000	1760.070000	635.350000	1806.850000	691.700000	817.000000	562.070000
94.070000	678.060000	245.930000	632.270000	413.940000	634.950000	592.940000	644.750000	785.000000	646.350000	974.960000	656.130000	1130.950000	646.120000	1288.980000	653.760000	1457.940000	649.950000	1606.020000	644.130000	1759.990000	635.010000	1806.810000	692.010000	816.980000	562.070000
94.090000	678.000000	245.940000	632.260000	414.000000	634.930000	593.030000	644.780000	785.040000	646.380000	975.010000	656.130000	1131.040000	646.120000	1289.000000	653.610000	1457.990000	649.800000	1606.050000	643.940000	1760.100000	634.570000	1806.930000	691.790000	817.010000	562.090000
94.100000	677.990000	245.960000	632.200000	414.010000	634.900000	593.040000	644.750000	785.050000	646.350000	975.020000	656.100000	1131.050000	646.000000	1289.000000	653.150000	1458.000000	649.620000	1606.060000	643.720000	1760.100000	633.820000	1806.970000	691.380000	817.050000	562.090000
94.090000	678.000000	245.950000	632.240000	413.950000	634.930000	593.000000	644.770000	785.030000	646.360000	975.000000	656.110000	1131.000000	646.020000	1288.990000	653.110000	1457.950000	649.060000	1606.030000	643.610000	1760.050000	633.360000	1806.950000	690.670000	816.960000	562.070000
94.090000	678.020000	245.940000	632.250000	413.960000	634.940000	593.000000	644.750000	785.010000	646.360000	974.990000	656.090000	1131.010000	646.010000	1289.000000	653.100000	1457.960000	649.040000	1606.030000	643.030000	1760.020000	633.300000	1806.960000	690.080000	816.980000	562.050000
94.110000	678.010000	245.960000	632.250000	413.980000	634.920000	593.020000	644.760000	785.020000	646.350000	975.000000	656.090000	1131.010000	646.000000	1288.990000	653.090000	1457.980000	649.060000	1606.040000	643.030000	1760.050000	633.310000	1806.980000	689.610000	817.000000	562.050000
94.110000	677.930000	245.960000	632.140000	414.000000	634.850000	593.010000	644.750000	785.020000	646.330000	974.990000	656.090000	1131.020000	646.020000	1289.000000	653.090000	1457.980000	649.040000	1606.040000	643.020000	1760.080000	633.180000	1806.990000	689.450000	817.000000	562.050000
94.130000	677.850000	245.950000	632.080000	414.000000	634.840000	593.010000	644.730000	785.030000	646.350000	975.010000	656.090000	1131.020000	646.030000	1289.000000	653.040000	1457.990000	648.960000	1606.040000	642.910000	1760.070000	632.970000	1806.990000	689.330000	817.000000	562.050000
94.130000	677.840000	245.960000	632.070000	414.010000	634.780000	593.040000	644.670000	785.050000	646.290000	975.020000	656.060000	1131.010000	645.950000	1289.020000	652.920000	1458.000000	648.850000	1606.070000	642.790000	1760.100000	632.710000	1807.030000	689.140000	817.030000	562.000000
94.110000	677.820000	245.920000	632.040000	413.960000	634.800000	593.020000	644.690000	785.030000	646.270000	975.010000	656.030000	1131.000000	645.930000	1289.010000	652.930000	1457.990000	648.760000	1606.050000	642.700000	1760.030000	632.410000	1807.010000	689.130000	817.010000	561.960000
94.100000	677.900000	245.930000	632.150000	413.960000	634.920000	593.000000	644.720000	784.980000	646.340000	975.000000	656.100000	1131.000000	645.970000	1289.010000	652.990000	1457.960000	648.840000	1606.040000	642.810000	1760.000000	632.590000	1807.000000	689.170000	816.940000	562.020000
94.080000	677.900000	245.920000	632.100000	413.920000	634.850000	592.970000	644.660000	784.980000	646.260000	974.970000	656.020000	1131.000000	645.950000	1288.990000	652.930000	1457.960000	648.750000	1606.030000	642.670000	1760.010000	632.600000	1807.000000	689.080000	816.930000	561.990000
94.090000	677.920000	245.930000	632.170000	413.940000	634.920000	592.990000	644.750000	785.000000	646.340000	974.990000	656.110000	1131.020000	645.960000	1288.990000	652.930000	1457.970000	648.770000	1606.040000	642.700000	1760.050000	632.600000	1807.020000	689.080000	816.970000	562.080000
94.220000	677.910000	246.030000	632.170000	414.010000	634.910000	593.090000	644.770000	785.100000	646.370000	975.100000	656.120000	1131.110000	645.980000	1289.100000	652.940000	1458.070000	648.780000	1606.150000	642.690000	1760.130000	632.540000	1807.080000	689.060000	817.080000	562.050000
94.140000	677.830000	245.990000	632.070000	413.990000	634.830000	593.050000	644.740000	785.050000	646.310000	975.020000	656.080000	1131.040000	645.970000	1289.000000	652.930000	1458.000000	648.720000	1606.050000	642.700000	1760.060000	632.240000	1807.020000	689.040000	817.020000	562.020000
94.180000	677.830000	246.010000	632.080000	414.020000	634.890000	593.070000	644.770000	785.070000	646.350000	975.100000	656.090000	1131.090000	645.990000	1289.040000	652.950000	1458.030000	648.800000	1606.080000	642.700000	1760.120000	632.370000	1807.090000	689.080000	817.080000	562.090000
94.170000	677.760000	245.970000	632.040000	414.000000	634.840000	593.020000	644.740000	785.030000	646.380000	975.030000	656.150000	1131.020000	646.020000	1289.020000	653.020000	1458.000000	648.860000	1606.070000	642.720000	1760.080000	632.360000	1807.060000	689.140000	817.020000	562.100000
94.170000	677.670000	245.970000	631.910000	414.000000	634.700000	593.020000	644.670000	785.070000	646.330000	975.040000	656.120000	1131.040000	646.000000	1289.020000	653.000000	1458.020000	648.830000	1606.080000	642.730000	1760.090000	632.360000	1807.060000	689.120000	817.040000	562.070000
94.180000	677.560000	245.970000	631.790000	414.030000	634.660000	593.060000	644.650000	785.070000	646.330000	975.060000	656.130000	1131.060000	646.000000	1289.030000	653.000000	1458.040000	648.850000	1606.100000	642.750000	1760.120000	632.370000	1807.060000	689.130000	817.060000	562.070000
94.150000	676.840000	245.960000	631.720000	413.980000	634.620000	593.020000	644.630000	785.040000	646.320000	975.030000	656.130000	1131.050000	646.010000	1289.020000	653.000000	1458.030000	648.870000	1606.070000	642.770000	1760.060000	632.430000	1807.030000	689.140000	817.020000	562.050000
94.060000	676.090000	245.930000	631.540000	413.970000	634.430000	593.000000	644.410000	785.010000	646.200000	974.990000	656.010000	1130.980000	645.920000	1288.990000	652.890000	1457.950000	648.810000	1606.040000	642.730000	1759.990000	632.280000	1807.030000	689.100000	817.010000	561.990000
94.070000	675.620000	245.990000	631.080000	413.990000	634.040000	593.020000	644.070000	785.020000	646.210000	975.010000	656.010000	1131.040000	645.920000	1289.000000	652.890000	1458.000000	648.790000	1606.060000	642.710000	1760.030000	632.300000	1807.030000	689.100000	817.010000	561.990000
94.000000	675.680000	245.900000	631.070000	413.920000	634.080000	592.930000	644.110000	784.980000	646.240000	974.970000	656.050000	1130.970000	645.930000	1288.970000	652.940000	1457.940000	648.790000	1606.040000	642.700000	1759.920000	632.300000	1806.960000	689.100000	816.960000	562.000000
94.100000	676.090000	245.980000	631.060000	413.990000	634.020000	593.050000	644.080000	785.040000	646.210000	975.050000	656.030000	1131.030000	645.930000	1289.040000	652.920000	1458.010000	648.750000	1606.060000	642.620000	1760.040000	632.170000	1807.040000	689.010000	817.010000	562.010000
94.110000	676.000000	245.990000	630.990000	414.000000	633.980000	593.040000	644.050000	785.040000	646.200000	975.060000	656.030000	1131.030000	645.930000	1289.050000	652.910000	1458.000000	648.760000	1606.060000	642.620000	1760.020000	632.180000	1807.030000	689.030000	817.010000	561.990000
94.030000	676.020000	245.950000	631.020000	413.970000	634.020000	592.990000	644.120000	784.990000	646.270000	974.990000	656.130000	1130.990000	646.000000	1288.970000	653.040000	1457.960000	648.900000	1606.030000	642.830000	1759.890000	632.570000	1806.970000	689.220000	816.950000	562.080000
94.120000	675.980000	246.000000	631.000000	413.990000	633.990000	593.020000	644.080000	785.040000	646.250000	975.050000	656.100000	1131.030000	645.990000	1289.080000	653.030000	1458.010000	648.920000	1606.030000	642.830000	1760.090000	632.780000	1807.040000	689.240000	817.020000	562.050000
94.010000	675.860000	245.930000	630.760000	413.900000	633.840000	592.970000	643.980000	785.000000	646.160000	975.000000	656.060000	1131.010000	645.960000	1288.960000	652.890000	1457.940000	648.820000	1606.010000	642.730000	1759.970000	632.620000	1806.960000	689.190000	816.960000	562.000000
94.020000	675.710000	245.940000	630.640000	413.960000	633.740000	593.000000	643.930000	785.020000	646.160000	975.010000	656.040000	1131.020000	645.950000	1288.980000	652.910000	1457.970000	648.790000	1606.020000	642.720000	1759.990000	632.490000	1807.010000	689.090000	816.970000	562.000000
94.020000	675.640000	245.930000	630.510000	413.950000	633.650000	592.990000	643.950000	785.010000	646.180000	975.000000	656.080000	1131.010000	645.970000	1288.960000	652.990000	1457.960000	648.830000	1606.020000	642.750000	1759.910000	632.410000	1807.030000	689.140000	816.990000	562.030000
94.050000	675.540000	245.970000	629.990000	413.970000	633.560000	593.000000	643.870000	785.030000	646.150000	975.020000	656.060000	1131.020000	645.970000	1288.990000	652.980000	1457.970000	648.850000	1606.040000	642.760000	1759.970000	632.540000	1807.020000	689.150000	817.010000	562.010000
94.000000	674.920000	245.970000	630.000000	413.920000	633.230000	592.980000	643.900000	785.010000	646.210000	974.990000	656.120000	1131.000000	646.080000	1288.990000	653.060000	1457.970000	648.970000	1606.030000	642.890000	1759.920000	632.920000	1806.990000	689.270000	817.000000	562.100000
93.980000	674.270000	246.010000	630.000000	413.980000	633.210000	593.060000	643.930000	785.030000	646.220000	975.020000	656.140000	1131.020000	646.090000	1289.000000	653.060000	1458.000000	648.940000	1606.040000	642.880000	1760.000000	632.840000	1807.010000	689.240000	817.030000	562.080000
93.980000	674.270000	246.000000	630.000000	413.990000	633.190000	593.040000	643.930000	785.010000	646.220000	975.020000	656.130000	1131.020000	646.090000	1289.000000	653.070000	1458.000000	648.920000	1606.030000	642.790000	1759.940000	632.740000	1807.030000	689.160000	817.020000	562.070000
93.960000	674.260000	245.930000	630.000000	413.960000	633.190000	592.990000	643.910000	784.990000	646.220000	974.990000	656.140000	1130.990000	646.080000	1288.990000	653.070000	1457.940000	648.940000	1606.020000	642.880000	1759.910000	632.820000	1806.940000	689.220000	816.960000	562.090000
93.970000	674.160000	245.970000	629.930000	413.990000	633.160000	593.000000	643.910000	785.010000	646.230000	975.010000	656.140000	1130.990000	646.080000	1289.000000	653.090000	1457.980000	649.000000	1606.010000	642.890000	1759.930000	633.000000	1806.980000	689.320000	817.020000	562.080000
93.970000	673.990000	245.970000	629.770000	413.990000	633.000000	593.020000	643.760000	785.020000	646.120000	975.010000	656.090000	1131.010000	646.000000	1289.000000	653.060000	1457.980000	648.970000	1606.010000	642.890000	1759.960000	632.980000	1806.980000	689.320000	817.000000	561.990000
93.970000	673.980000	245.990000	629.770000	413.990000	632.990000	593.030000	643.800000	785.040000	646.200000	975.010000	656.140000	1131.020000	646.070000	1289.000000	653.190000	1457.980000	649.040000	1606.010000	642.990000	1759.910000	633.140000	1806.990000	689.420000	817.020000	562.090000
93.960000	673.880000	245.950000	629.580000	413.960000	632.840000	592.940000	643.630000	784.990000	646.080000	974.980000	656.010000	1130.970000	645.980000	1289.000000	653.030000	1457.950000	648.980000	1605.990000	642.960000	1759.780000	633.110000	1806.910000	690.010000	816.930000	561.970000
94.030000	673.850000	246.050000	629.040000	414.050000	632.830000	593.050000	643.670000	785.060000	646.090000	975.060000	656.070000	1131.050000	646.020000	1289.080000	653.090000	1458.020000	649.020000	1606.050000	643.000000	1759.920000	633.100000	1806.990000	690.030000	817.020000	562.010000
94.040000	673.840000	246.060000	629.040000	414.070000	632.840000	593.100000	643.700000	785.080000	646.110000	975.110000	656.090000	1131.060000	646.030000	1289.080000	653.090000	1458.030000	649.030000	1606.070000	643.000000	1759.960000	633.120000	1807.020000	690.040000	817.080000	562.040000
93.980000	673.770000	246.010000	628.950000	414.010000	632.760000	593.010000	643.590000	785.030000	646.060000	975.020000	656.040000	1130.980000	645.960000	1288.980000	653.090000	1457.970000	648.990000	1606.040000	642.980000	1759.810000	633.110000	1806.950000	690.010000	816.960000	562.020000
93.990000	673.800000	246.030000	629.040000	414.060000	632.860000	593.040000	643.720000	785.040000	646.160000	975.020000	656.150000	1131.010000	646.060000	1289.050000	653.220000	1458.010000	649.120000	1606.040000	643.060000	1759.890000	633.260000	1806.970000	690.100000	817.000000	562.080000
93.960000	673.720000	246.000000	628.940000	414.000000	632.830000	593.000000	643.690000	784.990000	646.150000	975.000000	656.160000	1130.990000	646.100000	1288.960000	653.210000	1457.960000	649.120000	1606.030000	643.060000	1759.820000	633.270000	1806.930000	690.110000	817.000000	562.090000
94.000000	673.640000	246.020000	628.890000	414.030000	632.720000	593.030000	643.580000	785.030000	646.100000	975.020000	656.090000	1131.010000	646.070000	1289.040000	653.060000	1458.010000	649.020000	1606.040000	642.970000	1759.910000	633.110000	1806.970000	690.010000	817.020000	562.090000
93.950000	673.660000	245.990000	628.870000	413.970000	632.750000	593.000000	643.250000	785.010000	646.160000	975.000000	656.160000	1130.980000	646.090000	1289.010000	653.180000	1457.950000	649.110000	1606.000000	643.060000	1759.810000	633.260000	1806.960000	690.050000	816.990000	562.100000
93.960000	673.550000	245.980000	628.740000	413.970000	632.600000	593.010000	643.120000	784.990000	646.050000	975.000000	656.050000	1130.980000	645.990000	1289.020000	653.070000	1457.960000	648.990000	1606.020000	642.950000	1759.820000	633.070000	1806.950000	690.000000	817.000000	562.040000
93.950000	672.900000	246.000000	628.750000	414.030000	632.200000	593.040000	643.140000	785.020000	646.080000	975.020000	656.100000	1131.000000	646.030000	1289.020000	653.080000	1457.990000	649.050000	1606.010000	643.010000	1759.870000	633.140000	1806.970000	690.040000	817.020000	562.060000
93.940000	672.210000	245.990000	628.690000	414.020000	632.200000	593.030000	643.140000	785.040000	646.080000	975.010000	656.110000	1131.000000	646.040000	1289.020000	653.100000	1457.990000	649.080000	1606.010000	643.040000	1759.900000	633.200000	1806.980000	690.090000	817.010000	562.060000
93.970000	672.090000	246.010000	628.530000	414.060000	632.040000	593.070000	643.040000	785.050000	646.010000	975.050000	656.020000	1131.030000	646.000000	1289.020000	653.070000	1458.030000	649.000000	1606.050000	642.990000	1759.910000	633.140000	1807.000000	690.040000	817.040000	562.020000
93.970000	672.080000	246.030000	628.060000	414.050000	632.060000	593.050000	643.050000	785.040000	646.020000	975.050000	656.040000	1131.030000	646.000000	1289.030000	653.080000	1458.000000	649.080000	1606.040000	643.000000	1759.900000	633.210000	1806.990000	690.090000	817.030000	562.010000
93.960000	671.970000	246.020000	627.950000	414.050000	631.930000	593.040000	642.990000	785.040000	645.970000	975.020000	656.030000	1131.010000	646.000000	1289.020000	653.080000	1457.990000	649.020000	1606.040000	642.990000	1759.870000	633.210000	1806.990000	690.050000	817.010000	561.990000
93.950000	671.960000	246.020000	627.940000	414.040000	631.930000	593.030000	643.000000	785.010000	645.980000	975.000000	656.030000	1131.020000	646.000000	1289.020000	653.070000	1457.980000	649.030000	1606.030000	642.990000	1759.870000	633.190000	1806.970000	690.070000	817.000000	561.970000
94.030000	672.050000	246.140000	628.060000	414.110000	632.100000	593.140000	643.140000	785.110000	646.120000	975.090000	656.190000	1131.100000	646.120000	1289.110000	653.220000	1458.080000	649.190000	1606.130000	643.100000	1760.020000	633.370000	1807.090000	690.170000	817.130000	562.130000
93.980000	672.040000	246.040000	628.050000	414.050000	632.050000	593.060000	643.080000	785.050000	646.070000	975.030000	656.110000	1131.010000	646.080000	1289.020000	653.200000	1458.000000	649.120000	1606.040000	643.080000	1759.930000	633.580000	1806.980000	690.150000	817.030000	562.020000
93.960000	672.010000	246.020000	628.030000	414.050000	632.030000	593.030000	643.030000	785.020000	646.010000	975.030000	656.060000	1131.010000	646.020000	1289.040000	653.100000	1458.010000	649.070000	1606.040000	642.990000	1759.920000	633.420000	1806.990000	690.060000	817.030000	562.000000
93.970000	672.040000	246.020000	628.040000	414.050000	632.060000	593.050000	643.100000	785.040000	646.090000	975.020000	656.180000	1131.020000	646.130000	1289.030000	653.180000	1458.010000	649.130000	1606.050000	643.090000	1759.890000	633.260000	1806.990000	690.080000	817.030000	562.110000
93.960000	672.020000	246.010000	628.040000	414.030000	632.050000	593.040000	643.070000	785.030000	646.070000	975.020000	656.150000	1131.010000	646.090000	1289.030000	653.180000	1458.010000	649.120000	1606.040000	643.070000	1759.860000	633.270000	1806.980000	690.080000	817.020000	562.080000
93.960000	672.030000	246.010000	628.030000	414.040000	632.060000	593.040000	643.080000	785.050000	646.070000	975.020000	656.150000	1131.020000	646.090000	1289.030000	653.170000	1458.010000	649.110000	1606.040000	643.070000	1759.910000	633.310000	1807.020000	690.120000	817.030000	562.070000
93.960000	672.040000	246.030000	628.040000	414.050000	632.060000	593.040000	643.110000	785.060000	646.080000	975.040000	656.150000	1131.030000	646.100000	1289.040000	653.190000	1458.010000	649.120000	1606.040000	643.070000	1759.880000	633.330000	1807.020000	690.130000	817.050000	562.080000
93.960000	672.040000	246.030000	628.040000	414.060000	632.060000	593.070000	643.090000	785.060000	646.070000	975.080000	656.120000	1131.040000	646.080000	1289.080000	653.170000	1458.020000	649.110000	1606.040000	643.070000	1759.920000	633.290000	1807.050000	690.110000	817.070000	562.070000
93.960000	672.030000	246.040000	628.040000	414.040000	632.040000	593.060000	643.060000	785.060000	646.010000	975.060000	656.050000	1131.050000	646.010000	1289.080000	653.120000	1458.010000	649.060000	1606.060000	643.000000	1759.900000	633.240000	1807.020000	690.080000	817.040000	562.030000
93.970000	672.050000	246.040000	628.040000	414.060000	632.050000	593.080000	643.090000	785.060000	646.040000	975.070000	656.110000	1131.050000	646.060000	1289.070000	653.140000	1458.020000	649.080000	1606.050000	643.000000	1759.890000	633.260000	1807.030000	690.080000	817.040000	562.030000
93.950000	672.040000	246.030000	628.040000	414.050000	632.030000	593.060000	643.040000	785.040000	645.990000	975.050000	656.000000	1131.030000	645.990000	1289.070000	653.050000	1458.010000	649.030000	1606.050000	642.990000	1759.900000	633.170000	1807.010000	690.070000	817.020000	562.000000
93.820000	672.070000	245.910000	628.040000	413.920000	632.050000	592.920000	643.050000	784.920000	646.020000	974.920000	656.020000	1130.900000	646.040000	1288.940000	653.070000	1457.910000	649.050000	1605.930000	643.000000	1759.730000	633.290000	1806.860000	690.070000	816.900000	561.990000
93.960000	672.000000	246.040000	628.020000	414.070000	631.940000	593.090000	642.950000	785.040000	645.930000	975.070000	655.980000	1131.050000	645.920000	1289.080000	652.940000	1458.020000	648.950000	1606.070000	642.900000	1759.950000	633.040000	1807.020000	689.960000	817.050000	561.950000
93.940000	672.080000	246.020000	628.060000	414.020000	632.080000	593.040000	643.070000	785.030000	646.040000	975.030000	656.110000	1131.030000	646.040000	1289.030000	653.110000	1458.000000	649.070000	1606.050000	643.020000	1759.850000	633.280000	1806.980000	690.060000	816.990000	562.050000
93.940000	672.080000	246.020000	628.070000	414.030000	632.070000	593.050000	643.030000	785.060000	646.040000	975.040000	656.070000	1131.040000	646.030000	1289.040000	653.110000	1458.010000	649.060000	1606.050000	643.020000	1759.900000	633.270000	1806.990000	690.060000	817.030000	562.010000
93.950000	672.070000	246.020000	628.050000	414.020000	632.040000	593.030000	643.010000	785.030000	646.030000	975.030000	656.040000	1131.040000	646.010000	1289.040000	653.100000	1457.990000	649.030000	1606.040000	643.010000	1759.870000	633.260000	1806.990000	690.050000	817.020000	561.970000
93.860000	672.060000	245.940000	628.050000	413.970000	632.040000	592.970000	643.070000	784.990000	646.070000	974.970000	656.100000	1130.980000	646.030000	1288.950000	653.120000	1457.960000	649.060000	1606.000000	643.010000	1759.790000	633.290000	1806.930000	690.020000	816.960000	562.050000
93.920000	672.000000	246.010000	628.010000	414.020000	631.990000	593.050000	643.020000	785.030000	646.040000	975.060000	656.090000	1131.030000	646.010000	1288.980000	653.110000	1458.010000	649.030000	1606.080000	642.980000	1759.840000	633.240000	1807.010000	690.020000	817.020000	562.020000
93.900000	672.040000	246.010000	628.020000	414.010000	631.990000	593.030000	643.030000	785.030000	646.030000	975.040000	656.070000	1131.020000	646.010000	1288.990000	653.110000	1458.000000	649.040000	1606.060000	642.990000	1759.840000	633.260000	1806.960000	690.030000	817.010000	562.020000
93.910000	672.050000	246.020000	628.040000	414.020000	632.030000	593.050000	643.060000	785.060000	646.060000	975.060000	656.080000	1131.040000	646.030000	1288.990000	653.120000	1458.010000	649.090000	1606.070000	643.010000	1759.900000	633.330000	1807.010000	690.040000	817.050000	562.060000
93.940000	672.000000	246.020000	628.030000	414.050000	631.990000	593.070000	643.050000	785.050000	646.070000	975.040000	656.100000	1131.040000	646.040000	1289.000000	653.120000	1458.010000	649.090000	1606.060000	643.010000	1759.910000	633.330000	1807.000000	690.060000	817.050000	562.060000
93.910000	672.000000	246.010000	628.000000	414.030000	631.990000	593.040000	643.050000	785.020000	646.070000	975.020000	656.120000	1131.010000	646.050000	1289.000000	653.110000	1458.000000	649.100000	1606.060000	643.020000	1759.910000	633.320000	1806.980000	690.050000	817.020000	562.050000
93.850000	672.030000	245.990000	628.010000	413.980000	632.040000	593.000000	643.080000	784.990000	646.120000	974.990000	656.210000	1130.940000	646.160000	1288.900000	653.200000	1457.950000	649.170000	1606.010000	643.100000	1759.880000	633.510000	1806.950000	690.130000	817.000000	562.090000
93.910000	672.000000	246.010000	627.980000	414.010000	631.980000	593.030000	643.060000	785.020000	646.060000	975.000000	656.100000	1130.990000	646.030000	1288.940000	653.130000	1457.990000	649.090000	1606.010000	642.990000	1759.960000	633.560000	1806.960000	690.050000	817.010000	562.070000
93.910000	672.000000	246.010000	627.990000	414.030000	632.000000	593.040000	643.060000	785.030000	646.070000	975.030000	656.110000	1131.020000	646.040000	1289.020000	653.140000	1458.000000	649.120000	1606.040000	643.010000	1760.020000	633.600000	1807.000000	690.070000	817.040000	562.070000
93.940000	672.010000	246.030000	628.000000	414.050000	632.010000	593.080000	643.070000	785.060000	646.070000	975.080000	656.100000	1131.040000	646.050000	1289.020000	653.150000	1458.010000	649.110000	1606.070000	643.010000	1760.030000	633.600000	1807.020000	690.070000	817.060000	562.050000
93.930000	671.980000	246.020000	627.980000	414.030000	631.960000	593.050000	643.040000	785.030000	646.030000	975.050000	656.060000	1131.020000	646.020000	1289.000000	653.090000	1457.990000	649.050000	1606.050000	643.000000	1759.950000	633.490000	1807.000000	690.030000	817.010000	562.040000
93.920000	671.980000	246.010000	627.980000	414.010000	631.990000	593.030000	643.050000	785.030000	646.060000	975.020000	656.070000	1131.020000	646.030000	1288.990000	653.100000	1457.990000	649.080000	1606.050000	643.000000	1759.920000	633.290000	1807.000000	690.070000	816.990000	562.050000
93.930000	671.960000	246.000000	627.870000	414.010000	631.880000	593.040000	642.940000	785.030000	645.950000	975.050000	655.960000	1131.030000	645.900000	1289.020000	652.980000	1458.010000	648.990000	1606.040000	642.970000	1759.960000	633.110000	1806.990000	689.970000	816.990000	561.940000
93.930000	671.970000	246.000000	627.950000	414.000000	631.950000	593.030000	642.970000	785.020000	646.000000	975.030000	656.040000	1131.020000	646.000000	1289.000000	653.010000	1458.000000	649.000000	1606.040000	642.970000	1759.900000	633.180000	1806.970000	690.020000	817.000000	561.990000
93.940000	671.970000	246.020000	627.950000	414.030000	631.950000	593.060000	642.980000	785.040000	646.000000	975.050000	656.040000	1131.030000	646.000000	1289.010000	653.040000	1458.020000	649.020000	1606.040000	642.960000	1759.950000	633.140000	1807.010000	690.020000	817.030000	561.980000
93.940000	671.890000	246.000000	627.840000	414.000000	631.850000	593.040000	642.910000	785.000000	645.950000	975.010000	655.940000	1131.030000	645.900000	1289.000000	653.000000	1457.970000	648.960000	1606.040000	642.890000	1759.890000	633.080000	1806.980000	689.980000	817.000000	561.950000
93.920000	671.960000	245.980000	627.940000	414.000000	631.970000	592.970000	643.000000	784.990000	646.030000	974.990000	656.060000	1131.010000	646.030000	1288.970000	653.130000	1457.970000	649.090000	1606.020000	643.000000	1759.880000	633.300000	1806.960000	690.040000	816.990000	562.030000
93.920000	671.960000	245.980000	627.930000	414.000000	631.960000	593.010000	642.980000	785.000000	646.000000	975.020000	656.040000	1131.010000	646.020000	1288.980000	653.050000	1457.990000	649.050000	1606.020000	643.000000	1759.860000	633.310000	1806.960000	690.040000	816.990000	561.990000
93.920000	671.980000	245.990000	627.940000	414.000000	631.960000	593.030000	642.980000	785.010000	646.000000	975.020000	656.030000	1131.010000	646.000000	1288.990000	653.060000	1458.000000	649.050000	1606.030000	643.000000	1759.870000	633.280000	1806.950000	690.040000	816.990000	561.980000
94.010000	672.030000	246.090000	628.050000	414.080000	632.000000	593.110000	643.020000	785.060000	646.050000	975.110000	656.070000	1131.060000	646.020000	1289.030000	653.090000	1458.060000	649.060000	1606.050000	643.000000	1759.980000	633.230000	1807.060000	690.040000	817.090000	562.030000
93.870000	672.030000	245.970000	628.020000	413.940000	632.010000	592.940000	643.020000	784.940000	646.040000	974.960000	656.070000	1130.920000	646.030000	1288.900000	653.090000	1457.910000	649.060000	1605.930000	643.000000	1764.370000	639.850000	1806.880000	690.040000	816.940000	562.000000
93.900000	672.050000	245.970000	628.010000	413.980000	632.060000	593.010000	643.080000	785.000000	646.100000	974.970000	656.110000	1130.950000	646.040000	1288.910000	653.240000	1457.960000	649.150000	1606.010000	643.050000	1760.180206	634.984204	1806.910000	690.070000	816.960000	562.060000
94.010000	671.940000	246.010000	627.970000	414.030000	631.910000	593.020000	642.910000	785.020000	645.870000	975.050000	655.920000	1131.060000	645.980000	1289.110000	652.830000	1458.030000	648.910000	1606.010000	642.920000	1759.920000	634.830000	1807.030000	689.990000	817.050000	561.910000
94.010000	671.940000	246.010000	627.970000	414.020000	631.910000	593.020000	642.940000	785.010000	645.890000	975.040000	655.920000	1131.040000	645.970000	1289.110000	652.830000	1458.030000	648.910000	1606.010000	642.910000	1759.910000	634.830000	1807.030000	689.970000	817.030000	561.930000
94.020000	671.930000	246.010000	627.870000	414.050000	631.870000	593.030000	642.900000	785.010000	645.880000	975.040000	655.900000	1131.060000	645.950000	1289.100000	652.830000	1458.040000	648.880000	1606.020000	642.900000	1760.040000	634.760000	1807.040000	689.950000	817.040000	561.890000
94.050000	671.920000	246.040000	627.880000	414.070000	631.870000	593.050000	642.900000	785.040000	645.880000	975.060000	655.900000	1131.060000	645.950000	1289.110000	652.810000	1458.040000	648.890000	1606.040000	642.900000	1760.030000	634.830000	1807.060000	689.950000	817.070000	561.910000
94.040000	671.920000	246.020000	627.890000	414.060000	631.880000	593.040000	642.910000	785.030000	645.900000	975.050000	655.920000	1131.060000	645.960000	1289.100000	652.830000	1458.040000	648.900000	1606.040000	642.970000	1760.030000	634.850000	1807.050000	689.970000	817.060000	561.910000
94.000000	671.940000	245.980000	627.940000	413.960000	631.920000	592.930000	642.930000	784.950000	645.920000	974.970000	655.930000	1131.000000	645.980000	1289.000000	652.850000	1457.970000	648.910000	1605.920000	642.970000	1759.930000	634.870000	1807.020000	689.990000	816.970000	561.950000
94.050000	671.950000	246.080000	627.950000	414.060000	631.930000	593.050000	642.940000	785.050000	645.910000	975.080000	655.950000	1131.110000	645.980000	1289.120000	652.840000	1458.070000	648.910000	1606.030000	642.960000	1760.050000	634.860000	1807.070000	689.980000	817.070000	561.960000
94.050000	671.930000	246.080000	627.940000	414.060000	631.910000	593.030000	642.910000	785.030000	645.900000	975.080000	655.930000	1131.090000	645.950000	1289.110000	652.840000	1458.050000	648.890000	1606.030000	642.940000	1759.980000	634.830000	1807.070000	689.970000	817.070000	561.950000
94.080000	671.950000	246.090000	627.990000	414.080000	631.970000	593.050000	643.000000	785.080000	645.990000	975.080000	656.010000	1131.100000	646.030000	1289.150000	652.920000	1458.050000	648.970000	1606.050000	643.000000	1760.100000	634.990000	1807.090000	690.040000	817.130000	561.990000
94.090000	671.890000	246.100000	627.890000	414.090000	631.860000	593.070000	642.910000	785.090000	645.890000	975.090000	655.890000	1131.120000	645.910000	1289.160000	652.780000	1458.070000	648.880000	1606.080000	642.920000	1760.130000	634.880000	1807.110000	689.960000	817.120000	561.920000
94.050000	671.910000	246.070000	627.890000	414.050000	631.840000	593.040000	642.910000	785.050000	645.870000	975.060000	655.890000	1131.070000	645.920000	1289.150000	652.780000	1458.030000	648.870000	1606.060000	642.920000	1760.020000	634.850000	1807.090000	689.950000	817.080000	561.900000
94.110000	671.920000	246.110000	627.910000	414.090000	631.880000	593.090000	642.930000	785.090000	645.900000	975.130000	655.920000	1131.110000	645.920000	1289.180000	652.810000	1458.080000	648.900000	1606.090000	642.900000	1760.160000	634.850000	1807.110000	689.960000	817.110000	561.930000
94.090000	671.900000	246.070000	627.880000	414.060000	631.830000	593.060000	642.880000	785.040000	645.860000	975.080000	655.860000	1131.090000	645.900000	1289.180000	652.810000	1458.040000	648.840000	1606.090000	642.890000	1760.080000	634.780000	1807.090000	689.930000	817.080000	561.840000
94.080000	671.980000	246.080000	627.990000	414.070000	631.940000	593.070000	642.980000	785.060000	645.960000	975.060000	656.000000	1131.090000	646.010000	1289.140000	652.940000	1458.040000	648.950000	1606.080000	643.000000	1760.070000	634.960000	1807.090000	690.020000	817.100000	561.990000
94.080000	671.890000	246.060000	627.900000	414.060000	631.860000	593.040000	642.930000	785.070000	645.920000	975.060000	655.980000	1131.090000	646.000000	1289.130000	652.890000	1458.040000	648.920000	1606.070000	642.960000	1760.070000	634.960000	1807.090000	690.010000	817.080000	561.910000
93.990000	671.850000	245.970000	627.850000	414.000000	631.800000	592.970000	642.830000	785.010000	645.850000	975.040000	655.850000	1131.020000	645.880000	1289.040000	652.760000	1457.990000	648.820000	1605.970000	642.890000	1759.960000	634.750000	1807.040000	689.930000	816.990000	561.880000
94.030000	671.920000	246.050000	627.920000	414.040000	631.880000	593.030000	642.940000	785.030000	645.940000	975.050000	655.980000	1131.050000	646.000000	1289.130000	652.900000	1458.040000	648.920000	1606.070000	642.980000	1760.040000	634.870000	1807.070000	690.000000	817.080000	561.970000
94.030000	671.900000	246.050000	627.930000	414.040000	631.870000	593.040000	642.920000	785.050000	645.900000	975.060000	655.940000	1131.080000	645.940000	1289.130000	652.890000	1458.030000	648.870000	1606.070000	642.950000	1760.060000	634.850000	1807.090000	689.990000	817.090000	561.930000
94.040000	671.990000	246.070000	628.000000	414.050000	631.980000	593.030000	642.990000	785.040000	645.980000	975.050000	655.980000	1131.070000	646.060000	1289.120000	652.900000	1458.050000	648.970000	1606.070000	642.980000	1760.090000	634.980000	1807.080000	690.010000	817.100000	561.990000
94.030000	671.990000	246.060000	628.030000	414.030000	631.990000	593.020000	643.030000	785.050000	646.030000	975.040000	656.060000	1131.050000	646.070000	1289.100000	652.970000	1458.020000	648.990000	1606.060000	643.040000	1760.070000	635.010000	1807.070000	690.050000	817.060000	562.020000
94.020000	671.960000	246.030000	627.930000	414.020000	631.960000	592.990000	642.980000	785.010000	645.970000	975.020000	655.990000	1131.050000	646.050000	1289.020000	652.900000	1457.990000	648.930000	1606.050000	642.960000	1759.970000	634.950000	1807.040000	689.990000	817.040000	561.970000
94.020000	671.980000	246.010000	628.020000	414.010000	631.970000	592.980000	643.000000	785.000000	645.990000	975.020000	656.020000	1131.040000	646.060000	1289.030000	652.930000	1457.990000	648.980000	1606.020000	642.980000	1759.970000	634.970000	1807.030000	690.020000	817.020000	561.990000
94.020000	671.980000	246.020000	628.010000	414.020000	631.950000	593.000000	642.960000	785.030000	645.950000	975.010000	655.950000	1131.030000	646.000000	1289.050000	652.910000	1458.030000	648.920000	1606.030000	642.970000	1759.980000	634.970000	1807.030000	690.010000	817.010000	561.970000
94.020000	671.970000	246.030000	627.990000	414.010000	631.930000	593.000000	642.960000	785.020000	645.920000	975.020000	655.930000	1131.050000	645.980000	1289.070000	652.900000	1458.010000	648.880000	1606.030000	642.960000	1759.990000	634.920000	1807.040000	689.990000	817.020000	561.960000
94.120000	671.960000	246.130000	627.990000	414.070000	631.920000	593.090000	642.960000	785.090000	645.940000	975.130000	655.950000	1131.150000	645.990000	1289.170000	652.900000	1458.070000	648.900000	1606.120000	642.980000	1760.140000	634.930000	1807.180000	689.990000	817.100000	561.990000
94.080000	671.930000	246.100000	627.920000	414.060000	631.890000	593.050000	642.920000	785.050000	645.910000	975.090000	655.930000	1131.070000	645.980000	1289.140000	652.860000	1458.060000	648.870000	1606.040000	642.950000	1760.040000	634.880000	1807.130000	689.970000	817.080000	561.930000
94.080000	671.930000	246.090000	627.920000	414.040000	631.880000	593.040000	642.920000	785.030000	645.900000	975.080000	655.920000	1131.070000	645.980000	1289.130000	652.860000	1458.030000	648.850000	1606.040000	642.950000	1760.050000	634.880000	1807.110000	689.970000	817.080000	561.940000
94.070000	672.000000	246.080000	628.030000	414.030000	632.000000	593.030000	643.020000	785.040000	646.030000	975.050000	656.060000	1131.060000	646.070000	1289.120000	652.960000	1458.030000	648.970000	1606.040000	643.040000	1760.050000	635.040000	1807.080000	690.040000	817.070000	562.020000
94.070000	671.950000	246.080000	628.010000	414.060000	631.940000	593.040000	642.980000	785.080000	645.980000	975.060000	656.020000	1131.070000	646.030000	1289.120000	652.940000	1458.040000	648.920000	1606.040000	642.960000	1760.040000	634.990000	1807.090000	690.030000	817.080000	562.000000
94.100000	671.880000	246.080000	627.910000	414.080000	631.880000	593.090000	642.940000	785.100000	645.910000	975.110000	655.910000	1131.110000	645.950000	1289.140000	652.850000	1458.070000	648.890000	1606.050000	642.940000	1760.060000	634.850000	1807.130000	689.950000	817.100000	561.950000
94.110000	671.890000	246.080000	627.910000	414.050000	631.910000	593.070000	642.970000	785.060000	645.950000	975.100000	655.970000	1131.090000	646.040000	1289.140000	652.910000	1458.060000	648.930000	1606.050000	643.020000	1760.080000	634.920000	1807.120000	690.040000	817.080000	561.980000
94.090000	671.880000	246.060000	627.920000	414.040000	631.910000	593.030000	642.930000	785.040000	645.920000	975.080000	655.950000	1131.080000	645.960000	1289.120000	652.880000	1458.030000	648.910000	1606.050000	642.940000	1760.050000	634.910000	1807.090000	689.980000	817.050000	561.950000
94.100000	671.960000	246.080000	628.020000	414.070000	631.940000	593.040000	642.950000	785.070000	645.940000	975.100000	655.950000	1131.100000	645.990000	1289.130000	652.870000	1458.060000	648.920000	1606.050000	642.940000	1760.060000	634.910000	1807.100000	689.990000	817.080000	561.970000
94.100000	671.980000	246.090000	628.040000	414.070000	631.970000	593.070000	642.980000	785.070000	645.970000	975.100000	655.970000	1131.110000	645.980000	1289.140000	652.870000	1458.060000	648.920000	1606.070000	642.950000	1760.060000	634.910000	1807.110000	689.990000	817.100000	561.970000
94.090000	671.980000	246.090000	628.010000	414.070000	631.950000	593.050000	642.960000	785.060000	645.910000	975.100000	655.940000	1131.100000	645.970000	1289.140000	652.870000	1458.070000	648.860000	1606.070000	642.880000	1760.030000	634.830000	1807.110000	689.960000	817.070000	561.960000
94.100000	671.970000	246.090000	628.010000	414.060000	631.950000	593.040000	642.980000	785.040000	645.960000	975.100000	655.970000	1131.080000	646.010000	1289.140000	652.890000	1458.030000	648.960000	1606.050000	642.970000	1760.040000	634.920000	1807.100000	689.990000	817.050000	561.990000
94.100000	671.910000	246.090000	627.990000	414.100000	631.870000	593.100000	642.900000	785.070000	645.900000	975.110000	655.900000	1131.120000	645.960000	1289.160000	652.820000	1458.070000	648.880000	1606.080000	642.960000	1760.110000	634.830000	1807.110000	689.980000	817.100000	561.920000
94.050000	672.000000	246.060000	628.030000	414.020000	631.960000	592.990000	642.960000	785.020000	645.950000	975.030000	655.950000	1131.020000	645.980000	1289.060000	652.850000	1458.010000	648.920000	1605.980000	642.970000	1759.980000	634.860000	1807.090000	689.980000	817.060000	561.960000
94.110000	671.960000	246.090000	627.990000	414.110000	631.930000	593.070000	642.930000	785.110000	645.900000	975.120000	655.910000	1131.150000	645.960000	1289.170000	652.850000	1458.080000	648.880000	1606.090000	642.930000	1760.090000	634.820000	1807.110000	689.950000	817.120000	561.920000
94.100000	671.960000	246.070000	627.980000	414.070000	631.920000	593.020000	642.890000	785.060000	645.880000	975.080000	655.890000	1131.050000	645.940000	1289.150000	652.840000	1458.010000	648.830000	1606.060000	642.910000	1759.990000	634.740000	1807.060000	689.950000	817.060000	561.910000
94.080000	671.950000	246.060000	627.910000	414.070000	631.890000	593.060000	642.890000	785.060000	645.880000	975.080000	655.900000	1131.130000	645.950000	1289.150000	652.830000	1458.050000	648.850000	1606.060000	642.910000	1760.050000	634.790000	1807.070000	689.950000	817.090000	561.910000
94.090000	671.940000	246.060000	627.920000	414.080000	631.870000	593.060000	642.900000	785.070000	645.880000	975.080000	655.900000	1131.120000	645.930000	1289.160000	652.820000	1458.070000	648.850000	1606.050000	642.910000	1760.040000	634.800000	1807.060000	689.950000	817.100000	561.910000
94.110000	671.940000	246.080000	627.940000	414.080000	631.880000	593.090000	642.900000	785.100000	645.890000	975.110000	655.900000	1131.120000	645.920000	1289.170000	652.830000	1458.070000	648.860000	1606.070000	642.920000	1760.040000	634.800000	1807.100000	689.950000	817.090000	561.900000
94.140000	671.940000	246.110000	627.950000	414.120000	631.900000	593.110000	642.910000	785.130000	645.900000	975.130000	655.900000	1131.140000	645.920000	1289.220000	652.820000	1458.080000	648.860000	1606.080000	642.910000	1760.110000	634.760000	1807.140000	689.950000	817.120000	561.920000
94.050000	671.950000	246.010000	627.950000	414.010000	631.900000	593.010000	642.920000	785.040000	645.890000	975.020000	655.910000	1131.060000	645.920000	1289.090000	652.830000	1458.010000	648.850000	1606.050000	642.910000	1760.010000	634.820000	1807.040000	689.940000	817.030000	561.920000
94.140000	671.950000	246.110000	627.960000	414.100000	631.920000	593.070000	642.930000	785.060000	645.920000	975.070000	655.940000	1131.080000	645.940000	1289.130000	652.860000	1458.080000	648.890000	1606.060000	642.970000	1760.060000	634.900000	1807.060000	690.020000	817.090000	561.950000
94.130000	671.950000	246.090000	627.970000	414.090000	631.930000	593.070000	642.950000	785.070000	645.940000	975.070000	655.960000	1131.090000	645.950000	1289.130000	652.880000	1458.080000	648.900000	1606.080000	642.990000	1760.040000	634.950000	1807.070000	690.020000	817.090000	561.960000
94.110000	671.950000	246.080000	627.960000	414.070000	631.930000	593.040000	642.940000	785.050000	645.930000	975.060000	655.940000	1131.070000	645.960000	1289.130000	652.870000	1458.060000	648.910000	1606.080000	642.980000	1760.050000	634.880000	1807.060000	690.010000	817.090000	561.970000
94.120000	671.970000	246.100000	627.990000	414.090000	631.940000	593.080000	642.960000	785.110000	645.930000	975.140000	655.950000	1131.130000	645.970000	1289.160000	652.880000	1458.080000	648.920000	1606.080000	642.970000	1760.100000	634.870000	1807.100000	690.000000	817.130000	561.970000
94.020000	671.970000	246.010000	627.980000	414.030000	631.940000	593.000000	642.940000	785.030000	645.920000	975.020000	655.930000	1131.070000	645.960000	1289.110000	652.860000	1458.020000	648.880000	1606.010000	642.960000	1759.960000	634.850000	1807.030000	689.990000	817.050000	561.950000
94.150000	671.930000	246.110000	627.900000	414.110000	631.900000	593.100000	642.860000	785.100000	645.850000	975.130000	655.880000	1131.140000	645.920000	1289.210000	652.840000	1458.090000	648.830000	1606.110000	642.930000	1760.110000	634.810000	1807.150000	689.980000	817.150000	561.890000
94.030000	671.940000	246.070000	627.910000	414.080000	631.910000	593.040000	642.910000	785.050000	645.900000	975.060000	655.910000	1131.090000	645.940000	1289.100000	652.860000	1458.020000	648.870000	1606.080000	642.940000	1760.050000	634.880000	1807.030000	690.000000	817.050000	561.920000
94.060000	671.860000	246.060000	627.880000	414.060000	631.860000	593.030000	642.840000	785.070000	645.830000	975.070000	655.880000	1131.100000	645.910000	1289.130000	652.790000	1458.040000	648.810000	1606.060000	642.860000	1760.030000	634.700000	1807.060000	689.910000	817.080000	561.880000
94.050000	671.940000	246.050000	627.910000	414.050000	631.860000	593.020000	642.860000	785.050000	645.850000	975.040000	655.890000	1131.080000	645.900000	1289.120000	652.810000	1458.030000	648.820000	1606.040000	642.870000	1760.030000	634.710000	1807.060000	689.920000	817.050000	561.880000
94.040000	671.940000	245.990000	627.960000	413.980000	631.910000	592.980000	642.920000	784.990000	645.880000	974.970000	655.910000	1131.010000	645.910000	1289.090000	652.820000	1457.960000	648.840000	1605.960000	642.890000	1759.920000	634.790000	1807.010000	689.950000	817.010000	561.900000
94.050000	671.940000	246.090000	627.900000	414.070000	631.880000	593.030000	642.900000	785.050000	645.880000	975.050000	655.890000	1131.110000	645.920000	1289.110000	652.820000	1458.040000	648.830000	1606.060000	642.900000	1760.060000	634.800000	1807.070000	689.950000	817.090000	561.910000
94.120000	671.940000	246.090000	627.920000	414.100000	631.900000	593.070000	642.920000	785.100000	645.910000	975.090000	655.910000	1131.110000	645.920000	1289.140000	652.830000	1458.060000	648.870000	1606.080000	642.920000	1760.070000	634.820000	1807.110000	689.970000	817.110000	561.940000
94.050000	671.960000	246.080000	627.950000	414.040000	631.980000	593.030000	642.970000	785.050000	645.980000	975.060000	655.960000	1131.090000	646.030000	1289.120000	652.950000	1458.040000	648.950000	1606.000000	643.010000	1760.020000	634.930000	1807.080000	690.020000	817.060000	561.970000
94.060000	671.950000	246.080000	627.930000	414.050000	631.870000	593.040000	642.870000	785.050000	645.880000	975.070000	655.880000	1131.090000	645.900000	1289.120000	652.790000	1458.030000	648.830000	1606.020000	642.900000	1760.010000	634.740000	1807.070000	689.930000	817.080000	561.910000
94.110000	671.980000	246.080000	628.020000	414.100000	631.990000	593.070000	642.990000	785.120000	645.950000	975.090000	655.980000	1131.120000	646.000000	1289.170000	652.870000	1458.080000	648.920000	1606.110000	642.990000	1760.050000	634.940000	1807.110000	690.020000	817.140000	561.990000
94.100000	671.980000	246.080000	627.940000	414.110000	631.950000	593.080000	642.930000	785.110000	645.920000	975.090000	655.950000	1131.110000	645.970000	1289.170000	652.850000	1458.080000	648.910000	1606.100000	642.980000	1760.030000	634.900000	1807.100000	690.000000	817.130000	561.970000
94.080000	671.910000	246.070000	627.900000	414.070000	631.870000	593.040000	642.900000	785.070000	645.850000	975.060000	655.900000	1131.080000	645.880000	1289.170000	652.820000	1458.040000	648.840000	1606.090000	642.880000	1760.010000	634.710000	1807.090000	689.910000	817.080000	561.900000
94.070000	672.000000	246.080000	628.020000	414.090000	632.030000	593.050000	643.020000	785.070000	646.000000	975.060000	656.060000	1131.080000	646.040000	1289.170000	652.980000	1458.060000	649.000000	1606.080000	643.000000	1760.060000	634.940000	1807.080000	690.030000	817.090000	562.030000
94.080000	671.920000	246.080000	627.950000	414.090000	631.920000	593.060000	642.930000	785.080000	645.910000	975.060000	655.920000	1131.090000	645.960000	1289.180000	652.850000	1458.060000	648.880000	1606.070000	642.960000	1760.050000	634.850000	1807.080000	689.970000	817.090000	561.920000
94.060000	671.970000	246.080000	628.010000	414.090000	631.950000	593.050000	642.950000	785.070000	645.920000	975.050000	655.940000	1131.100000	645.960000	1289.170000	652.850000	1458.060000	648.890000	1606.060000	642.950000	1760.050000	634.860000	1807.090000	689.980000	817.090000	561.950000
94.080000	672.000000	246.080000	628.010000	414.090000	632.000000	593.050000	642.980000	785.070000	645.970000	975.070000	655.970000	1131.100000	645.970000	1289.170000	652.930000	1458.060000	648.920000	1606.060000	642.950000	1760.050000	634.900000	1807.100000	690.010000	817.090000	561.980000
94.060000	671.970000	246.070000	627.980000	414.060000	631.980000	593.020000	642.980000	785.050000	645.930000	975.050000	655.950000	1131.090000	645.970000	1289.140000	652.900000	1458.030000	648.910000	1606.040000	642.950000	1760.030000	634.860000	1807.080000	689.980000	817.060000	561.980000
94.070000	671.980000	246.060000	628.000000	414.070000	631.980000	593.020000	642.980000	785.050000	645.970000	975.050000	656.000000	1131.080000	646.030000	1289.140000	652.910000	1458.020000	648.930000	1606.030000	642.950000	1760.020000	634.890000	1807.080000	690.000000	817.050000	561.990000
94.050000	672.000000	246.040000	628.010000	414.050000	631.970000	593.040000	642.970000	785.060000	645.980000	975.050000	655.970000	1131.090000	646.000000	1289.120000	652.930000	1458.050000	648.950000	1606.020000	643.000000	1760.000000	634.920000	1807.060000	690.010000	817.070000	562.000000
94.070000	671.980000	246.050000	628.000000	414.080000	631.930000	593.060000	642.960000	785.080000	645.900000	975.080000	655.890000	1131.110000	645.920000	1289.100000	652.830000	1458.090000	648.870000	1606.040000	642.940000	1760.040000	634.870000	1807.080000	689.980000	817.080000	561.960000
94.070000	672.010000	246.070000	628.020000	414.090000	631.980000	593.080000	642.970000	785.080000	645.960000	975.090000	655.990000	1131.130000	646.000000	1289.140000	652.900000	1458.050000	648.950000	1606.060000	643.010000	1760.040000	634.910000	1807.070000	689.990000	817.100000	561.980000
94.060000	672.010000	246.040000	628.020000	414.060000	632.000000	593.040000	642.990000	785.040000	645.970000	975.060000	656.000000	1131.070000	646.020000	1289.100000	652.910000	1458.030000	648.950000	1606.050000	643.000000	1759.990000	634.900000	1807.070000	690.000000	817.070000	561.980000
94.050000	671.940000	246.030000	627.960000	414.040000	631.930000	593.010000	642.960000	785.020000	645.940000	975.060000	655.950000	1131.070000	645.990000	1289.090000	652.880000	1458.010000	648.910000	1606.030000	642.940000	1759.940000	634.860000	1807.040000	689.980000	817.050000	561.960000
94.040000	672.010000	246.040000	628.030000	414.040000	631.970000	593.000000	642.980000	785.040000	645.970000	975.050000	656.010000	1131.060000	646.020000	1289.090000	652.910000	1458.010000	648.950000	1606.020000	643.020000	1759.990000	634.930000	1807.030000	690.050000	817.030000	561.990000
94.040000	672.020000	246.030000	628.030000	414.060000	632.020000	593.020000	643.010000	785.030000	646.000000	975.050000	656.040000	1131.070000	646.040000	1289.080000	652.930000	1458.000000	648.990000	1606.030000	643.030000	1760.020000	634.950000	1807.030000	690.050000	817.030000	562.040000
94.140000	672.010000	246.130000	628.050000	414.080000	632.010000	593.090000	643.020000	785.100000	645.990000	975.110000	656.030000	1131.090000	646.030000	1289.170000	652.940000	1458.080000	648.970000	1606.100000	643.010000	1760.060000	634.930000	1807.140000	690.040000	817.120000	562.030000
94.120000	672.030000	246.130000	628.060000	414.080000	632.030000	593.050000	643.040000	785.050000	646.000000	975.060000	656.040000	1131.090000	646.040000	1289.090000	652.940000	1458.060000	648.970000	1606.080000	643.010000	1760.060000	634.940000	1807.100000	690.030000	817.100000	562.030000
94.010000	672.010000	246.020000	628.040000	414.040000	632.020000	592.980000	643.020000	785.000000	645.990000	975.020000	656.020000	1131.010000	646.040000	1289.070000	652.940000	1457.990000	648.980000	1605.970000	643.020000	1760.000000	634.920000	1807.010000	690.030000	817.050000	562.000000
94.010000	672.020000	246.030000	628.050000	414.060000	632.060000	593.010000	643.050000	785.010000	646.000000	975.010000	656.070000	1131.030000	646.070000	1289.070000	652.950000	1458.000000	649.010000	1605.990000	643.040000	1760.040000	635.000000	1807.040000	690.060000	817.060000	562.060000
94.010000	672.000000	245.970000	628.040000	413.960000	632.020000	592.910000	643.020000	784.990000	645.990000	974.970000	656.050000	1130.990000	646.060000	1288.990000	652.950000	1457.940000	648.980000	1605.980000	643.030000	1759.940000	634.940000	1806.980000	690.050000	816.980000	562.040000
94.010000	672.000000	245.990000	628.010000	414.020000	631.990000	592.950000	642.990000	785.000000	645.960000	974.980000	655.980000	1131.000000	646.000000	1289.030000	652.880000	1457.970000	648.920000	1605.980000	642.920000	1759.950000	634.890000	1806.980000	689.970000	816.990000	561.980000
94.030000	672.070000	246.090000	628.130000	414.030000	632.130000	593.030000	643.070000	785.020000	646.070000	975.050000	656.100000	1131.050000	646.110000	1289.110000	652.990000	1458.020000	648.990000	1605.990000	643.040000	1760.000000	634.960000	1807.060000	690.050000	817.080000	562.060000
94.140000	671.980000	246.090000	628.000000	414.050000	631.980000	593.030000	642.980000	785.070000	645.950000	975.060000	655.970000	1131.090000	645.990000	1289.120000	652.880000	1458.050000	648.940000	1606.030000	642.950000	1760.000000	634.910000	1807.070000	690.010000	817.080000	561.990000
94.120000	671.980000	246.090000	628.010000	414.050000	631.980000	593.040000	642.980000	785.070000	645.980000	975.050000	655.990000	1131.090000	646.000000	1289.130000	652.880000	1458.050000	648.940000	1606.040000	642.960000	1760.030000	634.900000	1807.070000	690.010000	817.080000	561.990000
94.110000	672.040000	246.080000	628.050000	414.050000	632.030000	593.040000	643.030000	785.060000	646.030000	975.050000	656.070000	1131.080000	646.080000	1289.130000	652.990000	1458.030000	649.000000	1606.040000	643.050000	1760.020000	634.960000	1807.080000	690.040000	817.080000	562.050000
94.090000	672.020000	246.070000	628.040000	414.020000	632.020000	593.010000	643.020000	785.030000	646.010000	975.030000	656.010000	1131.050000	646.040000	1289.070000	652.970000	1458.000000	648.960000	1606.020000	642.970000	1759.990000	634.900000	1807.040000	690.020000	817.050000	562.030000
94.100000	672.030000	246.100000	628.040000	414.070000	632.000000	593.040000	643.020000	785.060000	645.990000	975.070000	656.030000	1131.090000	646.050000	1289.110000	652.960000	1458.030000	648.980000	1606.030000	642.970000	1760.020000	634.910000	1807.090000	690.020000	817.110000	562.010000
94.110000	671.980000	246.100000	628.010000	414.060000	631.970000	593.050000	642.980000	785.060000	645.950000	975.070000	655.930000	1131.090000	645.940000	1289.120000	652.890000	1458.060000	648.900000	1606.040000	642.970000	1760.020000	634.910000	1807.090000	690.010000	817.100000	561.980000
94.120000	671.940000	246.090000	627.920000	414.090000	631.880000	593.060000	642.880000	785.080000	645.890000	975.090000	655.880000	1131.110000	645.930000	1289.140000	652.830000	1458.030000	648.850000	1606.040000	642.930000	1760.020000	634.770000	1807.100000	689.940000	817.100000	561.930000
94.130000	672.010000	246.120000	628.030000	414.140000	632.020000	593.090000	643.020000	785.100000	646.000000	975.100000	656.040000	1131.110000	646.070000	1289.150000	652.970000	1458.080000	648.990000	1606.050000	643.020000	1760.060000	634.980000	1807.120000	690.030000	817.140000	562.050000
94.120000	671.960000	246.100000	627.940000	414.090000	631.920000	593.060000	642.910000	785.060000	645.900000	975.080000	655.910000	1131.100000	645.940000	1289.140000	652.840000	1458.050000	648.870000	1606.050000	642.910000	1760.050000	634.790000	1807.100000	689.950000	817.090000	561.950000
94.110000	671.960000	246.080000	628.030000	414.080000	631.950000	593.060000	642.950000	785.070000	645.930000	975.080000	655.930000	1131.090000	645.960000	1289.140000	652.850000	1458.040000	648.900000	1606.040000	642.940000	1760.020000	634.840000	1807.110000	690.000000	817.090000	561.960000
94.110000	671.980000	246.090000	628.030000	414.090000	631.970000	593.060000	642.970000	785.060000	645.950000	975.090000	655.960000	1131.110000	645.980000	1289.130000	652.910000	1458.050000	648.940000	1606.050000	642.940000	1760.030000	634.880000	1807.110000	690.010000	817.100000	561.980000
94.110000	671.910000	246.070000	627.920000	414.060000	631.900000	593.040000	642.920000	785.060000	645.870000	975.090000	655.870000	1131.100000	645.950000	1289.150000	652.780000	1458.030000	648.850000	1606.060000	642.910000	1760.010000	634.710000	1807.100000	689.930000	817.100000	561.920000
94.100000	671.990000	246.070000	628.030000	414.060000	631.980000	593.050000	642.980000	785.060000	645.950000	975.080000	655.970000	1131.090000	645.970000	1289.120000	652.920000	1458.040000	648.940000	1606.060000	642.940000	1760.030000	634.900000	1807.090000	690.000000	817.100000	561.990000
94.110000	671.970000	246.080000	627.950000	414.110000	631.930000	593.070000	642.930000	785.090000	645.910000	975.120000	655.920000	1131.120000	645.960000	1289.150000	652.840000	1458.080000	648.890000	1606.070000	642.940000	1760.090000	634.790000	1807.120000	689.980000	817.110000	561.940000
94.090000	671.960000	246.080000	627.950000	414.100000	631.930000	593.060000	642.930000	785.070000	645.910000	975.100000	655.930000	1131.110000	645.960000	1289.140000	652.850000	1458.050000	648.890000	1606.070000	642.940000	1760.070000	634.800000	1807.120000	689.980000	817.110000	561.930000
94.100000	671.970000	246.100000	628.030000	414.110000	631.940000	593.080000	642.960000	785.090000	645.950000	975.110000	655.930000	1131.120000	645.970000	1289.160000	652.870000	1458.080000	648.910000	1606.070000	642.930000	1760.060000	634.810000	1807.130000	689.990000	817.130000	561.950000
94.110000	671.940000	246.110000	627.990000	414.120000	631.940000	593.110000	642.940000	785.090000	645.920000	975.170000	655.910000	1131.130000	645.980000	1289.150000	652.890000	1458.080000	648.910000	1606.070000	642.970000	1760.100000	634.820000	1807.080000	689.950000	817.180000	561.940000
94.110000	671.960000	246.110000	628.000000	414.100000	631.970000	593.100000	642.980000	785.070000	645.950000	975.140000	655.960000	1131.120000	645.990000	1289.150000	652.890000	1458.070000	648.920000	1606.060000	642.970000	1760.090000	634.850000	1807.130000	689.980000	817.150000	561.970000
94.100000	671.980000	246.110000	627.990000	414.100000	631.960000	593.100000	642.960000	785.090000	645.940000	975.130000	655.950000	1131.120000	645.990000	1289.150000	652.890000	1458.070000	648.930000	1606.050000	642.970000	1760.090000	634.850000	1807.120000	689.990000	817.140000	561.970000
94.080000	671.990000	246.100000	628.040000	414.080000	632.000000	593.090000	642.990000	785.080000	645.990000	975.110000	656.000000	1131.120000	646.000000	1289.170000	652.930000	1458.070000	648.950000	1606.070000	642.980000	1760.050000	634.890000	1807.110000	690.020000	817.100000	562.010000
94.080000	671.990000	246.100000	628.030000	414.080000	631.990000	593.080000	642.980000	785.060000	645.960000	975.100000	655.970000	1131.120000	645.990000	1289.160000	652.920000	1458.060000	648.920000	1606.060000	642.980000	1760.040000	634.870000	1807.100000	689.990000	817.090000	561.990000
94.090000	671.980000	246.100000	628.040000	414.090000	631.980000	593.100000	642.980000	785.070000	645.960000	975.120000	655.960000	1131.110000	645.980000	1289.170000	652.910000	1458.060000	648.930000	1606.060000	642.990000	1760.040000	634.870000	1807.120000	689.990000	817.120000	562.000000
94.090000	671.970000	246.080000	628.010000	414.080000	631.970000	593.070000	642.970000	785.070000	645.940000	975.110000	655.970000	1131.100000	645.980000	1289.160000	652.910000	1458.050000	648.920000	1606.060000	642.980000	1760.040000	634.870000	1807.100000	689.990000	817.090000	561.990000
94.090000	671.980000	246.090000	628.020000	414.090000	631.990000	593.070000	642.990000	785.060000	645.970000	975.120000	655.990000	1131.100000	645.980000	1289.170000	652.920000	1458.050000	648.950000	1606.050000	642.990000	1760.060000	634.900000	1807.100000	690.020000	817.080000	562.000000
94.090000	672.000000	246.090000	628.040000	414.100000	632.010000	593.060000	643.000000	785.090000	645.990000	975.100000	656.020000	1131.100000	646.010000	1289.170000	652.920000	1458.080000	648.970000	1606.060000	643.000000	1760.060000	634.910000	1807.090000	690.020000	817.090000	562.020000
94.100000	671.920000	246.070000	627.920000	414.100000	631.890000	593.050000	642.880000	785.070000	645.870000	975.100000	655.890000	1131.120000	645.890000	1289.180000	652.780000	1458.070000	648.850000	1606.070000	642.900000	1760.060000	634.720000	1807.100000	689.940000	817.080000	561.920000
94.110000	671.990000	246.100000	628.040000	414.100000	632.000000	593.090000	642.980000	785.080000	645.980000	975.100000	656.000000	1131.110000	646.020000	1289.190000	652.920000	1458.070000	648.960000	1606.070000	642.980000	1760.060000	634.910000	1807.110000	690.000000	817.120000	562.010000
94.100000	671.990000	246.100000	628.040000	414.080000	632.000000	593.070000	643.000000	785.060000	645.990000	975.090000	656.030000	1131.110000	646.020000	1289.180000	652.920000	1458.070000	648.950000	1606.070000	642.980000	1760.070000	634.910000	1807.100000	690.010000	817.090000	562.010000
94.080000	671.970000	246.090000	628.000000	414.080000	631.930000	593.070000	642.970000	785.050000	645.940000	975.080000	655.990000	1131.110000	646.000000	1289.190000	652.900000	1458.030000	648.920000	1606.070000	642.980000	1760.040000	634.880000	1807.090000	689.990000	817.090000	561.980000
94.150000	671.990000	246.130000	628.030000	414.140000	631.980000	593.150000	643.000000	785.140000	645.970000	975.190000	656.010000	1131.200000	646.020000	1289.220000	652.920000	1458.090000	648.940000	1606.090000	642.990000	1760.160000	634.910000	1807.200000	690.020000	817.210000	562.020000
94.010000	671.970000	245.990000	628.000000	414.010000	631.940000	593.000000	642.940000	785.030000	645.950000	975.040000	655.970000	1131.070000	645.930000	1289.080000	652.870000	1457.980000	648.910000	1605.970000	642.970000	1759.920000	634.820000	1807.020000	689.950000	817.020000	561.980000
94.040000	672.000000	246.020000	628.020000	414.030000	631.970000	593.020000	643.000000	785.040000	645.990000	975.070000	656.000000	1131.090000	646.010000	1289.090000	652.910000	1458.020000	648.940000	1605.980000	642.970000	1760.020000	634.890000	1807.040000	690.020000	817.060000	561.990000
94.050000	671.990000	246.020000	628.000000	414.050000	631.960000	593.070000	642.980000	785.060000	645.960000	975.090000	655.980000	1131.080000	646.000000	1289.120000	652.890000	1458.020000	648.940000	1606.070000	642.980000	1760.010000	634.890000	1807.080000	690.010000	817.070000	561.980000
94.040000	671.970000	246.020000	627.990000	414.020000	631.960000	593.020000	642.970000	785.040000	645.960000	975.060000	655.960000	1131.080000	646.000000	1289.120000	652.890000	1458.020000	648.920000	1605.970000	642.980000	1760.010000	634.890000	1807.040000	690.010000	817.070000	561.980000
94.170000	671.980000	246.130000	628.020000	414.120000	631.980000	593.120000	642.980000	785.140000	645.980000	975.170000	655.970000	1131.180000	646.010000	1289.220000	652.890000	1458.110000	648.940000	1606.100000	642.990000	1760.150000	634.910000	1807.170000	690.010000	817.170000	562.010000
94.150000	671.950000	246.100000	627.970000	414.120000	631.920000	593.110000	642.930000	785.110000	645.910000	975.120000	655.890000	1131.180000	645.900000	1289.210000	652.870000	1458.070000	648.880000	1606.090000	642.910000	1760.060000	634.760000	1807.120000	689.930000	817.150000	561.930000
94.150000	672.020000	246.120000	628.070000	414.150000	632.010000	593.130000	643.040000	785.130000	645.980000	975.140000	656.000000	1131.180000	646.020000	1289.230000	652.910000	1458.100000	648.980000	1606.090000	642.990000	1760.120000	634.910000	1807.160000	690.020000	817.180000	562.040000
94.120000	672.080000	246.130000	628.120000	414.130000	632.110000	593.110000	643.100000	785.100000	646.090000	975.150000	656.140000	1131.160000	646.160000	1289.210000	653.060000	1458.080000	649.060000	1606.080000	643.090000	1760.110000	635.090000	1807.130000	690.110000	817.160000	562.120000
94.120000	671.990000	246.110000	628.070000	414.100000	632.000000	593.090000	643.020000	785.090000	645.990000	975.130000	655.990000	1131.140000	646.020000	1289.200000	652.930000	1458.060000	648.980000	1606.060000	643.000000	1760.060000	634.920000	1807.130000	690.030000	817.110000	562.050000
94.110000	671.990000	246.090000	628.060000	414.090000	632.000000	593.070000	643.020000	785.060000	645.990000	975.120000	656.000000	1131.140000	646.010000	1289.160000	652.940000	1458.050000	648.980000	1606.060000	643.000000	1760.040000	634.920000	1807.130000	690.020000	817.100000	562.030000
94.100000	672.000000	246.090000	628.050000	414.080000	631.980000	593.060000	643.020000	785.060000	645.990000	975.100000	656.000000	1131.130000	646.010000	1289.160000	652.930000	1458.040000	648.960000	1606.050000	642.990000	1760.030000	634.920000	1807.120000	690.020000	817.080000	562.020000
94.090000	672.010000	246.080000	628.040000	414.080000	631.990000	593.040000	643.010000	785.040000	646.000000	975.100000	656.000000	1131.090000	646.020000	1289.160000	652.940000	1458.040000	648.970000	1606.050000	642.980000	1760.030000	634.920000	1807.100000	690.020000	817.060000	562.020000
94.090000	672.010000	246.080000	628.050000	414.110000	632.030000	593.080000	643.020000	785.040000	646.010000	975.110000	656.010000	1131.100000	646.050000	1289.160000	652.960000	1458.040000	648.990000	1606.060000	643.000000	1760.040000	634.930000	1807.100000	690.020000	817.080000	562.040000
94.110000	672.010000	246.090000	628.050000	414.110000	632.030000	593.090000	643.040000	785.080000	646.000000	975.130000	656.020000	1131.110000	646.050000	1289.180000	652.960000	1458.050000	648.990000	1606.060000	643.000000	1760.050000	634.940000	1807.110000	690.030000	817.120000	562.050000
94.100000	671.990000	246.090000	628.020000	414.100000	631.990000	593.060000	642.980000	785.070000	645.980000	975.120000	656.010000	1131.120000	646.000000	1289.180000	652.930000	1458.050000	648.970000	1606.070000	643.000000	1760.040000	634.910000	1807.110000	690.020000	817.100000	562.010000
94.100000	672.010000	246.090000	628.030000	414.070000	632.040000	593.070000	643.030000	785.070000	646.050000	975.130000	656.040000	1131.100000	646.070000	1289.180000	652.950000	1458.050000	649.000000	1606.070000	643.000000	1760.050000	634.930000	1807.110000	690.030000	817.100000	562.020000
94.020000	672.010000	246.030000	628.040000	414.020000	632.000000	593.000000	643.010000	785.030000	645.990000	975.040000	656.010000	1131.030000	646.040000	1289.070000	652.950000	1458.010000	648.970000	1606.010000	643.000000	1759.970000	634.940000	1807.030000	690.000000	817.050000	562.000000
94.140000	672.010000	246.150000	628.050000	414.090000	632.010000	593.060000	643.000000	785.050000	646.000000	975.080000	656.010000	1131.110000	646.020000	1289.180000	652.940000	1458.080000	648.950000	1606.100000	642.990000	1760.080000	634.950000	1807.070000	690.000000	817.160000	562.000000
94.120000	672.000000	246.140000	628.050000	414.100000	631.990000	593.070000	643.000000	785.100000	645.970000	975.090000	656.000000	1131.110000	646.020000	1289.170000	652.940000	1458.070000	648.950000	1606.090000	642.980000	1760.090000	634.930000	1807.100000	690.000000	817.110000	561.990000
94.010000	672.000000	246.030000	628.040000	414.060000	631.990000	593.030000	643.010000	785.020000	645.970000	975.040000	655.990000	1131.070000	646.030000	1289.120000	652.930000	1458.040000	648.940000	1605.990000	642.970000	1759.970000	634.900000	1807.090000	690.000000	817.040000	561.980000
94.140000	671.990000	246.130000	628.040000	414.110000	631.940000	593.070000	643.000000	785.100000	645.960000	975.090000	655.950000	1131.100000	645.990000	1289.140000	652.920000	1458.060000	648.910000	1606.090000	642.950000	1760.020000	634.900000	1807.090000	690.000000	817.120000	561.990000
94.140000	672.000000	246.130000	628.040000	414.100000	631.970000	593.070000	642.990000	785.110000	645.950000	975.090000	655.960000	1131.100000	645.990000	1289.140000	652.900000	1458.060000	648.920000	1606.080000	642.970000	1760.040000	634.900000	1807.090000	690.000000	817.110000	561.990000
94.140000	671.990000	246.100000	627.990000	414.080000	631.950000	593.050000	642.980000	785.100000	645.940000	975.090000	655.930000	1131.090000	645.980000	1289.130000	652.860000	1458.050000	648.900000	1606.070000	642.960000	1760.000000	634.830000	1807.090000	689.950000	817.090000	561.950000
94.130000	671.990000	246.100000	628.000000	414.090000	631.950000	593.060000	642.970000	785.090000	645.950000	975.090000	655.940000	1131.090000	645.990000	1289.130000	652.870000	1458.060000	648.910000	1606.070000	642.960000	1760.020000	634.820000	1807.090000	689.980000	817.100000	561.970000
94.010000	671.990000	246.080000	627.990000	414.040000	631.940000	593.030000	642.970000	785.040000	645.930000	975.050000	655.960000	1131.080000	645.990000	1289.110000	652.870000	1458.000000	648.900000	1605.990000	642.960000	1760.000000	634.830000	1807.060000	689.980000	817.040000	561.960000
94.140000	671.990000	246.110000	628.030000	414.110000	631.980000	593.130000	642.990000	785.110000	645.960000	975.120000	655.990000	1131.100000	645.990000	1289.140000	652.910000	1458.080000	648.950000	1606.100000	642.960000	1760.110000	634.880000	1807.100000	689.990000	817.150000	562.010000
94.100000	672.080000	246.100000	628.140000	414.080000	632.110000	593.030000	643.110000	785.050000	646.080000	975.070000	656.150000	1131.080000	646.120000	1289.090000	653.070000	1458.060000	649.050000	1605.990000	643.070000	1760.000000	635.050000	1807.080000	690.100000	817.080000	562.080000
94.100000	671.990000	246.100000	628.030000	414.080000	631.970000	593.080000	642.950000	785.070000	645.930000	975.090000	655.990000	1131.100000	645.990000	1289.120000	652.910000	1458.060000	648.930000	1606.100000	642.950000	1760.040000	634.830000	1807.100000	690.010000	817.090000	561.970000
94.110000	672.050000	246.110000	628.150000	414.100000	632.080000	593.100000	643.080000	785.110000	646.040000	975.110000	656.120000	1131.100000	646.110000	1289.120000	653.030000	1458.090000	649.010000	1606.100000	643.050000	1760.100000	635.020000	1807.130000	690.070000	817.100000	562.070000
94.110000	671.970000	246.110000	628.020000	414.100000	631.960000	593.090000	642.960000	785.090000	645.950000	975.110000	655.970000	1131.120000	645.980000	1289.140000	652.890000	1458.110000	648.940000	1606.100000	642.960000	1760.050000	634.860000	1807.130000	690.000000	817.110000	561.980000
94.110000	671.970000	246.100000	628.020000	414.120000	631.970000	593.100000	642.960000	785.100000	645.950000	975.130000	655.950000	1131.120000	645.980000	1289.150000	652.890000	1458.110000	648.930000	1606.100000	642.960000	1760.070000	634.860000	1807.150000	689.990000	817.140000	561.980000
94.110000	672.040000	246.110000	628.140000	414.110000	632.090000	593.090000	643.050000	785.090000	646.050000	975.110000	656.090000	1131.100000	646.120000	1289.130000	653.020000	1458.040000	649.030000	1606.090000	643.070000	1760.070000	635.020000	1807.140000	690.080000	817.130000	562.070000
94.120000	671.980000	246.120000	628.030000	414.120000	631.960000	593.110000	642.970000	785.100000	645.960000	975.120000	655.980000	1131.130000	645.990000	1289.140000	652.880000	1458.080000	648.930000	1606.090000	642.960000	1760.080000	634.850000	1807.160000	689.990000	817.120000	561.990000
94.120000	672.010000	246.120000	628.050000	414.090000	632.050000	593.090000	643.000000	785.090000	646.020000	975.130000	656.080000	1131.130000	646.060000	1289.130000	653.010000	1458.080000	648.950000	1606.090000	642.980000	1760.090000	634.910000	1807.140000	690.020000	817.130000	562.020000
94.120000	672.000000	246.120000	628.030000	414.110000	631.990000	593.080000	642.980000	785.080000	645.960000	975.100000	655.980000	1131.130000	646.000000	1289.150000	652.900000	1458.080000	648.950000	1606.070000	642.970000	1760.090000	634.890000	1807.130000	690.000000	817.120000	562.000000
94.090000	672.000000	246.100000	628.020000	414.090000	631.980000	593.060000	642.970000	785.060000	645.950000	975.090000	655.980000	1131.100000	646.010000	1289.130000	652.880000	1458.050000	648.940000	1606.060000	642.960000	1760.050000	634.840000	1807.100000	690.010000	817.080000	561.980000
94.080000	672.060000	246.090000	628.110000	414.080000	632.060000	593.060000	643.050000	785.060000	646.030000	975.080000	656.090000	1131.100000	646.080000	1289.110000	653.000000	1458.050000	648.990000	1606.050000	643.000000	1760.040000	634.940000	1807.080000	690.050000	817.070000	562.010000
94.110000	671.960000	246.090000	627.980000	414.090000	631.940000	593.060000	642.920000	785.070000	645.900000	975.080000	655.920000	1131.110000	645.960000	1289.110000	652.850000	1458.050000	648.870000	1606.070000	642.910000	1760.030000	634.740000	1807.100000	689.950000	817.070000	561.950000
94.120000	672.040000	246.100000	628.030000	414.100000	632.020000	593.060000	642.980000	785.080000	645.970000	975.110000	655.970000	1131.110000	646.030000	1289.130000	652.900000	1458.080000	648.960000	1606.060000	642.980000	1760.050000	634.910000	1807.140000	689.990000	817.110000	562.010000
94.120000	671.970000	246.130000	627.990000	414.130000	631.950000	593.100000	642.950000	785.100000	645.930000	975.160000	655.950000	1131.150000	645.980000	1289.150000	652.880000	1458.100000	648.910000	1606.080000	642.970000	1760.110000	634.820000	1807.170000	689.980000	817.120000	561.960000
94.120000	671.980000	246.110000	627.990000	414.120000	631.960000	593.080000	642.960000	785.070000	645.940000	975.100000	655.960000	1131.100000	646.000000	1289.140000	652.880000	1458.080000	648.920000	1606.070000	642.960000	1760.070000	634.890000	1807.140000	689.980000	817.100000	561.980000
94.240000	671.960000	246.150000	627.990000	414.180000	631.930000	593.120000	642.950000	785.140000	645.920000	975.190000	655.930000	1131.220000	645.970000	1289.240000	652.880000	1458.110000	648.910000	1606.100000	642.950000	1760.160000	634.820000	1807.200000	689.970000	817.160000	561.940000
94.130000	671.990000	246.130000	628.020000	414.140000	631.980000	593.090000	642.990000	785.110000	645.960000	975.140000	655.980000	1131.110000	646.010000	1289.120000	652.900000	1458.090000	648.940000	1606.090000	642.960000	1760.070000	634.900000	1807.170000	689.990000	817.130000	561.980000
94.160000	671.990000	246.150000	628.030000	414.140000	631.970000	593.110000	642.980000	785.110000	645.950000	975.130000	655.980000	1131.130000	646.000000	1289.170000	652.910000	1458.100000	648.930000	1606.100000	642.960000	1760.060000	634.890000	1807.170000	689.990000	817.140000	561.990000
94.150000	672.020000	246.160000	628.090000	414.120000	632.060000	593.100000	643.020000	785.090000	646.010000	975.120000	656.030000	1131.140000	646.020000	1289.160000	652.940000	1458.090000	648.980000	1606.090000	643.030000	1760.060000	634.940000	1807.150000	690.050000	817.100000	562.040000
94.130000	672.010000	246.140000	628.080000	414.100000	632.020000	593.090000	643.010000	785.080000	646.000000	975.110000	656.030000	1131.130000	646.040000	1289.170000	652.930000	1458.080000	648.980000	1606.100000	643.020000	1760.060000	634.930000	1807.120000	690.040000	817.100000	562.030000
94.160000	671.920000	246.140000	627.970000	414.160000	631.960000	593.130000	642.950000	785.130000	645.920000	975.140000	655.910000	1131.160000	645.970000	1289.230000	652.860000	1458.110000	648.910000	1606.110000	642.950000	1760.100000	634.810000	1807.160000	689.950000	817.150000	561.950000
94.130000	671.970000	246.110000	627.980000	414.110000	631.960000	593.090000	642.970000	785.080000	645.950000	975.050000	655.960000	1131.100000	646.000000	1289.210000	652.880000	1458.070000	648.930000	1606.090000	642.960000	1760.050000	634.850000	1807.120000	689.980000	817.100000	561.960000
94.120000	671.970000	246.110000	628.000000	414.130000	631.970000	593.110000	642.990000	785.100000	645.960000	975.080000	655.980000	1131.180000	645.990000	1289.210000	652.900000	1458.080000	648.930000	1606.090000	642.960000	1760.100000	634.830000	1807.130000	689.990000	817.120000	561.980000
94.120000	671.960000	246.110000	628.000000	414.120000	631.940000	593.080000	642.980000	785.060000	645.940000	975.070000	655.970000	1131.150000	645.990000	1289.200000	652.860000	1458.060000	648.900000	1606.080000	642.950000	1760.100000	634.830000	1807.120000	689.980000	817.100000	561.960000
94.100000	672.030000	246.120000	628.090000	414.100000	632.040000	593.080000	643.070000	785.040000	646.040000	975.060000	656.070000	1131.120000	646.120000	1289.160000	652.990000	1458.060000	649.000000	1606.070000	643.040000	1760.100000	634.990000	1807.110000	690.040000	817.100000	562.050000
94.110000	671.950000	246.110000	627.980000	414.100000	631.930000	593.090000	642.960000	785.050000	645.930000	975.080000	655.930000	1131.130000	645.980000	1289.180000	652.840000	1458.060000	648.890000	1606.070000	642.940000	1760.080000	634.800000	1807.120000	689.960000	817.080000	561.950000
94.020000	671.970000	246.020000	628.070000	414.030000	632.000000	593.000000	643.050000	785.030000	646.020000	975.010000	656.030000	1131.010000	646.060000	1289.070000	652.920000	1457.990000	648.950000	1605.960000	643.010000	1759.960000	634.930000	1807.060000	690.040000	817.040000	562.040000
94.160000	671.970000	246.150000	628.060000	414.140000	631.990000	593.120000	643.020000	785.140000	645.990000	975.140000	656.000000	1131.140000	646.040000	1289.210000	652.920000	1458.100000	648.930000	1606.090000	642.990000	1760.130000	634.920000	1807.180000	690.020000	817.150000	561.990000
94.050000	671.960000	246.030000	628.000000	414.030000	631.980000	593.010000	642.990000	785.020000	645.960000	975.030000	656.000000	1131.050000	646.000000	1289.080000	652.920000	1458.010000	648.900000	1605.990000	642.990000	1760.000000	634.860000	1807.080000	690.010000	817.030000	561.980000
94.160000	671.960000	246.130000	628.010000	414.110000	631.970000	593.120000	642.990000	785.110000	645.980000	975.130000	655.980000	1131.140000	646.010000	1289.170000	652.910000	1458.100000	648.920000	1606.110000	642.980000	1760.120000	634.870000	1807.170000	690.000000	817.150000	561.970000
94.030000	671.960000	246.040000	628.000000	414.060000	631.980000	593.030000	642.980000	785.030000	645.970000	975.060000	655.980000	1131.040000	646.010000	1289.070000	652.910000	1458.010000	648.920000	1606.010000	642.970000	1759.960000	634.880000	1807.090000	690.010000	817.070000	561.980000
94.170000	671.960000	246.160000	628.010000	414.190000	631.970000	593.180000	643.000000	785.150000	645.980000	975.190000	655.990000	1131.180000	646.010000	1289.220000	652.910000	1458.120000	648.930000	1606.130000	642.980000	1760.130000	634.880000	1807.230000	690.000000	817.230000	562.000000
94.160000	671.960000	246.150000	628.010000	414.130000	631.980000	593.090000	642.990000	785.110000	645.970000	975.100000	655.980000	1131.150000	646.020000	1289.180000	652.900000	1458.090000	648.930000	1606.120000	642.990000	1760.100000	634.890000	1807.160000	690.010000	817.130000	562.000000
94.160000	671.940000	246.140000	627.930000	414.140000	631.910000	593.120000	642.890000	785.120000	645.900000	975.140000	655.880000	1131.170000	645.900000	1289.190000	652.780000	1458.100000	648.830000	1606.100000	642.900000	1760.110000	634.710000	1807.160000	689.920000	817.160000	561.900000
94.130000	671.950000	246.120000	627.940000	414.080000	631.940000	593.080000	642.920000	785.080000	645.940000	975.120000	655.930000	1131.120000	645.950000	1289.160000	652.810000	1458.060000	648.880000	1606.070000	642.910000	1760.080000	634.750000	1807.130000	689.960000	817.110000	561.930000
94.150000	671.910000	246.140000	627.930000	414.150000	631.890000	593.130000	642.900000	785.120000	645.900000	975.140000	655.870000	1131.150000	645.940000	1289.190000	652.820000	1458.100000	648.850000	1606.100000	642.920000	1760.100000	634.720000	1807.150000	689.940000	817.200000	561.900000
94.100000	671.940000	246.120000	627.940000	414.090000	631.930000	593.050000	642.910000	785.050000	645.890000	975.080000	655.900000	1131.110000	645.950000	1289.140000	652.820000	1458.030000	648.870000	1606.060000	642.930000	1760.040000	634.750000	1807.110000	689.960000	817.110000	561.930000
94.120000	671.970000	246.130000	628.050000	414.130000	631.990000	593.100000	642.990000	785.110000	645.990000	975.130000	656.000000	1131.150000	646.030000	1289.150000	652.930000	1458.090000	648.960000	1606.080000	643.010000	1760.070000	634.910000	1807.130000	690.050000	817.150000	562.010000
94.120000	671.970000	246.130000	628.030000	414.110000	631.960000	593.090000	642.970000	785.100000	645.930000	975.120000	655.970000	1131.140000	646.010000	1289.160000	652.850000	1458.070000	648.910000	1606.070000	642.920000	1760.130000	634.780000	1807.130000	689.970000	817.150000	561.930000
94.120000	671.970000	246.130000	628.030000	414.110000	631.990000	593.100000	643.000000	785.080000	645.980000	975.120000	655.970000	1131.130000	646.010000	1289.160000	652.920000	1458.070000	648.930000	1606.070000	643.000000	1760.100000	634.820000	1807.140000	689.980000	817.120000	561.990000
94.120000	671.960000	246.130000	628.020000	414.130000	631.980000	593.110000	642.980000	785.100000	645.950000	975.130000	655.970000	1131.140000	646.000000	1289.190000	652.900000	1458.080000	648.940000	1606.070000	642.970000	1760.100000	634.820000	1807.170000	689.990000	817.150000	561.960000
94.110000	671.980000	246.110000	628.010000	414.100000	631.970000	593.070000	642.980000	785.070000	645.970000	975.110000	655.970000	1131.130000	646.010000	1289.180000	652.910000	1458.060000	648.930000	1606.070000	642.970000	1760.070000	634.840000	1807.140000	689.990000	817.110000	561.980000
94.110000	671.980000	246.100000	628.030000	414.080000	632.050000	593.060000	643.050000	785.070000	646.060000	975.110000	656.070000	1131.120000	646.120000	1289.160000	652.960000	1458.060000	649.020000	1606.060000	643.040000	1760.010000	634.960000	1807.120000	690.070000	817.090000	562.030000
94.090000	671.980000	246.090000	628.040000	414.070000	632.040000	593.050000	643.020000	785.040000	646.010000	975.070000	656.030000	1131.090000	646.050000	1289.130000	652.950000	1458.020000	648.950000	1606.030000	643.020000	1760.000000	634.930000	1807.090000	690.000000	817.080000	562.000000
94.100000	671.980000	246.100000	628.020000	414.100000	631.980000	593.070000	642.990000	785.060000	645.960000	975.090000	655.960000	1131.110000	646.000000	1289.140000	652.890000	1458.040000	648.920000	1606.050000	642.940000	1760.100000	634.800000	1807.110000	689.980000	817.100000	561.980000
94.090000	671.990000	246.060000	628.050000	414.080000	632.030000	593.030000	643.010000	785.030000	646.000000	975.060000	656.030000	1131.080000	646.050000	1289.110000	652.920000	1458.010000	648.960000	1606.040000	643.020000	1759.980000	634.960000	1807.090000	690.040000	817.090000	562.020000
94.100000	672.020000	246.070000	628.070000	414.080000	632.040000	593.060000	643.030000	785.070000	646.040000	975.060000	656.050000	1131.100000	646.070000	1289.110000	652.990000	1458.040000	649.030000	1606.030000	643.020000	1760.070000	634.980000	1807.110000	690.060000	817.110000	562.060000
94.100000	671.940000	246.080000	627.970000	414.110000	631.980000	593.060000	642.970000	785.080000	645.940000	975.090000	655.940000	1131.110000	645.960000	1289.130000	652.850000	1458.050000	648.910000	1606.040000	642.940000	1760.040000	634.850000	1807.110000	689.970000	817.120000	561.950000
94.140000	671.960000	246.120000	628.020000	414.130000	631.980000	593.110000	642.980000	785.120000	645.960000	975.130000	655.950000	1131.130000	645.970000	1289.160000	652.870000	1458.080000	648.910000	1606.080000	642.960000	1760.080000	634.810000	1807.130000	689.970000	817.150000	561.970000
94.140000	671.970000	246.110000	628.030000	414.110000	631.990000	593.070000	642.980000	785.060000	645.970000	975.110000	655.960000	1131.120000	646.000000	1289.160000	652.860000	1458.040000	648.930000	1606.080000	642.970000	1760.050000	634.840000	1807.130000	689.980000	817.100000	561.960000
94.150000	672.000000	246.110000	628.010000	414.090000	631.990000	593.100000	643.000000	785.100000	645.970000	975.150000	655.950000	1131.140000	646.020000	1289.160000	652.930000	1458.060000	648.960000	1606.090000	642.970000	1760.070000	634.860000	1807.120000	689.990000	817.180000	561.990000
94.150000	672.010000	246.130000	628.030000	414.130000	632.010000	593.130000	643.010000	785.130000	645.990000	975.170000	655.970000	1131.160000	646.040000	1289.190000	652.950000	1458.100000	649.000000	1606.100000	642.990000	1760.140000	634.900000	1807.160000	690.000000	817.190000	562.000000
94.140000	671.970000	246.130000	628.020000	414.100000	631.930000	593.090000	642.940000	785.110000	645.930000	975.120000	655.920000	1131.140000	646.010000	1289.190000	652.910000	1458.070000	648.910000	1606.080000	642.970000	1760.050000	634.830000	1807.140000	689.940000	817.160000	561.930000
94.150000	671.970000	246.150000	628.010000	414.120000	631.940000	593.110000	642.940000	785.140000	645.920000	975.150000	655.930000	1131.150000	645.990000	1289.200000	652.880000	1458.100000	648.910000	1606.100000	642.940000	1760.080000	634.780000	1807.160000	689.940000	817.190000	561.950000
94.100000	671.990000	246.120000	628.010000	414.060000	631.950000	593.070000	642.960000	785.060000	645.930000	975.100000	655.950000	1131.120000	646.010000	1289.170000	652.880000	1458.050000	648.940000	1606.080000	642.930000	1760.030000	634.830000	1807.080000	689.980000	817.110000	561.940000
94.080000	671.980000	246.120000	628.010000	414.040000	631.950000	593.060000	642.960000	785.060000	645.930000	975.080000	655.940000	1131.100000	646.000000	1289.150000	652.880000	1458.040000	648.930000	1606.060000	642.930000	1760.040000	634.830000	1807.070000	689.960000	817.070000	561.970000
94.090000	671.980000	246.120000	628.030000	414.060000	631.980000	593.060000	643.000000	785.080000	645.960000	975.080000	655.970000	1131.110000	646.010000	1289.140000	652.910000	1458.040000	648.960000	1606.070000	642.940000	1760.030000	634.840000	1807.070000	690.000000	817.100000	562.000000
94.080000	672.000000	246.090000	628.010000	414.050000	631.970000	593.040000	642.990000	785.060000	645.950000	975.090000	655.970000	1131.100000	646.010000	1289.130000	652.910000	1458.030000	648.960000	1606.060000	642.940000	1759.990000	634.810000	1807.070000	689.990000	817.090000	561.990000
94.070000	672.010000	246.100000	628.030000	414.060000	631.990000	593.050000	643.000000	785.060000	645.980000	975.090000	655.990000	1131.100000	646.040000	1289.130000	652.930000	1458.040000	648.950000	1606.060000	642.950000	1760.000000	634.860000	1807.060000	689.990000	817.100000	562.020000
93.990000	672.040000	246.010000	628.040000	414.000000	632.020000	592.950000	643.010000	784.980000	646.010000	974.980000	656.020000	1131.010000	646.050000	1289.040000	652.950000	1457.990000	648.980000	1605.960000	642.970000	1759.960000	634.910000	1806.970000	690.030000	817.020000	562.010000
94.100000	672.030000	246.110000	628.050000	414.040000	631.990000	593.050000	642.980000	785.040000	645.950000	975.090000	656.000000	1131.100000	646.030000	1289.150000	652.940000	1458.040000	648.940000	1606.060000	642.960000	1759.980000	634.860000	1807.090000	689.970000	817.090000	562.000000
94.060000	672.010000	246.030000	628.040000	414.030000	631.990000	593.020000	642.980000	785.040000	645.950000	975.060000	656.010000	1131.080000	646.040000	1289.120000	652.950000	1458.020000	648.940000	1606.050000	642.960000	1759.980000	634.860000	1807.040000	689.990000	817.070000	562.000000
94.070000	672.000000	246.040000	628.030000	414.040000	631.960000	593.030000	642.970000	785.030000	645.950000	975.060000	655.990000	1131.060000	646.030000	1289.120000	652.940000	1458.020000	648.940000	1606.040000	642.960000	1759.980000	634.860000	1807.040000	689.980000	817.050000	562.000000
94.060000	672.000000	246.040000	628.030000	414.020000	631.970000	593.020000	642.970000	785.010000	645.950000	975.030000	656.000000	1131.060000	646.040000	1289.120000	652.940000	1458.030000	648.940000	1606.040000	642.960000	1759.980000	634.870000	1807.020000	689.980000	817.040000	562.010000
94.050000	672.000000	246.030000	628.030000	414.010000	631.960000	592.990000	642.970000	785.010000	645.950000	975.020000	656.010000	1131.060000	646.040000	1289.100000	652.940000	1458.000000	648.950000	1606.020000	642.970000	1759.940000	634.890000	1807.020000	689.990000	817.030000	561.990000
94.060000	672.000000	246.050000	628.030000	414.040000	631.970000	593.020000	642.960000	785.040000	645.950000	975.070000	655.980000	1131.080000	646.020000	1289.120000	652.930000	1458.020000	648.920000	1606.030000	642.970000	1759.960000	634.860000	1807.040000	689.990000	817.060000	561.970000
94.050000	671.940000	246.050000	627.930000	414.030000	631.900000	592.990000	642.940000	785.030000	645.910000	975.030000	655.940000	1131.080000	645.970000	1289.120000	652.780000	1458.020000	648.900000	1606.010000	642.950000	1759.930000	634.740000	1807.040000	689.970000	817.050000	561.920000
94.070000	671.960000	246.080000	627.950000	414.070000	631.920000	593.050000	642.940000	785.070000	645.910000	975.110000	655.930000	1131.110000	645.960000	1289.170000	652.830000	1458.050000	648.900000	1606.030000	642.940000	1760.040000	634.760000	1807.120000	689.960000	817.110000	561.930000
94.060000	671.960000	246.080000	627.990000	414.040000	631.920000	593.030000	642.960000	785.040000	645.950000	975.040000	655.970000	1131.050000	646.000000	1289.110000	652.850000	1458.010000	648.930000	1606.020000	642.940000	1759.980000	634.840000	1807.070000	689.980000	817.060000	561.950000
94.060000	671.960000	246.050000	628.000000	414.040000	631.930000	593.010000	642.940000	785.030000	645.930000	975.040000	655.950000	1131.060000	645.990000	1289.120000	652.860000	1458.010000	648.920000	1606.020000	642.940000	1759.970000	634.830000	1807.060000	689.970000	817.050000	561.950000
94.040000	671.980000	246.040000	628.040000	413.990000	631.990000	593.000000	642.990000	785.010000	645.950000	975.020000	655.970000	1131.040000	646.070000	1289.100000	652.880000	1458.000000	648.950000	1606.010000	642.950000	1759.940000	634.880000	1807.030000	689.980000	817.040000	561.980000
94.050000	671.980000	246.060000	628.020000	414.050000	631.940000	593.030000	642.940000	785.040000	645.930000	975.090000	655.950000	1131.070000	645.980000	1289.100000	652.880000	1458.050000	648.920000	1606.010000	642.940000	1759.970000	634.830000	1807.050000	689.980000	817.080000	561.920000
94.050000	671.990000	246.060000	628.030000	414.030000	632.000000	593.010000	643.010000	785.030000	645.960000	975.040000	655.960000	1131.060000	646.010000	1289.100000	652.890000	1458.030000	648.960000	1606.010000	642.950000	1759.950000	634.870000	1807.050000	689.990000	817.080000	561.990000
94.190000	671.990000	246.200000	628.030000	414.140000	631.960000	593.130000	643.000000	785.140000	645.950000	975.160000	655.950000	1131.190000	646.000000	1289.230000	652.880000	1458.120000	648.950000	1606.140000	642.950000	1760.110000	634.870000	1807.200000	689.990000	817.180000	561.990000
94.150000	671.970000	246.110000	628.010000	414.110000	631.950000	593.070000	642.960000	785.070000	645.920000	975.120000	655.920000	1131.120000	645.990000	1289.180000	652.890000	1458.060000	648.900000	1606.120000	642.950000	1760.040000	634.750000	1807.140000	689.980000	817.120000	561.950000
94.150000	671.980000	246.110000	628.000000	414.080000	631.940000	593.080000	642.950000	785.080000	645.910000	975.110000	655.930000	1131.110000	645.980000	1289.170000	652.870000	1458.060000	648.900000	1606.110000	642.940000	1760.040000	634.750000	1807.110000	689.970000	817.120000	561.950000
94.160000	671.970000	246.210000	628.010000	414.120000	631.960000	593.140000	642.960000	785.120000	645.930000	975.130000	655.930000	1131.200000	645.980000	1289.190000	652.860000	1458.120000	648.930000	1606.110000	642.940000	1760.180000	634.780000	1807.180000	689.970000	817.160000	561.970000
94.150000	671.990000	246.110000	628.020000	414.090000	631.970000	593.100000	642.980000	785.100000	645.950000	975.110000	655.950000	1131.160000	646.000000	1289.170000	652.870000	1458.100000	648.930000	1606.110000	642.940000	1760.020000	634.850000	1807.150000	689.980000	817.150000	561.950000
94.150000	671.980000	246.130000	628.010000	414.090000	631.960000	593.090000	642.960000	785.100000	645.940000	975.110000	655.950000	1131.170000	645.990000	1289.170000	652.880000	1458.100000	648.940000	1606.110000	642.940000	1760.020000	634.850000	1807.150000	689.990000	817.150000	561.960000
94.150000	671.990000	246.120000	628.000000	414.090000	631.930000	593.090000	642.940000	785.090000	645.930000	975.120000	655.900000	1131.160000	645.970000	1289.170000	652.880000	1458.060000	648.910000	1606.110000	642.930000	1760.010000	634.810000	1807.140000	689.980000	817.130000	561.940000
94.090000	671.990000	246.080000	628.000000	414.080000	631.990000	593.060000	642.990000	785.080000	645.950000	975.090000	655.980000	1131.110000	646.000000	1289.160000	652.910000	1458.050000	648.960000	1606.060000	642.980000	1760.030000	634.830000	1807.090000	689.980000	817.120000	561.980000
94.110000	671.990000	246.120000	628.000000	414.100000	631.980000	593.090000	642.970000	785.090000	645.950000	975.100000	655.970000	1131.120000	646.000000	1289.190000	652.930000	1458.060000	648.950000	1606.090000	642.980000	1760.030000	634.850000	1807.110000	689.980000	817.140000	561.990000
94.120000	671.920000	246.110000	627.900000	414.100000	631.870000	593.070000	642.850000	785.070000	645.840000	975.100000	655.840000	1131.120000	645.890000	1289.170000	652.750000	1458.060000	648.830000	1606.090000	642.870000	1760.010000	634.640000	1807.130000	689.910000	817.070000	561.890000
94.140000	672.000000	246.120000	628.000000	414.100000	631.980000	593.090000	642.950000	785.090000	645.930000	975.140000	655.950000	1131.130000	645.990000	1289.170000	652.900000	1458.060000	648.930000	1606.090000	642.970000	1760.050000	634.770000	1807.130000	689.990000	817.110000	561.950000
94.120000	671.990000	246.100000	627.970000	414.090000	631.930000	593.060000	642.930000	785.070000	645.930000	975.120000	655.950000	1131.130000	645.970000	1289.160000	652.870000	1458.050000	648.910000	1606.080000	642.960000	1760.030000	634.820000	1807.130000	689.980000	817.090000	561.940000
94.110000	671.930000	246.070000	627.920000	414.070000	631.900000	593.050000	642.900000	785.070000	645.880000	975.110000	655.900000	1131.120000	645.940000	1289.150000	652.800000	1458.050000	648.860000	1606.070000	642.890000	1760.030000	634.690000	1807.130000	689.910000	817.100000	561.910000
94.090000	671.980000	246.060000	627.980000	414.060000	631.920000	593.030000	642.920000	785.050000	645.930000	975.080000	655.930000	1131.090000	645.990000	1289.130000	652.880000	1458.030000	648.880000	1606.050000	642.960000	1759.990000	634.790000	1807.110000	689.980000	817.060000	561.950000
94.080000	671.930000	246.050000	627.930000	414.060000	631.890000	593.040000	642.900000	785.060000	645.880000	975.090000	655.890000	1131.100000	645.910000	1289.140000	652.810000	1458.030000	648.870000	1606.050000	642.870000	1760.020000	634.690000	1807.090000	689.920000	817.080000	561.910000
94.080000	671.960000	246.060000	627.990000	414.060000	631.920000	593.040000	642.920000	785.040000	645.930000	975.070000	655.910000	1131.080000	645.970000	1289.130000	652.890000	1458.040000	648.890000	1606.050000	642.960000	1759.980000	634.760000	1807.070000	689.970000	817.070000	561.970000
94.070000	671.950000	246.060000	627.970000	414.060000	631.920000	593.020000	642.900000	785.030000	645.920000	975.060000	655.920000	1131.080000	645.970000	1289.120000	652.890000	1458.030000	648.880000	1606.030000	642.940000	1759.970000	634.750000	1807.070000	689.970000	817.070000	561.950000
94.070000	671.950000	246.060000	627.970000	414.060000	631.920000	593.040000	642.900000	785.030000	645.920000	975.050000	655.910000	1131.070000	645.960000	1289.120000	652.890000	1458.030000	648.880000	1606.040000	642.940000	1759.970000	634.740000	1807.070000	689.970000	817.080000	561.930000
94.100000	671.970000	246.080000	627.990000	414.110000	631.940000	593.090000	642.920000	785.090000	645.920000	975.150000	655.920000	1131.110000	645.970000	1289.180000	652.880000	1458.060000	648.880000	1606.060000	642.920000	1760.060000	634.720000	1807.110000	689.970000	817.130000	561.940000
94.110000	671.960000	246.090000	627.980000	414.110000	631.930000	593.090000	642.910000	785.090000	645.920000	975.140000	655.910000	1131.110000	645.970000	1289.180000	652.870000	1458.070000	648.890000	1606.070000	642.930000	1760.050000	634.740000	1807.130000	689.960000	817.120000	561.920000
94.130000	671.970000	246.190000	628.000000	414.130000	631.960000	593.120000	642.960000	785.150000	645.940000	975.150000	655.930000	1131.120000	645.970000	1289.190000	652.880000	1458.080000	648.900000	1606.090000	642.930000	1760.140000	634.790000	1807.180000	689.980000	817.170000	561.950000
94.160000	671.990000	246.200000	628.010000	414.150000	631.970000	593.170000	642.960000	785.160000	645.950000	975.170000	655.970000	1131.170000	645.990000	1289.240000	652.880000	1458.120000	648.920000	1606.120000	642.950000	1760.150000	634.810000	1807.210000	689.980000	817.190000	561.980000
94.160000	671.990000	246.180000	628.020000	414.140000	631.970000	593.150000	642.980000	785.130000	645.960000	975.160000	656.000000	1131.160000	646.000000	1289.230000	652.880000	1458.110000	648.930000	1606.120000	642.960000	1760.140000	634.830000	1807.210000	689.980000	817.160000	561.980000
94.150000	671.990000	246.160000	628.020000	414.140000	631.980000	593.140000	642.980000	785.120000	645.970000	975.150000	656.000000	1131.140000	646.000000	1289.220000	652.890000	1458.100000	648.930000	1606.100000	642.950000	1760.100000	634.850000	1807.180000	689.980000	817.150000	561.990000
94.020000	671.990000	246.050000	628.020000	414.040000	631.970000	593.020000	642.980000	785.040000	645.960000	975.030000	656.000000	1131.050000	646.010000	1289.090000	652.900000	1458.000000	648.930000	1605.980000	642.960000	1759.960000	634.820000	1807.050000	689.980000	817.050000	561.980000
94.150000	671.920000	246.170000	627.930000	414.170000	631.900000	593.120000	642.910000	785.090000	645.890000	975.140000	655.930000	1131.170000	645.930000	1289.210000	652.780000	1458.090000	648.840000	1606.100000	642.870000	1760.090000	634.670000	1807.160000	689.940000	817.160000	561.920000
94.130000	671.940000	246.140000	627.950000	414.090000	631.880000	593.090000	642.920000	785.070000	645.880000	975.120000	655.910000	1131.140000	645.930000	1289.180000	652.790000	1458.060000	648.850000	1606.100000	642.870000	1760.030000	634.720000	1807.150000	689.940000	817.060000	561.910000
94.120000	671.930000	246.130000	627.950000	414.090000	631.870000	593.090000	642.890000	785.080000	645.870000	975.120000	655.890000	1131.130000	645.930000	1289.190000	652.780000	1458.070000	648.850000	1606.090000	642.860000	1760.050000	634.710000	1807.140000	689.940000	817.110000	561.880000
94.110000	671.920000	246.130000	627.930000	414.110000	631.870000	593.080000	642.880000	785.080000	645.860000	975.120000	655.860000	1131.140000	645.910000	1289.180000	652.770000	1458.060000	648.840000	1606.090000	642.870000	1760.050000	634.700000	1807.150000	689.930000	817.120000	561.860000
94.130000	671.950000	246.150000	627.960000	414.150000	631.930000	593.100000	642.910000	785.120000	645.910000	975.150000	655.910000	1131.150000	645.930000	1289.190000	652.840000	1458.100000	648.890000	1606.100000	642.880000	1760.060000	634.750000	1807.160000	689.940000	817.160000	561.930000
94.130000	672.010000	246.120000	628.040000	414.120000	632.000000	593.060000	642.970000	785.080000	645.980000	975.120000	656.020000	1131.140000	646.050000	1289.180000	652.930000	1458.060000	648.960000	1606.080000	642.980000	1760.030000	634.860000	1807.100000	690.020000	817.130000	561.980000
94.130000	671.930000	246.120000	627.920000	414.110000	631.890000	593.070000	642.880000	785.100000	645.880000	975.130000	655.900000	1131.150000	645.920000	1289.180000	652.790000	1458.070000	648.850000	1606.080000	642.870000	1760.040000	634.700000	1807.160000	689.950000	817.130000	561.920000
94.080000	671.970000	246.080000	627.950000	414.050000	631.940000	593.050000	642.920000	785.070000	645.910000	975.070000	655.940000	1131.070000	645.950000	1289.150000	652.850000	1458.030000	648.920000	1606.040000	642.960000	1760.000000	634.750000	1807.060000	689.950000	817.090000	561.950000
94.080000	671.960000	246.090000	627.950000	414.060000	631.930000	593.060000	642.930000	785.070000	645.900000	975.080000	655.930000	1131.080000	645.940000	1289.150000	652.840000	1458.030000	648.900000	1606.040000	642.940000	1760.000000	634.750000	1807.070000	689.950000	817.100000	561.940000
94.090000	671.970000	246.100000	627.970000	414.080000	631.960000	593.070000	642.950000	785.070000	645.920000	975.100000	655.940000	1131.100000	645.950000	1289.150000	652.860000	1458.050000	648.910000	1606.060000	642.940000	1760.000000	634.770000	1807.120000	689.960000	817.120000	561.950000
94.110000	671.990000	246.110000	628.060000	414.090000	631.970000	593.070000	642.990000	785.050000	645.960000	975.080000	656.020000	1131.090000	645.990000	1289.150000	652.880000	1458.040000	648.930000	1606.050000	642.960000	1760.000000	634.800000	1807.110000	689.990000	817.090000	561.970000
94.100000	671.930000	246.100000	627.940000	414.050000	631.910000	593.070000	642.900000	785.050000	645.890000	975.090000	655.880000	1131.090000	645.940000	1289.150000	652.810000	1458.050000	648.860000	1606.050000	642.870000	1760.000000	634.750000	1807.110000	689.900000	817.090000	561.930000
94.130000	671.970000	246.070000	628.000000	414.060000	631.930000	593.070000	642.950000	785.070000	645.950000	975.080000	655.940000	1131.110000	645.980000	1289.130000	652.870000	1458.070000	648.920000	1606.080000	642.960000	1760.040000	634.790000	1807.080000	689.960000	817.110000	561.970000
94.090000	671.950000	246.030000	627.970000	414.020000	631.900000	593.030000	642.930000	785.040000	645.890000	975.050000	655.890000	1131.090000	645.930000	1289.120000	652.850000	1458.010000	648.840000	1606.050000	642.940000	1759.940000	634.740000	1807.050000	689.940000	817.030000	561.930000
94.100000	671.960000	246.040000	627.970000	414.040000	631.900000	593.040000	642.930000	785.040000	645.900000	975.050000	655.890000	1131.080000	645.930000	1289.110000	652.840000	1458.020000	648.850000	1606.040000	642.940000	1759.940000	634.730000	1807.040000	689.950000	817.060000	561.930000
94.100000	671.960000	246.070000	627.950000	414.090000	631.900000	593.060000	642.920000	785.070000	645.890000	975.090000	655.890000	1131.120000	645.920000	1289.140000	652.840000	1458.080000	648.880000	1606.060000	642.940000	1760.110000	634.720000	1807.080000	689.950000	817.100000	561.920000
94.010000	671.980000	246.030000	627.990000	414.020000	631.940000	592.970000	642.970000	785.000000	645.930000	974.990000	655.960000	1131.030000	645.970000	1289.040000	652.870000	1457.970000	648.910000	1605.960000	642.950000	1759.950000	634.740000	1806.990000	689.960000	817.030000	561.960000
94.120000	671.980000	246.060000	627.980000	414.040000	631.940000	593.060000	642.940000	785.030000	645.940000	975.030000	655.940000	1131.100000	645.960000	1289.120000	652.870000	1458.020000	648.900000	1606.060000	642.950000	1760.020000	634.780000	1807.040000	689.960000	817.050000	561.960000
94.000000	671.990000	245.970000	628.000000	414.000000	632.000000	592.960000	642.980000	785.000000	645.990000	974.990000	655.980000	1131.000000	645.990000	1289.020000	652.910000	1457.980000	648.950000	1605.970000	642.980000	1759.960000	634.860000	1807.030000	690.000000	817.030000	562.000000
94.040000	672.000000	246.060000	628.010000	414.010000	631.980000	592.980000	642.970000	785.020000	645.970000	975.010000	655.980000	1131.030000	645.990000	1289.050000	652.900000	1457.990000	648.950000	1605.990000	642.960000	1759.970000	634.850000	1807.030000	689.990000	817.050000	561.980000
94.060000	671.990000	246.070000	628.000000	414.040000	631.980000	593.030000	642.950000	785.060000	645.950000	975.040000	655.940000	1131.070000	645.970000	1289.070000	652.880000	1458.020000	648.910000	1606.010000	642.970000	1759.990000	634.800000	1807.040000	689.980000	817.080000	561.970000
94.060000	672.000000	246.050000	628.010000	414.040000	631.990000	593.030000	642.980000	785.030000	645.960000	975.030000	655.980000	1131.070000	646.030000	1289.070000	652.890000	1458.020000	648.940000	1606.010000	642.980000	1760.010000	634.830000	1807.030000	689.990000	817.060000	561.980000
94.180000	671.970000	246.140000	627.960000	414.120000	631.920000	593.130000	642.920000	785.120000	645.880000	975.160000	655.930000	1131.190000	645.960000	1289.190000	652.870000	1458.080000	648.880000	1606.110000	642.950000	1760.110000	634.750000	1807.170000	689.970000	817.170000	561.950000
94.150000	671.970000	246.120000	627.960000	414.110000	631.940000	593.070000	642.950000	785.070000	645.920000	975.110000	655.940000	1131.120000	645.960000	1289.160000	652.860000	1458.070000	648.890000	1606.110000	642.960000	1760.100000	634.760000	1807.140000	689.980000	817.130000	561.950000
94.140000	671.970000	246.110000	627.960000	414.090000	631.930000	593.050000	642.920000	785.050000	645.910000	975.090000	655.920000	1131.120000	645.960000	1289.150000	652.860000	1458.070000	648.870000	1606.090000	642.960000	1760.080000	634.760000	1807.130000	689.970000	817.090000	561.920000
94.120000	671.950000	246.090000	627.960000	414.070000	631.940000	593.040000	642.920000	785.040000	645.910000	975.100000	655.910000	1131.100000	645.950000	1289.140000	652.870000	1458.040000	648.880000	1606.060000	642.960000	1759.980000	634.740000	1807.100000	689.960000	817.090000	561.930000
94.110000	672.020000	246.090000	628.030000	414.080000	632.000000	593.060000	642.990000	785.060000	645.980000	975.070000	655.980000	1131.090000	646.020000	1289.130000	652.900000	1458.050000	648.950000	1606.050000	642.960000	1760.020000	634.850000	1807.110000	690.000000	817.090000	561.960000
94.100000	671.950000	246.080000	627.960000	414.050000	631.920000	593.050000	642.950000	785.040000	645.920000	975.060000	655.910000	1131.100000	645.970000	1289.120000	652.880000	1458.020000	648.890000	1606.050000	642.960000	1760.040000	634.800000	1807.100000	689.980000	817.070000	561.960000
94.120000	671.940000	246.090000	627.940000	414.100000	631.910000	593.070000	642.920000	785.070000	645.900000	975.100000	655.900000	1131.120000	645.950000	1289.160000	652.870000	1458.040000	648.870000	1606.060000	642.960000	1760.070000	634.770000	1807.130000	689.960000	817.100000	561.940000
94.090000	671.950000	246.050000	627.950000	414.030000	631.930000	592.970000	642.920000	785.030000	645.910000	975.020000	655.910000	1131.020000	645.970000	1289.050000	652.880000	1458.010000	648.880000	1605.970000	642.960000	1759.910000	634.760000	1807.070000	689.970000	817.000000	561.940000
94.060000	671.940000	246.030000	627.930000	414.020000	631.900000	592.970000	642.910000	784.990000	645.900000	975.010000	655.900000	1131.020000	645.960000	1289.050000	652.870000	1457.970000	648.870000	1605.970000	642.930000	1759.920000	634.750000	1807.030000	689.960000	817.010000	561.920000
94.080000	671.960000	246.070000	627.990000	414.040000	631.930000	593.050000	642.950000	785.020000	645.930000	975.030000	655.940000	1131.100000	645.980000	1289.120000	652.870000	1458.030000	648.900000	1605.990000	642.940000	1760.020000	634.790000	1807.070000	689.990000	817.080000	561.950000
94.080000	671.960000	246.060000	627.930000	414.060000	631.900000	593.030000	642.920000	785.040000	645.930000	975.050000	655.910000	1131.090000	645.960000	1289.120000	652.870000	1458.030000	648.890000	1606.000000	642.930000	1760.020000	634.760000	1807.050000	689.980000	817.100000	561.920000
94.080000	671.990000	246.060000	628.050000	414.020000	631.990000	593.020000	643.030000	785.020000	646.020000	975.020000	656.020000	1131.070000	646.080000	1289.110000	652.950000	1458.010000	648.960000	1605.990000	643.030000	1759.990000	634.900000	1807.060000	689.990000	817.050000	562.000000
94.080000	671.980000	246.080000	628.000000	414.060000	631.950000	593.040000	642.990000	785.030000	645.930000	975.070000	655.970000	1131.100000	645.970000	1289.120000	652.870000	1458.040000	648.930000	1606.030000	642.950000	1759.980000	634.810000	1807.090000	689.990000	817.080000	561.990000
94.100000	671.930000	246.090000	627.980000	414.070000	631.900000	593.040000	642.880000	785.060000	645.910000	975.070000	655.880000	1131.100000	645.940000	1289.130000	652.870000	1458.050000	648.870000	1606.040000	642.930000	1760.020000	634.740000	1807.110000	689.940000	817.070000	561.920000
94.090000	671.980000	246.080000	627.990000	414.060000	631.940000	593.040000	642.930000	785.050000	645.930000	975.070000	655.930000	1131.100000	645.940000	1289.130000	652.880000	1458.040000	648.890000	1606.030000	642.930000	1760.020000	634.740000	1807.110000	689.970000	817.080000	561.940000
94.100000	671.960000	246.090000	627.980000	414.060000	631.930000	593.050000	642.930000	785.050000	645.920000	975.080000	655.900000	1131.100000	645.950000	1289.130000	652.870000	1458.060000	648.880000	1606.040000	642.920000	1760.020000	634.740000	1807.100000	689.960000	817.090000	561.930000
94.080000	671.950000	246.060000	627.910000	414.070000	631.910000	593.030000	642.920000	785.040000	645.900000	975.050000	655.880000	1131.090000	645.940000	1289.120000	652.850000	1458.050000	648.860000	1606.030000	642.920000	1760.020000	634.740000	1807.090000	689.950000	817.060000	561.900000
94.080000	671.940000	246.070000	627.920000	414.050000	631.930000	593.020000	642.930000	785.020000	645.910000	975.040000	655.890000	1131.090000	645.940000	1289.110000	652.860000	1458.030000	648.890000	1606.020000	642.920000	1759.990000	634.770000	1807.070000	689.970000	817.030000	561.900000
94.060000	671.960000	246.070000	627.990000	414.040000	631.950000	593.010000	642.950000	785.010000	645.920000	975.030000	655.910000	1131.070000	645.960000	1289.110000	652.850000	1458.020000	648.890000	1606.020000	642.920000	1760.000000	634.760000	1807.080000	689.970000	817.020000	561.930000
94.060000	671.970000	246.080000	627.990000	414.050000	631.930000	593.020000	642.940000	785.020000	645.910000	975.040000	655.920000	1131.070000	645.960000	1289.110000	652.860000	1458.030000	648.870000	1606.030000	642.920000	1759.990000	634.760000	1807.080000	689.960000	817.060000	561.930000
94.120000	671.940000	246.100000	627.980000	414.060000	631.920000	593.080000	642.950000	785.090000	645.920000	975.110000	655.950000	1131.120000	645.960000	1289.190000	652.870000	1458.060000	648.880000	1606.050000	642.930000	1760.050000	634.800000	1807.120000	689.940000	817.110000	561.950000
94.100000	671.950000	246.060000	627.990000	414.060000	631.950000	593.050000	642.940000	785.070000	645.930000	975.060000	655.960000	1131.110000	645.990000	1289.110000	652.880000	1458.040000	648.890000	1606.040000	642.940000	1760.010000	634.820000	1807.100000	689.960000	817.080000	561.950000
94.070000	671.980000	246.050000	628.020000	414.040000	631.980000	593.060000	642.980000	785.040000	645.960000	975.060000	656.000000	1131.080000	646.020000	1289.100000	652.890000	1458.010000	648.940000	1606.030000	642.940000	1760.010000	634.820000	1807.080000	689.980000	817.080000	561.960000
94.080000	671.990000	246.060000	628.040000	414.040000	631.990000	593.040000	643.000000	785.050000	645.990000	975.060000	656.020000	1131.080000	646.020000	1289.110000	652.910000	1458.010000	648.950000	1606.030000	642.950000	1760.010000	634.840000	1807.070000	689.980000	817.080000	561.980000
94.080000	671.980000	246.050000	628.040000	414.040000	631.970000	593.030000	642.970000	785.040000	645.940000	975.050000	655.990000	1131.080000	645.990000	1289.110000	652.880000	1457.990000	648.870000	1606.020000	642.950000	1759.910000	634.800000	1807.060000	689.960000	817.060000	561.960000
94.210000	672.000000	246.190000	628.040000	414.140000	632.010000	593.160000	643.010000	785.140000	646.000000	975.170000	656.000000	1131.180000	646.030000	1289.230000	652.910000	1458.120000	648.960000	1606.130000	642.950000	1760.110000	634.890000	1807.210000	689.990000	817.190000	562.010000
94.070000	671.990000	246.080000	628.030000	414.050000	631.980000	593.030000	642.990000	785.040000	645.980000	975.050000	656.000000	1131.070000	646.020000	1289.100000	652.920000	1458.010000	648.940000	1606.020000	642.960000	1759.980000	634.850000	1807.070000	689.980000	817.070000	561.990000
94.060000	671.980000	246.070000	628.050000	414.040000	632.000000	593.030000	643.010000	785.020000	645.990000	975.050000	656.030000	1131.060000	646.040000	1289.090000	652.910000	1458.010000	648.970000	1606.010000	642.960000	1759.980000	634.890000	1807.070000	689.990000	817.050000	562.000000
94.070000	672.000000	246.070000	628.060000	414.040000	632.010000	593.020000	643.020000	785.040000	646.010000	975.060000	656.030000	1131.080000	646.030000	1289.100000	652.910000	1458.020000	648.980000	1606.010000	642.960000	1759.990000	634.880000	1807.080000	690.010000	817.070000	562.020000
94.080000	672.000000	246.070000	628.060000	414.060000	632.000000	593.030000	643.000000	785.050000	645.970000	975.060000	656.000000	1131.080000	646.020000	1289.110000	652.910000	1458.020000	648.950000	1606.020000	642.950000	1759.990000	634.890000	1807.090000	690.000000	817.080000	562.000000
94.090000	671.980000	246.080000	628.030000	414.070000	631.960000	593.040000	642.960000	785.080000	645.930000	975.080000	655.980000	1131.100000	646.020000	1289.130000	652.870000	1458.050000	648.920000	1606.020000	642.950000	1760.020000	634.830000	1807.110000	689.980000	817.090000	561.970000
94.090000	671.980000	246.000000	628.010000	414.030000	631.950000	592.970000	642.930000	785.000000	645.920000	975.040000	655.960000	1131.060000	646.010000	1289.100000	652.870000	1457.980000	648.900000	1606.000000	642.950000	1759.900000	634.800000	1807.030000	689.970000	817.040000	561.950000
94.080000	671.980000	246.090000	628.000000	414.040000	631.940000	593.020000	642.950000	785.040000	645.930000	975.050000	655.950000	1131.060000	645.990000	1289.100000	652.890000	1458.010000	648.910000	1606.020000	642.940000	1759.990000	634.840000	1807.040000	689.980000	817.040000	561.950000
93.940000	671.980000	245.950000	628.010000	413.920000	631.960000	592.890000	642.970000	784.920000	645.960000	974.910000	655.990000	1130.940000	646.010000	1288.980000	652.900000	1457.910000	648.930000	1605.900000	642.950000	1759.840000	634.850000	1806.920000	689.990000	816.940000	561.980000
94.070000	671.980000	246.000000	628.010000	414.010000	631.970000	593.010000	642.960000	785.020000	645.950000	975.030000	655.990000	1131.060000	646.000000	1289.100000	652.900000	1458.000000	648.910000	1606.010000	642.950000	1759.990000	634.840000	1807.060000	689.990000	817.050000	561.980000
93.960000	671.980000	245.970000	628.010000	413.940000	631.940000	592.930000	642.950000	784.980000	645.940000	974.980000	655.990000	1130.980000	646.000000	1289.060000	652.910000	1457.960000	648.920000	1605.920000	642.950000	1759.870000	634.820000	1807.000000	690.000000	816.980000	561.960000
94.050000	671.980000	246.000000	628.020000	414.000000	631.980000	593.010000	643.000000	785.020000	645.980000	975.040000	656.010000	1131.040000	646.030000	1289.080000	652.910000	1457.980000	648.950000	1606.020000	642.970000	1759.960000	634.860000	1807.040000	690.000000	817.020000	561.990000
94.020000	671.990000	246.000000	628.030000	413.980000	631.990000	592.940000	642.990000	784.990000	645.970000	975.010000	656.020000	1130.970000	646.030000	1289.050000	652.930000	1457.960000	648.950000	1605.920000	642.970000	1759.910000	634.880000	1807.010000	690.000000	816.990000	561.980000
94.030000	671.980000	246.000000	628.010000	414.010000	631.940000	593.000000	642.960000	785.000000	645.940000	975.030000	656.000000	1131.040000	646.010000	1289.030000	652.910000	1458.000000	648.900000	1606.000000	642.940000	1759.940000	634.850000	1807.010000	689.990000	817.030000	561.960000
94.120000	671.960000	246.100000	628.020000	414.060000	631.950000	593.050000	642.950000	785.080000	645.950000	975.100000	655.980000	1131.070000	646.000000	1289.090000	652.880000	1458.050000	648.900000	1606.010000	642.950000	1759.970000	634.820000	1807.110000	689.990000	817.060000	561.940000
94.050000	671.970000	246.010000	628.000000	414.020000	631.920000	593.000000	642.940000	785.050000	645.920000	975.080000	655.950000	1131.050000	645.990000	1289.080000	652.870000	1458.000000	648.900000	1606.000000	642.930000	1759.940000	634.850000	1807.050000	689.980000	817.050000	561.930000
94.190000	671.970000	246.140000	628.000000	414.130000	631.910000	593.120000	642.930000	785.140000	645.920000	975.160000	655.940000	1131.170000	645.970000	1289.200000	652.860000	1458.080000	648.880000	1606.110000	642.920000	1760.080000	634.800000	1807.140000	689.960000	817.160000	561.930000
94.060000	671.970000	246.110000	628.000000	414.050000	631.950000	593.030000	642.970000	785.050000	645.960000	975.050000	655.980000	1131.060000	645.990000	1289.090000	652.870000	1458.020000	648.920000	1606.010000	642.930000	1760.040000	634.830000	1807.060000	689.980000	817.050000	561.950000
94.140000	671.950000	246.100000	627.990000	414.080000	631.920000	593.060000	642.930000	785.080000	645.920000	975.110000	655.930000	1131.100000	645.980000	1289.120000	652.860000	1458.070000	648.880000	1606.030000	642.920000	1760.030000	634.790000	1807.090000	689.960000	817.110000	561.930000
94.060000	671.980000	246.090000	628.010000	414.040000	631.960000	593.050000	642.970000	785.030000	645.950000	975.070000	655.980000	1131.080000	645.980000	1289.110000	652.860000	1458.030000	648.920000	1606.030000	642.930000	1760.010000	634.830000	1807.070000	689.990000	817.070000	561.990000
94.150000	671.890000	246.090000	627.880000	414.110000	631.830000	593.080000	642.840000	785.110000	645.840000	975.170000	655.810000	1131.120000	645.840000	1289.200000	652.700000	1458.090000	648.810000	1606.120000	642.820000	1760.050000	634.610000	1807.180000	689.910000	817.180000	561.850000
94.140000	671.940000	246.090000	627.990000	414.070000	631.900000	593.080000	642.880000	785.110000	645.890000	975.140000	655.900000	1131.120000	645.960000	1289.170000	652.840000	1458.050000	648.860000	1606.080000	642.850000	1760.060000	634.520000	1807.160000	689.950000	817.110000	561.890000
94.130000	671.910000	246.090000	627.890000	414.090000	631.840000	593.080000	642.840000	785.100000	645.860000	975.130000	655.840000	1131.130000	645.860000	1289.150000	652.790000	1458.060000	648.820000	1606.080000	642.850000	1760.050000	634.500000	1807.130000	689.930000	817.120000	561.840000
94.110000	671.980000	246.090000	628.010000	414.050000	631.930000	593.060000	642.930000	785.080000	645.920000	975.100000	655.930000	1131.110000	645.990000	1289.130000	652.830000	1458.030000	648.900000	1606.080000	642.950000	1760.000000	634.690000	1807.100000	690.010000	817.090000	561.960000
94.110000	671.970000	246.090000	628.010000	414.060000	631.960000	593.050000	642.960000	785.050000	645.970000	975.090000	655.990000	1131.110000	646.000000	1289.130000	652.870000	1458.030000	648.930000	1606.070000	642.950000	1760.020000	634.860000	1807.090000	690.020000	817.080000	561.970000
94.120000	671.970000	246.100000	628.010000	414.060000	631.940000	593.060000	642.970000	785.080000	645.960000	975.100000	655.960000	1131.100000	646.000000	1289.140000	652.880000	1458.070000	648.910000	1606.060000	642.970000	1760.030000	634.820000	1807.070000	689.970000	817.110000	561.950000
94.110000	671.970000	246.090000	628.000000	414.080000	631.940000	593.050000	642.950000	785.060000	645.950000	975.080000	655.960000	1131.100000	646.000000	1289.130000	652.880000	1458.070000	648.900000	1606.050000	642.970000	1760.000000	634.820000	1807.080000	689.980000	817.090000	561.940000
94.090000	671.970000	246.070000	627.980000	414.080000	631.940000	593.060000	642.950000	785.070000	645.950000	975.090000	655.960000	1131.110000	646.000000	1289.130000	652.870000	1458.070000	648.900000	1606.060000	642.960000	1760.010000	634.810000	1807.100000	689.980000	817.090000	561.960000
94.080000	671.970000	246.060000	627.980000	414.050000	631.950000	593.010000	642.970000	785.050000	645.960000	975.050000	655.990000	1131.040000	646.000000	1289.120000	652.890000	1458.030000	648.920000	1606.030000	642.960000	1759.980000	634.810000	1807.080000	689.980000	817.060000	561.970000
94.080000	671.970000	246.060000	628.010000	414.070000	631.970000	593.020000	643.000000	785.040000	645.970000	975.070000	656.000000	1131.050000	646.020000	1289.110000	652.910000	1458.020000	648.920000	1606.030000	642.960000	1759.980000	634.850000	1807.080000	689.990000	817.050000	561.990000
94.070000	671.980000	246.060000	628.010000	414.040000	631.970000	593.010000	642.990000	785.020000	645.980000	975.060000	656.000000	1131.050000	646.020000	1289.090000	652.900000	1458.010000	648.930000	1606.020000	642.950000	1759.960000	634.840000	1807.060000	689.990000	817.030000	561.980000
93.950000	671.980000	245.960000	628.010000	413.950000	631.960000	592.930000	642.990000	784.950000	645.960000	974.940000	656.000000	1130.960000	646.010000	1288.990000	652.910000	1457.930000	648.910000	1605.910000	642.960000	1759.860000	634.820000	1806.950000	689.990000	816.960000	561.970000
94.070000	671.960000	246.060000	628.010000	414.020000	631.930000	592.980000	642.960000	785.010000	645.930000	975.040000	655.980000	1131.070000	646.020000	1289.110000	652.900000	1458.020000	648.900000	1606.030000	642.960000	1759.960000	634.820000	1807.060000	689.980000	817.010000	561.970000
94.060000	672.040000	246.060000	628.110000	414.030000	632.030000	593.010000	643.060000	785.020000	646.050000	975.040000	656.090000	1131.060000	646.050000	1289.110000	652.970000	1458.010000	648.990000	1606.020000	643.040000	1759.950000	634.910000	1807.060000	690.030000	817.030000	562.040000
94.060000	671.960000	246.050000	627.980000	414.030000	631.920000	593.020000	642.970000	785.030000	645.940000	975.040000	655.980000	1131.070000	646.010000	1289.110000	652.900000	1458.020000	648.900000	1606.030000	642.940000	1759.980000	634.820000	1807.050000	689.990000	817.050000	561.950000
94.060000	671.980000	246.060000	628.000000	414.050000	631.960000	593.040000	642.980000	785.050000	645.950000	975.040000	655.980000	1131.070000	646.010000	1289.110000	652.900000	1458.030000	648.910000	1606.030000	642.940000	1759.970000	634.820000	1807.060000	690.000000	817.060000	561.980000
94.060000	671.960000	246.090000	627.980000	414.050000	631.920000	593.040000	642.920000	785.060000	645.910000	975.070000	655.920000	1131.080000	645.940000	1289.120000	652.850000	1458.030000	648.850000	1606.040000	642.940000	1759.980000	634.760000	1807.090000	689.950000	817.080000	561.940000
94.060000	671.970000	246.070000	628.000000	414.020000	631.960000	593.010000	642.980000	785.020000	645.940000	975.040000	655.960000	1131.060000	646.010000	1289.110000	652.880000	1458.000000	648.920000	1606.030000	642.950000	1759.990000	634.800000	1807.050000	689.970000	817.050000	561.970000
94.060000	671.990000	246.080000	628.050000	414.020000	631.980000	593.000000	643.020000	785.010000	645.980000	975.040000	656.010000	1131.060000	646.070000	1289.090000	652.990000	1458.010000	648.990000	1606.020000	643.050000	1759.930000	634.890000	1807.060000	689.990000	817.060000	562.060000
94.060000	671.960000	246.070000	627.970000	414.020000	631.920000	593.010000	642.970000	785.020000	645.940000	975.050000	655.970000	1131.070000	645.990000	1289.100000	652.860000	1458.010000	648.880000	1606.030000	642.940000	1759.980000	634.780000	1807.060000	689.980000	817.060000	561.950000
94.020000	672.020000	246.040000	628.080000	413.990000	632.020000	592.980000	643.020000	785.000000	646.000000	975.020000	656.050000	1131.040000	646.070000	1289.080000	652.990000	1457.960000	648.980000	1606.000000	643.020000	1759.940000	634.860000	1807.010000	690.040000	817.030000	562.040000
94.060000	671.960000	246.050000	627.970000	414.020000	631.930000	593.000000	642.960000	785.000000	645.940000	975.040000	655.970000	1131.050000	645.990000	1289.090000	652.870000	1458.010000	648.910000	1606.020000	642.930000	1759.990000	634.820000	1807.050000	689.990000	817.050000	561.950000
94.060000	671.960000	246.050000	627.980000	414.010000	631.930000	592.990000	642.970000	785.000000	645.940000	975.020000	655.970000	1131.050000	645.990000	1289.080000	652.880000	1458.000000	648.900000	1606.010000	642.940000	1759.960000	634.820000	1807.030000	689.990000	817.050000	561.970000
94.040000	671.970000	246.020000	627.980000	414.000000	631.950000	592.970000	642.980000	784.980000	645.950000	975.010000	655.980000	1131.030000	646.000000	1289.070000	652.900000	1457.990000	648.910000	1606.000000	642.960000	1759.960000	634.820000	1807.010000	689.990000	816.990000	561.970000
94.060000	671.960000	246.040000	627.980000	414.020000	631.930000	593.040000	642.980000	785.020000	645.940000	975.020000	655.970000	1131.050000	645.990000	1289.070000	652.900000	1458.000000	648.900000	1606.010000	642.940000	1759.990000	634.800000	1807.040000	689.990000	817.070000	561.960000
94.080000	671.950000	246.050000	627.980000	414.050000	631.920000	593.040000	642.960000	785.040000	645.920000	975.050000	655.940000	1131.060000	645.940000	1289.100000	652.860000	1458.020000	648.880000	1606.020000	642.930000	1760.000000	634.760000	1807.070000	689.970000	817.080000	561.930000
94.060000	672.000000	246.050000	628.000000	414.050000	631.970000	593.040000	642.980000	785.030000	645.950000	975.040000	655.950000	1131.070000	646.010000	1289.100000	652.870000	1458.020000	648.930000	1606.010000	642.960000	1759.980000	634.780000	1807.070000	690.030000	817.080000	561.980000
94.040000	671.960000	246.040000	628.010000	414.010000	631.950000	592.980000	642.990000	785.020000	645.940000	975.040000	655.950000	1131.040000	646.010000	1289.080000	652.880000	1457.990000	648.920000	1606.000000	642.950000	1759.980000	634.770000	1807.030000	689.990000	817.040000	561.960000
94.060000	671.960000	246.070000	628.010000	414.050000	631.950000	593.010000	642.990000	785.030000	645.950000	975.070000	655.950000	1131.080000	646.000000	1289.100000	652.880000	1458.030000	648.900000	1606.020000	642.940000	1759.980000	634.790000	1807.050000	689.990000	817.060000	561.970000
94.080000	671.950000	246.080000	628.010000	414.090000	631.920000	593.070000	642.980000	785.060000	645.940000	975.080000	655.960000	1131.110000	645.980000	1289.120000	652.880000	1458.040000	648.900000	1606.120000	642.940000	1760.010000	634.760000	1807.100000	689.970000	817.090000	561.940000
94.050000	671.960000	246.060000	627.990000	414.010000	631.930000	592.960000	642.970000	784.990000	645.940000	974.980000	655.930000	1131.060000	645.980000	1289.080000	652.880000	1457.990000	648.900000	1606.010000	642.940000	1759.900000	634.760000	1807.000000	689.980000	817.000000	561.940000
94.060000	671.970000	246.070000	627.990000	414.040000	631.960000	593.050000	642.970000	785.030000	645.940000	975.080000	655.960000	1131.080000	646.000000	1289.100000	652.880000	1458.030000	648.910000	1606.030000	642.960000	1760.000000	634.780000	1807.080000	689.980000	817.090000	561.960000
94.060000	672.000000	246.070000	628.050000	414.030000	631.990000	593.000000	643.000000	785.030000	645.960000	975.060000	655.990000	1131.080000	646.010000	1289.100000	652.900000	1458.020000	648.930000	1606.010000	642.970000	1759.990000	634.800000	1807.080000	690.030000	817.070000	561.980000
94.060000	671.970000	246.050000	627.980000	414.010000	631.930000	592.990000	642.970000	785.010000	645.950000	975.040000	655.950000	1131.060000	645.990000	1289.090000	652.900000	1457.990000	648.900000	1606.010000	642.960000	1759.960000	634.780000	1807.020000	689.980000	817.030000	561.960000
94.070000	671.980000	246.060000	628.070000	414.050000	631.990000	593.040000	643.000000	785.060000	645.980000	975.070000	656.000000	1131.080000	646.010000	1289.080000	652.890000	1458.040000	648.940000	1606.020000	642.970000	1760.050000	634.850000	1807.110000	690.000000	817.100000	562.020000
94.070000	671.970000	246.060000	628.000000	414.050000	631.950000	593.040000	642.970000	785.040000	645.950000	975.050000	655.950000	1131.060000	646.000000	1289.110000	652.930000	1458.030000	648.930000	1606.030000	642.970000	1759.980000	634.820000	1807.050000	689.990000	817.070000	561.940000
94.070000	671.990000	246.070000	628.000000	414.050000	631.950000	593.040000	642.990000	785.050000	645.960000	975.070000	655.980000	1131.060000	646.000000	1289.110000	652.930000	1458.030000	648.940000	1606.030000	642.970000	1760.000000	634.830000	1807.070000	690.000000	817.080000	561.970000
94.070000	671.990000	246.070000	628.000000	414.060000	631.970000	593.030000	642.980000	785.030000	645.970000	975.050000	655.960000	1131.070000	646.010000	1289.110000	652.920000	1458.020000	648.940000	1606.030000	642.970000	1759.980000	634.850000	1807.060000	690.000000	817.080000	561.990000
94.060000	671.960000	246.060000	627.960000	414.030000	631.890000	593.020000	642.920000	785.020000	645.880000	975.030000	655.900000	1131.050000	645.940000	1289.090000	652.860000	1457.970000	648.860000	1606.020000	642.940000	1759.950000	634.800000	1807.060000	689.960000	817.050000	561.880000
94.060000	671.980000	246.060000	628.000000	414.050000	631.950000	593.030000	642.960000	785.040000	645.910000	975.040000	655.980000	1131.050000	646.010000	1289.110000	652.880000	1457.990000	648.920000	1606.020000	642.950000	1759.950000	634.830000	1807.060000	689.990000	817.050000	561.980000
94.070000	671.990000	246.050000	628.000000	414.060000	631.940000	593.060000	642.970000	785.020000	645.920000	975.060000	655.940000	1131.070000	645.990000	1289.120000	652.890000	1458.010000	648.900000	1606.020000	642.950000	1759.970000	634.810000	1807.080000	689.980000	817.070000	561.960000
94.060000	672.000000	246.050000	628.020000	414.050000	631.970000	593.020000	643.000000	785.010000	645.960000	975.040000	655.980000	1131.050000	646.020000	1289.090000	652.920000	1457.990000	648.930000	1606.010000	642.970000	1759.960000	634.830000	1807.060000	690.000000	817.050000	561.980000
94.050000	672.000000	246.050000	628.010000	414.050000	631.980000	593.010000	643.010000	785.000000	645.980000	975.040000	656.000000	1131.050000	646.020000	1289.090000	652.930000	1458.000000	648.940000	1606.010000	642.960000	1759.980000	634.860000	1807.050000	690.000000	817.040000	562.020000
94.050000	672.000000	246.060000	628.010000	414.030000	631.960000	593.010000	642.970000	785.000000	645.940000	975.030000	655.980000	1131.040000	646.020000	1289.080000	652.930000	1457.990000	648.930000	1605.990000	642.970000	1759.950000	634.820000	1807.020000	690.000000	817.030000	561.980000
94.060000	671.990000	246.050000	628.010000	414.040000	631.950000	593.030000	642.960000	785.030000	645.940000	975.040000	655.970000	1131.050000	646.020000	1289.080000	652.910000	1457.990000	648.920000	1605.990000	642.970000	1759.950000	634.820000	1807.050000	690.000000	817.040000	561.970000
94.060000	671.990000	246.050000	628.010000	414.050000	631.990000	593.030000	642.990000	785.050000	645.970000	975.050000	655.990000	1131.050000	646.020000	1289.100000	652.920000	1458.010000	648.940000	1605.990000	642.960000	1759.980000	634.840000	1807.050000	690.000000	817.040000	561.990000
94.060000	671.990000	246.040000	627.990000	414.030000	631.940000	593.010000	642.960000	785.000000	645.920000	975.030000	655.920000	1131.030000	646.010000	1289.080000	652.900000	1457.960000	648.900000	1606.000000	642.970000	1759.910000	634.760000	1807.010000	689.990000	817.010000	561.970000
94.060000	671.990000	246.060000	628.010000	414.080000	631.960000	593.050000	642.990000	785.040000	645.960000	975.060000	655.980000	1131.060000	646.020000	1289.090000	652.920000	1458.000000	648.930000	1606.010000	642.970000	1759.990000	634.820000	1807.040000	689.990000	817.080000	561.970000
94.060000	671.990000	246.060000	628.010000	414.070000	631.960000	593.040000	642.980000	785.040000	645.950000	975.050000	655.970000	1131.060000	646.020000	1289.090000	652.910000	1458.000000	648.940000	1606.020000	642.970000	1759.990000	634.820000	1807.040000	690.000000	817.070000	561.980000
94.050000	671.990000	246.040000	628.000000	414.020000	631.970000	593.010000	642.990000	785.000000	645.960000	974.990000	655.980000	1130.980000	646.020000	1289.010000	652.910000	1457.960000	648.900000	1605.990000	642.970000	1759.900000	634.810000	1807.010000	690.000000	817.020000	561.990000
94.050000	672.010000	246.070000	628.080000	414.070000	632.020000	593.030000	643.050000	785.040000	646.010000	975.030000	656.010000	1131.050000	646.030000	1289.090000	652.990000	1458.010000	648.970000	1605.990000	643.040000	1760.000000	634.890000	1807.050000	690.020000	817.060000	562.010000
94.060000	671.920000	246.060000	627.960000	414.070000	631.890000	593.030000	642.910000	785.030000	645.880000	975.030000	655.880000	1131.060000	645.900000	1289.110000	652.830000	1458.010000	648.850000	1606.010000	642.940000	1759.980000	634.700000	1807.070000	689.940000	817.050000	561.900000
94.050000	672.000000	246.060000	627.980000	414.060000	631.910000	593.020000	642.960000	785.010000	645.940000	975.040000	655.950000	1131.050000	645.970000	1289.090000	652.850000	1458.010000	648.870000	1606.020000	642.940000	1759.990000	634.850000	1807.070000	689.950000	817.040000	561.950000
94.050000	671.990000	246.030000	627.980000	414.030000	631.940000	593.000000	642.970000	784.990000	645.950000	975.020000	655.960000	1131.030000	645.980000	1289.080000	652.880000	1457.980000	648.930000	1606.010000	642.960000	1759.980000	634.860000	1807.050000	690.020000	817.040000	561.960000
94.060000	671.920000	246.030000	627.860000	414.030000	631.840000	593.010000	642.860000	785.020000	645.830000	975.040000	655.820000	1131.050000	645.890000	1289.080000	652.780000	1458.010000	648.840000	1606.020000	642.860000	1759.990000	634.640000	1807.070000	689.930000	817.030000	561.870000
94.060000	671.930000	246.040000	627.980000	414.030000	631.880000	593.000000	642.930000	785.020000	645.890000	975.030000	655.940000	1131.040000	645.920000	1289.080000	652.850000	1457.990000	648.900000	1606.020000	642.960000	1759.980000	634.700000	1807.050000	689.970000	817.020000	561.920000
94.050000	671.940000	246.040000	627.970000	414.030000	631.910000	593.010000	642.940000	785.010000	645.910000	975.040000	655.940000	1131.050000	645.950000	1289.090000	652.860000	1457.990000	648.900000	1606.020000	642.960000	1759.960000	634.780000	1807.040000	689.970000	817.030000	561.950000
94.060000	671.940000	246.040000	627.970000	414.030000	631.890000	593.010000	642.910000	785.010000	645.890000	975.020000	655.900000	1131.050000	645.930000	1289.080000	652.840000	1458.000000	648.860000	1606.020000	642.940000	1759.900000	634.720000	1807.040000	689.940000	817.010000	561.930000
94.050000	672.000000	246.040000	628.050000	414.020000	632.010000	592.990000	643.030000	785.000000	646.000000	975.010000	656.040000	1131.040000	646.050000	1289.070000	652.970000	1457.970000	648.960000	1606.000000	643.020000	1759.910000	634.910000	1807.030000	690.030000	817.030000	562.020000
94.030000	671.950000	246.020000	627.980000	413.990000	631.900000	592.960000	642.920000	784.960000	645.890000	975.000000	655.920000	1131.030000	645.930000	1289.080000	652.830000	1457.960000	648.850000	1605.990000	642.910000	1759.890000	634.710000	1807.000000	689.960000	817.000000	561.920000
94.030000	671.960000	246.030000	627.980000	414.000000	631.920000	592.980000	642.930000	784.980000	645.900000	975.010000	655.910000	1131.030000	645.950000	1289.080000	652.830000	1457.970000	648.880000	1605.980000	642.910000	1759.900000	634.730000	1807.010000	689.960000	817.000000	561.930000
94.040000	671.980000	246.040000	627.990000	414.010000	631.940000	592.990000	642.960000	784.990000	645.940000	975.030000	655.970000	1131.050000	645.950000	1289.070000	652.860000	1457.980000	648.920000	1605.990000	642.930000	1759.970000	634.790000	1807.000000	689.980000	817.030000	561.950000
94.050000	671.980000	246.040000	627.990000	414.040000	631.940000	593.060000	642.960000	785.060000	645.930000	975.080000	655.960000	1131.070000	645.970000	1289.120000	652.880000	1458.030000	648.930000	1606.090000	642.950000	1759.970000	634.790000	1807.060000	690.000000	817.060000	561.960000
94.070000	671.960000	246.070000	627.970000	414.050000	631.910000	593.050000	642.940000	785.050000	645.920000	975.080000	655.940000	1131.080000	645.960000	1289.110000	652.870000	1458.020000	648.890000	1606.090000	642.940000	1760.010000	634.750000	1807.070000	689.990000	817.080000	561.930000
94.050000	672.020000	246.050000	628.010000	413.990000	631.970000	593.030000	642.980000	785.020000	645.970000	975.050000	655.980000	1131.040000	645.990000	1289.110000	652.880000	1457.990000	648.930000	1605.990000	642.950000	1759.970000	634.830000	1807.040000	689.990000	817.030000	561.990000
94.070000	671.980000	246.070000	628.000000	414.060000	631.970000	593.030000	642.960000	785.040000	645.960000	975.040000	655.950000	1131.080000	646.000000	1289.120000	652.870000	1458.030000	648.910000	1606.030000	642.940000	1759.970000	634.840000	1807.060000	689.980000	817.060000	561.960000
94.060000	671.970000	246.050000	628.000000	414.030000	631.980000	593.010000	642.980000	785.020000	645.960000	975.030000	655.960000	1131.070000	646.020000	1289.110000	652.890000	1458.010000	648.940000	1606.030000	642.940000	1759.950000	634.850000	1807.050000	689.990000	817.050000	561.970000
94.030000	672.020000	246.030000	628.050000	414.020000	632.040000	592.990000	643.010000	784.990000	646.020000	975.010000	656.040000	1131.030000	646.090000	1289.080000	652.960000	1457.980000	648.980000	1606.000000	643.030000	1759.930000	634.920000	1807.000000	690.050000	817.030000	562.000000
94.010000	672.000000	246.010000	628.010000	413.990000	631.980000	592.970000	642.990000	784.970000	645.990000	974.990000	656.000000	1131.020000	646.040000	1289.060000	652.900000	1457.950000	648.940000	1605.980000	642.950000	1759.920000	634.910000	1806.990000	690.010000	817.010000	561.990000
94.120000	671.980000	246.120000	628.010000	414.080000	631.960000	593.070000	642.970000	785.060000	645.960000	975.100000	655.970000	1131.120000	645.970000	1289.170000	652.890000	1458.050000	648.940000	1606.100000	642.950000	1760.070000	634.900000	1807.110000	690.000000	817.120000	561.970000
94.100000	671.980000	246.050000	628.000000	414.060000	631.950000	593.030000	642.960000	785.050000	645.950000	975.070000	655.960000	1131.080000	645.980000	1289.100000	652.900000	1458.030000	648.930000	1606.010000	642.950000	1760.020000	634.860000	1807.110000	690.000000	817.080000	561.970000
94.080000	671.960000	246.040000	627.990000	414.050000	631.920000	593.020000	642.930000	785.030000	645.920000	975.050000	655.920000	1131.070000	645.980000	1289.100000	652.900000	1458.020000	648.870000	1606.020000	642.940000	1759.980000	634.780000	1807.080000	689.950000	817.060000	561.940000
94.080000	672.020000	246.050000	628.000000	414.060000	632.020000	593.020000	643.010000	785.030000	645.980000	975.060000	656.030000	1131.060000	646.050000	1289.090000	652.890000	1458.020000	648.970000	1606.030000	642.980000	1760.020000	634.880000	1807.070000	690.040000	817.070000	561.990000
94.070000	671.940000	246.050000	627.930000	414.060000	631.890000	593.010000	642.890000	785.020000	645.880000	975.060000	655.900000	1131.080000	645.920000	1289.100000	652.770000	1458.010000	648.850000	1606.030000	642.870000	1760.000000	634.700000	1807.070000	689.950000	817.060000	561.890000
94.080000	671.970000	246.060000	628.010000	414.070000	632.000000	593.030000	642.970000	785.060000	645.970000	975.060000	655.950000	1131.080000	646.020000	1289.130000	652.900000	1458.040000	648.900000	1606.030000	642.950000	1760.010000	634.870000	1807.070000	690.000000	817.090000	561.980000
94.140000	671.950000	246.110000	627.990000	414.110000	631.920000	593.130000	642.940000	785.110000	645.910000	975.160000	655.900000	1131.170000	645.950000	1289.240000	652.840000	1458.070000	648.880000	1606.140000	642.950000	1760.190000	634.700000	1807.150000	689.980000	817.160000	561.950000
94.090000	671.930000	246.080000	627.960000	414.080000	631.870000	593.030000	642.890000	785.040000	645.870000	975.070000	655.890000	1131.080000	645.940000	1289.110000	652.820000	1458.040000	648.860000	1606.030000	642.880000	1760.140000	634.850000	1807.070000	689.940000	817.070000	561.880000
94.080000	672.000000	246.090000	628.020000	414.080000	632.000000	593.040000	643.010000	785.050000	645.980000	975.070000	656.010000	1131.070000	646.050000	1289.110000	652.950000	1458.030000	648.970000	1606.020000	642.980000	1760.120000	634.960000	1807.070000	690.000000	817.090000	561.990000
94.070000	671.970000	246.070000	627.970000	414.040000	631.950000	593.030000	642.980000	785.020000	645.920000	975.050000	655.960000	1131.070000	645.980000	1289.110000	652.860000	1458.010000	648.920000	1606.020000	642.980000	1760.110000	634.940000	1807.050000	689.990000	817.070000	561.930000
94.050000	671.980000	246.060000	628.020000	414.030000	631.980000	593.000000	642.970000	785.030000	645.950000	975.060000	655.970000	1131.060000	645.990000	1289.100000	652.880000	1458.020000	648.930000	1606.030000	642.980000	1760.000000	634.630000	1807.030000	689.990000	817.030000	561.980000
94.060000	672.040000	246.060000	628.050000	414.050000	632.070000	593.010000	643.060000	785.020000	646.050000	975.050000	656.090000	1131.060000	646.080000	1289.100000	653.010000	1458.030000	649.010000	1606.020000	643.060000	1760.010000	634.880000	1807.020000	690.070000	817.070000	562.040000
94.050000	671.970000	246.040000	627.980000	414.010000	631.950000	592.970000	642.930000	785.000000	645.900000	975.050000	655.940000	1131.050000	646.000000	1289.110000	652.860000	1458.000000	648.920000	1606.000000	642.950000	1759.950000	634.820000	1807.020000	689.980000	817.000000	561.970000
94.040000	671.960000	246.050000	628.040000	414.020000	631.950000	592.990000	643.000000	785.010000	645.940000	975.050000	655.960000	1131.050000	646.000000	1289.110000	652.900000	1458.010000	648.930000	1606.000000	642.950000	1759.940000	634.840000	1807.040000	689.970000	817.020000	561.970000
94.070000	671.960000	246.040000	627.970000	414.040000	631.950000	593.050000	642.960000	785.070000	645.940000	975.100000	655.950000	1131.100000	645.980000	1289.120000	652.910000	1458.050000	648.910000	1606.040000	642.940000	1760.020000	634.850000	1807.100000	689.970000	817.090000	561.970000
94.060000	671.940000	246.030000	627.960000	414.030000	631.930000	592.990000	642.920000	785.020000	645.890000	975.050000	655.920000	1131.070000	645.980000	1289.110000	652.820000	1458.000000	648.850000	1606.020000	642.940000	1759.970000	634.780000	1807.050000	689.910000	817.050000	561.910000
94.070000	671.940000	246.050000	627.960000	414.040000	631.920000	593.030000	642.930000	785.040000	645.890000	975.070000	655.930000	1131.080000	645.970000	1289.130000	652.840000	1458.040000	648.870000	1606.040000	642.930000	1760.040000	634.750000	1807.070000	689.930000	817.070000	561.900000
94.100000	671.950000	246.080000	627.960000	414.070000	631.930000	593.070000	642.930000	785.060000	645.880000	975.090000	655.930000	1131.090000	645.970000	1289.130000	652.840000	1458.060000	648.880000	1606.050000	642.920000	1760.060000	634.770000	1807.090000	689.930000	817.110000	561.910000
94.060000	671.970000	246.060000	628.030000	414.030000	631.980000	592.980000	643.000000	785.020000	645.950000	975.050000	656.010000	1131.060000	645.990000	1289.100000	652.910000	1458.000000	648.940000	1606.020000	643.000000	1759.960000	634.900000	1807.060000	690.000000	817.030000	561.990000
94.080000	671.950000	246.050000	627.950000	414.060000	631.930000	593.040000	642.940000	785.040000	645.910000	975.070000	655.920000	1131.080000	645.970000	1289.120000	652.820000	1458.050000	648.900000	1606.040000	642.910000	1760.040000	634.780000	1807.070000	689.930000	817.080000	561.940000
94.080000	671.970000	246.060000	627.980000	414.060000	631.940000	593.040000	642.980000	785.060000	645.920000	975.070000	655.980000	1131.080000	645.970000	1289.120000	652.900000	1458.050000	648.930000	1606.050000	642.940000	1760.040000	634.780000	1807.070000	689.990000	817.090000	561.960000
94.070000	671.980000	246.050000	627.990000	414.040000	631.960000	593.020000	642.980000	785.040000	645.950000	975.060000	655.980000	1131.070000	645.990000	1289.110000	652.890000	1458.030000	648.930000	1606.030000	642.950000	1760.030000	634.810000	1807.050000	689.980000	817.080000	561.960000
94.090000	672.000000	246.070000	628.050000	414.050000	632.000000	593.040000	643.030000	785.060000	645.990000	975.080000	656.000000	1131.080000	646.030000	1289.130000	652.910000	1458.050000	648.990000	1606.040000	642.960000	1760.070000	634.920000	1807.090000	689.990000	817.100000	561.990000
94.070000	671.940000	246.050000	627.960000	414.030000	631.910000	593.020000	642.940000	785.050000	645.890000	975.070000	655.910000	1131.090000	645.970000	1289.140000	652.870000	1458.030000	648.890000	1606.050000	642.940000	1760.020000	634.740000	1807.080000	689.940000	817.060000	561.940000
94.080000	672.020000	246.080000	628.070000	414.050000	632.020000	593.040000	643.070000	785.060000	646.020000	975.080000	656.050000	1131.090000	646.090000	1289.140000	652.950000	1458.070000	649.020000	1606.040000	643.030000	1760.040000	634.960000	1807.080000	690.020000	817.090000	562.040000
94.080000	671.990000	246.070000	628.020000	414.080000	631.960000	593.050000	642.960000	785.060000	645.940000	975.090000	655.980000	1131.100000	645.990000	1289.160000	652.910000	1458.060000	648.950000	1606.050000	642.940000	1760.060000	634.900000	1807.070000	689.990000	817.110000	561.970000
94.080000	671.940000	246.080000	627.950000	414.110000	631.900000	593.070000	642.930000	785.090000	645.900000	975.100000	655.880000	1131.110000	645.940000	1289.170000	652.830000	1458.060000	648.900000	1606.080000	642.910000	1760.040000	634.720000	1807.100000	689.930000	817.110000	561.950000
94.190000	672.000000	246.160000	628.020000	414.130000	631.980000	593.130000	643.000000	785.160000	645.960000	975.150000	655.980000	1131.160000	645.980000	1289.190000	652.900000	1458.110000	648.950000	1606.110000	642.990000	1760.080000	634.820000	1807.180000	689.970000	817.180000	561.990000
94.070000	671.960000	246.040000	627.990000	414.090000	631.950000	593.070000	642.960000	785.060000	645.930000	975.080000	655.960000	1131.080000	645.990000	1289.150000	652.890000	1458.070000	648.910000	1606.080000	642.930000	1760.040000	634.750000	1807.100000	689.960000	817.110000	561.950000
94.110000	671.990000	246.150000	627.990000	414.110000	631.960000	593.100000	642.970000	785.090000	645.950000	975.110000	655.960000	1131.120000	645.980000	1289.190000	652.890000	1458.090000	648.930000	1606.090000	642.940000	1760.060000	634.770000	1807.110000	689.970000	817.120000	561.970000
94.100000	672.000000	246.070000	628.060000	414.080000	632.020000	593.080000	643.010000	785.080000	646.020000	975.080000	656.050000	1131.110000	646.050000	1289.160000	652.990000	1458.040000	648.980000	1606.070000	643.040000	1760.060000	634.880000	1807.100000	690.030000	817.120000	562.040000
94.100000	672.000000	246.080000	628.000000	414.110000	631.960000	593.100000	642.980000	785.080000	645.950000	975.100000	655.980000	1131.100000	646.000000	1289.170000	652.900000	1458.070000	648.940000	1606.080000	642.930000	1760.090000	634.790000	1807.120000	689.990000	817.150000	561.970000
94.100000	671.990000	246.080000	627.990000	414.080000	631.950000	593.070000	642.970000	785.090000	645.950000	975.090000	655.970000	1131.110000	646.000000	1289.180000	652.900000	1458.050000	648.940000	1606.070000	642.950000	1760.080000	634.800000	1807.110000	690.000000	817.080000	561.960000
94.100000	671.990000	246.090000	627.990000	414.110000	631.960000	593.090000	642.980000	785.100000	645.960000	975.110000	655.990000	1131.130000	646.030000	1289.170000	652.910000	1458.070000	648.950000	1606.080000	642.960000	1760.080000	634.800000	1807.150000	690.000000	817.150000	561.980000
94.080000	671.980000	246.090000	628.000000	414.090000	631.950000	593.050000	642.990000	785.060000	645.960000	975.070000	655.990000	1131.080000	646.010000	1289.170000	652.910000	1458.040000	648.930000	1606.060000	642.960000	1760.060000	634.800000	1807.120000	690.000000	817.110000	561.970000
94.100000	671.930000	246.110000	627.950000	414.110000	631.910000	593.090000	642.920000	785.100000	645.920000	975.140000	655.920000	1131.120000	645.940000	1289.160000	652.850000	1458.070000	648.880000	1606.080000	642.940000	1760.080000	634.760000	1807.130000	689.970000	817.120000	561.930000
94.090000	671.980000	246.080000	628.010000	414.060000	631.940000	593.050000	642.980000	785.080000	645.950000	975.050000	655.940000	1131.100000	646.000000	1289.150000	652.860000	1458.030000	648.900000	1606.040000	642.960000	1760.040000	634.790000	1807.110000	690.000000	817.090000	561.960000
94.090000	671.900000	246.080000	627.900000	414.080000	631.860000	593.040000	642.870000	785.060000	645.850000	975.060000	655.860000	1131.110000	645.930000	1289.130000	652.810000	1458.050000	648.850000	1606.060000	642.870000	1760.040000	634.600000	1807.110000	689.910000	817.090000	561.930000
94.080000	671.980000	246.090000	627.960000	414.080000	631.930000	593.070000	642.910000	785.090000	645.900000	975.070000	655.900000	1131.110000	645.950000	1289.130000	652.820000	1458.050000	648.900000	1606.080000	642.950000	1760.080000	634.630000	1807.100000	689.970000	817.100000	561.940000
94.100000	671.930000	246.090000	627.940000	414.070000	631.910000	593.050000	642.920000	785.070000	645.890000	975.060000	655.900000	1131.110000	645.940000	1289.120000	652.820000	1458.050000	648.890000	1606.060000	642.930000	1760.070000	634.720000	1807.100000	689.960000	817.070000	561.930000
94.090000	671.990000	246.080000	628.000000	414.100000	631.970000	593.080000	642.970000	785.080000	645.960000	975.090000	656.000000	1131.110000	646.000000	1289.140000	652.950000	1458.080000	648.960000	1606.060000	642.950000	1760.060000	634.830000	1807.130000	689.970000	817.110000	561.950000
94.090000	671.980000	246.080000	628.030000	414.070000	632.000000	593.060000	643.020000	785.050000	645.980000	975.070000	656.020000	1131.100000	646.030000	1289.130000	652.950000	1458.070000	648.970000	1606.050000	642.960000	1760.050000	634.850000	1807.110000	690.000000	817.100000	561.990000
94.060000	671.980000	246.000000	628.040000	414.040000	631.980000	593.010000	642.990000	785.010000	645.970000	975.000000	655.990000	1131.060000	646.030000	1289.120000	652.940000	1458.020000	648.950000	1606.030000	642.960000	1759.980000	634.880000	1807.020000	690.010000	817.060000	562.000000
94.210000	671.980000	246.140000	628.040000	414.160000	631.980000	593.140000	642.990000	785.120000	645.970000	975.150000	655.960000	1131.190000	645.900000	1289.240000	652.610000	1458.110000	648.470000	1606.160000	642.330000	1760.140000	633.180000	1807.280000	688.970000	817.180000	561.990000
94.050000	672.070000	246.030000	628.130000	414.000000	632.080000	593.000000	643.010000	785.000000	645.970000	975.010000	655.960000	1131.040000	645.780000	1289.060000	651.900000	1457.980000	647.250000	1606.010000	640.480000	1759.870000	630.710000	1807.240000	686.150000	816.990000	561.950000
94.140000	672.250000	246.060000	628.270000	414.080000	632.170000	593.080000	643.050000	785.080000	645.960000	975.120000	655.850000	1131.140000	645.640000	1289.170000	651.270000	1458.050000	646.140000	1606.010000	639.010000	1760.030000	629.570000	1807.400000	684.070000	817.100000	561.940000
94.080000	672.450000	246.050000	628.460000	414.040000	632.330000	593.030000	643.180000	785.030000	646.050000	975.080000	655.970000	1131.050000	645.790000	1289.120000	651.440000	1458.020000	646.160000	1605.980000	638.860000	1759.960000	630.000000	1807.710000	683.800000	817.080000	561.970000
94.080000	672.930000	246.020000	628.820000	414.070000	632.200000	593.040000	643.130000	785.040000	646.020000	975.090000	655.950000	1131.070000	645.790000	1289.120000	651.530000	1458.030000	646.510000	1605.980000	639.360000	1759.980000	630.600000	1807.710000	684.580000	817.090000	561.950000
94.100000	672.740000	246.040000	628.630000	414.080000	632.080000	593.080000	643.080000	785.060000	646.010000	975.090000	655.960000	1131.090000	645.810000	1289.140000	651.890000	1458.040000	646.950000	1606.020000	639.960000	1760.000000	630.720000	1807.750000	685.160000	817.100000	561.970000
94.100000	672.670000	246.010000	628.600000	414.060000	632.080000	593.040000	643.070000	785.040000	646.020000	975.070000	655.970000	1131.070000	645.820000	1289.130000	651.760000	1458.000000	646.800000	1606.010000	640.160000	1759.910000	630.000000	1807.760000	685.360000	817.060000	561.990000
94.090000	672.860000	246.010000	628.770000	414.020000	632.220000	593.010000	643.110000	785.030000	646.010000	975.060000	655.960000	1131.060000	645.780000	1289.120000	651.610000	1457.990000	646.460000	1605.990000	639.370000	1759.920000	629.050000	1807.770000	684.370000	817.030000	561.980000
94.100000	673.050000	246.030000	628.990000	414.030000	632.360000	593.020000	643.160000	785.030000	646.000000	975.070000	655.920000	1131.060000	645.630000	1289.100000	651.180000	1458.010000	645.940000	1605.980000	638.780000	1759.940000	628.610000	1807.770000	683.680000	817.020000	561.920000
94.090000	673.040000	246.020000	629.000000	414.030000	632.350000	593.020000	643.150000	785.030000	646.000000	975.060000	655.880000	1131.060000	645.630000	1289.100000	651.060000	1458.010000	645.340000	1605.970000	638.070000	1759.910000	628.280000	1807.750000	682.950000	817.030000	561.930000
94.080000	672.890000	246.000000	628.810000	414.030000	632.200000	593.010000	643.120000	785.030000	645.990000	975.040000	655.880000	1131.050000	645.610000	1289.090000	650.990000	1458.000000	645.170000	1605.960000	637.210000	1759.890000	627.560000	1807.800000	681.990000	817.030000	561.930000
94.090000	672.840000	246.030000	628.730000	414.060000	632.200000	593.060000	643.110000	785.080000	646.020000	975.070000	655.910000	1131.070000	645.600000	1289.130000	650.940000	1458.010000	645.020000	1605.960000	636.500000	1759.910000	626.830000	1807.890000	681.090000	817.060000	561.960000
94.100000	672.980000	246.060000	628.990000	414.090000	632.380000	593.060000	643.250000	785.090000	646.060000	975.090000	655.940000	1131.080000	645.600000	1289.160000	650.900000	1458.050000	644.900000	1605.970000	636.290000	1759.910000	626.210000	1807.920000	680.240000	817.080000	561.960000
94.080000	673.240000	246.060000	629.170000	414.060000	632.950000	593.050000	643.360000	785.060000	646.100000	975.050000	655.930000	1131.090000	645.540000	1289.160000	650.730000	1458.000000	644.550000	1605.940000	635.940000	1759.870000	625.110000	1807.890000	679.160000	817.070000	561.930000
94.090000	673.530000	246.050000	629.440000	414.050000	633.140000	593.030000	643.570000	785.050000	646.200000	975.060000	656.030000	1131.070000	645.120000	1289.170000	650.680000	1458.000000	643.960000	1605.950000	635.710000	1759.850000	624.270000	1807.960000	678.220000	817.070000	562.020000
94.100000	673.860000	246.010000	629.640000	414.060000	632.950000	593.030000	643.740000	785.040000	646.060000	975.080000	655.860000	1131.070000	644.970000	1289.180000	650.260000	1458.020000	643.180000	1605.950000	634.860000	1759.830000	623.450000	1808.000000	677.250000	817.060000	561.900000
94.140000	673.700000	246.110000	629.440000	414.130000	632.820000	593.110000	643.650000	785.130000	646.050000	975.160000	655.840000	1131.140000	644.980000	1289.220000	650.010000	1458.110000	642.900000	1606.030000	634.250000	1759.900000	623.220000	1808.050000	676.680000	817.180000	561.910000
94.120000	673.790000	246.090000	629.130000	414.040000	632.940000	593.020000	643.770000	785.070000	646.130000	975.120000	655.960000	1131.060000	645.080000	1289.180000	650.120000	1458.010000	643.230000	1605.950000	634.340000	1759.870000	623.380000	1808.010000	676.800000	817.080000	561.990000
94.060000	673.880000	246.010000	629.140000	414.010000	632.970000	592.980000	643.740000	785.010000	646.080000	975.060000	655.860000	1131.030000	644.980000	1289.110000	650.000000	1457.990000	643.150000	1605.900000	634.270000	1759.740000	623.170000	1807.940000	677.170000	817.030000	561.890000
94.210000	674.010000	246.130000	629.310000	414.140000	633.090000	593.100000	643.850000	785.120000	646.110000	975.180000	655.900000	1131.150000	644.990000	1289.250000	650.010000	1458.100000	643.130000	1606.020000	634.190000	1759.930000	623.010000	1808.080000	677.080000	817.160000	561.940000
94.060000	673.920000	246.010000	629.190000	414.010000	632.980000	592.990000	643.760000	785.020000	646.060000	975.060000	655.890000	1131.040000	644.970000	1289.110000	649.890000	1458.000000	643.000000	1605.910000	634.080000	1759.740000	622.840000	1807.950000	676.980000	817.020000	561.890000
94.070000	673.840000	246.050000	629.120000	414.030000	632.980000	593.030000	643.760000	785.030000	646.090000	975.060000	655.920000	1131.040000	644.970000	1289.130000	649.890000	1458.010000	642.990000	1605.930000	634.000000	1759.730000	622.570000	1807.970000	676.890000	817.060000	561.920000
94.060000	673.820000	246.050000	629.130000	414.010000	632.940000	593.020000	643.760000	785.040000	646.100000	975.090000	655.910000	1131.050000	644.960000	1289.110000	649.790000	1457.990000	642.830000	1605.930000	633.810000	1759.730000	621.820000	1808.000000	676.540000	817.030000	561.930000
94.070000	673.930000	246.050000	629.250000	414.000000	633.000000	593.000000	643.760000	785.020000	646.080000	975.070000	655.860000	1131.030000	644.860000	1289.120000	649.640000	1457.970000	642.650000	1605.920000	633.670000	1759.650000	621.210000	1808.000000	675.760000	817.030000	561.880000
94.080000	674.110000	246.070000	629.570000	414.050000	633.180000	593.020000	643.910000	785.050000	646.140000	975.090000	655.890000	1131.040000	644.920000	1289.150000	649.740000	1458.000000	642.180000	1605.930000	633.700000	1759.720000	621.170000	1808.040000	675.130000	817.070000	561.940000
94.080000	674.100000	246.030000	629.990000	414.040000	633.170000	593.020000	643.920000	785.040000	646.130000	975.080000	655.890000	1131.040000	644.870000	1289.150000	649.510000	1457.980000	641.920000	1605.940000	633.270000	1759.680000	620.230000	1808.050000	674.050000	817.060000	561.940000
94.170000	673.970000	246.060000	629.820000	414.050000	633.050000	593.050000	643.790000	785.090000	646.060000	975.130000	655.760000	1131.100000	644.760000	1289.170000	649.020000	1458.000000	641.780000	1605.950000	632.600000	1759.770000	619.490000	1808.160000	673.210000	817.080000	561.860000
94.140000	673.950000	246.040000	629.830000	414.050000	633.060000	593.040000	643.800000	785.060000	646.070000	975.120000	655.820000	1131.070000	644.790000	1289.160000	649.100000	1457.990000	641.870000	1605.910000	632.090000	1759.740000	619.810000	1808.080000	672.970000	817.060000	561.890000
94.120000	673.960000	246.050000	629.790000	414.050000	633.030000	593.030000	643.780000	785.040000	646.050000	975.100000	655.810000	1131.070000	644.790000	1289.150000	649.120000	1458.000000	641.920000	1605.910000	632.200000	1759.760000	620.180000	1808.070000	673.550000	817.060000	561.860000
94.100000	673.690000	246.030000	629.410000	414.030000	632.850000	593.010000	643.690000	785.040000	646.050000	975.070000	655.850000	1131.040000	644.890000	1289.140000	649.280000	1457.990000	642.080000	1605.890000	632.430000	1759.710000	620.770000	1808.050000	674.350000	817.040000	561.870000
94.090000	672.790000	246.050000	628.730000	414.060000	632.620000	593.040000	643.550000	785.070000	646.040000	975.090000	655.860000	1131.060000	644.910000	1289.150000	649.310000	1457.990000	642.200000	1605.930000	633.060000	1759.750000	621.010000	1808.060000	675.100000	817.050000	561.900000
94.070000	672.130000	246.090000	628.250000	414.060000	632.190000	593.040000	643.140000	785.070000	645.980000	975.110000	655.820000	1131.070000	644.880000	1289.140000	649.290000	1458.000000	642.160000	1605.940000	633.620000	1759.770000	621.020000	1808.070000	675.720000	817.040000	561.860000
94.070000	672.020000	246.090000	628.400000	414.060000	632.320000	593.050000	643.220000	785.040000	646.040000	975.110000	655.850000	1131.070000	644.880000	1289.140000	649.300000	1458.000000	642.160000	1605.940000	633.610000	1759.760000	621.000000	1808.060000	675.650000	817.070000	561.890000
94.060000	672.270000	246.090000	628.410000	414.050000	632.330000	593.050000	643.230000	785.060000	646.070000	975.100000	655.860000	1131.070000	644.880000	1289.140000	649.290000	1458.000000	642.130000	1605.940000	633.510000	1759.750000	620.790000	1808.080000	675.490000	817.060000	561.900000
94.030000	672.130000	246.050000	628.230000	414.030000	632.190000	593.010000	643.110000	785.030000	646.000000	975.060000	655.840000	1131.030000	644.850000	1289.080000	649.150000	1457.990000	641.990000	1605.910000	632.860000	1759.670000	620.540000	1808.030000	674.850000	817.000000	561.880000
94.060000	672.030000	246.070000	628.110000	414.080000	632.130000	593.070000	643.120000	785.080000	646.010000	975.110000	655.830000	1131.070000	644.840000	1289.140000	649.140000	1458.000000	641.960000	1605.930000	632.190000	1759.750000	620.170000	1808.100000	674.100000	817.110000	561.900000
94.070000	671.860000	246.060000	627.900000	414.070000	631.970000	593.040000	643.080000	785.070000	646.010000	975.110000	655.840000	1131.060000	644.850000	1289.120000	649.150000	1458.000000	641.940000	1605.920000	632.180000	1759.690000	620.040000	1808.080000	673.410000	817.080000	561.900000
94.020000	671.620000	246.050000	627.720000	414.050000	631.830000	593.020000	642.960000	785.040000	645.970000	975.100000	655.830000	1131.050000	644.840000	1289.110000	649.130000	1457.990000	641.930000	1605.910000	632.190000	1759.680000	620.060000	1808.070000	673.430000	817.060000	561.870000
94.010000	670.930000	246.060000	627.710000	414.060000	631.810000	593.050000	642.980000	785.050000	646.000000	975.080000	655.860000	1131.050000	644.850000	1289.170000	649.250000	1457.980000	642.010000	1605.910000	632.300000	1759.720000	620.330000	1808.080000	673.590000	817.060000	561.910000
93.990000	670.190000	246.050000	627.540000	414.040000	631.690000	593.030000	642.940000	785.040000	645.950000	975.080000	655.840000	1131.060000	644.870000	1289.120000	649.250000	1457.990000	642.030000	1605.900000	632.360000	1759.710000	620.690000	1808.060000	674.230000	817.060000	561.900000
93.990000	669.460000	246.070000	626.950000	414.040000	631.620000	593.020000	642.880000	785.030000	645.940000	975.070000	655.850000	1131.040000	644.880000	1289.100000	649.270000	1457.980000	642.070000	1605.890000	632.430000	1759.690000	620.760000	1808.040000	674.930000	817.020000	561.910000
93.990000	669.090000	246.170000	626.110000	414.070000	631.270000	593.030000	642.750000	785.070000	645.940000	975.080000	655.880000	1131.050000	644.920000	1289.100000	649.290000	1458.000000	642.100000	1605.900000	632.450000	1759.770000	620.890000	1808.070000	675.480000	817.060000	561.900000
93.980000	668.870000	246.180000	625.390000	414.070000	630.800000	593.040000	642.690000	785.070000	645.930000	975.080000	655.890000	1131.050000	644.920000	1289.110000	649.290000	1458.000000	642.110000	1605.880000	632.440000	1759.760000	620.890000	1808.060000	675.480000	817.070000	561.920000
93.960000	668.720000	246.110000	625.230000	414.050000	630.310000	592.990000	642.610000	785.020000	645.930000	975.030000	655.930000	1130.980000	644.970000	1289.060000	649.390000	1457.950000	642.180000	1605.860000	632.490000	1759.690000	620.930000	1808.020000	675.580000	817.000000	561.980000
93.990000	668.490000	246.110000	625.080000	414.090000	630.180000	593.060000	642.540000	785.040000	645.920000	975.050000	655.930000	1131.050000	644.960000	1289.150000	649.400000	1457.960000	642.180000	1605.910000	633.010000	1759.750000	620.960000	1808.060000	675.570000	817.080000	561.990000
93.970000	667.720000	246.080000	624.870000	414.090000	630.030000	593.020000	642.110000	785.030000	645.920000	975.050000	655.960000	1130.980000	644.970000	1289.060000	649.400000	1457.950000	642.180000	1605.860000	633.020000	1759.720000	620.960000	1808.040000	675.560000	817.010000	561.990000
93.950000	666.890000	246.090000	624.680000	414.110000	629.870000	593.030000	641.980000	785.040000	645.830000	975.060000	655.940000	1131.000000	644.950000	1289.080000	649.380000	1457.970000	642.170000	1605.880000	632.980000	1759.730000	620.920000	1808.040000	675.550000	817.070000	561.950000
93.950000	666.080000	246.150000	624.070000	414.130000	629.730000	593.050000	641.970000	785.060000	645.840000	975.070000	655.930000	1131.010000	644.970000	1289.100000	649.360000	1457.970000	642.180000	1605.900000	633.000000	1759.780000	620.990000	1808.080000	675.550000	817.070000	561.970000
93.920000	665.250000	246.130000	623.810000	414.080000	629.540000	593.020000	641.790000	785.020000	645.750000	975.040000	655.830000	1131.010000	644.930000	1289.090000	649.350000	1457.950000	642.170000	1605.890000	633.000000	1759.750000	621.000000	1808.050000	675.570000	817.030000	561.920000
93.930000	664.500000	246.160000	623.060000	414.120000	628.970000	593.030000	641.660000	785.040000	645.740000	975.060000	655.840000	1131.020000	644.930000	1289.090000	649.360000	1457.980000	642.180000	1605.890000	633.000000	1759.750000	621.110000	1808.070000	675.680000	817.020000	561.910000
93.930000	664.200000	246.200000	622.380000	414.130000	628.350000	593.050000	641.490000	785.040000	645.620000	975.070000	655.790000	1131.030000	644.870000	1289.110000	649.350000	1457.980000	642.180000	1605.900000	633.020000	1759.750000	621.090000	1808.050000	675.630000	817.030000	561.850000
93.900000	664.040000	246.190000	622.260000	414.120000	628.270000	593.050000	641.120000	785.030000	645.670000	975.050000	655.830000	1131.020000	644.920000	1289.080000	649.350000	1457.980000	642.210000	1605.890000	633.060000	1759.760000	621.180000	1808.030000	675.650000	817.020000	561.890000
93.920000	663.870000	246.190000	622.070000	414.140000	628.110000	593.070000	641.040000	785.050000	645.660000	975.070000	655.860000	1131.020000	644.920000	1289.080000	649.390000	1457.990000	642.240000	1605.920000	633.110000	1759.790000	621.230000	1808.060000	675.690000	817.040000	561.910000
93.820000	663.600000	246.120000	621.740000	414.050000	627.890000	592.960000	640.920000	784.970000	645.590000	974.950000	655.860000	1130.920000	644.930000	1289.010000	649.420000	1457.890000	642.250000	1605.820000	633.090000	1759.610000	621.210000	1807.930000	675.690000	816.960000	561.900000
93.920000	662.710000	246.260000	621.030000	414.160000	627.740000	593.080000	640.900000	785.060000	645.600000	975.070000	655.880000	1131.030000	644.950000	1289.090000	649.450000	1458.000000	642.290000	1605.940000	633.100000	1759.640000	621.280000	1808.060000	675.690000	817.070000	561.940000
93.910000	661.860000	246.280000	620.300000	414.170000	627.560000	593.090000	640.770000	785.070000	645.580000	975.090000	655.870000	1131.040000	644.950000	1289.130000	649.450000	1458.000000	642.280000	1605.940000	633.100000	1759.830000	621.250000	1808.070000	675.690000	817.070000	561.930000
93.910000	661.220000	246.300000	620.370000	414.210000	627.150000	593.100000	640.750000	785.070000	645.520000	975.090000	655.830000	1131.050000	644.920000	1289.130000	649.410000	1458.000000	642.240000	1605.940000	633.080000	1759.860000	621.200000	1808.090000	675.660000	817.080000	561.900000
93.900000	661.030000	246.290000	620.170000	414.180000	627.020000	593.090000	640.740000	785.070000	645.120000	975.080000	655.960000	1131.050000	645.030000	1289.110000	649.600000	1458.000000	642.370000	1605.910000	633.130000	1759.830000	621.370000	1808.070000	675.730000	817.070000	561.980000
93.890000	660.640000	246.260000	619.730000	414.170000	626.700000	593.080000	640.470000	785.060000	645.030000	975.050000	655.910000	1131.050000	644.970000	1289.110000	649.810000	1457.990000	642.300000	1605.920000	633.100000	1759.800000	621.230000	1808.060000	675.710000	817.060000	561.910000
93.870000	659.780000	246.320000	619.010000	414.220000	626.110000	593.100000	640.010000	785.080000	645.010000	975.090000	655.870000	1131.060000	644.980000	1289.120000	649.810000	1457.990000	642.280000	1605.930000	633.100000	1759.840000	621.240000	1808.060000	675.690000	817.070000	561.930000
93.860000	659.110000	246.360000	618.620000	414.210000	626.120000	593.120000	640.020000	785.090000	645.020000	975.070000	655.890000	1131.060000	645.030000	1289.130000	649.860000	1458.000000	642.320000	1605.930000	633.110000	1759.830000	621.300000	1808.070000	675.730000	817.070000	561.950000
93.850000	658.700000	246.360000	618.610000	414.210000	626.120000	593.100000	640.020000	785.100000	645.020000	975.080000	655.880000	1131.060000	644.990000	1289.130000	649.830000	1458.010000	642.320000	1605.930000	633.110000	1759.830000	621.280000	1808.080000	675.730000	817.100000	561.920000
93.840000	658.450000	246.310000	618.880000	414.140000	626.020000	593.060000	640.000000	785.060000	645.020000	975.050000	655.890000	1131.040000	645.000000	1289.110000	649.860000	1457.940000	642.360000	1605.900000	633.150000	1759.700000	621.400000	1808.040000	675.740000	817.040000	561.940000
93.870000	658.330000	246.370000	618.860000	414.210000	626.020000	593.150000	639.990000	785.100000	645.010000	975.080000	655.910000	1131.060000	645.020000	1289.150000	649.920000	1458.020000	642.400000	1605.930000	633.200000	1759.830000	621.500000	1808.080000	675.810000	817.110000	561.960000
93.880000	658.200000	246.370000	618.730000	414.230000	625.910000	593.140000	639.870000	785.110000	644.960000	975.110000	655.870000	1131.080000	645.000000	1289.160000	649.890000	1458.030000	642.360000	1605.980000	633.140000	1759.850000	621.480000	1808.090000	675.780000	817.110000	561.920000
93.900000	658.120000	246.410000	618.630000	414.270000	625.870000	593.180000	639.880000	785.150000	644.970000	975.130000	655.880000	1131.100000	644.990000	1289.180000	649.890000	1458.040000	642.370000	1605.990000	633.160000	1759.910000	621.370000	1808.110000	675.780000	817.180000	561.940000
93.880000	658.020000	246.330000	618.410000	414.250000	625.740000	593.130000	639.850000	785.120000	644.970000	975.110000	655.890000	1131.080000	645.000000	1289.150000	649.890000	1458.020000	642.380000	1605.950000	633.150000	1759.850000	621.350000	1808.100000	675.780000	817.100000	561.910000
93.870000	657.860000	246.350000	617.790000	414.230000	625.580000	593.110000	639.720000	785.090000	644.920000	975.100000	655.860000	1131.070000	644.990000	1289.130000	649.870000	1458.020000	642.360000	1605.950000	633.150000	1759.830000	621.330000	1808.100000	675.770000	817.080000	561.900000
93.890000	657.760000	246.430000	617.230000	414.280000	625.140000	593.180000	639.720000	785.140000	644.960000	975.140000	655.900000	1131.090000	645.030000	1289.170000	649.910000	1458.040000	642.470000	1605.970000	633.210000	1759.860000	621.480000	1808.140000	675.810000	817.140000	561.950000
93.900000	657.500000	246.410000	617.070000	414.290000	624.950000	593.160000	639.570000	785.130000	644.910000	975.130000	655.900000	1131.090000	645.020000	1289.160000	649.910000	1458.020000	642.880000	1605.950000	633.220000	1759.840000	621.610000	1808.130000	675.830000	817.120000	561.950000
93.870000	656.750000	246.390000	616.900000	414.270000	624.830000	593.120000	639.160000	785.100000	644.880000	975.090000	655.870000	1131.080000	645.020000	1289.150000	649.910000	1458.010000	642.890000	1605.940000	633.250000	1759.810000	621.690000	1808.060000	675.900000	817.080000	561.890000
93.740000	656.100000	246.350000	616.910000	414.230000	624.850000	593.090000	639.180000	785.050000	644.950000	975.030000	655.970000	1131.040000	645.130000	1289.080000	650.050000	1457.960000	643.010000	1605.890000	633.410000	1759.680000	622.030000	1808.020000	676.030000	817.050000	561.970000
93.840000	655.310000	246.330000	616.670000	414.270000	624.690000	593.120000	639.050000	785.110000	644.860000	975.100000	655.850000	1131.050000	645.000000	1289.110000	649.960000	1458.000000	642.990000	1605.930000	633.950000	1759.790000	622.020000	1808.060000	676.010000	817.070000	561.870000
93.770000	655.130000	246.390000	616.080000	414.220000	624.620000	593.110000	639.040000	785.070000	644.870000	975.050000	655.920000	1131.010000	645.060000	1289.100000	650.060000	1457.980000	643.010000	1605.890000	633.960000	1759.760000	622.090000	1808.030000	676.060000	817.050000	561.940000
93.780000	655.030000	246.400000	616.010000	414.230000	624.580000	593.150000	639.020000	785.090000	644.870000	975.060000	655.920000	1131.040000	645.060000	1289.110000	650.050000	1457.990000	643.020000	1605.910000	633.950000	1759.780000	622.080000	1808.040000	676.040000	817.060000	561.960000
93.790000	654.960000	246.400000	615.900000	414.260000	624.410000	593.170000	638.980000	785.090000	644.850000	975.070000	655.890000	1131.070000	645.040000	1289.140000	649.950000	1458.010000	642.960000	1605.920000	633.880000	1759.810000	621.900000	1808.090000	675.990000	817.080000	561.950000
93.800000	655.050000	246.410000	616.030000	414.250000	624.210000	593.160000	639.110000	785.090000	644.950000	975.060000	656.030000	1131.070000	645.170000	1289.130000	650.110000	1458.000000	643.020000	1605.940000	633.970000	1759.800000	621.960000	1808.100000	676.000000	817.090000	562.040000
93.790000	655.050000	246.400000	616.030000	414.260000	624.160000	593.140000	638.990000	785.090000	644.850000	975.060000	655.900000	1131.060000	645.030000	1289.130000	649.970000	1458.000000	642.890000	1605.930000	633.850000	1759.760000	621.750000	1808.070000	675.900000	817.060000	561.930000
93.790000	655.160000	246.390000	616.130000	414.220000	624.290000	593.100000	639.090000	785.040000	644.890000	975.030000	655.930000	1131.040000	645.070000	1289.110000	650.040000	1457.980000	642.930000	1605.910000	633.880000	1759.700000	621.810000	1808.010000	675.960000	817.050000	561.960000
93.890000	655.230000	246.470000	616.160000	414.330000	624.280000	593.210000	639.070000	785.140000	644.880000	975.140000	655.910000	1131.140000	645.050000	1289.220000	650.040000	1458.070000	642.960000	1605.980000	633.890000	1759.870000	621.840000	1808.140000	675.950000	817.110000	561.960000
93.780000	655.230000	246.840000	616.120000	414.250000	624.260000	593.140000	639.060000	785.120000	644.860000	975.070000	655.900000	1131.080000	645.040000	1289.140000	650.010000	1458.000000	642.950000	1605.930000	633.880000	1759.790000	621.820000	1808.080000	675.940000	817.090000	561.940000
93.780000	655.230000	246.840000	616.130000	414.220000	624.260000	593.130000	639.070000	785.100000	644.880000	975.060000	655.890000	1131.060000	645.050000	1289.130000	650.020000	1458.000000	642.970000	1605.920000	633.900000	1759.790000	621.860000	1808.070000	675.960000	817.060000	561.950000
93.800000	655.180000	246.870000	616.110000	414.260000	624.250000	593.150000	639.060000	785.100000	644.870000	975.070000	655.890000	1131.080000	645.040000	1289.140000	650.030000	1458.000000	642.970000	1605.930000	633.920000	1759.800000	621.860000	1808.070000	675.970000	817.100000	561.960000
93.780000	655.100000	246.860000	616.000000	414.250000	624.130000	593.140000	638.990000	785.080000	644.830000	975.070000	655.870000	1131.080000	645.020000	1289.130000	650.000000	1457.990000	642.950000	1605.920000	633.900000	1759.800000	621.840000	1808.060000	675.950000	817.080000	561.920000
93.790000	655.080000	246.860000	616.000000	414.250000	624.120000	593.130000	639.000000	785.080000	644.820000	975.060000	655.870000	1131.060000	645.020000	1289.130000	650.000000	1457.980000	642.950000	1605.920000	633.900000	1759.770000	621.850000	1808.070000	675.950000	817.070000	561.920000
93.770000	654.990000	246.850000	615.880000	414.230000	624.040000	593.100000	638.930000	785.050000	644.790000	975.050000	655.860000	1131.040000	645.020000	1289.090000	649.980000	1457.970000	642.920000	1605.910000	633.880000	1759.710000	621.810000	1808.020000	675.940000	817.040000	561.890000
93.770000	654.970000	246.830000	615.880000	414.220000	624.020000	593.100000	638.920000	785.060000	644.770000	975.050000	655.840000	1131.050000	645.000000	1289.100000	649.960000	1457.970000	642.920000	1605.900000	633.880000	1759.710000	621.820000	1808.020000	675.940000	817.050000	561.880000
93.800000	654.960000	246.850000	615.860000	414.260000	624.020000	593.130000	638.920000	785.090000	644.780000	975.080000	655.850000	1131.050000	645.020000	1289.120000	649.960000	1457.990000	642.920000	1605.930000	633.890000	1759.820000	621.830000	1808.050000	675.950000	817.130000	561.890000
93.780000	654.960000	246.830000	615.830000	414.230000	624.020000	593.050000	638.900000	785.010000	644.740000	975.020000	655.810000	1130.980000	644.980000	1289.070000	649.920000	1457.960000	642.890000	1605.870000	633.880000	1759.670000	621.750000	1808.010000	675.930000	816.990000	561.870000
93.800000	654.960000	246.840000	615.820000	414.250000	624.010000	593.160000	638.870000	785.100000	644.740000	975.080000	655.780000	1131.080000	644.980000	1289.110000	649.930000	1457.980000	642.880000	1605.910000	633.850000	1759.750000	621.700000	1808.050000	675.900000	817.080000	561.860000
93.820000	654.990000	246.910000	615.850000	414.270000	624.040000	593.150000	638.950000	785.110000	644.800000	975.090000	655.840000	1131.090000	645.010000	1289.130000	649.980000	1458.010000	642.960000	1605.940000	633.870000	1759.820000	621.770000	1808.080000	675.930000	817.120000	561.900000
93.740000	654.960000	246.790000	615.830000	414.240000	624.020000	593.060000	638.920000	785.050000	644.770000	974.990000	655.840000	1131.030000	645.010000	1289.060000	649.960000	1457.920000	642.920000	1605.840000	633.850000	1759.680000	621.720000	1808.000000	675.900000	817.000000	561.870000
93.780000	654.970000	246.820000	615.850000	414.260000	624.070000	593.100000	638.960000	785.070000	644.850000	975.040000	655.910000	1131.040000	645.040000	1289.090000	650.020000	1458.000000	642.950000	1605.890000	633.880000	1759.740000	621.790000	1808.050000	675.930000	817.060000	561.970000
93.780000	654.950000	246.830000	615.840000	414.260000	624.050000	593.140000	638.970000	785.090000	644.830000	975.080000	655.920000	1131.040000	645.050000	1289.090000	650.020000	1457.990000	642.960000	1605.900000	633.890000	1759.730000	621.800000	1808.040000	675.940000	817.070000	561.950000
93.800000	654.930000	246.850000	615.830000	414.280000	624.030000	593.150000	638.970000	785.110000	644.830000	975.080000	655.900000	1131.040000	645.050000	1289.100000	650.020000	1458.000000	642.960000	1605.910000	633.890000	1759.760000	621.800000	1808.050000	675.930000	817.070000	561.960000
93.800000	654.930000	246.900000	615.830000	414.290000	624.020000	593.150000	638.940000	785.120000	644.820000	975.080000	655.890000	1131.050000	645.050000	1289.100000	650.010000	1458.000000	642.960000	1605.920000	633.890000	1759.760000	621.800000	1808.060000	675.930000	817.090000	561.950000
93.790000	654.920000	246.850000	615.790000	414.280000	624.010000	593.120000	638.890000	785.080000	644.790000	975.060000	655.880000	1131.040000	645.030000	1289.110000	650.010000	1457.980000	642.940000	1605.900000	633.880000	1759.740000	621.780000	1808.030000	675.920000	817.050000	561.910000
93.800000	654.920000	246.850000	615.790000	414.270000	624.000000	593.130000	638.910000	785.090000	644.790000	975.070000	655.870000	1131.030000	645.050000	1289.110000	650.010000	1458.000000	642.950000	1605.920000	633.890000	1759.750000	621.780000	1808.040000	675.960000	817.080000	561.920000
93.790000	654.900000	246.840000	615.780000	414.250000	623.990000	593.100000	638.910000	785.060000	644.800000	975.060000	655.870000	1131.030000	645.030000	1289.090000	650.000000	1457.990000	642.950000	1605.900000	633.890000	1759.720000	621.790000	1808.030000	675.960000	817.050000	561.930000
93.780000	654.900000	246.830000	615.750000	414.240000	623.970000	593.100000	638.870000	785.050000	644.750000	975.060000	655.810000	1131.030000	645.000000	1289.090000	649.960000	1457.980000	642.920000	1605.890000	633.860000	1759.690000	621.650000	1808.030000	675.910000	817.010000	561.900000
93.810000	654.940000	246.870000	615.850000	414.290000	624.080000	593.140000	639.000000	785.080000	644.850000	975.070000	655.930000	1131.070000	645.080000	1289.120000	650.070000	1458.000000	642.960000	1605.960000	633.910000	1759.730000	621.840000	1808.110000	675.980000	817.080000	561.990000
93.790000	654.940000	246.790000	615.810000	414.220000	624.000000	593.090000	638.890000	785.050000	644.780000	975.010000	655.830000	1131.020000	645.020000	1289.090000	649.950000	1457.970000	642.920000	1605.890000	633.850000	1759.710000	621.640000	1808.030000	675.910000	817.040000	561.890000
93.790000	654.930000	246.880000	615.810000	414.280000	623.990000	593.120000	638.890000	785.070000	644.750000	975.080000	655.800000	1131.040000	644.980000	1289.110000	649.940000	1457.990000	642.910000	1605.960000	633.810000	1759.740000	621.600000	1808.060000	675.890000	817.090000	561.870000
93.830000	655.000000	246.860000	615.900000	414.290000	624.080000	593.150000	638.970000	785.080000	644.820000	975.060000	655.870000	1131.030000	645.010000	1289.130000	649.950000	1458.010000	642.970000	1605.960000	633.870000	1759.750000	621.730000	1808.040000	675.940000	817.080000	561.890000
93.840000	655.060000	246.890000	615.930000	414.320000	624.120000	593.200000	638.990000	785.100000	644.830000	975.080000	655.880000	1131.060000	645.020000	1289.150000	649.950000	1458.070000	642.960000	1605.970000	633.860000	1759.750000	621.730000	1808.060000	675.940000	817.120000	561.920000
93.830000	655.080000	246.900000	615.930000	414.300000	624.110000	593.150000	638.970000	785.080000	644.820000	975.070000	655.870000	1131.040000	645.020000	1289.150000	649.950000	1458.000000	642.950000	1605.970000	633.850000	1759.760000	621.710000	1808.060000	675.930000	817.080000	561.910000
93.920000	655.100000	246.970000	615.970000	414.390000	624.130000	593.280000	638.990000	785.170000	644.840000	975.160000	655.870000	1131.160000	645.020000	1289.270000	649.970000	1458.110000	642.950000	1606.050000	633.860000	1759.900000	621.750000	1808.170000	675.940000	817.200000	561.940000
93.830000	655.030000	246.910000	615.960000	414.340000	624.120000	593.170000	638.980000	785.090000	644.830000	975.140000	655.870000	1131.090000	645.010000	1289.180000	649.970000	1458.030000	642.960000	1605.990000	633.870000	1759.780000	621.720000	1808.080000	675.950000	817.120000	561.920000
93.830000	654.970000	246.910000	615.860000	414.330000	624.070000	593.180000	638.980000	785.110000	644.820000	975.120000	655.860000	1131.090000	645.010000	1289.180000	649.980000	1458.020000	642.950000	1605.960000	633.860000	1759.780000	621.710000	1808.090000	675.950000	817.130000	561.910000
93.850000	654.890000	246.900000	615.820000	414.340000	623.980000	593.200000	638.940000	785.130000	644.790000	975.130000	655.840000	1131.070000	645.000000	1289.180000	649.950000	1458.030000	642.950000	1605.970000	633.850000	1759.790000	621.690000	1808.110000	675.900000	817.140000	561.910000
93.840000	654.890000	246.880000	615.720000	414.330000	623.960000	593.180000	638.880000	785.100000	644.760000	975.110000	655.800000	1131.070000	644.990000	1289.160000	649.930000	1458.030000	642.920000	1605.950000	633.840000	1759.790000	621.670000	1808.080000	675.910000	817.110000	561.870000
93.820000	654.960000	246.880000	615.850000	414.310000	624.070000	593.140000	638.980000	785.090000	644.840000	975.110000	655.890000	1131.060000	645.030000	1289.140000	650.040000	1458.010000	643.010000	1605.930000	633.890000	1759.710000	621.820000	1808.050000	675.990000	817.100000	561.970000
93.920000	655.030000	246.940000	615.960000	414.380000	624.090000	593.260000	638.990000	785.170000	644.840000	975.200000	655.880000	1131.150000	645.010000	1289.250000	650.020000	1458.110000	643.000000	1606.000000	633.900000	1759.850000	621.850000	1808.160000	675.960000	817.220000	561.960000
93.890000	655.120000	246.940000	616.020000	414.380000	624.210000	593.220000	638.990000	785.160000	644.830000	975.160000	655.870000	1131.130000	645.020000	1289.220000	650.000000	1458.090000	642.970000	1606.000000	633.900000	1759.840000	621.820000	1808.150000	675.970000	817.170000	561.940000
93.870000	655.180000	246.930000	616.070000	414.370000	624.230000	593.190000	639.030000	785.130000	644.870000	975.150000	655.890000	1131.100000	645.050000	1289.210000	650.010000	1458.070000	642.980000	1605.940000	633.890000	1759.830000	621.810000	1808.120000	675.970000	817.150000	561.940000
93.880000	655.090000	246.920000	616.010000	414.370000	624.120000	593.220000	638.990000	785.140000	644.830000	975.160000	655.850000	1131.120000	644.960000	1289.230000	649.890000	1458.080000	642.890000	1606.000000	633.800000	1759.840000	621.610000	1808.140000	675.890000	817.170000	561.890000
93.890000	655.070000	246.930000	616.000000	414.370000	624.150000	593.210000	639.020000	785.130000	644.860000	975.150000	655.930000	1131.100000	645.060000	1289.180000	650.020000	1458.040000	642.990000	1605.960000	633.880000	1759.770000	621.660000	1808.110000	675.930000	817.140000	562.010000
93.890000	655.000000	246.940000	615.910000	414.380000	624.130000	593.240000	639.010000	785.140000	644.870000	975.130000	655.950000	1131.100000	645.070000	1289.200000	650.030000	1458.050000	643.000000	1605.970000	633.890000	1759.800000	621.760000	1808.120000	675.940000	817.170000	561.980000
93.870000	654.900000	246.920000	615.780000	414.340000	624.000000	593.170000	638.890000	785.110000	644.780000	975.120000	655.860000	1131.090000	645.020000	1289.160000	649.980000	1458.030000	642.920000	1605.950000	633.850000	1759.760000	621.680000	1808.110000	675.910000	817.130000	561.920000
93.850000	654.900000	246.900000	615.780000	414.310000	624.010000	593.170000	638.920000	785.100000	644.860000	975.120000	655.900000	1131.080000	645.050000	1289.160000	650.020000	1458.030000	643.020000	1605.950000	633.890000	1759.770000	621.870000	1808.100000	676.000000	817.120000	561.970000
93.840000	654.880000	246.900000	615.770000	414.310000	623.990000	593.170000	638.920000	785.120000	644.830000	975.110000	655.900000	1131.080000	645.050000	1289.170000	650.000000	1458.030000	643.000000	1605.940000	633.890000	1759.770000	621.840000	1808.100000	675.980000	817.130000	561.940000
93.840000	654.940000	246.900000	615.850000	414.400000	624.090000	593.230000	639.010000	785.120000	644.860000	975.130000	655.920000	1131.090000	645.070000	1289.200000	650.080000	1458.070000	643.030000	1605.960000	633.950000	1759.840000	621.940000	1808.130000	676.000000	817.130000	561.990000
93.840000	654.940000	246.900000	615.850000	414.360000	624.060000	593.200000	638.980000	785.120000	644.840000	975.110000	655.920000	1131.090000	645.080000	1289.180000	650.020000	1458.050000	643.010000	1605.960000	633.900000	1759.790000	621.840000	1808.110000	675.990000	817.130000	561.960000
93.830000	655.000000	246.910000	615.910000	414.360000	624.080000	593.190000	638.980000	785.110000	644.860000	975.110000	655.920000	1131.090000	645.080000	1289.180000	650.010000	1458.050000	642.990000	1605.960000	633.870000	1759.810000	621.790000	1808.090000	675.970000	817.140000	561.970000
93.780000	655.090000	246.840000	616.010000	414.250000	624.230000	593.120000	639.080000	785.040000	644.910000	975.010000	656.020000	1131.000000	645.100000	1289.130000	650.040000	1457.980000	643.000000	1605.940000	633.900000	1759.680000	621.780000	1808.060000	675.970000	817.070000	561.980000
93.930000	655.030000	246.970000	616.010000	414.420000	624.110000	593.280000	638.970000	785.170000	644.850000	975.170000	655.860000	1131.140000	645.000000	1289.270000	649.970000	1458.090000	642.900000	1606.040000	633.800000	1759.890000	621.580000	1808.200000	675.870000	817.210000	561.970000
93.830000	655.040000	246.860000	616.000000	414.770000	624.150000	593.200000	639.000000	785.120000	644.870000	975.100000	655.930000	1131.080000	645.030000	1289.180000	649.990000	1458.030000	642.910000	1605.940000	633.810000	1759.830000	621.460000	1808.060000	675.890000	817.100000	561.980000
93.870000	655.040000	246.960000	616.000000	414.830000	624.160000	593.250000	639.000000	785.140000	644.890000	975.120000	655.940000	1131.100000	645.080000	1289.200000	650.000000	1458.050000	642.950000	1605.960000	633.870000	1759.900000	621.670000	1808.140000	675.920000	817.170000	561.980000
93.870000	654.960000	246.930000	615.870000	414.800000	624.030000	593.210000	638.940000	785.120000	644.830000	975.110000	655.870000	1131.090000	645.010000	1289.180000	649.990000	1458.040000	642.940000	1605.970000	633.860000	1759.800000	621.690000	1808.110000	675.930000	817.130000	561.920000
93.850000	654.890000	246.880000	615.800000	414.780000	623.990000	593.160000	638.880000	785.060000	644.780000	975.080000	655.810000	1131.060000	644.990000	1289.150000	649.950000	1458.000000	642.910000	1605.950000	633.840000	1759.770000	621.680000	1808.090000	675.930000	817.080000	561.870000
93.850000	654.900000	246.880000	615.810000	414.780000	624.000000	593.160000	638.910000	785.090000	644.790000	975.080000	655.840000	1131.070000	645.000000	1289.150000	649.960000	1458.010000	642.930000	1605.950000	633.860000	1759.820000	621.810000	1808.080000	675.940000	817.110000	561.920000
93.860000	654.890000	246.930000	615.800000	414.800000	623.990000	593.190000	638.910000	785.120000	644.760000	975.110000	655.800000	1131.090000	644.980000	1289.170000	649.950000	1458.020000	642.920000	1605.950000	633.850000	1759.780000	621.700000	1808.120000	675.940000	817.130000	561.890000
93.840000	654.980000	246.850000	615.920000	414.770000	624.050000	593.100000	638.930000	785.070000	644.800000	975.050000	655.830000	1131.040000	645.000000	1289.130000	649.950000	1458.010000	642.920000	1605.930000	633.850000	1759.760000	621.710000	1808.040000	675.920000	817.080000	561.890000
93.790000	655.070000	246.820000	615.970000	414.700000	624.150000	593.120000	639.030000	785.070000	644.850000	975.060000	655.920000	1131.010000	645.090000	1289.100000	650.000000	1457.980000	642.940000	1605.890000	633.860000	1759.680000	621.740000	1808.050000	675.910000	817.030000	561.940000
93.810000	655.040000	246.870000	615.910000	414.770000	624.040000	593.120000	638.920000	785.070000	644.740000	975.080000	655.760000	1131.040000	644.980000	1289.120000	649.870000	1458.020000	642.820000	1605.930000	633.740000	1759.710000	621.410000	1808.060000	675.800000	817.120000	561.830000
93.830000	655.040000	246.860000	615.940000	414.760000	624.150000	593.130000	639.020000	785.090000	644.850000	975.070000	655.870000	1131.040000	645.040000	1289.120000	649.990000	1458.020000	642.880000	1605.930000	633.820000	1759.750000	621.470000	1808.070000	675.830000	817.100000	561.920000
93.820000	655.040000	246.860000	615.920000	414.770000	624.110000	593.140000	638.990000	785.110000	644.830000	975.080000	655.860000	1131.060000	645.030000	1289.130000	649.980000	1458.010000	642.880000	1605.950000	633.820000	1759.760000	621.460000	1808.100000	675.870000	817.090000	561.910000
93.820000	654.960000	246.840000	615.820000	414.760000	624.020000	593.130000	638.930000	785.090000	644.750000	975.070000	655.820000	1131.060000	645.020000	1289.130000	649.950000	1458.020000	642.880000	1605.940000	633.820000	1759.770000	621.460000	1808.090000	675.870000	817.080000	561.900000
93.820000	654.970000	246.840000	615.830000	414.770000	624.060000	593.130000	638.990000	785.100000	644.860000	975.070000	655.870000	1131.060000	645.140000	1289.120000	650.020000	1458.020000	643.010000	1605.940000	633.920000	1759.760000	621.740000	1808.090000	675.970000	817.080000	561.950000
93.830000	654.890000	246.860000	615.800000	414.790000	623.960000	593.140000	638.880000	785.110000	644.750000	975.100000	655.780000	1131.070000	645.010000	1289.140000	649.940000	1458.030000	642.900000	1605.950000	633.840000	1759.760000	621.700000	1808.070000	675.930000	817.100000	561.890000
93.860000	654.890000	246.870000	615.790000	414.810000	623.990000	593.170000	638.900000	785.120000	644.760000	975.110000	655.810000	1131.080000	645.010000	1289.160000	649.950000	1458.050000	642.920000	1605.960000	633.860000	1759.790000	621.710000	1808.090000	675.920000	817.110000	561.900000
93.860000	654.940000	246.870000	615.790000	414.790000	624.010000	593.160000	638.920000	785.120000	644.780000	975.110000	655.810000	1131.090000	645.010000	1289.160000	649.950000	1458.050000	642.910000	1605.960000	633.860000	1759.780000	621.710000	1808.090000	675.920000	817.120000	561.910000
93.870000	654.890000	246.870000	615.770000	414.810000	623.950000	593.170000	638.810000	785.130000	644.680000	975.110000	655.660000	1131.100000	644.910000	1289.170000	649.800000	1458.050000	642.780000	1605.970000	633.750000	1759.800000	621.410000	1808.100000	675.800000	817.150000	561.800000
93.840000	655.000000	246.880000	615.920000	414.810000	624.090000	593.170000	638.960000	785.130000	644.790000	975.110000	655.840000	1131.070000	645.010000	1289.170000	649.940000	1458.050000	642.880000	1605.970000	633.820000	1759.810000	621.370000	1808.080000	675.850000	817.140000	561.900000
93.850000	654.990000	246.880000	615.910000	414.780000	624.060000	593.140000	638.930000	785.120000	644.760000	975.080000	655.800000	1131.070000	644.990000	1289.150000	649.910000	1458.020000	642.820000	1605.950000	633.760000	1759.810000	621.320000	1808.070000	675.820000	817.080000	561.830000
93.840000	654.990000	246.880000	615.910000	414.770000	624.060000	593.130000	638.940000	785.110000	644.770000	975.070000	655.800000	1131.060000	644.990000	1289.140000	649.920000	1458.020000	642.850000	1605.940000	633.790000	1759.780000	621.350000	1808.060000	675.840000	817.090000	561.880000
93.830000	654.990000	246.870000	615.900000	414.770000	624.080000	593.120000	638.960000	785.080000	644.810000	975.070000	655.850000	1131.060000	645.050000	1289.140000	649.970000	1458.020000	642.950000	1605.940000	633.850000	1759.760000	621.600000	1808.060000	675.920000	817.110000	561.920000
93.840000	654.920000	246.870000	615.780000	414.780000	623.960000	593.140000	638.890000	785.090000	644.720000	975.090000	655.800000	1131.080000	644.970000	1289.150000	649.920000	1458.020000	642.860000	1605.960000	633.830000	1759.730000	621.680000	1808.080000	675.880000	817.100000	561.870000
93.800000	654.940000	246.850000	615.820000	414.760000	624.050000	593.110000	638.960000	785.060000	644.820000	975.060000	655.890000	1131.030000	645.060000	1289.070000	650.040000	1458.000000	642.970000	1605.890000	633.920000	1759.630000	621.810000	1808.040000	675.950000	817.060000	561.930000
93.790000	654.920000	246.860000	615.790000	414.750000	623.960000	593.100000	638.940000	785.080000	644.780000	975.050000	655.860000	1131.040000	645.060000	1289.090000	649.960000	1458.010000	642.940000	1605.940000	633.860000	1759.690000	621.710000	1808.040000	675.940000	817.050000	561.900000
93.800000	654.930000	246.860000	615.790000	414.750000	624.020000	593.120000	638.940000	785.070000	644.780000	975.050000	655.860000	1131.040000	645.060000	1289.090000	649.960000	1458.010000	642.950000	1605.940000	633.860000	1759.680000	621.700000	1808.040000	675.940000	817.050000	561.920000
93.790000	654.920000	246.850000	615.800000	414.770000	624.010000	593.120000	638.940000	785.090000	644.780000	975.060000	655.860000	1131.050000	645.050000	1289.110000	649.960000	1458.020000	642.930000	1605.950000	633.850000	1759.740000	621.660000	1808.040000	675.910000	817.090000	561.900000
93.780000	655.010000	246.850000	615.940000	414.760000	624.140000	593.140000	639.010000	785.090000	644.870000	975.060000	655.910000	1131.050000	645.110000	1289.110000	650.030000	1458.020000	642.940000	1605.960000	633.870000	1759.730000	621.670000	1808.060000	675.930000	817.070000	561.970000
93.800000	655.030000	246.860000	615.940000	414.770000	624.140000	593.160000	639.020000	785.110000	644.860000	975.070000	655.910000	1131.070000	645.100000	1289.140000	650.030000	1458.020000	642.940000	1605.950000	633.860000	1759.730000	621.670000	1808.070000	675.920000	817.100000	561.960000
93.820000	655.030000	246.870000	615.940000	414.770000	624.120000	593.160000	639.020000	785.110000	644.810000	975.090000	655.870000	1131.070000	645.050000	1289.150000	649.970000	1458.020000	642.940000	1605.960000	633.840000	1759.730000	621.630000	1808.080000	675.900000	817.090000	561.920000
93.790000	655.050000	246.840000	615.970000	414.750000	624.170000	593.120000	639.070000	785.070000	644.900000	975.050000	656.000000	1131.020000	645.130000	1289.100000	650.100000	1457.990000	643.020000	1605.930000	633.940000	1759.710000	621.820000	1808.040000	675.960000	817.080000	562.010000
93.800000	654.980000	246.850000	615.900000	414.740000	624.070000	593.120000	638.990000	785.100000	644.840000	975.050000	655.860000	1131.050000	645.060000	1289.130000	650.010000	1458.010000	642.950000	1605.930000	633.860000	1759.750000	621.700000	1808.060000	675.930000	817.090000	561.950000
93.800000	654.960000	246.850000	615.870000	414.720000	624.050000	593.110000	638.960000	785.080000	644.820000	975.040000	655.870000	1131.040000	645.070000	1289.110000	650.010000	1458.000000	642.950000	1605.940000	633.870000	1759.730000	621.720000	1808.050000	675.940000	817.060000	561.930000
93.810000	654.900000	246.850000	615.750000	414.720000	624.000000	593.110000	638.930000	785.080000	644.790000	975.060000	655.870000	1131.050000	645.040000	1289.100000	650.000000	1458.000000	642.950000	1605.940000	633.860000	1759.740000	621.690000	1808.060000	675.940000	817.060000	561.890000
93.820000	654.910000	246.860000	615.830000	414.750000	624.010000	593.140000	638.960000	785.090000	644.810000	975.060000	655.900000	1131.060000	645.040000	1289.110000	650.000000	1458.010000	642.950000	1605.940000	633.860000	1759.750000	621.700000	1808.060000	675.930000	817.080000	561.910000
93.840000	654.930000	246.880000	615.830000	414.800000	624.040000	593.170000	638.960000	785.120000	644.820000	975.090000	655.890000	1131.060000	645.040000	1289.190000	649.990000	1458.020000	642.960000	1605.960000	633.880000	1759.760000	621.710000	1808.070000	675.940000	817.150000	561.920000
93.810000	654.980000	246.850000	615.840000	414.740000	624.030000	593.090000	638.940000	785.070000	644.800000	975.060000	655.870000	1131.050000	645.040000	1289.080000	649.980000	1457.990000	642.920000	1605.930000	633.860000	1759.690000	621.620000	1808.060000	675.910000	817.050000	561.900000
93.800000	655.050000	246.850000	615.950000	414.750000	624.150000	593.120000	638.990000	785.080000	644.840000	975.070000	655.900000	1131.040000	645.050000	1289.090000	650.000000	1458.010000	642.960000	1605.930000	633.860000	1759.740000	621.730000	1808.070000	675.930000	817.080000	561.960000
93.800000	655.050000	246.870000	615.980000	414.790000	624.170000	593.140000	639.010000	785.100000	644.870000	975.040000	655.920000	1131.060000	645.070000	1289.120000	650.000000	1458.000000	642.960000	1605.940000	633.870000	1759.760000	621.710000	1808.040000	675.920000	817.060000	561.970000
93.830000	655.040000	246.880000	615.970000	414.790000	624.090000	593.170000	638.980000	785.110000	644.810000	975.070000	655.830000	1131.080000	644.970000	1289.140000	649.980000	1458.020000	642.900000	1605.960000	633.850000	1759.760000	621.650000	1808.090000	675.880000	817.080000	561.890000
93.830000	655.020000	246.890000	615.960000	414.790000	624.100000	593.160000	638.980000	785.110000	644.820000	975.080000	655.860000	1131.070000	645.030000	1289.130000	649.990000	1458.010000	642.960000	1605.960000	633.860000	1759.750000	621.650000	1808.090000	675.920000	817.080000	561.910000
93.810000	655.000000	246.860000	615.890000	414.770000	624.080000	593.130000	638.970000	785.070000	644.820000	975.040000	655.880000	1131.040000	645.030000	1289.120000	649.980000	1458.000000	642.950000	1605.940000	633.860000	1759.730000	621.680000	1808.050000	675.920000	817.060000	561.920000
93.830000	654.950000	246.910000	615.830000	414.840000	624.040000	593.190000	638.940000	785.130000	644.810000	975.150000	655.870000	1131.090000	645.020000	1289.170000	649.990000	1458.070000	642.950000	1605.970000	633.860000	1759.850000	621.700000	1808.120000	675.910000	817.130000	561.950000
93.840000	654.950000	246.900000	615.840000	414.800000	624.050000	593.150000	638.960000	785.100000	644.830000	975.110000	655.910000	1131.090000	645.030000	1289.170000	650.030000	1458.000000	642.980000	1605.970000	633.890000	1759.820000	621.750000	1808.110000	675.960000	817.120000	561.950000
93.850000	654.910000	246.910000	615.820000	414.790000	624.000000	593.170000	638.920000	785.140000	644.800000	975.120000	655.850000	1131.100000	645.010000	1289.200000	649.980000	1458.050000	642.920000	1605.980000	633.860000	1759.830000	621.700000	1808.110000	675.900000	817.140000	561.930000
93.850000	654.970000	246.930000	615.830000	414.810000	624.020000	593.200000	638.940000	785.150000	644.820000	975.140000	655.860000	1131.120000	645.010000	1289.200000	650.000000	1458.060000	642.940000	1606.000000	633.870000	1759.840000	621.700000	1808.130000	675.900000	817.170000	561.940000
93.820000	655.010000	246.840000	615.940000	414.720000	624.100000	593.140000	638.990000	785.070000	644.830000	975.070000	655.900000	1131.080000	645.050000	1289.150000	650.020000	1458.000000	642.960000	1605.920000	633.870000	1759.770000	621.740000	1808.080000	675.930000	817.060000	561.950000
93.840000	655.040000	246.950000	615.950000	414.810000	624.100000	593.180000	638.970000	785.130000	644.820000	975.130000	655.900000	1131.110000	645.040000	1289.190000	650.010000	1458.050000	642.950000	1606.010000	633.860000	1759.840000	621.690000	1808.120000	675.920000	817.150000	561.960000
93.830000	655.030000	246.930000	615.930000	414.780000	624.090000	593.180000	638.970000	785.130000	644.790000	975.130000	655.850000	1131.100000	645.010000	1289.180000	649.970000	1458.050000	642.920000	1605.990000	633.820000	1759.840000	621.610000	1808.100000	675.900000	817.130000	561.930000
93.830000	655.080000	246.910000	616.000000	414.780000	624.120000	593.160000	639.000000	785.110000	644.830000	975.100000	655.900000	1131.080000	645.030000	1289.160000	649.990000	1458.040000	642.940000	1605.980000	633.820000	1759.810000	621.660000	1808.080000	675.910000	817.100000	561.950000
93.830000	655.020000	246.880000	615.970000	414.760000	624.110000	593.130000	638.990000	785.090000	644.840000	975.090000	655.900000	1131.060000	645.040000	1289.150000	649.990000	1458.010000	642.940000	1605.960000	633.850000	1759.790000	621.670000	1808.060000	675.920000	817.060000	561.970000
93.820000	654.980000	246.870000	615.850000	414.770000	624.020000	593.160000	638.970000	785.090000	644.830000	975.100000	655.870000	1131.070000	645.030000	1289.160000	649.960000	1458.030000	642.920000	1605.960000	633.850000	1759.800000	621.640000	1808.090000	675.900000	817.080000	561.940000
93.850000	654.910000	246.890000	615.840000	414.770000	623.990000	593.190000	638.940000	785.120000	644.800000	975.120000	655.850000	1131.100000	645.010000	1289.170000	649.960000	1458.030000	642.910000	1605.970000	633.840000	1759.810000	621.650000	1808.100000	675.910000	817.100000	561.920000
93.860000	654.920000	246.900000	615.820000	414.800000	624.010000	593.210000	638.950000	785.160000	644.800000	975.130000	655.860000	1131.120000	645.010000	1289.180000	649.970000	1458.050000	642.920000	1606.000000	633.860000	1759.850000	621.670000	1808.120000	675.910000	817.140000	561.940000
93.820000	654.950000	246.840000	615.850000	414.740000	624.070000	593.130000	638.980000	785.070000	644.830000	975.060000	655.890000	1131.010000	645.050000	1289.130000	650.010000	1458.000000	642.950000	1605.920000	633.890000	1759.760000	621.810000	1808.030000	675.960000	817.050000	561.990000
93.830000	655.020000	246.880000	615.960000	414.780000	624.130000	593.170000	639.020000	785.110000	644.860000	975.120000	655.950000	1131.110000	645.070000	1289.140000	650.060000	1458.020000	642.980000	1605.950000	633.910000	1759.790000	621.820000	1808.100000	675.980000	817.100000	562.000000
93.820000	655.100000	246.870000	616.010000	414.760000	624.190000	593.150000	639.110000	785.080000	644.910000	975.080000	655.990000	1131.030000	645.120000	1289.130000	650.080000	1458.010000	643.010000	1605.930000	633.950000	1759.760000	621.830000	1808.060000	676.000000	817.090000	562.020000
93.720000	655.090000	246.840000	616.010000	414.670000	624.150000	593.070000	639.030000	785.010000	644.870000	975.010000	655.950000	1131.010000	645.070000	1289.100000	650.050000	1457.930000	642.990000	1605.910000	633.910000	1759.670000	621.720000	1808.030000	675.940000	817.020000	561.990000
93.880000	655.070000	246.910000	616.010000	414.820000	624.170000	593.210000	639.030000	785.140000	644.880000	975.150000	655.930000	1131.140000	645.060000	1289.220000	650.020000	1458.050000	642.970000	1606.020000	633.880000	1759.880000	621.650000	1808.160000	675.900000	817.140000	561.980000
93.860000	655.060000	246.860000	616.010000	414.790000	624.180000	593.160000	639.070000	785.120000	644.900000	975.120000	655.960000	1131.090000	645.130000	1289.200000	650.040000	1458.030000	643.000000	1605.960000	633.910000	1759.820000	621.710000	1808.100000	675.950000	817.110000	562.010000
93.860000	655.050000	246.880000	615.990000	414.800000	624.170000	593.180000	639.070000	785.110000	644.890000	975.140000	655.950000	1131.100000	645.110000	1289.190000	650.040000	1458.040000	643.000000	1606.020000	633.900000	1759.820000	621.720000	1808.130000	675.930000	817.130000	562.020000
93.870000	655.000000	246.880000	615.980000	414.800000	624.170000	593.170000	639.060000	785.110000	644.900000	975.130000	655.970000	1131.090000	645.110000	1289.180000	650.080000	1458.030000	643.000000	1605.960000	633.930000	1759.780000	621.860000	1808.110000	675.980000	817.130000	562.020000
93.880000	654.990000	246.960000	615.900000	414.850000	624.130000	593.210000	639.040000	785.150000	644.890000	975.160000	655.970000	1131.100000	645.110000	1289.190000	650.090000	1458.050000	643.020000	1605.990000	633.940000	1759.860000	621.870000	1808.110000	675.990000	817.170000	562.000000
93.870000	654.990000	246.890000	615.900000	414.800000	624.130000	593.130000	639.020000	785.110000	644.890000	975.100000	655.950000	1131.080000	645.100000	1289.170000	650.060000	1458.020000	643.030000	1605.970000	633.940000	1759.830000	621.880000	1808.100000	675.990000	817.090000	561.990000
93.870000	654.980000	246.900000	615.900000	414.820000	624.110000	593.200000	639.020000	785.130000	644.880000	975.120000	655.930000	1131.090000	645.090000	1289.170000	650.060000	1458.040000	643.020000	1605.980000	633.940000	1759.860000	621.880000	1808.120000	676.010000	817.120000	561.980000
93.860000	654.990000	246.910000	615.900000	414.750000	624.100000	593.150000	639.010000	785.100000	644.870000	975.110000	655.930000	1131.080000	645.080000	1289.160000	650.050000	1458.020000	643.000000	1605.960000	633.930000	1759.820000	621.860000	1808.090000	676.010000	817.100000	561.970000
93.860000	655.050000	246.900000	615.920000	414.780000	624.150000	593.180000	639.030000	785.120000	644.880000	975.120000	655.940000	1131.090000	645.090000	1289.160000	650.050000	1458.030000	643.010000	1605.970000	633.940000	1759.840000	621.870000	1808.100000	676.000000	817.140000	561.990000
93.860000	655.060000	246.920000	615.940000	414.800000	624.170000	593.200000	639.030000	785.120000	644.880000	975.130000	655.940000	1131.110000	645.090000	1289.170000	650.060000	1458.030000	643.010000	1605.990000	633.930000	1759.850000	621.840000	1808.150000	675.960000	817.140000	561.990000
93.830000	654.980000	246.880000	615.860000	414.790000	624.010000	593.180000	638.910000	785.110000	644.770000	975.090000	655.790000	1131.090000	644.990000	1289.160000	649.890000	1458.030000	642.840000	1605.960000	633.750000	1759.780000	621.530000	1808.080000	675.850000	817.130000	561.870000
93.830000	655.050000	246.880000	615.990000	414.790000	624.150000	593.170000	639.040000	785.110000	644.900000	975.080000	655.950000	1131.080000	645.110000	1289.140000	650.040000	1458.030000	642.960000	1605.950000	633.870000	1759.820000	621.640000	1808.090000	675.940000	817.130000	562.000000
93.820000	655.040000	246.860000	615.920000	414.790000	624.130000	593.170000	639.020000	785.090000	644.890000	975.080000	655.960000	1131.090000	645.110000	1289.140000	650.030000	1458.030000	642.970000	1605.940000	633.880000	1759.760000	621.770000	1808.080000	675.960000	817.120000	562.000000
93.810000	654.940000	246.850000	615.730000	414.770000	623.950000	593.120000	638.880000	785.060000	644.740000	975.050000	655.800000	1131.060000	644.980000	1289.130000	649.890000	1458.000000	642.870000	1605.920000	633.790000	1759.690000	621.600000	1808.050000	675.890000	817.070000	561.860000
93.810000	654.990000	246.860000	615.880000	414.780000	624.080000	593.140000	639.000000	785.080000	644.870000	975.070000	655.940000	1131.060000	645.100000	1289.130000	650.030000	1457.990000	643.000000	1605.920000	633.920000	1759.730000	621.800000	1808.050000	675.990000	817.110000	561.990000
93.810000	654.970000	246.860000	615.860000	414.770000	624.030000	593.120000	638.960000	785.080000	644.850000	975.070000	655.920000	1131.050000	645.060000	1289.120000	650.030000	1457.990000	642.980000	1605.910000	633.920000	1759.720000	621.840000	1808.050000	675.990000	817.100000	561.960000
93.820000	654.980000	246.870000	615.870000	414.790000	624.060000	593.130000	638.970000	785.080000	644.850000	975.070000	655.920000	1131.060000	645.080000	1289.130000	650.030000	1457.990000	642.980000	1605.920000	633.930000	1759.750000	621.830000	1808.050000	675.990000	817.110000	562.000000
93.810000	655.010000	246.870000	615.920000	414.780000	624.100000	593.120000	639.010000	785.080000	644.890000	975.070000	655.950000	1131.030000	645.090000	1289.120000	650.060000	1457.990000	642.980000	1605.920000	633.930000	1759.740000	621.830000	1808.030000	676.000000	817.100000	561.990000
93.810000	655.000000	246.870000	615.860000	414.780000	624.090000	593.120000	638.980000	785.070000	644.850000	975.070000	655.880000	1131.040000	645.030000	1289.130000	649.930000	1458.000000	642.900000	1605.920000	633.840000	1759.730000	621.610000	1808.040000	675.910000	817.080000	561.910000
93.800000	655.060000	246.840000	615.970000	414.750000	624.120000	593.090000	639.060000	785.050000	644.890000	975.040000	655.970000	1131.020000	645.110000	1289.090000	650.040000	1457.980000	642.980000	1605.880000	633.900000	1759.750000	621.500000	1808.040000	675.910000	817.040000	562.000000
93.770000	655.000000	246.830000	615.870000	414.720000	624.090000	593.070000	638.970000	785.030000	644.840000	975.020000	655.860000	1131.000000	645.070000	1289.070000	649.940000	1457.970000	642.890000	1605.880000	633.830000	1759.630000	621.430000	1808.000000	675.880000	817.030000	561.900000
93.760000	654.990000	246.820000	615.850000	414.710000	624.000000	593.080000	638.950000	785.030000	644.810000	975.010000	655.830000	1130.990000	645.010000	1289.070000	649.930000	1457.960000	642.880000	1605.870000	633.830000	1759.660000	621.450000	1808.000000	675.890000	817.030000	561.890000
93.760000	654.990000	246.820000	615.860000	414.710000	624.030000	593.080000	638.970000	785.040000	644.830000	975.020000	655.900000	1131.000000	645.050000	1289.080000	649.990000	1457.950000	642.920000	1605.880000	633.900000	1759.700000	621.640000	1807.990000	675.970000	817.050000	561.920000
93.770000	654.910000	246.830000	615.750000	414.750000	623.970000	593.100000	638.880000	785.050000	644.780000	975.020000	655.830000	1131.030000	645.000000	1289.090000	649.960000	1457.960000	642.910000	1605.880000	633.840000	1759.740000	621.660000	1808.010000	675.960000	817.060000	561.880000
93.800000	654.920000	246.840000	615.780000	414.760000	624.000000	593.110000	638.920000	785.070000	644.800000	975.060000	655.830000	1131.050000	645.020000	1289.110000	649.980000	1458.010000	642.930000	1605.920000	633.880000	1759.780000	621.720000	1808.060000	675.980000	817.070000	561.900000
93.790000	654.950000	246.830000	615.810000	414.750000	624.030000	593.110000	638.960000	785.080000	644.870000	975.050000	655.900000	1131.030000	645.070000	1289.100000	650.010000	1458.000000	642.950000	1605.910000	633.900000	1759.710000	621.830000	1808.060000	675.980000	817.060000	561.970000
93.790000	654.930000	246.850000	615.800000	414.750000	624.020000	593.120000	638.930000	785.070000	644.800000	975.060000	655.840000	1131.040000	645.010000	1289.130000	649.910000	1458.000000	642.910000	1605.920000	633.820000	1759.740000	621.600000	1808.060000	675.910000	817.080000	561.890000
93.790000	654.960000	246.820000	615.820000	414.750000	624.020000	593.110000	638.960000	785.080000	644.810000	975.060000	655.840000	1131.030000	645.000000	1289.120000	649.940000	1458.000000	642.910000	1605.920000	633.820000	1759.770000	621.470000	1808.040000	675.900000	817.020000	561.920000
93.780000	655.010000	246.820000	615.830000	414.730000	624.040000	593.100000	638.970000	785.040000	644.820000	975.030000	655.870000	1131.010000	645.020000	1289.090000	649.950000	1457.990000	642.900000	1605.910000	633.830000	1759.760000	621.460000	1808.030000	675.900000	817.040000	561.910000
93.790000	655.000000	246.810000	615.900000	414.740000	624.050000	593.090000	638.970000	785.060000	644.830000	975.040000	655.870000	1131.020000	645.020000	1289.090000	649.950000	1457.990000	642.910000	1605.910000	633.820000	1759.750000	621.450000	1808.040000	675.900000	817.060000	561.900000
93.770000	654.990000	246.810000	615.880000	414.740000	624.070000	593.090000	638.980000	785.060000	644.830000	975.040000	655.860000	1131.020000	645.020000	1289.090000	649.960000	1457.980000	642.910000	1605.910000	633.820000	1759.740000	621.470000	1808.030000	675.890000	817.060000	561.900000
93.770000	654.990000	246.820000	615.880000	414.740000	624.050000	593.100000	638.980000	785.060000	644.820000	975.020000	655.860000	1131.020000	645.020000	1289.090000	649.950000	1457.980000	642.900000	1605.910000	633.830000	1759.750000	621.480000	1808.040000	675.910000	817.070000	561.890000
93.780000	654.920000	246.830000	615.800000	414.730000	624.000000	593.100000	638.930000	785.030000	644.790000	975.030000	655.840000	1131.020000	645.000000	1289.090000	649.910000	1457.980000	642.890000	1605.910000	633.820000	1759.760000	621.480000	1808.020000	675.900000	817.040000	561.860000
93.780000	654.990000	246.840000	615.910000	414.740000	624.110000	593.100000	639.050000	785.050000	644.900000	975.030000	655.960000	1131.010000	645.100000	1289.080000	650.050000	1457.980000	643.000000	1605.900000	633.920000	1759.730000	621.770000	1808.020000	676.000000	817.050000	561.970000
93.790000	654.920000	246.840000	615.790000	414.750000	624.010000	593.120000	638.940000	785.070000	644.800000	975.040000	655.820000	1131.040000	645.000000	1289.100000	649.950000	1457.990000	642.890000	1605.920000	633.820000	1759.720000	621.650000	1808.040000	675.920000	817.040000	561.890000
93.770000	654.940000	246.810000	615.810000	414.680000	624.020000	593.050000	638.950000	784.990000	644.800000	974.990000	655.880000	1130.950000	645.030000	1289.070000	649.960000	1457.910000	642.910000	1605.870000	633.830000	1759.560000	621.640000	1807.990000	675.910000	817.000000	561.910000
93.740000	654.960000	246.790000	615.810000	414.680000	624.020000	593.030000	638.970000	784.980000	644.820000	974.970000	655.880000	1130.950000	645.030000	1289.060000	649.970000	1457.910000	642.910000	1605.820000	633.830000	1759.300000	621.690000	1807.980000	675.910000	816.980000	561.910000
93.740000	654.970000	246.780000	615.820000	414.650000	624.030000	593.020000	638.950000	784.980000	644.790000	974.950000	655.820000	1130.940000	645.010000	1289.050000	649.930000	1457.910000	642.880000	1605.830000	633.810000	1759.310000	621.610000	1807.960000	675.850000	816.980000	561.900000
93.800000	655.030000	246.830000	615.920000	414.760000	624.130000	593.130000	638.990000	785.050000	644.830000	975.050000	655.890000	1131.040000	645.040000	1289.120000	649.970000	1457.990000	642.900000	1605.900000	633.820000	1759.450000	621.680000	1808.020000	675.900000	817.040000	561.950000
93.790000	655.010000	246.800000	615.910000	414.720000	624.110000	593.080000	639.000000	785.020000	644.830000	975.010000	655.870000	1130.960000	645.050000	1289.060000	649.970000	1457.980000	642.900000	1605.870000	633.820000	1759.640000	621.590000	1808.010000	675.910000	817.000000	561.920000
93.780000	654.990000	246.790000	615.880000	414.710000	624.080000	593.080000	638.960000	785.040000	644.780000	975.030000	655.820000	1131.010000	645.010000	1289.070000	649.950000	1457.970000	642.940000	1605.880000	633.850000	1759.660000	621.640000	1808.010000	675.900000	817.000000	561.910000
93.770000	654.990000	246.800000	615.900000	414.720000	624.060000	593.090000	638.960000	785.030000	644.810000	975.030000	655.860000	1131.010000	645.010000	1289.070000	649.970000	1457.960000	642.940000	1605.900000	633.860000	1759.660000	621.670000	1808.010000	675.940000	817.030000	561.930000
93.760000	654.980000	246.800000	615.890000	414.700000	624.050000	593.090000	638.970000	785.030000	644.820000	975.000000	655.900000	1131.010000	645.040000	1289.070000	649.990000	1457.950000	642.970000	1605.890000	633.860000	1759.630000	621.700000	1807.990000	675.940000	817.000000	561.950000
93.780000	654.920000	246.800000	615.880000	414.720000	624.040000	593.110000	638.950000	785.040000	644.830000	975.020000	655.890000	1131.010000	645.040000	1289.080000	649.990000	1457.960000	642.950000	1605.900000	633.850000	1759.640000	621.690000	1808.020000	675.930000	817.040000	561.930000
93.890000	654.920000	246.930000	615.870000	414.840000	624.020000	593.220000	638.930000	785.140000	644.800000	975.150000	655.860000	1131.120000	645.030000	1289.200000	649.980000	1458.050000	642.940000	1606.010000	633.840000	1759.800000	621.670000	1808.140000	675.920000	817.160000	561.920000
93.770000	654.990000	246.830000	615.860000	414.730000	624.050000	593.110000	638.980000	785.080000	644.840000	975.050000	655.900000	1131.010000	645.040000	1289.110000	650.000000	1457.990000	642.950000	1605.920000	633.870000	1759.710000	621.670000	1808.050000	675.920000	817.040000	561.950000
93.780000	654.990000	246.810000	615.890000	414.730000	624.050000	593.080000	638.970000	785.050000	644.830000	975.030000	655.900000	1131.000000	645.050000	1289.080000	650.010000	1457.960000	642.940000	1605.910000	633.860000	1759.690000	621.670000	1808.000000	675.920000	817.040000	561.940000
93.790000	654.990000	246.820000	615.890000	414.720000	624.060000	593.100000	638.980000	785.060000	644.830000	975.040000	655.880000	1131.010000	645.050000	1289.080000	649.990000	1457.980000	642.940000	1605.920000	633.860000	1759.710000	621.640000	1808.050000	675.920000	817.070000	561.940000
93.820000	654.970000	246.920000	615.860000	414.800000	624.000000	593.160000	638.920000	785.100000	644.740000	975.070000	655.760000	1131.050000	644.950000	1289.170000	649.900000	1458.030000	642.850000	1605.990000	633.790000	1759.810000	621.500000	1808.090000	675.890000	817.110000	561.830000
93.810000	655.000000	246.870000	615.960000	414.770000	624.090000	593.090000	638.980000	785.060000	644.810000	975.050000	655.900000	1131.030000	645.050000	1289.090000	650.000000	1457.960000	642.940000	1605.930000	633.860000	1759.720000	621.490000	1808.030000	675.930000	817.060000	561.920000
93.810000	655.000000	246.880000	615.940000	414.780000	624.070000	593.110000	638.980000	785.060000	644.810000	975.050000	655.890000	1131.030000	645.040000	1289.090000	649.990000	1457.970000	642.940000	1605.930000	633.850000	1759.720000	621.490000	1808.040000	675.920000	817.050000	561.930000
93.790000	654.930000	246.850000	615.840000	414.740000	624.020000	593.090000	638.910000	785.030000	644.780000	975.020000	655.860000	1131.010000	645.030000	1289.100000	649.990000	1457.960000	642.920000	1605.920000	633.850000	1759.710000	621.440000	1808.010000	675.890000	817.020000	561.870000
93.780000	654.930000	246.830000	615.840000	414.720000	624.000000	593.070000	638.910000	785.020000	644.790000	975.010000	655.870000	1131.000000	645.010000	1289.080000	649.990000	1457.950000	642.920000	1605.920000	633.850000	1759.690000	621.440000	1807.990000	675.890000	817.010000	561.900000
93.770000	654.920000	246.830000	615.820000	414.730000	624.000000	593.110000	638.930000	785.060000	644.790000	975.030000	655.860000	1131.020000	645.010000	1289.090000	649.990000	1457.960000	642.920000	1605.930000	633.860000	1759.720000	621.480000	1808.030000	675.910000	817.040000	561.910000
93.830000	654.910000	246.850000	615.810000	414.780000	623.990000	593.140000	638.920000	785.100000	644.780000	975.100000	655.850000	1131.100000	645.020000	1289.170000	649.980000	1458.040000	642.910000	1605.960000	633.850000	1759.760000	621.590000	1808.100000	675.890000	817.120000	561.880000
93.840000	654.940000	246.870000	615.840000	414.790000	624.020000	593.160000	638.950000	785.100000	644.850000	975.100000	655.880000	1131.090000	645.030000	1289.170000	650.010000	1458.050000	642.960000	1605.960000	633.880000	1759.840000	621.680000	1808.080000	675.940000	817.130000	561.930000
93.750000	654.970000	246.840000	615.870000	414.680000	624.050000	593.050000	638.970000	785.030000	644.830000	975.000000	655.890000	1130.990000	645.050000	1289.070000	650.010000	1457.950000	642.950000	1605.870000	633.880000	1759.640000	621.680000	1807.990000	675.940000	817.040000	561.930000
93.770000	654.990000	246.850000	615.890000	414.720000	624.070000	593.110000	638.970000	785.070000	644.840000	975.030000	655.870000	1131.020000	645.040000	1289.100000	650.010000	1457.970000	642.950000	1605.930000	633.880000	1759.440000	621.720000	1808.040000	675.940000	817.070000	561.950000
93.790000	655.010000	246.870000	615.910000	414.770000	624.100000	593.140000	639.000000	785.090000	644.860000	975.050000	655.910000	1131.030000	645.060000	1289.160000	650.030000	1458.040000	642.960000	1605.940000	633.880000	1759.470000	621.740000	1808.060000	675.950000	817.100000	561.940000
93.810000	654.960000	246.860000	615.850000	414.770000	624.050000	593.130000	638.910000	785.090000	644.780000	975.080000	655.830000	1131.040000	645.010000	1289.160000	649.980000	1458.030000	642.880000	1605.960000	633.830000	1759.470000	621.570000	1808.070000	675.870000	817.090000	561.920000
93.770000	655.010000	246.860000	615.960000	414.740000	624.130000	593.090000	639.030000	785.050000	644.910000	975.030000	655.970000	1131.010000	645.130000	1289.070000	650.070000	1457.950000	643.000000	1605.920000	633.910000	1759.400000	621.710000	1807.960000	675.970000	817.050000	562.020000
93.780000	654.960000	246.870000	615.860000	414.730000	624.060000	593.090000	639.000000	785.060000	644.850000	975.040000	655.940000	1131.010000	645.080000	1289.080000	650.050000	1457.970000	642.970000	1605.900000	633.860000	1759.370000	621.770000	1808.000000	675.950000	817.060000	561.930000
93.800000	654.950000	246.870000	615.850000	414.770000	624.060000	593.120000	638.990000	785.090000	644.870000	975.080000	655.930000	1131.030000	645.080000	1289.110000	650.050000	1457.990000	642.980000	1605.930000	633.860000	1759.430000	621.790000	1808.060000	675.960000	817.110000	561.960000
93.910000	654.970000	246.990000	615.870000	414.850000	624.070000	593.230000	638.990000	785.180000	644.880000	975.180000	655.940000	1131.140000	645.090000	1289.210000	650.070000	1458.090000	642.990000	1606.010000	633.920000	1759.580000	621.840000	1808.140000	675.970000	817.200000	561.980000
93.770000	654.990000	246.860000	615.910000	414.740000	624.090000	593.100000	639.010000	785.070000	644.890000	975.050000	655.960000	1131.020000	645.090000	1289.080000	650.070000	1457.990000	643.000000	1605.910000	633.930000	1759.720000	621.820000	1808.010000	675.980000	817.090000	562.000000
93.790000	655.000000	246.860000	615.920000	414.750000	624.120000	593.110000	639.030000	785.070000	644.910000	975.050000	655.960000	1131.030000	645.110000	1289.090000	650.070000	1457.990000	643.020000	1605.910000	633.930000	1759.740000	621.830000	1808.040000	676.010000	817.080000	562.010000
93.790000	655.070000	246.870000	616.000000	414.750000	624.180000	593.100000	639.060000	785.070000	644.930000	975.060000	656.040000	1131.020000	645.120000	1289.100000	650.110000	1457.990000	643.040000	1605.910000	633.940000	1759.720000	621.860000	1808.050000	676.010000	817.080000	562.040000
93.780000	655.060000	246.870000	615.960000	414.740000	624.160000	593.090000	639.030000	785.070000	644.920000	975.050000	655.950000	1131.020000	645.110000	1289.110000	650.080000	1458.000000	643.010000	1605.920000	633.930000	1759.740000	621.750000	1808.030000	675.960000	817.080000	562.010000
93.840000	655.050000	246.930000	615.970000	414.800000	624.150000	593.150000	639.030000	785.110000	644.910000	975.090000	655.970000	1131.070000	645.080000	1289.150000	650.060000	1458.030000	642.990000	1606.010000	633.910000	1759.770000	621.720000	1808.130000	675.940000	817.110000	562.010000
93.840000	655.030000	246.930000	615.960000	414.790000	624.150000	593.160000	639.040000	785.120000	644.910000	975.100000	655.970000	1131.070000	645.090000	1289.160000	650.060000	1458.030000	642.990000	1605.990000	633.900000	1759.780000	621.720000	1808.130000	675.950000	817.120000	562.020000
93.850000	655.000000	246.910000	615.900000	414.800000	624.140000	593.200000	639.020000	785.140000	644.890000	975.110000	655.930000	1131.090000	645.090000	1289.160000	650.050000	1458.040000	642.960000	1605.990000	633.880000	1759.860000	621.700000	1808.110000	675.940000	817.130000	561.980000
93.840000	655.000000	246.890000	615.910000	414.800000	624.150000	593.180000	639.040000	785.130000	644.910000	975.110000	655.940000	1131.090000	645.100000	1289.160000	650.070000	1458.030000	642.970000	1605.980000	633.910000	1759.830000	621.780000	1808.090000	675.970000	817.140000	562.010000
93.840000	654.930000	246.870000	615.810000	414.780000	624.020000	593.160000	638.920000	785.100000	644.790000	975.050000	655.850000	1131.070000	645.060000	1289.130000	649.990000	1458.000000	642.950000	1605.940000	633.870000	1759.770000	621.680000	1808.070000	675.940000	817.060000	561.950000
93.830000	655.010000	246.870000	615.910000	414.790000	624.150000	593.160000	639.060000	785.110000	644.920000	975.080000	655.970000	1131.060000	645.130000	1289.130000	650.120000	1458.000000	643.020000	1605.940000	633.960000	1759.780000	621.880000	1808.060000	676.030000	817.080000	562.010000
93.800000	655.010000	246.800000	615.870000	414.670000	624.100000	593.090000	638.990000	785.050000	644.870000	975.050000	655.930000	1130.990000	645.080000	1289.100000	650.040000	1458.000000	642.960000	1605.910000	633.900000	1759.690000	621.780000	1808.030000	675.980000	817.010000	561.930000
93.800000	655.010000	246.880000	615.850000	414.750000	624.070000	593.130000	638.960000	785.060000	644.840000	975.070000	655.870000	1131.060000	645.070000	1289.110000	649.960000	1458.000000	642.940000	1605.930000	633.860000	1759.780000	621.670000	1808.050000	675.960000	817.070000	561.930000
93.800000	655.020000	246.850000	615.930000	414.750000	624.170000	593.140000	639.010000	785.070000	644.880000	975.080000	655.940000	1131.060000	645.080000	1289.110000	650.060000	1458.000000	642.970000	1605.920000	633.910000	1759.740000	621.700000	1808.050000	675.960000	817.070000	561.960000
93.810000	655.020000	246.840000	615.910000	414.750000	624.070000	593.130000	639.000000	785.060000	644.860000	975.070000	655.880000	1131.060000	645.060000	1289.120000	649.980000	1458.000000	642.940000	1605.920000	633.870000	1759.780000	621.580000	1808.050000	675.920000	817.060000	561.930000
93.800000	655.060000	246.850000	615.960000	414.760000	624.160000	593.130000	639.030000	785.080000	644.890000	975.060000	655.960000	1131.050000	645.080000	1289.120000	650.070000	1458.000000	642.960000	1605.920000	633.880000	1759.760000	621.590000	1808.060000	675.950000	817.050000	561.980000
93.910000	655.000000	246.940000	615.900000	414.850000	624.070000	593.240000	639.000000	785.180000	644.850000	975.180000	655.890000	1131.110000	645.060000	1289.230000	650.030000	1458.090000	642.960000	1606.020000	633.870000	1759.880000	621.700000	1808.180000	675.930000	817.160000	561.970000
93.790000	655.010000	246.830000	615.900000	414.730000	624.100000	593.100000	639.010000	785.080000	644.860000	975.050000	655.920000	1131.040000	645.090000	1289.100000	650.040000	1457.980000	642.980000	1605.930000	633.890000	1759.750000	621.730000	1808.020000	675.960000	817.040000	562.000000
93.790000	654.990000	246.820000	615.880000	414.720000	624.050000	593.110000	638.980000	785.080000	644.850000	975.040000	655.910000	1131.030000	645.070000	1289.100000	650.030000	1457.990000	642.970000	1605.910000	633.890000	1759.730000	621.740000	1808.030000	675.960000	817.050000	561.960000
93.810000	655.000000	246.850000	615.900000	414.790000	624.120000	593.200000	639.020000	785.110000	644.890000	975.090000	655.930000	1131.070000	645.100000	1289.130000	650.070000	1458.010000	643.020000	1605.940000	633.930000	1759.810000	621.880000	1808.100000	676.020000	817.080000	562.010000
93.790000	654.990000	246.830000	615.910000	414.710000	624.110000	593.110000	639.010000	785.060000	644.870000	975.050000	655.930000	1131.020000	645.100000	1289.110000	650.060000	1457.990000	643.000000	1605.910000	633.910000	1759.680000	621.780000	1808.000000	675.970000	817.030000	561.990000
93.780000	655.060000	246.850000	616.020000	414.740000	624.210000	593.130000	639.110000	785.080000	644.940000	975.080000	655.980000	1131.030000	645.200000	1289.100000	650.120000	1457.990000	643.040000	1605.920000	633.990000	1759.750000	621.890000	1808.030000	676.030000	817.080000	562.030000
93.830000	655.020000	246.860000	615.930000	414.770000	624.120000	593.170000	639.010000	785.110000	644.880000	975.130000	655.940000	1131.070000	645.070000	1289.140000	650.060000	1458.020000	643.000000	1605.940000	633.880000	1759.820000	621.660000	1808.070000	675.940000	817.090000	562.000000
93.830000	655.010000	246.880000	615.920000	414.790000	624.100000	593.180000	639.000000	785.110000	644.850000	975.120000	655.880000	1131.070000	645.060000	1289.130000	649.990000	1458.030000	642.920000	1605.960000	633.840000	1759.840000	621.490000	1808.080000	675.890000	817.080000	561.930000
93.850000	655.070000	246.910000	616.010000	414.810000	624.240000	593.210000	639.110000	785.140000	644.950000	975.130000	656.010000	1131.070000	645.180000	1289.160000	650.110000	1458.040000	643.020000	1605.970000	633.940000	1759.870000	621.730000	1808.090000	675.960000	817.130000	562.040000
93.850000	655.020000	246.890000	615.920000	414.780000	624.110000	593.170000	639.020000	785.110000	644.880000	975.090000	655.910000	1131.070000	645.080000	1289.150000	650.050000	1458.030000	642.970000	1605.960000	633.880000	1759.770000	621.720000	1808.080000	675.940000	817.100000	562.000000
93.850000	654.990000	246.950000	615.900000	414.820000	624.070000	593.230000	638.960000	785.170000	644.850000	975.120000	655.880000	1131.100000	645.060000	1289.200000	649.980000	1458.050000	642.940000	1606.020000	633.860000	1759.850000	621.660000	1808.130000	675.920000	817.170000	561.920000
93.830000	655.010000	246.880000	615.910000	414.780000	624.110000	593.160000	639.040000	785.120000	644.900000	975.080000	655.960000	1131.060000	645.120000	1289.140000	650.060000	1458.040000	642.990000	1605.950000	633.950000	1759.830000	621.850000	1808.100000	675.990000	817.070000	562.010000
93.830000	654.950000	246.880000	615.880000	414.770000	624.060000	593.170000	638.940000	785.120000	644.850000	975.090000	655.890000	1131.070000	645.050000	1289.150000	650.030000	1458.020000	642.960000	1605.960000	633.860000	1759.820000	621.710000	1808.090000	675.960000	817.090000	561.970000
93.840000	655.020000	246.910000	615.950000	414.790000	624.160000	593.190000	639.050000	785.150000	644.930000	975.110000	655.980000	1131.070000	645.130000	1289.160000	650.060000	1458.040000	643.030000	1605.970000	633.960000	1759.850000	621.920000	1808.100000	675.990000	817.150000	562.050000
93.870000	654.940000	246.960000	615.880000	414.820000	624.050000	593.220000	638.950000	785.180000	644.820000	975.150000	655.890000	1131.100000	645.010000	1289.180000	649.990000	1458.070000	642.920000	1606.000000	633.860000	1759.840000	621.690000	1808.130000	675.940000	817.170000	561.920000
93.880000	654.950000	246.950000	615.870000	414.830000	624.020000	593.230000	638.930000	785.180000	644.790000	975.130000	655.860000	1131.110000	645.000000	1289.180000	649.920000	1458.070000	642.910000	1606.010000	633.840000	1759.840000	621.610000	1808.140000	675.870000	817.170000	561.910000
93.860000	655.000000	246.940000	615.880000	414.790000	624.090000	593.200000	638.970000	785.140000	644.830000	975.120000	655.880000	1131.110000	645.070000	1289.180000	649.990000	1458.070000	642.920000	1605.990000	633.850000	1759.820000	621.630000	1808.120000	675.900000	817.140000	561.940000
93.860000	655.000000	246.920000	615.890000	414.780000	624.090000	593.180000	638.960000	785.140000	644.830000	975.110000	655.880000	1131.100000	645.020000	1289.170000	649.980000	1458.060000	642.920000	1605.980000	633.840000	1759.810000	621.620000	1808.100000	675.890000	817.120000	561.940000
93.840000	655.030000	246.880000	615.980000	414.720000	624.120000	593.120000	639.040000	785.080000	644.900000	975.080000	655.980000	1131.050000	645.100000	1289.130000	650.070000	1458.020000	642.990000	1605.950000	633.890000	1759.760000	621.750000	1808.070000	675.960000	817.090000	561.980000
93.830000	655.010000	246.930000	615.940000	414.780000	624.100000	593.180000	639.020000	785.140000	644.870000	975.090000	655.910000	1131.080000	645.080000	1289.150000	650.050000	1458.030000	642.980000	1605.960000	633.890000	1759.780000	621.720000	1808.100000	675.940000	817.110000	561.980000
93.830000	655.010000	246.920000	615.940000	414.790000	624.120000	593.160000	639.020000	785.120000	644.880000	975.090000	655.960000	1131.080000	645.080000	1289.150000	650.040000	1458.040000	642.990000	1605.960000	633.890000	1759.750000	621.770000	1808.090000	675.960000	817.090000	561.990000
93.880000	654.980000	246.930000	615.910000	414.840000	624.090000	593.200000	639.010000	785.160000	644.880000	975.150000	655.950000	1131.090000	645.090000	1289.170000	650.070000	1458.050000	642.980000	1605.980000	633.920000	1759.820000	621.780000	1808.110000	675.960000	817.170000	561.970000
93.870000	654.970000	246.930000	615.900000	414.820000	624.090000	593.190000	639.000000	785.150000	644.870000	975.160000	655.940000	1131.100000	645.100000	1289.190000	650.050000	1458.060000	642.980000	1605.990000	633.910000	1759.810000	621.770000	1808.130000	675.950000	817.160000	561.970000
93.870000	654.970000	246.940000	615.900000	414.820000	624.070000	593.200000	639.010000	785.150000	644.870000	975.160000	655.930000	1131.090000	645.100000	1289.190000	650.040000	1458.050000	642.970000	1606.000000	633.890000	1759.810000	621.760000	1808.140000	675.940000	817.170000	561.950000
93.890000	654.980000	246.950000	615.900000	414.820000	624.070000	593.220000	638.990000	785.150000	644.870000	975.180000	655.940000	1131.100000	645.100000	1289.200000	650.040000	1458.060000	642.970000	1605.990000	633.880000	1759.810000	621.760000	1808.160000	675.940000	817.160000	561.970000
[truncated: 10,810 more rows]
