# Supplementary material for: Properties of traditional bamboo carrying poles have implications for user interactions
Source: PLoS One. 2018 May 10;13(5):e0196208. doi: 10.1371/journal.pone.0196208 (PMC5945030; doi:10.1371/journal.pone.0196208)
Supplement: S2 Text — (ZIP) [file pone.0196208.s006.zip › DLTdv5_PoleD_13pt_StaticDeflection_xypts.csv]

pt1_cam1_X	pt1_cam1_Y	pt2_cam1_X	pt2_cam1_Y	pt3_cam1_X	pt3_cam1_Y	pt4_cam1_X	pt4_cam1_Y	pt5_cam1_X	pt5_cam1_Y	pt6_cam1_X	pt6_cam1_Y	pt7_cam1_X	pt7_cam1_Y	pt8_cam1_X	pt8_cam1_Y	pt9_cam1_X	pt9_cam1_Y	pt10_cam1_X	pt10_cam1_Y	pt11_cam1_X	pt11_cam1_Y	pt12_cam1_X	pt12_cam1_Y	pt13_cam1_X	pt13_cam1_Y
NaN	NaN	NaN	NaN	NaN	NaN	NaN	NaN	NaN	NaN	NaN	NaN	NaN	NaN	NaN	NaN	NaN	NaN	NaN	NaN	NaN	NaN	NaN	NaN	NaN	NaN
NaN	NaN	NaN	NaN	NaN	NaN	NaN	NaN	NaN	NaN	NaN	NaN	NaN	NaN	NaN	NaN	NaN	NaN	NaN	NaN	NaN	NaN	NaN	NaN	NaN	NaN
NaN	NaN	NaN	NaN	NaN	NaN	NaN	NaN	NaN	NaN	NaN	NaN	NaN	NaN	NaN	NaN	NaN	NaN	NaN	NaN	NaN	NaN	NaN	NaN	NaN	NaN
NaN	NaN	NaN	NaN	NaN	NaN	NaN	NaN	NaN	NaN	NaN	NaN	NaN	NaN	NaN	NaN	NaN	NaN	NaN	NaN	NaN	NaN	NaN	NaN	NaN	NaN
NaN	NaN	NaN	NaN	NaN	NaN	NaN	NaN	NaN	NaN	NaN	NaN	NaN	NaN	NaN	NaN	NaN	NaN	NaN	NaN	NaN	NaN	NaN	NaN	NaN	NaN
NaN	NaN	NaN	NaN	NaN	NaN	NaN	NaN	NaN	NaN	NaN	NaN	NaN	NaN	NaN	NaN	NaN	NaN	NaN	NaN	NaN	NaN	NaN	NaN	NaN	NaN
NaN	NaN	NaN	NaN	NaN	NaN	NaN	NaN	NaN	NaN	NaN	NaN	NaN	NaN	NaN	NaN	NaN	NaN	NaN	NaN	NaN	NaN	NaN	NaN	NaN	NaN
NaN	NaN	NaN	NaN	NaN	NaN	NaN	NaN	NaN	NaN	NaN	NaN	NaN	NaN	NaN	NaN	NaN	NaN	NaN	NaN	NaN	NaN	NaN	NaN	NaN	NaN
NaN	NaN	NaN	NaN	NaN	NaN	NaN	NaN	NaN	NaN	NaN	NaN	NaN	NaN	NaN	NaN	NaN	NaN	NaN	NaN	NaN	NaN	NaN	NaN	NaN	NaN
NaN	NaN	NaN	NaN	NaN	NaN	NaN	NaN	NaN	NaN	NaN	NaN	NaN	NaN	NaN	NaN	NaN	NaN	NaN	NaN	NaN	NaN	NaN	NaN	NaN	NaN
NaN	NaN	NaN	NaN	NaN	NaN	NaN	NaN	NaN	NaN	NaN	NaN	NaN	NaN	NaN	NaN	NaN	NaN	NaN	NaN	NaN	NaN	NaN	NaN	NaN	NaN
NaN	NaN	NaN	NaN	NaN	NaN	NaN	NaN	NaN	NaN	NaN	NaN	NaN	NaN	NaN	NaN	NaN	NaN	NaN	NaN	NaN	NaN	NaN	NaN	NaN	NaN
NaN	NaN	NaN	NaN	NaN	NaN	NaN	NaN	NaN	NaN	NaN	NaN	NaN	NaN	NaN	NaN	NaN	NaN	NaN	NaN	NaN	NaN	NaN	NaN	NaN	NaN
NaN	NaN	NaN	NaN	NaN	NaN	NaN	NaN	NaN	NaN	NaN	NaN	NaN	NaN	NaN	NaN	NaN	NaN	NaN	NaN	NaN	NaN	NaN	NaN	NaN	NaN
NaN	NaN	NaN	NaN	NaN	NaN	NaN	NaN	NaN	NaN	NaN	NaN	NaN	NaN	NaN	NaN	NaN	NaN	NaN	NaN	NaN	NaN	NaN	NaN	NaN	NaN
NaN	NaN	NaN	NaN	NaN	NaN	NaN	NaN	NaN	NaN	NaN	NaN	NaN	NaN	NaN	NaN	NaN	NaN	NaN	NaN	NaN	NaN	NaN	NaN	NaN	NaN
NaN	NaN	NaN	NaN	NaN	NaN	NaN	NaN	NaN	NaN	NaN	NaN	NaN	NaN	NaN	NaN	NaN	NaN	NaN	NaN	NaN	NaN	NaN	NaN	NaN	NaN
NaN	NaN	NaN	NaN	NaN	NaN	NaN	NaN	NaN	NaN	NaN	NaN	NaN	NaN	NaN	NaN	NaN	NaN	NaN	NaN	NaN	NaN	NaN	NaN	NaN	NaN
NaN	NaN	NaN	NaN	NaN	NaN	NaN	NaN	NaN	NaN	NaN	NaN	NaN	NaN	NaN	NaN	NaN	NaN	NaN	NaN	NaN	NaN	NaN	NaN	NaN	NaN
NaN	NaN	NaN	NaN	NaN	NaN	NaN	NaN	NaN	NaN	NaN	NaN	NaN	NaN	NaN	NaN	NaN	NaN	NaN	NaN	NaN	NaN	NaN	NaN	NaN	NaN
NaN	NaN	NaN	NaN	NaN	NaN	NaN	NaN	NaN	NaN	NaN	NaN	NaN	NaN	NaN	NaN	NaN	NaN	NaN	NaN	NaN	NaN	NaN	NaN	NaN	NaN
NaN	NaN	NaN	NaN	NaN	NaN	NaN	NaN	NaN	NaN	NaN	NaN	NaN	NaN	NaN	NaN	NaN	NaN	NaN	NaN	NaN	NaN	NaN	NaN	NaN	NaN
NaN	NaN	NaN	NaN	NaN	NaN	NaN	NaN	NaN	NaN	NaN	NaN	NaN	NaN	NaN	NaN	NaN	NaN	NaN	NaN	NaN	NaN	NaN	NaN	NaN	NaN
NaN	NaN	NaN	NaN	NaN	NaN	NaN	NaN	NaN	NaN	NaN	NaN	NaN	NaN	NaN	NaN	NaN	NaN	NaN	NaN	NaN	NaN	NaN	NaN	NaN	NaN
NaN	NaN	NaN	NaN	NaN	NaN	NaN	NaN	NaN	NaN	NaN	NaN	NaN	NaN	NaN	NaN	NaN	NaN	NaN	NaN	NaN	NaN	NaN	NaN	NaN	NaN
NaN	NaN	NaN	NaN	NaN	NaN	NaN	NaN	NaN	NaN	NaN	NaN	NaN	NaN	NaN	NaN	NaN	NaN	NaN	NaN	NaN	NaN	NaN	NaN	NaN	NaN
NaN	NaN	NaN	NaN	NaN	NaN	NaN	NaN	NaN	NaN	NaN	NaN	NaN	NaN	NaN	NaN	NaN	NaN	NaN	NaN	NaN	NaN	NaN	NaN	NaN	NaN
NaN	NaN	NaN	NaN	NaN	NaN	NaN	NaN	NaN	NaN	NaN	NaN	NaN	NaN	NaN	NaN	NaN	NaN	NaN	NaN	NaN	NaN	NaN	NaN	NaN	NaN
NaN	NaN	NaN	NaN	NaN	NaN	NaN	NaN	NaN	NaN	NaN	NaN	NaN	NaN	NaN	NaN	NaN	NaN	NaN	NaN	NaN	NaN	NaN	NaN	NaN	NaN
NaN	NaN	NaN	NaN	NaN	NaN	NaN	NaN	NaN	NaN	NaN	NaN	NaN	NaN	NaN	NaN	NaN	NaN	NaN	NaN	NaN	NaN	NaN	NaN	NaN	NaN
NaN	NaN	NaN	NaN	NaN	NaN	NaN	NaN	NaN	NaN	NaN	NaN	NaN	NaN	NaN	NaN	NaN	NaN	NaN	NaN	NaN	NaN	NaN	NaN	NaN	NaN
NaN	NaN	NaN	NaN	NaN	NaN	NaN	NaN	NaN	NaN	NaN	NaN	NaN	NaN	NaN	NaN	NaN	NaN	NaN	NaN	NaN	NaN	NaN	NaN	NaN	NaN
NaN	NaN	NaN	NaN	NaN	NaN	NaN	NaN	NaN	NaN	NaN	NaN	NaN	NaN	NaN	NaN	NaN	NaN	NaN	NaN	NaN	NaN	NaN	NaN	NaN	NaN
NaN	NaN	NaN	NaN	NaN	NaN	NaN	NaN	NaN	NaN	NaN	NaN	NaN	NaN	NaN	NaN	NaN	NaN	NaN	NaN	NaN	NaN	NaN	NaN	NaN	NaN
NaN	NaN	NaN	NaN	NaN	NaN	NaN	NaN	NaN	NaN	NaN	NaN	NaN	NaN	NaN	NaN	NaN	NaN	NaN	NaN	NaN	NaN	NaN	NaN	NaN	NaN
NaN	NaN	NaN	NaN	NaN	NaN	NaN	NaN	NaN	NaN	NaN	NaN	NaN	NaN	NaN	NaN	NaN	NaN	NaN	NaN	NaN	NaN	NaN	NaN	NaN	NaN
NaN	NaN	NaN	NaN	NaN	NaN	NaN	NaN	NaN	NaN	NaN	NaN	NaN	NaN	NaN	NaN	NaN	NaN	NaN	NaN	NaN	NaN	NaN	NaN	NaN	NaN
NaN	NaN	NaN	NaN	NaN	NaN	NaN	NaN	NaN	NaN	NaN	NaN	NaN	NaN	NaN	NaN	NaN	NaN	NaN	NaN	NaN	NaN	NaN	NaN	NaN	NaN
NaN	NaN	NaN	NaN	NaN	NaN	NaN	NaN	NaN	NaN	NaN	NaN	NaN	NaN	NaN	NaN	NaN	NaN	NaN	NaN	NaN	NaN	NaN	NaN	NaN	NaN
NaN	NaN	NaN	NaN	NaN	NaN	NaN	NaN	NaN	NaN	NaN	NaN	NaN	NaN	NaN	NaN	NaN	NaN	NaN	NaN	NaN	NaN	NaN	NaN	NaN	NaN
NaN	NaN	NaN	NaN	NaN	NaN	NaN	NaN	NaN	NaN	NaN	NaN	NaN	NaN	NaN	NaN	NaN	NaN	NaN	NaN	NaN	NaN	NaN	NaN	NaN	NaN
NaN	NaN	NaN	NaN	NaN	NaN	NaN	NaN	NaN	NaN	NaN	NaN	NaN	NaN	NaN	NaN	NaN	NaN	NaN	NaN	NaN	NaN	NaN	NaN	NaN	NaN
NaN	NaN	NaN	NaN	NaN	NaN	NaN	NaN	NaN	NaN	NaN	NaN	NaN	NaN	NaN	NaN	NaN	NaN	NaN	NaN	NaN	NaN	NaN	NaN	NaN	NaN
NaN	NaN	NaN	NaN	NaN	NaN	NaN	NaN	NaN	NaN	NaN	NaN	NaN	NaN	NaN	NaN	NaN	NaN	NaN	NaN	NaN	NaN	NaN	NaN	NaN	NaN
NaN	NaN	NaN	NaN	NaN	NaN	NaN	NaN	NaN	NaN	NaN	NaN	NaN	NaN	NaN	NaN	NaN	NaN	NaN	NaN	NaN	NaN	NaN	NaN	NaN	NaN
NaN	NaN	NaN	NaN	NaN	NaN	NaN	NaN	NaN	NaN	NaN	NaN	NaN	NaN	NaN	NaN	NaN	NaN	NaN	NaN	NaN	NaN	NaN	NaN	NaN	NaN
NaN	NaN	NaN	NaN	NaN	NaN	NaN	NaN	NaN	NaN	NaN	NaN	NaN	NaN	NaN	NaN	NaN	NaN	NaN	NaN	NaN	NaN	NaN	NaN	NaN	NaN
NaN	NaN	NaN	NaN	NaN	NaN	NaN	NaN	NaN	NaN	NaN	NaN	NaN	NaN	NaN	NaN	NaN	NaN	NaN	NaN	NaN	NaN	NaN	NaN	NaN	NaN
NaN	NaN	NaN	NaN	NaN	NaN	NaN	NaN	NaN	NaN	NaN	NaN	NaN	NaN	NaN	NaN	NaN	NaN	NaN	NaN	NaN	NaN	NaN	NaN	NaN	NaN
NaN	NaN	NaN	NaN	NaN	NaN	NaN	NaN	NaN	NaN	NaN	NaN	NaN	NaN	NaN	NaN	NaN	NaN	NaN	NaN	NaN	NaN	NaN	NaN	NaN	NaN
NaN	NaN	NaN	NaN	NaN	NaN	NaN	NaN	NaN	NaN	NaN	NaN	NaN	NaN	NaN	NaN	NaN	NaN	NaN	NaN	NaN	NaN	NaN	NaN	NaN	NaN
NaN	NaN	NaN	NaN	NaN	NaN	NaN	NaN	NaN	NaN	NaN	NaN	NaN	NaN	NaN	NaN	NaN	NaN	NaN	NaN	NaN	NaN	NaN	NaN	NaN	NaN
NaN	NaN	NaN	NaN	NaN	NaN	NaN	NaN	NaN	NaN	NaN	NaN	NaN	NaN	NaN	NaN	NaN	NaN	NaN	NaN	NaN	NaN	NaN	NaN	NaN	NaN
NaN	NaN	NaN	NaN	NaN	NaN	NaN	NaN	NaN	NaN	NaN	NaN	NaN	NaN	NaN	NaN	NaN	NaN	NaN	NaN	NaN	NaN	NaN	NaN	NaN	NaN
NaN	NaN	NaN	NaN	NaN	NaN	NaN	NaN	NaN	NaN	NaN	NaN	NaN	NaN	NaN	NaN	NaN	NaN	NaN	NaN	NaN	NaN	NaN	NaN	NaN	NaN
NaN	NaN	NaN	NaN	NaN	NaN	NaN	NaN	NaN	NaN	NaN	NaN	NaN	NaN	NaN	NaN	NaN	NaN	NaN	NaN	NaN	NaN	NaN	NaN	NaN	NaN
NaN	NaN	NaN	NaN	NaN	NaN	NaN	NaN	NaN	NaN	NaN	NaN	NaN	NaN	NaN	NaN	NaN	NaN	NaN	NaN	NaN	NaN	NaN	NaN	NaN	NaN
NaN	NaN	NaN	NaN	NaN	NaN	NaN	NaN	NaN	NaN	NaN	NaN	NaN	NaN	NaN	NaN	NaN	NaN	NaN	NaN	NaN	NaN	NaN	NaN	NaN	NaN
NaN	NaN	NaN	NaN	NaN	NaN	NaN	NaN	NaN	NaN	NaN	NaN	NaN	NaN	NaN	NaN	NaN	NaN	NaN	NaN	NaN	NaN	NaN	NaN	NaN	NaN
NaN	NaN	NaN	NaN	NaN	NaN	NaN	NaN	NaN	NaN	NaN	NaN	NaN	NaN	NaN	NaN	NaN	NaN	NaN	NaN	NaN	NaN	NaN	NaN	NaN	NaN
NaN	NaN	NaN	NaN	NaN	NaN	NaN	NaN	NaN	NaN	NaN	NaN	NaN	NaN	NaN	NaN	NaN	NaN	NaN	NaN	NaN	NaN	NaN	NaN	NaN	NaN
NaN	NaN	NaN	NaN	NaN	NaN	NaN	NaN	NaN	NaN	NaN	NaN	NaN	NaN	NaN	NaN	NaN	NaN	NaN	NaN	NaN	NaN	NaN	NaN	NaN	NaN
NaN	NaN	NaN	NaN	NaN	NaN	NaN	NaN	NaN	NaN	NaN	NaN	NaN	NaN	NaN	NaN	NaN	NaN	NaN	NaN	NaN	NaN	NaN	NaN	NaN	NaN
NaN	NaN	NaN	NaN	NaN	NaN	NaN	NaN	NaN	NaN	NaN	NaN	NaN	NaN	NaN	NaN	NaN	NaN	NaN	NaN	NaN	NaN	NaN	NaN	NaN	NaN
NaN	NaN	NaN	NaN	NaN	NaN	NaN	NaN	NaN	NaN	NaN	NaN	NaN	NaN	NaN	NaN	NaN	NaN	NaN	NaN	NaN	NaN	NaN	NaN	NaN	NaN
NaN	NaN	NaN	NaN	NaN	NaN	NaN	NaN	NaN	NaN	NaN	NaN	NaN	NaN	NaN	NaN	NaN	NaN	NaN	NaN	NaN	NaN	NaN	NaN	NaN	NaN
NaN	NaN	NaN	NaN	NaN	NaN	NaN	NaN	NaN	NaN	NaN	NaN	NaN	NaN	NaN	NaN	NaN	NaN	NaN	NaN	NaN	NaN	NaN	NaN	NaN	NaN
NaN	NaN	NaN	NaN	NaN	NaN	NaN	NaN	NaN	NaN	NaN	NaN	NaN	NaN	NaN	NaN	NaN	NaN	NaN	NaN	NaN	NaN	NaN	NaN	NaN	NaN
NaN	NaN	NaN	NaN	NaN	NaN	NaN	NaN	NaN	NaN	NaN	NaN	NaN	NaN	NaN	NaN	NaN	NaN	NaN	NaN	NaN	NaN	NaN	NaN	NaN	NaN
NaN	NaN	NaN	NaN	NaN	NaN	NaN	NaN	NaN	NaN	NaN	NaN	NaN	NaN	NaN	NaN	NaN	NaN	NaN	NaN	NaN	NaN	NaN	NaN	NaN	NaN
NaN	NaN	NaN	NaN	NaN	NaN	NaN	NaN	NaN	NaN	NaN	NaN	NaN	NaN	NaN	NaN	NaN	NaN	NaN	NaN	NaN	NaN	NaN	NaN	NaN	NaN
NaN	NaN	NaN	NaN	NaN	NaN	NaN	NaN	NaN	NaN	NaN	NaN	NaN	NaN	NaN	NaN	NaN	NaN	NaN	NaN	NaN	NaN	NaN	NaN	NaN	NaN
NaN	NaN	NaN	NaN	NaN	NaN	NaN	NaN	NaN	NaN	NaN	NaN	NaN	NaN	NaN	NaN	NaN	NaN	NaN	NaN	NaN	NaN	NaN	NaN	NaN	NaN
NaN	NaN	NaN	NaN	NaN	NaN	NaN	NaN	NaN	NaN	NaN	NaN	NaN	NaN	NaN	NaN	NaN	NaN	NaN	NaN	NaN	NaN	NaN	NaN	NaN	NaN
NaN	NaN	NaN	NaN	NaN	NaN	NaN	NaN	NaN	NaN	NaN	NaN	NaN	NaN	NaN	NaN	NaN	NaN	NaN	NaN	NaN	NaN	NaN	NaN	NaN	NaN
NaN	NaN	NaN	NaN	NaN	NaN	NaN	NaN	NaN	NaN	NaN	NaN	NaN	NaN	NaN	NaN	NaN	NaN	NaN	NaN	NaN	NaN	NaN	NaN	NaN	NaN
NaN	NaN	NaN	NaN	NaN	NaN	NaN	NaN	NaN	NaN	NaN	NaN	NaN	NaN	NaN	NaN	NaN	NaN	NaN	NaN	NaN	NaN	NaN	NaN	NaN	NaN
NaN	NaN	NaN	NaN	NaN	NaN	NaN	NaN	NaN	NaN	NaN	NaN	NaN	NaN	NaN	NaN	NaN	NaN	NaN	NaN	NaN	NaN	NaN	NaN	NaN	NaN
NaN	NaN	NaN	NaN	NaN	NaN	NaN	NaN	NaN	NaN	NaN	NaN	NaN	NaN	NaN	NaN	NaN	NaN	NaN	NaN	NaN	NaN	NaN	NaN	NaN	NaN
NaN	NaN	NaN	NaN	NaN	NaN	NaN	NaN	NaN	NaN	NaN	NaN	NaN	NaN	NaN	NaN	NaN	NaN	NaN	NaN	NaN	NaN	NaN	NaN	NaN	NaN
NaN	NaN	NaN	NaN	NaN	NaN	NaN	NaN	NaN	NaN	NaN	NaN	NaN	NaN	NaN	NaN	NaN	NaN	NaN	NaN	NaN	NaN	NaN	NaN	NaN	NaN
NaN	NaN	NaN	NaN	NaN	NaN	NaN	NaN	NaN	NaN	NaN	NaN	NaN	NaN	NaN	NaN	NaN	NaN	NaN	NaN	NaN	NaN	NaN	NaN	NaN	NaN
NaN	NaN	NaN	NaN	NaN	NaN	NaN	NaN	NaN	NaN	NaN	NaN	NaN	NaN	NaN	NaN	NaN	NaN	NaN	NaN	NaN	NaN	NaN	NaN	NaN	NaN
NaN	NaN	NaN	NaN	NaN	NaN	NaN	NaN	NaN	NaN	NaN	NaN	NaN	NaN	NaN	NaN	NaN	NaN	NaN	NaN	NaN	NaN	NaN	NaN	NaN	NaN
NaN	NaN	NaN	NaN	NaN	NaN	NaN	NaN	NaN	NaN	NaN	NaN	NaN	NaN	NaN	NaN	NaN	NaN	NaN	NaN	NaN	NaN	NaN	NaN	NaN	NaN
NaN	NaN	NaN	NaN	NaN	NaN	NaN	NaN	NaN	NaN	NaN	NaN	NaN	NaN	NaN	NaN	NaN	NaN	NaN	NaN	NaN	NaN	NaN	NaN	NaN	NaN
NaN	NaN	NaN	NaN	NaN	NaN	NaN	NaN	NaN	NaN	NaN	NaN	NaN	NaN	NaN	NaN	NaN	NaN	NaN	NaN	NaN	NaN	NaN	NaN	NaN	NaN
NaN	NaN	NaN	NaN	NaN	NaN	NaN	NaN	NaN	NaN	NaN	NaN	NaN	NaN	NaN	NaN	NaN	NaN	NaN	NaN	NaN	NaN	NaN	NaN	NaN	NaN
NaN	NaN	NaN	NaN	NaN	NaN	NaN	NaN	NaN	NaN	NaN	NaN	NaN	NaN	NaN	NaN	NaN	NaN	NaN	NaN	NaN	NaN	NaN	NaN	NaN	NaN
NaN	NaN	NaN	NaN	NaN	NaN	NaN	NaN	NaN	NaN	NaN	NaN	NaN	NaN	NaN	NaN	NaN	NaN	NaN	NaN	NaN	NaN	NaN	NaN	NaN	NaN
NaN	NaN	NaN	NaN	NaN	NaN	NaN	NaN	NaN	NaN	NaN	NaN	NaN	NaN	NaN	NaN	NaN	NaN	NaN	NaN	NaN	NaN	NaN	NaN	NaN	NaN
NaN	NaN	NaN	NaN	NaN	NaN	NaN	NaN	NaN	NaN	NaN	NaN	NaN	NaN	NaN	NaN	NaN	NaN	NaN	NaN	NaN	NaN	NaN	NaN	NaN	NaN
NaN	NaN	NaN	NaN	NaN	NaN	NaN	NaN	NaN	NaN	NaN	NaN	NaN	NaN	NaN	NaN	NaN	NaN	NaN	NaN	NaN	NaN	NaN	NaN	NaN	NaN
NaN	NaN	NaN	NaN	NaN	NaN	NaN	NaN	NaN	NaN	NaN	NaN	NaN	NaN	NaN	NaN	NaN	NaN	NaN	NaN	NaN	NaN	NaN	NaN	NaN	NaN
NaN	NaN	NaN	NaN	NaN	NaN	NaN	NaN	NaN	NaN	NaN	NaN	NaN	NaN	NaN	NaN	NaN	NaN	NaN	NaN	NaN	NaN	NaN	NaN	NaN	NaN
NaN	NaN	NaN	NaN	NaN	NaN	NaN	NaN	NaN	NaN	NaN	NaN	NaN	NaN	NaN	NaN	NaN	NaN	NaN	NaN	NaN	NaN	NaN	NaN	NaN	NaN
NaN	NaN	NaN	NaN	NaN	NaN	NaN	NaN	NaN	NaN	NaN	NaN	NaN	NaN	NaN	NaN	NaN	NaN	NaN	NaN	NaN	NaN	NaN	NaN	NaN	NaN
NaN	NaN	NaN	NaN	NaN	NaN	NaN	NaN	NaN	NaN	NaN	NaN	NaN	NaN	NaN	NaN	NaN	NaN	NaN	NaN	NaN	NaN	NaN	NaN	NaN	NaN
NaN	NaN	NaN	NaN	NaN	NaN	NaN	NaN	NaN	NaN	NaN	NaN	NaN	NaN	NaN	NaN	NaN	NaN	NaN	NaN	NaN	NaN	NaN	NaN	NaN	NaN
NaN	NaN	NaN	NaN	NaN	NaN	NaN	NaN	NaN	NaN	NaN	NaN	NaN	NaN	NaN	NaN	NaN	NaN	NaN	NaN	NaN	NaN	NaN	NaN	NaN	NaN
NaN	NaN	NaN	NaN	NaN	NaN	NaN	NaN	NaN	NaN	NaN	NaN	NaN	NaN	NaN	NaN	NaN	NaN	NaN	NaN	NaN	NaN	NaN	NaN	NaN	NaN
NaN	NaN	NaN	NaN	NaN	NaN	NaN	NaN	NaN	NaN	NaN	NaN	NaN	NaN	NaN	NaN	NaN	NaN	NaN	NaN	NaN	NaN	NaN	NaN	NaN	NaN
NaN	NaN	NaN	NaN	NaN	NaN	NaN	NaN	NaN	NaN	NaN	NaN	NaN	NaN	NaN	NaN	NaN	NaN	NaN	NaN	NaN	NaN	NaN	NaN	NaN	NaN
NaN	NaN	NaN	NaN	NaN	NaN	NaN	NaN	NaN	NaN	NaN	NaN	NaN	NaN	NaN	NaN	NaN	NaN	NaN	NaN	NaN	NaN	NaN	NaN	NaN	NaN
NaN	NaN	NaN	NaN	NaN	NaN	NaN	NaN	NaN	NaN	NaN	NaN	NaN	NaN	NaN	NaN	NaN	NaN	NaN	NaN	NaN	NaN	NaN	NaN	NaN	NaN
NaN	NaN	NaN	NaN	NaN	NaN	NaN	NaN	NaN	NaN	NaN	NaN	NaN	NaN	NaN	NaN	NaN	NaN	NaN	NaN	NaN	NaN	NaN	NaN	NaN	NaN
NaN	NaN	NaN	NaN	NaN	NaN	NaN	NaN	NaN	NaN	NaN	NaN	NaN	NaN	NaN	NaN	NaN	NaN	NaN	NaN	NaN	NaN	NaN	NaN	NaN	NaN
NaN	NaN	NaN	NaN	NaN	NaN	NaN	NaN	NaN	NaN	NaN	NaN	NaN	NaN	NaN	NaN	NaN	NaN	NaN	NaN	NaN	NaN	NaN	NaN	NaN	NaN
NaN	NaN	NaN	NaN	NaN	NaN	NaN	NaN	NaN	NaN	NaN	NaN	NaN	NaN	NaN	NaN	NaN	NaN	NaN	NaN	NaN	NaN	NaN	NaN	NaN	NaN
NaN	NaN	NaN	NaN	NaN	NaN	NaN	NaN	NaN	NaN	NaN	NaN	NaN	NaN	NaN	NaN	NaN	NaN	NaN	NaN	NaN	NaN	NaN	NaN	NaN	NaN
NaN	NaN	NaN	NaN	NaN	NaN	NaN	NaN	NaN	NaN	NaN	NaN	NaN	NaN	NaN	NaN	NaN	NaN	NaN	NaN	NaN	NaN	NaN	NaN	NaN	NaN
NaN	NaN	NaN	NaN	NaN	NaN	NaN	NaN	NaN	NaN	NaN	NaN	NaN	NaN	NaN	NaN	NaN	NaN	NaN	NaN	NaN	NaN	NaN	NaN	NaN	NaN
NaN	NaN	NaN	NaN	NaN	NaN	NaN	NaN	NaN	NaN	NaN	NaN	NaN	NaN	NaN	NaN	NaN	NaN	NaN	NaN	NaN	NaN	NaN	NaN	NaN	NaN
NaN	NaN	NaN	NaN	NaN	NaN	NaN	NaN	NaN	NaN	NaN	NaN	NaN	NaN	NaN	NaN	NaN	NaN	NaN	NaN	NaN	NaN	NaN	NaN	NaN	NaN
NaN	NaN	NaN	NaN	NaN	NaN	NaN	NaN	NaN	NaN	NaN	NaN	NaN	NaN	NaN	NaN	NaN	NaN	NaN	NaN	NaN	NaN	NaN	NaN	NaN	NaN
NaN	NaN	NaN	NaN	NaN	NaN	NaN	NaN	NaN	NaN	NaN	NaN	NaN	NaN	NaN	NaN	NaN	NaN	NaN	NaN	NaN	NaN	NaN	NaN	NaN	NaN
NaN	NaN	NaN	NaN	NaN	NaN	NaN	NaN	NaN	NaN	NaN	NaN	NaN	NaN	NaN	NaN	NaN	NaN	NaN	NaN	NaN	NaN	NaN	NaN	NaN	NaN
NaN	NaN	NaN	NaN	NaN	NaN	NaN	NaN	NaN	NaN	NaN	NaN	NaN	NaN	NaN	NaN	NaN	NaN	NaN	NaN	NaN	NaN	NaN	NaN	NaN	NaN
NaN	NaN	NaN	NaN	NaN	NaN	NaN	NaN	NaN	NaN	NaN	NaN	NaN	NaN	NaN	NaN	NaN	NaN	NaN	NaN	NaN	NaN	NaN	NaN	NaN	NaN
NaN	NaN	NaN	NaN	NaN	NaN	NaN	NaN	NaN	NaN	NaN	NaN	NaN	NaN	NaN	NaN	NaN	NaN	NaN	NaN	NaN	NaN	NaN	NaN	NaN	NaN
NaN	NaN	NaN	NaN	NaN	NaN	NaN	NaN	NaN	NaN	NaN	NaN	NaN	NaN	NaN	NaN	NaN	NaN	NaN	NaN	NaN	NaN	NaN	NaN	NaN	NaN
NaN	NaN	NaN	NaN	NaN	NaN	NaN	NaN	NaN	NaN	NaN	NaN	NaN	NaN	NaN	NaN	NaN	NaN	NaN	NaN	NaN	NaN	NaN	NaN	NaN	NaN
NaN	NaN	NaN	NaN	NaN	NaN	NaN	NaN	NaN	NaN	NaN	NaN	NaN	NaN	NaN	NaN	NaN	NaN	NaN	NaN	NaN	NaN	NaN	NaN	NaN	NaN
NaN	NaN	NaN	NaN	NaN	NaN	NaN	NaN	NaN	NaN	NaN	NaN	NaN	NaN	NaN	NaN	NaN	NaN	NaN	NaN	NaN	NaN	NaN	NaN	NaN	NaN
NaN	NaN	NaN	NaN	NaN	NaN	NaN	NaN	NaN	NaN	NaN	NaN	NaN	NaN	NaN	NaN	NaN	NaN	NaN	NaN	NaN	NaN	NaN	NaN	NaN	NaN
NaN	NaN	NaN	NaN	NaN	NaN	NaN	NaN	NaN	NaN	NaN	NaN	NaN	NaN	NaN	NaN	NaN	NaN	NaN	NaN	NaN	NaN	NaN	NaN	NaN	NaN
NaN	NaN	NaN	NaN	NaN	NaN	NaN	NaN	NaN	NaN	NaN	NaN	NaN	NaN	NaN	NaN	NaN	NaN	NaN	NaN	NaN	NaN	NaN	NaN	NaN	NaN
NaN	NaN	NaN	NaN	NaN	NaN	NaN	NaN	NaN	NaN	NaN	NaN	NaN	NaN	NaN	NaN	NaN	NaN	NaN	NaN	NaN	NaN	NaN	NaN	NaN	NaN
NaN	NaN	NaN	NaN	NaN	NaN	NaN	NaN	NaN	NaN	NaN	NaN	NaN	NaN	NaN	NaN	NaN	NaN	NaN	NaN	NaN	NaN	NaN	NaN	NaN	NaN
NaN	NaN	NaN	NaN	NaN	NaN	NaN	NaN	NaN	NaN	NaN	NaN	NaN	NaN	NaN	NaN	NaN	NaN	NaN	NaN	NaN	NaN	NaN	NaN	NaN	NaN
NaN	NaN	NaN	NaN	NaN	NaN	NaN	NaN	NaN	NaN	NaN	NaN	NaN	NaN	NaN	NaN	NaN	NaN	NaN	NaN	NaN	NaN	NaN	NaN	NaN	NaN
NaN	NaN	NaN	NaN	NaN	NaN	NaN	NaN	NaN	NaN	NaN	NaN	NaN	NaN	NaN	NaN	NaN	NaN	NaN	NaN	NaN	NaN	NaN	NaN	NaN	NaN
NaN	NaN	NaN	NaN	NaN	NaN	NaN	NaN	NaN	NaN	NaN	NaN	NaN	NaN	NaN	NaN	NaN	NaN	NaN	NaN	NaN	NaN	NaN	NaN	NaN	NaN
NaN	NaN	NaN	NaN	NaN	NaN	NaN	NaN	NaN	NaN	NaN	NaN	NaN	NaN	NaN	NaN	NaN	NaN	NaN	NaN	NaN	NaN	NaN	NaN	NaN	NaN
NaN	NaN	NaN	NaN	NaN	NaN	NaN	NaN	NaN	NaN	NaN	NaN	NaN	NaN	NaN	NaN	NaN	NaN	NaN	NaN	NaN	NaN	NaN	NaN	NaN	NaN
NaN	NaN	NaN	NaN	NaN	NaN	NaN	NaN	NaN	NaN	NaN	NaN	NaN	NaN	NaN	NaN	NaN	NaN	NaN	NaN	NaN	NaN	NaN	NaN	NaN	NaN
NaN	NaN	NaN	NaN	NaN	NaN	NaN	NaN	NaN	NaN	NaN	NaN	NaN	NaN	NaN	NaN	NaN	NaN	NaN	NaN	NaN	NaN	NaN	NaN	NaN	NaN
NaN	NaN	NaN	NaN	NaN	NaN	NaN	NaN	NaN	NaN	NaN	NaN	NaN	NaN	NaN	NaN	NaN	NaN	NaN	NaN	NaN	NaN	NaN	NaN	NaN	NaN
NaN	NaN	NaN	NaN	NaN	NaN	NaN	NaN	NaN	NaN	NaN	NaN	NaN	NaN	NaN	NaN	NaN	NaN	NaN	NaN	NaN	NaN	NaN	NaN	NaN	NaN
NaN	NaN	NaN	NaN	NaN	NaN	NaN	NaN	NaN	NaN	NaN	NaN	NaN	NaN	NaN	NaN	NaN	NaN	NaN	NaN	NaN	NaN	NaN	NaN	NaN	NaN
NaN	NaN	NaN	NaN	NaN	NaN	NaN	NaN	NaN	NaN	NaN	NaN	NaN	NaN	NaN	NaN	NaN	NaN	NaN	NaN	NaN	NaN	NaN	NaN	NaN	NaN
NaN	NaN	NaN	NaN	NaN	NaN	NaN	NaN	NaN	NaN	NaN	NaN	NaN	NaN	NaN	NaN	NaN	NaN	NaN	NaN	NaN	NaN	NaN	NaN	NaN	NaN
NaN	NaN	NaN	NaN	NaN	NaN	NaN	NaN	NaN	NaN	NaN	NaN	NaN	NaN	NaN	NaN	NaN	NaN	NaN	NaN	NaN	NaN	NaN	NaN	NaN	NaN
NaN	NaN	NaN	NaN	NaN	NaN	NaN	NaN	NaN	NaN	NaN	NaN	NaN	NaN	NaN	NaN	NaN	NaN	NaN	NaN	NaN	NaN	NaN	NaN	NaN	NaN
NaN	NaN	NaN	NaN	NaN	NaN	NaN	NaN	NaN	NaN	NaN	NaN	NaN	NaN	NaN	NaN	NaN	NaN	NaN	NaN	NaN	NaN	NaN	NaN	NaN	NaN
NaN	NaN	NaN	NaN	NaN	NaN	NaN	NaN	NaN	NaN	NaN	NaN	NaN	NaN	NaN	NaN	NaN	NaN	NaN	NaN	NaN	NaN	NaN	NaN	NaN	NaN
NaN	NaN	NaN	NaN	NaN	NaN	NaN	NaN	NaN	NaN	NaN	NaN	NaN	NaN	NaN	NaN	NaN	NaN	NaN	NaN	NaN	NaN	NaN	NaN	NaN	NaN
NaN	NaN	NaN	NaN	NaN	NaN	NaN	NaN	NaN	NaN	NaN	NaN	NaN	NaN	NaN	NaN	NaN	NaN	NaN	NaN	NaN	NaN	NaN	NaN	NaN	NaN
NaN	NaN	NaN	NaN	NaN	NaN	NaN	NaN	NaN	NaN	NaN	NaN	NaN	NaN	NaN	NaN	NaN	NaN	NaN	NaN	NaN	NaN	NaN	NaN	NaN	NaN
NaN	NaN	NaN	NaN	NaN	NaN	NaN	NaN	NaN	NaN	NaN	NaN	NaN	NaN	NaN	NaN	NaN	NaN	NaN	NaN	NaN	NaN	NaN	NaN	NaN	NaN
NaN	NaN	NaN	NaN	NaN	NaN	NaN	NaN	NaN	NaN	NaN	NaN	NaN	NaN	NaN	NaN	NaN	NaN	NaN	NaN	NaN	NaN	NaN	NaN	NaN	NaN
NaN	NaN	NaN	NaN	NaN	NaN	NaN	NaN	NaN	NaN	NaN	NaN	NaN	NaN	NaN	NaN	NaN	NaN	NaN	NaN	NaN	NaN	NaN	NaN	NaN	NaN
NaN	NaN	NaN	NaN	NaN	NaN	NaN	NaN	NaN	NaN	NaN	NaN	NaN	NaN	NaN	NaN	NaN	NaN	NaN	NaN	NaN	NaN	NaN	NaN	NaN	NaN
NaN	NaN	NaN	NaN	NaN	NaN	NaN	NaN	NaN	NaN	NaN	NaN	NaN	NaN	NaN	NaN	NaN	NaN	NaN	NaN	NaN	NaN	NaN	NaN	NaN	NaN
NaN	NaN	NaN	NaN	NaN	NaN	NaN	NaN	NaN	NaN	NaN	NaN	NaN	NaN	NaN	NaN	NaN	NaN	NaN	NaN	NaN	NaN	NaN	NaN	NaN	NaN
NaN	NaN	NaN	NaN	NaN	NaN	NaN	NaN	NaN	NaN	NaN	NaN	NaN	NaN	NaN	NaN	NaN	NaN	NaN	NaN	NaN	NaN	NaN	NaN	NaN	NaN
NaN	NaN	NaN	NaN	NaN	NaN	NaN	NaN	NaN	NaN	NaN	NaN	NaN	NaN	NaN	NaN	NaN	NaN	NaN	NaN	NaN	NaN	NaN	NaN	NaN	NaN
NaN	NaN	NaN	NaN	NaN	NaN	NaN	NaN	NaN	NaN	NaN	NaN	NaN	NaN	NaN	NaN	NaN	NaN	NaN	NaN	NaN	NaN	NaN	NaN	NaN	NaN
NaN	NaN	NaN	NaN	NaN	NaN	NaN	NaN	NaN	NaN	NaN	NaN	NaN	NaN	NaN	NaN	NaN	NaN	NaN	NaN	NaN	NaN	NaN	NaN	NaN	NaN
NaN	NaN	NaN	NaN	NaN	NaN	NaN	NaN	NaN	NaN	NaN	NaN	NaN	NaN	NaN	NaN	NaN	NaN	NaN	NaN	NaN	NaN	NaN	NaN	NaN	NaN
NaN	NaN	NaN	NaN	NaN	NaN	NaN	NaN	NaN	NaN	NaN	NaN	NaN	NaN	NaN	NaN	NaN	NaN	NaN	NaN	NaN	NaN	NaN	NaN	NaN	NaN
NaN	NaN	NaN	NaN	NaN	NaN	NaN	NaN	NaN	NaN	NaN	NaN	NaN	NaN	NaN	NaN	NaN	NaN	NaN	NaN	NaN	NaN	NaN	NaN	NaN	NaN
NaN	NaN	NaN	NaN	NaN	NaN	NaN	NaN	NaN	NaN	NaN	NaN	NaN	NaN	NaN	NaN	NaN	NaN	NaN	NaN	NaN	NaN	NaN	NaN	NaN	NaN
NaN	NaN	NaN	NaN	NaN	NaN	NaN	NaN	NaN	NaN	NaN	NaN	NaN	NaN	NaN	NaN	NaN	NaN	NaN	NaN	NaN	NaN	NaN	NaN	NaN	NaN
NaN	NaN	NaN	NaN	NaN	NaN	NaN	NaN	NaN	NaN	NaN	NaN	NaN	NaN	NaN	NaN	NaN	NaN	NaN	NaN	NaN	NaN	NaN	NaN	NaN	NaN
NaN	NaN	NaN	NaN	NaN	NaN	NaN	NaN	NaN	NaN	NaN	NaN	NaN	NaN	NaN	NaN	NaN	NaN	NaN	NaN	NaN	NaN	NaN	NaN	NaN	NaN
NaN	NaN	NaN	NaN	NaN	NaN	NaN	NaN	NaN	NaN	NaN	NaN	NaN	NaN	NaN	NaN	NaN	NaN	NaN	NaN	NaN	NaN	NaN	NaN	NaN	NaN
NaN	NaN	NaN	NaN	NaN	NaN	NaN	NaN	NaN	NaN	NaN	NaN	NaN	NaN	NaN	NaN	NaN	NaN	NaN	NaN	NaN	NaN	NaN	NaN	NaN	NaN
NaN	NaN	NaN	NaN	NaN	NaN	NaN	NaN	NaN	NaN	NaN	NaN	NaN	NaN	NaN	NaN	NaN	NaN	NaN	NaN	NaN	NaN	NaN	NaN	NaN	NaN
NaN	NaN	NaN	NaN	NaN	NaN	NaN	NaN	NaN	NaN	NaN	NaN	NaN	NaN	NaN	NaN	NaN	NaN	NaN	NaN	NaN	NaN	NaN	NaN	NaN	NaN
NaN	NaN	NaN	NaN	NaN	NaN	NaN	NaN	NaN	NaN	NaN	NaN	NaN	NaN	NaN	NaN	NaN	NaN	NaN	NaN	NaN	NaN	NaN	NaN	NaN	NaN
NaN	NaN	NaN	NaN	NaN	NaN	NaN	NaN	NaN	NaN	NaN	NaN	NaN	NaN	NaN	NaN	NaN	NaN	NaN	NaN	NaN	NaN	NaN	NaN	NaN	NaN
NaN	NaN	NaN	NaN	NaN	NaN	NaN	NaN	NaN	NaN	NaN	NaN	NaN	NaN	NaN	NaN	NaN	NaN	NaN	NaN	NaN	NaN	NaN	NaN	NaN	NaN
NaN	NaN	NaN	NaN	NaN	NaN	NaN	NaN	NaN	NaN	NaN	NaN	NaN	NaN	NaN	NaN	NaN	NaN	NaN	NaN	NaN	NaN	NaN	NaN	NaN	NaN
NaN	NaN	NaN	NaN	NaN	NaN	NaN	NaN	NaN	NaN	NaN	NaN	NaN	NaN	NaN	NaN	NaN	NaN	NaN	NaN	NaN	NaN	NaN	NaN	NaN	NaN
NaN	NaN	NaN	NaN	NaN	NaN	NaN	NaN	NaN	NaN	NaN	NaN	NaN	NaN	NaN	NaN	NaN	NaN	NaN	NaN	NaN	NaN	NaN	NaN	NaN	NaN
NaN	NaN	NaN	NaN	NaN	NaN	NaN	NaN	NaN	NaN	NaN	NaN	NaN	NaN	NaN	NaN	NaN	NaN	NaN	NaN	NaN	NaN	NaN	NaN	NaN	NaN
NaN	NaN	NaN	NaN	NaN	NaN	NaN	NaN	NaN	NaN	NaN	NaN	NaN	NaN	NaN	NaN	NaN	NaN	NaN	NaN	NaN	NaN	NaN	NaN	NaN	NaN
NaN	NaN	NaN	NaN	NaN	NaN	NaN	NaN	NaN	NaN	NaN	NaN	NaN	NaN	NaN	NaN	NaN	NaN	NaN	NaN	NaN	NaN	NaN	NaN	NaN	NaN
118.086396	675.045132	184.190845	632.647969	338.434558	639.492908	492.678272	642.665377	662.448098	650.010316	815.019342	652.682785	974.935525	662.191489	1161.067698	658.019020	1346.691167	652.510316	1529.987105	641.829142	1698.748227	632.484204	1860.336879	679.553836	819.355577	564.371051
118.060000	675.000000	184.030000	632.960000	338.000000	638.960000	493.050000	642.980000	662.030000	649.960000	815.020000	652.960000	975.030000	661.960000	1161.040000	657.960000	1347.040000	652.980000	1530.050000	641.980000	1699.020000	631.990000	1860.020000	679.950000	819.030000	564.030000
118.050000	674.950000	184.040000	632.840000	338.010000	638.850000	493.040000	642.890000	662.040000	649.840000	815.020000	652.860000	975.020000	661.830000	1161.050000	657.830000	1347.040000	652.880000	1530.040000	641.870000	1699.020000	631.890000	1860.030000	679.890000	819.010000	563.950000
118.120000	674.900000	184.090000	632.740000	338.070000	638.230000	493.070000	642.820000	662.120000	649.750000	815.070000	652.780000	975.070000	661.700000	1161.130000	657.710000	1347.090000	652.770000	1530.070000	641.740000	1699.100000	631.790000	1860.130000	679.760000	819.050000	563.890000
118.010000	674.940000	184.000000	632.910000	337.990000	638.330000	492.980000	642.900000	662.000000	649.860000	814.970000	652.890000	975.000000	661.900000	1161.010000	657.860000	1346.980000	652.880000	1529.970000	641.890000	1698.960000	631.920000	1859.930000	679.890000	818.960000	563.940000
118.020000	674.930000	184.020000	632.870000	338.030000	638.360000	493.060000	642.910000	662.010000	649.860000	815.010000	652.880000	975.050000	661.920000	1161.030000	657.850000	1347.040000	652.870000	1530.060000	641.870000	1699.040000	631.900000	1859.990000	679.870000	818.990000	563.950000
118.090000	674.990000	184.050000	632.970000	338.080000	638.400000	493.060000	642.970000	662.070000	649.960000	815.060000	652.960000	975.060000	662.010000	1161.100000	657.950000	1347.050000	652.970000	1530.080000	641.980000	1699.040000	632.000000	1860.040000	679.980000	819.060000	564.040000
118.090000	674.980000	184.060000	632.930000	338.080000	638.390000	493.070000	642.940000	662.080000	649.920000	815.060000	652.940000	975.070000	661.970000	1161.110000	657.920000	1347.070000	652.940000	1530.090000	641.970000	1699.050000	631.980000	1860.050000	679.950000	819.050000	564.010000
118.070000	674.960000	184.060000	632.910000	338.080000	638.370000	493.060000	642.950000	662.070000	649.880000	815.050000	652.890000	975.040000	661.920000	1161.090000	657.880000	1347.080000	652.920000	1530.080000	641.890000	1699.040000	631.890000	1860.050000	679.850000	819.030000	563.950000
118.070000	674.950000	184.070000	632.900000	338.090000	638.370000	493.060000	642.940000	662.070000	649.890000	815.030000	652.910000	975.070000	661.920000	1161.080000	657.880000	1347.060000	652.910000	1530.090000	641.910000	1699.020000	631.970000	1860.040000	679.880000	819.040000	563.970000
118.050000	674.980000	184.040000	633.000000	338.040000	638.440000	493.050000	643.010000	662.040000	649.990000	815.000000	652.980000	975.020000	662.040000	1161.040000	657.990000	1347.050000	652.980000	1530.060000	642.010000	1698.990000	631.990000	1860.000000	679.980000	819.000000	564.030000
118.050000	674.980000	184.060000	633.010000	338.050000	638.480000	493.060000	643.010000	662.020000	650.010000	815.020000	653.020000	975.050000	662.060000	1161.060000	658.000000	1347.080000	653.020000	1530.050000	642.020000	1699.020000	632.050000	1860.030000	680.020000	819.020000	564.040000
118.060000	675.030000	184.050000	633.050000	338.050000	639.040000	493.060000	643.040000	662.030000	650.060000	815.010000	653.040000	975.040000	662.100000	1161.060000	658.010000	1347.080000	653.050000	1530.030000	642.050000	1698.980000	632.100000	1860.010000	680.030000	819.010000	564.120000
118.060000	674.980000	184.040000	632.970000	338.040000	638.950000	493.060000	642.980000	662.020000	650.010000	815.000000	652.990000	975.040000	662.030000	1161.060000	657.990000	1347.060000	652.970000	1530.030000	642.030000	1698.990000	632.020000	1860.000000	679.930000	818.980000	564.010000
118.050000	674.970000	184.030000	632.970000	338.030000	638.950000	493.060000	642.980000	662.020000	650.000000	815.010000	652.990000	975.040000	662.020000	1161.060000	657.980000	1347.060000	652.960000	1530.020000	642.020000	1698.980000	632.010000	1860.000000	679.950000	819.000000	564.010000
118.060000	674.980000	184.070000	632.990000	338.070000	638.960000	493.080000	642.990000	662.040000	650.000000	815.030000	653.010000	975.070000	662.030000	1161.080000	657.980000	1347.090000	652.970000	1530.030000	642.020000	1698.990000	632.020000	1860.010000	679.960000	819.020000	564.040000
118.060000	674.930000	184.060000	632.890000	338.050000	638.920000	493.050000	642.940000	662.030000	649.920000	815.000000	652.950000	975.040000	661.980000	1161.080000	657.890000	1347.040000	652.950000	1530.020000	641.920000	1698.990000	631.960000	1859.920000	679.920000	819.000000	564.010000
118.050000	674.960000	184.040000	632.970000	338.040000	638.920000	493.050000	643.010000	662.040000	649.980000	815.010000	652.980000	975.040000	662.000000	1161.080000	657.930000	1347.040000	652.950000	1530.020000	641.950000	1698.980000	631.980000	1859.910000	679.950000	819.000000	564.020000
118.060000	674.930000	184.100000	632.870000	338.060000	638.880000	493.080000	642.920000	662.050000	649.920000	815.030000	652.920000	975.080000	661.910000	1161.080000	657.900000	1347.030000	652.930000	1530.000000	641.940000	1698.990000	631.920000	1859.850000	679.930000	819.000000	563.950000
118.360000	674.940000	184.350000	632.880000	338.330000	638.940000	493.300000	642.970000	662.190000	649.890000	815.150000	652.950000	975.120000	661.900000	1161.000000	657.890000	1346.930000	653.010000	1529.830000	641.970000	1698.760000	632.020000	1859.190000	679.900000	819.140000	563.990000
119.100000	674.970000	185.060000	632.920000	339.010000	638.950000	493.360000	642.980000	662.200000	649.900000	815.150000	652.970000	975.100000	661.910000	1160.940000	657.870000	1346.890000	652.990000	1529.710000	641.960000	1698.620000	632.060000	1858.510000	679.950000	819.160000	564.040000
119.920000	674.980000	185.900000	632.870000	339.710000	638.930000	493.360000	642.940000	662.210000	649.860000	815.080000	652.960000	975.030000	661.830000	1160.920000	657.910000	1346.830000	653.010000	1529.660000	641.960000	1697.690000	631.970000	1857.610000	680.000000	819.090000	564.070000
120.660000	674.970000	186.640000	632.870000	339.850000	638.900000	493.480000	642.940000	662.270000	649.830000	815.110000	652.960000	975.070000	661.790000	1160.930000	657.850000	1346.850000	653.040000	1529.640000	641.910000	1696.900000	631.890000	1856.880000	679.910000	819.140000	564.070000
120.920000	675.030000	186.870000	633.010000	340.020000	639.110000	494.280000	643.000000	662.240000	649.910000	815.140000	653.050000	975.070000	661.870000	1160.890000	657.980000	1346.840000	653.180000	1529.630000	641.950000	1695.990000	631.890000	1855.720000	679.980000	819.100000	564.140000
121.010000	675.040000	186.940000	633.020000	340.170000	639.100000	495.000000	642.940000	662.270000	649.840000	815.140000	653.070000	975.110000	661.860000	1160.890000	657.970000	1346.840000	653.190000	1529.814636	641.329142	1695.180000	631.770000	1855.020000	679.910000	819.140000	564.150000
121.090000	675.050000	187.100000	633.090000	340.080000	639.120000	495.670000	643.050000	662.010000	650.070000	815.020000	653.080000	974.930000	661.970000	1160.980000	658.090000	1346.970000	653.110000	1529.820000	641.060000	1694.140000	632.030000	1854.030000	680.160000	818.970000	564.080000
121.530000	675.080000	187.330000	633.040000	340.280000	639.100000	496.030000	643.090000	662.060000	650.010000	815.120000	653.000000	975.020000	661.930000	1160.910000	658.110000	1346.980000	653.150000	1529.920000	641.020000	1693.180000	632.120000	1852.950000	680.190000	819.020000	564.100000
122.070000	675.050000	188.050000	633.070000	340.240000	639.060000	495.970000	643.080000	662.010000	650.020000	815.080000	653.000000	974.980000	661.930000	1160.900000	658.070000	1346.960000	653.150000	1529.890000	640.960000	1692.520000	632.040000	1852.210000	680.120000	818.930000	564.050000
122.460000	675.020000	188.560000	632.950000	340.120000	638.970000	495.700000	643.010000	662.040000	650.020000	815.030000	652.960000	975.030000	662.000000	1160.910000	658.060000	1346.970000	653.080000	1529.990000	641.100000	1693.650000	631.980000	1853.510000	680.030000	818.970000	564.040000
122.110000	675.030000	188.430000	633.010000	340.030000	639.010000	494.990000	643.070000	662.010000	650.060000	815.030000	653.010000	975.040000	662.070000	1160.930000	658.100000	1347.000000	653.110000	1529.990000	641.060000	1694.210000	632.140000	1854.190000	680.040000	819.000000	564.060000
121.670000	675.010000	187.650000	633.000000	339.930000	639.000000	494.250000	643.080000	661.960000	650.070000	815.020000	653.020000	975.000000	662.070000	1160.940000	658.100000	1346.990000	653.060000	1530.030000	641.100000	1695.050000	632.000000	1855.000000	680.120000	819.000000	564.070000
120.860000	675.010000	186.850000	632.980000	339.880000	638.870000	494.270000	643.050000	661.970000	650.050000	815.020000	652.970000	975.040000	662.000000	1161.020000	658.100000	1347.110000	652.990000	1530.130000	641.140000	1695.930000	632.060000	1855.990000	680.000000	818.990000	563.990000
120.020000	675.000000	186.030000	633.010000	339.770000	638.910000	494.110000	643.070000	661.860000	650.080000	814.950000	652.980000	974.970000	662.080000	1160.980000	658.130000	1347.070000	653.010000	1530.080000	641.130000	1696.630000	632.140000	1856.740000	680.050000	818.950000	564.000000
119.180000	675.000000	185.230000	632.990000	339.610000	638.900000	494.050000	643.050000	661.890000	650.050000	814.970000	652.980000	974.980000	662.100000	1161.010000	658.080000	1347.090000	652.960000	1530.200000	641.100000	1696.770000	632.120000	1857.670000	680.040000	818.930000	563.950000
118.680000	675.020000	184.530000	633.040000	338.930000	638.980000	494.030000	643.090000	661.850000	650.100000	814.990000	653.030000	975.020000	662.140000	1161.050000	658.150000	1347.100000	652.970000	1530.230000	641.190000	1696.820000	632.140000	1858.360000	680.070000	818.940000	564.000000
118.270000	674.980000	184.360000	632.940000	338.100000	638.910000	493.920000	643.030000	661.840000	650.080000	814.950000	652.970000	975.010000	662.130000	1161.080000	658.030000	1347.150000	652.880000	1530.390000	641.060000	1697.020000	632.150000	1858.690000	680.050000	818.940000	563.940000
118.090000	675.010000	184.250000	633.050000	337.380000	639.020000	493.840000	643.090000	661.810000	650.140000	814.930000	653.000000	974.970000	662.200000	1161.060000	658.060000	1347.170000	652.860000	1531.170000	641.160000	1697.040000	632.240000	1858.840000	680.140000	818.950000	563.930000
118.020000	674.980000	184.170000	633.030000	337.340000	638.990000	493.790000	643.070000	661.790000	650.140000	814.930000	652.980000	974.900000	662.190000	1161.090000	658.020000	1347.180000	652.840000	1532.030000	641.160000	1697.070000	632.190000	1858.970000	680.090000	818.950000	563.930000
118.020000	674.980000	184.180000	633.040000	337.360000	638.990000	493.810000	643.070000	661.790000	650.150000	814.940000	653.000000	974.920000	662.180000	1161.100000	658.020000	1347.180000	652.870000	1532.820000	641.200000	1697.110000	632.200000	1859.010000	680.100000	818.950000	563.920000
117.970000	674.970000	184.120000	633.020000	337.250000	638.950000	493.730000	643.040000	661.770000	650.120000	814.940000	652.960000	974.890000	662.180000	1161.403933	658.355255	1347.160000	652.830000	1533.690000	641.160000	1697.160000	632.150000	1859.210000	680.080000	818.950000	563.890000
118.010000	675.000000	184.010000	633.010000	337.000000	639.090000	494.000000	643.000000	662.000000	650.030000	815.020000	653.060000	975.020000	662.070000	1161.370000	658.280000	1347.030000	653.040000	1534.700000	641.080000	1697.070000	632.040000	1859.140000	680.050000	819.060000	564.020000
118.020000	674.990000	183.990000	632.950000	336.980000	639.000000	493.990000	643.000000	662.000000	649.970000	815.040000	652.970000	975.030000	661.960000	1161.010000	657.980000	1347.030000	652.990000	1535.100000	641.040000	1697.110000	631.960000	1859.210000	680.010000	819.050000	563.920000
117.960000	674.920000	183.960000	632.920000	336.940000	638.920000	493.950000	642.900000	661.990000	649.880000	815.010000	652.890000	974.980000	661.890000	1161.010000	657.840000	1347.000000	652.860000	1535.060000	641.010000	1697.080000	631.900000	1859.200000	679.940000	819.030000	563.930000
118.000000	674.870000	183.970000	632.830000	336.940000	638.840000	494.010000	642.830000	662.020000	649.760000	815.000000	652.780000	975.010000	661.720000	1161.020000	657.700000	1347.020000	652.750000	1534.740000	640.830000	1697.150000	631.780000	1859.320000	679.850000	818.980000	563.800000
117.920000	674.920000	183.890000	632.810000	336.870000	638.870000	493.920000	642.840000	661.930000	649.830000	814.920000	652.830000	974.900000	661.800000	1160.920000	657.770000	1346.930000	652.840000	1534.040000	640.770000	1697.110000	631.820000	1859.220000	679.850000	818.920000	563.820000
118.020000	674.850000	183.980000	632.660000	336.990000	638.750000	494.030000	642.740000	662.030000	649.700000	815.010000	652.690000	975.040000	661.600000	1161.030000	657.550000	1347.040000	652.660000	1533.630000	640.610000	1697.200000	631.650000	1859.410000	679.750000	819.020000	563.750000
118.000000	674.860000	183.970000	632.680000	336.950000	638.720000	494.050000	642.720000	662.030000	649.730000	815.000000	652.660000	974.990000	661.230000	1161.000000	657.180000	1347.030000	652.650000	1533.560000	640.100000	1697.220000	631.650000	1859.670000	679.780000	819.010000	563.740000
118.000000	674.880000	183.970000	632.630000	336.950000	638.710000	494.050000	642.720000	662.010000	649.710000	814.960000	652.690000	974.940000	661.180000	1160.980000	657.150000	1347.000000	652.650000	1533.530000	640.070000	1697.190000	631.640000	1859.680000	679.780000	818.930000	563.700000
118.050000	674.880000	183.970000	632.580000	337.020000	638.670000	494.090000	642.700000	662.050000	649.590000	815.040000	652.620000	975.020000	661.030000	1161.000000	657.030000	1347.070000	652.590000	1533.640000	639.990000	1697.230000	631.540000	1859.790000	679.670000	819.010000	563.670000
117.970000	674.910000	183.900000	632.680000	336.910000	638.690000	493.980000	642.730000	661.950000	649.180000	814.920000	652.700000	974.880000	661.130000	1160.920000	657.080000	1346.980000	652.660000	1534.040000	640.120000	1697.090000	631.150000	1859.550000	679.730000	818.890000	563.720000
118.000000	674.840000	183.930000	632.560000	336.920000	638.570000	494.000000	642.640000	661.970000	649.080000	814.930000	652.490000	974.900000	661.050000	1160.950000	657.040000	1346.980000	652.500000	1534.050000	640.010000	1697.110000	631.020000	1859.300000	679.610000	818.900000	563.590000
117.950000	674.850000	183.880000	632.170000	336.910000	638.140000	493.930000	642.690000	661.930000	649.170000	814.920000	652.120000	974.890000	661.130000	1160.940000	657.140000	1346.970000	652.150000	1534.010000	640.110000	1697.080000	631.120000	1859.190000	679.680000	818.950000	563.030000
117.960000	674.840000	183.910000	632.180000	336.950000	638.150000	493.960000	642.700000	661.980000	649.170000	814.950000	652.150000	974.930000	661.180000	1160.950000	657.150000	1346.990000	652.130000	1534.020000	640.130000	1697.080000	631.120000	1859.180000	679.690000	818.980000	563.070000
117.980000	674.840000	183.920000	632.250000	336.980000	638.190000	494.000000	642.720000	661.990000	649.230000	815.000000	652.210000	974.950000	661.230000	1160.960000	657.180000	1347.000000	652.160000	1534.010000	640.140000	1697.070000	631.150000	1859.130000	679.740000	819.000000	563.150000
117.980000	674.830000	183.990000	632.250000	337.010000	638.230000	494.000000	642.730000	662.010000	649.230000	815.010000	652.210000	974.990000	661.260000	1161.050000	657.190000	1346.990000	652.190000	1534.020000	640.160000	1697.070000	631.180000	1859.130000	679.750000	819.070000	563.160000
118.000000	674.810000	184.000000	632.170000	337.010000	638.200000	494.020000	642.690000	662.050000	649.200000	815.020000	652.150000	975.000000	661.210000	1161.040000	657.140000	1347.030000	652.150000	1534.030000	640.050000	1697.090000	631.140000	1859.160000	679.730000	819.060000	563.080000
117.990000	674.810000	183.960000	632.180000	336.960000	638.170000	493.940000	642.680000	661.990000	649.190000	814.990000	652.150000	974.970000	661.220000	1161.010000	657.130000	1346.990000	652.150000	1534.010000	640.080000	1697.060000	631.140000	1859.070000	679.680000	818.970000	563.080000
117.990000	674.790000	183.980000	632.140000	336.930000	638.150000	493.950000	642.650000	661.990000	649.150000	814.970000	652.130000	974.980000	661.110000	1160.990000	657.110000	1346.990000	652.100000	1534.010000	640.060000	1697.040000	631.060000	1859.070000	679.580000	819.010000	563.070000
117.990000	674.780000	183.960000	632.130000	336.920000	638.160000	493.940000	642.660000	661.990000	649.160000	814.970000	652.120000	974.970000	661.140000	1160.960000	657.100000	1346.990000	652.110000	1534.000000	640.060000	1697.010000	631.080000	1859.000000	679.080000	819.000000	563.070000
117.990000	674.790000	183.970000	632.150000	336.930000	638.160000	493.940000	642.660000	661.990000	649.150000	814.980000	652.140000	974.970000	661.170000	1160.970000	657.110000	1346.990000	652.110000	1534.000000	640.070000	1697.050000	631.080000	1859.050000	679.110000	819.000000	563.070000
118.010000	674.780000	183.960000	632.150000	336.920000	638.150000	493.980000	642.660000	661.990000	649.170000	814.990000	652.120000	974.990000	661.150000	1160.980000	657.110000	1346.990000	652.100000	1534.000000	640.070000	1697.060000	631.080000	1859.060000	679.110000	819.000000	563.080000
118.000000	674.790000	183.970000	632.140000	336.970000	638.180000	493.970000	642.690000	661.980000	649.200000	814.980000	652.150000	975.000000	661.190000	1160.960000	657.120000	1346.970000	652.120000	1534.020000	640.110000	1697.050000	631.120000	1859.060000	679.100000	819.030000	563.090000
118.000000	674.800000	183.980000	632.140000	336.970000	638.160000	493.970000	642.680000	661.980000	649.190000	814.960000	652.130000	974.990000	661.160000	1160.960000	657.100000	1346.970000	652.120000	1534.020000	640.110000	1697.040000	631.100000	1859.010000	679.080000	819.030000	563.090000
118.000000	674.800000	183.950000	632.120000	336.950000	638.170000	493.950000	642.680000	661.970000	649.190000	814.940000	652.110000	974.970000	661.150000	1160.940000	657.100000	1346.960000	652.130000	1534.010000	640.100000	1697.030000	631.120000	1858.990000	679.120000	818.990000	563.080000
118.010000	674.720000	183.950000	632.000000	336.940000	638.050000	493.940000	642.580000	661.960000	649.050000	814.950000	652.010000	974.970000	661.040000	1160.950000	656.980000	1346.960000	651.990000	1534.000000	639.980000	1697.030000	631.000000	1858.990000	679.020000	818.980000	562.980000
117.980000	674.780000	183.910000	632.070000	336.920000	638.070000	493.920000	642.610000	661.940000	649.120000	814.920000	652.040000	974.950000	661.060000	1160.930000	657.010000	1346.900000	652.050000	1533.990000	640.000000	1697.010000	631.010000	1858.980000	679.040000	818.970000	563.000000
117.990000	674.700000	183.940000	631.930000	336.940000	637.990000	493.960000	642.490000	661.950000	648.980000	814.970000	651.930000	974.980000	660.940000	1160.960000	656.880000	1346.950000	651.930000	1534.000000	639.890000	1697.030000	630.900000	1859.040000	678.960000	819.030000	562.920000
117.990000	674.700000	183.920000	631.940000	336.930000	638.000000	493.960000	641.960000	661.940000	648.980000	814.950000	651.930000	974.980000	660.950000	1160.960000	656.890000	1346.960000	651.930000	1534.010000	639.890000	1697.020000	630.920000	1859.030000	678.950000	818.990000	562.920000
118.070000	674.690000	184.010000	631.930000	336.990000	637.980000	494.040000	641.970000	662.060000	648.990000	815.010000	651.950000	975.050000	660.940000	1161.060000	656.890000	1347.020000	651.940000	1534.010000	639.890000	1697.090000	630.910000	1859.140000	678.960000	819.060000	562.940000
118.060000	674.680000	184.010000	631.920000	336.990000	637.990000	494.040000	641.960000	662.040000	648.970000	815.010000	651.910000	975.040000	660.930000	1161.040000	656.880000	1347.020000	651.940000	1534.020000	639.890000	1697.100000	630.910000	1859.130000	678.950000	819.060000	562.930000
118.040000	674.690000	183.990000	631.920000	336.940000	637.980000	493.960000	641.940000	661.930000	648.960000	814.960000	651.920000	975.020000	660.930000	1160.940000	656.880000	1346.940000	651.930000	1534.020000	639.890000	1697.040000	630.890000	1859.040000	678.950000	819.010000	562.930000
118.000000	674.730000	183.950000	632.010000	336.940000	638.040000	493.940000	641.970000	661.940000	648.990000	814.950000	651.970000	974.980000	660.990000	1160.940000	656.920000	1346.930000	651.950000	1534.010000	639.920000	1697.020000	630.950000	1859.010000	678.960000	818.990000	562.930000
118.010000	674.680000	183.940000	631.870000	336.940000	637.960000	493.940000	641.880000	661.950000	648.920000	814.940000	651.870000	974.990000	660.880000	1160.950000	656.780000	1346.960000	651.870000	1534.010000	639.820000	1697.040000	630.870000	1859.010000	678.950000	818.990000	562.860000
118.080000	674.660000	184.030000	631.860000	337.060000	637.930000	494.050000	641.870000	662.060000	648.900000	815.030000	651.840000	975.100000	660.840000	1161.060000	656.770000	1347.050000	651.830000	1534.080000	639.810000	1697.120000	630.850000	1859.170000	678.910000	819.110000	562.850000
118.010000	674.690000	183.970000	631.980000	336.950000	637.980000	493.970000	641.980000	662.010000	649.000000	814.990000	651.940000	975.030000	660.950000	1161.020000	656.890000	1347.000000	651.930000	1534.030000	639.900000	1697.080000	630.890000	1859.110000	678.940000	819.050000	562.900000
118.020000	674.710000	183.970000	631.990000	336.970000	638.010000	493.970000	641.970000	662.020000	649.010000	814.990000	651.940000	975.030000	660.930000	1161.020000	656.890000	1347.040000	651.950000	1534.030000	639.900000	1697.080000	630.910000	1859.120000	678.940000	819.040000	562.920000
118.020000	674.770000	183.970000	632.050000	336.980000	638.020000	493.980000	642.000000	662.010000	649.010000	815.000000	652.010000	975.030000	661.010000	1161.000000	656.940000	1347.020000	652.000000	1534.030000	639.930000	1697.060000	630.970000	1859.110000	679.050000	819.060000	562.980000
118.000000	674.740000	183.960000	632.030000	336.960000	638.030000	493.960000	642.010000	661.970000	649.030000	814.980000	652.000000	974.980000	661.020000	1160.960000	656.950000	1347.010000	651.990000	1534.020000	639.930000	1697.050000	630.970000	1859.080000	679.050000	819.040000	562.970000
118.030000	674.740000	183.950000	632.030000	336.960000	638.040000	493.960000	642.020000	661.980000	649.020000	814.960000	651.990000	975.000000	661.020000	1160.990000	656.960000	1347.010000	651.990000	1534.020000	639.940000	1697.060000	630.950000	1859.100000	679.020000	819.050000	562.960000
118.090000	674.740000	184.030000	632.010000	337.050000	638.040000	494.060000	642.010000	662.100000	649.020000	815.070000	651.990000	975.120000	661.020000	1161.090000	656.940000	1347.050000	651.990000	1534.090000	639.930000	1697.110000	630.930000	1859.220000	678.990000	819.170000	562.970000
118.000000	674.740000	183.940000	632.010000	336.940000	638.030000	493.970000	641.990000	661.970000	649.030000	814.970000	651.990000	974.990000	661.010000	1160.960000	656.950000	1347.010000	651.990000	1534.020000	639.940000	1697.050000	630.960000	1859.080000	679.010000	819.040000	562.960000
118.110000	674.670000	184.020000	631.960000	337.030000	637.980000	494.070000	641.970000	662.080000	648.920000	815.070000	651.930000	975.100000	660.900000	1161.080000	656.890000	1347.050000	651.910000	1534.090000	639.900000	1697.130000	630.890000	1859.210000	678.910000	819.150000	562.930000
118.010000	674.670000	183.930000	631.950000	336.930000	637.950000	493.970000	641.950000	661.960000	648.930000	814.960000	651.920000	974.990000	660.910000	1160.970000	656.890000	1346.950000	651.910000	1534.020000	639.900000	1697.040000	630.890000	1859.070000	678.930000	819.010000	562.890000
118.010000	674.620000	183.950000	631.820000	336.950000	637.860000	493.960000	641.850000	661.960000	648.880000	814.960000	651.840000	974.990000	660.850000	1160.980000	656.740000	1346.950000	651.780000	1534.020000	639.800000	1697.070000	630.810000	1859.080000	678.880000	818.990000	562.790000
118.100000	674.480000	184.020000	631.590000	337.000000	637.690000	494.030000	641.710000	662.070000	648.620000	815.030000	651.600000	975.050000	660.530000	1161.070000	656.480000	1347.050000	651.580000	1534.050000	639.600000	1697.100000	630.580000	1859.200000	678.690000	819.050000	562.630000
117.990000	673.820000	183.980000	631.210000	336.970000	637.700000	493.970000	641.700000	662.010000	648.210000	815.020000	651.190000	975.030000	660.260000	1161.010000	656.170000	1346.970000	651.150000	1534.020000	639.140000	1697.060000	630.130000	1859.120000	678.700000	819.030000	562.140000
117.970000	673.090000	183.940000	631.180000	336.940000	637.650000	493.960000	641.680000	661.960000	648.150000	815.000000	651.130000	975.000000	660.180000	1160.980000	656.120000	1346.960000	651.100000	1534.010000	639.070000	1697.050000	630.100000	1859.090000	678.680000	819.020000	562.110000
117.950000	672.470000	183.950000	631.060000	336.930000	637.500000	493.960000	641.560000	661.980000	648.070000	814.990000	651.040000	975.020000	660.060000	1160.990000	656.000000	1346.960000	651.020000	1534.000000	639.040000	1697.040000	630.020000	1859.110000	678.560000	819.010000	562.000000
118.040000	672.510000	184.000000	631.060000	337.020000	637.100000	494.000000	641.040000	662.080000	648.070000	815.050000	651.060000	975.040000	660.070000	1161.020000	656.010000	1347.030000	651.040000	1534.060000	639.010000	1697.100000	630.000000	1859.130000	678.020000	819.050000	562.010000
117.930000	672.430000	183.900000	631.000000	336.910000	637.030000	493.890000	640.970000	661.950000	648.050000	814.910000	651.000000	974.920000	660.030000	1160.910000	655.970000	1346.920000	650.970000	1533.990000	638.940000	1697.030000	629.980000	1858.960000	678.020000	818.920000	561.930000
117.930000	672.430000	183.920000	630.990000	336.900000	637.010000	493.910000	640.970000	661.950000	648.020000	814.930000	650.990000	974.940000	660.000000	1160.920000	655.970000	1346.930000	650.960000	1533.990000	638.930000	1697.020000	629.970000	1858.980000	678.010000	818.960000	561.950000
117.970000	672.380000	183.940000	630.930000	336.920000	636.960000	493.970000	640.970000	661.980000	647.940000	814.960000	650.930000	974.950000	659.910000	1160.950000	655.910000	1346.970000	650.910000	1533.990000	638.880000	1697.030000	629.900000	1859.020000	677.960000	818.970000	561.890000
118.030000	672.280000	184.020000	630.890000	337.020000	636.910000	494.020000	640.890000	662.070000	647.880000	815.020000	650.860000	975.030000	659.830000	1161.060000	655.790000	1347.010000	650.850000	1534.050000	638.840000	1697.090000	629.830000	1859.080000	677.870000	819.030000	561.800000
117.960000	672.310000	184.000000	630.880000	336.940000	636.910000	494.000000	640.900000	662.030000	647.870000	814.970000	650.860000	975.010000	659.860000	1161.020000	655.800000	1347.010000	650.820000	1533.990000	638.840000	1697.070000	629.830000	1859.090000	677.890000	819.000000	561.810000
117.900000	672.390000	183.900000	630.990000	336.910000	637.000000	493.890000	641.000000	661.920000	647.970000	814.900000	650.970000	974.910000	660.000000	1160.880000	655.970000	1346.880000	650.940000	1533.980000	638.950000	1696.990000	629.960000	1858.930000	677.990000	818.900000	561.920000
118.010000	672.300000	183.990000	630.880000	337.010000	636.920000	494.020000	640.910000	662.030000	647.860000	815.040000	650.890000	975.100000	659.870000	1161.030000	655.820000	1347.030000	650.840000	1534.050000	638.860000	1697.100000	629.850000	1859.160000	677.900000	819.040000	561.840000
117.910000	672.290000	183.900000	630.880000	336.880000	636.910000	493.900000	640.910000	661.920000	647.870000	814.930000	650.880000	974.950000	659.860000	1160.920000	655.830000	1346.920000	650.850000	1533.980000	638.860000	1697.020000	629.870000	1858.990000	677.910000	818.940000	561.830000
117.920000	672.310000	183.900000	630.880000	336.890000	636.920000	493.900000	640.910000	661.940000	647.870000	814.930000	650.880000	974.950000	659.880000	1160.920000	655.840000	1346.920000	650.850000	1533.980000	638.870000	1697.010000	629.860000	1859.000000	677.920000	818.940000	561.850000
117.930000	672.580000	183.900000	631.070000	336.920000	637.120000	493.930000	641.090000	661.940000	648.110000	814.960000	651.110000	974.960000	660.090000	1160.920000	656.030000	1346.950000	651.070000	1533.980000	639.090000	1697.020000	630.070000	1859.000000	678.040000	818.960000	562.010000
117.950000	673.060000	183.900000	631.060000	336.910000	637.100000	493.930000	641.070000	661.940000	648.090000	814.950000	651.080000	974.960000	660.100000	1160.930000	656.040000	1346.960000	651.060000	1533.980000	639.080000	1697.020000	630.050000	1858.990000	678.050000	818.970000	562.010000
117.940000	673.050000	183.910000	631.070000	336.930000	637.110000	493.930000	641.070000	661.950000	648.090000	814.960000	651.080000	974.950000	660.120000	1160.930000	656.040000	1346.960000	651.060000	1533.980000	639.070000	1697.030000	630.040000	1859.000000	678.050000	818.980000	562.030000
117.930000	673.080000	183.880000	631.200000	336.930000	637.180000	493.920000	641.160000	661.940000	648.220000	814.930000	651.150000	974.920000	660.240000	1160.910000	656.170000	1346.930000	651.120000	1533.970000	639.100000	1697.000000	630.110000	1858.960000	678.140000	818.990000	562.100000
117.940000	673.080000	183.910000	631.170000	336.940000	637.170000	493.930000	641.140000	661.950000	648.210000	814.940000	651.150000	974.960000	660.210000	1160.930000	656.160000	1346.960000	651.120000	1533.980000	639.110000	1697.010000	630.110000	1859.010000	678.110000	818.980000	562.090000
117.940000	673.150000	183.890000	631.310000	336.930000	637.300000	493.910000	641.260000	661.940000	648.300000	814.930000	651.290000	974.940000	660.400000	1160.900000	656.300000	1346.940000	651.280000	1533.960000	639.240000	1697.000000	630.230000	1858.980000	678.230000	818.990000	562.190000
117.940000	673.150000	183.900000	631.300000	336.940000	637.300000	493.920000	641.260000	661.950000	648.310000	814.940000	651.270000	974.950000	660.650000	1160.910000	656.280000	1346.950000	651.260000	1533.980000	639.220000	1697.020000	630.220000	1858.990000	678.220000	818.990000	562.190000
117.950000	673.150000	183.900000	631.310000	336.940000	637.300000	493.930000	641.250000	661.960000	648.310000	814.950000	651.290000	974.970000	660.650000	1160.930000	656.270000	1346.960000	651.260000	1533.970000	639.210000	1697.020000	630.210000	1859.010000	678.220000	819.000000	562.190000
117.950000	673.150000	183.910000	631.290000	336.930000	637.300000	493.930000	641.230000	661.960000	648.290000	814.960000	651.290000	974.970000	660.630000	1160.940000	656.270000	1346.960000	651.240000	1533.970000	639.210000	1697.030000	630.210000	1859.010000	678.210000	819.010000	562.180000
117.970000	673.130000	183.910000	631.280000	336.940000	637.290000	493.930000	641.210000	661.970000	648.280000	814.950000	651.270000	974.970000	660.630000	1160.940000	656.270000	1346.970000	651.230000	1533.980000	639.200000	1697.040000	630.200000	1859.020000	678.210000	819.010000	562.160000
117.940000	673.170000	183.890000	631.330000	336.920000	637.310000	493.930000	641.240000	661.950000	648.300000	814.930000	651.310000	974.920000	660.690000	1160.910000	656.280000	1346.950000	651.260000	1533.980000	639.220000	1696.990000	630.230000	1858.970000	678.210000	818.950000	562.180000
117.960000	673.190000	183.910000	631.360000	336.930000	637.330000	493.950000	641.280000	661.960000	648.380000	814.950000	651.340000	974.950000	660.720000	1160.930000	656.300000	1346.970000	651.310000	1533.990000	639.240000	1697.030000	630.260000	1859.010000	678.240000	819.000000	562.260000
117.960000	673.180000	183.910000	631.340000	336.930000	637.310000	493.950000	641.280000	661.970000	648.370000	814.950000	651.340000	974.950000	660.710000	1160.930000	656.290000	1346.960000	651.300000	1533.990000	639.250000	1697.020000	630.250000	1859.000000	678.230000	819.000000	562.180000
117.950000	673.300000	183.900000	631.550000	336.920000	637.480000	493.950000	641.440000	661.950000	648.540000	814.920000	651.470000	974.940000	660.890000	1160.920000	656.500000	1346.960000	651.450000	1533.980000	639.390000	1697.010000	630.400000	1858.960000	678.350000	819.000000	562.270000
117.950000	673.200000	183.910000	631.770000	336.880000	637.790000	493.930000	641.810000	661.930000	648.790000	814.910000	651.760000	974.940000	660.740000	1160.940000	656.660000	1346.940000	651.740000	1534.010000	639.730000	1697.030000	630.740000	1858.970000	678.250000	819.000000	562.180000
117.940000	673.200000	183.890000	631.740000	336.860000	637.800000	493.910000	641.810000	661.930000	648.790000	814.890000	651.730000	974.920000	660.720000	1160.940000	656.670000	1346.940000	651.740000	1534.000000	639.740000	1697.030000	630.740000	1858.940000	678.240000	818.990000	562.190000
117.950000	673.200000	183.930000	631.740000	336.900000	637.800000	493.930000	641.790000	661.950000	648.770000	814.960000	651.720000	975.000000	660.690000	1160.950000	656.670000	1346.950000	651.720000	1534.000000	639.730000	1697.050000	630.730000	1859.000000	678.230000	819.000000	562.210000
117.950000	673.200000	183.920000	631.740000	336.900000	637.800000	493.940000	641.810000	661.950000	648.780000	814.950000	651.740000	974.990000	660.710000	1160.960000	656.680000	1346.960000	651.760000	1534.010000	639.730000	1697.050000	630.750000	1858.990000	678.240000	819.010000	562.220000
117.960000	673.310000	183.940000	631.920000	336.920000	637.940000	493.960000	641.920000	661.960000	648.920000	814.950000	651.880000	974.980000	660.900000	1160.950000	656.840000	1346.970000	651.860000	1534.000000	639.870000	1697.050000	630.870000	1858.990000	678.360000	819.020000	562.320000
117.960000	673.320000	183.940000	631.910000	336.920000	637.930000	493.970000	641.910000	661.960000	648.920000	814.970000	651.870000	975.000000	660.870000	1160.950000	656.840000	1346.970000	651.870000	1534.000000	639.870000	1697.060000	630.860000	1858.990000	678.360000	819.030000	562.330000
117.960000	673.310000	183.910000	631.890000	336.910000	637.920000	493.950000	641.900000	661.960000	648.920000	814.880000	651.860000	974.950000	660.860000	1160.940000	656.820000	1346.950000	651.840000	1533.990000	639.850000	1697.060000	630.820000	1858.960000	678.330000	819.000000	562.330000
117.920000	673.290000	183.890000	631.890000	336.890000	637.900000	493.910000	641.900000	661.900000	648.900000	814.860000	651.840000	974.910000	660.820000	1160.900000	656.810000	1346.900000	651.840000	1533.990000	639.840000	1697.010000	630.820000	1858.920000	678.320000	819.000000	562.310000
117.950000	673.340000	183.920000	631.900000	336.920000	637.930000	493.940000	641.910000	661.950000	648.920000	814.930000	651.890000	974.970000	660.910000	1160.950000	656.850000	1346.950000	651.860000	1534.000000	639.850000	1697.040000	630.860000	1858.950000	678.350000	819.000000	562.290000
118.020000	673.290000	184.010000	631.920000	337.000000	637.980000	494.020000	641.920000	662.060000	648.910000	815.030000	651.910000	975.030000	660.900000	1161.060000	656.850000	1347.050000	651.880000	1534.070000	639.860000	1697.080000	630.830000	1859.070000	678.340000	819.110000	562.340000
117.990000	673.290000	183.980000	631.880000	336.960000	637.940000	494.000000	641.900000	662.010000	648.880000	815.000000	651.890000	975.020000	660.860000	1161.010000	656.820000	1347.030000	651.860000	1534.000000	639.860000	1697.060000	630.810000	1859.030000	678.340000	819.090000	562.340000
117.990000	673.290000	184.000000	631.890000	336.980000	637.940000	494.010000	641.890000	662.040000	648.890000	815.030000	651.880000	975.040000	660.870000	1161.010000	656.810000	1347.040000	651.880000	1534.060000	639.850000	1697.100000	630.810000	1859.050000	678.320000	819.100000	562.310000
118.090000	673.440000	184.010000	632.040000	337.050000	638.090000	494.120000	642.040000	662.060000	649.020000	815.080000	652.000000	975.070000	661.000000	1161.040000	656.950000	1347.090000	652.000000	1534.060000	639.970000	1697.120000	630.930000	1859.130000	678.460000	819.170000	562.430000
117.980000	674.090000	183.940000	632.160000	336.970000	638.220000	493.980000	642.130000	661.990000	649.180000	814.960000	652.130000	974.970000	661.160000	1160.930000	657.090000	1346.980000	652.120000	1533.980000	640.100000	1697.030000	631.070000	1859.030000	679.110000	819.010000	563.070000
118.010000	674.760000	183.950000	632.060000	336.980000	638.150000	493.980000	642.070000	661.990000	649.040000	814.980000	652.050000	974.970000	661.100000	1160.960000	656.980000	1347.000000	652.050000	1534.000000	640.010000	1697.070000	631.000000	1859.090000	679.550000	818.970000	563.490000
118.090000	674.740000	184.000000	632.050000	337.030000	638.110000	494.020000	642.040000	662.020000	649.070000	815.030000	652.040000	975.040000	661.060000	1161.060000	656.980000	1347.030000	652.010000	1534.060000	639.980000	1697.090000	630.990000	1859.210000	679.520000	819.080000	563.380000
118.080000	674.810000	183.980000	632.170000	337.000000	638.220000	494.020000	642.150000	662.020000	649.140000	815.020000	652.130000	975.040000	661.200000	1161.020000	657.110000	1347.030000	652.100000	1534.050000	640.090000	1697.080000	631.080000	1859.160000	679.640000	819.030000	563.070000
118.100000	674.720000	184.030000	632.050000	337.040000	638.090000	494.030000	642.040000	662.080000	649.070000	815.050000	652.010000	975.060000	661.030000	1161.040000	656.970000	1347.050000	652.010000	1534.060000	639.980000	1697.100000	630.980000	1859.230000	679.520000	819.090000	563.030000
118.100000	674.730000	184.010000	632.080000	337.030000	638.100000	494.020000	642.050000	662.080000	649.080000	815.060000	652.050000	975.060000	661.070000	1161.040000	657.000000	1347.080000	652.040000	1534.070000	639.970000	1697.120000	631.000000	1859.190000	679.020000	819.100000	563.020000
118.070000	674.730000	183.990000	632.070000	337.020000	638.110000	494.020000	642.040000	662.060000	649.060000	815.050000	652.040000	975.070000	661.040000	1161.030000	657.000000	1347.070000	652.030000	1534.070000	639.960000	1697.100000	630.970000	1859.160000	678.980000	819.070000	563.010000
118.000000	674.730000	183.970000	632.060000	337.000000	638.090000	494.010000	642.050000	662.000000	649.060000	815.010000	652.040000	975.010000	661.050000	1161.020000	657.000000	1347.000000	652.000000	1534.050000	639.960000	1697.090000	630.970000	1859.130000	678.980000	818.970000	563.000000
118.020000	674.730000	183.970000	632.060000	336.990000	638.080000	494.010000	642.050000	662.060000	649.050000	815.030000	652.000000	975.040000	661.030000	1161.030000	656.980000	1347.020000	652.010000	1534.050000	639.960000	1697.090000	630.980000	1859.150000	679.010000	819.020000	563.000000
118.110000	674.710000	183.980000	632.040000	337.010000	638.090000	494.020000	642.050000	662.060000	649.050000	815.030000	652.010000	975.050000	661.030000	1161.050000	656.990000	1347.020000	652.020000	1534.060000	639.970000	1697.110000	631.000000	1859.170000	679.030000	819.060000	563.010000
118.010000	674.720000	183.960000	632.020000	336.990000	638.070000	493.970000	642.010000	662.020000	649.030000	814.980000	651.980000	974.990000	661.000000	1161.010000	656.970000	1347.010000	651.980000	1534.000000	639.950000	1697.060000	630.950000	1859.100000	678.990000	818.960000	562.990000
117.930000	674.740000	183.860000	632.030000	336.880000	638.080000	493.880000	642.020000	661.920000	649.040000	814.880000	652.020000	974.880000	661.050000	1160.880000	656.980000	1346.900000	651.990000	1533.980000	639.980000	1697.000000	630.990000	1858.970000	679.010000	818.940000	563.000000
118.120000	674.680000	184.040000	631.930000	337.100000	637.980000	494.100000	641.930000	662.130000	648.930000	815.080000	651.910000	975.140000	660.910000	1161.130000	656.830000	1347.140000	651.880000	1534.090000	639.850000	1697.170000	630.880000	1859.220000	678.900000	819.110000	562.910000
118.010000	674.710000	183.950000	632.040000	336.970000	638.050000	493.990000	642.030000	662.010000	649.040000	814.970000	651.980000	975.010000	661.030000	1161.010000	656.970000	1347.020000	651.990000	1534.020000	639.980000	1697.070000	631.010000	1859.050000	679.010000	819.020000	563.000000
117.990000	674.640000	183.950000	631.890000	336.950000	637.920000	493.950000	641.920000	661.980000	648.910000	814.940000	651.890000	975.000000	660.890000	1160.980000	656.830000	1346.980000	651.890000	1534.010000	639.870000	1697.040000	630.880000	1859.060000	678.940000	819.010000	562.880000
118.020000	674.630000	184.020000	631.870000	336.990000	637.940000	494.000000	641.900000	661.990000	648.910000	815.010000	651.830000	975.040000	660.830000	1161.070000	656.780000	1347.040000	651.820000	1534.060000	639.850000	1697.120000	630.780000	1859.150000	678.870000	819.020000	562.870000
118.000000	674.710000	183.960000	632.050000	336.950000	638.090000	493.970000	642.030000	661.980000	649.070000	814.990000	652.000000	975.030000	661.030000	1160.970000	656.960000	1347.010000	651.980000	1534.040000	639.950000	1697.070000	630.950000	1859.080000	678.990000	819.020000	563.000000
118.020000	674.710000	183.990000	632.040000	337.000000	638.100000	493.990000	642.010000	662.080000	649.050000	815.030000	651.970000	975.090000	661.000000	1161.080000	656.940000	1347.060000	651.960000	1534.050000	639.940000	1697.110000	630.920000	1859.160000	678.970000	819.120000	562.970000
118.020000	674.630000	183.960000	631.890000	336.940000	637.950000	493.970000	641.920000	661.960000	648.900000	814.980000	651.850000	974.990000	660.830000	1160.970000	656.800000	1347.000000	651.860000	1534.050000	639.830000	1697.050000	630.830000	1859.050000	678.890000	819.020000	562.840000
118.090000	674.590000	184.010000	631.810000	337.000000	637.900000	494.030000	641.860000	662.080000	648.860000	815.060000	651.810000	975.090000	660.800000	1161.070000	656.750000	1347.110000	651.860000	1534.080000	639.830000	1697.140000	630.820000	1859.180000	678.870000	819.080000	562.840000
118.000000	674.580000	183.950000	631.790000	336.970000	637.870000	494.010000	641.850000	662.020000	648.800000	814.990000	651.760000	975.050000	660.740000	1161.050000	656.710000	1347.040000	651.810000	1534.060000	639.830000	1697.090000	630.840000	1859.100000	678.890000	818.980000	562.810000
118.020000	674.590000	183.980000	631.820000	336.970000	637.870000	494.000000	641.850000	662.020000	648.820000	815.000000	651.770000	975.050000	660.780000	1161.040000	656.740000	1347.040000	651.860000	1534.050000	639.950000	1697.090000	630.990000	1859.090000	679.100000	819.030000	562.810000
118.040000	674.440000	184.010000	631.590000	337.000000	637.720000	494.000000	641.740000	662.030000	648.660000	815.030000	651.610000	975.080000	660.560000	1161.060000	656.570000	1347.080000	651.780000	1534.060000	639.820000	1697.110000	630.980000	1859.110000	679.090000	819.020000	562.660000
118.030000	673.730000	184.000000	631.080000	337.010000	637.620000	494.000000	641.720000	662.050000	648.630000	815.050000	651.210000	975.080000	660.290000	1161.050000	656.220000	1347.070000	651.760000	1534.060000	639.810000	1697.130000	630.910000	1859.120000	679.040000	819.030000	562.650000
118.000000	673.100000	183.990000	631.210000	337.000000	637.680000	494.000000	641.740000	662.030000	648.640000	815.030000	651.220000	975.060000	660.290000	1161.040000	656.250000	1347.060000	651.770000	1534.060000	639.820000	1697.110000	630.950000	1859.100000	679.090000	819.030000	562.640000
117.890000	672.830000	183.910000	631.380000	336.940000	637.800000	493.970000	641.770000	662.020000	648.800000	815.010000	651.270000	974.980000	660.350000	1161.000000	656.380000	1346.980000	651.890000	1534.050000	639.960000	1697.060000	631.130000	1859.000000	679.290000	819.010000	562.650000
118.000000	672.540000	184.000000	631.380000	337.010000	637.580000	494.000000	641.640000	662.050000	648.490000	815.050000	651.160000	975.040000	660.180000	1161.010000	656.270000	1347.020000	651.820000	1534.050000	639.950000	1697.090000	631.160000	1859.020000	679.360000	819.000000	562.570000
117.910000	672.580000	183.910000	631.100000	336.950000	637.180000	493.920000	641.750000	661.940000	648.290000	814.960000	651.320000	974.950000	660.440000	1160.920000	656.510000	1346.950000	652.040000	1533.980000	640.250000	1697.030000	631.590000	1858.880000	679.920000	818.980000	562.730000
118.030000	672.950000	183.990000	630.950000	337.020000	637.060000	494.010000	641.620000	662.040000	648.120000	815.050000	651.170000	975.060000	660.530000	1161.040000	656.780000	1347.030000	652.040000	1534.040000	640.270000	1697.110000	632.110000	1859.000000	680.400000	818.990000	562.620000
117.950000	673.040000	183.910000	631.100000	336.920000	637.170000	493.920000	641.730000	661.980000	648.240000	814.970000	651.300000	974.950000	660.730000	1160.930000	656.930000	1346.940000	652.170000	1534.000000	640.610000	1697.040000	632.870000	1858.870000	681.270000	818.990000	562.740000
117.950000	672.970000	183.910000	630.970000	336.920000	637.050000	493.910000	641.600000	661.960000	648.110000	814.950000	651.170000	974.960000	660.580000	1160.920000	656.810000	1346.940000	652.150000	1534.010000	641.000000	1697.070000	633.260000	1858.890000	681.850000	818.990000	562.630000
117.950000	672.900000	183.960000	630.810000	336.960000	636.950000	493.980000	641.480000	661.980000	648.010000	815.000000	651.120000	974.990000	660.490000	1161.010000	656.770000	1346.980000	652.140000	1534.050000	640.990000	1697.090000	633.290000	1858.930000	681.910000	818.990000	562.600000
117.940000	672.830000	183.950000	630.650000	336.930000	636.830000	493.900000	640.880000	661.960000	647.990000	814.950000	651.030000	974.970000	660.130000	1160.960000	656.700000	1346.950000	652.080000	1534.000000	640.990000	1697.060000	632.910000	1858.870000	681.910000	818.970000	562.440000
118.020000	672.800000	184.020000	630.150000	336.970000	636.750000	494.020000	640.260000	662.050000	647.840000	815.030000	650.950000	975.050000	659.980000	1161.000000	656.540000	1347.010000	651.980000	1534.080000	640.890000	1697.110000	632.870000	1858.920000	681.920000	819.050000	561.940000
117.940000	672.810000	183.920000	630.190000	336.910000	636.750000	493.930000	640.290000	661.940000	647.850000	814.920000	650.940000	974.980000	659.990000	1160.960000	656.210000	1346.980000	652.000000	1534.010000	640.920000	1697.070000	632.910000	1858.830000	681.990000	819.010000	561.950000
118.020000	672.860000	184.000000	630.340000	336.970000	636.870000	494.010000	640.450000	662.000000	647.970000	815.020000	651.070000	975.000000	660.140000	1160.950000	656.390000	1347.020000	652.150000	1534.060000	641.040000	1697.110000	633.000000	1858.870000	682.070000	819.030000	562.050000
117.990000	672.920000	183.940000	630.560000	336.930000	637.000000	493.980000	641.040000	661.990000	648.130000	814.960000	651.230000	974.990000	660.390000	1160.940000	656.640000	1347.000000	652.330000	1534.000000	641.290000	1697.070000	633.310000	1858.830000	682.330000	819.040000	562.170000
117.990000	672.910000	183.960000	630.840000	336.950000	636.980000	493.960000	641.580000	662.000000	648.140000	815.000000	651.230000	975.030000	660.690000	1160.960000	656.920000	1347.000000	652.370000	1534.030000	641.760000	1697.110000	633.820000	1858.870000	682.930000	819.030000	562.180000
117.980000	672.910000	183.960000	630.830000	336.930000	636.980000	493.960000	641.560000	661.990000	648.140000	814.980000	651.210000	974.990000	660.670000	1160.950000	656.920000	1346.990000	652.360000	1534.030000	641.760000	1697.100000	633.790000	1858.860000	682.900000	819.020000	562.180000
117.980000	672.850000	183.970000	630.690000	336.950000	636.860000	493.970000	641.400000	662.000000	648.020000	814.990000	651.090000	974.990000	660.490000	1160.970000	656.780000	1347.010000	652.240000	1534.040000	641.630000	1697.120000	633.650000	1858.890000	682.790000	819.020000	562.090000
117.990000	672.850000	183.970000	630.720000	336.940000	636.880000	493.980000	640.940000	662.000000	648.050000	815.000000	651.120000	975.000000	660.290000	1160.970000	656.830000	1347.000000	652.250000	1534.030000	641.650000	1697.110000	633.660000	1858.890000	682.800000	819.030000	562.190000
117.990000	672.850000	183.970000	630.730000	336.930000	636.900000	493.960000	640.950000	661.990000	648.030000	814.980000	651.110000	974.980000	660.250000	1160.960000	656.820000	1347.000000	652.230000	1534.030000	641.650000	1697.110000	633.650000	1858.870000	682.770000	819.010000	562.100000
118.000000	672.930000	183.960000	630.900000	336.970000	637.020000	493.980000	641.060000	662.020000	648.160000	815.030000	651.210000	975.040000	660.390000	1160.980000	656.940000	1347.020000	652.310000	1534.040000	641.650000	1697.120000	633.660000	1858.930000	682.780000	819.040000	562.190000
117.990000	672.980000	183.970000	631.000000	336.980000	637.110000	493.980000	641.150000	662.020000	648.260000	815.010000	651.310000	975.020000	660.480000	1160.970000	656.970000	1347.010000	652.400000	1534.040000	641.770000	1697.130000	633.660000	1858.940000	682.780000	819.060000	562.290000
117.980000	672.970000	183.960000	630.960000	336.930000	637.080000	493.960000	641.130000	661.950000	648.270000	814.990000	651.330000	974.960000	660.770000	1160.940000	656.990000	1347.000000	652.420000	1534.040000	641.770000	1697.100000	633.710000	1858.840000	682.810000	819.070000	562.280000
117.950000	673.100000	183.930000	631.220000	336.950000	637.290000	493.980000	641.290000	661.950000	648.520000	814.970000	651.570000	974.970000	660.970000	1160.940000	657.150000	1346.990000	652.670000	1534.030000	641.940000	1697.090000	633.850000	1858.820000	682.960000	819.050000	562.400000
117.970000	673.140000	183.930000	631.350000	336.970000	637.340000	493.990000	641.310000	661.960000	648.870000	814.980000	651.890000	975.000000	660.950000	1160.940000	657.140000	1347.000000	652.990000	1534.030000	641.930000	1697.100000	633.870000	1858.860000	682.950000	819.050000	562.410000
117.960000	673.400000	183.940000	631.830000	336.980000	637.650000	494.000000	641.530000	661.970000	649.010000	814.980000	652.020000	974.990000	661.110000	1160.950000	657.310000	1347.000000	653.100000	1534.020000	642.050000	1697.090000	633.990000	1858.840000	683.060000	819.040000	562.430000
118.060000	674.040000	183.960000	632.060000	336.980000	638.040000	494.000000	641.960000	662.050000	648.970000	815.020000	651.910000	975.070000	660.940000	1160.990000	657.130000	1347.020000	652.990000	1534.100000	641.910000	1697.130000	633.900000	1858.950000	682.960000	819.100000	562.410000
118.000000	674.870000	183.930000	632.340000	336.960000	638.230000	493.990000	642.070000	662.030000	649.060000	815.000000	652.000000	975.000000	661.010000	1160.960000	657.190000	1347.010000	653.020000	1534.030000	641.940000	1697.100000	633.910000	1858.900000	682.990000	819.040000	562.430000
118.100000	675.610000	183.970000	632.800000	336.980000	638.260000	494.000000	642.080000	662.030000	649.030000	815.030000	651.920000	975.050000	660.910000	1160.990000	657.070000	1347.030000	652.930000	1534.050000	641.830000	1697.110000	633.780000	1858.940000	682.900000	819.070000	562.410000
118.010000	675.700000	183.910000	632.960000	336.960000	638.370000	493.970000	642.110000	662.020000	649.040000	814.960000	651.930000	974.980000	660.940000	1160.950000	657.090000	1346.980000	652.920000	1534.040000	641.830000	1697.100000	633.780000	1858.860000	682.860000	819.050000	562.320000
118.070000	675.770000	183.960000	632.980000	336.980000	638.420000	493.980000	642.120000	662.020000	649.020000	815.010000	651.920000	974.990000	660.880000	1160.960000	657.090000	1346.980000	652.900000	1534.040000	641.780000	1697.110000	633.660000	1858.910000	682.760000	819.070000	562.330000
118.070000	675.770000	183.960000	632.980000	336.990000	638.380000	493.980000	642.100000	662.000000	648.950000	815.010000	651.850000	975.000000	660.810000	1160.980000	656.970000	1346.990000	652.780000	1534.050000	641.630000	1697.140000	633.530000	1858.930000	682.620000	819.060000	562.230000
118.060000	675.780000	183.950000	633.000000	336.980000	638.380000	493.990000	642.090000	662.020000	648.940000	814.990000	651.820000	975.000000	660.730000	1160.990000	656.960000	1347.000000	652.770000	1534.050000	641.620000	1697.110000	633.070000	1858.890000	682.080000	819.050000	562.230000
118.070000	675.690000	183.970000	632.860000	336.970000	638.230000	493.980000	641.970000	662.040000	648.800000	815.030000	651.680000	975.060000	660.570000	1161.010000	656.830000	1347.040000	652.670000	1534.070000	641.550000	1697.120000	633.050000	1858.930000	682.070000	819.060000	562.130000
118.060000	675.580000	183.950000	632.680000	336.970000	638.040000	493.990000	641.890000	661.980000	648.690000	815.020000	651.540000	975.020000	660.180000	1161.000000	656.710000	1347.000000	652.580000	1534.030000	641.010000	1697.110000	633.000000	1858.910000	682.050000	819.070000	562.060000
118.050000	674.930000	183.950000	632.710000	336.970000	638.090000	493.990000	641.900000	661.960000	648.780000	815.020000	651.200000	975.000000	660.250000	1161.000000	656.730000	1347.020000	652.140000	1534.030000	641.030000	1697.110000	633.010000	1858.920000	682.050000	819.060000	562.080000
118.030000	674.290000	183.960000	632.710000	336.960000	638.090000	493.990000	641.860000	661.970000	648.620000	815.010000	651.070000	975.000000	660.070000	1160.990000	656.540000	1347.020000	652.010000	1534.040000	640.910000	1697.110000	632.880000	1858.930000	681.960000	819.050000	561.980000
118.070000	674.600000	183.960000	633.030000	336.980000	638.260000	494.000000	641.990000	662.010000	648.760000	815.060000	651.150000	975.040000	660.110000	1160.990000	656.230000	1347.040000	652.030000	1534.050000	640.910000	1697.120000	632.870000	1858.990000	681.920000	819.070000	562.050000
118.040000	675.440000	183.910000	633.520000	336.930000	638.610000	493.980000	642.200000	661.960000	648.930000	814.970000	651.300000	974.970000	660.320000	1160.980000	656.430000	1346.980000	652.120000	1534.030000	641.020000	1697.070000	632.950000	1858.870000	682.000000	819.040000	562.170000
118.090000	676.000000	183.970000	633.830000	336.950000	638.990000	494.010000	642.180000	662.000000	648.930000	815.040000	651.300000	975.040000	660.300000	1161.020000	656.750000	1347.060000	652.140000	1534.040000	641.000000	1697.130000	632.950000	1858.960000	681.990000	819.060000	562.140000
118.100000	676.620000	183.960000	633.660000	336.940000	638.870000	493.980000	642.160000	661.980000	648.910000	815.010000	651.310000	975.020000	660.300000	1161.020000	656.750000	1347.010000	652.130000	1534.040000	641.000000	1697.120000	632.980000	1858.920000	682.010000	819.060000	562.120000
117.990000	676.540000	183.890000	633.480000	336.860000	638.880000	493.900000	642.130000	661.890000	648.930000	814.950000	651.350000	974.950000	660.430000	1160.920000	656.910000	1346.930000	652.250000	1534.030000	641.140000	1697.030000	633.110000	1858.780000	682.140000	819.040000	562.190000
118.020000	676.510000	183.930000	633.120000	336.880000	638.840000	493.920000	642.110000	661.960000	648.940000	814.980000	651.340000	974.990000	660.670000	1160.940000	656.870000	1346.990000	652.210000	1534.030000	641.080000	1697.060000	633.050000	1858.840000	682.060000	819.040000	562.200000
118.100000	675.890000	183.960000	633.190000	336.950000	638.880000	494.030000	642.120000	662.020000	648.930000	815.040000	651.290000	975.070000	660.570000	1161.040000	656.730000	1347.030000	652.120000	1534.040000	640.960000	1697.120000	632.950000	1858.950000	682.010000	819.050000	562.120000
118.170000	675.340000	184.010000	633.380000	337.020000	638.990000	494.040000	642.130000	662.090000	648.910000	815.120000	651.250000	975.130000	660.480000	1161.120000	656.690000	1347.090000	652.080000	1534.110000	640.940000	1697.170000	632.870000	1859.040000	681.920000	819.170000	562.080000
118.080000	675.370000	183.990000	633.780000	337.010000	638.980000	494.040000	642.130000	662.060000	648.790000	815.090000	651.100000	975.090000	660.040000	1161.090000	656.490000	1347.080000	651.920000	1534.090000	640.760000	1697.170000	632.750000	1859.020000	681.820000	819.140000	561.970000
118.090000	675.490000	183.980000	633.900000	336.990000	639.000000	494.030000	642.150000	662.050000	648.920000	815.070000	651.220000	975.080000	660.200000	1161.050000	656.320000	1347.080000	652.030000	1534.070000	640.870000	1697.160000	632.850000	1858.990000	681.830000	819.090000	562.070000
118.080000	676.040000	183.960000	633.890000	336.970000	639.010000	494.000000	642.170000	661.990000	648.910000	815.050000	651.250000	975.050000	660.210000	1160.940000	656.310000	1347.050000	652.030000	1534.060000	640.890000	1697.140000	632.850000	1858.930000	681.890000	819.090000	562.060000
118.070000	676.020000	183.980000	633.740000	336.980000	638.990000	494.010000	642.150000	661.990000	648.910000	815.050000	651.190000	975.060000	660.160000	1161.030000	656.280000	1347.040000	652.030000	1534.060000	640.860000	1697.140000	632.850000	1858.940000	681.890000	819.070000	562.070000
118.070000	676.010000	183.970000	633.740000	336.960000	638.910000	494.010000	642.120000	662.000000	648.880000	815.050000	651.150000	975.050000	660.130000	1161.020000	656.230000	1347.020000	651.980000	1534.070000	640.840000	1697.140000	632.850000	1858.950000	681.870000	819.070000	562.030000
118.080000	675.960000	183.970000	633.710000	336.960000	638.890000	494.010000	642.090000	662.020000	648.780000	815.050000	651.110000	975.060000	660.030000	1161.030000	656.120000	1347.040000	651.930000	1534.060000	640.790000	1697.140000	632.800000	1858.960000	681.840000	819.070000	562.000000
118.050000	675.930000	183.950000	633.560000	336.940000	638.860000	493.990000	642.010000	662.010000	648.730000	815.020000	651.040000	975.030000	660.010000	1161.010000	656.110000	1347.000000	651.910000	1534.050000	640.770000	1697.130000	632.700000	1858.930000	681.790000	819.040000	561.920000
118.060000	675.860000	183.940000	633.130000	336.920000	638.740000	493.980000	641.970000	662.020000	648.620000	815.030000	650.980000	975.020000	659.950000	1161.010000	656.090000	1347.010000	651.830000	1534.050000	640.720000	1697.120000	632.680000	1858.940000	681.770000	819.040000	561.910000
118.060000	675.930000	183.940000	633.190000	336.930000	638.840000	493.980000	641.990000	662.010000	648.730000	815.030000	651.030000	975.040000	659.980000	1161.000000	656.080000	1347.010000	651.890000	1534.060000	640.750000	1697.130000	632.720000	1858.940000	681.780000	819.040000	561.920000
118.040000	675.920000	183.930000	633.190000	336.910000	638.820000	493.970000	641.990000	661.980000	648.680000	814.980000	650.990000	975.020000	659.950000	1160.990000	656.060000	1347.000000	651.860000	1534.050000	640.720000	1697.110000	632.690000	1858.910000	681.780000	819.040000	561.890000
118.060000	675.970000	183.930000	633.360000	336.910000	638.950000	493.980000	642.010000	661.980000	648.670000	815.020000	651.000000	975.020000	659.940000	1160.980000	656.050000	1347.010000	651.840000	1534.050000	640.700000	1697.120000	632.680000	1858.930000	681.730000	819.030000	561.900000
118.080000	676.260000	183.930000	634.020000	336.940000	639.200000	494.000000	642.270000	662.010000	648.830000	815.040000	651.080000	975.030000	659.980000	1161.010000	656.070000	1347.010000	651.860000	1534.060000	640.710000	1697.110000	632.700000	1858.970000	681.730000	819.030000	561.930000
118.080000	676.800000	183.940000	635.010000	336.970000	639.530000	494.000000	642.590000	662.020000	648.980000	815.020000	651.220000	975.030000	660.100000	1160.990000	656.200000	1347.030000	651.910000	1534.050000	640.720000	1697.110000	632.700000	1858.950000	681.710000	819.040000	562.030000
118.110000	677.070000	183.970000	635.090000	336.940000	639.960000	494.010000	642.980000	662.040000	649.110000	815.070000	651.370000	975.080000	660.290000	1161.030000	656.370000	1347.090000	652.050000	1534.060000	640.870000	1697.110000	632.840000	1858.980000	681.820000	819.130000	562.130000
118.200000	677.370000	183.970000	635.170000	336.990000	640.110000	494.050000	643.080000	662.060000	649.120000	815.060000	651.760000	975.130000	660.220000	1161.130000	656.650000	1347.100000	652.000000	1534.080000	640.760000	1697.200000	632.690000	1859.040000	681.730000	819.130000	562.070000
118.120000	677.690000	183.970000	634.740000	336.960000	639.840000	494.000000	642.960000	662.040000	649.090000	815.010000	651.770000	975.040000	660.310000	1161.020000	656.700000	1347.030000	652.090000	1534.060000	640.910000	1697.120000	632.890000	1858.950000	681.920000	819.090000	562.150000
118.130000	677.850000	183.960000	634.820000	336.970000	640.030000	494.010000	643.060000	662.050000	649.130000	815.040000	651.790000	975.070000	660.340000	1161.030000	656.720000	1347.040000	652.080000	1534.060000	640.910000	1697.130000	632.860000	1858.980000	681.860000	819.110000	562.150000
118.120000	677.780000	183.960000	634.870000	336.970000	639.900000	494.000000	642.950000	662.030000	649.080000	815.030000	651.780000	975.070000	660.300000	1161.040000	656.710000	1347.050000	652.080000	1534.070000	640.920000	1697.140000	632.860000	1858.960000	681.920000	819.110000	562.160000
118.120000	677.780000	183.980000	634.840000	336.970000	639.900000	494.010000	642.960000	662.040000	649.080000	815.060000	651.780000	975.060000	660.300000	1161.040000	656.710000	1347.050000	652.070000	1534.070000	640.910000	1697.140000	632.860000	1858.980000	681.910000	819.110000	562.150000
118.120000	677.870000	183.940000	635.010000	337.000000	640.120000	494.010000	643.140000	662.040000	649.320000	815.040000	652.010000	975.050000	660.700000	1161.020000	657.000000	1347.050000	652.360000	1534.060000	641.180000	1697.130000	633.110000	1858.890000	682.110000	819.110000	562.340000
118.130000	677.890000	183.940000	635.030000	336.990000	640.150000	494.020000	643.140000	662.040000	649.710000	815.050000	652.010000	975.070000	660.870000	1161.030000	656.980000	1347.030000	652.770000	1534.060000	641.150000	1697.130000	633.110000	1858.930000	682.080000	819.120000	562.340000
118.120000	677.990000	183.950000	635.190000	336.990000	640.260000	494.020000	643.170000	662.040000	649.730000	815.040000	652.010000	975.060000	660.860000	1161.030000	656.980000	1347.040000	652.740000	1534.060000	641.070000	1697.140000	632.990000	1858.940000	682.010000	819.110000	562.320000
118.180000	678.220000	183.970000	635.430000	337.020000	640.420000	494.040000	643.210000	662.070000	649.720000	815.080000	651.970000	975.130000	660.740000	1161.060000	656.840000	1347.090000	652.570000	1534.080000	640.950000	1697.180000	632.900000	1859.020000	681.910000	819.120000	562.230000
118.170000	678.350000	183.960000	635.940000	336.970000	640.940000	494.020000	643.340000	662.060000	649.850000	815.040000	652.050000	975.100000	660.900000	1161.040000	656.980000	1347.040000	652.270000	1534.070000	641.070000	1697.130000	632.970000	1858.940000	681.980000	819.100000	562.350000
118.150000	678.310000	183.960000	635.930000	336.970000	640.900000	494.020000	643.330000	662.050000	649.840000	815.050000	652.040000	975.080000	660.890000	1161.040000	656.960000	1347.050000	652.270000	1534.070000	641.070000	1697.140000	632.970000	1858.960000	681.980000	819.110000	562.350000
118.210000	678.140000	184.010000	635.740000	337.020000	640.740000	494.060000	643.150000	662.110000	649.670000	815.100000	651.890000	975.170000	660.670000	1161.100000	656.790000	1347.120000	652.110000	1534.100000	640.920000	1697.190000	632.850000	1859.050000	681.860000	819.150000	562.220000
118.200000	678.200000	184.000000	635.880000	336.990000	640.870000	494.040000	643.280000	662.080000	649.790000	815.080000	652.050000	975.110000	660.880000	1161.080000	656.940000	1347.110000	652.250000	1534.090000	641.050000	1697.160000	632.980000	1858.990000	681.970000	819.120000	562.330000
118.140000	678.230000	183.980000	635.890000	336.980000	640.860000	494.030000	643.310000	662.040000	649.800000	815.030000	652.040000	975.070000	660.910000	1161.060000	656.950000	1347.040000	652.260000	1534.080000	641.050000	1697.130000	633.020000	1858.940000	682.000000	819.100000	562.360000
118.070000	678.160000	183.880000	635.760000	336.880000	640.770000	493.930000	643.210000	661.960000	649.740000	814.940000	651.950000	974.980000	660.780000	1160.950000	656.920000	1346.990000	652.180000	1534.000000	641.040000	1697.080000	632.970000	1858.830000	681.950000	818.980000	562.300000
118.170000	678.060000	183.980000	635.640000	336.980000	640.690000	494.050000	643.170000	662.080000	649.590000	815.040000	651.850000	975.100000	660.640000	1161.060000	656.740000	1347.070000	652.070000	1534.090000	640.910000	1697.170000	632.860000	1859.000000	681.850000	819.100000	562.200000
118.170000	678.070000	183.970000	635.650000	336.990000	640.700000	494.050000	643.150000	662.080000	649.190000	815.040000	651.850000	975.100000	660.640000	1161.040000	656.710000	1347.070000	652.080000	1534.090000	640.910000	1697.170000	632.860000	1858.990000	681.850000	819.100000	562.190000
118.150000	678.060000	183.970000	635.600000	336.970000	640.630000	494.030000	643.120000	662.030000	649.170000	815.010000	651.840000	975.090000	660.600000	1161.040000	656.710000	1347.060000	652.080000	1534.080000	640.900000	1697.160000	632.870000	1858.970000	681.870000	819.090000	562.160000
118.190000	678.050000	184.000000	635.590000	336.990000	640.640000	494.050000	643.120000	662.120000	649.170000	815.060000	651.850000	975.130000	660.610000	1161.060000	656.730000	1347.080000	652.070000	1534.090000	640.900000	1697.170000	632.860000	1859.040000	681.870000	819.120000	562.160000
118.180000	677.960000	183.990000	635.490000	336.970000	640.610000	494.040000	643.090000	662.000000	649.170000	815.050000	651.800000	975.110000	660.600000	1161.050000	656.730000	1347.080000	652.070000	1534.090000	640.900000	1697.170000	632.860000	1858.980000	681.860000	819.120000	562.150000
118.170000	677.860000	183.980000	634.920000	336.960000	640.230000	494.030000	642.960000	662.030000	649.010000	815.040000	651.660000	975.100000	660.330000	1161.040000	656.550000	1347.060000	651.940000	1534.100000	640.750000	1697.180000	632.720000	1858.990000	681.770000	819.110000	562.030000
118.190000	677.740000	183.980000	634.410000	336.990000	639.780000	494.030000	642.860000	662.070000	648.910000	815.050000	651.610000	975.100000	660.120000	1161.050000	656.180000	1347.070000	651.940000	1534.100000	640.760000	1697.180000	632.730000	1859.020000	681.750000	819.100000	562.040000
118.190000	677.720000	183.990000	634.360000	337.030000	639.320000	494.040000	642.860000	662.070000	648.950000	815.050000	651.640000	975.110000	660.150000	1161.040000	656.220000	1347.080000	651.970000	1534.090000	640.790000	1697.180000	632.760000	1859.010000	681.830000	819.120000	562.040000
118.200000	677.720000	184.000000	634.390000	337.030000	639.400000	494.030000	642.870000	662.080000	648.960000	815.050000	651.650000	975.110000	660.140000	1161.050000	656.220000	1347.070000	651.970000	1534.090000	640.800000	1697.180000	632.740000	1859.010000	681.830000	819.120000	562.040000
118.150000	677.750000	183.920000	634.430000	336.960000	639.420000	493.980000	642.900000	661.980000	649.010000	814.970000	651.710000	975.040000	660.200000	1160.960000	656.270000	1347.020000	651.990000	1534.030000	640.810000	1697.110000	632.810000	1858.890000	681.860000	819.020000	562.070000
118.220000	677.730000	184.000000	634.390000	337.030000	639.350000	494.030000	642.880000	662.100000	648.950000	815.050000	651.640000	975.100000	660.160000	1161.070000	656.240000	1347.080000	651.970000	1534.110000	640.790000	1697.190000	632.760000	1859.020000	681.830000	819.130000	562.060000
118.160000	677.800000	183.990000	634.620000	337.030000	639.520000	494.030000	642.970000	662.080000	649.080000	815.040000	651.800000	975.090000	660.340000	1161.050000	656.380000	1347.060000	652.100000	1534.090000	640.900000	1697.150000	632.870000	1858.990000	681.910000	819.120000	562.150000
118.200000	677.750000	184.000000	634.780000	337.040000	639.870000	494.060000	642.940000	662.090000	649.030000	815.060000	651.730000	975.130000	660.230000	1161.070000	656.240000	1347.100000	651.990000	1534.100000	640.870000	1697.170000	632.830000	1859.020000	681.880000	819.110000	562.050000
118.160000	677.840000	183.990000	634.960000	336.980000	640.010000	493.980000	643.040000	662.060000	649.180000	815.020000	651.870000	975.080000	660.450000	1161.040000	656.460000	1347.030000	652.140000	1534.090000	640.990000	1697.130000	632.960000	1858.980000	681.970000	819.100000	562.190000
118.160000	677.870000	183.980000	635.060000	337.000000	640.100000	494.050000	643.120000	662.070000	649.270000	815.060000	651.930000	975.100000	660.800000	1161.050000	656.920000	1347.060000	652.250000	1534.090000	641.080000	1697.140000	633.010000	1858.980000	682.020000	819.100000	562.300000
118.180000	677.880000	183.990000	635.080000	337.000000	640.120000	494.050000	643.110000	662.060000	649.270000	815.070000	651.940000	975.110000	660.800000	1161.060000	656.930000	1347.070000	652.240000	1534.080000	641.090000	1697.140000	633.010000	1859.000000	682.020000	819.100000	562.290000
118.150000	677.900000	183.950000	635.080000	337.000000	640.130000	494.020000	643.120000	662.050000	649.300000	815.030000	651.970000	975.060000	660.880000	1161.040000	656.940000	1347.040000	652.260000	1534.060000	641.100000	1697.140000	633.020000	1858.930000	682.040000	819.100000	562.280000
118.170000	677.860000	183.990000	635.040000	337.010000	640.110000	494.030000	643.100000	662.070000	649.260000	815.050000	651.910000	975.080000	660.740000	1161.050000	656.830000	1347.060000	652.220000	1534.070000	641.070000	1697.140000	633.010000	1858.970000	681.990000	819.110000	562.240000
118.170000	677.820000	183.980000	634.920000	336.990000	640.000000	494.030000	643.000000	662.060000	649.120000	815.040000	651.800000	975.080000	660.650000	1161.060000	656.700000	1347.040000	652.100000	1534.080000	640.960000	1697.150000	632.900000	1858.960000	681.940000	819.090000	562.150000
118.170000	677.880000	183.970000	635.050000	336.990000	640.100000	494.020000	643.120000	662.040000	649.260000	815.000000	651.940000	975.060000	660.800000	1161.030000	656.890000	1347.040000	652.250000	1534.060000	641.080000	1697.130000	633.030000	1858.920000	682.030000	819.100000	562.250000
118.190000	677.890000	183.980000	635.080000	337.050000	640.130000	494.050000	643.140000	662.060000	649.280000	815.050000	651.980000	975.090000	660.800000	1161.070000	656.960000	1347.070000	652.270000	1534.070000	641.080000	1697.160000	633.020000	1858.970000	682.060000	819.140000	562.330000
118.060000	677.960000	183.850000	635.210000	336.930000	640.250000	493.930000	643.250000	661.940000	649.410000	814.930000	652.090000	974.960000	660.980000	1160.920000	657.090000	1346.950000	652.410000	1533.980000	641.210000	1697.050000	633.170000	1858.780000	682.170000	819.010000	562.420000
118.190000	677.920000	183.960000	635.170000	337.050000	640.230000	494.050000	643.220000	662.080000	649.810000	815.080000	652.040000	975.120000	660.900000	1161.060000	656.970000	1347.090000	652.780000	1534.070000	641.120000	1697.140000	633.100000	1858.990000	682.110000	819.100000	562.910000
118.140000	677.910000	183.920000	635.140000	336.990000	640.180000	493.950000	643.180000	661.970000	649.790000	814.980000	652.030000	975.000000	660.900000	1160.960000	656.960000	1346.970000	652.780000	1534.000000	641.140000	1697.100000	633.120000	1858.860000	682.130000	819.030000	562.880000
118.170000	677.940000	183.950000	635.180000	337.010000	640.240000	494.010000	643.240000	662.060000	649.850000	815.050000	652.110000	975.080000	661.000000	1161.060000	657.070000	1347.050000	652.870000	1534.050000	641.250000	1697.110000	633.230000	1858.930000	682.240000	819.080000	562.970000
118.160000	678.090000	183.950000	635.500000	337.010000	640.480000	494.000000	643.520000	662.040000	650.030000	815.020000	652.320000	975.060000	661.230000	1161.030000	657.280000	1347.050000	653.030000	1534.040000	641.400000	1697.110000	633.410000	1858.910000	682.360000	819.090000	563.090000
118.160000	678.100000	183.970000	635.880000	336.980000	640.950000	493.990000	643.960000	662.050000	650.040000	815.040000	652.390000	975.070000	661.280000	1161.020000	657.330000	1347.060000	653.060000	1534.060000	641.900000	1697.140000	633.860000	1858.920000	682.360000	819.090000	563.120000
118.150000	678.120000	183.960000	635.920000	336.980000	640.950000	493.990000	643.980000	662.030000	650.100000	815.030000	652.410000	975.040000	661.330000	1161.010000	657.360000	1347.040000	653.090000	1534.060000	641.930000	1697.120000	633.880000	1858.900000	682.390000	819.080000	563.140000
118.150000	678.070000	183.960000	635.790000	336.980000	640.910000	493.980000	643.950000	662.030000	650.060000	815.030000	652.320000	975.040000	661.240000	1161.020000	657.340000	1347.040000	653.050000	1534.060000	641.920000	1697.110000	633.870000	1858.900000	682.380000	819.080000	563.120000
118.150000	678.040000	183.950000	635.720000	336.990000	640.810000	493.980000	643.860000	662.030000	649.930000	815.020000	652.240000	975.050000	661.130000	1161.020000	657.180000	1347.020000	652.950000	1534.060000	641.880000	1697.120000	633.800000	1858.880000	682.280000	819.060000	563.040000
118.180000	677.950000	184.030000	635.550000	337.000000	640.640000	494.000000	643.740000	662.070000	649.790000	815.070000	652.070000	975.070000	660.950000	1161.050000	657.020000	1347.060000	652.810000	1534.110000	641.700000	1697.160000	633.620000	1858.970000	682.150000	819.140000	562.910000
118.190000	677.980000	184.000000	635.240000	337.050000	640.320000	493.990000	643.810000	662.060000	649.890000	815.060000	652.120000	975.090000	660.990000	1161.060000	657.120000	1347.050000	652.870000	1534.100000	641.720000	1697.130000	633.170000	1858.960000	682.210000	819.090000	562.990000
118.190000	677.900000	183.990000	635.080000	337.040000	640.160000	494.000000	643.690000	662.060000	649.720000	815.050000	651.990000	975.090000	660.840000	1161.060000	656.970000	1347.030000	652.730000	1534.090000	641.550000	1697.140000	633.060000	1858.950000	682.110000	819.080000	562.870000
118.120000	677.980000	183.910000	635.220000	336.940000	640.190000	493.930000	643.740000	662.010000	649.800000	814.960000	652.080000	975.010000	660.970000	1160.970000	657.080000	1346.970000	652.830000	1534.010000	641.260000	1697.080000	633.180000	1858.820000	682.190000	819.030000	562.900000
118.180000	677.870000	184.000000	635.060000	337.040000	640.060000	494.020000	643.640000	662.060000	649.660000	815.060000	651.950000	975.090000	660.760000	1161.090000	656.910000	1347.070000	652.670000	1534.080000	641.100000	1697.150000	633.020000	1858.990000	682.060000	819.140000	562.770000
118.130000	677.890000	183.920000	635.070000	336.950000	640.090000	493.940000	643.640000	662.020000	649.690000	815.010000	651.970000	975.050000	660.800000	1160.980000	656.910000	1346.990000	652.700000	1534.030000	641.120000	1697.110000	633.030000	1858.900000	682.080000	819.020000	562.790000
118.120000	677.970000	183.930000	635.260000	336.980000	640.240000	493.950000	643.770000	662.020000	649.840000	815.020000	652.140000	975.060000	661.050000	1160.980000	657.080000	1347.000000	652.880000	1534.030000	641.260000	1697.100000	633.210000	1858.880000	682.210000	819.030000	562.950000
118.110000	678.030000	183.930000	635.390000	336.970000	640.380000	493.950000	643.870000	662.010000	649.960000	815.000000	652.250000	975.010000	661.150000	1160.960000	657.230000	1347.000000	653.000000	1534.030000	641.410000	1697.090000	633.390000	1858.850000	682.330000	819.050000	563.040000
118.110000	678.050000	183.940000	635.800000	336.960000	640.860000	493.950000	643.880000	662.020000	649.990000	815.000000	652.340000	975.040000	661.210000	1160.990000	657.280000	1347.000000	653.090000	1534.050000	641.960000	1697.120000	633.950000	1858.860000	682.470000	819.060000	563.130000
118.120000	678.050000	183.940000	635.790000	336.960000	640.860000	493.960000	643.900000	662.030000	649.990000	815.020000	652.310000	975.040000	661.190000	1161.000000	657.280000	1347.020000	653.070000	1534.050000	641.960000	1697.110000	633.930000	1858.910000	682.990000	819.060000	563.120000
118.130000	678.050000	183.960000	635.820000	336.970000	640.860000	493.950000	643.910000	662.030000	650.030000	815.030000	652.340000	975.040000	661.230000	1161.000000	657.310000	1347.010000	653.080000	1534.050000	641.970000	1697.120000	633.940000	1858.890000	683.000000	819.060000	563.100000
118.170000	677.990000	184.010000	635.740000	336.990000	640.820000	494.030000	643.830000	662.030000	649.970000	815.060000	652.230000	975.120000	661.130000	1161.030000	657.240000	1347.050000	653.000000	1534.070000	641.870000	1697.150000	633.890000	1858.960000	682.950000	819.110000	563.070000
118.170000	678.080000	183.990000	635.830000	337.000000	640.880000	494.020000	643.930000	662.040000	650.030000	815.060000	652.340000	975.090000	661.300000	1161.020000	657.380000	1347.050000	653.110000	1534.070000	641.970000	1697.130000	633.950000	1858.940000	683.020000	819.110000	563.110000
118.140000	678.070000	183.970000	635.830000	336.980000	640.880000	494.010000	643.930000	662.030000	650.030000	815.050000	652.340000	975.050000	661.280000	1161.010000	657.360000	1347.050000	653.100000	1534.060000	641.960000	1697.120000	633.940000	1858.910000	683.000000	819.100000	563.110000
118.140000	678.050000	183.970000	635.820000	336.990000	640.880000	494.010000	643.930000	662.030000	650.020000	815.040000	652.330000	975.060000	661.260000	1161.010000	657.330000	1347.060000	653.110000	1534.060000	641.960000	1697.120000	633.940000	1858.910000	683.000000	819.100000	563.110000
118.110000	677.990000	183.960000	635.680000	336.970000	640.750000	493.940000	643.820000	662.030000	649.940000	814.980000	652.210000	975.030000	661.110000	1161.000000	657.200000	1347.000000	653.030000	1534.040000	641.940000	1697.110000	633.920000	1858.880000	683.000000	819.070000	563.000000
118.140000	677.940000	183.960000	635.590000	336.960000	640.610000	493.940000	643.790000	662.030000	649.830000	814.990000	652.090000	975.040000	661.010000	1161.010000	657.080000	1346.990000	652.950000	1534.050000	641.830000	1697.120000	633.810000	1858.880000	682.950000	819.070000	562.960000
118.170000	677.940000	183.970000	635.210000	337.050000	640.210000	494.050000	643.780000	662.050000	649.840000	815.060000	652.120000	975.100000	661.020000	1161.050000	657.110000	1347.070000	652.960000	1534.070000	641.830000	1697.160000	633.810000	1858.970000	682.920000	819.090000	562.960000
118.140000	677.960000	183.960000	635.230000	336.990000	640.240000	493.930000	643.790000	662.040000	649.860000	815.000000	652.140000	975.020000	661.060000	1160.960000	657.110000	1347.000000	652.950000	1534.060000	641.840000	1697.120000	633.820000	1858.900000	682.910000	819.030000	562.980000
118.200000	677.960000	183.970000	635.230000	337.030000	640.270000	494.050000	643.790000	662.080000	649.850000	815.080000	652.130000	975.100000	661.050000	1161.080000	657.100000	1347.080000	652.950000	1534.070000	641.830000	1697.180000	633.830000	1859.000000	682.910000	819.160000	562.980000
118.130000	678.010000	183.950000	635.370000	337.000000	640.390000	494.010000	643.880000	662.010000	649.990000	815.030000	652.290000	975.050000	661.170000	1161.020000	657.260000	1347.020000	653.030000	1534.080000	641.940000	1697.110000	633.900000	1858.890000	682.970000	819.070000	563.100000
118.130000	678.060000	183.920000	635.420000	336.980000	640.440000	493.980000	643.960000	661.990000	650.060000	815.020000	652.380000	975.040000	661.250000	1160.990000	657.380000	1347.000000	653.080000	1534.040000	642.010000	1697.110000	633.940000	1858.860000	682.980000	819.060000	563.130000
118.210000	678.010000	183.990000	635.320000	337.020000	640.780000	494.060000	643.840000	662.060000	649.920000	815.090000	652.230000	975.080000	661.070000	1161.090000	657.580000	1347.070000	652.990000	1534.110000	641.880000	1697.160000	633.830000	1858.990000	682.870000	819.150000	563.030000
118.190000	677.950000	183.990000	635.210000	337.000000	640.690000	494.050000	643.760000	662.070000	649.880000	815.060000	652.120000	975.070000	660.990000	1161.070000	657.360000	1347.070000	652.890000	1534.110000	641.750000	1697.160000	633.740000	1858.960000	682.860000	819.140000	563.010000
118.170000	677.950000	183.920000	635.220000	336.980000	640.700000	494.030000	643.760000	662.050000	649.870000	815.050000	652.130000	975.040000	661.030000	1161.030000	657.110000	1347.010000	652.880000	1534.100000	641.750000	1697.160000	633.740000	1858.940000	682.830000	819.030000	563.000000
118.170000	677.960000	183.940000	635.200000	336.980000	640.700000	494.030000	643.760000	662.030000	649.840000	815.050000	652.100000	975.060000	661.010000	1161.030000	657.100000	1347.060000	652.890000	1534.100000	641.750000	1697.150000	633.730000	1858.960000	682.810000	819.060000	562.980000
118.080000	677.910000	183.860000	635.090000	336.880000	640.640000	493.900000	643.670000	661.930000	649.790000	814.930000	652.040000	974.950000	660.890000	1160.930000	657.000000	1346.960000	652.850000	1534.020000	641.720000	1697.070000	633.710000	1858.800000	682.800000	818.980000	562.910000
118.150000	677.850000	183.950000	635.040000	336.950000	640.530000	493.990000	643.660000	661.970000	649.690000	815.020000	651.950000	975.030000	660.800000	1161.030000	656.970000	1346.970000	652.720000	1534.060000	641.600000	1697.120000	633.540000	1858.910000	682.700000	819.030000	562.860000
118.130000	677.920000	183.920000	635.090000	336.980000	640.140000	493.990000	643.670000	661.970000	649.720000	815.000000	651.990000	975.030000	660.890000	1161.020000	656.980000	1346.970000	652.760000	1534.050000	641.610000	1697.080000	633.110000	1858.890000	682.720000	819.010000	562.870000
118.120000	677.990000	183.930000	635.230000	336.970000	640.280000	493.990000	643.780000	661.970000	649.870000	815.010000	652.120000	975.030000	661.020000	1161.000000	657.110000	1346.990000	652.870000	1534.060000	641.650000	1697.080000	633.110000	1858.900000	682.710000	819.030000	563.000000
118.130000	677.990000	183.930000	635.240000	336.980000	640.290000	493.990000	643.780000	661.990000	649.880000	815.040000	652.120000	975.050000	661.010000	1161.000000	657.090000	1347.020000	652.860000	1534.070000	641.660000	1697.080000	633.110000	1858.930000	682.690000	819.040000	562.980000
118.140000	677.990000	183.910000	635.270000	336.980000	640.290000	493.970000	643.800000	662.000000	649.880000	815.000000	652.140000	975.020000	661.040000	1160.990000	657.100000	1346.980000	652.890000	1534.040000	641.790000	1697.080000	633.180000	1858.890000	682.770000	819.030000	562.990000
118.160000	677.970000	183.940000	635.230000	337.000000	640.240000	493.990000	643.770000	662.010000	649.840000	815.030000	652.060000	975.060000	660.970000	1161.010000	657.070000	1346.990000	652.870000	1534.060000	641.650000	1697.080000	633.120000	1858.930000	682.700000	819.030000	562.970000
118.090000	677.970000	183.910000	635.240000	336.950000	640.240000	493.970000	643.770000	661.990000	649.830000	814.980000	652.140000	975.000000	661.020000	1160.960000	657.100000	1346.990000	652.870000	1534.040000	641.780000	1697.050000	633.240000	1858.880000	682.800000	819.010000	562.970000
118.160000	678.010000	183.930000	635.260000	337.000000	640.290000	493.990000	643.800000	662.000000	649.920000	815.040000	652.190000	975.050000	661.070000	1161.000000	657.130000	1347.020000	652.940000	1534.060000	641.780000	1697.100000	633.240000	1858.920000	682.800000	819.030000	562.980000
118.160000	677.940000	183.920000	635.140000	336.980000	640.150000	493.990000	643.700000	662.000000	649.770000	815.000000	652.040000	975.040000	660.900000	1161.020000	657.000000	1347.010000	652.800000	1534.060000	641.630000	1697.100000	633.100000	1858.920000	682.690000	819.030000	562.900000
118.200000	677.940000	183.940000	635.160000	337.030000	640.190000	494.010000	643.700000	662.030000	649.770000	815.050000	652.050000	975.070000	660.920000	1161.030000	657.000000	1347.020000	652.800000	1534.070000	641.630000	1697.100000	633.120000	1858.950000	682.690000	819.040000	562.900000
118.160000	677.920000	183.930000	635.120000	336.990000	640.150000	494.000000	643.680000	662.010000	649.720000	815.020000	652.000000	975.060000	660.820000	1161.020000	656.950000	1347.000000	652.720000	1534.080000	641.470000	1697.100000	633.010000	1858.950000	682.570000	819.040000	562.810000
118.170000	677.930000	183.940000	635.120000	337.030000	640.160000	494.010000	643.680000	662.040000	649.720000	815.040000	652.010000	975.070000	660.820000	1161.020000	656.950000	1347.000000	652.730000	1534.070000	641.070000	1697.120000	633.000000	1858.940000	682.030000	819.050000	562.830000
118.170000	677.930000	183.940000	635.150000	336.990000	640.200000	494.000000	643.700000	662.030000	649.750000	815.030000	652.030000	975.070000	660.900000	1161.020000	656.990000	1347.010000	652.770000	1534.060000	641.170000	1697.110000	633.120000	1858.920000	682.060000	819.060000	562.840000
118.160000	677.870000	183.950000	635.010000	337.020000	640.080000	494.000000	643.600000	662.020000	649.630000	815.030000	651.940000	975.060000	660.750000	1161.010000	656.860000	1346.990000	652.710000	1534.070000	641.060000	1697.120000	632.990000	1858.910000	682.040000	819.040000	562.800000
118.150000	677.790000	183.950000	634.890000	336.980000	639.980000	493.980000	643.480000	662.010000	649.440000	815.010000	651.820000	975.040000	660.600000	1161.020000	656.740000	1347.000000	652.560000	1534.070000	640.950000	1697.130000	632.940000	1858.900000	681.940000	819.000000	562.670000
118.090000	677.800000	183.910000	634.880000	336.920000	639.940000	493.980000	642.960000	661.990000	649.080000	814.930000	651.780000	974.940000	660.280000	1160.920000	656.730000	1346.940000	652.070000	1534.010000	640.930000	1697.070000	632.880000	1858.810000	681.920000	818.950000	562.650000
118.190000	677.720000	183.950000	634.730000	336.970000	639.830000	494.010000	642.870000	662.020000	648.940000	815.040000	651.640000	975.060000	660.110000	1161.040000	656.490000	1347.030000	651.940000	1534.080000	640.790000	1697.150000	632.720000	1858.950000	681.780000	819.010000	562.470000
118.100000	677.720000	183.930000	634.750000	336.910000	639.810000	493.950000	642.870000	662.000000	648.950000	814.940000	651.640000	974.980000	660.130000	1160.940000	656.190000	1346.940000	651.940000	1534.020000	640.790000	1697.060000	632.730000	1858.820000	681.790000	819.020000	562.050000
118.170000	677.650000	183.940000	634.600000	336.930000	639.680000	493.990000	642.780000	662.000000	648.840000	814.980000	651.490000	975.010000	659.980000	1160.970000	656.070000	1346.970000	651.850000	1534.040000	640.680000	1697.120000	632.620000	1858.870000	681.710000	819.010000	561.930000
118.200000	677.730000	184.010000	634.410000	336.980000	639.840000	494.010000	642.890000	662.070000	648.990000	815.070000	651.240000	975.080000	660.120000	1161.070000	656.220000	1347.070000	651.980000	1534.100000	640.800000	1697.150000	632.750000	1858.990000	681.800000	819.090000	562.060000
118.180000	677.720000	183.920000	634.350000	336.930000	639.770000	493.990000	642.860000	662.010000	648.950000	815.020000	651.190000	975.030000	660.080000	1160.970000	656.180000	1346.960000	651.930000	1534.040000	640.780000	1697.100000	632.720000	1858.890000	681.760000	819.020000	562.030000
118.160000	677.750000	183.900000	634.380000	336.930000	639.840000	493.970000	642.890000	661.990000	648.950000	815.010000	651.260000	975.010000	660.150000	1160.970000	656.210000	1346.950000	651.940000	1534.030000	640.800000	1697.100000	632.720000	1858.880000	681.780000	819.020000	562.050000
118.170000	677.710000	183.890000	634.380000	336.930000	639.840000	493.970000	642.880000	662.010000	648.930000	815.020000	651.220000	975.010000	660.130000	1160.980000	656.190000	1346.980000	651.930000	1534.040000	640.780000	1697.100000	632.720000	1858.900000	681.750000	819.020000	562.030000
118.210000	677.690000	183.950000	634.330000	336.990000	639.790000	494.010000	642.840000	662.050000	648.910000	815.080000	651.180000	975.090000	660.080000	1161.040000	656.130000	1347.060000	651.930000	1534.070000	640.780000	1697.140000	632.640000	1858.940000	681.760000	819.060000	561.950000
118.150000	677.690000	183.890000	634.380000	336.930000	639.780000	493.930000	642.840000	661.940000	648.950000	814.990000	651.200000	975.000000	660.110000	1160.960000	656.140000	1346.970000	651.910000	1534.060000	640.790000	1697.080000	632.690000	1858.880000	681.770000	818.950000	561.960000
118.130000	677.690000	183.880000	634.390000	336.870000	639.790000	493.930000	642.840000	661.930000	648.940000	814.950000	651.180000	974.990000	660.110000	1160.960000	656.170000	1346.970000	651.920000	1533.990000	640.790000	1697.080000	632.670000	1858.830000	681.760000	818.950000	561.970000
118.130000	677.680000	183.970000	634.360000	336.980000	639.790000	494.020000	642.820000	662.030000	648.940000	815.040000	651.160000	975.050000	660.080000	1160.980000	656.150000	1347.040000	651.900000	1534.070000	640.780000	1697.110000	632.630000	1858.920000	681.730000	819.070000	561.970000
118.130000	677.610000	183.890000	634.210000	336.920000	639.640000	493.940000	642.720000	661.980000	648.830000	814.990000	651.070000	975.030000	659.940000	1160.980000	656.030000	1346.990000	651.830000	1534.060000	640.640000	1697.110000	632.600000	1858.860000	681.660000	818.940000	561.900000
118.160000	677.610000	183.900000	634.220000	336.940000	639.650000	493.950000	642.760000	662.030000	648.830000	815.020000	651.090000	975.030000	659.990000	1161.000000	656.040000	1346.990000	651.830000	1534.060000	640.650000	1697.100000	632.590000	1858.910000	681.630000	819.030000	561.900000
118.140000	677.600000	183.890000	634.220000	336.930000	639.660000	493.930000	642.750000	661.970000	648.830000	814.980000	651.070000	975.000000	659.960000	1160.980000	656.040000	1346.990000	651.830000	1534.050000	640.660000	1697.100000	632.580000	1858.880000	681.640000	818.970000	561.880000
118.200000	677.610000	183.990000	634.220000	336.990000	639.630000	494.040000	642.740000	662.050000	648.830000	815.060000	651.050000	975.120000	659.970000	1161.070000	656.030000	1347.050000	651.800000	1534.070000	640.670000	1697.120000	632.570000	1858.960000	681.630000	819.050000	561.900000
118.150000	677.610000	183.920000	634.240000	336.940000	639.650000	494.000000	642.780000	662.030000	648.840000	815.030000	651.100000	975.010000	660.000000	1160.980000	656.060000	1346.990000	651.850000	1534.070000	640.660000	1697.140000	632.620000	1858.930000	681.670000	819.040000	561.920000
118.170000	677.530000	183.970000	634.150000	336.970000	639.520000	494.000000	642.680000	662.040000	648.710000	815.060000	650.980000	975.050000	659.830000	1161.090000	655.930000	1347.080000	651.760000	1534.070000	640.560000	1697.160000	632.500000	1858.970000	681.580000	819.040000	561.890000
118.160000	676.900000	183.960000	634.160000	337.000000	639.110000	493.980000	642.690000	662.020000	648.780000	815.040000	650.990000	975.050000	659.850000	1161.000000	655.950000	1347.050000	651.770000	1534.050000	640.090000	1697.110000	632.050000	1858.960000	681.580000	819.040000	561.890000
118.150000	676.300000	183.960000	634.150000	337.010000	639.120000	493.980000	642.700000	662.020000	648.750000	815.030000	650.990000	975.070000	659.840000	1161.000000	655.950000	1347.040000	651.750000	1534.050000	640.090000	1697.100000	632.030000	1858.950000	681.570000	819.040000	561.860000
118.180000	676.370000	183.960000	634.170000	337.020000	639.220000	493.990000	642.730000	662.040000	648.780000	815.060000	651.030000	975.080000	659.920000	1161.030000	655.980000	1347.050000	651.770000	1534.050000	640.100000	1697.130000	632.060000	1858.970000	681.590000	819.040000	561.880000
118.170000	676.270000	183.960000	634.130000	336.990000	639.110000	493.990000	642.650000	662.040000	648.770000	815.030000	650.990000	975.060000	659.850000	1161.020000	655.970000	1347.040000	651.750000	1534.050000	640.100000	1697.130000	632.060000	1858.950000	681.590000	819.060000	561.840000
118.180000	676.260000	183.950000	634.120000	336.990000	639.100000	493.990000	642.660000	662.030000	648.750000	815.020000	650.990000	975.060000	659.840000	1161.020000	655.960000	1347.040000	651.730000	1534.040000	640.100000	1697.100000	632.050000	1858.940000	681.560000	819.060000	561.830000
118.170000	676.270000	183.950000	634.100000	336.990000	639.090000	493.990000	642.640000	662.010000	648.730000	815.010000	650.970000	975.060000	659.800000	1161.020000	655.940000	1347.050000	651.710000	1534.040000	640.080000	1697.110000	632.050000	1858.950000	681.570000	819.060000	561.800000
118.170000	676.260000	183.940000	634.090000	336.980000	639.090000	493.990000	642.650000	662.010000	648.720000	815.010000	650.960000	975.060000	659.810000	1161.020000	655.930000	1347.050000	651.710000	1534.050000	640.080000	1697.120000	632.030000	1858.960000	681.570000	819.060000	561.790000
118.170000	676.180000	183.950000	634.010000	336.990000	638.980000	493.980000	642.500000	662.010000	648.560000	815.020000	650.830000	975.070000	659.610000	1161.030000	655.790000	1347.050000	651.540000	1534.050000	639.960000	1697.120000	631.920000	1858.980000	681.380000	819.050000	561.650000
118.130000	676.180000	183.910000	633.990000	336.950000	638.980000	493.980000	641.990000	661.960000	648.150000	814.970000	650.840000	975.000000	659.360000	1161.010000	655.790000	1346.980000	651.090000	1534.020000	639.950000	1697.100000	631.920000	1858.880000	680.910000	819.030000	561.650000
118.120000	676.180000	183.900000	633.980000	336.950000	638.980000	493.970000	641.980000	661.960000	648.160000	814.950000	650.830000	975.000000	659.360000	1160.990000	655.800000	1346.970000	651.100000	1534.010000	639.950000	1697.080000	631.930000	1858.860000	680.920000	819.000000	561.680000
118.130000	676.180000	183.910000	634.000000	336.950000	638.980000	493.960000	642.000000	661.960000	648.150000	814.980000	650.850000	975.000000	659.380000	1161.010000	655.790000	1347.020000	651.120000	1534.010000	639.960000	1697.120000	631.920000	1858.900000	680.940000	819.000000	561.700000
118.220000	676.220000	183.960000	634.040000	337.050000	639.070000	494.080000	642.090000	662.070000	648.230000	815.050000	650.900000	975.110000	659.510000	1161.090000	655.890000	1347.080000	651.210000	1534.080000	639.990000	1697.180000	631.970000	1858.980000	680.990000	819.070000	561.810000
118.220000	676.370000	183.970000	634.210000	337.070000	639.210000	494.080000	642.210000	662.060000	648.440000	815.070000	651.060000	975.110000	659.970000	1161.080000	656.040000	1347.090000	651.360000	1534.080000	640.120000	1697.170000	632.140000	1858.970000	681.110000	819.100000	561.920000
118.190000	676.560000	183.960000	634.410000	337.060000	639.380000	494.000000	642.360000	662.060000	648.970000	815.070000	651.210000	975.100000	660.140000	1161.060000	656.190000	1347.090000	651.600000	1534.060000	640.370000	1697.160000	632.310000	1858.950000	681.230000	819.110000	562.040000
118.170000	677.010000	183.970000	634.700000	337.010000	639.710000	493.990000	642.830000	662.050000	648.910000	815.040000	651.130000	975.100000	660.060000	1161.030000	656.130000	1347.040000	651.860000	1534.090000	640.700000	1697.120000	632.180000	1858.910000	681.180000	819.090000	561.950000
118.170000	677.010000	183.970000	634.720000	337.000000	639.780000	493.980000	642.830000	662.020000	648.930000	815.050000	651.190000	975.090000	660.100000	1161.040000	656.130000	1347.050000	651.920000	1534.080000	640.740000	1697.100000	632.230000	1858.890000	681.190000	819.080000	561.980000
118.290000	677.010000	184.010000	634.730000	337.020000	639.780000	494.100000	642.840000	662.120000	648.910000	815.110000	651.200000	975.180000	660.090000	1161.140000	656.140000	1347.140000	651.940000	1534.110000	640.750000	1697.180000	632.230000	1859.030000	681.200000	819.210000	562.010000
118.160000	677.010000	183.950000	634.730000	336.970000	639.780000	493.980000	642.840000	662.010000	648.930000	815.030000	651.190000	975.060000	660.110000	1161.010000	656.160000	1347.030000	651.940000	1534.090000	640.750000	1697.100000	632.240000	1858.890000	681.210000	819.070000	562.000000
118.170000	677.010000	183.960000	634.740000	336.980000	639.800000	493.990000	642.870000	662.010000	648.940000	815.060000	651.210000	975.090000	660.100000	1161.040000	656.190000	1347.040000	651.950000	1534.080000	640.770000	1697.150000	632.290000	1858.920000	681.230000	819.070000	562.020000
118.190000	676.950000	183.960000	634.590000	337.000000	639.680000	494.010000	642.750000	662.020000	648.810000	815.070000	651.080000	975.090000	659.980000	1161.050000	656.040000	1347.040000	651.830000	1534.090000	640.640000	1697.140000	632.150000	1858.940000	681.140000	819.070000	561.920000
118.200000	676.940000	183.970000	634.240000	337.010000	639.690000	494.000000	642.760000	662.050000	648.830000	815.090000	651.080000	975.110000	659.960000	1161.050000	656.060000	1347.080000	651.870000	1534.080000	640.730000	1697.140000	632.170000	1858.960000	681.150000	819.070000	561.930000
118.200000	676.910000	183.960000	634.120000	336.990000	639.560000	493.990000	642.680000	662.050000	648.690000	815.070000	650.970000	975.100000	659.820000	1161.040000	655.930000	1347.040000	651.740000	1534.070000	640.600000	1697.140000	632.060000	1858.940000	681.080000	819.070000	561.820000
118.160000	676.860000	183.930000	634.080000	337.000000	639.010000	493.960000	642.610000	662.030000	648.610000	815.020000	650.900000	975.060000	659.770000	1161.010000	655.900000	1346.980000	651.650000	1534.040000	640.540000	1697.120000	631.980000	1858.880000	681.030000	819.030000	561.730000
118.170000	676.860000	183.930000	634.070000	337.000000	639.010000	493.950000	642.610000	662.010000	648.600000	815.020000	650.890000	975.080000	659.720000	1161.020000	655.880000	1347.030000	651.630000	1534.070000	640.070000	1697.120000	631.980000	1858.910000	681.010000	819.060000	561.710000
118.140000	676.790000	183.850000	633.940000	336.940000	638.930000	493.920000	642.520000	662.000000	648.400000	814.950000	650.770000	975.000000	659.560000	1161.000000	655.730000	1346.960000	651.470000	1534.010000	639.950000	1697.060000	631.880000	1858.880000	680.910000	818.950000	561.560000
118.150000	676.720000	183.910000	633.830000	336.920000	638.870000	493.950000	641.900000	662.010000	648.010000	814.990000	650.670000	975.010000	659.170000	1161.010000	655.570000	1346.970000	650.980000	1534.020000	639.850000	1697.110000	631.790000	1858.890000	680.870000	819.010000	561.070000
118.130000	676.740000	183.890000	633.830000	336.920000	638.870000	493.950000	641.410000	661.990000	648.000000	814.960000	650.680000	974.990000	659.200000	1160.970000	655.250000	1346.970000	651.010000	1534.010000	639.870000	1697.080000	631.820000	1858.840000	680.870000	819.010000	561.060000
118.140000	676.810000	183.900000	633.970000	336.940000	638.980000	493.950000	641.620000	661.990000	648.150000	814.980000	650.810000	974.990000	659.360000	1160.960000	655.420000	1346.990000	651.110000	1534.020000	639.990000	1697.090000	631.920000	1858.850000	680.940000	819.030000	561.170000
118.140000	676.820000	183.910000	634.010000	336.930000	638.970000	493.940000	642.020000	661.980000	648.150000	814.970000	650.840000	975.000000	659.360000	1160.970000	655.470000	1346.980000	651.130000	1534.020000	639.980000	1697.090000	631.930000	1858.870000	680.950000	819.040000	561.160000
118.180000	676.820000	183.930000	634.010000	336.990000	639.000000	494.030000	642.030000	662.000000	648.170000	815.040000	650.860000	975.050000	659.360000	1161.010000	655.820000	1347.050000	651.160000	1534.090000	640.000000	1697.110000	631.970000	1858.920000	680.970000	819.050000	561.170000
118.170000	676.910000	183.930000	634.150000	336.990000	639.130000	493.970000	642.150000	662.000000	648.330000	815.010000	650.990000	975.050000	659.630000	1161.000000	655.980000	1347.060000	651.310000	1534.060000	640.150000	1697.120000	632.060000	1858.900000	681.090000	819.060000	561.290000
118.170000	676.910000	183.920000	634.130000	336.980000	639.140000	493.970000	642.150000	662.000000	648.310000	815.010000	650.970000	975.040000	659.830000	1161.000000	655.980000	1347.010000	651.290000	1534.040000	640.150000	1697.110000	632.060000	1858.880000	681.060000	819.060000	561.340000
118.190000	676.910000	184.000000	634.160000	337.030000	639.170000	494.060000	642.150000	662.060000	648.320000	815.090000	651.010000	975.080000	659.850000	1161.030000	655.970000	1347.060000	651.310000	1534.060000	640.150000	1697.120000	632.080000	1858.970000	681.080000	819.180000	561.350000
118.180000	676.920000	183.970000	634.160000	337.020000	639.160000	494.050000	642.160000	662.050000	648.340000	815.050000	651.000000	975.070000	659.850000	1161.030000	655.970000	1347.060000	651.320000	1534.050000	640.150000	1697.120000	632.080000	1858.940000	681.090000	819.080000	561.350000
118.180000	676.930000	183.970000	634.170000	337.020000	639.160000	494.050000	642.160000	662.050000	648.360000	815.060000	651.020000	975.090000	659.910000	1161.040000	655.990000	1347.060000	651.330000	1534.060000	640.150000	1697.120000	632.080000	1858.960000	681.090000	819.090000	561.390000
118.190000	676.970000	183.960000	634.300000	337.030000	639.290000	494.040000	642.280000	662.050000	648.470000	815.060000	651.100000	975.080000	659.990000	1161.030000	656.110000	1347.050000	651.470000	1534.060000	640.260000	1697.110000	632.200000	1858.930000	681.170000	819.110000	561.420000
118.170000	677.000000	183.960000	634.310000	337.030000	639.290000	494.040000	642.290000	662.040000	648.880000	815.060000	651.130000	975.070000	660.040000	1161.030000	656.110000	1347.040000	651.900000	1534.060000	640.280000	1697.110000	632.200000	1858.910000	681.190000	819.100000	561.550000
118.210000	676.990000	183.970000	634.330000	337.040000	639.320000	494.040000	642.310000	662.030000	648.890000	815.100000	651.170000	975.110000	660.050000	1161.040000	656.150000	1347.060000	651.910000	1534.070000	640.290000	1697.120000	632.200000	1858.960000	681.180000	819.080000	562.020000
118.210000	676.990000	183.970000	634.290000	337.030000	639.230000	494.040000	642.260000	662.040000	648.870000	815.090000	651.070000	975.110000	660.000000	1161.060000	656.110000	1347.060000	651.850000	1534.070000	640.190000	1697.140000	632.110000	1858.970000	681.100000	819.100000	561.940000
118.120000	677.030000	183.890000	634.440000	336.940000	639.380000	493.960000	642.400000	661.980000	648.990000	814.990000	651.230000	975.000000	660.160000	1160.980000	656.250000	1346.990000	651.960000	1534.000000	640.350000	1697.050000	632.250000	1858.840000	681.190000	819.000000	562.050000
118.210000	677.010000	183.960000	634.730000	337.040000	639.370000	494.020000	642.870000	662.040000	648.920000	815.060000	651.170000	975.090000	660.080000	1161.020000	656.120000	1347.060000	651.920000	1534.060000	640.300000	1697.110000	632.210000	1858.940000	681.180000	819.080000	562.020000
118.190000	676.950000	183.970000	634.540000	337.040000	639.210000	494.010000	642.770000	662.030000	648.790000	815.040000	651.050000	975.100000	659.930000	1161.030000	656.020000	1347.070000	651.810000	1534.070000	640.150000	1697.130000	632.070000	1858.940000	681.070000	819.070000	561.910000
118.200000	676.960000	183.950000	634.220000	337.020000	639.210000	493.990000	642.770000	662.020000	648.790000	815.030000	651.040000	975.050000	659.930000	1161.030000	656.030000	1347.020000	651.800000	1534.050000	640.160000	1697.120000	632.070000	1858.910000	681.070000	819.050000	561.920000
118.180000	676.910000	183.940000	634.130000	337.010000	639.100000	493.990000	642.660000	662.030000	648.710000	815.020000	650.990000	975.050000	659.860000	1161.030000	655.980000	1347.010000	651.730000	1534.050000	640.040000	1697.110000	632.010000	1858.920000	681.040000	819.040000	561.790000
118.180000	676.830000	183.940000	634.000000	336.980000	638.980000	493.980000	642.530000	662.020000	648.520000	815.030000	650.840000	975.040000	659.660000	1161.020000	655.810000	1347.010000	651.550000	1534.060000	639.950000	1697.120000	631.900000	1858.910000	680.930000	819.040000	561.670000
118.170000	676.880000	183.930000	634.120000	336.980000	639.110000	493.990000	642.120000	661.970000	648.280000	815.000000	650.960000	975.020000	659.630000	1161.010000	655.950000	1347.010000	651.250000	1534.040000	640.090000	1697.100000	632.020000	1858.880000	681.020000	819.040000	561.840000
118.180000	676.890000	183.940000	634.120000	336.990000	639.140000	493.990000	642.130000	662.020000	648.270000	815.020000	650.970000	975.050000	659.850000	1161.020000	655.970000	1347.040000	651.280000	1534.050000	640.080000	1697.110000	632.030000	1858.910000	681.030000	819.040000	561.830000
118.170000	676.960000	183.950000	634.250000	337.000000	639.260000	494.000000	642.250000	662.020000	648.450000	815.030000	651.090000	975.030000	659.990000	1161.020000	656.110000	1347.030000	651.430000	1534.040000	640.210000	1697.110000	632.130000	1858.920000	681.130000	819.060000	561.940000
118.170000	676.920000	183.960000	634.130000	336.990000	639.150000	494.010000	642.200000	662.010000	648.690000	815.050000	651.010000	975.070000	659.870000	1161.030000	655.980000	1347.030000	651.760000	1534.050000	640.070000	1697.110000	632.030000	1858.930000	681.030000	819.070000	561.870000
118.170000	676.920000	183.960000	634.140000	336.990000	639.140000	494.000000	642.190000	662.010000	648.690000	815.030000	651.000000	975.060000	659.850000	1161.020000	655.970000	1347.020000	651.740000	1534.050000	640.070000	1697.110000	632.030000	1858.920000	681.030000	819.060000	561.870000
118.210000	676.910000	183.950000	634.140000	337.020000	639.170000	494.040000	642.180000	662.070000	648.730000	815.070000	651.030000	975.080000	659.920000	1161.070000	656.010000	1347.080000	651.790000	1534.080000	640.150000	1697.120000	632.090000	1858.950000	681.040000	819.090000	561.880000
118.190000	676.920000	183.920000	634.150000	336.930000	639.190000	493.950000	642.210000	662.010000	648.780000	815.030000	651.040000	975.010000	659.920000	1160.980000	656.020000	1346.980000	651.790000	1534.010000	640.170000	1697.040000	632.090000	1858.880000	681.050000	819.090000	561.880000
118.190000	676.920000	183.920000	634.140000	336.980000	639.170000	493.970000	642.180000	662.020000	648.780000	815.030000	651.010000	975.030000	659.890000	1161.010000	655.990000	1347.010000	651.780000	1534.020000	640.160000	1697.070000	632.060000	1858.890000	681.050000	819.060000	561.850000
118.170000	676.880000	183.900000	634.010000	336.960000	639.070000	493.970000	642.080000	662.020000	648.610000	814.980000	650.930000	975.020000	659.750000	1160.990000	655.860000	1346.990000	651.690000	1534.030000	640.030000	1697.070000	631.990000	1858.870000	681.030000	819.050000	561.740000
118.140000	676.840000	183.900000	634.020000	336.950000	639.050000	493.970000	642.060000	662.020000	648.200000	814.990000	650.900000	975.020000	659.730000	1161.000000	655.870000	1346.990000	651.670000	1534.030000	640.020000	1697.050000	631.970000	1858.890000	680.970000	819.050000	561.740000
118.160000	676.840000	183.910000	634.010000	336.950000	639.020000	493.970000	642.050000	662.030000	648.180000	814.990000	650.870000	975.010000	659.700000	1161.000000	655.850000	1347.000000	651.630000	1534.030000	640.010000	1697.070000	631.950000	1858.880000	680.930000	818.990000	561.710000
118.220000	676.780000	183.920000	633.890000	336.960000	638.930000	494.000000	641.960000	662.050000	648.050000	815.040000	650.770000	975.050000	659.500000	1161.030000	655.690000	1347.040000	651.520000	1534.090000	639.910000	1697.140000	631.850000	1858.940000	680.900000	819.050000	561.590000
118.220000	676.690000	183.990000	633.670000	336.960000	638.800000	494.010000	641.840000	662.060000	647.910000	815.020000	650.540000	975.050000	659.070000	1161.050000	655.470000	1347.060000	650.930000	1534.090000	639.760000	1697.130000	631.700000	1858.960000	680.780000	819.070000	560.990000
118.140000	676.750000	183.880000	633.470000	336.930000	638.830000	493.970000	641.910000	662.010000	647.990000	814.970000	650.250000	975.000000	659.150000	1160.950000	655.220000	1347.000000	650.670000	1534.030000	639.820000	1697.070000	631.800000	1858.870000	680.810000	819.040000	560.620000
118.170000	676.750000	183.920000	633.390000	336.930000	638.830000	493.980000	641.890000	662.020000	647.970000	815.020000	650.220000	975.010000	659.130000	1160.970000	655.220000	1347.020000	650.640000	1534.050000	639.820000	1697.080000	631.780000	1858.910000	680.800000	819.060000	560.580000
118.180000	676.750000	183.910000	633.430000	336.950000	638.830000	493.990000	641.890000	662.020000	647.970000	815.020000	650.240000	975.010000	659.150000	1160.980000	655.230000	1347.020000	650.980000	1534.050000	639.820000	1697.080000	631.780000	1858.910000	680.790000	819.080000	560.570000
118.190000	676.780000	183.920000	633.650000	336.960000	638.960000	494.000000	641.980000	662.010000	648.070000	815.030000	650.350000	975.030000	659.260000	1161.010000	655.370000	1347.030000	651.090000	1534.050000	639.910000	1697.090000	631.860000	1858.910000	680.850000	819.060000	561.130000
118.270000	676.860000	184.000000	634.050000	337.020000	639.060000	494.050000	642.040000	662.100000	648.220000	815.100000	650.540000	975.120000	659.460000	1161.030000	655.560000	1347.120000	651.170000	1534.100000	640.010000	1697.160000	631.960000	1859.010000	680.950000	819.140000	561.780000
118.150000	676.940000	183.900000	634.220000	336.950000	639.180000	493.940000	642.190000	661.980000	648.400000	814.960000	651.040000	974.990000	659.930000	1160.950000	656.030000	1347.010000	651.320000	1534.010000	640.150000	1697.070000	632.090000	1858.850000	681.060000	819.010000	561.890000
118.230000	676.930000	184.000000	634.200000	337.030000	639.190000	494.060000	642.190000	662.040000	648.790000	815.060000	651.010000	975.090000	659.920000	1161.060000	656.010000	1347.090000	651.340000	1534.080000	640.140000	1697.130000	632.050000	1858.980000	681.040000	819.140000	561.890000
118.280000	676.930000	183.990000	634.190000	337.030000	639.180000	494.070000	642.190000	662.090000	648.770000	815.100000	651.010000	975.130000	659.900000	1161.080000	655.990000	1347.110000	651.330000	1534.090000	640.120000	1697.140000	632.040000	1858.990000	681.030000	819.130000	561.880000
118.180000	676.860000	183.940000	634.040000	336.960000	639.030000	494.010000	642.060000	662.010000	648.590000	815.030000	650.890000	975.050000	659.710000	1161.070000	655.860000	1347.060000	651.160000	1534.070000	640.000000	1697.130000	631.940000	1858.990000	680.950000	819.040000	561.700000
118.180000	676.780000	183.940000	633.950000	336.920000	638.990000	494.000000	642.000000	662.010000	648.140000	814.980000	650.800000	975.040000	659.570000	1161.050000	655.730000	1347.040000	651.090000	1534.020000	639.910000	1697.120000	631.870000	1858.910000	680.910000	819.020000	561.610000
118.170000	676.780000	183.910000	633.930000	336.920000	638.930000	493.960000	641.970000	661.990000	648.060000	814.960000	650.770000	975.020000	659.260000	1161.010000	655.720000	1347.000000	651.060000	1534.020000	639.920000	1697.110000	631.860000	1858.890000	680.870000	819.020000	561.600000
118.170000	676.780000	183.930000	633.910000	336.930000	638.930000	493.970000	641.960000	661.990000	648.040000	814.990000	650.760000	975.020000	659.270000	1161.030000	655.710000	1347.010000	651.050000	1534.020000	639.900000	1697.120000	631.840000	1858.920000	680.860000	819.020000	561.590000
118.160000	676.800000	183.900000	633.950000	336.940000	638.960000	493.970000	642.010000	662.000000	648.100000	814.960000	650.850000	975.010000	659.340000	1161.000000	655.750000	1347.000000	651.100000	1534.020000	639.920000	1697.080000	631.900000	1858.890000	680.880000	819.010000	561.660000
118.160000	676.880000	183.910000	634.100000	336.960000	639.090000	493.990000	642.120000	662.000000	648.270000	815.010000	650.960000	975.020000	659.600000	1161.000000	655.910000	1347.040000	651.220000	1534.030000	640.040000	1697.130000	632.000000	1858.920000	680.970000	819.020000	561.820000
118.160000	676.960000	183.980000	634.260000	336.980000	639.250000	494.020000	642.260000	662.020000	648.470000	815.050000	651.110000	975.050000	660.000000	1161.020000	656.070000	1347.050000	651.400000	1534.030000	640.180000	1697.120000	632.130000	1858.910000	681.080000	819.060000	561.960000
118.240000	677.050000	183.980000	634.450000	337.000000	639.410000	494.050000	642.390000	662.110000	648.960000	815.100000	651.250000	975.120000	660.170000	1161.100000	656.220000	1347.110000	651.970000	1534.100000	640.310000	1697.130000	632.260000	1859.010000	681.200000	819.100000	562.070000
118.220000	677.140000	183.990000	634.950000	336.990000	639.990000	494.030000	643.000000	662.070000	649.090000	815.070000	651.410000	975.100000	660.320000	1161.070000	656.400000	1347.080000	652.070000	1534.030000	640.470000	1697.120000	632.420000	1858.940000	681.290000	819.110000	562.180000
118.220000	677.130000	183.980000	634.930000	336.980000	639.990000	494.020000	643.510000	662.050000	649.100000	815.040000	651.790000	975.090000	660.310000	1161.080000	656.730000	1347.070000	652.070000	1534.060000	640.930000	1697.140000	632.860000	1858.940000	681.300000	819.130000	562.170000
118.160000	677.170000	183.950000	634.960000	336.970000	640.020000	494.000000	643.600000	662.050000	649.120000	815.020000	651.870000	975.040000	660.410000	1160.990000	656.780000	1347.080000	652.170000	1534.050000	641.050000	1697.130000	632.970000	1858.900000	681.410000	819.140000	562.150000
118.220000	677.150000	184.040000	634.950000	337.030000	640.030000	494.080000	643.540000	662.110000	649.120000	815.110000	651.840000	975.160000	660.360000	1161.110000	656.780000	1347.110000	652.100000	1534.100000	640.930000	1697.170000	632.890000	1859.030000	681.920000	819.140000	562.180000
118.190000	677.240000	183.950000	635.080000	337.000000	640.110000	494.000000	643.660000	662.060000	649.240000	815.020000	651.950000	975.060000	660.530000	1161.070000	656.910000	1347.060000	652.240000	1534.080000	641.070000	1697.130000	632.990000	1858.940000	682.000000	819.150000	562.270000
118.190000	677.110000	183.950000	634.940000	336.970000	639.970000	493.990000	643.520000	662.050000	649.090000	815.020000	651.830000	975.090000	660.580000	1161.060000	656.730000	1347.060000	652.090000	1534.070000	640.950000	1697.140000	632.880000	1858.950000	681.900000	819.120000	562.160000
118.170000	677.080000	183.910000	634.870000	336.960000	639.910000	493.980000	642.920000	661.990000	649.050000	815.000000	651.750000	975.020000	660.480000	1160.980000	656.690000	1347.020000	652.050000	1534.040000	640.890000	1697.120000	632.830000	1858.890000	681.860000	819.030000	562.090000
118.160000	677.180000	183.920000	635.000000	336.980000	640.040000	494.010000	642.650000	662.020000	649.160000	815.030000	651.860000	975.030000	660.390000	1160.990000	656.820000	1347.020000	652.160000	1534.040000	640.970000	1697.130000	632.900000	1858.910000	681.910000	819.040000	562.180000
118.160000	677.220000	183.930000	635.060000	336.970000	640.120000	494.020000	642.740000	662.020000	649.250000	815.040000	651.950000	975.050000	660.530000	1161.010000	656.870000	1347.040000	652.200000	1534.040000	641.050000	1697.110000	632.970000	1858.910000	681.970000	819.060000	562.250000
118.150000	677.380000	183.930000	635.210000	336.970000	640.260000	494.010000	643.200000	662.030000	649.420000	815.010000	652.050000	975.000000	660.950000	1161.000000	657.010000	1347.040000	652.370000	1534.030000	641.160000	1697.100000	633.080000	1858.890000	682.090000	819.080000	562.380000
118.170000	677.950000	183.930000	635.180000	336.970000	640.240000	494.000000	643.730000	662.020000	649.790000	815.000000	652.050000	975.010000	660.950000	1160.990000	657.010000	1347.030000	652.820000	1534.030000	641.160000	1697.110000	633.100000	1858.900000	682.100000	819.090000	562.360000
118.170000	677.950000	183.930000	635.200000	336.970000	640.230000	493.920000	643.730000	662.020000	649.790000	814.990000	652.060000	975.000000	660.950000	1160.980000	657.030000	1346.990000	652.830000	1534.030000	641.150000	1697.110000	633.110000	1858.870000	682.110000	819.090000	562.350000
118.180000	677.960000	183.940000	635.220000	336.980000	640.250000	493.990000	643.750000	662.020000	649.790000	815.020000	652.080000	975.040000	660.960000	1160.990000	657.030000	1347.040000	652.830000	1534.030000	641.150000	1697.110000	633.110000	1858.890000	682.120000	819.090000	562.370000
118.150000	677.970000	183.870000	635.240000	336.940000	640.250000	493.920000	643.750000	662.010000	649.810000	814.950000	652.090000	974.960000	660.990000	1160.970000	657.040000	1346.980000	652.850000	1534.010000	641.170000	1697.100000	633.110000	1858.840000	682.120000	819.060000	562.380000
118.160000	678.040000	183.880000	635.410000	336.960000	640.390000	493.940000	643.850000	662.010000	649.940000	814.980000	652.210000	974.990000	661.110000	1160.960000	657.200000	1347.000000	652.940000	1534.010000	641.290000	1697.090000	633.210000	1858.860000	682.140000	819.060000	562.560000
118.150000	678.020000	183.900000	635.720000	336.950000	640.360000	493.940000	643.830000	662.010000	649.920000	814.960000	652.170000	974.980000	661.090000	1160.940000	657.140000	1346.990000	652.910000	1534.010000	641.290000	1697.070000	633.220000	1858.840000	682.140000	819.030000	563.030000
118.150000	678.020000	183.900000	635.690000	336.940000	640.300000	493.940000	643.830000	662.000000	649.890000	814.970000	652.150000	974.980000	661.070000	1160.940000	657.130000	1346.990000	652.890000	1534.010000	641.190000	1697.090000	633.160000	1858.850000	682.130000	819.010000	562.950000
118.150000	678.020000	183.910000	635.710000	336.970000	640.330000	493.940000	643.830000	662.010000	649.900000	814.990000	652.170000	975.000000	661.090000	1160.940000	657.130000	1346.990000	652.910000	1534.010000	641.280000	1697.080000	633.180000	1858.850000	682.140000	819.010000	563.030000
118.150000	678.020000	183.890000	635.740000	336.940000	640.330000	493.930000	643.830000	661.950000	649.910000	814.960000	652.200000	974.950000	661.090000	1160.940000	657.130000	1346.960000	652.910000	1534.000000	641.280000	1697.050000	633.220000	1858.800000	682.130000	818.990000	563.010000
118.120000	678.030000	183.890000	635.730000	336.940000	640.310000	493.930000	643.820000	661.950000	649.890000	814.960000	652.170000	974.950000	661.070000	1160.940000	657.130000	1346.980000	652.890000	1534.010000	641.160000	1697.060000	633.130000	1858.820000	682.120000	819.020000	562.950000
118.120000	677.950000	183.880000	635.510000	336.930000	640.160000	493.910000	643.700000	661.950000	649.720000	814.940000	651.980000	974.950000	660.870000	1160.930000	656.970000	1346.960000	652.730000	1534.010000	641.040000	1697.060000	633.010000	1858.820000	682.000000	818.960000	562.820000
118.170000	677.960000	183.960000	635.190000	337.030000	640.210000	494.020000	643.720000	662.040000	649.760000	815.020000	652.050000	975.040000	660.960000	1161.050000	656.990000	1347.040000	652.800000	1534.030000	641.140000	1697.100000	633.090000	1858.930000	682.070000	819.080000	562.880000
118.120000	678.030000	183.880000	635.310000	336.920000	640.320000	493.920000	643.840000	661.970000	649.890000	814.990000	652.160000	974.990000	661.050000	1160.920000	657.130000	1346.970000	652.900000	1534.010000	641.260000	1697.060000	633.220000	1858.800000	682.150000	819.020000	562.990000
118.160000	678.020000	183.950000	635.330000	337.010000	640.340000	494.010000	643.840000	662.030000	649.910000	815.040000	652.190000	975.010000	661.070000	1161.040000	657.130000	1347.030000	652.930000	1534.040000	641.260000	1697.120000	633.200000	1858.920000	682.160000	819.060000	563.000000
118.110000	678.110000	183.870000	635.590000	336.950000	640.460000	493.920000	643.940000	661.990000	650.040000	814.960000	652.330000	974.980000	661.270000	1160.920000	657.340000	1346.960000	653.040000	1533.980000	641.410000	1697.060000	633.370000	1858.780000	682.280000	819.050000	563.100000
118.150000	678.090000	183.970000	635.880000	336.960000	640.910000	493.990000	643.940000	662.030000	650.030000	815.050000	652.340000	975.030000	661.270000	1161.030000	657.670000	1347.020000	653.060000	1534.060000	641.890000	1697.120000	633.810000	1858.920000	682.300000	819.050000	563.100000
118.170000	678.090000	183.970000	635.840000	336.970000	640.880000	493.990000	643.930000	662.080000	650.000000	815.060000	652.310000	975.050000	661.220000	1161.040000	657.650000	1347.030000	653.030000	1534.060000	641.860000	1697.170000	633.690000	1858.940000	682.180000	819.080000	563.090000
118.110000	678.090000	183.880000	635.830000	336.910000	640.860000	493.960000	643.920000	661.980000	650.000000	814.990000	652.300000	974.990000	661.210000	1161.000000	657.650000	1346.970000	652.990000	1534.020000	641.850000	1697.110000	633.720000	1858.830000	682.180000	819.050000	563.020000
118.110000	678.080000	183.900000	635.760000	336.920000	640.830000	493.960000	643.890000	661.990000	649.990000	815.000000	652.250000	974.990000	661.170000	1160.990000	657.610000	1346.980000	652.980000	1534.030000	641.790000	1697.110000	633.720000	1858.840000	682.180000	819.050000	563.020000
118.150000	678.070000	183.920000	635.770000	336.940000	640.850000	493.970000	643.900000	662.010000	649.970000	815.040000	652.270000	975.030000	661.170000	1161.020000	657.610000	1347.000000	652.990000	1534.040000	641.790000	1697.120000	633.730000	1858.910000	682.200000	819.060000	563.080000
118.150000	678.060000	183.940000	635.760000	336.960000	640.830000	494.000000	643.890000	662.030000	649.960000	815.040000	652.240000	975.050000	661.140000	1161.020000	657.590000	1347.000000	652.970000	1534.040000	641.780000	1697.120000	633.710000	1858.870000	682.210000	819.060000	563.020000
118.150000	678.070000	183.930000	635.850000	336.960000	640.860000	493.990000	643.890000	662.020000	649.980000	815.040000	652.290000	975.020000	661.220000	1161.000000	657.610000	1347.010000	652.990000	1534.050000	641.820000	1697.120000	633.740000	1858.870000	682.220000	819.080000	563.080000
118.150000	678.000000	183.940000	635.720000	336.960000	640.810000	493.990000	643.860000	662.020000	649.870000	815.030000	652.200000	975.020000	661.070000	1161.020000	657.430000	1347.010000	652.900000	1534.040000	641.680000	1697.130000	633.600000	1858.870000	682.100000	819.060000	563.000000
118.150000	677.990000	183.940000	635.590000	336.960000	640.690000	493.970000	643.760000	662.010000	649.860000	815.000000	652.100000	975.010000	660.960000	1161.010000	657.010000	1347.010000	652.780000	1534.050000	641.510000	1697.110000	633.020000	1858.870000	682.000000	819.050000	562.900000
118.150000	677.920000	183.920000	635.210000	336.950000	640.640000	493.970000	643.740000	662.010000	649.730000	814.990000	652.040000	975.010000	660.910000	1160.980000	656.990000	1347.010000	652.760000	1534.020000	641.090000	1697.100000	633.020000	1858.880000	682.010000	819.040000	562.890000
118.150000	677.940000	183.920000	635.240000	336.950000	640.640000	493.970000	643.760000	662.010000	649.740000	815.000000	652.060000	975.000000	660.930000	1160.980000	657.010000	1347.010000	652.760000	1534.020000	641.090000	1697.090000	633.020000	1858.880000	682.010000	819.030000	562.900000
118.150000	677.950000	183.930000	635.250000	336.970000	640.700000	493.960000	643.770000	661.980000	649.820000	815.000000	652.090000	975.020000	660.990000	1161.000000	657.020000	1346.990000	652.810000	1534.020000	641.150000	1697.100000	633.070000	1858.900000	682.060000	819.050000	562.920000
118.150000	677.920000	183.940000	635.180000	336.960000	640.670000	493.940000	643.740000	662.000000	649.790000	815.010000	652.040000	975.050000	660.910000	1161.000000	656.990000	1347.000000	652.750000	1534.020000	641.140000	1697.110000	633.030000	1858.890000	682.000000	819.020000	562.900000
118.170000	677.930000	183.940000	635.170000	336.950000	640.660000	493.940000	643.740000	662.010000	649.770000	815.010000	652.040000	975.050000	660.900000	1161.000000	656.980000	1347.010000	652.760000	1534.030000	641.110000	1697.120000	633.010000	1858.890000	682.010000	819.030000	562.910000
118.160000	677.900000	183.940000	635.070000	336.940000	640.530000	493.940000	643.640000	662.000000	649.640000	815.010000	651.940000	975.030000	660.810000	1161.000000	656.880000	1347.010000	652.690000	1534.030000	641.020000	1697.100000	632.980000	1858.880000	681.990000	819.030000	562.800000
118.190000	677.900000	183.950000	635.130000	336.990000	640.130000	493.970000	643.660000	662.020000	649.710000	815.030000	651.980000	975.050000	660.830000	1161.010000	656.920000	1347.020000	652.680000	1534.040000	641.050000	1697.120000	632.990000	1858.900000	682.020000	819.030000	562.830000
118.190000	677.950000	183.940000	635.180000	336.990000	640.250000	493.970000	643.760000	662.010000	649.800000	815.010000	652.030000	975.040000	660.900000	1161.010000	657.040000	1347.010000	652.750000	1534.020000	641.140000	1697.090000	633.050000	1858.890000	682.030000	819.050000	562.910000
118.170000	677.990000	183.950000	635.320000	336.990000	640.300000	493.980000	643.780000	662.010000	649.830000	815.030000	652.110000	975.040000	661.000000	1161.010000	657.040000	1347.020000	652.830000	1534.030000	641.130000	1697.080000	633.060000	1858.900000	682.040000	819.040000	562.950000
118.180000	677.990000	183.960000	635.240000	336.990000	640.290000	493.970000	643.790000	662.040000	649.820000	815.040000	652.110000	975.060000	660.970000	1161.010000	657.050000	1347.030000	652.820000	1534.020000	641.130000	1697.100000	633.060000	1858.920000	682.030000	819.050000	562.940000
118.170000	677.980000	183.950000	635.230000	336.980000	640.260000	493.970000	643.760000	662.030000	649.820000	814.990000	652.060000	975.040000	660.960000	1161.000000	657.040000	1347.020000	652.810000	1534.020000	641.130000	1697.080000	633.100000	1858.870000	682.080000	819.030000	562.930000
118.170000	678.000000	183.940000	635.330000	336.990000	640.320000	493.970000	643.790000	662.010000	649.890000	815.010000	652.130000	975.050000	660.990000	1161.000000	657.060000	1347.010000	652.830000	1534.020000	641.230000	1697.090000	633.170000	1858.880000	682.120000	819.030000	563.030000
118.170000	678.070000	183.960000	635.390000	336.990000	640.420000	493.980000	643.870000	662.020000	649.950000	815.060000	652.220000	975.060000	661.110000	1161.010000	657.190000	1347.020000	652.950000	1534.030000	641.270000	1697.100000	633.230000	1858.910000	682.160000	819.080000	563.040000
118.190000	678.110000	183.960000	635.520000	336.980000	640.900000	493.980000	643.890000	662.040000	650.010000	815.070000	652.260000	975.090000	661.170000	1161.030000	657.220000	1347.010000	652.970000	1534.040000	641.290000	1697.120000	633.250000	1858.930000	682.180000	819.090000	563.070000
118.170000	678.240000	183.930000	635.940000	336.970000	641.010000	493.980000	644.000000	662.020000	650.130000	815.030000	652.460000	975.050000	661.360000	1161.020000	657.440000	1347.010000	653.110000	1533.980000	641.500000	1697.040000	633.430000	1858.880000	682.310000	819.040000	563.170000
118.170000	678.190000	183.960000	635.930000	336.990000	640.970000	493.990000	643.970000	662.040000	650.080000	815.060000	652.770000	975.090000	661.570000	1161.050000	657.750000	1347.030000	653.070000	1534.070000	641.900000	1697.140000	633.840000	1858.920000	682.280000	819.130000	563.160000
118.150000	678.180000	183.960000	635.920000	336.980000	640.960000	493.980000	643.960000	662.020000	650.060000	814.960000	652.760000	975.060000	661.520000	1161.030000	657.720000	1347.010000	653.020000	1534.060000	641.890000	1697.110000	633.820000	1858.880000	682.280000	819.040000	563.140000
118.170000	678.150000	183.960000	635.880000	336.970000	640.940000	493.970000	643.950000	662.020000	650.060000	814.990000	652.750000	975.050000	661.550000	1161.020000	657.720000	1347.010000	653.020000	1534.060000	641.890000	1697.110000	633.820000	1858.880000	682.280000	819.050000	563.130000
118.150000	678.170000	183.950000	635.910000	336.950000	640.950000	493.960000	643.950000	662.000000	650.080000	814.980000	652.760000	975.060000	661.590000	1161.000000	657.740000	1347.010000	653.060000	1534.050000	641.890000	1697.090000	633.840000	1858.850000	682.290000	819.040000	563.140000
118.230000	678.150000	183.980000	635.880000	336.960000	640.940000	494.040000	643.950000	662.020000	650.070000	815.060000	652.750000	975.110000	661.530000	1161.090000	657.700000	1347.030000	653.050000	1534.060000	641.890000	1697.150000	633.830000	1858.940000	682.290000	819.100000	563.120000
118.240000	678.050000	184.010000	635.760000	337.020000	640.830000	494.060000	643.850000	662.100000	649.930000	815.060000	652.570000	975.120000	661.080000	1161.090000	657.480000	1347.130000	652.920000	1534.130000	641.760000	1697.160000	633.710000	1859.000000	682.180000	819.150000	563.030000
118.230000	678.030000	183.990000	635.630000	337.000000	640.740000	494.040000	643.800000	662.040000	649.880000	815.070000	652.130000	975.100000	661.010000	1161.050000	657.120000	1347.050000	652.870000	1534.070000	641.670000	1697.160000	633.670000	1858.970000	682.140000	819.110000	562.960000
118.230000	678.030000	183.990000	635.650000	337.000000	640.750000	494.030000	643.790000	662.050000	649.860000	815.070000	652.130000	975.110000	661.020000	1161.040000	657.120000	1347.050000	652.880000	1534.070000	641.690000	1697.160000	633.670000	1858.940000	682.140000	819.090000	562.960000
118.190000	678.020000	183.970000	635.650000	336.940000	640.740000	493.940000	643.780000	662.010000	649.850000	815.040000	652.110000	975.060000	661.010000	1161.030000	657.090000	1347.030000	652.860000	1534.070000	641.680000	1697.120000	633.620000	1858.880000	682.110000	819.080000	562.940000
118.180000	678.020000	183.960000	635.630000	336.960000	640.750000	493.940000	643.790000	662.010000	649.850000	815.030000	652.110000	975.050000	661.010000	1161.020000	657.090000	1347.030000	652.870000	1534.070000	641.680000	1697.120000	633.620000	1858.890000	682.130000	819.080000	562.950000
118.270000	678.020000	184.050000	635.580000	337.070000	640.700000	494.070000	643.770000	662.120000	649.820000	815.100000	652.040000	975.180000	660.930000	1161.130000	657.040000	1347.110000	652.770000	1534.150000	641.630000	1697.230000	633.490000	1859.050000	682.060000	819.110000	562.920000
118.180000	678.010000	183.950000	635.590000	336.970000	640.700000	493.960000	643.760000	662.000000	649.820000	815.040000	652.050000	975.050000	660.950000	1161.020000	657.050000	1347.010000	652.800000	1534.060000	641.630000	1697.120000	633.090000	1858.880000	682.090000	819.080000	562.930000
118.180000	678.010000	183.970000	635.620000	336.960000	640.730000	493.970000	643.770000	662.020000	649.830000	815.040000	652.090000	975.070000	660.990000	1161.020000	657.070000	1347.020000	652.850000	1534.060000	641.640000	1697.110000	633.160000	1858.910000	682.110000	819.090000	562.950000
118.190000	678.010000	183.970000	635.640000	336.970000	640.740000	493.970000	643.780000	662.020000	649.830000	815.030000	652.110000	975.050000	661.000000	1161.010000	657.080000	1347.010000	652.870000	1534.060000	641.660000	1697.100000	633.150000	1858.890000	682.120000	819.090000	562.970000
118.170000	677.980000	183.970000	635.590000	336.970000	640.720000	493.960000	643.770000	662.010000	649.820000	815.020000	652.070000	975.050000	660.970000	1161.010000	657.060000	1347.010000	652.820000	1534.060000	641.630000	1697.110000	633.120000	1858.890000	682.090000	819.090000	562.910000
118.230000	677.950000	184.000000	635.470000	337.020000	640.590000	493.990000	643.670000	662.080000	649.740000	815.100000	651.980000	975.130000	660.820000	1161.100000	656.930000	1347.090000	652.700000	1534.080000	641.470000	1697.150000	633.000000	1858.980000	682.020000	819.070000	562.850000
118.220000	677.880000	183.990000	635.080000	337.000000	640.110000	493.980000	643.670000	662.010000	649.670000	815.030000	651.940000	975.040000	660.780000	1161.000000	656.920000	1347.050000	652.680000	1534.060000	641.060000	1697.120000	632.980000	1858.910000	681.990000	819.070000	562.800000
118.210000	677.870000	183.970000	635.030000	337.010000	640.090000	494.030000	643.600000	662.040000	649.610000	815.060000	651.900000	975.100000	660.710000	1161.060000	656.860000	1347.040000	652.620000	1534.090000	641.010000	1697.130000	632.950000	1858.960000	681.970000	819.080000	562.720000
118.180000	677.860000	183.950000	635.000000	337.000000	640.030000	493.990000	643.500000	662.020000	649.560000	815.020000	651.840000	975.080000	660.670000	1161.030000	656.820000	1347.020000	652.610000	1534.080000	641.000000	1697.100000	632.910000	1858.920000	681.960000	819.060000	562.720000
118.150000	677.950000	183.940000	635.160000	336.980000	640.170000	493.990000	643.160000	662.000000	649.750000	815.000000	652.010000	975.050000	660.900000	1161.010000	656.990000	1347.000000	652.760000	1534.030000	641.120000	1697.090000	633.020000	1858.880000	682.060000	819.040000	562.870000
118.180000	677.860000	183.940000	635.000000	336.980000	640.030000	494.000000	643.030000	662.010000	649.580000	815.030000	651.870000	975.070000	660.710000	1161.020000	656.820000	1347.000000	652.600000	1534.040000	641.000000	1697.120000	632.920000	1858.900000	681.970000	819.030000	562.720000
118.190000	677.810000	183.940000	634.970000	336.970000	640.030000	493.990000	643.020000	662.020000	649.150000	815.020000	651.840000	975.070000	660.630000	1161.050000	656.800000	1347.010000	652.580000	1534.040000	640.990000	1697.110000	632.900000	1858.910000	681.960000	819.040000	562.660000
118.200000	677.810000	183.950000	634.970000	336.980000	640.010000	494.000000	643.010000	662.030000	649.140000	815.040000	651.840000	975.080000	660.630000	1161.030000	656.760000	1347.040000	652.530000	1534.050000	640.960000	1697.120000	632.830000	1858.930000	681.890000	819.040000	562.660000
118.180000	677.810000	183.940000	634.960000	336.990000	639.990000	494.000000	643.000000	662.030000	649.150000	815.010000	651.810000	975.070000	660.620000	1161.030000	656.750000	1347.040000	652.100000	1534.050000	640.940000	1697.120000	632.820000	1858.930000	681.890000	819.020000	562.630000
118.180000	677.860000	183.940000	635.020000	336.980000	640.040000	494.000000	643.080000	662.020000	649.170000	815.020000	651.880000	975.060000	660.730000	1161.020000	656.790000	1347.040000	652.140000	1534.040000	641.030000	1697.120000	632.950000	1858.930000	681.980000	819.050000	562.770000
118.190000	677.850000	184.000000	635.030000	336.990000	640.030000	494.030000	643.070000	662.020000	649.170000	815.060000	651.880000	975.090000	660.740000	1161.030000	656.810000	1347.090000	652.160000	1534.080000	641.010000	1697.120000	632.940000	1858.950000	681.970000	819.070000	562.740000
118.190000	677.850000	183.930000	635.030000	336.990000	640.040000	494.020000	643.060000	662.020000	649.170000	815.040000	651.890000	975.080000	660.740000	1161.030000	656.810000	1347.040000	652.130000	1534.020000	641.010000	1697.120000	632.940000	1858.930000	681.960000	819.070000	562.730000
118.180000	677.830000	183.930000	634.990000	336.980000	640.000000	494.010000	642.980000	662.020000	649.150000	815.000000	651.820000	975.060000	660.640000	1161.020000	656.790000	1347.020000	652.100000	1534.020000	640.910000	1697.110000	632.820000	1858.920000	681.870000	819.030000	562.620000
118.170000	677.770000	183.930000	634.870000	336.960000	639.870000	493.990000	642.970000	662.020000	649.010000	815.010000	651.710000	975.040000	660.440000	1161.020000	656.610000	1347.010000	651.980000	1534.020000	640.870000	1697.110000	632.780000	1858.920000	681.800000	819.030000	562.490000
118.150000	677.780000	183.940000	634.890000	336.960000	639.990000	493.980000	642.980000	662.000000	649.040000	814.990000	651.750000	975.020000	660.280000	1161.000000	656.370000	1347.000000	652.060000	1534.020000	640.890000	1697.100000	632.800000	1858.910000	681.830000	819.060000	562.150000
118.150000	677.700000	183.920000	634.760000	336.960000	639.850000	493.980000	642.880000	662.000000	648.910000	814.970000	651.590000	975.030000	660.110000	1160.990000	656.180000	1347.010000	651.960000	1534.020000	640.770000	1697.100000	632.680000	1858.890000	681.790000	819.040000	562.030000
118.200000	677.650000	183.960000	634.630000	336.950000	639.700000	493.990000	642.770000	662.020000	648.790000	815.030000	651.070000	975.050000	659.940000	1161.020000	656.040000	1347.030000	651.830000	1534.040000	640.650000	1697.120000	632.560000	1858.980000	681.650000	819.050000	561.910000
118.200000	677.660000	183.950000	634.710000	336.950000	639.730000	493.990000	642.800000	662.020000	648.840000	815.050000	651.110000	975.070000	659.980000	1161.020000	656.070000	1347.030000	651.850000	1534.050000	640.660000	1697.090000	632.110000	1858.960000	681.660000	819.040000	561.920000
118.090000	677.680000	183.860000	634.730000	336.840000	639.740000	493.870000	642.830000	661.900000	648.880000	814.930000	651.170000	974.950000	660.010000	1160.900000	656.110000	1346.910000	651.860000	1533.970000	640.780000	1697.030000	632.140000	1858.810000	681.740000	818.940000	562.000000
118.110000	677.640000	183.880000	634.660000	336.870000	639.690000	493.910000	642.790000	661.920000	648.870000	814.960000	651.060000	974.960000	659.930000	1160.940000	656.010000	1346.950000	651.800000	1533.990000	640.630000	1697.040000	632.060000	1858.850000	681.630000	818.940000	561.910000
118.150000	677.520000	183.940000	634.410000	336.930000	639.510000	493.920000	642.660000	661.990000	648.650000	815.010000	650.920000	975.030000	659.770000	1160.970000	655.870000	1346.960000	651.630000	1534.050000	640.350000	1697.090000	631.910000	1858.920000	681.390000	819.050000	561.770000
118.190000	676.840000	183.950000	634.000000	337.010000	638.990000	493.980000	642.550000	662.010000	648.090000	815.020000	650.810000	975.060000	659.570000	1161.010000	655.710000	1347.030000	651.060000	1534.040000	639.890000	1697.130000	631.800000	1858.950000	680.830000	819.030000	561.650000
118.170000	676.150000	183.930000	633.980000	336.980000	638.940000	493.990000	641.990000	662.000000	648.070000	815.000000	650.760000	975.060000	659.230000	1161.010000	655.650000	1347.030000	651.020000	1534.030000	639.360000	1697.110000	631.770000	1858.910000	680.200000	819.030000	561.630000
118.190000	675.870000	183.960000	633.970000	337.000000	638.940000	494.010000	641.980000	662.060000	648.070000	815.060000	650.770000	975.130000	659.240000	1161.100000	655.650000	1347.040000	651.010000	1534.090000	639.340000	1697.180000	631.730000	1858.970000	680.200000	819.060000	561.620000
118.190000	676.250000	183.960000	634.030000	337.000000	638.980000	494.020000	642.060000	662.050000	648.110000	815.060000	650.850000	975.120000	659.390000	1161.090000	655.790000	1347.070000	651.100000	1534.060000	639.440000	1697.150000	631.820000	1858.950000	680.240000	819.070000	561.650000
118.190000	676.250000	183.960000	634.020000	336.980000	639.000000	494.000000	642.030000	662.040000	648.130000	815.040000	650.840000	975.090000	659.360000	1161.060000	655.770000	1347.060000	651.110000	1534.010000	639.480000	1697.140000	631.870000	1858.940000	680.340000	819.060000	561.660000
118.160000	676.370000	183.950000	634.180000	337.000000	639.140000	494.010000	642.160000	662.040000	648.290000	815.040000	650.980000	975.070000	659.640000	1161.030000	655.940000	1347.060000	651.270000	1534.040000	640.060000	1697.130000	631.980000	1858.900000	680.490000	819.060000	561.800000
118.140000	676.250000	183.940000	634.040000	336.970000	639.050000	494.000000	642.060000	662.030000	648.240000	815.010000	650.910000	975.060000	659.710000	1161.020000	655.880000	1347.040000	651.180000	1534.060000	640.400000	1697.120000	631.940000	1858.910000	680.940000	819.040000	561.710000
118.150000	676.260000	183.950000	634.040000	336.990000	639.030000	494.010000	642.050000	662.030000	648.220000	815.040000	650.890000	975.080000	659.690000	1161.050000	655.860000	1347.040000	651.170000	1534.070000	640.370000	1697.160000	631.920000	1858.940000	680.930000	819.050000	561.710000
118.160000	676.280000	183.960000	634.080000	337.010000	639.120000	494.010000	642.080000	662.040000	648.230000	815.030000	650.960000	975.080000	659.780000	1161.040000	655.890000	1347.050000	651.230000	1534.040000	640.030000	1697.140000	631.950000	1858.930000	680.980000	819.050000	561.800000
118.130000	676.430000	183.920000	634.200000	336.990000	639.170000	493.990000	642.210000	662.030000	648.380000	815.010000	651.040000	975.040000	659.930000	1161.020000	656.040000	1347.010000	651.350000	1534.030000	640.150000	1697.080000	632.050000	1858.890000	681.040000	819.050000	561.830000
118.150000	676.950000	183.910000	634.240000	336.970000	639.270000	493.990000	642.220000	662.010000	648.420000	814.990000	651.070000	975.020000	659.960000	1161.000000	656.050000	1347.010000	651.370000	1534.030000	640.150000	1697.110000	632.060000	1858.880000	681.050000	819.020000	561.910000
118.120000	676.980000	183.940000	634.260000	336.930000	639.250000	493.950000	642.260000	661.960000	648.430000	814.950000	651.110000	974.980000	660.000000	1160.980000	656.080000	1346.990000	651.410000	1534.000000	640.210000	1697.050000	632.150000	1858.810000	681.090000	818.980000	561.910000
118.200000	677.030000	183.990000	634.340000	337.020000	639.310000	494.020000	642.350000	662.040000	648.560000	815.060000	651.160000	975.090000	660.040000	1161.040000	656.170000	1347.080000	651.450000	1534.050000	640.220000	1697.110000	632.200000	1858.930000	681.100000	819.020000	562.000000
118.190000	677.020000	183.960000	634.340000	337.010000	639.310000	494.010000	642.330000	662.030000	648.900000	815.040000	651.160000	975.050000	660.060000	1161.040000	656.150000	1347.050000	651.470000	1534.040000	640.220000	1697.110000	632.210000	1858.930000	681.100000	819.030000	561.980000
118.200000	677.020000	183.970000	634.360000	337.020000	639.330000	494.010000	642.330000	662.030000	648.910000	815.050000	651.190000	975.060000	660.080000	1161.030000	656.150000	1347.050000	651.510000	1534.050000	640.250000	1697.110000	632.200000	1858.920000	681.130000	819.020000	562.010000
118.160000	677.120000	183.970000	634.550000	337.000000	639.500000	494.010000	642.500000	662.030000	649.030000	815.040000	651.320000	975.060000	660.240000	1161.020000	656.280000	1347.040000	652.030000	1534.030000	640.390000	1697.110000	632.350000	1858.880000	681.230000	819.030000	562.090000
118.130000	677.220000	183.930000	634.970000	336.970000	640.030000	493.980000	643.040000	662.000000	649.110000	815.000000	651.410000	975.020000	660.360000	1161.000000	656.360000	1347.020000	652.130000	1534.030000	640.940000	1697.080000	632.480000	1858.850000	681.300000	819.020000	562.150000
118.250000	677.150000	184.020000	634.880000	337.050000	639.950000	494.050000	642.970000	662.110000	649.080000	815.080000	651.770000	975.150000	660.290000	1161.100000	656.320000	1347.100000	652.040000	1534.110000	640.840000	1697.200000	632.770000	1859.000000	681.210000	819.150000	562.110000
118.140000	677.160000	183.930000	634.910000	336.940000	639.940000	493.950000	642.960000	661.990000	649.080000	814.990000	651.780000	975.040000	660.300000	1160.990000	656.350000	1347.010000	652.060000	1534.040000	640.890000	1697.130000	632.840000	1858.850000	681.260000	819.030000	562.100000
118.230000	677.240000	184.000000	634.990000	337.010000	640.050000	494.010000	643.060000	662.040000	649.130000	815.060000	651.850000	975.080000	660.430000	1161.030000	656.430000	1347.070000	652.130000	1534.050000	640.980000	1697.170000	632.890000	1858.910000	681.320000	819.070000	562.200000
118.120000	677.330000	183.940000	635.040000	336.960000	640.130000	494.000000	643.080000	662.020000	649.270000	815.010000	651.950000	975.060000	660.810000	1161.020000	656.620000	1347.030000	652.250000	1534.030000	641.060000	1697.090000	633.000000	1858.870000	681.430000	819.080000	562.230000
118.220000	677.410000	184.010000	635.160000	337.070000	640.190000	494.020000	643.180000	662.080000	649.290000	815.070000	651.990000	975.100000	660.880000	1161.060000	656.940000	1347.110000	652.310000	1534.050000	641.070000	1697.160000	633.040000	1858.970000	682.000000	819.130000	562.310000
118.110000	677.410000	183.920000	635.140000	336.960000	640.160000	493.990000	643.150000	662.020000	649.280000	815.010000	651.970000	975.060000	660.860000	1161.030000	656.940000	1347.030000	652.270000	1534.040000	641.080000	1697.080000	633.040000	1858.880000	681.980000	819.060000	562.220000
118.160000	677.360000	183.950000	635.070000	336.990000	640.150000	493.990000	643.120000	662.040000	649.260000	815.040000	651.940000	975.070000	660.830000	1161.050000	656.920000	1347.070000	652.230000	1534.040000	641.050000	1697.120000	633.010000	1858.930000	681.950000	819.100000	562.240000
118.160000	677.360000	183.950000	635.090000	336.990000	640.150000	493.990000	643.120000	662.030000	649.280000	815.020000	651.960000	975.060000	660.870000	1161.050000	656.910000	1347.070000	652.240000	1534.040000	641.060000	1697.110000	633.010000	1858.910000	681.960000	819.090000	562.280000
118.180000	677.250000	183.960000	635.060000	337.000000	640.080000	493.990000	643.100000	662.040000	649.170000	815.050000	651.910000	975.060000	660.770000	1161.050000	656.890000	1347.070000	652.200000	1534.040000	640.980000	1697.120000	632.910000	1858.930000	681.920000	819.080000	562.280000
118.210000	677.120000	183.990000	634.810000	336.990000	639.850000	493.980000	642.900000	662.030000	648.970000	815.050000	651.650000	975.090000	660.390000	1161.070000	656.530000	1347.060000	651.960000	1534.070000	640.830000	1697.150000	632.750000	1858.980000	681.760000	819.070000	562.040000
118.200000	677.120000	183.990000	634.810000	336.990000	639.860000	494.010000	642.900000	662.050000	648.990000	815.080000	651.260000	975.100000	660.180000	1161.050000	656.230000	1347.060000	651.970000	1534.070000	640.830000	1697.150000	632.760000	1858.970000	681.780000	819.090000	562.070000
118.190000	677.130000	183.980000	634.900000	337.000000	639.900000	494.010000	642.940000	662.050000	649.000000	815.100000	651.300000	975.100000	660.210000	1161.040000	656.260000	1347.070000	651.990000	1534.070000	640.830000	1697.150000	632.770000	1858.970000	681.780000	819.090000	562.090000
118.180000	677.260000	183.980000	634.970000	337.010000	640.020000	494.010000	643.030000	662.050000	649.130000	815.060000	651.450000	975.090000	660.390000	1161.030000	656.430000	1347.060000	652.110000	1534.060000	640.950000	1697.130000	632.880000	1858.920000	681.860000	819.110000	562.170000
118.170000	677.240000	183.970000	634.960000	337.000000	639.990000	494.010000	643.010000	662.040000	649.070000	815.030000	651.810000	975.080000	660.610000	1161.040000	656.730000	1347.050000	652.060000	1534.060000	640.920000	1697.130000	632.840000	1858.950000	681.820000	819.110000	562.170000
118.170000	677.120000	183.990000	634.880000	337.010000	639.900000	494.020000	642.930000	662.050000	648.980000	815.050000	651.720000	975.100000	660.480000	1161.060000	656.600000	1347.070000	652.010000	1534.060000	640.800000	1697.140000	632.720000	1858.970000	681.730000	819.100000	562.080000
118.140000	677.240000	183.950000	634.950000	336.980000	639.990000	493.990000	643.030000	662.030000	649.070000	815.030000	651.810000	975.030000	660.320000	1161.020000	656.760000	1347.020000	652.060000	1534.050000	640.920000	1697.100000	632.830000	1858.900000	681.830000	819.080000	562.170000
118.130000	677.150000	183.950000	634.930000	336.970000	639.900000	493.980000	642.940000	662.020000	649.040000	814.990000	651.740000	975.030000	660.300000	1161.010000	656.730000	1347.000000	652.020000	1534.050000	640.890000	1697.100000	632.810000	1858.890000	681.810000	819.080000	562.070000
118.150000	677.140000	183.950000	634.920000	336.970000	639.920000	493.980000	642.950000	662.030000	649.060000	815.020000	651.760000	975.050000	660.290000	1161.020000	656.710000	1347.040000	652.020000	1534.060000	640.870000	1697.130000	632.800000	1858.930000	681.780000	819.080000	562.110000
118.140000	677.170000	183.970000	634.940000	337.000000	639.990000	493.990000	643.030000	662.050000	649.100000	815.040000	651.820000	975.060000	660.330000	1161.030000	656.730000	1347.060000	652.060000	1534.050000	640.880000	1697.140000	632.820000	1858.940000	681.810000	819.090000	562.170000
118.120000	677.280000	183.940000	634.960000	336.980000	640.040000	493.980000	643.030000	662.040000	649.160000	815.000000	651.850000	975.030000	660.410000	1161.000000	656.840000	1347.020000	652.130000	1534.040000	640.990000	1697.120000	632.900000	1858.890000	681.870000	819.060000	562.190000
118.160000	677.260000	183.950000	635.020000	336.990000	640.050000	494.000000	643.070000	662.050000	649.160000	815.040000	651.870000	975.100000	660.450000	1161.010000	656.840000	1347.070000	652.150000	1534.050000	640.990000	1697.120000	632.910000	1858.940000	681.900000	819.120000	562.230000
118.170000	677.260000	184.000000	634.980000	337.010000	640.040000	494.010000	643.050000	662.060000	649.150000	815.040000	651.850000	975.100000	660.410000	1161.040000	656.800000	1347.080000	652.110000	1534.070000	640.900000	1697.140000	632.890000	1858.950000	681.880000	819.140000	562.180000
118.040000	677.260000	183.900000	634.990000	336.900000	640.010000	493.920000	643.030000	661.960000	649.140000	814.930000	651.820000	974.990000	660.320000	1160.930000	656.780000	1346.980000	652.090000	1534.000000	640.910000	1697.050000	632.870000	1858.810000	681.880000	819.000000	562.170000
118.190000	677.230000	183.970000	634.970000	337.010000	640.000000	494.030000	643.020000	662.070000	649.100000	815.040000	651.770000	975.110000	660.300000	1161.050000	656.650000	1347.060000	652.030000	1534.070000	640.860000	1697.150000	632.740000	1858.990000	681.760000	819.070000	562.170000
118.120000	677.190000	183.940000	634.930000	336.980000	639.990000	493.970000	642.960000	662.000000	649.120000	814.990000	651.750000	975.020000	660.250000	1161.010000	656.660000	1347.010000	652.030000	1534.050000	640.870000	1697.110000	632.770000	1858.900000	681.780000	819.070000	562.100000
118.150000	677.120000	183.950000	634.810000	337.000000	639.940000	493.990000	642.930000	662.020000	649.000000	815.030000	651.700000	975.050000	660.180000	1161.040000	656.620000	1347.030000	651.980000	1534.070000	640.750000	1697.140000	632.710000	1858.950000	681.730000	819.100000	562.080000
118.150000	677.150000	183.950000	634.840000	336.990000	639.950000	493.980000	642.940000	662.020000	649.080000	815.010000	651.710000	975.050000	660.230000	1161.040000	656.620000	1347.020000	651.980000	1534.050000	640.780000	1697.120000	632.720000	1858.920000	681.740000	819.100000	562.090000
118.150000	677.160000	183.960000	634.850000	336.990000	639.940000	493.980000	642.920000	662.040000	649.070000	815.010000	651.720000	975.050000	660.230000	1161.040000	656.620000	1347.020000	651.980000	1534.060000	640.810000	1697.130000	632.720000	1858.930000	681.750000	819.090000	562.100000
118.150000	677.140000	183.950000	634.850000	336.990000	639.940000	494.000000	642.970000	662.050000	649.040000	815.020000	651.700000	975.060000	660.220000	1161.050000	656.620000	1347.020000	651.980000	1534.060000	640.800000	1697.130000	632.720000	1858.970000	681.740000	819.090000	562.080000
118.150000	677.240000	183.960000	634.930000	337.000000	639.990000	494.010000	643.040000	662.050000	649.110000	815.040000	651.810000	975.090000	660.300000	1161.050000	656.750000	1347.030000	652.120000	1534.070000	640.900000	1697.130000	632.850000	1858.960000	681.870000	819.100000	562.200000
118.150000	677.280000	183.950000	635.010000	337.000000	640.060000	493.990000	643.060000	662.030000	649.210000	815.020000	651.890000	975.040000	660.440000	1161.030000	656.800000	1347.020000	652.150000	1534.060000	640.930000	1697.130000	632.860000	1858.930000	681.890000	819.120000	562.210000
118.130000	677.310000	183.970000	635.040000	337.020000	640.090000	494.010000	643.160000	662.030000	649.210000	815.050000	651.940000	975.090000	660.780000	1161.050000	656.840000	1347.070000	652.190000	1534.070000	640.970000	1697.140000	632.880000	1858.950000	681.880000	819.120000	562.250000
118.130000	677.310000	183.960000	635.010000	337.010000	640.040000	494.010000	643.060000	662.040000	649.190000	815.040000	651.840000	975.080000	660.660000	1161.040000	656.800000	1347.060000	652.080000	1534.070000	640.870000	1697.120000	632.830000	1858.950000	681.800000	819.130000	562.210000
118.130000	677.290000	183.960000	635.000000	337.010000	640.030000	494.000000	643.060000	662.040000	649.170000	815.040000	651.830000	975.080000	660.640000	1161.040000	656.800000	1347.060000	652.080000	1534.050000	640.890000	1697.120000	632.810000	1858.950000	681.800000	819.100000	562.150000
118.100000	677.270000	183.950000	634.990000	337.000000	640.030000	493.990000	643.060000	662.020000	649.170000	815.020000	651.850000	975.050000	660.650000	1161.030000	656.790000	1347.040000	652.090000	1534.040000	640.900000	1697.100000	632.850000	1858.910000	681.860000	819.070000	562.160000
118.110000	677.290000	183.950000	635.020000	336.990000	640.040000	493.990000	643.060000	662.030000	649.180000	815.030000	651.870000	975.060000	660.690000	1161.040000	656.790000	1347.040000	652.100000	1534.030000	640.940000	1697.100000	632.860000	1858.920000	681.840000	819.060000	562.210000
118.090000	677.380000	183.920000	635.080000	336.920000	640.110000	493.930000	643.140000	662.000000	649.260000	814.960000	651.900000	975.020000	660.720000	1160.950000	656.820000	1346.990000	652.140000	1534.020000	640.950000	1697.090000	632.890000	1858.880000	681.860000	819.020000	562.250000
118.110000	677.430000	183.960000	635.120000	337.030000	640.140000	494.020000	643.140000	662.010000	649.290000	815.050000	651.930000	975.050000	660.760000	1161.060000	656.830000	1347.060000	652.140000	1534.030000	640.960000	1697.120000	632.870000	1858.940000	681.850000	819.080000	562.250000
118.100000	677.290000	183.940000	634.990000	336.980000	640.020000	493.950000	643.040000	662.010000	649.140000	814.980000	651.810000	975.050000	660.590000	1160.980000	656.700000	1346.980000	652.050000	1534.030000	640.850000	1697.110000	632.800000	1858.900000	681.770000	819.050000	562.130000
118.110000	677.280000	183.940000	634.980000	336.970000	640.020000	493.980000	643.040000	662.020000	649.140000	815.000000	651.820000	975.050000	660.320000	1161.000000	656.710000	1346.990000	652.050000	1534.030000	640.860000	1697.130000	632.790000	1858.910000	681.780000	819.050000	562.150000
118.110000	677.260000	183.940000	634.980000	336.980000	640.000000	493.990000	643.030000	662.020000	649.130000	815.010000	651.820000	975.050000	660.320000	1161.000000	656.720000	1347.020000	652.060000	1534.040000	640.870000	1697.120000	632.810000	1858.930000	681.790000	819.050000	562.150000
118.090000	677.280000	183.920000	635.010000	336.960000	640.020000	493.970000	643.090000	662.000000	649.200000	814.950000	651.850000	975.000000	660.390000	1160.980000	656.850000	1346.990000	652.150000	1534.020000	640.970000	1697.050000	632.920000	1858.800000	681.920000	819.050000	562.160000
118.090000	677.280000	183.930000	635.020000	336.960000	640.030000	493.970000	643.090000	662.010000	649.180000	815.010000	651.850000	975.020000	660.370000	1160.990000	656.820000	1347.010000	652.140000	1534.030000	640.960000	1697.110000	632.910000	1858.900000	681.900000	819.050000	562.160000
118.110000	677.170000	183.960000	634.890000	336.970000	639.940000	493.990000	643.000000	662.010000	649.060000	815.010000	651.770000	975.050000	660.250000	1161.020000	656.680000	1347.020000	652.040000	1534.040000	640.870000	1697.130000	632.790000	1858.920000	681.830000	819.060000	562.100000
118.100000	677.150000	183.960000	634.880000	336.960000	639.920000	493.990000	642.980000	662.010000	649.060000	815.010000	651.740000	975.040000	660.240000	1161.020000	656.680000	1347.020000	652.030000	1534.040000	640.840000	1697.120000	632.790000	1858.920000	681.820000	819.050000	562.100000
118.010000	677.150000	183.870000	634.860000	336.900000	639.900000	493.900000	642.960000	661.940000	649.040000	814.940000	651.660000	974.960000	660.200000	1160.940000	656.660000	1346.930000	652.010000	1533.970000	640.840000	1697.050000	632.780000	1858.790000	681.810000	818.940000	562.080000
118.050000	677.050000	183.890000	634.720000	336.900000	639.770000	493.910000	642.860000	661.960000	648.910000	814.950000	651.570000	974.990000	660.050000	1160.960000	656.490000	1346.970000	651.900000	1534.030000	640.710000	1697.070000	632.670000	1858.840000	681.690000	819.000000	561.980000
118.170000	677.000000	183.990000	634.610000	336.980000	639.680000	494.010000	642.780000	662.040000	648.810000	815.050000	651.080000	975.080000	659.930000	1161.060000	656.030000	1347.060000	651.810000	1534.060000	640.580000	1697.150000	632.540000	1858.950000	681.550000	819.100000	561.870000
118.150000	676.920000	183.960000	634.090000	336.970000	639.510000	493.980000	642.700000	662.030000	648.690000	815.020000	650.980000	975.060000	659.790000	1161.020000	655.910000	1347.020000	651.700000	1534.030000	640.010000	1697.120000	631.940000	1858.910000	680.940000	819.020000	561.820000
118.140000	677.000000	183.960000	634.260000	337.020000	639.230000	493.990000	642.780000	662.020000	648.830000	815.040000	651.040000	975.060000	659.930000	1161.030000	656.060000	1347.040000	651.790000	1534.040000	640.100000	1697.100000	631.740000	1858.870000	680.460000	819.030000	561.900000
118.170000	676.950000	183.980000	634.240000	337.010000	639.220000	494.010000	642.760000	662.040000	648.780000	815.060000	651.020000	975.090000	659.880000	1161.050000	656.010000	1347.040000	651.760000	1534.050000	640.090000	1697.120000	631.710000	1858.890000	680.470000	819.050000	561.890000
118.160000	676.960000	183.960000	634.250000	337.020000	639.200000	494.000000	642.770000	662.030000	648.810000	815.050000	651.050000	975.080000	659.900000	1161.040000	656.020000	1347.040000	651.770000	1534.060000	640.100000	1697.100000	632.060000	1858.870000	680.570000	819.050000	561.890000
118.160000	676.960000	183.950000	634.250000	337.020000	639.210000	494.000000	642.770000	662.020000	648.820000	815.040000	651.050000	975.060000	659.910000	1161.040000	656.030000	1347.040000	651.770000	1534.040000	640.100000	1697.110000	632.050000	1858.900000	681.020000	819.060000	561.900000
118.160000	677.060000	183.960000	634.460000	337.030000	639.370000	494.010000	642.900000	662.020000	648.970000	815.080000	651.240000	975.080000	660.140000	1161.030000	656.200000	1347.040000	651.940000	1534.030000	640.260000	1697.120000	632.170000	1858.900000	681.120000	819.070000	562.070000
118.180000	677.040000	184.000000	634.770000	337.060000	639.350000	494.030000	642.890000	662.090000	648.930000	815.090000	651.200000	975.080000	660.070000	1161.060000	656.180000	1347.070000	651.910000	1534.080000	640.230000	1697.120000	632.140000	1858.950000	681.100000	819.130000	562.010000
118.170000	677.170000	183.990000	634.880000	337.050000	639.540000	494.030000	642.950000	662.080000	649.060000	815.100000	651.320000	975.100000	660.200000	1161.060000	656.320000	1347.060000	652.000000	1534.070000	640.370000	1697.120000	632.240000	1858.930000	681.160000	819.140000	562.100000
118.170000	677.050000	183.970000	634.750000	337.000000	639.800000	494.010000	642.860000	662.060000	648.890000	815.080000	651.170000	975.080000	660.050000	1161.050000	656.150000	1347.040000	651.900000	1534.050000	640.210000	1697.120000	632.120000	1858.920000	681.100000	819.080000	561.990000
118.180000	677.050000	183.980000	634.750000	337.000000	639.800000	494.020000	642.850000	662.070000	648.880000	815.080000	651.160000	975.090000	660.040000	1161.040000	656.140000	1347.040000	651.900000	1534.050000	640.210000	1697.120000	632.110000	1858.920000	681.110000	819.080000	561.980000
118.170000	677.050000	183.990000	634.750000	337.010000	639.800000	494.020000	642.840000	662.060000	648.880000	815.080000	651.160000	975.090000	660.010000	1161.030000	656.100000	1347.050000	651.870000	1534.060000	640.200000	1697.120000	632.110000	1858.940000	681.080000	819.090000	561.990000
118.180000	677.040000	183.980000	634.730000	337.000000	639.790000	494.020000	642.830000	662.070000	648.900000	815.080000	651.160000	975.090000	660.010000	1161.040000	656.090000	1347.040000	651.880000	1534.060000	640.200000	1697.130000	632.110000	1858.940000	681.080000	819.080000	561.980000
118.190000	677.050000	184.010000	634.750000	337.050000	639.800000	494.050000	642.830000	662.090000	648.880000	815.110000	651.150000	975.120000	660.010000	1161.070000	656.090000	1347.070000	651.870000	1534.070000	640.200000	1697.170000	632.090000	1859.000000	681.070000	819.100000	561.990000
118.180000	677.040000	184.000000	634.740000	337.010000	639.800000	494.050000	642.830000	662.050000	648.880000	815.100000	651.130000	975.110000	660.000000	1161.070000	656.070000	1347.060000	651.870000	1534.070000	640.190000	1697.140000	632.110000	1858.980000	681.070000	819.110000	561.990000
118.150000	677.120000	183.940000	634.800000	336.990000	639.860000	493.990000	642.910000	662.050000	648.970000	815.050000	651.220000	975.090000	660.140000	1161.040000	656.230000	1347.050000	651.970000	1534.050000	640.290000	1697.130000	632.240000	1858.910000	681.160000	819.080000	562.030000
118.160000	677.110000	183.960000	634.840000	337.000000	639.860000	494.010000	642.900000	662.060000	648.990000	815.070000	651.240000	975.090000	660.110000	1161.040000	656.210000	1347.050000	651.970000	1534.060000	640.290000	1697.130000	632.240000	1858.940000	681.140000	819.080000	562.030000
118.160000	677.120000	183.960000	634.850000	337.000000	639.860000	494.010000	642.900000	662.060000	648.990000	815.090000	651.240000	975.090000	660.110000	1161.040000	656.210000	1347.060000	651.960000	1534.060000	640.290000	1697.130000	632.230000	1858.950000	681.150000	819.080000	562.040000
118.160000	677.120000	183.960000	634.860000	336.990000	639.870000	494.010000	642.900000	662.060000	648.990000	815.070000	651.250000	975.080000	660.150000	1161.050000	656.220000	1347.060000	651.970000	1534.060000	640.290000	1697.130000	632.220000	1858.930000	681.170000	819.080000	562.040000
118.070000	677.130000	183.900000	634.880000	336.970000	639.890000	494.000000	642.910000	662.000000	649.010000	815.000000	651.280000	975.050000	660.170000	1161.020000	656.260000	1347.000000	652.010000	1534.010000	640.310000	1697.050000	632.260000	1858.870000	681.200000	819.020000	562.080000
118.220000	676.980000	183.990000	634.630000	337.030000	639.730000	494.040000	642.770000	662.070000	648.850000	815.100000	651.090000	975.080000	659.980000	1161.110000	656.050000	1347.070000	651.810000	1534.080000	640.140000	1697.140000	632.090000	1858.960000	681.060000	819.090000	561.930000
118.210000	676.990000	183.990000	634.280000	337.030000	639.730000	494.030000	642.790000	662.070000	648.850000	815.090000	651.110000	975.100000	660.010000	1161.090000	656.060000	1347.090000	651.870000	1534.080000	640.150000	1697.140000	632.100000	1858.970000	681.080000	819.100000	561.930000
118.110000	677.000000	183.970000	634.300000	336.970000	639.760000	494.010000	642.820000	662.060000	648.870000	815.070000	651.160000	975.070000	660.060000	1161.070000	656.170000	1347.050000	651.930000	1534.070000	640.260000	1697.110000	632.180000	1858.940000	681.110000	819.100000	561.970000
118.140000	676.920000	183.970000	634.150000	336.980000	639.630000	494.020000	642.730000	662.070000	648.780000	815.090000	651.050000	975.110000	659.910000	1161.070000	656.010000	1347.070000	651.810000	1534.080000	640.130000	1697.140000	632.030000	1858.970000	681.020000	819.120000	561.940000
118.070000	676.920000	183.960000	634.150000	336.960000	639.630000	494.000000	642.740000	662.020000	648.790000	815.030000	651.100000	975.050000	659.960000	1160.980000	656.050000	1347.020000	651.850000	1534.020000	640.170000	1697.110000	632.090000	1858.900000	681.100000	819.100000	561.940000
118.140000	677.040000	183.970000	634.370000	337.020000	639.840000	494.020000	642.860000	662.070000	648.970000	815.120000	651.260000	975.090000	660.150000	1161.070000	656.220000	1347.070000	651.960000	1534.080000	640.290000	1697.130000	632.220000	1858.960000	681.210000	819.110000	562.050000
118.110000	677.040000	183.960000	634.750000	337.030000	639.820000	494.020000	642.870000	662.060000	648.960000	815.080000	651.250000	975.090000	660.110000	1161.060000	656.210000	1347.070000	651.950000	1534.070000	640.290000	1697.130000	632.210000	1858.950000	681.160000	819.110000	562.060000
118.110000	677.100000	183.960000	634.860000	337.030000	639.860000	494.030000	642.910000	662.080000	648.980000	815.090000	651.300000	975.080000	660.190000	1161.050000	656.250000	1347.060000	651.980000	1534.070000	640.300000	1697.130000	632.210000	1858.960000	681.170000	819.120000	562.050000
118.150000	676.960000	183.990000	634.580000	337.030000	639.700000	494.040000	642.790000	662.080000	648.840000	815.120000	651.070000	975.130000	659.950000	1161.070000	656.050000	1347.060000	651.830000	1534.090000	640.130000	1697.150000	632.060000	1858.990000	681.050000	819.100000	561.940000
118.030000	676.970000	183.900000	634.220000	336.910000	639.680000	493.930000	642.800000	661.970000	648.840000	814.990000	651.090000	974.990000	660.000000	1160.950000	656.090000	1346.970000	651.880000	1534.020000	640.170000	1697.060000	632.140000	1858.810000	681.140000	818.970000	561.910000
118.130000	676.910000	183.980000	634.160000	337.010000	639.640000	494.040000	642.780000	662.060000	648.830000	815.080000	651.080000	975.110000	659.970000	1161.050000	656.040000	1347.060000	651.850000	1534.090000	640.130000	1697.130000	632.080000	1858.960000	681.110000	819.110000	561.900000
118.050000	676.860000	183.940000	634.050000	336.950000	639.510000	493.940000	642.670000	662.000000	648.710000	815.020000	650.980000	975.070000	659.860000	1161.030000	655.940000	1346.980000	651.780000	1534.040000	640.080000	1697.100000	632.020000	1858.870000	681.050000	818.990000	561.870000
118.040000	676.950000	183.920000	634.180000	336.980000	639.200000	493.950000	642.770000	661.990000	648.830000	815.010000	651.080000	975.050000	659.990000	1161.000000	656.070000	1347.000000	651.860000	1534.040000	640.170000	1697.100000	632.080000	1858.860000	681.080000	819.000000	561.900000
118.050000	676.870000	183.950000	634.050000	336.980000	639.060000	493.970000	642.670000	661.990000	648.690000	815.010000	650.980000	975.060000	659.830000	1161.010000	655.920000	1347.010000	651.730000	1534.050000	640.050000	1697.110000	631.990000	1858.920000	680.990000	819.050000	561.820000
118.040000	676.980000	183.960000	634.200000	336.990000	639.210000	493.970000	642.780000	662.000000	648.850000	815.030000	651.110000	975.040000	660.000000	1161.010000	656.060000	1347.020000	651.840000	1534.040000	640.150000	1697.100000	632.050000	1858.910000	681.010000	819.050000	561.950000
118.060000	676.990000	183.950000	634.190000	337.000000	639.220000	493.970000	642.780000	662.000000	648.840000	815.030000	651.100000	975.040000	659.980000	1161.030000	656.060000	1347.020000	651.820000	1534.040000	640.130000	1697.130000	632.010000	1858.930000	681.000000	819.050000	561.910000
117.970000	676.950000	183.930000	634.150000	336.930000	639.170000	493.920000	642.750000	661.990000	648.800000	814.960000	651.060000	974.950000	659.940000	1160.930000	656.020000	1346.930000	651.780000	1534.020000	640.100000	1697.050000	632.010000	1858.800000	680.990000	818.960000	561.900000
118.080000	676.900000	183.970000	634.040000	337.000000	639.080000	493.980000	642.590000	662.030000	648.650000	815.010000	650.960000	975.040000	659.800000	1161.020000	655.900000	1347.010000	651.670000	1534.060000	640.020000	1697.100000	631.930000	1858.890000	680.920000	819.030000	561.730000
118.010000	676.910000	183.880000	634.060000	336.910000	639.060000	493.910000	642.050000	661.970000	648.630000	814.930000	650.940000	974.950000	659.800000	1160.930000	655.910000	1346.900000	651.670000	1534.000000	640.010000	1697.050000	631.940000	1858.780000	680.930000	818.980000	561.760000
118.080000	676.930000	183.960000	634.090000	336.990000	639.090000	494.010000	642.110000	662.030000	648.690000	815.010000	650.970000	975.050000	659.830000	1161.020000	655.910000	1346.980000	651.640000	1534.060000	639.910000	1697.100000	631.790000	1858.930000	680.770000	819.010000	561.800000
118.100000	676.960000	183.960000	634.120000	337.010000	639.160000	494.000000	642.150000	662.030000	648.690000	815.040000	650.990000	975.060000	659.860000	1161.020000	655.920000	1347.050000	651.630000	1534.050000	639.890000	1697.130000	631.690000	1858.980000	680.630000	819.080000	561.820000
118.140000	676.920000	183.980000	634.100000	337.030000	639.130000	494.050000	642.110000	662.110000	648.660000	815.060000	650.970000	975.130000	659.810000	1161.120000	655.880000	1347.070000	651.560000	1534.120000	639.850000	1697.170000	631.670000	1858.990000	680.050000	819.130000	561.810000
118.150000	676.920000	183.990000	634.100000	337.040000	639.160000	494.050000	642.130000	662.090000	648.700000	815.100000	650.980000	975.150000	659.820000	1161.110000	655.880000	1347.070000	651.570000	1534.100000	639.870000	1697.160000	631.710000	1859.000000	680.090000	819.120000	561.810000
118.060000	676.920000	183.980000	634.110000	337.020000	639.150000	494.000000	642.160000	661.970000	648.710000	815.020000	651.010000	975.060000	659.880000	1161.010000	655.910000	1346.990000	651.620000	1534.050000	639.900000	1697.120000	631.780000	1858.920000	680.160000	819.040000	561.840000
118.150000	676.960000	183.990000	634.230000	337.030000	639.140000	494.030000	642.190000	662.070000	648.740000	815.060000	651.030000	975.090000	659.900000	1161.100000	655.920000	1347.060000	651.640000	1534.100000	639.900000	1697.160000	631.730000	1859.020000	680.070000	819.110000	561.860000
118.120000	677.030000	183.980000	634.360000	337.040000	639.310000	494.040000	642.350000	662.060000	648.880000	815.070000	651.160000	975.080000	660.040000	1161.070000	656.040000	1347.060000	651.670000	1534.090000	639.890000	1697.140000	631.670000	1859.010000	679.980000	819.080000	561.980000
118.130000	677.140000	184.000000	634.620000	337.050000	639.500000	494.060000	642.530000	662.070000	649.040000	815.110000	651.320000	975.100000	660.210000	1161.080000	656.180000	1347.070000	651.820000	1534.100000	639.900000	1697.150000	631.660000	1859.060000	679.980000	819.110000	562.060000
118.150000	677.240000	184.020000	634.940000	337.050000	640.030000	494.070000	643.040000	662.080000	649.070000	815.120000	651.360000	975.130000	660.250000	1161.090000	656.170000	1347.090000	651.770000	1534.100000	639.870000	1697.180000	631.510000	1859.090000	679.840000	819.130000	562.080000
118.120000	677.210000	184.010000	634.930000	337.040000	639.990000	494.050000	642.960000	662.060000	649.030000	815.080000	651.260000	975.110000	660.140000	1161.010000	656.040000	1347.040000	651.570000	1534.090000	639.610000	1697.110000	630.830000	1859.070000	679.490000	819.120000	562.020000
118.120000	677.150000	184.010000	634.930000	337.030000	639.950000	494.050000	642.960000	662.080000	649.020000	815.090000	651.260000	975.100000	660.120000	1161.110000	656.030000	1347.080000	651.080000	1534.070000	639.100000	1697.110000	630.190000	1859.090000	678.870000	819.130000	562.030000
118.100000	677.040000	183.950000	634.800000	337.010000	639.830000	494.030000	642.860000	662.050000	648.880000	815.040000	651.120000	975.070000	659.970000	1161.010000	655.880000	1347.050000	650.960000	1534.070000	638.970000	1697.090000	630.090000	1859.020000	678.190000	819.040000	561.910000
118.100000	677.040000	183.950000	634.810000	337.000000	639.840000	494.010000	642.890000	662.030000	648.910000	815.030000	651.160000	975.060000	660.010000	1161.010000	655.890000	1347.040000	650.960000	1534.050000	638.970000	1697.080000	630.080000	1859.010000	678.200000	819.030000	561.960000
118.120000	676.950000	184.020000	634.640000	336.990000	639.720000	494.020000	642.780000	662.050000	648.750000	815.070000	651.000000	975.080000	659.820000	1161.100000	655.720000	1347.050000	650.760000	1534.070000	638.700000	1697.110000	629.730000	1859.150000	677.870000	819.060000	561.820000
118.120000	676.890000	184.000000	634.480000	336.980000	639.560000	494.010000	642.680000	662.040000	648.590000	815.040000	650.900000	975.080000	659.600000	1161.080000	655.510000	1347.040000	650.450000	1534.050000	637.980000	1697.100000	628.940000	1859.170000	677.470000	819.040000	561.670000
118.100000	676.960000	183.990000	634.300000	337.020000	639.270000	494.020000	642.770000	662.040000	648.350000	815.060000	650.980000	975.070000	659.460000	1161.050000	655.200000	1347.040000	650.110000	1534.040000	637.540000	1697.080000	628.530000	1859.120000	676.940000	819.050000	561.710000
118.100000	676.930000	183.970000	634.260000	337.010000	639.210000	494.010000	642.750000	662.040000	648.320000	815.040000	650.960000	975.070000	659.420000	1161.040000	655.220000	1347.030000	650.140000	1534.040000	637.590000	1697.060000	628.660000	1859.050000	676.460000	819.040000	561.710000
118.110000	676.900000	183.960000	634.210000	337.000000	639.190000	494.000000	642.660000	662.020000	648.230000	815.010000	650.890000	975.060000	659.400000	1161.020000	655.180000	1347.030000	650.130000	1534.060000	638.010000	1697.080000	629.010000	1859.030000	676.580000	819.040000	561.650000
118.110000	676.840000	183.970000	634.050000	336.990000	639.060000	494.000000	642.520000	662.040000	648.060000	815.020000	650.730000	975.060000	659.130000	1161.040000	655.010000	1347.040000	649.980000	1534.070000	637.890000	1697.090000	628.880000	1859.110000	676.890000	819.030000	561.540000
118.110000	676.850000	183.960000	634.070000	336.980000	639.070000	494.010000	642.030000	662.050000	648.070000	815.030000	650.740000	975.070000	659.150000	1161.040000	655.010000	1347.050000	649.980000	1534.070000	637.780000	1697.090000	628.770000	1859.130000	676.780000	819.090000	561.080000
118.130000	676.920000	183.970000	634.220000	337.000000	639.190000	494.030000	642.140000	662.060000	648.220000	815.060000	650.890000	975.090000	659.320000	1161.060000	655.140000	1347.060000	650.020000	1534.070000	637.790000	1697.120000	628.760000	1859.200000	676.700000	819.140000	561.170000
118.100000	676.930000	183.960000	634.230000	337.000000	639.200000	494.010000	642.150000	662.030000	648.220000	815.030000	650.900000	975.060000	659.330000	1161.030000	655.130000	1347.020000	650.020000	1534.070000	637.800000	1697.070000	628.760000	1859.160000	676.700000	819.070000	561.160000
118.100000	676.860000	183.970000	634.080000	336.980000	639.070000	494.020000	642.060000	662.040000	648.120000	815.040000	650.810000	975.070000	659.220000	1161.040000	655.010000	1347.060000	650.000000	1534.070000	637.800000	1697.100000	628.710000	1859.160000	676.700000	819.070000	561.070000
118.090000	676.860000	183.960000	634.080000	336.980000	639.080000	494.010000	642.080000	662.030000	648.140000	815.020000	650.870000	975.040000	659.330000	1161.020000	655.140000	1347.020000	650.030000	1534.060000	637.820000	1697.090000	628.720000	1859.140000	676.700000	819.080000	561.170000
118.080000	676.850000	183.930000	634.070000	336.970000	639.080000	494.000000	642.110000	661.970000	648.270000	815.010000	650.950000	975.030000	659.520000	1161.010000	655.150000	1346.990000	650.090000	1534.040000	637.910000	1697.070000	628.770000	1859.100000	676.710000	819.030000	561.220000
118.120000	676.840000	183.960000	634.070000	337.020000	639.110000	494.010000	642.120000	662.050000	648.290000	815.060000	650.960000	975.110000	659.750000	1161.050000	655.180000	1347.080000	650.100000	1534.070000	637.900000	1697.130000	628.780000	1859.170000	676.730000	819.140000	561.220000
118.110000	676.930000	183.970000	634.240000	337.020000	639.270000	494.030000	642.300000	662.050000	648.500000	815.090000	651.110000	975.110000	659.920000	1161.040000	655.390000	1347.080000	650.250000	1534.070000	638.030000	1697.120000	628.930000	1859.160000	676.840000	819.140000	561.370000
118.090000	677.000000	183.960000	634.420000	336.990000	639.400000	494.030000	642.460000	662.030000	648.980000	815.010000	651.230000	975.010000	660.060000	1161.040000	655.890000	1347.020000	650.350000	1534.050000	638.140000	1697.050000	628.990000	1859.130000	676.910000	819.020000	561.520000
118.130000	676.900000	184.010000	634.550000	337.030000	639.740000	494.030000	642.800000	662.070000	648.890000	815.090000	651.110000	975.130000	659.930000	1161.100000	655.800000	1347.090000	650.230000	1534.070000	638.040000	1697.110000	628.890000	1859.210000	676.800000	819.110000	561.910000
118.160000	676.860000	184.020000	634.400000	337.040000	639.710000	494.050000	642.800000	662.110000	648.890000	815.130000	651.120000	975.160000	659.940000	1161.110000	655.800000	1347.110000	650.260000	1534.080000	638.070000	1697.130000	628.930000	1859.240000	676.830000	819.110000	561.920000
118.150000	676.730000	184.010000	633.860000	337.030000	639.480000	494.040000	642.670000	662.050000	648.780000	815.070000	651.050000	975.130000	659.890000	1161.110000	655.750000	1347.100000	650.230000	1534.080000	638.070000	1697.120000	628.920000	1859.220000	676.840000	819.110000	561.860000
118.140000	676.710000	183.990000	633.470000	337.050000	638.960000	494.040000	642.660000	662.060000	648.790000	815.090000	651.080000	975.120000	659.900000	1161.100000	655.770000	1347.090000	650.240000	1534.060000	638.070000	1697.110000	628.940000	1859.200000	676.860000	819.110000	561.880000
118.140000	676.590000	184.010000	633.260000	337.030000	638.870000	494.030000	642.520000	662.060000	648.650000	815.090000	650.990000	975.130000	659.840000	1161.100000	655.650000	1347.090000	650.190000	1534.080000	637.970000	1697.120000	628.860000	1859.220000	676.780000	819.100000	561.840000
118.020000	675.850000	183.960000	633.140000	336.920000	638.850000	493.950000	642.010000	661.970000	648.700000	815.000000	651.030000	975.020000	659.960000	1161.000000	655.820000	1347.010000	650.230000	1534.010000	638.090000	1697.060000	628.940000	1859.060000	676.880000	819.020000	561.930000
118.020000	675.020000	184.000000	632.980000	337.000000	638.720000	494.040000	641.940000	661.990000	648.680000	815.040000	651.050000	975.120000	659.950000	1161.080000	655.820000	1347.070000	650.340000	1534.060000	638.090000	1697.080000	629.040000	1859.170000	676.970000	819.040000	561.940000
117.990000	674.130000	184.000000	632.570000	336.970000	638.370000	494.020000	641.810000	662.000000	648.500000	815.010000	650.940000	975.090000	659.830000	1161.050000	655.710000	1347.020000	650.250000	1534.040000	638.070000	1697.060000	629.010000	1859.120000	676.960000	819.050000	561.810000
117.890000	673.430000	183.930000	632.020000	336.920000	637.860000	493.920000	641.710000	661.980000	648.080000	814.990000	650.950000	974.990000	659.860000	1160.970000	655.760000	1347.000000	650.280000	1533.990000	638.090000	1697.050000	629.010000	1859.040000	676.970000	818.980000	561.780000
117.900000	673.190000	183.950000	631.730000	336.950000	637.250000	493.930000	641.610000	661.980000	647.950000	814.990000	650.930000	975.010000	659.860000	1160.980000	655.750000	1347.000000	650.270000	1533.990000	638.090000	1697.050000	629.000000	1859.050000	676.970000	819.010000	561.820000
117.910000	673.090000	183.960000	631.200000	337.010000	637.150000	494.010000	641.580000	661.990000	647.950000	815.020000	650.930000	975.050000	659.870000	1161.050000	655.780000	1347.030000	650.320000	1534.040000	638.190000	1697.070000	629.120000	1859.070000	677.020000	819.050000	561.850000
117.910000	673.030000	184.000000	631.140000	337.030000	637.110000	494.010000	641.610000	662.030000	647.960000	815.050000	650.970000	975.110000	659.980000	1161.060000	655.900000	1347.060000	650.490000	1534.030000	638.310000	1697.070000	629.280000	1859.090000	677.250000	819.070000	561.930000
117.900000	673.010000	183.980000	631.060000	337.010000	637.090000	494.010000	641.600000	662.030000	647.990000	815.030000	651.000000	975.070000	660.020000	1161.040000	655.930000	1347.000000	650.950000	1534.030000	638.350000	1697.060000	629.370000	1859.050000	677.290000	819.060000	561.980000
117.900000	673.000000	183.990000	631.020000	337.020000	637.070000	494.010000	641.600000	662.030000	648.030000	815.030000	651.050000	975.070000	660.070000	1161.030000	655.970000	1347.020000	650.960000	1534.030000	638.380000	1697.060000	629.330000	1859.080000	677.250000	819.060000	561.980000
117.920000	672.900000	183.990000	630.840000	337.030000	636.920000	494.000000	641.450000	662.030000	647.920000	815.040000	650.930000	975.060000	659.930000	1161.050000	655.840000	1347.050000	650.860000	1534.040000	638.260000	1697.090000	629.210000	1859.090000	677.150000	819.060000	561.880000
117.900000	672.950000	183.980000	630.900000	337.010000	636.960000	494.010000	640.970000	662.020000	648.050000	815.020000	651.030000	975.030000	660.070000	1161.030000	655.990000	1347.030000	650.970000	1534.030000	638.400000	1697.060000	629.360000	1859.030000	677.290000	819.060000	561.960000
117.890000	672.960000	183.980000	630.930000	337.000000	636.980000	494.000000	641.000000	662.020000	648.050000	815.030000	651.040000	975.030000	660.060000	1161.030000	655.980000	1347.030000	651.000000	1534.020000	638.440000	1697.050000	629.430000	1859.020000	677.400000	819.060000	561.980000
117.890000	672.960000	183.990000	630.920000	337.000000	636.980000	494.000000	641.000000	662.020000	648.020000	815.040000	651.020000	975.050000	660.040000	1161.030000	655.980000	1347.040000	650.950000	1534.030000	638.410000	1697.100000	629.810000	1859.090000	677.840000	819.050000	561.980000
117.890000	672.960000	183.990000	630.960000	336.990000	636.990000	494.000000	641.000000	662.030000	648.030000	815.040000	651.020000	975.050000	660.050000	1161.040000	655.980000	1347.040000	650.960000	1534.030000	638.390000	1697.080000	629.790000	1859.100000	677.840000	819.060000	561.980000
117.890000	672.970000	184.000000	630.960000	337.000000	637.000000	494.000000	641.000000	662.030000	648.020000	815.050000	651.020000	975.040000	660.050000	1161.030000	655.970000	1347.040000	650.950000	1534.020000	638.400000	1697.100000	629.820000	1859.100000	677.850000	819.060000	561.980000
117.890000	672.970000	184.020000	630.930000	337.060000	636.980000	494.020000	641.000000	662.060000	648.000000	815.070000	651.000000	975.080000	660.020000	1161.060000	655.950000	1347.060000	650.940000	1534.030000	638.410000	1697.130000	629.830000	1859.140000	677.870000	819.100000	561.960000
117.900000	672.980000	183.980000	630.930000	337.000000	636.990000	494.020000	641.000000	662.040000	648.010000	815.020000	651.020000	975.050000	660.060000	1161.030000	655.970000	1347.030000	650.980000	1534.020000	638.440000	1697.090000	629.880000	1859.080000	677.950000	819.090000	561.970000
117.900000	673.000000	183.990000	630.980000	336.970000	637.060000	494.020000	641.080000	662.030000	648.140000	815.020000	651.130000	975.030000	660.180000	1161.020000	656.090000	1347.040000	651.070000	1534.020000	638.620000	1697.060000	629.960000	1859.070000	677.980000	819.100000	562.080000
117.910000	673.010000	184.000000	631.020000	336.990000	637.090000	494.020000	641.080000	662.030000	648.160000	815.050000	651.180000	975.050000	660.230000	1161.020000	656.120000	1347.040000	651.090000	1534.050000	639.030000	1697.080000	630.020000	1859.090000	678.080000	819.090000	562.090000
117.920000	672.950000	184.020000	630.890000	337.010000	636.990000	494.030000	640.980000	662.040000	648.020000	815.060000	651.030000	975.070000	660.080000	1161.040000	656.010000	1347.050000	651.020000	1534.050000	639.010000	1697.090000	629.950000	1859.110000	677.990000	819.090000	561.980000
117.940000	672.970000	184.020000	630.920000	337.020000	637.000000	494.050000	641.010000	662.040000	648.090000	815.080000	651.080000	975.120000	660.150000	1161.050000	656.100000	1347.070000	651.060000	1534.040000	639.010000	1697.120000	630.000000	1859.140000	678.040000	819.120000	562.070000
117.930000	672.950000	184.020000	630.890000	337.040000	636.990000	494.050000	641.000000	662.050000	648.060000	815.070000	651.060000	975.100000	660.100000	1161.050000	656.070000	1347.060000	651.040000	1534.050000	639.000000	1697.120000	629.990000	1859.140000	678.050000	819.120000	562.050000
117.930000	672.960000	184.030000	630.890000	337.040000	637.000000	494.050000	641.000000	662.060000	648.050000	815.080000	651.060000	975.100000	660.130000	1161.050000	656.050000	1347.070000	651.030000	1534.050000	639.000000	1697.120000	629.990000	1859.140000	678.050000	819.120000	562.040000
117.860000	672.970000	183.960000	630.890000	336.930000	636.980000	493.940000	641.000000	661.940000	648.050000	814.980000	651.040000	974.990000	660.130000	1160.950000	656.070000	1346.970000	651.060000	1533.980000	639.030000	1697.040000	630.030000	1859.000000	678.080000	819.000000	562.030000
117.960000	672.920000	184.050000	630.780000	337.040000	636.950000	494.060000	640.930000	662.060000	647.950000	815.070000	650.970000	975.100000	660.030000	1161.070000	655.920000	1347.060000	651.000000	1534.060000	639.000000	1697.120000	629.980000	1859.140000	678.050000	819.120000	561.950000
117.910000	672.910000	184.010000	630.810000	337.020000	636.920000	494.030000	640.930000	662.010000	647.930000	815.040000	650.970000	975.060000	660.010000	1161.040000	655.980000	1347.030000	650.970000	1534.020000	638.960000	1697.080000	629.950000	1859.100000	678.010000	819.050000	561.980000
117.930000	672.930000	184.030000	630.860000	337.040000	636.990000	494.040000	640.940000	662.060000	648.000000	815.070000	650.990000	975.100000	660.040000	1161.060000	655.990000	1347.080000	651.010000	1534.050000	638.960000	1697.100000	629.940000	1859.120000	678.000000	819.070000	561.980000
117.920000	672.990000	184.020000	630.970000	337.030000	637.020000	494.040000	640.980000	662.050000	648.010000	815.070000	651.000000	975.100000	660.040000	1161.060000	656.000000	1347.050000	651.000000	1534.040000	638.960000	1697.100000	629.940000	1859.120000	678.000000	819.080000	562.000000
117.900000	672.990000	183.990000	630.970000	337.020000	637.040000	494.030000	641.000000	662.040000	648.030000	815.050000	651.030000	975.080000	660.070000	1161.050000	656.010000	1347.050000	651.040000	1534.030000	638.970000	1697.080000	630.040000	1859.090000	678.090000	819.070000	562.010000
117.890000	672.990000	183.990000	630.990000	337.010000	637.070000	494.040000	641.080000	662.010000	648.130000	815.040000	651.120000	975.070000	660.220000	1161.040000	656.140000	1347.060000	651.150000	1534.030000	639.100000	1697.060000	630.090000	1859.080000	678.140000	819.070000	562.070000
117.880000	672.920000	183.930000	630.850000	336.960000	636.940000	494.010000	640.960000	661.980000	648.000000	814.980000	651.030000	975.020000	660.050000	1161.010000	656.000000	1346.980000	651.050000	1534.020000	638.980000	1697.040000	630.020000	1859.050000	678.050000	819.050000	561.980000
117.880000	672.910000	184.000000	630.850000	336.980000	636.940000	494.010000	640.970000	662.010000	647.980000	815.030000	651.000000	975.070000	660.030000	1161.030000	655.980000	1347.060000	651.020000	1534.020000	638.990000	1697.090000	629.950000	1859.090000	678.020000	819.050000	561.990000
117.800000	672.990000	183.930000	630.980000	336.940000	637.040000	493.930000	641.060000	661.980000	648.100000	814.980000	651.120000	975.000000	660.190000	1160.930000	656.130000	1346.960000	651.140000	1534.010000	639.090000	1697.030000	630.080000	1858.990000	678.130000	819.030000	562.090000
117.880000	672.980000	183.950000	630.980000	336.990000	637.050000	494.020000	641.060000	662.000000	648.090000	815.010000	651.100000	975.090000	660.130000	1161.030000	656.090000	1347.050000	651.100000	1534.020000	639.060000	1697.050000	630.070000	1859.050000	678.120000	819.060000	562.070000
117.880000	672.990000	183.970000	630.980000	336.980000	637.050000	494.020000	641.070000	662.000000	648.100000	815.020000	651.100000	975.070000	660.140000	1161.020000	656.100000	1347.040000	651.090000	1534.020000	639.060000	1697.050000	630.080000	1859.070000	678.120000	819.060000	562.060000
117.770000	673.040000	183.880000	631.090000	336.900000	637.140000	493.910000	641.140000	661.940000	648.170000	814.940000	651.190000	974.970000	660.270000	1160.900000	656.210000	1346.940000	651.200000	1533.950000	639.100000	1697.000000	630.140000	1858.940000	678.160000	818.970000	562.140000
117.870000	673.050000	183.980000	631.100000	337.010000	637.180000	494.030000	641.160000	662.020000	648.190000	815.030000	651.200000	975.080000	660.250000	1161.020000	656.200000	1347.050000	651.180000	1534.020000	639.100000	1697.070000	630.120000	1859.080000	678.140000	819.080000	562.130000
117.770000	673.080000	183.910000	631.130000	336.930000	637.210000	493.980000	641.190000	661.960000	648.220000	814.990000	651.220000	974.980000	660.280000	1160.930000	656.230000	1346.950000	651.210000	1533.970000	639.200000	1697.000000	630.170000	1858.980000	678.200000	818.950000	562.150000
117.850000	673.060000	183.990000	631.120000	336.970000	637.180000	494.010000	641.170000	662.020000	648.200000	815.020000	651.170000	975.060000	660.260000	1161.020000	656.210000	1347.030000	651.200000	1534.030000	639.100000	1697.060000	630.150000	1859.040000	678.160000	819.080000	562.150000
117.780000	673.060000	183.930000	631.090000	336.970000	637.190000	494.000000	641.150000	661.970000	648.190000	814.990000	651.180000	975.010000	660.240000	1160.930000	656.200000	1346.950000	651.180000	1533.970000	639.140000	1697.020000	630.170000	1859.000000	678.150000	818.970000	562.160000
117.760000	673.090000	183.910000	631.150000	336.940000	637.200000	493.980000	641.170000	661.970000	648.190000	814.950000	651.200000	974.980000	660.260000	1160.920000	656.180000	1346.940000	651.180000	1533.970000	639.140000	1697.000000	630.170000	1858.980000	678.160000	818.970000	562.150000
117.860000	673.070000	183.990000	631.120000	337.030000	637.170000	494.020000	641.090000	662.040000	648.110000	815.030000	651.110000	975.080000	660.110000	1161.030000	656.050000	1347.040000	651.070000	1534.050000	639.000000	1697.090000	630.030000	1859.120000	678.050000	819.080000	562.060000
117.840000	673.140000	183.970000	631.210000	337.040000	637.290000	494.030000	641.220000	662.030000	648.270000	815.050000	651.270000	975.080000	660.320000	1161.030000	656.220000	1347.040000	651.230000	1534.040000	639.150000	1697.060000	630.180000	1859.080000	678.230000	819.080000	562.180000
117.860000	673.050000	184.030000	631.080000	337.040000	637.160000	494.060000	641.090000	662.110000	648.180000	815.130000	651.170000	975.100000	660.250000	1161.060000	656.190000	1347.050000	651.210000	1534.050000	639.140000	1697.090000	630.160000	1859.160000	678.200000	819.120000	562.080000
117.770000	672.980000	183.950000	631.010000	336.950000	637.040000	493.970000	641.050000	661.980000	648.050000	814.990000	651.050000	974.990000	660.080000	1160.960000	656.040000	1346.970000	651.080000	1534.000000	639.050000	1697.020000	630.060000	1859.020000	678.100000	819.030000	562.040000
117.880000	672.980000	183.960000	631.010000	337.010000	637.080000	494.030000	641.050000	662.000000	648.070000	815.030000	651.090000	975.070000	660.120000	1161.040000	656.050000	1347.000000	651.080000	1534.050000	639.050000	1697.060000	630.030000	1859.120000	678.080000	819.040000	562.040000
117.780000	673.040000	183.930000	631.050000	336.930000	637.170000	493.960000	641.130000	662.000000	648.200000	814.980000	651.190000	975.000000	660.210000	1160.990000	656.170000	1346.960000	651.160000	1533.990000	639.160000	1697.010000	630.140000	1859.010000	678.120000	819.060000	562.150000
117.870000	672.960000	183.970000	630.920000	337.000000	637.030000	494.040000	641.010000	662.010000	648.040000	815.050000	651.050000	975.030000	660.060000	1161.000000	656.030000	1347.010000	651.050000	1534.050000	639.020000	1697.040000	630.010000	1859.130000	678.040000	819.040000	562.010000
117.890000	672.940000	184.050000	630.880000	337.070000	636.960000	494.070000	640.920000	662.110000	647.950000	815.100000	650.950000	975.130000	659.930000	1161.100000	655.890000	1347.090000	650.950000	1534.080000	638.910000	1697.120000	629.950000	1859.190000	677.990000	819.060000	561.960000
117.790000	672.960000	183.930000	630.950000	336.930000	637.040000	493.940000	641.020000	661.990000	648.030000	814.970000	651.050000	975.000000	660.090000	1160.970000	656.020000	1346.950000	651.040000	1534.000000	639.050000	1697.030000	630.030000	1859.000000	678.060000	818.970000	562.000000
117.930000	672.960000	184.050000	630.900000	337.060000	637.010000	494.070000	641.000000	662.110000	648.010000	815.100000	650.980000	975.130000	660.010000	1161.110000	655.910000	1347.100000	650.980000	1534.100000	638.920000	1697.130000	629.950000	1859.210000	677.980000	819.090000	562.000000
117.820000	672.960000	183.960000	630.900000	336.960000	636.980000	493.950000	640.970000	661.980000	647.990000	815.020000	650.970000	975.020000	660.000000	1160.990000	655.920000	1346.990000	650.980000	1534.020000	638.940000	1697.040000	629.950000	1859.040000	678.010000	818.980000	561.900000
117.890000	673.010000	184.010000	630.990000	337.030000	637.060000	494.060000	641.000000	662.080000	648.050000	815.070000	651.050000	975.070000	660.070000	1161.020000	656.040000	1347.030000	651.040000	1534.070000	639.030000	1697.090000	630.010000	1859.130000	678.080000	819.100000	562.010000
117.870000	673.010000	184.010000	630.990000	337.010000	637.040000	494.030000	641.020000	662.050000	648.070000	815.050000	651.050000	975.060000	660.100000	1161.020000	656.030000	1347.020000	651.050000	1534.060000	639.030000	1697.080000	630.020000	1859.120000	678.080000	819.080000	562.010000
117.870000	672.950000	183.990000	630.900000	337.000000	637.000000	494.020000	641.000000	662.050000	647.970000	815.020000	650.990000	975.050000	660.020000	1161.010000	655.990000	1347.030000	650.990000	1534.050000	639.010000	1697.080000	629.990000	1859.120000	678.020000	819.060000	561.990000
117.960000	672.930000	184.040000	630.860000	337.080000	636.940000	494.100000	640.940000	662.090000	647.900000	815.120000	650.930000	975.110000	659.910000	1161.090000	655.910000	1347.090000	650.930000	1534.100000	638.890000	1697.130000	629.890000	1859.200000	677.940000	819.100000	561.900000
117.840000	672.950000	183.910000	630.890000	336.950000	636.950000	493.960000	640.940000	661.980000	647.930000	814.990000	650.940000	974.980000	659.950000	1160.970000	655.940000	1346.960000	650.950000	1534.010000	638.920000	1697.040000	629.930000	1859.040000	678.010000	818.980000	561.980000
117.910000	672.990000	183.990000	630.950000	337.030000	637.040000	494.060000	641.010000	662.080000	647.980000	815.050000	651.010000	975.080000	660.000000	1161.060000	655.960000	1347.060000	651.000000	1534.080000	639.000000	1697.090000	629.990000	1859.160000	678.030000	819.100000	561.990000
117.890000	672.940000	183.970000	630.830000	337.010000	636.960000	494.030000	640.930000	662.020000	647.930000	815.030000	650.950000	975.060000	659.960000	1161.050000	655.930000	1347.050000	650.970000	1534.060000	638.910000	1697.090000	629.930000	1859.150000	677.980000	819.070000	561.970000
117.890000	673.000000	183.990000	630.960000	337.030000	637.030000	494.040000	641.020000	662.050000	647.960000	815.060000	651.040000	975.060000	660.030000	1161.040000	655.960000	1347.060000	651.010000	1534.050000	639.010000	1697.100000	629.990000	1859.140000	678.030000	819.060000	561.960000
117.890000	672.940000	183.980000	630.890000	337.010000	636.950000	494.020000	640.930000	662.030000	647.910000	815.040000	650.920000	975.050000	659.930000	1161.030000	655.870000	1347.030000	650.900000	1534.050000	638.900000	1697.080000	629.870000	1859.120000	677.940000	819.020000	561.920000
117.880000	672.980000	183.970000	630.950000	337.000000	637.000000	494.010000	641.030000	662.010000	647.970000	815.000000	651.000000	975.040000	660.020000	1161.010000	656.000000	1347.020000	651.000000	1534.040000	638.950000	1697.080000	629.990000	1859.080000	678.030000	819.020000	561.950000
117.880000	672.980000	183.970000	630.960000	337.010000	637.040000	494.020000	641.030000	662.020000	648.020000	815.030000	651.050000	975.050000	660.050000	1161.010000	656.010000	1347.030000	651.020000	1534.040000	639.030000	1697.080000	630.000000	1859.100000	678.040000	819.080000	561.980000
117.870000	673.010000	183.980000	631.020000	337.030000	637.080000	494.030000	641.100000	662.020000	648.090000	815.050000	651.130000	975.050000	660.180000	1161.020000	656.120000	1347.030000	651.130000	1534.040000	639.070000	1697.080000	630.100000	1859.090000	678.130000	819.090000	562.060000
117.870000	673.060000	184.000000	631.120000	337.050000	637.190000	494.030000	641.120000	662.030000	648.120000	815.050000	651.170000	975.060000	660.200000	1161.020000	656.140000	1347.030000	651.140000	1534.030000	639.080000	1697.090000	630.100000	1859.100000	678.130000	819.080000	562.090000
117.850000	673.060000	183.920000	631.120000	336.970000	637.180000	494.000000	641.140000	661.960000	648.140000	815.000000	651.170000	975.020000	660.220000	1160.990000	656.170000	1347.010000	651.170000	1534.020000	639.110000	1697.050000	630.110000	1859.000000	678.140000	819.020000	562.090000
117.860000	673.000000	183.970000	631.040000	337.010000	637.080000	494.000000	641.100000	662.000000	648.100000	815.020000	651.090000	975.030000	660.160000	1160.990000	656.040000	1347.030000	651.080000	1534.020000	639.080000	1697.050000	630.050000	1859.030000	678.080000	819.070000	562.010000
117.850000	673.000000	183.980000	631.030000	337.030000	637.090000	494.010000	641.080000	662.000000	648.070000	815.040000	651.080000	975.050000	660.120000	1161.010000	656.050000	1347.030000	651.070000	1534.030000	639.070000	1697.060000	630.050000	1859.070000	678.070000	819.070000	562.020000
117.880000	672.950000	183.990000	630.930000	337.020000	637.020000	494.030000	640.980000	662.030000	647.980000	815.060000	651.010000	975.070000	660.010000	1161.030000	656.000000	1347.050000	651.020000	1534.050000	638.960000	1697.080000	629.990000	1859.100000	678.020000	819.080000	561.960000
117.890000	672.950000	183.990000	630.930000	337.020000	637.020000	494.050000	640.990000	662.030000	647.970000	815.050000	651.000000	975.060000	660.020000	1161.040000	655.990000	1347.050000	651.000000	1534.050000	638.960000	1697.090000	629.970000	1859.120000	678.000000	819.080000	561.960000
117.810000	673.000000	183.910000	630.960000	336.910000	637.030000	493.930000	641.000000	661.930000	647.990000	814.960000	651.030000	974.990000	660.080000	1160.950000	656.010000	1346.970000	651.010000	1534.000000	639.000000	1697.040000	629.980000	1858.980000	678.040000	818.970000	561.950000
117.820000	673.010000	183.970000	631.010000	337.000000	637.090000	494.040000	641.040000	662.040000	648.070000	815.010000	651.060000	975.010000	660.100000	1160.970000	656.040000	1347.020000	651.070000	1534.040000	639.060000	1697.070000	630.040000	1859.070000	678.040000	819.010000	562.040000
117.840000	672.950000	183.970000	630.870000	337.010000	636.970000	494.040000	640.930000	662.050000	647.950000	815.040000	650.970000	975.040000	659.980000	1160.990000	655.930000	1347.030000	650.960000	1534.040000	638.930000	1697.070000	629.920000	1859.080000	678.010000	819.050000	561.940000
117.840000	672.960000	183.990000	630.880000	337.020000	636.960000	494.040000	640.920000	662.050000	647.960000	815.040000	650.970000	975.070000	659.980000	1161.000000	655.950000	1347.030000	650.960000	1534.050000	638.940000	1697.080000	629.940000	1859.090000	678.010000	819.040000	561.930000
117.850000	672.960000	183.980000	630.870000	337.020000	636.960000	494.030000	640.920000	662.040000	647.940000	815.040000	650.960000	975.060000	659.980000	1161.010000	655.950000	1347.030000	650.960000	1534.050000	638.950000	1697.080000	629.940000	1859.080000	678.000000	819.040000	561.920000
117.850000	672.890000	183.980000	630.710000	337.010000	636.820000	494.030000	640.810000	662.030000	647.800000	815.030000	650.810000	975.060000	659.800000	1161.030000	655.760000	1347.030000	650.800000	1534.060000	638.790000	1697.080000	629.800000	1859.110000	677.850000	819.030000	561.780000
117.850000	672.950000	183.960000	630.880000	336.960000	636.950000	494.010000	640.950000	662.010000	647.960000	814.990000	650.960000	975.040000	659.980000	1161.020000	655.930000	1347.020000	650.950000	1534.040000	638.930000	1697.070000	629.930000	1859.060000	677.970000	819.020000	561.900000
117.860000	672.950000	183.950000	630.870000	336.970000	636.950000	494.010000	640.950000	662.010000	647.940000	814.980000	650.950000	975.020000	659.970000	1161.020000	655.940000	1347.010000	650.950000	1534.030000	638.940000	1697.060000	629.930000	1859.040000	677.980000	819.030000	561.910000
117.860000	672.960000	183.970000	630.890000	336.990000	636.990000	494.010000	640.950000	662.020000	647.970000	815.030000	650.980000	975.030000	659.980000	1161.020000	655.950000	1347.010000	650.960000	1534.030000	638.950000	1697.080000	629.960000	1859.060000	677.990000	819.040000	561.930000
117.840000	673.000000	183.950000	630.990000	336.960000	637.040000	494.000000	641.040000	662.000000	648.070000	814.980000	651.060000	975.020000	660.110000	1161.000000	656.060000	1347.010000	651.060000	1534.020000	639.040000	1697.050000	630.050000	1859.030000	678.080000	819.050000	562.010000
117.840000	673.010000	183.960000	631.030000	336.970000	637.110000	494.000000	641.060000	662.000000	648.080000	815.010000	651.080000	975.030000	660.130000	1161.000000	656.070000	1347.010000	651.070000	1534.020000	639.050000	1697.060000	630.050000	1859.040000	678.080000	819.040000	562.030000
117.770000	673.030000	183.900000	631.060000	336.920000	637.110000	493.910000	641.070000	661.910000	648.110000	814.920000	651.120000	974.950000	660.170000	1160.900000	656.110000	1346.910000	651.090000	1534.000000	639.100000	1696.980000	630.090000	1858.970000	678.110000	818.940000	562.100000
117.840000	673.090000	183.930000	631.210000	336.990000	637.240000	494.020000	641.180000	662.010000	648.270000	815.010000	651.250000	975.000000	660.340000	1160.990000	656.250000	1347.030000	651.240000	1533.990000	639.220000	1697.030000	630.210000	1859.010000	678.200000	819.040000	562.130000
117.850000	673.110000	183.960000	631.210000	337.020000	637.260000	494.020000	641.180000	662.020000	648.290000	815.010000	651.260000	975.050000	660.360000	1161.000000	656.250000	1347.030000	651.250000	1534.000000	639.220000	1697.050000	630.230000	1859.080000	678.210000	819.050000	562.200000
117.850000	673.050000	183.980000	631.090000	337.010000	637.170000	494.020000	641.150000	662.010000	648.200000	815.040000	651.180000	975.080000	660.270000	1161.000000	656.220000	1347.030000	651.170000	1534.020000	639.120000	1697.070000	630.150000	1859.100000	678.160000	819.060000	562.110000
117.880000	673.070000	184.020000	631.140000	337.080000	637.240000	494.060000	641.150000	662.060000	648.210000	815.070000	651.210000	975.070000	660.230000	1161.040000	656.200000	1347.080000	651.200000	1534.040000	639.110000	1697.100000	630.160000	1859.100000	678.150000	819.070000	562.120000
117.850000	673.060000	183.950000	631.140000	336.990000	637.210000	493.960000	641.150000	662.000000	648.180000	815.010000	651.190000	975.050000	660.220000	1160.940000	656.180000	1346.990000	651.170000	1534.010000	639.120000	1697.040000	630.140000	1859.040000	678.140000	819.000000	562.110000
117.850000	673.060000	183.980000	631.120000	337.010000	637.210000	494.020000	641.140000	662.010000	648.180000	815.030000	651.180000	975.060000	660.200000	1160.970000	656.170000	1347.000000	651.170000	1534.010000	639.110000	1697.070000	630.150000	1859.060000	678.140000	819.070000	562.120000
117.830000	673.020000	183.970000	631.070000	337.000000	637.120000	494.010000	641.070000	661.980000	648.140000	814.980000	651.120000	975.020000	660.150000	1160.960000	656.140000	1346.970000	651.080000	1534.000000	639.090000	1697.040000	630.100000	1859.030000	678.130000	819.010000	562.080000
117.810000	672.980000	183.960000	631.000000	336.990000	637.070000	493.980000	641.040000	661.980000	648.010000	814.990000	651.060000	975.020000	660.080000	1160.950000	656.020000	1346.970000	651.060000	1534.000000	638.990000	1697.040000	630.020000	1859.020000	678.080000	819.010000	562.040000
117.900000	673.060000	184.000000	631.180000	337.100000	637.210000	494.040000	641.170000	662.090000	648.210000	815.090000	651.220000	975.130000	660.270000	1161.060000	656.180000	1347.090000	651.230000	1534.070000	639.120000	1697.120000	630.150000	1859.130000	678.180000	819.140000	562.170000
117.890000	672.970000	184.000000	630.920000	337.060000	636.990000	494.030000	640.950000	662.060000	647.950000	815.050000	650.980000	975.080000	659.980000	1161.040000	655.990000	1347.060000	650.970000	1534.070000	638.910000	1697.110000	629.970000	1859.140000	677.980000	819.100000	561.950000
117.870000	672.980000	183.990000	630.950000	337.000000	637.040000	494.030000	641.040000	662.040000	647.990000	814.990000	651.000000	975.060000	660.020000	1161.010000	655.990000	1346.980000	650.990000	1534.060000	638.930000	1697.050000	630.000000	1859.050000	678.000000	819.060000	561.990000
117.850000	672.980000	183.960000	630.930000	336.980000	636.990000	493.990000	640.960000	661.990000	647.970000	814.990000	650.990000	975.040000	660.000000	1160.990000	655.970000	1346.990000	651.000000	1534.030000	638.940000	1697.060000	629.990000	1859.030000	678.000000	819.050000	561.970000
117.860000	672.910000	183.960000	630.860000	336.980000	636.930000	493.980000	640.940000	662.000000	647.920000	814.990000	650.920000	975.040000	659.940000	1160.990000	655.950000	1347.000000	650.920000	1534.030000	638.860000	1697.060000	629.910000	1859.050000	677.970000	819.030000	561.950000
117.880000	672.920000	183.980000	630.920000	336.980000	636.940000	493.990000	640.940000	662.010000	647.910000	815.000000	650.910000	975.040000	659.920000	1161.000000	655.920000	1347.010000	650.930000	1534.020000	638.870000	1697.070000	629.870000	1859.060000	677.950000	819.030000	561.960000
117.850000	672.930000	183.960000	630.900000	336.960000	636.920000	493.980000	640.920000	662.010000	647.910000	814.960000	650.900000	975.010000	659.910000	1160.980000	655.890000	1347.000000	650.930000	1534.010000	638.870000	1697.070000	629.880000	1859.030000	677.950000	819.010000	561.870000
117.860000	672.860000	183.980000	630.720000	336.970000	636.800000	493.970000	640.800000	662.000000	647.760000	814.990000	650.770000	975.020000	659.720000	1160.990000	655.720000	1347.010000	650.770000	1534.020000	638.720000	1697.080000	629.750000	1859.050000	677.850000	818.990000	561.740000
117.850000	672.850000	183.980000	630.700000	336.980000	636.790000	493.970000	640.810000	662.000000	647.750000	814.990000	650.770000	975.030000	659.710000	1160.990000	655.740000	1347.010000	650.770000	1534.020000	638.720000	1697.070000	629.760000	1859.070000	677.840000	818.990000	561.750000
117.850000	672.860000	184.010000	630.750000	337.010000	636.840000	493.990000	640.820000	662.020000	647.760000	815.040000	650.800000	975.060000	659.740000	1161.010000	655.760000	1347.020000	650.790000	1534.040000	638.750000	1697.100000	629.760000	1859.100000	677.840000	819.010000	561.810000
117.850000	672.870000	183.980000	630.770000	336.990000	636.850000	493.980000	640.830000	662.020000	647.790000	814.990000	650.800000	975.060000	659.740000	1161.000000	655.770000	1347.000000	650.810000	1534.030000	638.760000	1697.090000	629.780000	1859.070000	677.830000	819.010000	561.810000
117.860000	672.860000	183.980000	630.720000	336.980000	636.810000	493.980000	640.810000	662.020000	647.770000	815.000000	650.770000	975.050000	659.720000	1161.000000	655.740000	1347.020000	650.780000	1534.050000	638.740000	1697.090000	629.740000	1859.080000	677.840000	819.000000	561.790000
117.790000	672.890000	183.950000	630.770000	336.970000	636.830000	493.950000	640.840000	661.950000	647.810000	814.940000	650.820000	974.960000	659.780000	1160.970000	655.780000	1346.980000	650.820000	1533.980000	638.780000	1697.050000	629.800000	1859.020000	677.900000	818.990000	561.810000
117.790000	672.950000	183.940000	630.850000	336.950000	636.930000	493.950000	640.940000	661.940000	647.870000	814.920000	650.880000	974.950000	659.910000	1160.940000	655.920000	1346.940000	650.920000	1533.980000	638.900000	1697.020000	629.900000	1858.980000	677.950000	818.940000	561.910000
117.810000	672.930000	183.940000	630.830000	336.960000	636.920000	493.960000	640.900000	661.940000	647.870000	814.950000	650.870000	974.980000	659.880000	1160.960000	655.890000	1346.960000	650.890000	1533.990000	638.880000	1697.060000	629.880000	1859.000000	677.930000	819.020000	561.920000
117.810000	672.940000	183.960000	630.860000	336.980000	636.930000	493.980000	640.910000	662.040000	647.900000	815.010000	650.910000	975.010000	659.920000	1160.970000	655.910000	1347.020000	650.930000	1534.050000	638.880000	1697.070000	629.900000	1859.050000	677.960000	819.030000	561.930000
117.830000	672.950000	183.990000	630.950000	336.990000	636.990000	493.980000	640.930000	662.020000	647.990000	815.010000	650.970000	975.010000	659.990000	1160.970000	655.920000	1347.020000	650.950000	1534.040000	638.910000	1697.080000	629.940000	1859.070000	677.970000	819.030000	561.950000
117.820000	672.950000	183.950000	630.930000	336.970000	636.980000	493.980000	640.940000	662.000000	647.990000	814.980000	650.980000	975.000000	660.010000	1160.960000	655.930000	1346.990000	650.980000	1534.020000	638.950000	1697.030000	629.960000	1859.030000	677.990000	819.000000	561.960000
117.890000	672.900000	184.010000	630.810000	337.020000	636.880000	494.010000	640.870000	662.020000	647.870000	815.060000	650.890000	975.090000	659.860000	1161.050000	655.870000	1347.070000	650.880000	1534.030000	638.840000	1697.110000	629.860000	1859.140000	677.940000	819.100000	561.860000
117.780000	672.980000	183.910000	630.970000	336.920000	637.010000	493.900000	640.980000	661.910000	648.000000	814.920000	651.000000	974.960000	660.030000	1160.910000	656.000000	1346.940000	651.000000	1533.970000	638.980000	1697.000000	629.990000	1858.950000	678.030000	818.950000	562.000000
117.790000	672.910000	183.930000	630.800000	336.970000	636.890000	493.920000	640.880000	662.020000	647.880000	814.950000	650.870000	974.970000	659.850000	1160.930000	655.840000	1346.960000	650.900000	1533.980000	638.860000	1697.030000	629.870000	1859.000000	677.920000	818.970000	561.900000
117.870000	672.960000	184.000000	630.850000	336.990000	636.940000	494.010000	640.920000	662.030000	647.900000	815.000000	650.920000	975.040000	659.930000	1161.020000	655.880000	1347.030000	650.930000	1534.040000	638.870000	1697.050000	629.890000	1859.050000	677.940000	819.000000	561.920000
117.860000	672.940000	184.000000	630.850000	337.000000	636.940000	494.000000	640.920000	662.040000	647.920000	815.020000	650.920000	975.050000	659.940000	1161.010000	655.890000	1347.040000	650.950000	1534.030000	638.890000	1697.080000	629.920000	1859.080000	677.960000	819.040000	561.920000
117.830000	672.950000	183.950000	630.890000	336.970000	636.940000	493.970000	640.930000	661.940000	647.930000	814.960000	650.950000	975.010000	659.970000	1160.990000	655.920000	1346.960000	650.950000	1533.980000	638.930000	1697.020000	629.940000	1859.020000	677.980000	819.000000	561.940000
117.730000	672.970000	183.870000	630.910000	336.870000	636.930000	493.860000	640.940000	661.940000	647.940000	814.920000	650.960000	974.900000	660.000000	1160.870000	655.940000	1346.910000	650.980000	1533.960000	638.960000	1696.980000	629.970000	1858.880000	677.990000	818.890000	561.930000
117.790000	672.950000	183.930000	630.870000	336.910000	636.960000	493.920000	640.950000	661.960000	647.950000	814.950000	650.960000	974.940000	659.960000	1160.930000	655.950000	1346.950000	650.960000	1533.970000	638.940000	1697.000000	629.940000	1858.960000	678.000000	818.960000	561.910000
117.810000	672.960000	183.960000	630.900000	336.920000	636.970000	493.930000	640.950000	661.980000	647.940000	814.950000	650.970000	974.980000	659.970000	1160.940000	655.940000	1346.970000	650.940000	1533.970000	638.940000	1697.030000	629.930000	1858.990000	677.970000	818.980000	561.930000
117.810000	672.940000	183.930000	630.870000	336.920000	636.940000	493.920000	640.940000	661.970000	647.930000	814.940000	650.950000	974.940000	659.970000	1160.940000	655.930000	1346.950000	650.940000	1533.980000	638.930000	1697.000000	629.920000	1858.950000	677.990000	818.980000	561.930000
117.780000	672.960000	183.910000	630.900000	336.920000	636.990000	493.920000	640.950000	661.930000	647.960000	814.930000	650.970000	974.940000	659.980000	1160.910000	655.960000	1346.930000	650.960000	1533.980000	638.970000	1696.990000	629.960000	1858.940000	678.010000	818.970000	561.950000
117.790000	672.900000	183.920000	630.800000	336.900000	636.890000	493.920000	640.860000	661.940000	647.820000	814.930000	650.880000	974.950000	659.870000	1160.920000	655.810000	1346.930000	650.860000	1533.980000	638.880000	1697.010000	629.880000	1858.960000	677.900000	818.960000	561.830000
117.790000	672.970000	183.910000	630.940000	336.900000	636.980000	493.910000	640.970000	661.940000	647.960000	814.930000	650.980000	974.930000	660.010000	1160.900000	655.960000	1346.930000	650.990000	1533.960000	638.970000	1697.010000	629.980000	1858.940000	678.000000	818.960000	561.940000
117.790000	672.970000	183.930000	630.940000	336.910000	637.000000	493.920000	640.980000	661.940000	647.960000	814.940000	651.000000	974.950000	660.010000	1160.920000	655.970000	1346.940000	650.980000	1533.970000	638.970000	1697.010000	629.980000	1858.960000	678.000000	818.960000	561.940000
117.790000	673.030000	183.940000	631.060000	336.950000	637.110000	494.000000	641.090000	661.970000	648.100000	814.970000	651.120000	974.970000	660.140000	1160.950000	656.120000	1346.970000	651.100000	1533.970000	639.070000	1697.020000	630.060000	1858.970000	678.090000	818.990000	562.050000
117.790000	673.050000	183.930000	631.100000	336.960000	637.160000	493.960000	641.110000	661.970000	648.130000	814.970000	651.180000	974.950000	660.190000	1160.940000	656.150000	1346.960000	651.150000	1533.970000	639.170000	1697.010000	630.130000	1858.970000	678.120000	818.980000	562.060000
117.790000	673.040000	183.940000	631.060000	336.960000	637.110000	493.960000	641.080000	661.960000	648.130000	814.980000	651.100000	974.970000	660.130000	1160.950000	656.140000	1346.970000	651.100000	1533.970000	639.070000	1697.010000	630.070000	1858.980000	678.100000	818.980000	562.050000
117.710000	673.070000	183.860000	631.110000	336.890000	637.190000	493.860000	641.120000	661.900000	648.150000	814.900000	651.190000	974.920000	660.210000	1160.850000	656.140000	1346.890000	651.170000	1533.920000	639.160000	1696.950000	630.130000	1858.860000	678.120000	818.960000	562.070000
117.810000	673.070000	183.930000	631.140000	336.950000	637.200000	493.980000	641.120000	661.980000	648.190000	815.010000	651.210000	974.990000	660.240000	1160.980000	656.180000	1346.980000	651.200000	1533.990000	639.150000	1697.020000	630.150000	1859.020000	678.190000	819.030000	562.160000
117.810000	673.140000	183.960000	631.240000	336.990000	637.290000	493.990000	641.250000	662.000000	648.310000	815.020000	651.310000	975.000000	660.390000	1161.000000	656.290000	1347.000000	651.250000	1533.990000	639.170000	1697.040000	630.220000	1859.020000	678.240000	819.090000	562.150000
117.800000	673.090000	183.920000	631.170000	336.980000	637.230000	493.970000	641.150000	661.980000	648.270000	814.980000	651.230000	974.970000	660.550000	1160.970000	656.160000	1346.970000	651.210000	1533.980000	639.160000	1697.010000	630.170000	1858.980000	678.190000	819.020000	562.130000
117.780000	673.150000	183.900000	631.310000	336.940000	637.310000	493.940000	641.270000	661.960000	648.330000	814.920000	651.340000	974.940000	660.710000	1160.920000	656.310000	1346.940000	651.280000	1533.970000	639.270000	1696.980000	630.270000	1858.940000	678.280000	819.010000	562.180000
117.780000	673.150000	183.920000	631.250000	336.930000	637.300000	493.960000	641.230000	661.960000	648.310000	814.970000	651.310000	974.970000	660.630000	1160.940000	656.300000	1346.950000	651.260000	1533.970000	639.240000	1697.000000	630.210000	1858.960000	678.250000	819.020000	562.180000
117.790000	673.070000	183.920000	631.150000	336.930000	637.190000	493.950000	641.140000	661.940000	648.260000	814.980000	651.210000	974.970000	660.540000	1160.940000	656.160000	1346.950000	651.200000	1533.980000	639.120000	1697.010000	630.180000	1858.960000	678.210000	819.000000	562.100000
117.790000	673.060000	183.940000	631.140000	336.950000	637.170000	493.960000	641.140000	661.960000	648.220000	814.980000	651.200000	974.980000	660.240000	1160.960000	656.170000	1346.970000	651.140000	1533.980000	639.120000	1697.030000	630.160000	1858.970000	678.150000	819.000000	562.100000
117.790000	673.070000	183.910000	631.120000	336.920000	637.170000	493.940000	641.130000	661.950000	648.210000	814.960000	651.180000	974.960000	660.240000	1160.940000	656.170000	1346.960000	651.160000	1533.980000	639.120000	1697.000000	630.150000	1858.950000	678.200000	818.980000	562.100000
117.710000	673.050000	183.880000	631.090000	336.890000	637.140000	493.910000	641.110000	661.920000	648.190000	814.890000	651.140000	974.920000	660.220000	1160.910000	656.140000	1346.910000	651.110000	1533.970000	639.120000	1696.980000	630.130000	1858.910000	678.160000	818.960000	562.110000
117.720000	673.010000	183.900000	630.980000	336.880000	637.030000	493.910000	641.020000	661.920000	648.060000	814.920000	651.060000	974.930000	660.070000	1160.910000	656.010000	1346.920000	651.020000	1533.980000	639.010000	1696.990000	630.020000	1858.930000	678.050000	818.950000	562.000000
117.750000	672.990000	183.900000	630.960000	336.890000	637.000000	493.920000	640.990000	661.920000	648.050000	814.930000	651.030000	974.930000	660.040000	1160.920000	656.010000	1346.930000	651.010000	1533.980000	639.010000	1696.990000	629.990000	1858.930000	678.050000	818.950000	561.970000
117.750000	673.000000	183.900000	630.970000	336.890000	637.030000	493.920000	641.020000	661.920000	648.050000	814.930000	651.080000	974.930000	660.070000	1160.920000	656.020000	1346.930000	651.030000	1533.970000	639.010000	1696.990000	630.010000	1858.950000	678.050000	818.950000	562.000000
117.730000	673.000000	183.880000	630.990000	336.890000	637.040000	493.910000	641.030000	661.920000	648.060000	814.910000	651.080000	974.930000	660.090000	1160.910000	656.020000	1346.920000	651.040000	1533.970000	639.030000	1696.980000	630.040000	1858.920000	678.070000	818.950000	562.000000
117.810000	672.980000	183.920000	630.970000	336.900000	637.040000	493.930000	641.020000	661.940000	648.030000	814.970000	651.030000	974.970000	660.070000	1160.930000	656.020000	1346.940000	651.020000	1533.970000	639.010000	1697.010000	630.010000	1858.980000	678.060000	818.970000	561.980000
117.810000	672.960000	183.910000	630.870000	336.890000	636.940000	493.930000	640.930000	661.950000	647.930000	814.950000	650.960000	974.980000	659.970000	1160.940000	655.920000	1346.940000	650.920000	1533.980000	638.920000	1697.020000	629.920000	1858.980000	677.990000	818.960000	561.880000
117.810000	672.900000	183.930000	630.820000	336.900000	636.910000	493.940000	640.910000	661.950000	647.930000	814.960000	650.880000	974.990000	659.880000	1160.960000	655.870000	1346.950000	650.910000	1533.990000	638.900000	1697.020000	629.880000	1859.000000	677.960000	818.980000	561.840000
117.810000	672.950000	183.920000	630.840000	336.900000	636.910000	493.950000	640.920000	661.950000	647.920000	814.960000	650.920000	974.970000	659.910000	1160.960000	655.890000	1346.950000	650.920000	1533.990000	638.910000	1697.030000	629.900000	1859.000000	677.960000	818.990000	561.880000
117.800000	672.940000	183.890000	630.850000	336.890000	636.910000	493.940000	640.920000	661.920000	647.930000	814.930000	650.920000	974.950000	659.910000	1160.940000	655.880000	1346.940000	650.920000	1533.990000	638.900000	1697.010000	629.900000	1858.980000	677.960000	818.980000	561.850000
117.790000	672.950000	183.900000	630.880000	336.900000	637.000000	493.950000	640.920000	661.960000	647.950000	814.950000	650.990000	974.950000	659.990000	1160.930000	655.920000	1346.940000	650.950000	1534.000000	638.930000	1697.030000	629.930000	1859.000000	677.980000	818.980000	561.960000
117.830000	672.950000	183.960000	630.870000	337.000000	636.920000	493.990000	640.950000	662.020000	647.910000	815.000000	650.940000	975.010000	659.950000	1160.990000	655.900000	1347.000000	650.930000	1534.010000	638.930000	1697.040000	629.940000	1859.060000	677.960000	819.020000	561.910000
117.810000	672.950000	183.960000	630.900000	336.990000	636.930000	493.990000	640.950000	662.000000	647.940000	814.990000	650.950000	975.000000	659.950000	1160.990000	655.910000	1346.990000	650.950000	1534.000000	638.930000	1697.050000	629.930000	1859.040000	677.960000	819.020000	561.940000
117.820000	672.950000	183.960000	630.890000	336.990000	636.950000	493.990000	640.950000	662.020000	647.940000	814.990000	650.950000	975.020000	659.950000	1160.980000	655.910000	1346.990000	650.940000	1534.010000	638.920000	1697.060000	629.930000	1859.050000	677.960000	819.020000	561.930000
117.810000	672.960000	183.960000	630.920000	336.980000	636.980000	493.970000	640.970000	662.020000	647.940000	814.970000	650.980000	975.000000	660.000000	1160.970000	655.950000	1346.980000	650.990000	1534.010000	638.960000	1697.050000	629.980000	1859.020000	678.020000	819.030000	561.960000
117.820000	673.000000	183.950000	630.950000	336.960000	637.000000	493.970000	640.990000	662.020000	648.000000	815.000000	651.020000	975.010000	660.050000	1160.970000	655.990000	1346.990000	651.000000	1534.010000	638.980000	1697.050000	629.980000	1859.030000	678.020000	819.010000	561.970000
117.820000	672.960000	183.960000	630.940000	336.980000	636.980000	493.990000	640.970000	662.030000	647.970000	815.010000	650.990000	975.010000	660.010000	1160.990000	655.940000	1346.990000	650.990000	1534.020000	638.960000	1697.060000	629.970000	1859.060000	678.020000	819.040000	561.960000
117.850000	672.910000	183.960000	630.810000	336.990000	636.890000	493.990000	640.870000	662.020000	647.840000	814.990000	650.850000	975.020000	659.830000	1161.000000	655.790000	1346.980000	650.870000	1534.020000	638.850000	1697.070000	629.860000	1859.050000	677.920000	819.030000	561.840000
117.850000	672.960000	183.960000	630.850000	336.990000	636.950000	494.000000	640.970000	662.030000	647.930000	814.990000	650.950000	975.020000	659.980000	1160.990000	655.930000	1346.980000	650.970000	1534.010000	638.950000	1697.040000	629.950000	1859.070000	677.980000	819.040000	561.940000
117.840000	672.950000	183.950000	630.870000	336.990000	636.940000	493.990000	640.960000	662.020000	647.920000	814.990000	650.940000	975.010000	659.950000	1160.990000	655.940000	1346.990000	650.950000	1534.010000	638.950000	1697.050000	629.930000	1859.060000	677.980000	819.040000	561.940000
117.820000	672.970000	183.960000	630.940000	336.980000	636.960000	493.980000	640.970000	662.010000	647.940000	814.970000	650.980000	975.000000	660.010000	1160.990000	655.940000	1346.990000	650.980000	1534.000000	638.950000	1697.040000	629.940000	1859.020000	678.010000	819.030000	561.950000
117.840000	672.970000	183.960000	630.970000	336.980000	637.000000	493.990000	640.980000	662.030000	648.020000	815.010000	651.000000	975.010000	660.040000	1160.990000	655.950000	1347.000000	651.000000	1534.000000	638.980000	1697.050000	629.970000	1859.040000	678.020000	819.030000	561.970000
117.840000	672.970000	183.980000	630.980000	337.000000	637.020000	493.980000	640.990000	662.050000	648.010000	815.030000	651.010000	975.040000	660.050000	1161.010000	655.960000	1347.020000	651.010000	1534.010000	639.000000	1697.070000	629.970000	1859.080000	678.020000	819.030000	561.980000
117.850000	673.020000	184.000000	631.020000	337.020000	637.080000	494.010000	641.020000	662.070000	648.080000	815.060000	651.090000	975.050000	660.110000	1161.020000	656.090000	1347.040000	651.070000	1534.020000	639.010000	1697.080000	630.030000	1859.120000	678.050000	819.060000	562.070000
117.840000	673.070000	183.990000	631.100000	337.020000	637.170000	494.010000	641.140000	662.050000	648.150000	815.030000	651.160000	975.040000	660.220000	1161.010000	656.190000	1347.020000	651.150000	1534.020000	639.140000	1697.050000	630.120000	1859.090000	678.150000	819.060000	562.090000
117.840000	673.090000	183.990000	631.180000	337.030000	637.230000	494.020000	641.150000	662.070000	648.220000	815.070000	651.250000	975.090000	660.330000	1161.020000	656.200000	1347.040000	651.200000	1534.010000	639.150000	1697.070000	630.160000	1859.100000	678.180000	819.080000	562.180000
117.850000	673.100000	183.980000	631.200000	337.020000	637.240000	494.010000	641.190000	662.050000	648.290000	815.030000	651.280000	975.020000	660.360000	1161.000000	656.250000	1347.020000	651.240000	1534.010000	639.170000	1697.040000	630.230000	1859.050000	678.260000	819.070000	562.180000
117.830000	673.190000	183.960000	631.320000	337.020000	637.380000	494.010000	641.320000	662.050000	648.450000	815.040000	651.380000	975.030000	660.560000	1160.990000	656.410000	1347.020000	651.380000	1534.010000	639.310000	1697.030000	630.280000	1859.030000	678.290000	819.090000	562.280000
117.830000	673.200000	183.980000	631.340000	337.030000	637.390000	494.020000	641.320000	662.050000	648.840000	815.060000	651.400000	975.070000	660.800000	1161.020000	656.730000	1347.030000	651.370000	1534.010000	639.320000	1697.080000	630.320000	1859.070000	678.290000	819.100000	562.280000
117.830000	673.200000	183.980000	631.350000	337.030000	637.370000	494.020000	641.320000	662.050000	648.840000	815.050000	651.410000	975.060000	660.780000	1161.020000	656.730000	1347.030000	651.370000	1534.010000	639.320000	1697.070000	630.350000	1859.070000	678.320000	819.100000	562.270000
117.810000	673.170000	183.960000	631.330000	337.010000	637.340000	494.010000	641.290000	662.030000	648.790000	815.010000	651.370000	975.040000	660.750000	1160.990000	656.720000	1347.020000	651.350000	1533.990000	639.310000	1697.010000	630.310000	1859.010000	678.290000	819.030000	562.260000
117.820000	673.100000	183.950000	631.170000	337.020000	637.210000	494.010000	641.180000	662.030000	648.650000	815.020000	651.220000	975.020000	660.570000	1161.000000	656.550000	1347.010000	651.210000	1534.000000	639.170000	1697.020000	630.170000	1859.030000	678.190000	819.030000	562.130000
117.820000	673.090000	183.960000	631.170000	337.020000	637.220000	494.010000	641.170000	662.030000	648.630000	815.040000	651.230000	975.030000	660.300000	1160.990000	656.210000	1347.020000	651.220000	1534.000000	639.170000	1697.040000	630.160000	1859.050000	678.190000	819.090000	562.160000
117.810000	673.150000	183.900000	631.210000	336.960000	637.270000	493.900000	641.200000	661.970000	648.760000	814.960000	651.310000	974.930000	660.410000	1160.910000	656.270000	1346.940000	651.310000	1533.980000	639.250000	1696.990000	630.240000	1858.940000	678.230000	818.990000	562.160000
117.710000	673.090000	183.860000	631.210000	336.920000	637.240000	493.890000	641.200000	661.960000	648.640000	814.900000	651.220000	974.940000	660.340000	1160.890000	656.250000	1346.920000	651.210000	1533.920000	639.170000	1696.990000	630.210000	1858.870000	678.200000	818.990000	562.170000
117.830000	673.060000	183.950000	631.090000	337.010000	637.160000	493.990000	641.090000	661.980000	648.610000	815.000000	651.170000	975.020000	660.230000	1160.990000	656.130000	1346.970000	651.160000	1533.990000	639.130000	1697.040000	630.110000	1859.010000	678.150000	819.010000	562.120000
117.810000	673.050000	183.940000	631.070000	336.990000	637.150000	493.980000	641.090000	661.970000	648.580000	814.970000	651.140000	974.990000	660.180000	1160.960000	656.120000	1346.970000	651.140000	1533.980000	639.110000	1697.020000	630.090000	1859.000000	678.140000	819.000000	562.050000
117.810000	672.990000	183.950000	630.950000	336.990000	637.040000	493.980000	640.990000	662.010000	648.400000	815.010000	651.030000	975.010000	660.070000	1160.990000	656.010000	1346.980000	651.030000	1534.000000	639.010000	1697.050000	630.010000	1859.020000	678.030000	819.020000	562.000000
117.810000	672.990000	183.930000	630.970000	336.940000	637.030000	493.930000	641.000000	662.000000	648.040000	814.960000	651.030000	974.980000	660.060000	1160.960000	656.030000	1346.970000	651.040000	1533.980000	639.020000	1697.010000	630.040000	1858.960000	678.060000	819.010000	562.010000
117.810000	673.050000	183.930000	631.100000	336.950000	637.170000	493.940000	641.120000	661.990000	648.180000	814.970000	651.160000	974.960000	660.220000	1160.940000	656.170000	1346.970000	651.150000	1533.980000	639.140000	1697.000000	630.130000	1858.940000	678.140000	819.010000	562.120000
117.730000	673.060000	183.890000	631.100000	336.930000	637.160000	493.930000	641.120000	661.960000	648.180000	814.910000	651.170000	974.900000	660.210000	1160.920000	656.170000	1346.930000	651.150000	1533.970000	639.140000	1696.980000	630.150000	1858.930000	678.140000	818.930000	562.100000
117.760000	673.060000	183.910000	631.120000	336.890000	637.160000	493.890000	641.130000	661.950000	648.190000	814.930000	651.180000	974.920000	660.210000	1160.900000	656.160000	1346.910000	651.150000	1533.960000	639.130000	1697.010000	630.140000	1858.890000	678.130000	818.960000	562.100000
117.760000	673.000000	183.890000	630.990000	336.890000	637.050000	493.910000	641.040000	661.970000	648.060000	814.930000	651.040000	974.940000	660.060000	1160.910000	656.040000	1346.920000	651.060000	1533.970000	639.020000	1697.010000	630.020000	1858.920000	678.030000	818.950000	562.000000
117.760000	673.000000	183.900000	631.010000	336.890000	637.040000	493.900000	641.030000	661.960000	648.050000	814.920000	651.050000	974.930000	660.050000	1160.910000	656.050000	1346.920000	651.070000	1533.970000	639.020000	1697.010000	630.020000	1858.920000	678.040000	818.950000	562.010000
117.760000	673.000000	183.910000	631.010000	336.900000	637.050000	493.910000	641.050000	661.940000	648.060000	814.940000	651.060000	974.960000	660.080000	1160.910000	656.040000	1346.920000	651.080000	1533.980000	639.040000	1697.030000	630.040000	1858.930000	678.070000	818.960000	562.030000
117.760000	673.050000	183.900000	631.100000	336.890000	637.140000	493.900000	641.130000	661.930000	648.110000	814.910000	651.170000	974.940000	660.190000	1160.890000	656.170000	1346.910000	651.160000	1533.970000	639.130000	1697.000000	630.120000	1858.910000	678.160000	818.970000	562.100000
117.770000	673.060000	183.930000	631.110000	336.980000	637.150000	493.950000	641.130000	662.020000	648.170000	815.010000	651.160000	974.990000	660.210000	1161.000000	656.150000	1346.980000	651.180000	1533.980000	639.130000	1697.050000	630.120000	1859.000000	678.150000	818.990000	562.110000
117.770000	673.130000	183.900000	631.230000	336.890000	637.250000	493.920000	641.260000	661.940000	648.260000	814.920000	651.280000	974.960000	660.400000	1160.880000	656.330000	1346.940000	651.290000	1533.980000	639.250000	1697.010000	630.260000	1858.910000	678.250000	818.990000	562.210000
117.770000	673.140000	183.890000	631.240000	336.920000	637.260000	493.940000	641.280000	661.940000	648.310000	814.960000	651.310000	974.980000	660.670000	1160.920000	656.310000	1346.970000	651.310000	1533.990000	639.240000	1697.020000	630.260000	1858.960000	678.270000	818.990000	562.220000
117.780000	673.220000	183.940000	631.390000	336.970000	637.370000	494.010000	641.350000	662.000000	648.470000	815.000000	651.460000	975.000000	660.830000	1161.010000	656.460000	1347.000000	651.430000	1534.010000	639.350000	1697.060000	630.370000	1859.000000	678.370000	819.070000	562.280000
117.790000	673.220000	183.960000	631.760000	336.970000	637.370000	494.000000	641.350000	661.990000	648.830000	814.990000	651.830000	975.030000	660.820000	1161.020000	656.790000	1347.000000	651.860000	1534.010000	639.340000	1697.060000	630.360000	1859.000000	678.360000	819.080000	562.300000
117.810000	673.300000	183.990000	631.920000	337.060000	637.560000	494.040000	641.540000	662.070000	648.980000	815.050000	651.950000	975.070000	660.970000	1161.020000	656.940000	1347.060000	651.980000	1534.060000	639.440000	1697.080000	630.540000	1859.100000	678.460000	819.090000	562.400000
117.810000	673.310000	183.980000	631.910000	336.940000	637.980000	494.010000	641.970000	661.990000	648.970000	815.010000	651.940000	975.040000	660.970000	1161.010000	656.940000	1347.020000	651.980000	1534.070000	639.930000	1697.090000	630.950000	1859.050000	679.000000	819.100000	562.410000
117.810000	673.350000	183.980000	631.950000	336.960000	637.980000	494.010000	641.970000	661.990000	648.970000	815.020000	651.960000	975.030000	660.990000	1161.010000	656.940000	1347.010000	651.980000	1534.050000	639.950000	1697.080000	630.960000	1859.050000	679.010000	819.080000	562.430000
117.810000	673.330000	183.960000	631.950000	336.930000	637.970000	494.000000	641.970000	661.990000	648.960000	814.960000	651.960000	974.990000	660.990000	1160.980000	656.940000	1346.980000	651.970000	1534.040000	639.950000	1697.060000	630.960000	1859.020000	679.020000	819.060000	562.430000
117.800000	673.210000	183.940000	631.780000	336.920000	637.840000	493.970000	641.850000	661.990000	648.840000	814.950000	651.820000	975.000000	660.800000	1160.980000	656.790000	1346.980000	651.840000	1534.040000	639.810000	1697.050000	630.820000	1859.020000	678.910000	819.040000	562.280000
117.800000	673.220000	183.950000	631.790000	336.930000	637.850000	493.980000	641.850000	661.990000	648.840000	814.980000	651.840000	975.000000	660.820000	1160.990000	656.780000	1346.980000	651.840000	1534.040000	639.810000	1697.080000	630.840000	1859.070000	678.910000	819.040000	562.270000
117.790000	673.130000	183.930000	631.610000	336.900000	637.680000	493.970000	641.750000	661.990000	648.690000	814.940000	651.700000	974.970000	660.640000	1160.970000	656.630000	1346.950000	651.710000	1534.030000	639.660000	1697.060000	630.750000	1859.010000	678.800000	819.020000	562.160000
117.810000	673.040000	183.940000	631.080000	336.900000	637.510000	493.950000	641.630000	661.980000	648.540000	814.960000	651.500000	974.990000	660.160000	1160.990000	656.410000	1346.970000	651.520000	1534.040000	639.470000	1697.070000	630.590000	1859.060000	678.680000	819.020000	562.060000
117.800000	672.970000	183.930000	630.940000	336.940000	636.990000	493.950000	641.510000	661.980000	647.990000	814.980000	651.000000	974.970000	660.040000	1160.970000	655.990000	1346.970000	651.010000	1534.020000	638.960000	1697.050000	630.020000	1859.050000	678.550000	819.020000	561.970000
117.810000	672.980000	183.950000	630.980000	336.950000	637.030000	493.980000	641.010000	662.000000	648.000000	815.010000	651.040000	975.000000	660.040000	1160.980000	656.010000	1346.980000	651.010000	1534.020000	638.970000	1697.050000	630.020000	1859.030000	678.030000	819.030000	561.990000
117.790000	673.060000	183.920000	631.150000	336.940000	637.170000	493.960000	641.150000	661.990000	648.230000	814.980000	651.190000	974.980000	660.260000	1160.960000	656.160000	1346.960000	651.170000	1534.010000	639.120000	1697.040000	630.160000	1858.990000	678.170000	819.030000	562.100000
117.790000	673.050000	183.920000	631.140000	336.950000	637.170000	493.960000	641.150000	661.980000	648.210000	814.990000	651.180000	974.990000	660.250000	1160.970000	656.170000	1346.970000	651.160000	1534.000000	639.120000	1697.040000	630.160000	1859.000000	678.170000	819.020000	562.110000
117.800000	673.110000	183.940000	631.270000	336.960000	637.300000	493.980000	641.240000	662.000000	648.330000	815.000000	651.300000	974.990000	660.380000	1160.980000	656.300000	1346.980000	651.280000	1534.010000	639.230000	1697.040000	630.260000	1859.000000	678.280000	819.040000	562.220000
117.800000	673.110000	183.950000	631.250000	336.970000	637.290000	493.970000	641.240000	661.990000	648.340000	814.980000	651.320000	975.000000	660.400000	1160.980000	656.320000	1346.980000	651.310000	1534.000000	639.230000	1697.020000	630.270000	1859.000000	678.270000	819.040000	562.230000
117.790000	673.050000	183.930000	631.170000	336.960000	637.190000	493.950000	641.140000	661.980000	648.210000	814.970000	651.240000	974.990000	660.260000	1160.980000	656.160000	1346.980000	651.180000	1534.010000	639.110000	1697.020000	630.160000	1858.990000	678.180000	819.020000	562.110000
117.810000	673.040000	183.920000	631.130000	336.950000	637.160000	493.950000	641.130000	661.980000	648.200000	814.980000	651.160000	974.980000	660.220000	1160.960000	656.150000	1346.970000	651.160000	1534.010000	639.100000	1697.030000	630.140000	1859.000000	678.180000	819.020000	562.090000
117.820000	673.030000	183.940000	631.090000	336.960000	637.120000	493.970000	641.100000	661.990000	648.170000	814.990000	651.150000	975.010000	660.160000	1160.980000	656.130000	1346.990000	651.120000	1534.010000	639.080000	1697.050000	630.060000	1859.020000	678.130000	819.020000	562.080000
117.790000	673.030000	183.910000	631.090000	336.930000	637.120000	493.940000	641.110000	661.900000	648.150000	814.950000	651.160000	974.980000	660.180000	1160.960000	656.140000	1346.980000	651.130000	1534.000000	639.100000	1697.010000	630.130000	1858.980000	678.140000	819.000000	562.100000
117.790000	673.100000	183.890000	631.200000	336.920000	637.230000	493.930000	641.150000	661.920000	648.220000	814.970000	651.210000	974.970000	660.280000	1160.940000	656.200000	1346.960000	651.200000	1533.990000	639.190000	1697.010000	630.180000	1858.960000	678.200000	819.010000	562.200000
117.810000	673.110000	183.930000	631.220000	337.000000	637.280000	493.970000	641.240000	662.010000	648.310000	815.010000	651.310000	975.040000	660.350000	1160.980000	656.240000	1346.990000	651.240000	1533.990000	639.180000	1697.050000	630.200000	1859.010000	678.260000	819.020000	562.190000
117.780000	673.110000	183.940000	631.240000	336.990000	637.290000	493.960000	641.240000	661.990000	648.300000	814.980000	651.310000	974.980000	660.380000	1160.950000	656.290000	1347.000000	651.290000	1533.980000	639.200000	1697.050000	630.240000	1859.000000	678.250000	819.060000	562.210000
117.790000	673.140000	183.920000	631.320000	336.980000	637.350000	493.960000	641.280000	661.970000	648.370000	814.960000	651.390000	974.980000	660.430000	1160.950000	656.320000	1347.000000	651.330000	1533.980000	639.220000	1697.020000	630.310000	1858.990000	678.260000	819.050000	562.280000
117.780000	673.070000	183.920000	631.160000	336.970000	637.210000	493.950000	641.150000	661.970000	648.210000	814.960000	651.230000	975.000000	660.260000	1160.950000	656.170000	1346.970000	651.230000	1533.970000	639.130000	1697.030000	630.180000	1858.970000	678.160000	819.030000	562.160000
117.810000	673.010000	183.950000	631.030000	336.990000	637.080000	493.970000	641.040000	662.010000	648.100000	814.990000	651.100000	975.040000	660.090000	1161.030000	656.040000	1347.000000	651.110000	1533.990000	639.020000	1697.060000	630.050000	1859.040000	678.060000	819.010000	562.050000
117.820000	673.010000	183.950000	631.010000	336.990000	637.070000	493.980000	641.040000	662.020000	648.100000	814.990000	651.080000	975.020000	660.090000	1161.010000	656.040000	1347.000000	651.100000	1534.000000	639.020000	1697.060000	630.050000	1859.030000	678.060000	819.040000	562.030000
117.820000	672.950000	183.970000	630.890000	336.980000	637.000000	493.970000	641.010000	662.020000	647.970000	814.990000	650.990000	975.030000	660.020000	1160.990000	656.000000	1347.000000	651.010000	1534.010000	638.980000	1697.040000	629.990000	1859.030000	678.010000	819.030000	561.970000
117.820000	672.950000	183.970000	630.900000	336.990000	636.990000	493.990000	640.990000	662.020000	647.980000	815.020000	651.000000	975.060000	659.990000	1161.010000	655.970000	1347.000000	651.000000	1534.020000	638.950000	1697.060000	629.970000	1859.060000	677.990000	819.030000	561.950000
117.830000	672.930000	184.000000	630.830000	336.990000	636.900000	494.010000	640.920000	662.040000	647.910000	815.030000	650.910000	975.070000	659.930000	1161.030000	655.840000	1347.010000	650.910000	1534.020000	638.850000	1697.080000	629.910000	1859.090000	677.970000	819.040000	561.890000
117.830000	672.890000	183.970000	630.760000	336.970000	636.880000	493.990000	640.900000	662.020000	647.880000	815.000000	650.850000	975.030000	659.860000	1161.010000	655.830000	1346.980000	650.870000	1534.020000	638.830000	1697.060000	629.840000	1859.050000	677.890000	819.000000	561.870000
117.830000	672.880000	183.970000	630.690000	336.960000	636.760000	493.980000	640.820000	662.010000	647.730000	814.990000	650.780000	975.030000	659.770000	1161.010000	655.680000	1346.980000	650.770000	1534.010000	638.710000	1697.070000	629.770000	1859.060000	677.820000	819.010000	561.760000
117.940000	672.800000	184.060000	630.460000	337.060000	636.630000	494.080000	640.680000	662.130000	647.570000	815.110000	650.590000	975.130000	659.470000	1161.140000	655.450000	1347.100000	650.620000	1534.100000	638.550000	1697.170000	629.610000	1859.230000	677.700000	819.130000	561.630000
117.850000	672.830000	183.940000	630.210000	336.950000	636.730000	493.970000	640.790000	662.010000	647.310000	815.010000	650.300000	975.010000	659.380000	1160.990000	655.340000	1347.000000	650.280000	1534.000000	638.220000	1697.070000	629.200000	1859.050000	677.810000	819.010000	561.740000
117.930000	672.830000	184.040000	630.190000	337.030000	636.730000	494.020000	640.780000	662.060000	647.280000	815.080000	650.260000	975.100000	659.350000	1161.080000	655.260000	1347.060000	650.250000	1534.070000	638.190000	1697.100000	629.200000	1859.190000	677.780000	819.080000	561.720000
117.820000	672.900000	183.950000	630.370000	336.950000	636.850000	493.980000	640.890000	662.000000	647.460000	815.010000	650.430000	975.050000	659.570000	1160.970000	655.440000	1346.990000	650.430000	1534.000000	638.330000	1697.060000	629.340000	1859.040000	677.860000	819.020000	561.800000
117.840000	672.950000	183.940000	630.480000	336.950000	636.880000	493.980000	640.890000	661.980000	647.860000	814.990000	650.900000	975.020000	659.950000	1160.970000	655.890000	1346.980000	650.920000	1534.000000	638.380000	1697.050000	629.470000	1859.010000	677.940000	819.030000	561.880000
117.830000	672.950000	183.960000	630.890000	336.970000	636.950000	493.990000	640.990000	662.000000	648.000000	814.990000	650.920000	975.020000	659.960000	1160.980000	655.900000	1346.990000	650.990000	1534.000000	638.420000	1697.060000	629.910000	1859.040000	677.960000	819.040000	561.900000
117.830000	672.950000	183.970000	630.840000	336.960000	636.920000	493.980000	640.900000	662.000000	647.910000	814.990000	650.920000	975.020000	659.950000	1160.980000	655.900000	1346.980000	650.910000	1534.000000	638.390000	1697.070000	629.910000	1859.030000	677.960000	819.030000	561.870000
117.830000	672.900000	183.970000	630.760000	336.960000	636.890000	493.980000	640.900000	662.000000	647.870000	815.000000	650.870000	975.010000	659.810000	1160.990000	655.850000	1346.990000	650.870000	1534.000000	638.390000	1697.070000	629.850000	1859.060000	677.890000	819.030000	561.860000
117.830000	672.900000	183.950000	630.700000	336.930000	636.790000	493.950000	640.830000	661.980000	647.800000	814.940000	650.780000	974.990000	659.780000	1160.980000	655.740000	1346.960000	650.830000	1534.000000	638.280000	1697.040000	629.790000	1859.010000	677.880000	819.000000	561.770000
117.840000	672.820000	184.030000	630.540000	337.000000	636.690000	494.050000	640.730000	662.070000	647.700000	815.020000	650.690000	975.100000	659.610000	1161.080000	655.590000	1347.030000	650.690000	1534.020000	638.160000	1697.110000	629.680000	1859.090000	677.760000	819.080000	561.670000
117.850000	672.880000	183.930000	630.370000	336.920000	636.820000	493.930000	640.840000	661.940000	647.840000	814.940000	650.820000	974.970000	659.590000	1160.940000	655.420000	1346.960000	650.790000	1533.980000	638.290000	1697.020000	629.830000	1859.010000	677.880000	818.960000	561.780000
117.760000	672.810000	183.930000	630.170000	336.880000	636.670000	493.920000	640.720000	661.940000	647.670000	814.900000	650.620000	974.950000	659.620000	1160.940000	655.220000	1346.910000	650.650000	1533.940000	638.150000	1697.020000	629.670000	1858.940000	677.780000	818.950000	561.640000
117.770000	672.820000	183.930000	630.180000	336.880000	636.660000	493.930000	640.730000	661.940000	647.680000	814.930000	650.220000	974.950000	659.600000	1160.930000	655.220000	1346.920000	650.660000	1533.950000	638.150000	1697.030000	629.680000	1858.960000	677.760000	818.960000	561.620000
117.790000	672.760000	183.920000	630.060000	336.880000	636.620000	493.920000	640.670000	661.950000	647.550000	814.930000	650.150000	974.950000	659.540000	1160.930000	655.180000	1346.920000	650.600000	1533.960000	638.060000	1697.050000	629.590000	1858.970000	677.730000	818.970000	561.560000
117.780000	672.820000	183.930000	630.170000	336.890000	636.650000	493.910000	640.700000	661.960000	647.220000	814.930000	650.210000	974.930000	659.290000	1160.930000	655.170000	1346.920000	650.620000	1533.960000	638.150000	1697.050000	629.650000	1858.970000	677.710000	818.980000	561.600000
117.770000	672.790000	183.920000	630.150000	336.880000	636.620000	493.920000	640.680000	661.930000	647.200000	814.920000	650.180000	974.920000	659.260000	1160.930000	655.170000	1346.920000	650.620000	1533.970000	638.120000	1697.030000	629.620000	1858.960000	677.710000	818.970000	561.590000
117.860000	672.770000	183.950000	630.050000	336.910000	636.560000	493.950000	640.590000	661.970000	647.110000	814.960000	650.100000	974.990000	659.150000	1160.950000	655.070000	1346.960000	650.550000	1533.970000	638.020000	1697.070000	629.570000	1859.010000	677.670000	818.970000	561.430000
117.830000	672.840000	183.930000	630.220000	336.910000	636.750000	493.940000	640.750000	661.960000	647.280000	814.940000	650.300000	974.960000	659.380000	1160.930000	655.260000	1346.960000	650.270000	1533.960000	638.170000	1697.060000	629.710000	1858.990000	677.790000	819.020000	561.140000
117.740000	672.860000	183.890000	630.300000	336.850000	636.780000	493.870000	640.820000	661.930000	647.390000	814.900000	650.380000	974.870000	659.730000	1160.910000	655.400000	1346.920000	650.330000	1533.950000	638.290000	1697.020000	629.810000	1858.960000	677.860000	818.980000	561.240000
117.730000	672.920000	183.870000	630.520000	336.870000	636.910000	493.880000	640.930000	661.930000	647.900000	814.900000	650.590000	974.880000	659.930000	1160.920000	655.920000	1346.920000	650.530000	1533.940000	638.420000	1697.000000	629.920000	1858.930000	677.970000	819.000000	561.350000
117.780000	672.950000	183.900000	630.900000	336.900000	636.950000	493.900000	640.970000	661.950000	647.980000	814.940000	650.960000	974.940000	660.000000	1160.920000	655.950000	1346.930000	650.960000	1533.950000	638.910000	1696.990000	629.950000	1858.930000	677.980000	818.990000	561.410000
117.780000	672.960000	183.910000	630.940000	336.910000	636.970000	493.930000	640.980000	661.960000	647.980000	814.950000	650.980000	974.960000	660.010000	1160.920000	655.950000	1346.940000	650.990000	1533.980000	638.950000	1697.000000	629.970000	1858.950000	677.970000	818.990000	561.420000
117.760000	672.950000	183.870000	630.900000	336.890000	636.930000	493.900000	640.940000	661.930000	647.980000	814.900000	650.910000	974.950000	659.980000	1160.900000	655.950000	1346.920000	650.970000	1533.970000	638.920000	1696.990000	629.940000	1858.920000	677.960000	818.990000	561.390000
117.750000	672.960000	183.890000	630.960000	336.880000	637.010000	493.880000	640.990000	661.920000	648.030000	814.910000	651.010000	974.930000	660.020000	1160.880000	656.050000	1346.900000	651.020000	1533.970000	638.960000	1696.990000	629.990000	1858.900000	678.030000	819.000000	561.520000
117.840000	672.970000	183.970000	630.940000	336.980000	636.990000	493.980000	640.980000	662.010000	648.000000	815.010000	650.990000	975.030000	660.020000	1160.990000	656.010000	1347.000000	651.010000	1534.040000	638.950000	1697.040000	629.940000	1859.010000	678.010000	819.020000	561.940000
117.730000	672.990000	183.850000	630.980000	336.870000	637.040000	493.870000	641.010000	661.900000	648.070000	814.910000	651.050000	974.910000	660.100000	1160.870000	656.060000	1346.900000	651.070000	1533.950000	639.050000	1696.970000	630.040000	1858.860000	678.090000	818.960000	562.020000
117.740000	673.070000	183.880000	631.150000	336.890000	637.180000	493.980000	641.150000	661.930000	648.230000	814.940000	651.180000	974.950000	660.260000	1160.900000	656.200000	1346.930000	651.180000	1533.960000	639.140000	1697.000000	630.170000	1858.910000	678.190000	818.970000	562.140000
117.750000	673.110000	183.900000	631.160000	336.910000	637.200000	493.950000	641.170000	661.950000	648.260000	814.950000	651.220000	974.960000	660.340000	1160.920000	656.250000	1346.950000	651.240000	1533.960000	639.170000	1697.010000	630.200000	1858.930000	678.230000	818.970000	562.130000
117.850000	673.110000	183.950000	631.230000	337.000000	637.230000	493.960000	641.180000	662.020000	648.290000	814.990000	651.260000	974.990000	660.370000	1160.950000	656.280000	1346.980000	651.260000	1533.990000	639.180000	1697.030000	630.220000	1858.970000	678.230000	819.080000	562.160000
117.810000	673.170000	183.920000	631.290000	336.950000	637.280000	493.960000	641.290000	661.970000	648.340000	814.960000	651.360000	974.980000	660.440000	1160.930000	656.310000	1346.970000	651.300000	1533.980000	639.280000	1697.010000	630.310000	1858.960000	678.310000	818.970000	562.170000
117.820000	673.110000	183.970000	631.270000	337.010000	637.250000	493.980000	641.240000	662.030000	648.340000	815.030000	651.310000	975.010000	660.660000	1161.020000	656.290000	1347.000000	651.270000	1534.000000	639.180000	1697.030000	630.240000	1859.020000	678.260000	819.080000	562.190000
117.820000	673.120000	183.960000	631.270000	337.010000	637.230000	493.980000	641.230000	662.020000	648.340000	815.030000	651.290000	975.020000	660.650000	1160.990000	656.290000	1346.990000	651.260000	1534.000000	639.180000	1697.040000	630.240000	1859.030000	678.260000	819.070000	562.170000
117.830000	673.100000	183.970000	631.160000	337.000000	637.190000	494.000000	641.190000	662.040000	648.280000	815.030000	651.220000	975.020000	660.560000	1160.970000	656.260000	1347.000000	651.230000	1534.010000	639.170000	1697.050000	630.190000	1859.020000	678.240000	819.060000	562.160000
117.810000	673.150000	183.960000	631.250000	336.990000	637.280000	494.000000	641.220000	662.020000	648.330000	815.010000	651.310000	974.990000	660.400000	1160.980000	656.280000	1347.000000	651.280000	1534.010000	639.190000	1697.040000	630.240000	1859.010000	678.260000	819.050000	562.160000
117.820000	673.140000	183.950000	631.270000	336.990000	637.290000	494.000000	641.210000	662.020000	648.320000	815.010000	651.300000	975.010000	660.380000	1160.980000	656.290000	1347.000000	651.280000	1534.010000	639.190000	1697.050000	630.240000	1859.020000	678.260000	819.060000	562.180000
117.830000	673.290000	183.970000	631.570000	337.020000	637.490000	494.010000	641.400000	662.020000	648.670000	815.050000	651.570000	975.040000	660.750000	1161.000000	656.570000	1347.040000	651.540000	1534.010000	639.450000	1697.070000	630.430000	1859.050000	678.430000	819.070000	562.320000
117.830000	673.350000	183.980000	631.950000	336.980000	637.990000	494.000000	641.990000	662.020000	648.990000	814.990000	651.990000	975.020000	661.040000	1161.000000	657.000000	1347.010000	651.990000	1534.020000	639.940000	1697.070000	630.970000	1859.070000	679.040000	819.080000	562.450000
117.810000	673.360000	183.960000	631.950000	336.970000	638.000000	493.990000	641.990000	662.000000	649.000000	814.980000	651.990000	974.990000	661.040000	1160.980000	656.980000	1347.010000	651.990000	1534.020000	639.960000	1697.050000	630.980000	1859.040000	679.590000	819.030000	562.980000
117.890000	673.240000	184.020000	631.800000	337.020000	637.890000	494.080000	641.890000	662.120000	648.870000	815.070000	651.850000	975.100000	660.860000	1161.090000	656.790000	1347.110000	651.880000	1534.080000	639.840000	1697.150000	630.840000	1859.210000	679.390000	819.090000	562.870000
117.880000	673.230000	184.020000	631.810000	337.010000	637.890000	494.060000	641.870000	662.040000	648.870000	815.040000	651.860000	975.090000	660.870000	1161.060000	656.800000	1347.030000	651.880000	1534.060000	639.830000	1697.120000	630.840000	1859.120000	678.930000	819.090000	562.850000
117.790000	673.180000	183.980000	631.740000	336.960000	637.790000	493.960000	641.850000	662.030000	648.820000	815.010000	651.800000	975.020000	660.740000	1161.030000	656.730000	1347.030000	651.820000	1534.050000	639.810000	1697.080000	630.780000	1859.100000	678.850000	819.040000	562.810000
117.790000	673.170000	183.920000	631.700000	336.900000	637.770000	493.940000	641.820000	661.970000	648.820000	814.940000	651.740000	974.970000	660.750000	1160.930000	656.720000	1346.950000	651.790000	1533.990000	639.800000	1697.040000	630.800000	1858.990000	678.870000	818.970000	562.740000
117.810000	673.060000	183.950000	631.460000	336.930000	637.580000	493.940000	641.690000	661.990000	648.630000	814.950000	651.540000	974.990000	660.460000	1160.960000	656.460000	1346.960000	651.600000	1534.000000	639.580000	1697.050000	630.630000	1859.030000	678.750000	818.950000	562.590000
117.780000	673.050000	183.900000	631.090000	336.930000	637.100000	493.940000	641.580000	661.950000	648.100000	814.930000	651.110000	974.950000	660.180000	1160.920000	656.130000	1346.960000	651.140000	1533.990000	639.040000	1697.010000	630.110000	1858.980000	678.730000	819.000000	562.080000
117.810000	672.990000	183.930000	630.990000	336.950000	637.050000	493.950000	641.050000	661.970000	648.040000	814.970000	651.040000	974.980000	660.100000	1160.960000	656.030000	1346.990000	651.060000	1533.990000	639.040000	1697.030000	630.020000	1859.040000	678.620000	819.000000	562.000000
117.810000	673.000000	183.930000	630.960000	336.950000	637.000000	493.950000	641.030000	661.960000	648.030000	814.980000	651.010000	974.980000	660.060000	1160.960000	656.010000	1346.970000	651.030000	1534.000000	639.010000	1697.040000	629.980000	1859.030000	678.600000	819.000000	561.990000
117.790000	672.990000	183.930000	630.960000	336.940000	636.990000	493.950000	641.010000	661.950000	648.020000	814.970000	651.000000	974.970000	660.060000	1160.960000	656.010000	1346.970000	651.030000	1533.990000	639.000000	1697.040000	629.980000	1859.000000	678.590000	819.000000	561.970000
117.800000	672.990000	183.930000	630.960000	336.930000	636.990000	493.950000	641.000000	661.970000	648.010000	814.980000	651.010000	974.980000	660.060000	1160.950000	656.010000	1346.970000	651.030000	1533.990000	638.990000	1697.050000	629.990000	1859.030000	678.580000	819.010000	561.980000
117.810000	672.940000	183.950000	630.860000	336.940000	636.900000	493.970000	640.920000	661.960000	647.920000	814.980000	650.920000	975.000000	659.930000	1160.980000	655.880000	1346.980000	650.930000	1534.020000	638.900000	1697.060000	629.920000	1859.050000	678.480000	819.010000	561.940000
117.820000	672.980000	183.940000	630.950000	336.960000	636.970000	493.970000	641.000000	661.990000	647.940000	815.000000	650.960000	975.000000	660.020000	1160.970000	656.020000	1346.990000	650.990000	1534.020000	638.930000	1697.050000	629.950000	1859.010000	678.000000	819.010000	561.970000
117.890000	672.930000	184.000000	630.830000	337.010000	636.930000	494.040000	640.930000	662.050000	647.880000	815.050000	650.910000	975.080000	659.900000	1161.030000	655.850000	1347.050000	650.900000	1534.040000	638.890000	1697.070000	629.870000	1859.130000	677.920000	819.040000	561.870000
117.860000	672.920000	183.990000	630.840000	336.990000	636.930000	493.970000	640.920000	661.990000	647.880000	814.980000	650.910000	975.020000	659.900000	1161.010000	655.870000	1347.010000	650.910000	1534.040000	638.890000	1697.070000	629.870000	1859.010000	677.940000	819.030000	561.880000
117.850000	672.970000	183.970000	630.910000	336.990000	637.000000	493.990000	641.000000	662.010000	647.980000	815.000000	650.970000	975.060000	659.980000	1161.010000	655.920000	1347.000000	650.960000	1534.030000	638.920000	1697.070000	629.910000	1859.020000	677.990000	819.030000	561.930000
117.840000	672.980000	183.960000	630.990000	336.990000	637.050000	493.980000	641.010000	662.000000	648.010000	814.990000	651.040000	975.010000	660.030000	1160.990000	656.040000	1347.010000	651.050000	1534.000000	639.010000	1697.050000	630.020000	1858.990000	678.040000	819.040000	562.030000
117.860000	672.990000	183.990000	630.990000	337.020000	637.070000	494.000000	641.020000	662.030000	648.020000	815.020000	651.040000	975.050000	660.040000	1161.010000	656.030000	1347.040000	651.050000	1534.020000	639.010000	1697.090000	630.020000	1859.060000	678.050000	819.040000	562.020000
117.860000	672.990000	183.980000	630.990000	337.010000	637.050000	494.010000	641.020000	662.030000	648.030000	815.030000	651.040000	975.040000	660.030000	1161.020000	656.020000	1347.030000	651.030000	1534.020000	639.010000	1697.070000	630.010000	1859.070000	678.050000	819.040000	562.020000
117.840000	673.040000	183.980000	631.090000	337.020000	637.150000	494.010000	641.130000	662.050000	648.150000	815.030000	651.140000	975.020000	660.160000	1161.010000	656.150000	1347.040000	651.150000	1534.010000	639.120000	1697.070000	630.110000	1859.070000	678.130000	819.060000	562.080000
117.840000	673.030000	183.960000	631.070000	337.000000	637.130000	494.020000	641.080000	662.040000	648.140000	815.010000	651.110000	975.020000	660.140000	1161.000000	656.130000	1347.030000	651.110000	1534.020000	639.090000	1697.070000	630.090000	1859.050000	678.120000	819.060000	562.070000
117.830000	673.030000	183.970000	631.080000	337.030000	637.150000	494.010000	641.100000	662.040000	648.130000	815.020000	651.130000	975.050000	660.150000	1161.020000	656.140000	1347.030000	651.120000	1534.020000	639.100000	1697.070000	630.100000	1859.070000	678.120000	819.050000	562.080000
117.840000	673.000000	183.980000	630.980000	337.020000	637.080000	494.030000	641.060000	662.030000	648.040000	815.040000	651.060000	975.060000	660.060000	1161.030000	656.030000	1347.050000	651.050000	1534.030000	638.990000	1697.090000	630.030000	1859.080000	678.040000	819.060000	562.000000
117.860000	673.010000	184.000000	631.010000	337.030000	637.110000	494.040000	641.060000	662.050000	648.080000	815.050000	651.090000	975.070000	660.130000	1161.040000	656.050000	1347.050000	651.080000	1534.040000	639.060000	1697.100000	630.040000	1859.090000	678.110000	819.090000	562.020000
117.870000	673.010000	184.020000	631.010000	337.040000	637.110000	494.050000	641.050000	662.070000	648.080000	815.070000	651.060000	975.110000	660.100000	1161.060000	656.060000	1347.060000	651.080000	1534.060000	639.040000	1697.100000	630.030000	1859.130000	678.070000	819.100000	562.030000
117.860000	672.940000	184.000000	630.910000	337.010000	636.990000	494.030000	640.960000	662.060000	647.970000	815.010000	650.980000	975.070000	659.980000	1161.040000	655.930000	1347.020000	650.990000	1534.040000	638.950000	1697.070000	629.950000	1859.100000	678.020000	819.070000	561.920000
117.780000	673.010000	183.910000	631.040000	336.930000	637.090000	493.950000	641.060000	661.980000	648.100000	814.950000	651.070000	974.960000	660.120000	1160.940000	656.070000	1346.960000	651.090000	1533.990000	639.060000	1697.030000	630.060000	1858.970000	678.110000	819.010000	562.020000
117.790000	673.010000	183.940000	631.030000	336.980000	637.090000	493.950000	641.060000	662.030000	648.100000	814.970000	651.070000	974.970000	660.110000	1160.960000	656.070000	1346.970000	651.080000	1533.980000	639.050000	1697.040000	630.050000	1859.020000	678.080000	819.030000	562.020000
117.810000	672.940000	183.940000	630.900000	336.960000	636.960000	493.970000	640.950000	662.030000	647.950000	814.960000	650.950000	974.990000	659.960000	1160.970000	655.930000	1346.950000	650.950000	1534.000000	638.920000	1697.040000	629.950000	1859.030000	677.990000	819.020000	561.900000
117.900000	672.940000	184.020000	630.920000	337.020000	636.980000	494.060000	640.960000	662.050000	647.950000	815.060000	650.970000	975.100000	659.990000	1161.080000	655.940000	1347.040000	650.980000	1534.020000	638.930000	1697.110000	629.940000	1859.170000	678.000000	819.120000	561.940000
117.800000	673.020000	183.940000	631.050000	336.980000	637.100000	493.980000	641.060000	662.020000	648.100000	814.990000	651.100000	974.990000	660.150000	1160.970000	656.080000	1346.970000	651.080000	1534.000000	639.080000	1697.030000	630.080000	1859.020000	678.100000	819.020000	562.050000
117.890000	673.010000	183.970000	631.020000	337.020000	637.070000	494.000000	641.030000	662.030000	648.100000	815.040000	651.060000	975.050000	660.100000	1161.010000	656.050000	1347.000000	651.060000	1534.050000	639.040000	1697.070000	630.020000	1859.080000	678.050000	819.090000	562.060000
117.860000	673.000000	183.950000	631.010000	337.010000	637.070000	494.000000	641.030000	662.030000	648.090000	815.020000	651.050000	975.040000	660.090000	1161.010000	656.050000	1347.000000	651.060000	1534.050000	639.030000	1697.050000	630.000000	1859.090000	678.060000	819.030000	562.020000
117.870000	673.010000	183.990000	631.010000	337.030000	637.090000	494.010000	641.040000	662.050000	648.090000	815.050000	651.080000	975.060000	660.110000	1161.030000	656.060000	1347.030000	651.080000	1534.050000	639.030000	1697.090000	630.020000	1859.120000	678.080000	819.130000	562.050000
117.860000	673.060000	183.980000	631.140000	337.020000	637.160000	494.020000	641.150000	662.050000	648.150000	815.030000	651.180000	975.060000	660.230000	1161.020000	656.190000	1347.030000	651.130000	1534.040000	639.080000	1697.090000	630.110000	1859.100000	678.150000	819.070000	562.110000
117.860000	673.010000	183.980000	631.010000	337.020000	637.080000	494.020000	641.040000	662.040000	648.090000	815.030000	651.090000	975.060000	660.140000	1161.020000	656.060000	1347.030000	651.090000	1534.040000	639.060000	1697.080000	630.030000	1859.080000	678.100000	819.040000	562.030000
117.840000	673.020000	183.940000	631.060000	337.000000	637.100000	493.950000	641.030000	662.020000	648.110000	815.000000	651.100000	975.040000	660.160000	1160.990000	656.070000	1347.010000	651.080000	1534.030000	639.070000	1697.040000	630.070000	1859.040000	678.120000	819.030000	562.030000
117.840000	672.960000	183.970000	630.910000	337.020000	636.990000	494.040000	640.960000	662.040000	647.990000	815.030000	651.000000	975.040000	660.000000	1161.020000	655.950000	1347.040000	650.980000	1534.040000	638.960000	1697.090000	629.960000	1859.090000	678.010000	819.120000	561.940000
117.860000	672.960000	184.000000	630.960000	337.020000	637.010000	494.040000	640.970000	662.030000	647.990000	815.050000	651.010000	975.070000	660.010000	1161.020000	655.950000	1347.040000	650.990000	1534.040000	638.980000	1697.100000	629.980000	1859.120000	678.030000	819.110000	561.970000
117.840000	673.010000	183.950000	631.000000	336.990000	637.060000	494.000000	641.040000	662.020000	648.090000	815.020000	651.060000	975.030000	660.090000	1161.000000	656.060000	1347.000000	651.050000	1534.030000	639.060000	1697.050000	630.060000	1859.050000	678.070000	819.030000	561.990000
117.830000	673.030000	183.950000	631.130000	336.990000	637.150000	494.000000	641.090000	662.020000	648.200000	814.990000	651.160000	975.030000	660.230000	1161.000000	656.090000	1347.010000	651.170000	1534.020000	639.100000	1697.040000	630.140000	1859.030000	678.160000	819.030000	562.090000
117.820000	673.070000	183.950000	631.130000	337.000000	637.190000	494.010000	641.130000	662.020000	648.220000	815.000000	651.190000	975.040000	660.250000	1161.000000	656.140000	1347.000000	651.180000	1534.020000	639.120000	1697.040000	630.160000	1859.040000	678.170000	819.030000	562.120000
117.820000	673.070000	183.950000	631.110000	337.000000	637.170000	494.000000	641.130000	662.020000	648.220000	814.990000	651.180000	975.040000	660.250000	1161.000000	656.140000	1347.000000	651.170000	1534.020000	639.120000	1697.050000	630.150000	1859.020000	678.160000	819.030000	562.110000
117.860000	673.050000	184.010000	631.110000	337.040000	637.170000	494.020000	641.130000	662.060000	648.180000	815.050000	651.150000	975.070000	660.200000	1161.040000	656.140000	1347.040000	651.130000	1534.040000	639.110000	1697.080000	630.090000	1859.100000	678.150000	819.080000	562.110000
117.840000	673.050000	183.920000	631.110000	336.980000	637.150000	493.950000	641.120000	662.030000	648.160000	815.000000	651.150000	975.040000	660.200000	1160.940000	656.160000	1346.980000	651.140000	1534.020000	639.120000	1697.050000	630.110000	1859.030000	678.150000	819.010000	562.110000
117.840000	673.060000	184.020000	631.160000	337.050000	637.200000	494.050000	641.150000	662.070000	648.190000	815.070000	651.210000	975.090000	660.250000	1161.060000	656.180000	1347.080000	651.180000	1534.030000	639.140000	1697.090000	630.130000	1859.120000	678.190000	819.080000	562.120000
117.840000	673.060000	184.000000	631.140000	337.030000	637.210000	494.020000	641.150000	662.080000	648.190000	815.070000	651.220000	975.080000	660.260000	1161.040000	656.210000	1347.050000	651.190000	1534.020000	639.140000	1697.070000	630.130000	1859.100000	678.190000	819.090000	562.120000
117.820000	673.060000	183.970000	631.110000	337.010000	637.170000	494.000000	641.140000	662.030000	648.180000	815.010000	651.170000	975.020000	660.230000	1161.000000	656.170000	1346.970000	651.160000	1534.000000	639.130000	1697.060000	630.130000	1859.000000	678.150000	819.070000	562.140000
117.830000	673.040000	183.970000	631.080000	337.000000	637.170000	494.000000	641.130000	662.030000	648.140000	815.010000	651.150000	975.030000	660.200000	1161.000000	656.150000	1346.980000	651.140000	1534.000000	639.120000	1697.040000	630.090000	1859.030000	678.130000	819.050000	562.130000
117.800000	673.040000	183.930000	631.110000	337.000000	637.170000	493.970000	641.140000	662.020000	648.150000	814.990000	651.160000	975.010000	660.220000	1160.960000	656.160000	1346.980000	651.170000	1533.990000	639.130000	1697.030000	630.120000	1859.010000	678.140000	819.040000	562.120000
117.880000	673.020000	184.010000	631.000000	337.020000	637.120000	494.000000	641.040000	662.030000	648.090000	815.040000	651.080000	975.040000	660.100000	1161.010000	656.060000	1347.020000	651.080000	1534.010000	639.080000	1697.080000	630.040000	1859.070000	678.080000	819.080000	562.080000
117.790000	673.040000	183.920000	631.070000	336.960000	637.120000	493.960000	641.130000	662.010000	648.120000	814.980000	651.140000	975.010000	660.160000	1160.970000	656.170000	1346.940000	651.140000	1533.960000	639.120000	1697.040000	630.110000	1858.980000	678.130000	819.010000	562.090000
117.880000	673.040000	183.960000	631.060000	337.020000	637.120000	493.990000	641.100000	662.040000	648.120000	815.030000	651.130000	975.040000	660.140000	1161.050000	656.120000	1347.010000	651.120000	1534.030000	639.100000	1697.060000	630.070000	1859.080000	678.110000	819.080000	562.080000
117.860000	673.020000	183.960000	631.040000	337.000000	637.080000	493.960000	641.070000	662.030000	648.100000	814.990000	651.080000	975.030000	660.100000	1160.960000	656.110000	1346.970000	651.080000	1534.020000	639.070000	1697.040000	630.050000	1859.020000	678.090000	819.060000	562.060000
117.860000	673.020000	183.970000	631.040000	337.010000	637.080000	493.980000	641.050000	662.040000	648.100000	815.020000	651.080000	975.040000	660.110000	1161.000000	656.100000	1347.000000	651.080000	1534.020000	639.060000	1697.070000	630.070000	1859.040000	678.080000	819.060000	562.050000
117.850000	673.070000	183.960000	631.120000	337.000000	637.180000	493.980000	641.140000	662.030000	648.230000	814.980000	651.180000	975.010000	660.240000	1160.990000	656.140000	1346.980000	651.140000	1534.010000	639.100000	1697.040000	630.110000	1859.010000	678.140000	819.070000	562.130000
117.840000	673.070000	183.950000	631.120000	337.000000	637.180000	493.980000	641.150000	662.030000	648.220000	814.990000	651.170000	975.010000	660.210000	1160.990000	656.150000	1346.990000	651.130000	1534.010000	639.100000	1697.040000	630.130000	1859.030000	678.140000	819.040000	562.120000
117.830000	673.060000	183.960000	631.100000	336.990000	637.150000	493.980000	641.130000	662.030000	648.200000	815.010000	651.130000	975.010000	660.200000	1160.990000	656.130000	1347.000000	651.120000	1534.010000	639.100000	1697.050000	630.100000	1859.030000	678.130000	819.030000	562.040000
117.850000	672.990000	183.980000	630.980000	336.990000	637.010000	494.000000	641.010000	662.040000	648.020000	815.040000	651.030000	975.020000	660.040000	1161.000000	655.980000	1347.000000	651.000000	1534.020000	638.980000	1697.080000	630.000000	1859.050000	678.020000	819.040000	562.010000
117.860000	673.000000	184.000000	630.990000	337.020000	637.040000	494.010000	641.030000	662.060000	648.040000	815.050000	651.050000	975.060000	660.060000	1161.010000	656.010000	1347.060000	651.040000	1534.040000	638.990000	1697.090000	630.000000	1859.100000	678.030000	819.100000	562.020000
117.880000	673.010000	184.000000	631.030000	337.020000	637.100000	494.020000	641.060000	662.060000	648.110000	815.050000	651.100000	975.060000	660.100000	1161.030000	656.050000	1347.070000	651.110000	1534.040000	639.080000	1697.100000	630.070000	1859.120000	678.060000	819.100000	562.120000
117.870000	673.030000	183.980000	631.050000	337.010000	637.110000	494.010000	641.070000	662.040000	648.120000	815.030000	651.120000	975.050000	660.150000	1161.010000	656.080000	1347.060000	651.110000	1534.030000	639.080000	1697.070000	630.080000	1859.070000	678.110000	819.090000	562.110000
117.880000	673.020000	184.000000	631.020000	337.030000	637.080000	494.020000	641.050000	662.050000	648.050000	815.060000	651.070000	975.060000	660.100000	1161.030000	656.060000	1347.080000	651.050000	1534.040000	638.990000	1697.110000	630.030000	1859.130000	678.060000	819.090000	562.020000
117.810000	673.010000	183.930000	631.040000	336.970000	637.060000	493.920000	641.060000	661.980000	648.080000	814.980000	651.090000	974.990000	660.110000	1160.980000	656.070000	1346.990000	651.070000	1533.970000	639.020000	1697.030000	630.050000	1859.010000	678.090000	818.980000	562.030000
117.900000	673.070000	184.010000	631.150000	337.060000	637.170000	494.030000	641.100000	662.080000	648.160000	815.080000	651.170000	975.080000	660.240000	1161.080000	656.170000	1347.060000	651.130000	1534.030000	639.120000	1697.100000	630.130000	1859.140000	678.150000	819.120000	562.130000
117.880000	673.050000	183.990000	631.100000	337.000000	637.110000	494.010000	641.100000	662.050000	648.120000	815.030000	651.120000	975.040000	660.170000	1160.990000	656.150000	1347.040000	651.120000	1534.020000	639.100000	1697.050000	630.110000	1859.070000	678.120000	819.090000	562.050000
117.800000	673.070000	183.940000	631.100000	336.980000	637.150000	493.990000	641.130000	662.000000	648.160000	814.990000	651.150000	974.960000	660.220000	1160.970000	656.160000	1347.000000	651.150000	1533.970000	639.110000	1697.020000	630.140000	1859.010000	678.140000	819.040000	562.130000
117.840000	673.060000	183.980000	631.090000	337.000000	637.120000	493.990000	641.120000	662.030000	648.140000	815.050000	651.130000	975.050000	660.190000	1161.000000	656.140000	1347.050000	651.130000	1534.030000	639.090000	1697.070000	630.100000	1859.070000	678.090000	819.040000	562.060000
117.850000	673.010000	183.980000	631.040000	337.020000	637.100000	494.000000	641.100000	662.040000	648.060000	815.030000	651.090000	975.040000	660.120000	1161.010000	656.080000	1347.070000	651.070000	1534.020000	639.080000	1697.080000	630.090000	1859.070000	678.090000	819.040000	562.060000
117.860000	673.010000	184.000000	631.030000	337.020000	637.100000	494.010000	641.100000	662.050000	648.070000	815.030000	651.080000	975.040000	660.110000	1161.020000	656.070000	1347.070000	651.060000	1534.020000	639.060000	1697.080000	630.060000	1859.110000	678.090000	819.050000	562.060000
117.860000	673.020000	183.990000	631.020000	337.010000	637.070000	494.010000	641.080000	662.030000	648.060000	815.010000	651.060000	975.030000	660.090000	1161.020000	656.080000	1347.060000	651.060000	1534.020000	639.050000	1697.060000	630.060000	1859.060000	678.090000	819.050000	562.030000
117.850000	673.020000	183.970000	631.010000	336.990000	637.060000	493.990000	641.000000	662.020000	648.040000	815.000000	651.050000	975.010000	660.080000	1161.000000	656.060000	1347.000000	651.040000	1534.010000	639.040000	1697.070000	630.060000	1859.020000	678.060000	819.000000	562.030000
117.850000	673.010000	183.980000	631.010000	336.990000	637.030000	494.000000	641.000000	662.010000	648.020000	815.010000	651.020000	975.010000	660.070000	1161.020000	656.050000	1346.990000	651.040000	1534.020000	639.020000	1697.070000	630.050000	1859.030000	678.060000	819.010000	562.020000
117.860000	673.040000	184.000000	631.070000	337.020000	637.120000	494.030000	641.090000	662.030000	648.140000	815.050000	651.150000	975.080000	660.180000	1161.050000	656.130000	1347.070000	651.140000	1534.070000	639.080000	1697.100000	630.060000	1859.070000	678.120000	819.080000	562.120000
117.860000	672.990000	184.000000	631.000000	337.000000	637.070000	494.020000	641.020000	662.030000	648.050000	815.030000	651.060000	975.060000	660.100000	1161.040000	656.080000	1347.050000	651.090000	1534.060000	639.040000	1697.090000	629.990000	1859.050000	678.070000	819.070000	562.030000
117.850000	673.050000	184.000000	631.120000	337.010000	637.190000	494.030000	641.110000	662.040000	648.190000	815.040000	651.170000	975.060000	660.200000	1161.030000	656.130000	1347.060000	651.210000	1534.050000	639.150000	1697.090000	630.100000	1859.080000	678.170000	819.090000	562.110000
117.890000	673.090000	184.010000	631.150000	337.020000	637.220000	494.050000	641.150000	662.040000	648.210000	815.080000	651.190000	975.100000	660.250000	1161.050000	656.240000	1347.090000	651.260000	1534.060000	639.150000	1697.100000	630.150000	1859.090000	678.200000	819.100000	562.140000
117.880000	673.020000	184.010000	631.010000	337.020000	637.090000	494.040000	641.040000	662.040000	648.070000	815.070000	651.070000	975.100000	660.100000	1161.050000	656.090000	1347.060000	651.150000	1534.070000	639.030000	1697.080000	630.040000	1859.090000	678.090000	819.070000	562.040000
117.860000	672.960000	183.990000	630.970000	337.000000	637.050000	494.030000	641.000000	662.040000	647.990000	815.050000	651.000000	975.080000	660.070000	1161.030000	655.990000	1347.040000	651.020000	1534.050000	638.990000	1697.070000	629.960000	1859.090000	678.020000	819.060000	562.020000
117.830000	672.980000	183.980000	630.970000	336.990000	637.030000	494.010000	641.020000	662.030000	648.050000	815.010000	651.040000	975.060000	660.080000	1161.020000	656.010000	1347.020000	651.060000	1534.040000	639.010000	1697.060000	629.980000	1859.050000	678.040000	819.060000	562.010000
117.850000	672.970000	184.000000	630.950000	337.020000	637.040000	494.030000	641.000000	662.050000	648.030000	815.080000	651.000000	975.080000	660.040000	1161.020000	656.000000	1347.030000	651.040000	1534.040000	638.980000	1697.100000	629.960000	1859.080000	678.020000	819.060000	562.020000
117.850000	673.040000	183.990000	631.010000	337.010000	637.090000	494.020000	641.030000	662.040000	648.060000	815.080000	651.120000	975.060000	660.110000	1161.020000	656.040000	1347.030000	651.100000	1534.050000	639.010000	1697.080000	630.040000	1859.060000	678.110000	819.070000	562.070000
117.830000	673.050000	183.920000	631.050000	336.960000	637.110000	493.950000	641.100000	662.000000	648.170000	815.020000	651.140000	974.970000	660.180000	1160.990000	656.150000	1346.970000	651.150000	1533.990000	639.100000	1697.030000	630.080000	1858.960000	678.130000	819.070000	562.140000
117.830000	673.030000	184.000000	631.040000	337.000000	637.070000	494.000000	641.020000	662.040000	648.060000	815.040000	651.070000	975.050000	660.080000	1161.010000	656.020000	1347.040000	651.080000	1534.050000	638.990000	1697.080000	630.030000	1859.060000	678.100000	819.060000	562.050000
117.840000	673.030000	183.960000	631.010000	336.990000	637.040000	493.980000	641.030000	662.030000	648.070000	815.010000	651.070000	975.010000	660.090000	1161.000000	656.020000	1347.020000	651.070000	1534.030000	639.010000	1697.060000	630.020000	1859.010000	678.100000	819.040000	562.040000
117.870000	672.980000	184.040000	630.980000	337.040000	637.030000	494.110000	641.000000	662.080000	647.990000	815.110000	651.030000	975.130000	660.030000	1161.090000	655.980000	1347.040000	651.020000	1534.070000	639.000000	1697.120000	629.980000	1859.140000	678.050000	819.090000	562.020000
117.870000	673.000000	184.010000	631.000000	337.030000	637.050000	494.090000	641.030000	662.080000	648.070000	815.060000	651.070000	975.100000	660.100000	1161.070000	656.020000	1347.030000	651.090000	1534.060000	639.020000	1697.080000	630.010000	1859.090000	678.080000	819.090000	562.040000
117.870000	673.010000	184.010000	631.010000	337.040000	637.090000	494.070000	641.030000	662.100000	648.060000	815.070000	651.080000	975.110000	660.110000	1161.060000	656.040000	1347.040000	651.080000	1534.060000	639.020000	1697.080000	630.010000	1859.100000	678.080000	819.100000	562.050000
117.850000	673.010000	183.990000	631.010000	337.030000	637.090000	494.040000	641.040000	662.070000	648.070000	815.040000	651.070000	975.090000	660.100000	1161.040000	656.030000	1347.030000	651.080000	1534.050000	639.030000	1697.070000	630.020000	1859.070000	678.090000	819.100000	562.040000
117.850000	673.020000	183.980000	631.040000	337.030000	637.090000	494.050000	641.040000	662.080000	648.090000	815.060000	651.090000	975.080000	660.090000	1161.050000	656.060000	1347.040000	651.080000	1534.050000	639.030000	1697.080000	630.040000	1859.100000	678.100000	819.100000	562.050000
117.850000	673.010000	183.990000	630.980000	336.960000	637.020000	494.030000	641.030000	662.060000	648.050000	815.030000	651.040000	975.070000	660.060000	1161.030000	656.020000	1347.040000	651.060000	1534.030000	639.020000	1697.070000	630.020000	1859.050000	678.080000	819.090000	562.040000
117.850000	673.010000	183.990000	631.000000	337.000000	637.080000	494.040000	641.050000	662.070000	648.070000	815.050000	651.090000	975.070000	660.090000	1161.030000	656.040000	1347.050000	651.070000	1534.030000	639.040000	1697.070000	630.040000	1859.060000	678.100000	819.090000	562.040000
117.860000	673.020000	184.010000	631.000000	337.020000	637.080000	494.060000	641.050000	662.080000	648.070000	815.070000	651.080000	975.090000	660.090000	1161.050000	656.040000	1347.060000	651.050000	1534.040000	639.020000	1697.090000	630.040000	1859.110000	678.080000	819.090000	562.030000
117.830000	673.020000	183.950000	631.020000	336.980000	637.110000	494.000000	641.060000	662.010000	648.120000	814.970000	651.100000	974.980000	660.120000	1160.950000	656.080000	1346.980000	651.070000	1533.990000	639.050000	1697.030000	630.070000	1858.980000	678.110000	819.020000	562.050000
117.820000	673.030000	184.020000	631.040000	337.010000	637.120000	494.040000	641.070000	662.080000	648.110000	815.050000	651.090000	975.070000	660.120000	1161.050000	656.070000	1347.040000	651.070000	1534.040000	639.040000	1697.060000	630.040000	1859.080000	678.110000	819.070000	562.070000
117.830000	673.080000	183.990000	631.140000	337.000000	637.150000	494.030000	641.110000	662.000000	648.220000	815.010000	651.150000	975.030000	660.200000	1161.020000	656.190000	1346.990000	651.140000	1534.000000	639.090000	1697.050000	630.080000	1859.040000	678.140000	819.060000	562.070000
117.930000	673.070000	184.060000	631.070000	337.100000	637.170000	494.120000	641.100000	662.130000	648.200000	815.110000	651.140000	975.110000	660.200000	1161.060000	656.150000	1347.100000	651.130000	1534.080000	639.070000	1697.120000	630.080000	1859.180000	678.130000	819.070000	562.090000
117.850000	673.080000	184.020000	631.100000	337.040000	637.190000	494.030000	641.130000	662.070000	648.210000	815.030000	651.180000	975.070000	660.210000	1161.040000	656.180000	1347.020000	651.150000	1534.060000	639.110000	1697.070000	630.120000	1859.120000	678.150000	819.070000	562.140000
117.870000	673.060000	184.030000	631.100000	337.090000	637.150000	494.050000	641.110000	662.120000	648.180000	815.100000	651.150000	975.100000	660.210000	1161.060000	656.160000	1347.070000	651.120000	1534.060000	639.100000	1697.100000	630.100000	1859.140000	678.150000	819.090000	562.120000
117.860000	673.070000	184.020000	631.120000	337.020000	637.180000	494.040000	641.110000	662.060000	648.210000	815.040000	651.200000	975.060000	660.240000	1161.030000	656.190000	1347.040000	651.150000	1534.040000	639.110000	1697.090000	630.130000	1859.100000	678.170000	819.080000	562.130000
117.870000	673.010000	184.020000	630.990000	337.030000	637.060000	494.050000	641.010000	662.060000	648.090000	815.050000	651.070000	975.080000	660.100000	1161.040000	656.050000	1347.040000	651.050000	1534.050000	639.010000	1697.090000	630.040000	1859.110000	678.080000	819.080000	562.010000
117.870000	673.000000	184.010000	630.980000	337.020000	637.040000	494.040000	641.010000	662.060000	648.070000	815.040000	651.060000	975.060000	660.090000	1161.030000	656.060000	1347.040000	651.050000	1534.040000	639.020000	1697.080000	630.030000	1859.090000	678.070000	819.090000	562.030000
117.850000	673.060000	184.000000	631.130000	337.020000	637.160000	494.040000	641.130000	662.050000	648.230000	815.020000	651.190000	975.040000	660.280000	1161.010000	656.210000	1347.030000	651.180000	1534.030000	639.130000	1697.050000	630.130000	1859.050000	678.180000	819.080000	562.140000
117.890000	673.050000	184.040000	631.170000	337.080000	637.220000	494.050000	641.150000	662.080000	648.220000	815.070000	651.220000	975.060000	660.260000	1161.050000	656.200000	1347.050000	651.210000	1534.050000	639.130000	1697.100000	630.140000	1859.090000	678.170000	819.120000	562.170000
117.870000	673.040000	184.040000	631.090000	337.070000	637.200000	494.050000	641.120000	662.090000	648.180000	815.090000	651.190000	975.060000	660.220000	1161.030000	656.190000	1347.050000	651.200000	1534.050000	639.120000	1697.110000	630.100000	1859.100000	678.120000	819.130000	562.100000
117.890000	672.970000	184.040000	630.970000	337.080000	637.060000	494.050000	641.020000	662.100000	648.050000	815.090000	651.050000	975.080000	660.090000	1161.050000	656.020000	1347.060000	651.060000	1534.060000	639.000000	1697.130000	630.010000	1859.140000	678.020000	819.120000	562.020000
117.890000	672.980000	184.030000	631.000000	337.070000	637.080000	494.050000	641.030000	662.080000	648.050000	815.060000	651.080000	975.070000	660.100000	1161.040000	656.050000	1347.060000	651.080000	1534.050000	639.020000	1697.110000	630.000000	1859.130000	678.040000	819.090000	562.030000
117.870000	672.970000	184.010000	630.970000	337.040000	637.000000	494.030000	640.990000	662.030000	647.960000	815.020000	651.010000	975.030000	660.010000	1161.040000	655.990000	1347.020000	651.000000	1534.020000	638.990000	1697.090000	629.980000	1859.110000	677.990000	819.060000	561.980000
117.870000	672.970000	183.990000	630.970000	337.010000	637.010000	494.010000	640.990000	662.020000	647.970000	815.000000	651.020000	975.010000	660.010000	1161.020000	655.990000	1347.010000	651.030000	1534.020000	638.990000	1697.080000	629.980000	1859.060000	678.000000	819.010000	562.000000
117.870000	672.960000	184.000000	630.930000	337.000000	636.970000	493.990000	640.980000	662.020000	647.960000	815.010000	650.980000	975.000000	660.000000	1161.010000	655.980000	1347.010000	651.010000	1534.020000	638.970000	1697.080000	629.970000	1859.070000	677.990000	819.020000	561.980000
117.890000	673.000000	184.000000	630.960000	337.020000	637.030000	494.010000	640.990000	662.050000	648.030000	815.050000	651.060000	975.050000	660.040000	1161.030000	656.010000	1347.020000	651.040000	1534.040000	638.990000	1697.120000	629.990000	1859.110000	678.000000	819.090000	562.000000
117.880000	673.000000	184.020000	630.980000	337.020000	637.040000	494.020000	641.000000	662.050000	648.030000	815.050000	651.050000	975.060000	660.060000	1161.040000	656.010000	1347.040000	651.050000	1534.040000	639.010000	1697.120000	630.010000	1859.130000	678.030000	819.090000	562.020000
117.880000	673.000000	184.000000	630.980000	336.990000	637.030000	494.010000	641.000000	662.040000	648.030000	815.010000	651.050000	975.050000	660.050000	1161.010000	656.020000	1347.040000	651.060000	1534.030000	639.000000	1697.090000	630.010000	1859.090000	678.040000	819.010000	562.010000
117.880000	672.940000	183.990000	630.890000	337.010000	636.980000	494.000000	640.970000	662.050000	647.960000	815.020000	650.980000	975.040000	659.990000	1161.020000	655.970000	1347.020000	650.970000	1534.030000	638.980000	1697.090000	629.950000	1859.100000	677.960000	819.070000	561.930000
117.860000	673.010000	183.990000	631.000000	337.010000	637.050000	494.000000	640.990000	662.030000	648.050000	815.020000	651.070000	975.040000	660.110000	1161.020000	656.070000	1347.030000	651.070000	1534.030000	639.000000	1697.080000	630.020000	1859.070000	678.070000	819.090000	562.010000
117.870000	672.950000	183.980000	630.910000	336.990000	636.950000	493.990000	640.970000	662.020000	647.970000	815.010000	650.970000	975.030000	659.970000	1161.010000	655.940000	1347.010000	650.970000	1534.030000	638.980000	1697.080000	629.960000	1859.070000	677.970000	819.030000	561.940000
117.850000	672.950000	183.960000	630.900000	336.970000	636.940000	493.930000	640.950000	662.000000	647.950000	814.980000	650.980000	975.000000	659.980000	1160.990000	655.920000	1347.000000	650.980000	1534.000000	638.980000	1697.040000	629.950000	1859.050000	677.980000	819.010000	561.960000
117.860000	672.940000	183.980000	630.870000	336.980000	636.920000	494.000000	640.950000	662.010000	647.950000	815.020000	650.930000	975.030000	659.960000	1161.000000	655.910000	1347.010000	650.970000	1534.030000	638.880000	1697.070000	629.920000	1859.070000	677.970000	819.030000	561.920000
117.830000	672.960000	183.910000	630.890000	336.910000	636.950000	493.890000	640.950000	661.930000	647.970000	814.940000	651.000000	974.910000	659.990000	1160.910000	655.930000	1346.930000	650.970000	1533.960000	638.990000	1697.020000	629.940000	1858.950000	677.990000	818.970000	561.920000
117.830000	672.910000	183.950000	630.860000	336.940000	636.940000	493.960000	640.940000	662.000000	647.940000	814.970000	650.950000	974.950000	659.940000	1161.020000	655.910000	1346.970000	650.930000	1533.980000	638.890000	1697.050000	629.920000	1858.990000	677.970000	818.980000	561.920000
117.820000	672.970000	183.960000	630.940000	336.970000	636.990000	493.990000	641.010000	662.000000	647.950000	814.980000	650.990000	974.970000	660.030000	1161.020000	655.940000	1347.010000	650.960000	1533.990000	638.990000	1697.040000	629.940000	1859.020000	677.990000	819.000000	561.960000
117.820000	672.970000	183.970000	630.950000	336.990000	637.010000	493.990000	641.010000	662.020000	648.040000	815.020000	651.020000	975.010000	660.040000	1161.020000	655.980000	1347.010000	651.030000	1534.000000	638.980000	1697.060000	629.970000	1859.050000	678.020000	819.060000	561.980000
117.840000	673.020000	183.990000	631.070000	337.000000	637.110000	494.000000	641.110000	662.020000	648.120000	815.040000	651.130000	975.060000	660.180000	1161.020000	656.110000	1347.010000	651.100000	1534.000000	639.080000	1697.060000	630.090000	1859.060000	678.110000	819.070000	562.070000
117.930000	673.040000	184.070000	631.100000	337.110000	637.140000	494.120000	641.110000	662.130000	648.140000	815.110000	651.150000	975.170000	660.190000	1161.140000	656.100000	1347.130000	651.120000	1534.090000	639.070000	1697.160000	630.090000	1859.210000	678.100000	819.200000	562.100000
117.920000	673.060000	184.050000	631.110000	337.100000	637.160000	494.120000	641.130000	662.130000	648.170000	815.130000	651.220000	975.150000	660.230000	1161.130000	656.120000	1347.120000	651.130000	1534.080000	639.080000	1697.150000	630.100000	1859.200000	678.130000	819.170000	562.120000
117.930000	673.060000	184.050000	631.070000	337.090000	637.130000	494.110000	641.090000	662.120000	648.160000	815.110000	651.140000	975.140000	660.210000	1161.100000	656.110000	1347.120000	651.130000	1534.090000	639.060000	1697.130000	630.080000	1859.190000	678.120000	819.160000	562.080000
117.820000	673.060000	183.950000	631.080000	336.950000	637.130000	493.990000	641.100000	661.990000	648.160000	814.990000	651.160000	975.020000	660.210000	1160.970000	656.110000	1346.990000	651.120000	1533.990000	639.100000	1697.050000	630.110000	1858.990000	678.140000	819.040000	562.080000
117.840000	673.050000	183.970000	631.120000	336.980000	637.190000	494.010000	641.140000	662.010000	648.190000	815.050000	651.200000	975.030000	660.250000	1160.980000	656.130000	1347.010000	651.200000	1534.000000	639.110000	1697.070000	630.130000	1859.090000	678.170000	819.040000	562.100000
117.820000	673.060000	183.940000	631.160000	336.970000	637.200000	494.000000	641.160000	662.010000	648.210000	815.010000	651.230000	974.990000	660.310000	1160.980000	656.180000	1347.000000	651.210000	1533.990000	639.160000	1697.040000	630.150000	1858.990000	678.190000	819.040000	562.130000
117.840000	673.140000	183.980000	631.280000	337.000000	637.310000	494.020000	641.290000	662.030000	648.350000	815.040000	651.350000	975.050000	660.420000	1161.000000	656.300000	1347.020000	651.270000	1534.000000	639.260000	1697.070000	630.240000	1859.080000	678.250000	819.100000	562.250000
117.840000	673.220000	183.970000	631.330000	336.990000	637.330000	494.010000	641.320000	662.020000	648.450000	815.020000	651.420000	975.030000	660.790000	1161.010000	656.450000	1347.020000	651.380000	1534.000000	639.270000	1697.050000	630.320000	1859.050000	678.340000	819.100000	562.290000
117.830000	673.240000	183.950000	631.430000	337.010000	637.430000	494.000000	641.410000	662.020000	648.850000	815.020000	651.470000	975.010000	660.880000	1160.990000	656.830000	1347.010000	651.460000	1533.990000	639.420000	1697.030000	630.410000	1859.010000	678.360000	819.100000	562.300000
117.840000	673.240000	183.970000	631.840000	336.980000	637.910000	494.000000	641.410000	662.030000	648.890000	815.010000	651.910000	975.020000	660.900000	1161.010000	656.870000	1347.040000	651.920000	1534.010000	639.890000	1697.060000	630.440000	1859.040000	678.410000	819.110000	562.360000
117.820000	673.420000	183.970000	632.000000	336.980000	638.070000	494.020000	641.670000	662.000000	649.090000	815.010000	652.080000	975.020000	661.100000	1160.980000	657.030000	1347.010000	652.060000	1534.030000	640.000000	1697.040000	630.670000	1858.990000	678.620000	819.080000	562.530000
117.840000	674.000000	184.010000	632.010000	337.000000	638.090000	494.020000	642.030000	662.030000	649.090000	815.050000	652.070000	975.050000	661.120000	1161.010000	657.030000	1347.020000	652.060000	1534.030000	639.990000	1697.090000	631.000000	1859.120000	679.070000	819.050000	563.030000
117.850000	673.990000	183.960000	632.010000	336.990000	638.080000	494.010000	642.030000	662.020000	649.080000	815.030000	652.060000	975.030000	661.110000	1161.010000	657.030000	1347.020000	652.060000	1534.020000	640.000000	1697.090000	631.020000	1859.070000	679.080000	819.050000	563.040000
117.860000	673.980000	183.990000	631.980000	336.980000	638.050000	494.030000	642.000000	662.030000	649.060000	815.040000	652.030000	975.060000	661.050000	1161.010000	657.020000	1347.060000	652.020000	1534.030000	639.990000	1697.090000	630.970000	1859.090000	679.030000	819.040000	563.020000
117.870000	673.970000	183.980000	631.940000	337.000000	638.010000	494.020000	641.970000	662.020000	649.030000	815.040000	652.000000	975.050000	661.020000	1161.020000	656.930000	1347.050000	652.010000	1534.030000	639.980000	1697.080000	630.940000	1859.110000	679.020000	819.030000	562.940000
117.890000	673.920000	184.010000	631.830000	337.040000	637.970000	494.040000	641.930000	662.030000	648.950000	815.070000	651.940000	975.080000	660.940000	1161.020000	656.910000	1347.060000	651.980000	1534.050000	639.890000	1697.120000	630.870000	1859.140000	678.980000	819.030000	562.940000
117.870000	673.980000	183.980000	631.990000	336.990000	638.050000	494.030000	642.040000	662.030000	649.070000	815.030000	652.040000	975.050000	661.080000	1161.000000	657.030000	1347.050000	652.040000	1534.040000	640.010000	1697.090000	630.990000	1859.100000	679.040000	819.040000	563.030000
117.790000	673.980000	183.900000	631.950000	336.980000	638.030000	493.940000	642.010000	661.940000	649.050000	814.950000	652.010000	974.980000	661.070000	1160.930000	657.010000	1346.980000	652.010000	1533.990000	640.000000	1697.040000	630.990000	1859.000000	679.040000	818.980000	562.990000
117.860000	673.970000	183.940000	631.960000	336.980000	638.030000	493.990000	642.010000	662.000000	649.040000	814.990000	652.000000	975.010000	661.040000	1160.970000	656.990000	1346.990000	651.990000	1534.000000	639.980000	1697.050000	630.980000	1859.050000	679.020000	819.000000	562.990000
117.850000	673.900000	183.950000	631.830000	336.980000	637.880000	493.980000	641.900000	661.990000	648.910000	814.990000	651.870000	975.010000	660.880000	1160.980000	656.840000	1347.000000	651.910000	1534.010000	639.850000	1697.060000	630.860000	1859.050000	678.920000	819.010000	562.880000
117.840000	673.900000	183.960000	631.730000	336.970000	637.870000	493.990000	641.830000	661.970000	648.870000	814.990000	651.850000	975.010000	660.820000	1160.980000	656.810000	1347.010000	651.870000	1534.010000	639.810000	1697.060000	630.770000	1859.050000	678.910000	818.990000	562.760000
117.820000	673.840000	183.940000	631.600000	336.950000	637.760000	493.970000	641.800000	661.970000	648.730000	814.960000	651.730000	974.980000	660.640000	1160.970000	656.640000	1346.970000	651.750000	1534.010000	639.670000	1697.050000	630.740000	1859.040000	678.820000	818.960000	562.720000
117.870000	673.820000	184.000000	631.200000	336.960000	637.700000	494.000000	641.720000	662.030000	648.700000	815.030000	651.670000	975.020000	660.340000	1160.980000	656.250000	1347.010000	651.700000	1534.020000	639.650000	1697.090000	630.660000	1859.120000	678.780000	818.970000	562.720000
117.870000	673.820000	183.990000	631.180000	336.960000	637.680000	494.000000	641.720000	662.000000	648.700000	815.020000	651.670000	975.010000	660.330000	1160.980000	656.240000	1347.000000	651.690000	1534.030000	639.610000	1697.080000	630.660000	1859.090000	678.780000	818.990000	562.600000
117.840000	673.820000	183.910000	631.240000	336.930000	637.730000	493.930000	641.810000	661.980000	648.730000	814.930000	651.730000	974.990000	660.350000	1160.960000	656.270000	1346.930000	651.740000	1534.010000	639.670000	1697.050000	630.750000	1859.040000	678.820000	818.980000	562.720000
117.820000	673.870000	183.890000	631.320000	336.890000	637.800000	493.930000	641.810000	661.960000	648.840000	814.920000	651.780000	974.950000	660.500000	1160.920000	656.400000	1346.920000	651.790000	1534.010000	639.710000	1697.040000	630.770000	1859.000000	678.870000	818.960000	562.760000
117.840000	673.820000	183.960000	631.190000	336.950000	637.680000	493.980000	641.710000	661.980000	648.690000	815.010000	651.660000	975.030000	660.570000	1160.970000	656.590000	1346.990000	651.670000	1534.020000	639.600000	1697.100000	630.670000	1859.100000	678.760000	818.960000	562.700000
117.840000	673.800000	183.940000	631.140000	336.920000	637.640000	493.960000	641.710000	661.970000	648.660000	814.940000	651.600000	975.000000	660.520000	1160.960000	656.550000	1346.960000	651.610000	1534.020000	639.590000	1697.060000	630.620000	1859.070000	678.750000	818.950000	562.610000
117.840000	673.800000	183.950000	631.130000	336.930000	637.640000	493.960000	641.710000	661.970000	648.660000	814.960000	651.610000	975.000000	660.270000	1160.980000	656.530000	1346.970000	651.610000	1534.020000	639.590000	1697.080000	630.640000	1859.060000	678.740000	818.970000	562.620000
117.820000	673.810000	183.910000	631.130000	336.890000	637.610000	493.930000	641.680000	661.920000	648.650000	814.930000	651.560000	974.920000	660.240000	1160.940000	656.520000	1346.960000	651.600000	1534.010000	639.570000	1697.030000	630.610000	1859.020000	678.740000	818.900000	562.580000
117.870000	673.730000	184.000000	630.960000	336.930000	637.430000	494.030000	641.560000	661.980000	648.410000	814.990000	651.380000	975.040000	660.050000	1160.980000	656.290000	1347.010000	651.390000	1534.030000	639.340000	1697.130000	630.410000	1859.090000	678.600000	819.020000	562.390000
117.840000	673.660000	183.910000	630.880000	336.920000	636.940000	493.930000	640.940000	661.940000	647.940000	814.960000	650.970000	974.940000	659.970000	1160.950000	655.930000	1346.960000	650.970000	1534.000000	638.960000	1697.040000	629.930000	1859.000000	677.990000	818.950000	561.960000
117.840000	673.660000	183.980000	630.900000	336.960000	636.970000	494.050000	640.480000	662.010000	647.950000	814.990000	650.970000	975.050000	659.970000	1160.970000	655.940000	1347.000000	650.950000	1534.030000	638.930000	1697.080000	629.900000	1859.000000	677.470000	819.030000	561.950000
117.850000	673.680000	183.920000	630.930000	336.950000	637.020000	493.980000	640.540000	661.970000	648.050000	814.960000	651.010000	974.980000	660.000000	1160.960000	656.030000	1346.990000	650.980000	1534.020000	638.970000	1697.040000	629.970000	1858.970000	677.520000	819.010000	561.970000
117.850000	673.690000	183.930000	630.930000	336.950000	637.010000	493.990000	640.540000	661.980000	648.040000	814.980000	651.010000	974.990000	660.010000	1160.970000	656.010000	1346.990000	650.980000	1534.020000	638.970000	1697.040000	629.960000	1858.970000	677.510000	819.010000	561.970000
117.790000	673.700000	183.890000	630.930000	336.880000	637.010000	493.910000	640.980000	661.960000	648.030000	814.950000	651.010000	974.950000	660.030000	1160.940000	656.010000	1346.930000	651.000000	1533.960000	638.990000	1697.030000	629.960000	1858.920000	677.540000	818.900000	561.970000
117.800000	673.720000	183.880000	631.000000	336.880000	637.030000	493.910000	641.000000	661.940000	648.090000	814.920000	651.050000	974.930000	660.070000	1160.920000	656.040000	1346.900000	651.060000	1533.970000	639.020000	1697.000000	630.010000	1858.920000	678.060000	818.910000	562.060000
117.800000	673.700000	183.960000	630.920000	336.950000	637.010000	493.960000	640.990000	661.960000	648.010000	814.980000	651.000000	974.980000	660.030000	1160.950000	656.010000	1346.990000	650.990000	1534.020000	638.980000	1697.070000	629.970000	1858.990000	678.040000	819.030000	561.970000
117.810000	673.690000	183.960000	630.910000	336.950000	636.990000	493.960000	640.990000	661.970000	648.030000	814.990000	651.000000	974.990000	660.040000	1160.960000	656.000000	1347.000000	650.980000	1534.020000	638.980000	1697.080000	629.980000	1859.010000	678.030000	819.020000	561.980000
117.810000	673.760000	183.950000	631.040000	336.960000	637.110000	493.970000	641.070000	661.970000	648.110000	814.990000	651.100000	974.990000	660.150000	1160.940000	656.130000	1346.970000	651.060000	1534.020000	639.080000	1697.070000	630.010000	1859.000000	678.080000	819.020000	562.070000
117.790000	673.730000	183.930000	631.040000	336.950000	637.060000	493.930000	641.050000	661.940000	648.080000	814.950000	651.060000	974.940000	660.060000	1160.920000	656.070000	1346.960000	651.070000	1533.990000	639.010000	1697.030000	630.040000	1858.960000	678.060000	818.970000	562.000000
117.900000	673.720000	184.010000	631.040000	337.030000	637.080000	494.020000	641.050000	662.020000	648.080000	815.060000	651.080000	975.060000	660.070000	1161.040000	656.050000	1347.050000	651.070000	1534.050000	639.010000	1697.080000	630.040000	1859.090000	678.070000	819.070000	562.030000
117.890000	673.790000	184.000000	631.130000	337.020000	637.170000	494.010000	641.130000	662.020000	648.160000	815.030000	651.150000	975.040000	660.220000	1161.010000	656.160000	1347.040000	651.180000	1534.030000	639.100000	1697.080000	630.100000	1859.080000	678.130000	819.050000	562.060000
117.880000	673.770000	183.990000	631.100000	337.010000	637.170000	494.020000	641.120000	662.010000	648.160000	815.040000	651.140000	975.040000	660.200000	1161.010000	656.180000	1347.040000	651.180000	1534.030000	639.100000	1697.080000	630.100000	1859.080000	678.120000	819.050000	562.080000
117.860000	673.860000	183.990000	631.320000	337.020000	637.340000	494.030000	641.270000	662.020000	648.350000	815.040000	651.350000	975.050000	660.440000	1160.990000	656.360000	1347.040000	651.360000	1534.020000	639.240000	1697.060000	630.250000	1859.060000	678.270000	819.060000	562.200000
117.790000	673.850000	183.930000	631.280000	336.930000	637.300000	493.940000	641.250000	661.950000	648.740000	814.970000	651.710000	974.950000	660.700000	1160.920000	656.680000	1346.960000	651.790000	1533.970000	639.240000	1697.030000	630.270000	1858.990000	678.260000	819.050000	562.210000
117.880000	673.850000	184.010000	631.240000	337.040000	637.290000	494.030000	641.220000	662.010000	648.720000	815.030000	651.670000	975.070000	660.670000	1161.030000	656.650000	1346.990000	651.750000	1534.020000	639.200000	1697.080000	630.230000	1859.080000	678.250000	819.060000	562.220000
117.810000	673.880000	183.930000	631.390000	336.940000	637.390000	493.950000	641.340000	661.970000	648.830000	814.940000	651.810000	974.970000	660.760000	1160.930000	656.720000	1346.970000	651.880000	1533.960000	639.330000	1697.040000	630.350000	1858.970000	678.300000	819.010000	562.310000
117.790000	673.880000	183.880000	631.340000	336.930000	637.370000	493.940000	641.310000	661.940000	648.800000	814.920000	651.790000	974.950000	660.750000	1160.920000	656.720000	1346.950000	651.860000	1533.970000	639.320000	1696.990000	630.310000	1858.970000	678.310000	818.990000	562.210000
117.790000	673.820000	183.930000	631.190000	336.950000	637.250000	493.940000	641.180000	661.950000	648.670000	814.950000	651.670000	974.980000	660.600000	1160.950000	656.670000	1346.950000	651.740000	1533.980000	639.220000	1697.040000	630.200000	1859.000000	678.200000	819.040000	562.180000
117.790000	673.760000	183.890000	631.050000	336.900000	637.110000	493.930000	641.080000	661.930000	648.490000	814.910000	651.550000	974.930000	660.210000	1160.940000	656.450000	1346.920000	651.600000	1533.980000	639.100000	1696.990000	630.130000	1858.910000	678.160000	818.930000	562.050000
117.790000	673.770000	183.890000	631.100000	336.900000	637.140000	493.930000	641.090000	661.930000	648.120000	814.930000	651.160000	974.940000	660.210000	1160.880000	656.160000	1346.930000	651.150000	1533.970000	639.110000	1696.980000	630.120000	1858.920000	678.150000	818.930000	562.060000
117.800000	673.840000	183.910000	631.220000	336.930000	637.250000	493.940000	641.210000	661.950000	648.250000	814.960000	651.260000	974.970000	660.330000	1160.920000	656.270000	1346.950000	651.280000	1533.970000	639.220000	1697.010000	630.200000	1858.960000	678.220000	818.980000	562.160000
117.900000	673.770000	184.000000	631.090000	337.040000	637.140000	494.040000	641.090000	662.040000	648.110000	815.060000	651.150000	975.080000	660.200000	1161.040000	656.140000	1347.060000	651.160000	1534.050000	639.090000	1697.100000	630.100000	1859.120000	678.140000	819.050000	562.050000
117.780000	673.890000	183.890000	631.330000	336.920000	637.320000	493.910000	641.290000	661.920000	648.410000	814.920000	651.380000	974.940000	660.530000	1160.900000	656.490000	1346.960000	651.370000	1533.950000	639.340000	1697.000000	630.280000	1858.920000	678.330000	819.010000	562.240000
117.840000	673.870000	183.970000	631.300000	337.010000	637.330000	494.030000	641.260000	662.020000	648.770000	815.000000	651.770000	975.050000	660.750000	1161.030000	656.750000	1346.980000	651.810000	1534.030000	639.790000	1697.050000	630.260000	1859.060000	678.300000	819.040000	562.220000
117.840000	673.870000	183.940000	631.270000	336.950000	637.300000	493.940000	641.230000	661.960000	648.730000	814.940000	651.720000	975.030000	660.700000	1160.930000	656.720000	1346.970000	651.790000	1534.020000	639.710000	1697.020000	630.230000	1859.010000	678.290000	819.030000	562.220000
117.810000	673.930000	183.920000	631.450000	336.960000	637.450000	493.940000	641.380000	661.960000	648.880000	814.960000	651.870000	975.000000	660.890000	1160.940000	656.880000	1346.980000	651.920000	1534.000000	639.850000	1697.020000	630.400000	1859.000000	678.430000	819.040000	562.320000
117.840000	673.940000	183.990000	631.850000	336.970000	637.900000	494.050000	641.390000	662.040000	648.870000	815.030000	651.900000	975.040000	660.880000	1161.050000	656.870000	1347.000000	651.910000	1534.010000	639.860000	1697.110000	630.870000	1859.130000	678.930000	819.070000	562.310000
117.820000	673.920000	183.910000	631.810000	336.940000	637.860000	493.940000	641.360000	661.970000	648.860000	814.970000	651.860000	975.020000	660.860000	1160.920000	656.840000	1346.960000	651.880000	1534.000000	639.850000	1697.040000	630.860000	1859.030000	678.930000	819.060000	562.300000
117.910000	673.870000	184.020000	631.660000	336.990000	637.790000	494.050000	641.240000	662.040000	648.750000	815.040000	651.770000	975.120000	660.700000	1161.040000	656.680000	1347.060000	651.770000	1534.080000	639.710000	1697.130000	630.760000	1859.180000	678.850000	819.060000	562.260000
117.830000	673.870000	183.950000	631.690000	336.920000	637.780000	494.010000	641.270000	662.020000	648.760000	814.970000	651.760000	974.990000	660.720000	1160.940000	656.720000	1346.970000	651.780000	1534.010000	639.740000	1697.050000	630.790000	1859.070000	678.850000	819.040000	562.280000
117.850000	673.930000	183.990000	631.840000	336.960000	637.910000	494.020000	641.410000	662.020000	648.880000	815.010000	651.890000	975.000000	660.910000	1161.020000	656.850000	1347.010000	651.920000	1534.000000	639.880000	1697.100000	630.910000	1859.080000	678.960000	819.070000	562.370000
117.840000	673.930000	184.000000	631.840000	336.970000	637.890000	494.010000	641.890000	662.030000	648.880000	815.020000	651.890000	975.010000	660.880000	1161.030000	656.850000	1347.020000	651.890000	1534.030000	639.860000	1697.100000	630.890000	1859.100000	678.950000	819.080000	562.360000
117.840000	674.000000	183.960000	631.980000	336.970000	638.030000	494.000000	641.990000	662.010000	649.020000	814.990000	651.990000	975.000000	661.030000	1160.980000	656.990000	1347.000000	652.010000	1534.020000	639.980000	1697.060000	631.010000	1859.020000	679.050000	819.080000	562.490000
117.840000	673.990000	183.960000	631.980000	336.970000	638.030000	494.000000	641.990000	662.010000	649.040000	814.980000	651.990000	975.000000	661.020000	1160.970000	656.980000	1347.000000	652.000000	1534.010000	639.970000	1697.040000	630.980000	1859.020000	679.040000	819.010000	563.000000
117.860000	673.940000	183.990000	631.900000	336.980000	637.940000	493.990000	641.900000	662.020000	648.920000	815.020000	651.910000	975.070000	660.960000	1161.000000	656.940000	1347.020000	651.940000	1534.020000	639.940000	1697.070000	630.910000	1859.070000	678.990000	819.040000	562.900000
117.850000	674.000000	183.990000	632.000000	336.990000	638.040000	494.000000	642.000000	662.020000	649.040000	815.020000	652.030000	975.070000	661.040000	1161.000000	656.970000	1347.020000	652.030000	1534.020000	639.950000	1697.050000	630.960000	1859.060000	679.040000	819.040000	562.970000
117.860000	673.950000	183.980000	631.870000	336.970000	637.950000	493.990000	641.900000	662.020000	648.920000	814.980000	651.910000	975.040000	660.940000	1160.980000	656.920000	1347.000000	651.930000	1534.020000	639.870000	1697.070000	630.870000	1859.060000	678.950000	819.020000	562.900000
117.860000	673.930000	183.980000	631.850000	336.970000	637.880000	494.000000	641.880000	662.020000	648.860000	814.990000	651.880000	975.050000	660.830000	1161.000000	656.820000	1347.000000	651.890000	1534.020000	639.870000	1697.080000	630.860000	1859.070000	678.930000	819.020000	562.840000
117.870000	673.870000	183.990000	631.730000	336.990000	637.830000	494.020000	641.840000	662.020000	648.820000	815.000000	651.800000	975.010000	660.740000	1161.030000	656.740000	1347.030000	651.850000	1534.020000	639.760000	1697.080000	630.760000	1859.090000	678.870000	819.030000	562.820000
117.870000	673.870000	183.990000	631.720000	336.990000	637.830000	494.030000	641.840000	662.010000	648.840000	815.010000	651.810000	975.050000	660.760000	1161.030000	656.720000	1347.020000	651.850000	1534.030000	639.760000	1697.090000	630.750000	1859.100000	678.870000	819.030000	562.810000
117.850000	673.940000	183.970000	631.880000	337.000000	637.970000	494.010000	641.940000	662.010000	648.950000	815.000000	651.940000	975.020000	660.930000	1161.020000	656.910000	1347.010000	651.960000	1534.020000	639.890000	1697.080000	630.890000	1859.060000	678.970000	819.030000	562.930000
117.850000	673.940000	183.980000	631.860000	337.000000	637.940000	494.010000	641.900000	662.020000	648.940000	815.020000	651.910000	975.040000	660.870000	1161.030000	656.900000	1347.010000	651.940000	1534.030000	639.870000	1697.090000	630.850000	1859.110000	678.940000	819.040000	562.900000
117.880000	673.890000	184.000000	631.770000	337.010000	637.890000	494.010000	641.840000	662.020000	648.830000	815.040000	651.800000	975.050000	660.790000	1161.040000	656.750000	1347.020000	651.860000	1534.040000	639.770000	1697.120000	630.800000	1859.120000	678.920000	819.050000	562.830000
117.870000	673.890000	183.990000	631.760000	337.020000	637.880000	494.010000	641.840000	662.020000	648.840000	815.030000	651.820000	975.050000	660.790000	1161.050000	656.780000	1347.030000	651.860000	1534.040000	639.780000	1697.110000	630.830000	1859.120000	678.920000	819.050000	562.830000
117.860000	673.950000	183.990000	631.920000	337.030000	637.970000	494.020000	641.950000	662.040000	649.000000	815.050000	651.950000	975.070000	660.970000	1161.040000	656.940000	1347.030000	651.960000	1534.040000	639.900000	1697.100000	630.930000	1859.130000	678.950000	819.050000	562.930000
117.870000	673.890000	183.950000	631.830000	336.980000	637.880000	494.010000	641.860000	662.030000	648.910000	815.010000	651.880000	975.010000	660.850000	1161.020000	656.900000	1347.010000	651.850000	1534.040000	639.860000	1697.080000	630.850000	1859.090000	678.950000	819.030000	562.850000
117.870000	673.880000	183.990000	631.730000	337.000000	637.860000	494.010000	641.850000	662.040000	648.830000	815.020000	651.830000	975.050000	660.780000	1161.030000	656.770000	1347.050000	651.830000	1534.050000	639.750000	1697.110000	630.810000	1859.120000	678.910000	819.050000	562.830000
117.860000	673.880000	183.990000	631.730000	337.000000	637.810000	494.020000	641.820000	662.060000	648.830000	815.030000	651.810000	975.030000	660.770000	1161.020000	656.760000	1347.040000	651.840000	1534.040000	639.740000	1697.110000	630.800000	1859.110000	678.900000	819.050000	562.790000
117.850000	673.810000	184.010000	631.550000	337.010000	637.670000	494.020000	641.730000	662.060000	648.670000	815.030000	651.650000	975.070000	660.580000	1161.060000	656.580000	1347.040000	651.700000	1534.050000	639.620000	1697.120000	630.670000	1859.120000	678.710000	819.050000	562.670000
117.850000	673.800000	183.970000	631.140000	336.990000	637.640000	494.020000	641.700000	662.010000	648.650000	814.990000	651.600000	975.020000	660.260000	1161.030000	656.200000	1347.030000	651.660000	1534.040000	639.600000	1697.120000	630.660000	1859.000000	678.670000	819.040000	562.650000
117.880000	673.750000	184.000000	631.070000	337.040000	637.490000	494.030000	641.610000	662.080000	648.460000	815.040000	651.530000	975.100000	660.130000	1161.050000	656.100000	1347.090000	651.500000	1534.060000	639.410000	1697.130000	630.510000	1859.070000	678.640000	819.060000	562.490000
117.840000	673.800000	183.920000	631.150000	337.020000	637.190000	494.000000	641.720000	661.980000	648.250000	815.020000	651.200000	975.020000	660.260000	1161.010000	656.210000	1347.010000	651.200000	1534.030000	639.130000	1697.090000	630.160000	1859.000000	678.710000	819.060000	562.140000
117.860000	673.800000	184.010000	631.190000	337.060000	637.230000	494.010000	641.720000	662.100000	648.260000	815.070000	651.250000	975.090000	660.290000	1161.030000	656.230000	1347.070000	651.250000	1534.040000	639.150000	1697.100000	630.180000	1859.160000	678.760000	819.110000	562.150000
117.860000	673.800000	183.980000	631.190000	337.060000	637.230000	494.010000	641.720000	662.040000	648.270000	815.050000	651.230000	975.050000	660.300000	1161.020000	656.230000	1347.020000	651.220000	1534.040000	639.150000	1697.080000	630.190000	1859.100000	678.770000	819.100000	562.160000
117.840000	673.800000	183.970000	631.160000	336.990000	637.190000	493.990000	641.680000	662.030000	648.230000	815.020000	651.190000	975.030000	660.260000	1160.950000	656.200000	1347.010000	651.170000	1534.020000	639.130000	1697.060000	630.170000	1859.080000	678.750000	819.080000	562.140000
117.850000	673.760000	183.960000	631.060000	336.980000	637.130000	493.990000	641.650000	662.030000	648.130000	815.020000	651.170000	975.040000	660.120000	1160.980000	656.100000	1347.020000	651.140000	1534.020000	639.050000	1697.080000	630.100000	1859.100000	678.670000	819.060000	562.040000
117.850000	673.740000	183.940000	631.030000	336.980000	637.070000	493.980000	641.560000	662.020000	648.060000	815.020000	651.050000	975.010000	660.070000	1160.970000	656.060000	1347.010000	651.050000	1534.020000	639.020000	1697.060000	630.060000	1859.070000	678.610000	819.070000	562.030000
117.840000	673.800000	183.950000	631.150000	336.990000	637.160000	494.010000	641.140000	662.010000	648.220000	815.030000	651.170000	975.020000	660.190000	1160.980000	656.210000	1347.020000	651.180000	1534.020000	639.030000	1697.060000	630.100000	1859.060000	678.720000	819.070000	562.130000
117.830000	673.790000	183.950000	631.130000	336.990000	637.160000	494.000000	641.120000	662.020000	648.190000	815.010000	651.160000	975.020000	660.180000	1160.970000	656.170000	1347.020000	651.170000	1534.010000	639.040000	1697.060000	630.100000	1859.050000	678.710000	819.070000	562.100000
117.840000	673.740000	183.940000	631.060000	336.980000	637.130000	493.980000	641.080000	662.000000	648.140000	814.990000	651.120000	975.010000	660.160000	1160.960000	656.130000	1346.990000	651.130000	1534.000000	639.050000	1697.030000	630.070000	1859.040000	678.670000	819.050000	562.100000
117.850000	673.760000	183.980000	631.070000	336.990000	637.140000	493.990000	641.090000	662.020000	648.140000	815.020000	651.150000	975.030000	660.170000	1161.000000	656.130000	1347.050000	651.150000	1534.010000	639.060000	1697.070000	630.100000	1859.110000	678.690000	819.050000	562.100000
117.850000	673.750000	183.970000	631.070000	336.990000	637.150000	494.000000	641.090000	662.020000	648.140000	815.030000	651.140000	975.020000	660.170000	1161.010000	656.130000	1347.020000	651.120000	1534.010000	639.060000	1697.070000	630.100000	1859.090000	678.690000	819.060000	562.100000
117.920000	673.700000	184.010000	630.960000	337.060000	637.060000	494.090000	640.990000	662.120000	648.020000	815.090000	651.050000	975.120000	660.030000	1161.100000	655.990000	1347.080000	651.030000	1534.090000	638.940000	1697.130000	630.000000	1859.200000	678.580000	819.140000	562.010000
117.930000	673.710000	184.010000	631.000000	337.080000	637.080000	494.080000	641.030000	662.110000	648.050000	815.080000	651.080000	975.100000	660.050000	1161.090000	656.010000	1347.090000	651.050000	1534.080000	638.970000	1697.130000	630.020000	1859.140000	678.060000	819.140000	562.030000
117.830000	673.730000	183.940000	631.040000	336.980000	637.100000	493.990000	641.050000	662.010000	648.100000	815.000000	651.090000	975.000000	660.110000	1160.980000	656.060000	1347.000000	651.080000	1534.010000	639.000000	1697.060000	630.080000	1859.000000	678.080000	819.020000	562.090000
117.930000	673.700000	184.030000	630.990000	337.080000	637.050000	494.090000	641.020000	662.130000	648.030000	815.130000	651.040000	975.130000	660.040000	1161.110000	656.010000	1347.110000	651.020000	1534.100000	638.960000	1697.150000	629.980000	1859.160000	678.040000	819.130000	562.010000
117.920000	673.690000	184.020000	630.960000	337.040000	637.020000	494.080000	641.000000	662.090000	648.020000	815.090000	651.020000	975.110000	660.030000	1161.090000	655.990000	1347.090000	651.010000	1534.080000	638.950000	1697.140000	629.980000	1859.150000	678.040000	819.140000	562.000000
117.900000	673.760000	183.990000	631.090000	337.030000	637.120000	494.070000	641.100000	662.060000	648.150000	815.060000	651.130000	975.080000	660.180000	1161.060000	656.130000	1347.040000	651.130000	1534.060000	639.050000	1697.110000	630.090000	1859.100000	678.140000	819.080000	562.080000
117.840000	673.710000	183.960000	630.990000	336.970000	637.050000	493.980000	641.010000	662.000000	648.040000	814.990000	651.020000	975.030000	660.030000	1160.990000	656.010000	1346.980000	651.030000	1534.020000	638.980000	1697.050000	629.980000	1859.020000	678.020000	819.030000	562.010000
117.930000	673.700000	184.020000	631.020000	337.030000	637.130000	494.030000	641.040000	662.110000	648.080000	815.080000	651.070000	975.120000	660.100000	1161.080000	656.030000	1347.060000	651.070000	1534.050000	639.000000	1697.100000	630.020000	1859.120000	678.030000	819.160000	562.040000
117.850000	673.740000	183.990000	631.060000	337.020000	637.130000	494.030000	641.050000	662.030000	648.100000	815.030000	651.100000	975.090000	660.140000	1160.990000	656.070000	1347.040000	651.110000	1534.030000	639.020000	1697.080000	630.040000	1859.090000	678.050000	819.090000	562.040000
117.880000	673.680000	183.980000	630.940000	337.010000	637.000000	494.020000	640.950000	662.020000	647.970000	815.040000	651.010000	975.090000	660.000000	1161.020000	655.960000	1347.050000	651.030000	1534.030000	638.900000	1697.100000	629.940000	1859.100000	678.000000	819.090000	561.960000
117.900000	673.580000	184.000000	630.790000	337.010000	636.870000	494.030000	640.860000	662.050000	647.820000	815.060000	650.860000	975.110000	659.830000	1161.040000	655.810000	1347.090000	650.890000	1534.050000	638.770000	1697.130000	629.820000	1859.130000	677.900000	819.080000	561.800000
117.860000	672.900000	184.000000	630.820000	336.990000	636.900000	494.030000	640.890000	662.060000	647.860000	815.040000	650.910000	975.080000	659.900000	1161.040000	655.840000	1347.040000	650.910000	1534.050000	638.860000	1697.110000	629.840000	1859.110000	677.910000	819.070000	561.870000
117.840000	672.390000	183.980000	630.980000	336.990000	637.020000	494.020000	641.010000	662.060000	648.000000	815.040000	651.020000	975.050000	660.050000	1161.010000	656.000000	1347.040000	651.040000	1534.030000	638.990000	1697.070000	629.950000	1859.080000	678.020000	819.080000	562.000000
117.830000	672.390000	183.980000	630.960000	336.990000	637.030000	494.030000	641.010000	662.060000	648.000000	815.030000	651.030000	975.040000	660.040000	1161.010000	655.990000	1347.050000	651.050000	1534.030000	638.980000	1697.070000	629.960000	1859.080000	678.030000	819.100000	561.990000
117.840000	672.370000	184.010000	630.940000	337.030000	636.980000	494.050000	640.970000	662.060000	647.970000	815.060000	650.990000	975.080000	659.990000	1161.020000	655.950000	1347.060000	651.000000	1534.040000	638.960000	1697.100000	629.920000	1859.110000	678.020000	819.100000	561.950000
117.840000	672.400000	184.010000	630.940000	337.040000	637.010000	494.050000	640.980000	662.060000	647.990000	815.080000	651.010000	975.090000	660.020000	1161.030000	655.980000	1347.060000	651.010000	1534.040000	638.960000	1697.100000	629.950000	1859.130000	678.020000	819.100000	561.960000
117.840000	672.400000	184.010000	630.970000	337.030000	637.030000	494.040000	640.990000	662.050000	647.980000	815.070000	651.040000	975.100000	660.030000	1161.040000	656.000000	1347.060000	651.030000	1534.040000	638.970000	1697.100000	629.960000	1859.130000	678.040000	819.100000	561.980000
117.850000	672.410000	184.000000	630.980000	337.020000	637.040000	494.040000	641.000000	662.050000	647.990000	815.070000	651.050000	975.100000	660.050000	1161.050000	656.020000	1347.060000	651.050000	1534.030000	638.980000	1697.100000	629.980000	1859.130000	678.040000	819.090000	561.990000
117.840000	672.490000	183.980000	631.000000	337.010000	637.070000	494.030000	641.030000	662.040000	648.090000	815.040000	651.110000	975.080000	660.150000	1161.040000	656.110000	1347.030000	651.080000	1534.030000	638.990000	1697.090000	630.020000	1859.110000	678.050000	819.090000	561.990000
117.850000	673.010000	183.970000	631.010000	337.000000	637.080000	494.020000	641.040000	662.030000	648.110000	815.020000	651.110000	975.040000	660.140000	1161.010000	656.080000	1347.030000	651.080000	1534.020000	639.010000	1697.080000	630.020000	1859.060000	678.070000	819.080000	562.020000
117.840000	673.010000	183.990000	631.010000	337.020000	637.100000	494.020000	641.050000	662.060000	648.110000	815.060000	651.140000	975.070000	660.160000	1161.010000	656.110000	1347.040000	651.100000	1534.030000	639.030000	1697.100000	630.040000	1859.110000	678.080000	819.080000	562.050000
117.860000	673.010000	184.010000	631.010000	337.030000	637.100000	494.030000	641.060000	662.050000	648.110000	815.080000	651.150000	975.070000	660.160000	1161.020000	656.120000	1347.070000	651.090000	1534.040000	639.030000	1697.110000	630.030000	1859.140000	678.070000	819.090000	562.060000
117.850000	673.060000	184.010000	631.110000	337.030000	637.180000	494.030000	641.100000	662.040000	648.220000	815.060000	651.190000	975.070000	660.260000	1161.020000	656.150000	1347.050000	651.140000	1534.030000	639.120000	1697.080000	630.100000	1859.090000	678.160000	819.110000	562.150000
117.830000	673.050000	183.990000	631.110000	337.010000	637.160000	494.030000	641.100000	662.030000	648.190000	815.030000	651.160000	975.050000	660.210000	1161.020000	656.150000	1347.040000	651.140000	1534.030000	639.100000	1697.080000	630.090000	1859.070000	678.130000	819.100000	562.110000
117.830000	673.050000	184.010000	631.090000	337.020000	637.130000	494.040000	641.110000	662.050000	648.170000	815.060000	651.150000	975.090000	660.200000	1161.030000	656.130000	1347.050000	651.130000	1534.040000	639.090000	1697.100000	630.070000	1859.090000	678.130000	819.090000	562.100000
117.840000	673.090000	183.970000	631.170000	337.020000	637.230000	494.040000	641.200000	662.040000	648.250000	815.030000	651.240000	975.080000	660.280000	1161.030000	656.260000	1347.050000	651.180000	1534.040000	639.110000	1697.070000	630.170000	1859.070000	678.190000	819.090000	562.100000
117.830000	673.150000	183.940000	631.220000	336.990000	637.260000	494.010000	641.240000	662.030000	648.350000	814.990000	651.310000	975.030000	660.330000	1161.010000	656.280000	1347.010000	651.290000	1534.010000	639.230000	1697.040000	630.220000	1859.020000	678.260000	819.070000	562.130000
117.830000	673.080000	183.950000	631.140000	336.980000	637.160000	494.000000	641.110000	661.990000	648.180000	815.000000	651.170000	975.020000	660.180000	1160.990000	656.150000	1347.010000	651.140000	1534.020000	639.090000	1697.040000	630.120000	1859.030000	678.150000	819.070000	562.120000
117.850000	673.080000	183.960000	631.130000	336.990000	637.160000	494.010000	641.100000	662.040000	648.170000	815.020000	651.160000	975.070000	660.170000	1161.010000	656.170000	1347.020000	651.140000	1534.030000	639.090000	1697.090000	630.120000	1859.080000	678.140000	819.070000	562.110000
117.860000	673.070000	184.020000	631.120000	337.010000	637.150000	494.020000	641.100000	662.050000	648.190000	815.060000	651.140000	975.080000	660.180000	1161.030000	656.150000	1347.030000	651.140000	1534.040000	639.070000	1697.100000	630.120000	1859.120000	678.140000	819.130000	562.100000
117.870000	673.060000	184.000000	631.120000	337.010000	637.150000	494.020000	641.100000	662.060000	648.180000	815.080000	651.150000	975.090000	660.180000	1161.020000	656.150000	1347.030000	651.140000	1534.040000	639.080000	1697.100000	630.110000	1859.140000	678.140000	819.140000	562.100000
117.850000	673.050000	183.980000	631.080000	337.000000	637.130000	494.010000	641.090000	662.040000	648.130000	815.060000	651.130000	975.080000	660.160000	1161.010000	656.130000	1347.020000	651.110000	1534.040000	639.060000	1697.080000	630.100000	1859.110000	678.110000	819.080000	562.100000
117.850000	673.030000	183.970000	631.050000	337.000000	637.090000	494.010000	641.060000	662.030000	648.110000	815.050000	651.100000	975.070000	660.120000	1161.010000	656.110000	1347.020000	651.090000	1534.030000	639.050000	1697.080000	630.040000	1859.100000	678.070000	819.070000	562.000000
117.840000	673.040000	183.960000	631.080000	336.980000	637.130000	494.000000	641.080000	662.030000	648.140000	815.030000	651.140000	975.060000	660.170000	1161.000000	656.130000	1347.020000	651.120000	1534.010000	639.090000	1697.070000	630.100000	1859.070000	678.140000	819.080000	562.080000
117.840000	673.060000	183.960000	631.210000	336.990000	637.180000	494.010000	641.210000	662.020000	648.190000	815.040000	651.200000	975.060000	660.220000	1160.990000	656.150000	1347.020000	651.160000	1534.020000	639.160000	1697.060000	630.140000	1859.060000	678.140000	819.090000	562.100000
117.840000	673.060000	183.960000	631.190000	336.980000	637.170000	494.010000	641.190000	662.020000	648.200000	815.030000	651.200000	975.050000	660.270000	1160.990000	656.160000	1347.020000	651.160000	1534.010000	639.120000	1697.040000	630.160000	1859.040000	678.150000	819.090000	562.120000
117.850000	673.110000	184.060000	631.180000	337.080000	637.270000	494.050000	641.220000	662.110000	648.260000	815.090000	651.230000	975.110000	660.290000	1161.070000	656.210000	1347.070000	651.220000	1534.060000	639.120000	1697.090000	630.180000	1859.120000	678.190000	819.130000	562.160000
117.830000	673.110000	184.030000	631.210000	337.020000	637.260000	494.040000	641.220000	662.040000	648.280000	815.060000	651.250000	975.050000	660.330000	1161.060000	656.250000	1347.020000	651.240000	1534.050000	639.140000	1697.100000	630.190000	1859.080000	678.190000	819.120000	562.160000
117.820000	673.180000	183.990000	631.360000	336.980000	637.360000	494.050000	641.250000	662.000000	648.370000	815.030000	651.350000	975.050000	660.420000	1160.990000	656.360000	1347.020000	651.360000	1534.030000	639.260000	1697.070000	630.320000	1859.020000	678.200000	819.100000	562.200000
117.200000	673.140000	183.550000	631.220000	336.530000	637.260000	493.470000	641.220000	661.500000	648.290000	814.460000	651.250000	974.580000	660.380000	1160.490000	656.340000	1346.550000	651.260000	1533.720000	639.210000	1696.670000	630.210000	1858.390000	678.170000	818.520000	562.160000
117.320000	673.100000	183.450000	631.200000	336.640000	637.340000	493.730000	641.230000	661.720000	648.270000	814.790000	651.290000	974.810000	660.350000	1160.720000	656.250000	1346.660000	651.280000	1533.510000	639.110000	1696.510000	630.130000	1858.780000	678.190000	818.760000	562.240000
117.340000	673.100000	183.470000	631.210000	337.080000	637.300000	494.050000	641.220000	662.070000	648.270000	815.100000	651.270000	975.110000	660.340000	1161.060000	656.250000	1347.050000	651.280000	1533.530000	639.120000	1696.550000	630.140000	1859.080000	678.170000	819.110000	562.190000
117.340000	673.220000	183.450000	631.380000	337.070000	637.430000	494.040000	641.380000	662.060000	648.470000	815.090000	651.450000	975.100000	660.590000	1161.030000	656.430000	1347.060000	651.450000	1533.530000	639.250000	1697.080000	630.340000	1859.050000	678.290000	819.120000	562.300000
117.340000	673.140000	183.480000	631.680000	337.030000	637.760000	494.030000	641.770000	662.070000	648.730000	815.050000	651.740000	975.110000	660.740000	1161.060000	656.720000	1347.060000	651.810000	1534.040000	639.200000	1697.100000	630.260000	1859.080000	678.220000	819.110000	562.230000
117.350000	673.160000	183.450000	631.700000	337.010000	637.820000	494.030000	641.850000	662.060000	648.770000	815.030000	651.810000	975.090000	660.760000	1161.040000	656.720000	1347.050000	651.820000	1534.030000	639.220000	1697.080000	630.280000	1859.030000	678.260000	819.100000	562.240000
117.330000	673.150000	183.440000	631.690000	336.990000	637.800000	494.010000	641.840000	662.050000	648.770000	815.020000	651.790000	975.080000	660.750000	1161.040000	656.730000	1347.040000	651.820000	1534.010000	639.240000	1697.060000	630.270000	1859.020000	678.260000	819.100000	562.250000
117.350000	673.260000	183.480000	631.800000	337.020000	637.910000	494.030000	641.860000	662.060000	648.890000	815.070000	651.880000	975.090000	660.860000	1161.040000	656.870000	1347.050000	651.910000	1534.020000	639.370000	1697.090000	630.390000	1859.050000	678.350000	819.100000	562.340000
117.350000	673.180000	184.030000	631.690000	337.010000	637.860000	494.020000	641.850000	662.060000	648.820000	815.050000	651.800000	975.090000	660.750000	1161.030000	656.750000	1347.040000	651.830000	1534.020000	639.260000	1697.060000	630.320000	1859.020000	678.280000	819.100000	562.230000
117.320000	673.140000	184.000000	631.620000	336.990000	637.770000	494.010000	641.750000	662.030000	648.740000	815.020000	651.730000	975.040000	660.690000	1161.010000	656.690000	1346.990000	651.760000	1534.010000	639.220000	1697.030000	630.210000	1858.990000	678.230000	819.070000	562.220000
117.310000	673.080000	183.990000	631.570000	336.970000	637.720000	494.000000	641.730000	662.030000	648.700000	815.020000	651.690000	975.050000	660.570000	1161.000000	656.620000	1346.990000	651.710000	1534.010000	639.190000	1697.030000	630.160000	1858.990000	678.130000	819.070000	562.200000
117.300000	673.080000	184.000000	631.570000	336.980000	637.720000	494.000000	641.730000	662.030000	648.710000	815.030000	651.700000	975.050000	660.370000	1161.020000	656.640000	1347.000000	651.730000	1534.010000	639.190000	1697.040000	630.190000	1859.060000	678.180000	819.090000	562.200000
117.330000	673.060000	184.000000	631.410000	336.990000	637.610000	494.010000	641.630000	662.040000	648.570000	815.060000	651.600000	975.080000	660.240000	1161.030000	656.490000	1347.030000	651.650000	1534.020000	639.080000	1697.080000	630.120000	1859.090000	678.130000	819.080000	562.130000
117.330000	673.070000	184.020000	631.130000	337.000000	637.630000	494.020000	641.640000	662.040000	648.170000	815.060000	651.600000	975.080000	660.270000	1161.020000	656.180000	1347.030000	651.640000	1534.020000	639.090000	1697.080000	630.110000	1859.100000	678.140000	819.090000	562.130000
117.340000	672.930000	184.020000	630.860000	336.990000	637.300000	494.020000	641.440000	662.050000	647.980000	815.060000	651.240000	975.090000	660.000000	1161.030000	655.910000	1347.040000	651.260000	1534.050000	638.940000	1697.090000	629.910000	1859.160000	677.990000	819.080000	561.970000
117.240000	672.920000	183.980000	630.860000	336.960000	636.940000	493.990000	640.940000	661.980000	647.940000	814.980000	650.940000	974.980000	659.970000	1160.920000	655.930000	1346.980000	650.900000	1534.030000	638.900000	1697.040000	629.910000	1859.000000	677.980000	819.030000	561.880000
117.340000	672.930000	184.010000	630.850000	337.020000	636.940000	494.030000	640.920000	662.040000	647.950000	815.060000	650.950000	975.070000	659.970000	1161.050000	655.920000	1347.030000	650.920000	1534.040000	638.880000	1697.100000	629.890000	1859.160000	677.970000	819.070000	561.890000
116.770000	672.960000	183.380000	630.910000	336.260000	636.920000	493.300000	640.940000	661.230000	647.960000	814.260000	650.950000	974.320000	660.010000	1160.250000	655.960000	1346.330000	650.960000	1533.670000	638.970000	1696.620000	629.980000	1858.130000	678.000000	818.270000	561.930000
115.860000	672.990000	182.540000	630.910000	335.410000	636.940000	492.450000	640.940000	660.410000	647.960000	813.410000	650.970000	973.370000	660.010000	1159.400000	655.970000	1345.400000	650.970000	1532.740000	638.970000	1695.650000	629.960000	1857.080000	677.990000	817.450000	561.950000
114.840000	672.980000	181.440000	630.930000	334.350000	636.940000	491.390000	640.950000	659.320000	647.990000	812.370000	650.960000	972.020000	660.020000	1158.370000	655.960000	1344.390000	650.970000	1531.720000	638.980000	1694.660000	629.980000	1856.060000	678.010000	816.390000	561.920000
114.290000	672.950000	180.420000	630.870000	333.500000	636.990000	490.610000	640.970000	658.550000	647.980000	811.660000	650.990000	971.660000	660.000000	1157.600000	655.920000	1343.540000	650.960000	1531.010000	638.900000	1694.060000	629.900000	1855.890000	677.980000	815.650000	561.930000
115.160000	672.950000	181.160000	630.870000	334.490000	637.020000	491.620000	640.970000	659.680000	647.970000	812.730000	650.970000	972.720000	659.970000	1158.620000	655.900000	1344.600000	650.960000	1531.630000	638.860000	1694.370000	629.850000	1857.020000	677.970000	816.780000	561.950000
115.820000	672.970000	181.950000	630.930000	334.920000	636.980000	491.960000	640.960000	659.960000	647.980000	812.970000	650.970000	972.970000	659.990000	1158.930000	655.950000	1344.950000	650.980000	1532.000000	638.900000	1694.430000	629.930000	1857.100000	678.020000	817.000000	561.920000
115.820000	672.970000	182.440000	630.950000	334.910000	636.980000	491.950000	640.960000	659.970000	647.970000	812.980000	650.980000	972.980000	660.000000	1158.940000	655.960000	1344.950000	650.990000	1532.010000	638.920000	1695.040000	629.970000	1857.000000	678.010000	817.000000	561.950000
115.860000	672.980000	182.470000	630.980000	335.000000	637.010000	491.990000	641.000000	660.040000	648.030000	813.050000	651.030000	973.080000	660.040000	1159.040000	655.970000	1345.010000	651.010000	1532.060000	639.010000	1695.670000	630.050000	1857.060000	678.020000	817.080000	561.980000
116.340000	672.970000	182.990000	630.940000	335.560000	637.050000	492.680000	641.000000	660.670000	647.990000	813.720000	650.980000	973.800000	660.010000	1159.680000	655.940000	1345.640000	650.990000	1532.530000	638.900000	1696.070000	629.960000	1857.940000	677.990000	817.760000	562.010000
117.340000	672.970000	183.440000	630.930000	336.580000	637.020000	493.680000	641.000000	661.660000	647.990000	814.700000	651.000000	974.730000	660.010000	1160.680000	655.930000	1346.640000	651.000000	1533.530000	638.910000	1697.080000	629.950000	1859.060000	678.000000	818.770000	562.000000
117.860000	672.960000	184.000000	630.970000	336.990000	637.000000	494.360000	640.970000	662.380000	648.000000	815.360000	650.980000	975.390000	660.000000	1161.430000	655.980000	1347.450000	650.990000	1534.050000	638.950000	1697.680000	629.960000	1859.210000	677.990000	819.400000	561.930000
117.880000	672.940000	184.490000	630.940000	337.370000	636.970000	494.380000	640.950000	662.380000	647.980000	815.460000	650.950000	975.430000	659.990000	1161.430000	655.960000	1347.480000	650.940000	1534.730000	638.990000	1697.690000	629.950000	1859.260000	677.910000	819.400000	561.900000
117.880000	672.990000	184.470000	630.980000	337.370000	636.970000	494.430000	640.990000	662.390000	647.990000	815.440000	651.000000	975.450000	660.020000	1161.430000	655.990000	1347.470000	650.970000	1534.730000	638.990000	1697.700000	629.980000	1859.100000	677.990000	819.410000	561.930000
117.870000	672.990000	184.470000	631.000000	337.010000	637.050000	494.010000	641.010000	662.030000	648.070000	815.030000	651.050000	975.070000	660.050000	1161.020000	656.000000	1347.030000	651.050000	1534.730000	639.010000	1697.680000	630.020000	1859.080000	678.010000	819.050000	561.980000
117.880000	672.980000	184.010000	630.950000	337.020000	636.950000	494.010000	640.970000	662.030000	648.000000	815.070000	650.970000	975.080000	659.980000	1161.040000	655.960000	1347.040000	650.930000	1534.750000	638.920000	1697.690000	629.910000	1859.120000	677.900000	819.120000	561.900000
117.880000	672.980000	184.000000	630.950000	337.020000	636.990000	494.020000	640.980000	662.020000	648.000000	815.060000	650.990000	975.080000	660.010000	1161.030000	655.950000	1347.030000	651.040000	1534.740000	639.030000	1697.670000	630.000000	1859.100000	678.000000	819.070000	561.970000
117.860000	672.920000	183.980000	630.840000	336.990000	636.890000	494.010000	640.890000	662.020000	647.900000	815.030000	650.920000	975.070000	659.910000	1161.040000	655.940000	1347.020000	650.970000	1534.740000	639.020000	1697.670000	630.010000	1859.080000	678.030000	819.060000	561.880000
117.870000	672.920000	183.990000	630.820000	336.990000	636.900000	494.010000	640.890000	662.030000	647.890000	815.040000	650.900000	975.060000	659.930000	1161.030000	655.930000	1347.030000	650.990000	1534.750000	639.020000	1697.700000	630.120000	1859.060000	678.130000	819.080000	561.890000
117.870000	672.910000	184.000000	630.790000	336.990000	636.890000	494.010000	640.890000	662.030000	647.880000	815.030000	650.910000	975.060000	659.920000	1161.020000	655.930000	1347.040000	650.990000	1534.750000	639.040000	1697.680000	630.120000	1859.060000	678.160000	819.060000	561.890000
117.860000	672.880000	183.990000	630.750000	337.010000	636.850000	494.010000	640.850000	662.040000	647.850000	815.040000	650.850000	975.080000	659.860000	1161.040000	655.820000	1347.030000	650.890000	1534.760000	638.930000	1697.690000	629.990000	1859.070000	678.050000	819.050000	561.880000
117.850000	672.960000	183.970000	630.920000	337.000000	636.980000	494.010000	640.970000	662.030000	647.990000	814.990000	650.980000	975.010000	660.010000	1161.010000	655.980000	1347.000000	650.970000	1534.700000	639.060000	1697.650000	630.010000	1859.010000	678.050000	819.020000	561.970000
117.870000	672.940000	183.990000	630.810000	337.020000	636.920000	494.030000	640.870000	662.050000	647.880000	815.050000	650.900000	975.120000	659.850000	1161.030000	655.850000	1347.040000	650.950000	1534.750000	639.030000	1697.700000	630.050000	1859.070000	678.040000	819.090000	561.880000
117.860000	672.940000	183.980000	630.840000	336.990000	636.930000	494.000000	640.950000	662.020000	647.950000	815.020000	650.970000	975.050000	660.000000	1161.020000	655.990000	1347.000000	651.070000	1534.730000	639.150000	1697.650000	630.230000	1859.000000	678.250000	819.020000	561.920000
117.870000	672.920000	183.990000	630.840000	336.990000	636.930000	494.000000	640.930000	662.030000	647.950000	815.030000	650.980000	975.060000	660.010000	1161.020000	655.990000	1347.010000	651.070000	1534.720000	639.130000	1697.660000	630.200000	1859.030000	678.150000	819.080000	561.950000
117.860000	672.930000	183.990000	630.870000	337.000000	636.930000	494.000000	640.930000	662.020000	647.960000	815.030000	650.960000	975.060000	659.940000	1161.020000	655.830000	1347.020000	650.690000	1534.740000	638.420000	1697.710000	629.190000	1859.150000	676.700000	819.090000	561.920000
117.860000	673.140000	184.000000	631.270000	337.010000	637.180000	494.010000	641.080000	662.050000	648.060000	815.040000	650.970000	975.060000	659.940000	1161.030000	655.690000	1347.040000	650.060000	1534.750000	637.660000	1697.670000	627.820000	1859.280000	675.390000	819.080000	561.900000
117.930000	673.330000	184.050000	631.870000	337.070000	637.350000	494.130000	641.200000	662.120000	648.140000	815.110000	651.050000	975.170000	659.980000	1161.130000	655.830000	1347.090000	649.930000	1534.730000	637.350000	1697.680000	627.750000	1859.200000	674.780000	819.110000	561.940000
117.940000	673.830000	184.040000	631.590000	337.030000	637.620000	494.080000	641.080000	662.100000	648.050000	815.080000	651.010000	975.140000	660.000000	1161.040000	655.820000	1347.070000	650.190000	1534.720000	637.510000	1697.680000	627.990000	1859.190000	675.320000	819.100000	561.930000
117.860000	673.690000	183.990000	630.920000	336.950000	637.290000	493.950000	640.960000	661.990000	647.980000	815.030000	650.980000	975.020000	659.970000	1161.030000	655.820000	1347.000000	650.150000	1534.720000	637.910000	1697.620000	628.070000	1859.150000	675.790000	819.030000	561.930000
117.950000	673.760000	184.060000	630.830000	337.100000	637.090000	494.090000	641.050000	662.130000	648.060000	815.120000	651.030000	975.150000	660.000000	1161.120000	655.790000	1347.120000	650.090000	1534.770000	637.690000	1697.780000	627.850000	1859.330000	675.360000	819.150000	561.960000
117.910000	673.980000	183.990000	631.660000	337.030000	637.440000	494.010000	641.290000	662.050000	648.290000	815.070000	651.150000	975.100000	660.130000	1161.040000	655.830000	1347.030000	650.080000	1534.730000	637.640000	1697.690000	627.730000	1859.300000	674.800000	819.050000	562.030000
117.880000	674.140000	184.000000	632.170000	337.010000	638.030000	494.020000	641.450000	662.040000	648.400000	815.080000	651.210000	975.090000	660.150000	1161.040000	655.840000	1347.040000	650.010000	1534.730000	637.430000	1697.690000	627.410000	1859.260000	674.010000	819.070000	562.060000
117.890000	674.050000	184.000000	632.320000	336.970000	638.240000	493.990000	641.850000	662.050000	648.760000	815.070000	651.190000	975.090000	660.140000	1161.030000	655.790000	1347.030000	649.870000	1534.730000	636.700000	1697.690000	626.570000	1859.290000	672.930000	819.070000	562.060000
117.900000	673.930000	184.020000	632.050000	336.970000	638.070000	493.990000	641.810000	662.050000	648.600000	815.070000	651.180000	975.090000	660.090000	1161.040000	655.610000	1347.030000	649.640000	1534.720000	635.960000	1697.670000	625.600000	1859.310000	671.840000	819.090000	562.040000
117.890000	674.060000	183.990000	632.060000	337.000000	637.990000	494.010000	641.910000	662.050000	648.770000	815.090000	651.210000	975.100000	660.120000	1161.050000	655.300000	1347.050000	649.210000	1534.700000	635.570000	1697.620000	625.150000	1859.290000	671.280000	819.090000	562.050000
117.870000	674.350000	183.970000	632.550000	337.020000	638.260000	494.020000	642.030000	662.060000	648.900000	815.050000	651.320000	975.110000	660.160000	1161.040000	655.270000	1347.040000	649.030000	1534.710000	635.170000	1697.650000	624.650000	1859.380000	670.690000	819.080000	562.080000
117.880000	675.030000	183.990000	632.940000	337.020000	638.340000	494.030000	642.040000	662.060000	648.900000	815.100000	651.290000	975.130000	660.130000	1161.070000	655.110000	1347.050000	648.880000	1534.720000	634.950000	1697.630000	623.810000	1859.490000	669.760000	819.080000	562.070000
117.930000	675.600000	183.980000	632.740000	337.010000	638.190000	494.030000	641.940000	662.060000	648.760000	815.090000	651.170000	975.100000	659.990000	1161.070000	654.980000	1347.050000	648.640000	1534.740000	634.660000	1697.610000	622.940000	1859.740000	668.860000	819.060000	561.930000
117.860000	675.620000	183.960000	632.730000	337.000000	638.170000	494.000000	641.980000	662.040000	648.870000	815.040000	651.210000	975.060000	660.040000	1160.980000	655.000000	1347.010000	648.210000	1534.660000	634.060000	1697.540000	622.310000	1859.690000	668.070000	819.060000	561.960000
117.860000	675.740000	183.960000	632.910000	337.000000	638.330000	494.000000	642.100000	662.040000	648.930000	815.040000	651.340000	975.070000	660.180000	1161.010000	655.060000	1347.020000	648.230000	1534.670000	634.080000	1696.980000	622.290000	1859.650000	667.600000	819.070000	562.070000
117.880000	675.830000	183.980000	633.100000	336.970000	638.510000	494.000000	642.180000	662.010000	648.980000	815.040000	651.330000	975.060000	660.110000	1161.030000	655.100000	1347.000000	648.190000	1534.680000	634.050000	1696.940000	622.240000	1859.610000	667.450000	819.010000	562.060000
117.950000	675.890000	184.050000	633.300000	337.010000	639.070000	494.100000	642.360000	662.080000	649.160000	815.100000	651.620000	975.110000	660.380000	1161.100000	655.260000	1347.050000	648.340000	1534.710000	634.130000	1697.000000	622.330000	1859.700000	667.520000	819.120000	562.200000
117.950000	675.750000	184.030000	633.060000	337.000000	639.240000	494.070000	642.760000	662.080000	649.050000	815.070000	651.830000	975.130000	660.430000	1161.100000	655.130000	1347.040000	648.180000	1534.720000	633.900000	1696.980000	622.020000	1859.820000	667.710000	819.090000	562.130000
117.950000	675.660000	184.060000	632.820000	337.020000	638.800000	494.060000	642.650000	662.110000	648.980000	815.110000	651.780000	975.140000	660.390000	1161.110000	655.000000	1347.090000	648.040000	1534.730000	633.670000	1697.000000	621.670000	1859.910000	667.220000	819.100000	562.100000
117.940000	675.320000	184.050000	632.350000	337.000000	638.470000	494.040000	642.490000	662.070000	648.900000	815.050000	651.760000	975.110000	660.170000	1161.100000	655.020000	1347.050000	648.000000	1534.700000	633.150000	1696.980000	621.060000	1859.850000	666.670000	819.090000	562.100000
117.930000	674.560000	184.040000	631.750000	337.030000	637.790000	494.050000	641.820000	662.070000	648.730000	815.070000	651.570000	975.110000	660.000000	1161.100000	654.870000	1347.050000	647.840000	1534.700000	632.960000	1696.980000	620.910000	1859.850000	665.940000	819.080000	561.980000
117.880000	674.070000	184.030000	631.980000	337.010000	637.760000	494.050000	641.520000	662.060000	648.880000	815.080000	651.290000	975.080000	660.100000	1161.080000	655.000000	1347.040000	647.940000	1534.680000	633.110000	1696.970000	621.070000	1859.750000	665.690000	819.060000	562.090000
117.890000	674.300000	184.050000	632.470000	337.020000	638.260000	494.080000	641.660000	662.080000	648.860000	815.120000	651.220000	975.130000	660.010000	1161.090000	654.880000	1347.090000	647.920000	1534.710000	633.120000	1696.980000	621.150000	1859.800000	665.910000	819.110000	561.980000
117.920000	674.290000	184.050000	632.820000	337.020000	638.690000	494.070000	642.020000	662.090000	648.830000	815.130000	651.160000	975.140000	659.920000	1161.120000	654.840000	1347.100000	647.890000	1534.720000	633.120000	1696.980000	621.160000	1859.830000	666.240000	819.110000	561.980000
117.830000	674.280000	183.950000	632.790000	336.950000	638.680000	493.960000	642.020000	661.990000	648.840000	815.030000	651.230000	975.040000	660.040000	1161.010000	654.900000	1347.010000	647.950000	1534.650000	633.220000	1696.890000	621.290000	1859.740000	666.930000	819.000000	561.990000
117.860000	674.020000	184.010000	632.270000	336.980000	638.320000	493.980000	641.910000	662.060000	648.800000	815.080000	651.200000	975.070000	659.990000	1161.030000	654.900000	1347.040000	647.930000	1534.670000	633.170000	1696.980000	621.160000	1859.830000	667.210000	819.050000	562.000000
117.880000	673.880000	184.040000	631.690000	337.030000	637.810000	494.040000	641.810000	662.060000	648.680000	815.100000	651.190000	975.110000	660.010000	1161.120000	654.890000	1347.050000	647.900000	1534.690000	633.090000	1696.980000	621.020000	1859.930000	666.780000	819.100000	562.010000
117.890000	673.800000	184.000000	631.150000	337.050000	637.210000	494.020000	641.720000	662.070000	648.670000	815.080000	651.160000	975.070000	660.000000	1161.090000	654.880000	1347.050000	647.850000	1534.680000	632.980000	1696.980000	620.920000	1859.880000	666.450000	819.090000	562.000000
117.910000	673.780000	184.010000	631.120000	337.050000	637.220000	494.030000	641.730000	662.060000	648.640000	815.080000	651.160000	975.080000	660.020000	1161.080000	654.880000	1347.040000	647.840000	1534.700000	632.950000	1696.980000	620.870000	1859.880000	665.850000	819.090000	562.000000
117.900000	673.620000	183.980000	630.860000	336.990000	637.050000	494.000000	641.710000	662.050000	648.640000	815.050000	651.200000	975.030000	660.090000	1161.030000	655.000000	1346.980000	647.900000	1534.680000	633.050000	1696.900000	620.980000	1859.740000	665.400000	819.000000	562.080000
117.900000	672.630000	184.000000	630.250000	336.990000	636.710000	493.980000	641.400000	662.040000	648.440000	815.060000	651.070000	975.040000	660.010000	1161.040000	654.870000	1347.030000	647.860000	1534.690000	633.020000	1696.930000	620.940000	1859.770000	665.410000	819.020000	561.980000
117.880000	671.780000	183.990000	629.640000	337.010000	636.040000	494.000000	640.780000	662.030000	647.930000	815.020000	651.000000	975.040000	659.940000	1161.040000	654.840000	1347.010000	647.840000	1534.670000	633.010000	1696.920000	620.960000	1859.730000	665.450000	819.000000	561.940000
117.880000	670.790000	184.080000	628.700000	337.060000	635.190000	494.040000	640.000000	662.050000	647.350000	815.050000	650.860000	975.070000	659.810000	1161.060000	654.720000	1347.040000	647.750000	1534.700000	632.930000	1696.980000	620.910000	1859.770000	665.390000	819.010000	561.840000
117.860000	669.980000	184.070000	628.130000	337.100000	634.840000	494.080000	639.590000	662.080000	647.350000	815.080000	650.930000	975.100000	659.910000	1161.070000	654.850000	1347.060000	647.810000	1534.710000	632.960000	1696.970000	620.900000	1859.810000	665.370000	819.080000	561.890000
117.820000	669.140000	184.050000	627.670000	337.060000	634.580000	494.060000	639.430000	662.040000	647.350000	815.040000	650.940000	975.070000	659.920000	1161.060000	654.830000	1347.020000	647.810000	1534.670000	632.950000	1696.970000	620.890000	1859.790000	665.260000	819.030000	561.940000
117.860000	668.560000	184.070000	627.410000	337.090000	634.430000	494.070000	639.300000	662.090000	647.240000	815.100000	650.850000	975.110000	659.860000	1161.070000	654.700000	1347.050000	647.700000	1534.720000	632.840000	1696.990000	620.730000	1859.920000	665.100000	819.050000	561.930000
117.850000	668.380000	184.070000	627.230000	337.070000	634.340000	494.070000	639.300000	662.070000	647.260000	815.030000	650.950000	975.070000	659.950000	1161.050000	654.870000	1347.020000	647.820000	1534.680000	632.950000	1696.970000	620.790000	1859.880000	665.170000	819.050000	561.940000
117.890000	668.140000	184.170000	626.910000	337.180000	634.130000	494.170000	639.140000	662.180000	647.120000	815.140000	650.820000	975.180000	659.850000	1161.150000	654.720000	1347.120000	647.700000	1534.750000	632.840000	1697.050000	620.760000	1860.000000	665.160000	819.110000	561.880000
117.800000	668.050000	184.060000	626.770000	337.040000	634.090000	494.050000	639.130000	662.050000	647.150000	815.030000	650.930000	975.040000	660.010000	1161.020000	654.910000	1347.010000	647.850000	1534.660000	632.990000	1696.940000	620.890000	1859.800000	665.320000	819.030000	561.970000
117.820000	667.910000	184.110000	626.450000	337.050000	633.840000	494.050000	639.010000	662.050000	647.010000	815.040000	650.800000	975.060000	659.840000	1161.040000	654.770000	1347.040000	647.770000	1534.670000	632.980000	1696.950000	620.870000	1859.820000	665.310000	819.040000	561.850000
117.840000	667.890000	184.110000	626.090000	337.060000	633.870000	494.070000	639.020000	662.070000	647.130000	815.050000	650.920000	975.110000	660.000000	1161.060000	654.940000	1347.060000	647.910000	1534.670000	633.040000	1696.950000	620.990000	1859.800000	665.460000	819.050000	561.970000
117.850000	667.720000	184.110000	625.780000	337.020000	633.630000	494.070000	638.900000	662.050000	646.990000	815.030000	650.810000	975.070000	659.950000	1161.040000	654.900000	1347.020000	647.860000	1534.670000	633.030000	1696.950000	620.970000	1859.830000	665.970000	819.040000	561.900000
117.850000	667.640000	184.100000	625.250000	337.060000	633.140000	494.060000	638.900000	662.050000	647.000000	815.040000	650.880000	975.060000	660.010000	1161.050000	654.940000	1347.040000	647.920000	1534.670000	633.050000	1696.950000	620.980000	1859.840000	665.990000	819.050000	562.000000
117.850000	667.520000	184.130000	624.970000	337.070000	632.970000	494.070000	638.790000	662.050000	646.990000	815.060000	650.850000	975.090000	659.990000	1161.050000	654.920000	1347.050000	647.900000	1534.670000	633.050000	1696.950000	620.970000	1859.860000	666.000000	819.050000	562.000000
117.840000	666.730000	184.130000	624.820000	337.070000	632.870000	494.060000	638.790000	662.050000	646.970000	815.040000	650.900000	975.070000	660.080000	1161.050000	655.050000	1347.040000	648.010000	1534.660000	633.180000	1696.940000	621.090000	1859.820000	666.110000	819.060000	562.010000
117.770000	665.880000	184.130000	624.640000	337.050000	632.790000	494.040000	638.680000	662.050000	646.950000	815.050000	650.890000	975.070000	660.060000	1161.040000	655.060000	1347.030000	648.060000	1534.680000	633.230000	1696.940000	621.170000	1859.790000	666.180000	819.030000	562.030000
117.830000	664.950000	184.200000	623.910000	337.130000	632.430000	494.140000	638.390000	662.150000	646.730000	815.130000	650.720000	975.150000	659.890000	1161.160000	654.910000	1347.100000	647.940000	1534.740000	633.140000	1696.980000	621.120000	1859.910000	666.140000	819.150000	561.920000
117.760000	664.280000	184.180000	623.420000	337.150000	632.040000	494.130000	637.910000	662.140000	646.740000	815.100000	650.770000	975.120000	659.960000	1161.140000	655.030000	1347.100000	648.060000	1534.730000	633.270000	1696.970000	621.260000	1859.880000	666.240000	819.130000	561.950000
117.730000	664.190000	184.110000	623.260000	337.090000	631.900000	494.090000	637.390000	662.050000	646.700000	815.070000	650.690000	975.080000	659.930000	1161.050000	654.930000	1347.040000	648.010000	1534.660000	633.240000	1696.970000	621.200000	1859.830000	666.240000	819.030000	561.930000
117.760000	664.130000	184.110000	623.230000	337.110000	631.890000	494.090000	637.370000	662.070000	646.710000	815.060000	650.740000	975.090000	659.960000	1161.090000	654.980000	1347.050000	648.010000	1534.660000	633.260000	1696.970000	621.210000	1859.820000	666.240000	819.070000	561.990000
117.750000	664.030000	184.130000	623.050000	337.070000	631.750000	494.090000	637.210000	662.070000	646.530000	815.050000	650.640000	975.080000	659.840000	1161.070000	654.910000	1347.050000	647.930000	1534.670000	633.120000	1696.970000	621.130000	1859.810000	666.130000	819.060000	561.880000
117.740000	664.130000	184.130000	623.210000	337.080000	631.900000	494.080000	637.340000	662.070000	646.310000	815.050000	650.730000	975.090000	659.930000	1161.060000	655.000000	1347.020000	648.010000	1534.670000	633.190000	1696.950000	621.150000	1859.780000	666.160000	819.070000	561.970000
117.730000	664.050000	184.130000	623.040000	337.070000	631.770000	494.090000	637.260000	662.070000	646.300000	815.040000	650.730000	975.080000	659.960000	1161.060000	655.000000	1347.030000	648.020000	1534.670000	633.210000	1696.950000	621.170000	1859.790000	666.180000	819.050000	561.980000
117.740000	663.960000	184.210000	622.890000	337.090000	631.680000	494.160000	637.230000	662.110000	646.310000	815.060000	650.760000	975.100000	660.020000	1161.080000	655.050000	1347.070000	648.120000	1534.700000	633.340000	1696.950000	621.310000	1859.830000	666.300000	819.080000	562.050000
117.770000	663.900000	184.200000	622.770000	337.120000	631.560000	494.140000	637.190000	662.130000	646.300000	815.090000	650.770000	975.100000	660.010000	1161.090000	655.060000	1347.100000	648.140000	1534.710000	633.360000	1696.960000	621.350000	1859.850000	666.370000	819.090000	562.060000
117.750000	663.890000	184.090000	622.800000	337.100000	631.170000	494.060000	637.240000	662.040000	646.390000	815.020000	650.870000	975.030000	660.180000	1161.060000	655.220000	1347.020000	648.270000	1534.670000	633.590000	1696.950000	621.580000	1859.720000	666.620000	819.080000	562.150000
117.750000	663.880000	184.180000	622.780000	337.190000	631.170000	494.160000	637.220000	662.140000	646.360000	815.110000	650.860000	975.100000	660.150000	1161.080000	655.200000	1347.120000	648.260000	1534.760000	633.970000	1696.980000	621.960000	1859.890000	667.080000	819.090000	562.120000
117.680000	663.820000	184.100000	622.610000	337.080000	631.050000	494.060000	637.170000	662.040000	646.270000	815.010000	650.810000	975.030000	660.120000	1161.060000	655.180000	1347.020000	648.230000	1534.680000	633.970000	1696.950000	621.950000	1859.780000	667.020000	819.070000	562.090000
117.800000	663.740000	184.200000	622.070000	337.150000	630.940000	494.160000	637.070000	662.130000	646.160000	815.100000	650.740000	975.110000	660.020000	1161.080000	655.050000	1347.110000	648.140000	1534.740000	633.870000	1696.990000	621.830000	1859.930000	666.930000	819.120000	562.000000
117.740000	663.680000	184.120000	621.940000	337.070000	630.830000	494.070000	636.990000	662.040000	646.060000	815.050000	650.660000	975.080000	659.920000	1161.060000	655.000000	1347.080000	648.080000	1534.700000	633.790000	1696.970000	621.720000	1859.830000	666.830000	819.050000	561.980000
117.740000	663.650000	184.120000	621.930000	337.050000	630.820000	494.080000	636.980000	662.050000	646.050000	815.040000	650.640000	975.070000	659.930000	1161.060000	655.000000	1347.080000	648.080000	1534.700000	633.800000	1696.960000	621.750000	1859.820000	666.850000	819.030000	561.970000
117.790000	663.600000	184.140000	621.800000	337.110000	630.770000	494.090000	636.930000	662.080000	645.970000	815.070000	650.540000	975.080000	659.890000	1161.060000	654.980000	1347.090000	648.060000	1534.700000	633.780000	1696.980000	621.760000	1859.860000	666.850000	819.040000	561.940000
117.800000	663.590000	184.140000	621.750000	337.100000	630.690000	494.090000	636.870000	662.080000	645.920000	815.070000	650.090000	975.070000	659.810000	1161.050000	654.870000	1347.090000	648.040000	1534.710000	633.770000	1696.970000	621.760000	1859.850000	666.870000	819.040000	561.840000
117.790000	663.570000	184.240000	621.750000	337.150000	630.680000	494.130000	636.870000	662.170000	645.920000	815.140000	650.120000	975.180000	659.790000	1161.160000	654.880000	1347.130000	648.040000	1534.750000	633.790000	1697.040000	621.840000	1859.910000	666.960000	819.150000	561.870000
117.780000	663.640000	184.130000	621.890000	337.030000	630.750000	494.070000	636.920000	662.040000	646.020000	815.010000	650.180000	975.030000	659.910000	1161.010000	655.010000	1347.040000	648.100000	1534.690000	633.900000	1696.940000	621.880000	1859.740000	667.010000	819.040000	561.950000
117.790000	663.660000	184.230000	621.940000	337.150000	630.870000	494.130000	637.010000	662.170000	646.160000	815.140000	650.340000	975.140000	660.050000	1161.110000	655.130000	1347.130000	648.210000	1534.730000	633.950000	1697.000000	621.970000	1859.910000	667.050000	819.130000	562.040000
117.790000	663.660000	184.220000	621.950000	337.130000	630.880000	494.140000	637.050000	662.150000	646.190000	815.120000	650.430000	975.130000	660.130000	1161.100000	655.170000	1347.110000	648.250000	1534.710000	633.960000	1696.990000	621.990000	1859.890000	667.070000	819.100000	562.100000
117.700000	663.670000	184.120000	621.960000	337.050000	630.900000	494.070000	637.060000	662.030000	646.250000	815.010000	650.890000	975.000000	660.290000	1160.980000	655.350000	1347.030000	648.410000	1534.660000	634.080000	1696.910000	622.010000	1859.730000	667.100000	819.080000	562.120000
117.810000	663.590000	184.220000	621.900000	337.130000	630.860000	494.130000	637.050000	662.130000	646.240000	815.080000	650.880000	975.120000	660.250000	1161.100000	655.650000	1347.090000	648.790000	1534.730000	634.040000	1696.970000	622.000000	1859.880000	667.070000	819.090000	562.120000
117.740000	663.520000	184.150000	621.710000	337.050000	630.720000	494.070000	636.960000	662.030000	646.150000	815.020000	650.810000	975.050000	660.170000	1161.010000	655.620000	1347.020000	648.780000	1534.660000	634.040000	1696.920000	621.990000	1859.760000	667.080000	819.060000	562.090000
117.720000	662.750000	184.160000	621.500000	337.040000	630.580000	494.060000	636.860000	662.050000	646.020000	815.020000	650.680000	975.040000	660.010000	1161.020000	655.390000	1347.010000	648.650000	1534.670000	633.950000	1696.920000	621.980000	1859.760000	667.050000	819.060000	562.010000
117.670000	662.020000	184.130000	621.140000	337.040000	630.120000	494.010000	636.860000	662.010000	646.010000	814.960000	650.650000	974.960000	660.010000	1160.970000	655.090000	1346.970000	648.620000	1534.650000	633.960000	1696.890000	621.980000	1859.680000	667.080000	819.030000	561.990000
117.630000	661.520000	184.120000	621.220000	337.040000	630.140000	494.010000	636.860000	662.010000	646.010000	814.960000	650.660000	974.970000	659.990000	1160.970000	655.090000	1346.970000	648.620000	1534.650000	633.970000	1696.900000	621.980000	1859.680000	667.080000	819.030000	562.000000
117.640000	661.670000	184.120000	621.260000	337.070000	630.180000	494.040000	636.870000	662.040000	646.010000	815.020000	650.600000	975.020000	659.950000	1161.000000	654.990000	1346.990000	648.570000	1534.670000	633.860000	1696.910000	621.890000	1859.750000	666.980000	819.040000	562.000000
117.660000	662.120000	184.120000	621.410000	337.050000	630.300000	494.040000	636.960000	662.040000	646.090000	814.990000	650.730000	975.000000	660.070000	1160.990000	655.110000	1346.980000	648.610000	1534.660000	633.920000	1696.910000	621.890000	1859.750000	666.980000	819.050000	562.000000
117.740000	662.010000	184.180000	621.530000	337.180000	630.160000	494.130000	636.870000	662.090000	645.980000	815.090000	650.600000	975.110000	659.920000	1161.080000	654.990000	1347.050000	648.450000	1534.720000	633.760000	1696.970000	621.760000	1859.890000	666.800000	819.110000	561.980000
117.670000	661.920000	184.150000	621.230000	337.110000	629.960000	494.050000	636.760000	662.070000	645.840000	815.020000	650.470000	975.050000	659.840000	1161.000000	654.890000	1347.010000	647.980000	1534.680000	633.670000	1696.970000	621.680000	1859.820000	666.720000	819.080000	561.900000
117.640000	661.910000	184.140000	620.950000	337.120000	629.970000	494.060000	636.760000	662.050000	645.980000	815.040000	650.210000	975.050000	660.020000	1160.990000	655.060000	1346.990000	648.110000	1534.670000	633.830000	1696.930000	621.810000	1859.790000	666.870000	819.090000	562.010000
117.780000	661.820000	184.230000	620.770000	337.200000	629.830000	494.170000	636.690000	662.170000	645.870000	815.120000	650.140000	975.160000	659.930000	1161.110000	655.050000	1347.120000	648.090000	1534.760000	633.850000	1697.000000	621.870000	1859.950000	666.940000	819.120000	561.920000
117.680000	661.780000	184.140000	620.670000	337.070000	629.820000	494.060000	636.690000	662.040000	645.890000	815.030000	650.180000	975.020000	659.960000	1160.990000	655.060000	1347.000000	648.190000	1534.680000	633.980000	1696.900000	622.020000	1859.770000	667.070000	819.000000	561.990000
117.700000	661.760000	184.150000	620.630000	337.090000	629.780000	494.080000	636.670000	662.050000	645.870000	815.040000	650.160000	975.050000	659.950000	1161.000000	655.050000	1347.010000	648.190000	1534.670000	633.960000	1696.920000	622.010000	1859.790000	667.110000	819.000000	561.970000
117.700000	661.820000	184.140000	620.760000	337.060000	629.840000	494.060000	636.750000	662.040000	645.980000	815.010000	650.270000	975.020000	660.110000	1160.970000	655.190000	1347.000000	648.320000	1534.650000	634.080000	1696.910000	622.140000	1859.730000	667.200000	819.010000	562.060000
117.800000	661.810000	184.240000	620.730000	337.160000	629.830000	494.180000	636.700000	662.160000	645.860000	815.150000	650.160000	975.150000	659.940000	1161.100000	655.040000	1347.110000	648.170000	1534.760000	633.940000	1697.010000	621.960000	1859.930000	667.040000	819.140000	561.980000
117.670000	661.910000	184.120000	620.930000	337.050000	630.000000	494.040000	636.830000	662.020000	646.020000	815.000000	650.330000	974.990000	660.110000	1160.980000	655.210000	1346.980000	648.300000	1534.660000	633.990000	1696.920000	621.980000	1859.730000	667.050000	819.010000	562.080000
117.650000	661.970000	184.120000	621.070000	337.060000	630.130000	494.060000	636.890000	662.010000	646.040000	815.010000	650.330000	975.010000	660.100000	1160.980000	655.200000	1347.000000	648.240000	1534.670000	633.970000	1696.920000	621.920000	1859.750000	666.960000	819.020000	562.070000
117.670000	662.170000	184.130000	621.560000	337.100000	630.370000	494.090000	637.030000	662.040000	646.200000	815.050000	650.460000	975.040000	660.190000	1160.990000	655.200000	1347.020000	648.280000	1534.700000	633.970000	1696.930000	621.940000	1859.800000	666.980000	819.050000	562.160000
117.650000	662.550000	184.130000	622.170000	337.080000	631.060000	494.070000	637.220000	662.030000	646.400000	815.000000	650.990000	975.000000	660.380000	1160.980000	655.380000	1346.990000	648.440000	1534.630000	634.100000	1696.910000	622.060000	1859.740000	667.090000	819.050000	562.280000
117.780000	663.050000	184.230000	622.530000	337.120000	631.520000	494.160000	637.240000	662.120000	646.790000	815.100000	650.990000	975.110000	660.640000	1161.100000	655.720000	1347.080000	648.860000	1534.720000	634.090000	1696.990000	622.080000	1859.880000	667.100000	819.080000	562.280000
117.740000	663.740000	184.130000	622.360000	337.040000	631.460000	494.090000	637.230000	662.020000	646.790000	815.050000	650.990000	975.080000	660.650000	1160.990000	655.760000	1347.030000	648.880000	1534.640000	634.110000	1696.950000	622.170000	1859.800000	667.170000	819.070000	562.270000
117.760000	663.610000	184.220000	621.870000	337.090000	631.170000	494.120000	637.080000	662.110000	646.700000	815.080000	650.900000	975.080000	660.600000	1161.090000	655.730000	1347.060000	648.840000	1534.700000	634.090000	1696.960000	622.130000	1859.850000	667.150000	819.120000	562.190000
117.670000	663.640000	184.100000	621.600000	337.010000	630.920000	493.990000	637.200000	661.980000	646.860000	814.960000	651.060000	974.950000	660.870000	1160.940000	655.940000	1346.910000	649.040000	1534.600000	634.320000	1696.850000	622.330000	1859.600000	667.320000	819.020000	562.400000
117.770000	663.600000	184.180000	621.500000	337.110000	630.870000	494.110000	637.100000	662.070000	646.720000	815.060000	650.990000	975.080000	660.700000	1161.060000	655.800000	1347.030000	648.950000	1534.690000	634.200000	1696.950000	622.240000	1859.590000	667.190000	819.090000	562.820000
117.770000	663.780000	184.180000	622.030000	337.170000	631.160000	494.140000	637.400000	662.110000	646.980000	815.100000	651.230000	975.100000	660.960000	1161.050000	656.060000	1347.060000	649.130000	1534.680000	634.360000	1696.940000	622.430000	1859.820000	667.370000	819.100000	562.980000
117.750000	663.830000	184.110000	622.320000	337.060000	631.170000	494.050000	637.870000	662.050000	646.960000	815.030000	651.150000	975.040000	660.850000	1161.050000	655.930000	1346.990000	649.030000	1534.660000	634.270000	1696.980000	622.780000	1859.700000	667.310000	819.030000	562.880000
117.750000	663.890000	184.120000	622.820000	337.120000	631.250000	494.060000	637.880000	662.060000	646.940000	815.050000	651.110000	975.060000	660.830000	1161.050000	655.950000	1347.010000	649.010000	1534.660000	634.240000	1696.980000	622.740000	1859.790000	667.220000	819.060000	562.880000
117.770000	663.900000	184.120000	622.840000	337.130000	631.250000	494.080000	637.890000	662.070000	646.960000	815.060000	651.120000	975.070000	660.850000	1161.040000	655.950000	1347.010000	649.010000	1534.660000	634.220000	1696.980000	622.740000	1859.790000	667.200000	819.060000	562.880000
117.780000	663.810000	184.150000	622.660000	337.160000	631.140000	494.100000	637.810000	662.110000	646.910000	815.110000	651.090000	975.100000	660.770000	1161.060000	655.910000	1347.050000	648.960000	1534.690000	634.120000	1697.000000	622.610000	1859.870000	667.110000	819.060000	562.850000
117.780000	663.740000	184.150000	622.440000	337.130000	631.110000	494.090000	637.830000	662.070000	646.910000	815.070000	651.100000	975.060000	660.850000	1161.050000	655.940000	1347.010000	649.010000	1534.660000	634.220000	1696.990000	622.750000	1859.800000	667.200000	819.040000	562.870000
117.790000	663.670000	184.150000	621.990000	337.120000	630.980000	494.100000	637.780000	662.080000	646.900000	815.100000	651.110000	975.080000	660.870000	1161.050000	655.950000	1347.020000	649.040000	1534.660000	634.230000	1696.990000	622.750000	1859.810000	667.260000	819.060000	562.870000
117.840000	663.600000	184.240000	621.860000	337.190000	630.930000	494.160000	637.710000	662.180000	646.840000	815.140000	651.080000	975.160000	660.810000	1161.080000	655.940000	1347.120000	649.040000	1534.730000	634.270000	1697.000000	622.770000	1859.880000	667.320000	819.190000	562.880000
117.850000	663.600000	184.230000	621.870000	337.200000	630.940000	494.180000	637.710000	662.180000	646.850000	815.160000	651.070000	975.160000	660.810000	1161.100000	655.940000	1347.110000	649.050000	1534.740000	634.290000	1697.050000	622.860000	1859.880000	667.390000	819.190000	562.890000
117.800000	663.770000	184.140000	622.180000	337.110000	631.170000	494.110000	637.870000	662.080000	647.020000	815.120000	651.260000	975.060000	661.030000	1161.070000	656.100000	1347.070000	649.240000	1534.680000	634.540000	1696.980000	623.000000	1859.770000	667.550000	819.090000	563.010000
117.790000	663.780000	184.140000	622.200000	337.110000	631.160000	494.100000	637.870000	662.080000	647.010000	815.080000	651.160000	975.050000	660.920000	1161.050000	655.970000	1347.030000	649.130000	1534.720000	634.830000	1696.990000	622.880000	1859.820000	667.960000	819.060000	562.920000
117.700000	663.850000	184.050000	622.380000	337.070000	631.200000	494.010000	637.900000	662.040000	647.000000	815.010000	651.200000	975.040000	660.930000	1160.960000	656.010000	1347.000000	649.120000	1534.690000	634.830000	1696.920000	622.790000	1859.770000	667.880000	819.050000	562.980000
117.700000	663.860000	184.050000	622.740000	337.050000	631.230000	494.000000	637.900000	662.010000	647.000000	814.990000	651.190000	975.020000	660.940000	1160.960000	656.010000	1346.970000	649.090000	1534.670000	634.790000	1696.910000	622.770000	1859.750000	667.800000	819.050000	562.970000
117.800000	663.770000	184.190000	622.470000	337.150000	631.050000	494.100000	637.790000	662.080000	646.870000	815.070000	651.070000	975.090000	660.810000	1161.060000	655.890000	1347.000000	648.930000	1534.700000	634.540000	1696.990000	622.570000	1859.860000	667.650000	819.080000	562.870000
117.810000	663.690000	184.180000	622.020000	337.150000	631.010000	494.100000	637.760000	662.090000	646.860000	815.090000	651.080000	975.090000	660.770000	1161.060000	655.880000	1347.040000	648.950000	1534.680000	634.140000	1696.960000	622.120000	1859.900000	667.680000	819.070000	562.850000
117.820000	663.600000	184.180000	621.880000	337.120000	630.900000	494.100000	637.670000	662.080000	646.800000	815.090000	651.040000	975.090000	660.760000	1161.060000	655.880000	1347.030000	648.970000	1534.680000	634.200000	1696.940000	622.250000	1859.860000	667.800000	819.080000	562.810000
117.780000	663.610000	184.180000	621.890000	337.090000	630.870000	494.050000	637.670000	662.070000	646.800000	815.040000	651.070000	975.070000	660.790000	1161.030000	655.900000	1347.000000	649.030000	1534.670000	634.300000	1696.910000	622.390000	1859.790000	667.920000	819.070000	562.820000
117.810000	663.530000	184.180000	621.760000	337.090000	630.820000	494.060000	637.630000	662.060000	646.790000	815.060000	651.050000	975.070000	660.770000	1161.030000	655.900000	1347.010000	649.030000	1534.660000	634.300000	1696.940000	622.850000	1859.800000	667.930000	819.060000	562.820000
117.790000	662.830000	184.180000	621.740000	337.110000	630.820000	494.090000	637.620000	662.070000	646.740000	815.070000	651.020000	975.080000	660.740000	1161.050000	655.880000	1347.040000	649.000000	1534.670000	634.280000	1696.960000	622.820000	1859.830000	667.920000	819.050000	562.820000
117.750000	662.220000	184.170000	621.900000	337.100000	630.920000	494.090000	637.660000	662.070000	646.760000	815.060000	651.020000	975.070000	660.730000	1161.040000	655.870000	1347.020000	648.970000	1534.670000	634.250000	1696.970000	622.710000	1859.840000	667.830000	819.070000	562.820000
117.840000	662.370000	184.270000	622.060000	337.210000	631.000000	494.190000	637.740000	662.160000	646.790000	815.140000	651.040000	975.170000	660.740000	1161.140000	655.860000	1347.110000	648.950000	1534.750000	634.150000	1697.040000	622.670000	1860.010000	667.730000	819.190000	562.820000
117.790000	662.700000	184.140000	622.270000	337.100000	631.170000	494.100000	637.860000	662.130000	646.930000	815.090000	651.120000	975.110000	660.810000	1161.040000	655.880000	1347.060000	648.970000	1534.700000	634.170000	1696.980000	622.640000	1859.950000	667.710000	819.080000	562.830000
117.740000	663.070000	184.140000	622.250000	337.100000	631.110000	494.090000	637.780000	662.050000	646.900000	815.070000	651.060000	975.070000	660.730000	1161.050000	655.840000	1347.020000	648.900000	1534.690000	634.070000	1696.970000	622.510000	1859.920000	667.600000	819.050000	562.800000
117.780000	663.020000	184.160000	622.150000	337.120000	631.080000	494.110000	637.790000	662.080000	646.910000	815.080000	651.060000	975.090000	660.730000	1161.050000	655.840000	1347.040000	648.900000	1534.690000	634.100000	1696.950000	622.060000	1859.950000	667.630000	819.060000	562.800000
117.740000	662.940000	184.070000	622.000000	337.040000	630.930000	494.020000	637.700000	661.960000	646.810000	814.970000	651.020000	974.960000	660.690000	1160.960000	655.840000	1346.960000	648.910000	1534.610000	634.150000	1696.860000	622.180000	1859.760000	667.760000	818.960000	562.780000
117.840000	662.880000	184.170000	621.860000	337.160000	630.870000	494.160000	637.690000	662.090000	646.810000	815.110000	651.030000	975.090000	660.710000	1161.080000	655.840000	1347.060000	648.940000	1534.700000	634.200000	1696.990000	622.230000	1859.920000	667.840000	819.090000	562.790000
117.820000	662.870000	184.180000	621.840000	337.130000	630.870000	494.140000	637.680000	662.090000	646.810000	815.080000	651.040000	975.080000	660.750000	1161.070000	655.860000	1347.060000	649.040000	1534.700000	634.290000	1696.980000	622.380000	1859.880000	667.950000	819.080000	562.810000
117.810000	662.870000	184.180000	621.840000	337.120000	630.860000	494.120000	637.660000	662.090000	646.790000	815.060000	651.030000	975.050000	660.720000	1161.060000	655.870000	1347.030000	649.000000	1534.690000	634.300000	1696.990000	622.830000	1859.840000	667.940000	819.060000	562.800000
117.820000	662.880000	184.190000	621.860000	337.140000	630.830000	494.110000	637.640000	662.100000	646.700000	815.100000	650.950000	975.100000	660.580000	1161.070000	655.740000	1347.070000	648.920000	1534.700000	634.160000	1697.000000	622.680000	1859.900000	667.820000	819.070000	562.710000
117.790000	662.940000	184.170000	621.960000	337.110000	630.850000	494.110000	637.630000	662.090000	646.710000	815.030000	650.920000	975.050000	660.300000	1161.060000	655.710000	1347.040000	648.810000	1534.690000	634.070000	1697.010000	622.550000	1859.860000	667.700000	819.070000	562.690000
117.810000	662.940000	184.190000	622.020000	337.150000	630.920000	494.170000	637.670000	662.110000	646.730000	815.110000	650.930000	975.100000	660.280000	1161.090000	655.690000	1347.110000	648.770000	1534.710000	634.020000	1696.990000	621.950000	1859.970000	667.560000	819.070000	562.700000
117.770000	662.930000	184.120000	621.990000	337.060000	630.900000	494.080000	637.630000	662.000000	646.690000	815.030000	650.890000	975.010000	660.250000	1160.990000	655.660000	1346.990000	648.760000	1534.690000	633.960000	1696.930000	621.510000	1859.820000	666.950000	819.040000	562.660000
117.780000	662.880000	184.120000	621.840000	337.060000	630.780000	494.070000	637.490000	662.070000	646.560000	815.040000	650.800000	975.020000	660.120000	1161.030000	655.530000	1347.020000	648.680000	1534.690000	633.940000	1696.920000	621.470000	1859.770000	666.390000	819.020000	562.550000
117.740000	662.810000	184.120000	621.670000	337.040000	630.680000	494.060000	636.980000	662.040000	646.150000	815.010000	650.770000	975.020000	660.120000	1161.010000	655.190000	1347.000000	648.690000	1534.690000	633.950000	1696.920000	621.560000	1859.720000	666.480000	819.060000	562.070000
117.760000	662.730000	184.130000	621.430000	337.050000	630.510000	494.060000	636.860000	662.040000	646.020000	815.030000	650.680000	975.010000	660.070000	1161.010000	655.160000	1347.000000	648.670000	1534.690000	633.950000	1696.940000	621.970000	1859.740000	666.520000	819.060000	562.050000
117.760000	662.720000	184.120000	621.110000	337.090000	630.090000	494.070000	636.860000	662.040000	646.020000	815.000000	650.690000	975.000000	660.060000	1161.010000	655.150000	1347.000000	648.680000	1534.690000	633.970000	1696.950000	622.000000	1859.770000	667.110000	819.050000	562.050000
117.760000	662.710000	184.120000	621.090000	337.090000	630.080000	494.060000	636.840000	662.040000	646.020000	815.010000	650.680000	975.000000	660.040000	1161.010000	655.150000	1347.000000	648.660000	1534.690000	633.970000	1696.940000	622.000000	1859.820000	667.660000	819.040000	562.040000
117.730000	662.790000	184.120000	621.260000	337.090000	630.220000	494.080000	636.950000	662.030000	646.160000	814.990000	650.770000	975.000000	660.100000	1161.000000	655.180000	1347.000000	648.700000	1534.690000	633.980000	1696.920000	622.000000	1859.800000	667.650000	819.040000	562.060000
117.720000	662.850000	184.110000	621.380000	337.080000	630.250000	494.070000	636.970000	662.030000	646.150000	815.000000	650.770000	975.000000	660.110000	1160.990000	655.180000	1346.990000	648.690000	1534.690000	633.980000	1696.920000	621.970000	1859.820000	667.530000	819.040000	562.080000
117.750000	662.860000	184.140000	621.800000	337.120000	630.350000	494.100000	636.990000	662.040000	646.150000	815.040000	650.790000	975.040000	660.120000	1161.010000	655.180000	1347.060000	648.680000	1534.710000	633.930000	1696.950000	621.890000	1859.810000	666.920000	819.060000	562.080000
117.720000	662.920000	184.120000	621.940000	337.090000	630.400000	494.080000	637.080000	662.010000	646.300000	814.980000	650.890000	975.000000	660.280000	1160.990000	655.310000	1346.990000	648.740000	1534.680000	633.990000	1696.920000	621.950000	1859.690000	666.450000	819.060000	562.140000
117.730000	662.860000	184.130000	621.800000	337.080000	630.340000	494.060000	637.020000	662.000000	646.160000	814.990000	650.840000	974.990000	660.210000	1160.980000	655.280000	1346.990000	648.730000	1534.670000	633.980000	1696.920000	621.950000	1859.690000	666.450000	819.050000	562.130000
117.730000	662.860000	184.130000	621.800000	337.080000	630.340000	494.070000	637.050000	662.010000	646.260000	815.010000	650.890000	975.000000	660.300000	1161.000000	655.310000	1347.010000	648.840000	1534.660000	634.100000	1696.910000	622.070000	1859.690000	666.650000	819.060000	562.150000
117.730000	662.780000	184.130000	621.610000	337.090000	630.230000	494.060000	636.960000	662.040000	646.160000	815.000000	650.820000	975.000000	660.170000	1161.030000	655.260000	1347.000000	648.790000	1534.660000	634.060000	1696.930000	622.080000	1859.720000	667.120000	819.060000	562.080000
117.730000	662.810000	184.110000	621.270000	337.100000	630.270000	494.070000	637.000000	662.040000	646.250000	815.010000	650.890000	975.000000	660.260000	1161.010000	655.330000	1347.010000	648.850000	1534.660000	634.170000	1696.920000	622.200000	1859.760000	667.790000	819.050000	562.150000
117.720000	662.840000	184.130000	621.370000	337.110000	630.310000	494.070000	637.030000	662.030000	646.300000	815.010000	650.920000	975.010000	660.320000	1161.010000	655.380000	1347.020000	648.890000	1534.650000	634.170000	1696.930000	622.190000	1859.750000	667.800000	819.070000	562.180000
117.590000	662.870000	184.100000	621.440000	337.040000	630.370000	493.990000	637.050000	661.940000	646.300000	814.920000	650.920000	974.950000	660.310000	1160.900000	655.390000	1346.930000	648.880000	1534.600000	634.160000	1696.910000	622.160000	1859.650000	667.740000	819.010000	562.190000
[truncated: 11,089 more rows]
