# Supplementary material for: Properties of traditional bamboo carrying poles have implications for user interactions
Source: PLoS One. 2018 May 10;13(5):e0196208. doi: 10.1371/journal.pone.0196208 (PMC5945030; doi:10.1371/journal.pone.0196208)
Supplement: S2 Text — (ZIP) [file pone.0196208.s006.zip › DLTdv5_PoleE_13pt_StaticDeflection_xypts.csv]

pt1_cam1_X	pt1_cam1_Y	pt2_cam1_X	pt2_cam1_Y	pt3_cam1_X	pt3_cam1_Y	pt4_cam1_X	pt4_cam1_Y	pt5_cam1_X	pt5_cam1_Y	pt6_cam1_X	pt6_cam1_Y	pt7_cam1_X	pt7_cam1_Y	pt8_cam1_X	pt8_cam1_Y	pt9_cam1_X	pt9_cam1_Y	pt10_cam1_X	pt10_cam1_Y	pt11_cam1_X	pt11_cam1_Y	pt12_cam1_X	pt12_cam1_Y	pt13_cam1_X	pt13_cam1_Y	pt14_cam1_X	pt14_cam1_Y
NaN	NaN	NaN	NaN	NaN	NaN	NaN	NaN	NaN	NaN	NaN	NaN	NaN	NaN	NaN	NaN	NaN	NaN	NaN	NaN	NaN	NaN	NaN	NaN	NaN	NaN	NaN	NaN
NaN	NaN	NaN	NaN	NaN	NaN	NaN	NaN	NaN	NaN	NaN	NaN	NaN	NaN	NaN	NaN	NaN	NaN	NaN	NaN	NaN	NaN	NaN	NaN	NaN	NaN	NaN	NaN
NaN	NaN	NaN	NaN	NaN	NaN	NaN	NaN	NaN	NaN	NaN	NaN	NaN	NaN	NaN	NaN	NaN	NaN	NaN	NaN	NaN	NaN	NaN	NaN	NaN	NaN	NaN	NaN
NaN	NaN	NaN	NaN	NaN	NaN	NaN	NaN	NaN	NaN	NaN	NaN	NaN	NaN	NaN	NaN	NaN	NaN	NaN	NaN	NaN	NaN	NaN	NaN	NaN	NaN	NaN	NaN
NaN	NaN	NaN	NaN	NaN	NaN	NaN	NaN	NaN	NaN	NaN	NaN	NaN	NaN	NaN	NaN	NaN	NaN	NaN	NaN	NaN	NaN	NaN	NaN	NaN	NaN	NaN	NaN
NaN	NaN	NaN	NaN	NaN	NaN	NaN	NaN	NaN	NaN	NaN	NaN	NaN	NaN	NaN	NaN	NaN	NaN	NaN	NaN	NaN	NaN	NaN	NaN	NaN	NaN	NaN	NaN
NaN	NaN	NaN	NaN	NaN	NaN	NaN	NaN	NaN	NaN	NaN	NaN	NaN	NaN	NaN	NaN	NaN	NaN	NaN	NaN	NaN	NaN	NaN	NaN	NaN	NaN	NaN	NaN
NaN	NaN	NaN	NaN	NaN	NaN	NaN	NaN	NaN	NaN	NaN	NaN	NaN	NaN	NaN	NaN	NaN	NaN	NaN	NaN	NaN	NaN	NaN	NaN	NaN	NaN	NaN	NaN
NaN	NaN	NaN	NaN	NaN	NaN	NaN	NaN	NaN	NaN	NaN	NaN	NaN	NaN	NaN	NaN	NaN	NaN	NaN	NaN	NaN	NaN	NaN	NaN	NaN	NaN	NaN	NaN
NaN	NaN	NaN	NaN	NaN	NaN	NaN	NaN	NaN	NaN	NaN	NaN	NaN	NaN	NaN	NaN	NaN	NaN	NaN	NaN	NaN	NaN	NaN	NaN	NaN	NaN	NaN	NaN
NaN	NaN	NaN	NaN	NaN	NaN	NaN	NaN	NaN	NaN	NaN	NaN	NaN	NaN	NaN	NaN	NaN	NaN	NaN	NaN	NaN	NaN	NaN	NaN	NaN	NaN	NaN	NaN
NaN	NaN	NaN	NaN	NaN	NaN	NaN	NaN	NaN	NaN	NaN	NaN	NaN	NaN	NaN	NaN	NaN	NaN	NaN	NaN	NaN	NaN	NaN	NaN	NaN	NaN	NaN	NaN
NaN	NaN	NaN	NaN	NaN	NaN	NaN	NaN	NaN	NaN	NaN	NaN	NaN	NaN	NaN	NaN	NaN	NaN	NaN	NaN	NaN	NaN	NaN	NaN	NaN	NaN	NaN	NaN
NaN	NaN	NaN	NaN	NaN	NaN	NaN	NaN	NaN	NaN	NaN	NaN	NaN	NaN	NaN	NaN	NaN	NaN	NaN	NaN	NaN	NaN	NaN	NaN	NaN	NaN	NaN	NaN
NaN	NaN	NaN	NaN	NaN	NaN	NaN	NaN	NaN	NaN	NaN	NaN	NaN	NaN	NaN	NaN	NaN	NaN	NaN	NaN	NaN	NaN	NaN	NaN	NaN	NaN	NaN	NaN
NaN	NaN	NaN	NaN	NaN	NaN	NaN	NaN	NaN	NaN	NaN	NaN	NaN	NaN	NaN	NaN	NaN	NaN	NaN	NaN	NaN	NaN	NaN	NaN	NaN	NaN	NaN	NaN
NaN	NaN	NaN	NaN	NaN	NaN	NaN	NaN	NaN	NaN	NaN	NaN	NaN	NaN	NaN	NaN	NaN	NaN	NaN	NaN	NaN	NaN	NaN	NaN	NaN	NaN	NaN	NaN
NaN	NaN	NaN	NaN	NaN	NaN	NaN	NaN	NaN	NaN	NaN	NaN	NaN	NaN	NaN	NaN	NaN	NaN	NaN	NaN	NaN	NaN	NaN	NaN	NaN	NaN	NaN	NaN
NaN	NaN	NaN	NaN	NaN	NaN	NaN	NaN	NaN	NaN	NaN	NaN	NaN	NaN	NaN	NaN	NaN	NaN	NaN	NaN	NaN	NaN	NaN	NaN	NaN	NaN	NaN	NaN
NaN	NaN	NaN	NaN	NaN	NaN	NaN	NaN	NaN	NaN	NaN	NaN	NaN	NaN	NaN	NaN	NaN	NaN	NaN	NaN	NaN	NaN	NaN	NaN	NaN	NaN	NaN	NaN
NaN	NaN	NaN	NaN	NaN	NaN	NaN	NaN	NaN	NaN	NaN	NaN	NaN	NaN	NaN	NaN	NaN	NaN	NaN	NaN	NaN	NaN	NaN	NaN	NaN	NaN	NaN	NaN
NaN	NaN	NaN	NaN	NaN	NaN	NaN	NaN	NaN	NaN	NaN	NaN	NaN	NaN	NaN	NaN	NaN	NaN	NaN	NaN	NaN	NaN	NaN	NaN	NaN	NaN	NaN	NaN
NaN	NaN	NaN	NaN	NaN	NaN	NaN	NaN	NaN	NaN	NaN	NaN	NaN	NaN	NaN	NaN	NaN	NaN	NaN	NaN	NaN	NaN	NaN	NaN	NaN	NaN	NaN	NaN
NaN	NaN	NaN	NaN	NaN	NaN	NaN	NaN	NaN	NaN	NaN	NaN	NaN	NaN	NaN	NaN	NaN	NaN	NaN	NaN	NaN	NaN	NaN	NaN	NaN	NaN	NaN	NaN
NaN	NaN	NaN	NaN	NaN	NaN	NaN	NaN	NaN	NaN	NaN	NaN	NaN	NaN	NaN	NaN	NaN	NaN	NaN	NaN	NaN	NaN	NaN	NaN	NaN	NaN	NaN	NaN
NaN	NaN	NaN	NaN	NaN	NaN	NaN	NaN	NaN	NaN	NaN	NaN	NaN	NaN	NaN	NaN	NaN	NaN	NaN	NaN	NaN	NaN	NaN	NaN	NaN	NaN	NaN	NaN
NaN	NaN	NaN	NaN	NaN	NaN	NaN	NaN	NaN	NaN	NaN	NaN	NaN	NaN	NaN	NaN	NaN	NaN	NaN	NaN	NaN	NaN	NaN	NaN	NaN	NaN	NaN	NaN
NaN	NaN	NaN	NaN	NaN	NaN	NaN	NaN	NaN	NaN	NaN	NaN	NaN	NaN	NaN	NaN	NaN	NaN	NaN	NaN	NaN	NaN	NaN	NaN	NaN	NaN	NaN	NaN
NaN	NaN	NaN	NaN	NaN	NaN	NaN	NaN	NaN	NaN	NaN	NaN	NaN	NaN	NaN	NaN	NaN	NaN	NaN	NaN	NaN	NaN	NaN	NaN	NaN	NaN	NaN	NaN
NaN	NaN	NaN	NaN	NaN	NaN	NaN	NaN	NaN	NaN	NaN	NaN	NaN	NaN	NaN	NaN	NaN	NaN	NaN	NaN	NaN	NaN	NaN	NaN	NaN	NaN	NaN	NaN
NaN	NaN	NaN	NaN	NaN	NaN	NaN	NaN	NaN	NaN	NaN	NaN	NaN	NaN	NaN	NaN	NaN	NaN	NaN	NaN	NaN	NaN	NaN	NaN	NaN	NaN	NaN	NaN
NaN	NaN	NaN	NaN	NaN	NaN	NaN	NaN	NaN	NaN	NaN	NaN	NaN	NaN	NaN	NaN	NaN	NaN	NaN	NaN	NaN	NaN	NaN	NaN	NaN	NaN	NaN	NaN
NaN	NaN	NaN	NaN	NaN	NaN	NaN	NaN	NaN	NaN	NaN	NaN	NaN	NaN	NaN	NaN	NaN	NaN	NaN	NaN	NaN	NaN	NaN	NaN	NaN	NaN	NaN	NaN
NaN	NaN	NaN	NaN	NaN	NaN	NaN	NaN	NaN	NaN	NaN	NaN	NaN	NaN	NaN	NaN	NaN	NaN	NaN	NaN	NaN	NaN	NaN	NaN	NaN	NaN	NaN	NaN
NaN	NaN	NaN	NaN	NaN	NaN	NaN	NaN	NaN	NaN	NaN	NaN	NaN	NaN	NaN	NaN	NaN	NaN	NaN	NaN	NaN	NaN	NaN	NaN	NaN	NaN	NaN	NaN
NaN	NaN	NaN	NaN	NaN	NaN	NaN	NaN	NaN	NaN	NaN	NaN	NaN	NaN	NaN	NaN	NaN	NaN	NaN	NaN	NaN	NaN	NaN	NaN	NaN	NaN	NaN	NaN
NaN	NaN	NaN	NaN	NaN	NaN	NaN	NaN	NaN	NaN	NaN	NaN	NaN	NaN	NaN	NaN	NaN	NaN	NaN	NaN	NaN	NaN	NaN	NaN	NaN	NaN	NaN	NaN
NaN	NaN	NaN	NaN	NaN	NaN	NaN	NaN	NaN	NaN	NaN	NaN	NaN	NaN	NaN	NaN	NaN	NaN	NaN	NaN	NaN	NaN	NaN	NaN	NaN	NaN	NaN	NaN
NaN	NaN	NaN	NaN	NaN	NaN	NaN	NaN	NaN	NaN	NaN	NaN	NaN	NaN	NaN	NaN	NaN	NaN	NaN	NaN	NaN	NaN	NaN	NaN	NaN	NaN	NaN	NaN
NaN	NaN	NaN	NaN	NaN	NaN	NaN	NaN	NaN	NaN	NaN	NaN	NaN	NaN	NaN	NaN	NaN	NaN	NaN	NaN	NaN	NaN	NaN	NaN	NaN	NaN	NaN	NaN
NaN	NaN	NaN	NaN	NaN	NaN	NaN	NaN	NaN	NaN	NaN	NaN	NaN	NaN	NaN	NaN	NaN	NaN	NaN	NaN	NaN	NaN	NaN	NaN	NaN	NaN	NaN	NaN
NaN	NaN	NaN	NaN	NaN	NaN	NaN	NaN	NaN	NaN	NaN	NaN	NaN	NaN	NaN	NaN	NaN	NaN	NaN	NaN	NaN	NaN	NaN	NaN	NaN	NaN	NaN	NaN
NaN	NaN	NaN	NaN	NaN	NaN	NaN	NaN	NaN	NaN	NaN	NaN	NaN	NaN	NaN	NaN	NaN	NaN	NaN	NaN	NaN	NaN	NaN	NaN	NaN	NaN	NaN	NaN
NaN	NaN	NaN	NaN	NaN	NaN	NaN	NaN	NaN	NaN	NaN	NaN	NaN	NaN	NaN	NaN	NaN	NaN	NaN	NaN	NaN	NaN	NaN	NaN	NaN	NaN	NaN	NaN
NaN	NaN	NaN	NaN	NaN	NaN	NaN	NaN	NaN	NaN	NaN	NaN	NaN	NaN	NaN	NaN	NaN	NaN	NaN	NaN	NaN	NaN	NaN	NaN	NaN	NaN	NaN	NaN
NaN	NaN	NaN	NaN	NaN	NaN	NaN	NaN	NaN	NaN	NaN	NaN	NaN	NaN	NaN	NaN	NaN	NaN	NaN	NaN	NaN	NaN	NaN	NaN	NaN	NaN	NaN	NaN
NaN	NaN	NaN	NaN	NaN	NaN	NaN	NaN	NaN	NaN	NaN	NaN	NaN	NaN	NaN	NaN	NaN	NaN	NaN	NaN	NaN	NaN	NaN	NaN	NaN	NaN	NaN	NaN
NaN	NaN	NaN	NaN	NaN	NaN	NaN	NaN	NaN	NaN	NaN	NaN	NaN	NaN	NaN	NaN	NaN	NaN	NaN	NaN	NaN	NaN	NaN	NaN	NaN	NaN	NaN	NaN
NaN	NaN	NaN	NaN	NaN	NaN	NaN	NaN	NaN	NaN	NaN	NaN	NaN	NaN	NaN	NaN	NaN	NaN	NaN	NaN	NaN	NaN	NaN	NaN	NaN	NaN	NaN	NaN
NaN	NaN	NaN	NaN	NaN	NaN	NaN	NaN	NaN	NaN	NaN	NaN	NaN	NaN	NaN	NaN	NaN	NaN	NaN	NaN	NaN	NaN	NaN	NaN	NaN	NaN	NaN	NaN
NaN	NaN	NaN	NaN	NaN	NaN	NaN	NaN	NaN	NaN	NaN	NaN	NaN	NaN	NaN	NaN	NaN	NaN	NaN	NaN	NaN	NaN	NaN	NaN	NaN	NaN	NaN	NaN
NaN	NaN	NaN	NaN	NaN	NaN	NaN	NaN	NaN	NaN	NaN	NaN	NaN	NaN	NaN	NaN	NaN	NaN	NaN	NaN	NaN	NaN	NaN	NaN	NaN	NaN	NaN	NaN
NaN	NaN	NaN	NaN	NaN	NaN	NaN	NaN	NaN	NaN	NaN	NaN	NaN	NaN	NaN	NaN	NaN	NaN	NaN	NaN	NaN	NaN	NaN	NaN	NaN	NaN	NaN	NaN
NaN	NaN	NaN	NaN	NaN	NaN	NaN	NaN	NaN	NaN	NaN	NaN	NaN	NaN	NaN	NaN	NaN	NaN	NaN	NaN	NaN	NaN	NaN	NaN	NaN	NaN	NaN	NaN
NaN	NaN	NaN	NaN	NaN	NaN	NaN	NaN	NaN	NaN	NaN	NaN	NaN	NaN	NaN	NaN	NaN	NaN	NaN	NaN	NaN	NaN	NaN	NaN	NaN	NaN	NaN	NaN
NaN	NaN	NaN	NaN	NaN	NaN	NaN	NaN	NaN	NaN	NaN	NaN	NaN	NaN	NaN	NaN	NaN	NaN	NaN	NaN	NaN	NaN	NaN	NaN	NaN	NaN	NaN	NaN
NaN	NaN	NaN	NaN	NaN	NaN	NaN	NaN	NaN	NaN	NaN	NaN	NaN	NaN	NaN	NaN	NaN	NaN	NaN	NaN	NaN	NaN	NaN	NaN	NaN	NaN	NaN	NaN
NaN	NaN	NaN	NaN	NaN	NaN	NaN	NaN	NaN	NaN	NaN	NaN	NaN	NaN	NaN	NaN	NaN	NaN	NaN	NaN	NaN	NaN	NaN	NaN	NaN	NaN	NaN	NaN
NaN	NaN	NaN	NaN	NaN	NaN	NaN	NaN	NaN	NaN	NaN	NaN	NaN	NaN	NaN	NaN	NaN	NaN	NaN	NaN	NaN	NaN	NaN	NaN	NaN	NaN	NaN	NaN
NaN	NaN	NaN	NaN	NaN	NaN	NaN	NaN	NaN	NaN	NaN	NaN	NaN	NaN	NaN	NaN	NaN	NaN	NaN	NaN	NaN	NaN	NaN	NaN	NaN	NaN	NaN	NaN
NaN	NaN	NaN	NaN	NaN	NaN	NaN	NaN	NaN	NaN	NaN	NaN	NaN	NaN	NaN	NaN	NaN	NaN	NaN	NaN	NaN	NaN	NaN	NaN	NaN	NaN	NaN	NaN
NaN	NaN	NaN	NaN	NaN	NaN	NaN	NaN	NaN	NaN	NaN	NaN	NaN	NaN	NaN	NaN	NaN	NaN	NaN	NaN	NaN	NaN	NaN	NaN	NaN	NaN	NaN	NaN
NaN	NaN	NaN	NaN	NaN	NaN	NaN	NaN	NaN	NaN	NaN	NaN	NaN	NaN	NaN	NaN	NaN	NaN	NaN	NaN	NaN	NaN	NaN	NaN	NaN	NaN	NaN	NaN
NaN	NaN	NaN	NaN	NaN	NaN	NaN	NaN	NaN	NaN	NaN	NaN	NaN	NaN	NaN	NaN	NaN	NaN	NaN	NaN	NaN	NaN	NaN	NaN	NaN	NaN	NaN	NaN
NaN	NaN	NaN	NaN	NaN	NaN	NaN	NaN	NaN	NaN	NaN	NaN	NaN	NaN	NaN	NaN	NaN	NaN	NaN	NaN	NaN	NaN	NaN	NaN	NaN	NaN	NaN	NaN
NaN	NaN	NaN	NaN	NaN	NaN	NaN	NaN	NaN	NaN	NaN	NaN	NaN	NaN	NaN	NaN	NaN	NaN	NaN	NaN	NaN	NaN	NaN	NaN	NaN	NaN	NaN	NaN
NaN	NaN	NaN	NaN	NaN	NaN	NaN	NaN	NaN	NaN	NaN	NaN	NaN	NaN	NaN	NaN	NaN	NaN	NaN	NaN	NaN	NaN	NaN	NaN	NaN	NaN	NaN	NaN
NaN	NaN	NaN	NaN	NaN	NaN	NaN	NaN	NaN	NaN	NaN	NaN	NaN	NaN	NaN	NaN	NaN	NaN	NaN	NaN	NaN	NaN	NaN	NaN	NaN	NaN	NaN	NaN
NaN	NaN	NaN	NaN	NaN	NaN	NaN	NaN	NaN	NaN	NaN	NaN	NaN	NaN	NaN	NaN	NaN	NaN	NaN	NaN	NaN	NaN	NaN	NaN	NaN	NaN	NaN	NaN
NaN	NaN	NaN	NaN	NaN	NaN	NaN	NaN	NaN	NaN	NaN	NaN	NaN	NaN	NaN	NaN	NaN	NaN	NaN	NaN	NaN	NaN	NaN	NaN	NaN	NaN	NaN	NaN
NaN	NaN	NaN	NaN	NaN	NaN	NaN	NaN	NaN	NaN	NaN	NaN	NaN	NaN	NaN	NaN	NaN	NaN	NaN	NaN	NaN	NaN	NaN	NaN	NaN	NaN	NaN	NaN
NaN	NaN	NaN	NaN	NaN	NaN	NaN	NaN	NaN	NaN	NaN	NaN	NaN	NaN	NaN	NaN	NaN	NaN	NaN	NaN	NaN	NaN	NaN	NaN	NaN	NaN	NaN	NaN
NaN	NaN	NaN	NaN	NaN	NaN	NaN	NaN	NaN	NaN	NaN	NaN	NaN	NaN	NaN	NaN	NaN	NaN	NaN	NaN	NaN	NaN	NaN	NaN	NaN	NaN	NaN	NaN
NaN	NaN	NaN	NaN	NaN	NaN	NaN	NaN	NaN	NaN	NaN	NaN	NaN	NaN	NaN	NaN	NaN	NaN	NaN	NaN	NaN	NaN	NaN	NaN	NaN	NaN	NaN	NaN
NaN	NaN	NaN	NaN	NaN	NaN	NaN	NaN	NaN	NaN	NaN	NaN	NaN	NaN	NaN	NaN	NaN	NaN	NaN	NaN	NaN	NaN	NaN	NaN	NaN	NaN	NaN	NaN
NaN	NaN	NaN	NaN	NaN	NaN	NaN	NaN	NaN	NaN	NaN	NaN	NaN	NaN	NaN	NaN	NaN	NaN	NaN	NaN	NaN	NaN	NaN	NaN	NaN	NaN	NaN	NaN
NaN	NaN	NaN	NaN	NaN	NaN	NaN	NaN	NaN	NaN	NaN	NaN	NaN	NaN	NaN	NaN	NaN	NaN	NaN	NaN	NaN	NaN	NaN	NaN	NaN	NaN	NaN	NaN
NaN	NaN	NaN	NaN	NaN	NaN	NaN	NaN	NaN	NaN	NaN	NaN	NaN	NaN	NaN	NaN	NaN	NaN	NaN	NaN	NaN	NaN	NaN	NaN	NaN	NaN	NaN	NaN
NaN	NaN	NaN	NaN	NaN	NaN	NaN	NaN	NaN	NaN	NaN	NaN	NaN	NaN	NaN	NaN	NaN	NaN	NaN	NaN	NaN	NaN	NaN	NaN	NaN	NaN	NaN	NaN
NaN	NaN	NaN	NaN	NaN	NaN	NaN	NaN	NaN	NaN	NaN	NaN	NaN	NaN	NaN	NaN	NaN	NaN	NaN	NaN	NaN	NaN	NaN	NaN	NaN	NaN	NaN	NaN
NaN	NaN	NaN	NaN	NaN	NaN	NaN	NaN	NaN	NaN	NaN	NaN	NaN	NaN	NaN	NaN	NaN	NaN	NaN	NaN	NaN	NaN	NaN	NaN	NaN	NaN	NaN	NaN
NaN	NaN	NaN	NaN	NaN	NaN	NaN	NaN	NaN	NaN	NaN	NaN	NaN	NaN	NaN	NaN	NaN	NaN	NaN	NaN	NaN	NaN	NaN	NaN	NaN	NaN	NaN	NaN
NaN	NaN	NaN	NaN	NaN	NaN	NaN	NaN	NaN	NaN	NaN	NaN	NaN	NaN	NaN	NaN	NaN	NaN	NaN	NaN	NaN	NaN	NaN	NaN	NaN	NaN	NaN	NaN
NaN	NaN	NaN	NaN	NaN	NaN	NaN	NaN	NaN	NaN	NaN	NaN	NaN	NaN	NaN	NaN	NaN	NaN	NaN	NaN	NaN	NaN	NaN	NaN	NaN	NaN	NaN	NaN
NaN	NaN	NaN	NaN	NaN	NaN	NaN	NaN	NaN	NaN	NaN	NaN	NaN	NaN	NaN	NaN	NaN	NaN	NaN	NaN	NaN	NaN	NaN	NaN	NaN	NaN	NaN	NaN
NaN	NaN	NaN	NaN	NaN	NaN	NaN	NaN	NaN	NaN	NaN	NaN	NaN	NaN	NaN	NaN	NaN	NaN	NaN	NaN	NaN	NaN	NaN	NaN	NaN	NaN	NaN	NaN
NaN	NaN	NaN	NaN	NaN	NaN	NaN	NaN	NaN	NaN	NaN	NaN	NaN	NaN	NaN	NaN	NaN	NaN	NaN	NaN	NaN	NaN	NaN	NaN	NaN	NaN	NaN	NaN
NaN	NaN	NaN	NaN	NaN	NaN	NaN	NaN	NaN	NaN	NaN	NaN	NaN	NaN	NaN	NaN	NaN	NaN	NaN	NaN	NaN	NaN	NaN	NaN	NaN	NaN	NaN	NaN
NaN	NaN	NaN	NaN	NaN	NaN	NaN	NaN	NaN	NaN	NaN	NaN	NaN	NaN	NaN	NaN	NaN	NaN	NaN	NaN	NaN	NaN	NaN	NaN	NaN	NaN	NaN	NaN
NaN	NaN	NaN	NaN	NaN	NaN	NaN	NaN	NaN	NaN	NaN	NaN	NaN	NaN	NaN	NaN	NaN	NaN	NaN	NaN	NaN	NaN	NaN	NaN	NaN	NaN	NaN	NaN
NaN	NaN	NaN	NaN	NaN	NaN	NaN	NaN	NaN	NaN	NaN	NaN	NaN	NaN	NaN	NaN	NaN	NaN	NaN	NaN	NaN	NaN	NaN	NaN	NaN	NaN	NaN	NaN
NaN	NaN	NaN	NaN	NaN	NaN	NaN	NaN	NaN	NaN	NaN	NaN	NaN	NaN	NaN	NaN	NaN	NaN	NaN	NaN	NaN	NaN	NaN	NaN	NaN	NaN	NaN	NaN
NaN	NaN	NaN	NaN	NaN	NaN	NaN	NaN	NaN	NaN	NaN	NaN	NaN	NaN	NaN	NaN	NaN	NaN	NaN	NaN	NaN	NaN	NaN	NaN	NaN	NaN	NaN	NaN
NaN	NaN	NaN	NaN	NaN	NaN	NaN	NaN	NaN	NaN	NaN	NaN	NaN	NaN	NaN	NaN	NaN	NaN	NaN	NaN	NaN	NaN	NaN	NaN	NaN	NaN	NaN	NaN
NaN	NaN	NaN	NaN	NaN	NaN	NaN	NaN	NaN	NaN	NaN	NaN	NaN	NaN	NaN	NaN	NaN	NaN	NaN	NaN	NaN	NaN	NaN	NaN	NaN	NaN	NaN	NaN
NaN	NaN	NaN	NaN	NaN	NaN	NaN	NaN	NaN	NaN	NaN	NaN	NaN	NaN	NaN	NaN	NaN	NaN	NaN	NaN	NaN	NaN	NaN	NaN	NaN	NaN	NaN	NaN
NaN	NaN	NaN	NaN	NaN	NaN	NaN	NaN	NaN	NaN	NaN	NaN	NaN	NaN	NaN	NaN	NaN	NaN	NaN	NaN	NaN	NaN	NaN	NaN	NaN	NaN	NaN	NaN
NaN	NaN	NaN	NaN	NaN	NaN	NaN	NaN	NaN	NaN	NaN	NaN	NaN	NaN	NaN	NaN	NaN	NaN	NaN	NaN	NaN	NaN	NaN	NaN	NaN	NaN	NaN	NaN
NaN	NaN	NaN	NaN	NaN	NaN	NaN	NaN	NaN	NaN	NaN	NaN	NaN	NaN	NaN	NaN	NaN	NaN	NaN	NaN	NaN	NaN	NaN	NaN	NaN	NaN	NaN	NaN
NaN	NaN	NaN	NaN	NaN	NaN	NaN	NaN	NaN	NaN	NaN	NaN	NaN	NaN	NaN	NaN	NaN	NaN	NaN	NaN	NaN	NaN	NaN	NaN	NaN	NaN	NaN	NaN
NaN	NaN	NaN	NaN	NaN	NaN	NaN	NaN	NaN	NaN	NaN	NaN	NaN	NaN	NaN	NaN	NaN	NaN	NaN	NaN	NaN	NaN	NaN	NaN	NaN	NaN	NaN	NaN
NaN	NaN	NaN	NaN	NaN	NaN	NaN	NaN	NaN	NaN	NaN	NaN	NaN	NaN	NaN	NaN	NaN	NaN	NaN	NaN	NaN	NaN	NaN	NaN	NaN	NaN	NaN	NaN
NaN	NaN	NaN	NaN	NaN	NaN	NaN	NaN	NaN	NaN	NaN	NaN	NaN	NaN	NaN	NaN	NaN	NaN	NaN	NaN	NaN	NaN	NaN	NaN	NaN	NaN	NaN	NaN
NaN	NaN	NaN	NaN	NaN	NaN	NaN	NaN	NaN	NaN	NaN	NaN	NaN	NaN	NaN	NaN	NaN	NaN	NaN	NaN	NaN	NaN	NaN	NaN	NaN	NaN	NaN	NaN
NaN	NaN	NaN	NaN	NaN	NaN	NaN	NaN	NaN	NaN	NaN	NaN	NaN	NaN	NaN	NaN	NaN	NaN	NaN	NaN	NaN	NaN	NaN	NaN	NaN	NaN	NaN	NaN
NaN	NaN	NaN	NaN	NaN	NaN	NaN	NaN	NaN	NaN	NaN	NaN	NaN	NaN	NaN	NaN	NaN	NaN	NaN	NaN	NaN	NaN	NaN	NaN	NaN	NaN	NaN	NaN
NaN	NaN	NaN	NaN	NaN	NaN	NaN	NaN	NaN	NaN	NaN	NaN	NaN	NaN	NaN	NaN	NaN	NaN	NaN	NaN	NaN	NaN	NaN	NaN	NaN	NaN	NaN	NaN
NaN	NaN	NaN	NaN	NaN	NaN	NaN	NaN	NaN	NaN	NaN	NaN	NaN	NaN	NaN	NaN	NaN	NaN	NaN	NaN	NaN	NaN	NaN	NaN	NaN	NaN	NaN	NaN
NaN	NaN	NaN	NaN	NaN	NaN	NaN	NaN	NaN	NaN	NaN	NaN	NaN	NaN	NaN	NaN	NaN	NaN	NaN	NaN	NaN	NaN	NaN	NaN	NaN	NaN	NaN	NaN
NaN	NaN	NaN	NaN	NaN	NaN	NaN	NaN	NaN	NaN	NaN	NaN	NaN	NaN	NaN	NaN	NaN	NaN	NaN	NaN	NaN	NaN	NaN	NaN	NaN	NaN	NaN	NaN
NaN	NaN	NaN	NaN	NaN	NaN	NaN	NaN	NaN	NaN	NaN	NaN	NaN	NaN	NaN	NaN	NaN	NaN	NaN	NaN	NaN	NaN	NaN	NaN	NaN	NaN	NaN	NaN
NaN	NaN	NaN	NaN	NaN	NaN	NaN	NaN	NaN	NaN	NaN	NaN	NaN	NaN	NaN	NaN	NaN	NaN	NaN	NaN	NaN	NaN	NaN	NaN	NaN	NaN	NaN	NaN
NaN	NaN	NaN	NaN	NaN	NaN	NaN	NaN	NaN	NaN	NaN	NaN	NaN	NaN	NaN	NaN	NaN	NaN	NaN	NaN	NaN	NaN	NaN	NaN	NaN	NaN	NaN	NaN
NaN	NaN	NaN	NaN	NaN	NaN	NaN	NaN	NaN	NaN	NaN	NaN	NaN	NaN	NaN	NaN	NaN	NaN	NaN	NaN	NaN	NaN	NaN	NaN	NaN	NaN	NaN	NaN
NaN	NaN	NaN	NaN	NaN	NaN	NaN	NaN	NaN	NaN	NaN	NaN	NaN	NaN	NaN	NaN	NaN	NaN	NaN	NaN	NaN	NaN	NaN	NaN	NaN	NaN	NaN	NaN
NaN	NaN	NaN	NaN	NaN	NaN	NaN	NaN	NaN	NaN	NaN	NaN	NaN	NaN	NaN	NaN	NaN	NaN	NaN	NaN	NaN	NaN	NaN	NaN	NaN	NaN	NaN	NaN
NaN	NaN	NaN	NaN	NaN	NaN	NaN	NaN	NaN	NaN	NaN	NaN	NaN	NaN	NaN	NaN	NaN	NaN	NaN	NaN	NaN	NaN	NaN	NaN	NaN	NaN	NaN	NaN
NaN	NaN	NaN	NaN	NaN	NaN	NaN	NaN	NaN	NaN	NaN	NaN	NaN	NaN	NaN	NaN	NaN	NaN	NaN	NaN	NaN	NaN	NaN	NaN	NaN	NaN	NaN	NaN
NaN	NaN	NaN	NaN	NaN	NaN	NaN	NaN	NaN	NaN	NaN	NaN	NaN	NaN	NaN	NaN	NaN	NaN	NaN	NaN	NaN	NaN	NaN	NaN	NaN	NaN	NaN	NaN
NaN	NaN	NaN	NaN	NaN	NaN	NaN	NaN	NaN	NaN	NaN	NaN	NaN	NaN	NaN	NaN	NaN	NaN	NaN	NaN	NaN	NaN	NaN	NaN	NaN	NaN	NaN	NaN
NaN	NaN	NaN	NaN	NaN	NaN	NaN	NaN	NaN	NaN	NaN	NaN	NaN	NaN	NaN	NaN	NaN	NaN	NaN	NaN	NaN	NaN	NaN	NaN	NaN	NaN	NaN	NaN
NaN	NaN	NaN	NaN	NaN	NaN	NaN	NaN	NaN	NaN	NaN	NaN	NaN	NaN	NaN	NaN	NaN	NaN	NaN	NaN	NaN	NaN	NaN	NaN	NaN	NaN	NaN	NaN
NaN	NaN	NaN	NaN	NaN	NaN	NaN	NaN	NaN	NaN	NaN	NaN	NaN	NaN	NaN	NaN	NaN	NaN	NaN	NaN	NaN	NaN	NaN	NaN	NaN	NaN	NaN	NaN
NaN	NaN	NaN	NaN	NaN	NaN	NaN	NaN	NaN	NaN	NaN	NaN	NaN	NaN	NaN	NaN	NaN	NaN	NaN	NaN	NaN	NaN	NaN	NaN	NaN	NaN	NaN	NaN
NaN	NaN	NaN	NaN	NaN	NaN	NaN	NaN	NaN	NaN	NaN	NaN	NaN	NaN	NaN	NaN	NaN	NaN	NaN	NaN	NaN	NaN	NaN	NaN	NaN	NaN	NaN	NaN
NaN	NaN	NaN	NaN	NaN	NaN	NaN	NaN	NaN	NaN	NaN	NaN	NaN	NaN	NaN	NaN	NaN	NaN	NaN	NaN	NaN	NaN	NaN	NaN	NaN	NaN	NaN	NaN
NaN	NaN	NaN	NaN	NaN	NaN	NaN	NaN	NaN	NaN	NaN	NaN	NaN	NaN	NaN	NaN	NaN	NaN	NaN	NaN	NaN	NaN	NaN	NaN	NaN	NaN	NaN	NaN
NaN	NaN	NaN	NaN	NaN	NaN	NaN	NaN	NaN	NaN	NaN	NaN	NaN	NaN	NaN	NaN	NaN	NaN	NaN	NaN	NaN	NaN	NaN	NaN	NaN	NaN	NaN	NaN
NaN	NaN	NaN	NaN	NaN	NaN	NaN	NaN	NaN	NaN	NaN	NaN	NaN	NaN	NaN	NaN	NaN	NaN	NaN	NaN	NaN	NaN	NaN	NaN	NaN	NaN	NaN	NaN
NaN	NaN	NaN	NaN	NaN	NaN	NaN	NaN	NaN	NaN	NaN	NaN	NaN	NaN	NaN	NaN	NaN	NaN	NaN	NaN	NaN	NaN	NaN	NaN	NaN	NaN	NaN	NaN
NaN	NaN	NaN	NaN	NaN	NaN	NaN	NaN	NaN	NaN	NaN	NaN	NaN	NaN	NaN	NaN	NaN	NaN	NaN	NaN	NaN	NaN	NaN	NaN	NaN	NaN	NaN	NaN
NaN	NaN	NaN	NaN	NaN	NaN	NaN	NaN	NaN	NaN	NaN	NaN	NaN	NaN	NaN	NaN	NaN	NaN	NaN	NaN	NaN	NaN	NaN	NaN	NaN	NaN	NaN	NaN
NaN	NaN	NaN	NaN	NaN	NaN	NaN	NaN	NaN	NaN	NaN	NaN	NaN	NaN	NaN	NaN	NaN	NaN	NaN	NaN	NaN	NaN	NaN	NaN	NaN	NaN	NaN	NaN
NaN	NaN	NaN	NaN	NaN	NaN	NaN	NaN	NaN	NaN	NaN	NaN	NaN	NaN	NaN	NaN	NaN	NaN	NaN	NaN	NaN	NaN	NaN	NaN	NaN	NaN	NaN	NaN
NaN	NaN	NaN	NaN	NaN	NaN	NaN	NaN	NaN	NaN	NaN	NaN	NaN	NaN	NaN	NaN	NaN	NaN	NaN	NaN	NaN	NaN	NaN	NaN	NaN	NaN	NaN	NaN
NaN	NaN	NaN	NaN	NaN	NaN	NaN	NaN	NaN	NaN	NaN	NaN	NaN	NaN	NaN	NaN	NaN	NaN	NaN	NaN	NaN	NaN	NaN	NaN	NaN	NaN	NaN	NaN
NaN	NaN	NaN	NaN	NaN	NaN	NaN	NaN	NaN	NaN	NaN	NaN	NaN	NaN	NaN	NaN	NaN	NaN	NaN	NaN	NaN	NaN	NaN	NaN	NaN	NaN	NaN	NaN
NaN	NaN	NaN	NaN	NaN	NaN	NaN	NaN	NaN	NaN	NaN	NaN	NaN	NaN	NaN	NaN	NaN	NaN	NaN	NaN	NaN	NaN	NaN	NaN	NaN	NaN	NaN	NaN
NaN	NaN	NaN	NaN	NaN	NaN	NaN	NaN	NaN	NaN	NaN	NaN	NaN	NaN	NaN	NaN	NaN	NaN	NaN	NaN	NaN	NaN	NaN	NaN	NaN	NaN	NaN	NaN
NaN	NaN	NaN	NaN	NaN	NaN	NaN	NaN	NaN	NaN	NaN	NaN	NaN	NaN	NaN	NaN	NaN	NaN	NaN	NaN	NaN	NaN	NaN	NaN	NaN	NaN	NaN	NaN
NaN	NaN	NaN	NaN	NaN	NaN	NaN	NaN	NaN	NaN	NaN	NaN	NaN	NaN	NaN	NaN	NaN	NaN	NaN	NaN	NaN	NaN	NaN	NaN	NaN	NaN	NaN	NaN
NaN	NaN	NaN	NaN	NaN	NaN	NaN	NaN	NaN	NaN	NaN	NaN	NaN	NaN	NaN	NaN	NaN	NaN	NaN	NaN	NaN	NaN	NaN	NaN	NaN	NaN	NaN	NaN
NaN	NaN	NaN	NaN	NaN	NaN	NaN	NaN	NaN	NaN	NaN	NaN	NaN	NaN	NaN	NaN	NaN	NaN	NaN	NaN	NaN	NaN	NaN	NaN	NaN	NaN	NaN	NaN
NaN	NaN	NaN	NaN	NaN	NaN	NaN	NaN	NaN	NaN	NaN	NaN	NaN	NaN	NaN	NaN	NaN	NaN	NaN	NaN	NaN	NaN	NaN	NaN	NaN	NaN	NaN	NaN
NaN	NaN	NaN	NaN	NaN	NaN	NaN	NaN	NaN	NaN	NaN	NaN	NaN	NaN	NaN	NaN	NaN	NaN	NaN	NaN	NaN	NaN	NaN	NaN	NaN	NaN	NaN	NaN
NaN	NaN	NaN	NaN	NaN	NaN	NaN	NaN	NaN	NaN	NaN	NaN	NaN	NaN	NaN	NaN	NaN	NaN	NaN	NaN	NaN	NaN	NaN	NaN	NaN	NaN	NaN	NaN
NaN	NaN	NaN	NaN	NaN	NaN	NaN	NaN	NaN	NaN	NaN	NaN	NaN	NaN	NaN	NaN	NaN	NaN	NaN	NaN	NaN	NaN	NaN	NaN	NaN	NaN	NaN	NaN
NaN	NaN	NaN	NaN	NaN	NaN	NaN	NaN	NaN	NaN	NaN	NaN	NaN	NaN	NaN	NaN	NaN	NaN	NaN	NaN	NaN	NaN	NaN	NaN	NaN	NaN	NaN	NaN
NaN	NaN	NaN	NaN	NaN	NaN	NaN	NaN	NaN	NaN	NaN	NaN	NaN	NaN	NaN	NaN	NaN	NaN	NaN	NaN	NaN	NaN	NaN	NaN	NaN	NaN	NaN	NaN
NaN	NaN	NaN	NaN	NaN	NaN	NaN	NaN	NaN	NaN	NaN	NaN	NaN	NaN	NaN	NaN	NaN	NaN	NaN	NaN	NaN	NaN	NaN	NaN	NaN	NaN	NaN	NaN
NaN	NaN	NaN	NaN	NaN	NaN	NaN	NaN	NaN	NaN	NaN	NaN	NaN	NaN	NaN	NaN	NaN	NaN	NaN	NaN	NaN	NaN	NaN	NaN	NaN	NaN	NaN	NaN
NaN	NaN	NaN	NaN	NaN	NaN	NaN	NaN	NaN	NaN	NaN	NaN	NaN	NaN	NaN	NaN	NaN	NaN	NaN	NaN	NaN	NaN	NaN	NaN	NaN	NaN	NaN	NaN
NaN	NaN	NaN	NaN	NaN	NaN	NaN	NaN	NaN	NaN	NaN	NaN	NaN	NaN	NaN	NaN	NaN	NaN	NaN	NaN	NaN	NaN	NaN	NaN	NaN	NaN	NaN	NaN
NaN	NaN	NaN	NaN	NaN	NaN	NaN	NaN	NaN	NaN	NaN	NaN	NaN	NaN	NaN	NaN	NaN	NaN	NaN	NaN	NaN	NaN	NaN	NaN	NaN	NaN	NaN	NaN
NaN	NaN	NaN	NaN	NaN	NaN	NaN	NaN	NaN	NaN	NaN	NaN	NaN	NaN	NaN	NaN	NaN	NaN	NaN	NaN	NaN	NaN	NaN	NaN	NaN	NaN	NaN	NaN
NaN	NaN	NaN	NaN	NaN	NaN	NaN	NaN	NaN	NaN	NaN	NaN	NaN	NaN	NaN	NaN	NaN	NaN	NaN	NaN	NaN	NaN	NaN	NaN	NaN	NaN	NaN	NaN
NaN	NaN	NaN	NaN	NaN	NaN	NaN	NaN	NaN	NaN	NaN	NaN	NaN	NaN	NaN	NaN	NaN	NaN	NaN	NaN	NaN	NaN	NaN	NaN	NaN	NaN	NaN	NaN
NaN	NaN	NaN	NaN	NaN	NaN	NaN	NaN	NaN	NaN	NaN	NaN	NaN	NaN	NaN	NaN	NaN	NaN	NaN	NaN	NaN	NaN	NaN	NaN	NaN	NaN	NaN	NaN
NaN	NaN	NaN	NaN	NaN	NaN	NaN	NaN	NaN	NaN	NaN	NaN	NaN	NaN	NaN	NaN	NaN	NaN	NaN	NaN	NaN	NaN	NaN	NaN	NaN	NaN	NaN	NaN
NaN	NaN	NaN	NaN	NaN	NaN	NaN	NaN	NaN	NaN	NaN	NaN	NaN	NaN	NaN	NaN	NaN	NaN	NaN	NaN	NaN	NaN	NaN	NaN	NaN	NaN	NaN	NaN
NaN	NaN	NaN	NaN	NaN	NaN	NaN	NaN	NaN	NaN	NaN	NaN	NaN	NaN	NaN	NaN	NaN	NaN	NaN	NaN	NaN	NaN	NaN	NaN	NaN	NaN	NaN	NaN
NaN	NaN	NaN	NaN	NaN	NaN	NaN	NaN	NaN	NaN	NaN	NaN	NaN	NaN	NaN	NaN	NaN	NaN	NaN	NaN	NaN	NaN	NaN	NaN	NaN	NaN	NaN	NaN
NaN	NaN	NaN	NaN	NaN	NaN	NaN	NaN	NaN	NaN	NaN	NaN	NaN	NaN	NaN	NaN	NaN	NaN	NaN	NaN	NaN	NaN	NaN	NaN	NaN	NaN	NaN	NaN
NaN	NaN	NaN	NaN	NaN	NaN	NaN	NaN	NaN	NaN	NaN	NaN	NaN	NaN	NaN	NaN	NaN	NaN	NaN	NaN	NaN	NaN	NaN	NaN	NaN	NaN	NaN	NaN
NaN	NaN	NaN	NaN	NaN	NaN	NaN	NaN	NaN	NaN	NaN	NaN	NaN	NaN	NaN	NaN	NaN	NaN	NaN	NaN	NaN	NaN	NaN	NaN	NaN	NaN	NaN	NaN
NaN	NaN	NaN	NaN	NaN	NaN	NaN	NaN	NaN	NaN	NaN	NaN	NaN	NaN	NaN	NaN	NaN	NaN	NaN	NaN	NaN	NaN	NaN	NaN	NaN	NaN	NaN	NaN
NaN	NaN	NaN	NaN	NaN	NaN	NaN	NaN	NaN	NaN	NaN	NaN	NaN	NaN	NaN	NaN	NaN	NaN	NaN	NaN	NaN	NaN	NaN	NaN	NaN	NaN	NaN	NaN
NaN	NaN	NaN	NaN	NaN	NaN	NaN	NaN	NaN	NaN	NaN	NaN	NaN	NaN	NaN	NaN	NaN	NaN	NaN	NaN	NaN	NaN	NaN	NaN	NaN	NaN	NaN	NaN
NaN	NaN	NaN	NaN	NaN	NaN	NaN	NaN	NaN	NaN	NaN	NaN	NaN	NaN	NaN	NaN	NaN	NaN	NaN	NaN	NaN	NaN	NaN	NaN	NaN	NaN	NaN	NaN
NaN	NaN	NaN	NaN	NaN	NaN	NaN	NaN	NaN	NaN	NaN	NaN	NaN	NaN	NaN	NaN	NaN	NaN	NaN	NaN	NaN	NaN	NaN	NaN	NaN	NaN	NaN	NaN
NaN	NaN	NaN	NaN	NaN	NaN	NaN	NaN	NaN	NaN	NaN	NaN	NaN	NaN	NaN	NaN	NaN	NaN	NaN	NaN	NaN	NaN	NaN	NaN	NaN	NaN	NaN	NaN
NaN	NaN	NaN	NaN	NaN	NaN	NaN	NaN	NaN	NaN	NaN	NaN	NaN	NaN	NaN	NaN	NaN	NaN	NaN	NaN	NaN	NaN	NaN	NaN	NaN	NaN	NaN	NaN
NaN	NaN	NaN	NaN	NaN	NaN	NaN	NaN	NaN	NaN	NaN	NaN	NaN	NaN	NaN	NaN	NaN	NaN	NaN	NaN	NaN	NaN	NaN	NaN	NaN	NaN	NaN	NaN
NaN	NaN	NaN	NaN	NaN	NaN	NaN	NaN	NaN	NaN	NaN	NaN	NaN	NaN	NaN	NaN	NaN	NaN	NaN	NaN	NaN	NaN	NaN	NaN	NaN	NaN	NaN	NaN
NaN	NaN	NaN	NaN	NaN	NaN	NaN	NaN	NaN	NaN	NaN	NaN	NaN	NaN	NaN	NaN	NaN	NaN	NaN	NaN	NaN	NaN	NaN	NaN	NaN	NaN	NaN	NaN
NaN	NaN	NaN	NaN	NaN	NaN	NaN	NaN	NaN	NaN	NaN	NaN	NaN	NaN	NaN	NaN	NaN	NaN	NaN	NaN	NaN	NaN	NaN	NaN	NaN	NaN	NaN	NaN
NaN	NaN	NaN	NaN	NaN	NaN	NaN	NaN	NaN	NaN	NaN	NaN	NaN	NaN	NaN	NaN	NaN	NaN	NaN	NaN	NaN	NaN	NaN	NaN	NaN	NaN	NaN	NaN
NaN	NaN	NaN	NaN	NaN	NaN	NaN	NaN	NaN	NaN	NaN	NaN	NaN	NaN	NaN	NaN	NaN	NaN	NaN	NaN	NaN	NaN	NaN	NaN	NaN	NaN	NaN	NaN
NaN	NaN	NaN	NaN	NaN	NaN	NaN	NaN	NaN	NaN	NaN	NaN	NaN	NaN	NaN	NaN	NaN	NaN	NaN	NaN	NaN	NaN	NaN	NaN	NaN	NaN	NaN	NaN
118.282022	630.793252	298.324969	602.045705	422.460963	614.471166	530.142662	617.735583	652.338431	636.697251	774.177242	639.13172	971.993128	660.410885	1039.232324	657.041946	1179.185846	660.294187	1315.738629	655.218268	1451.243963	652.661328	1600.624411	638.183733	1792.705518	673.588139	812.921131	563.512605
118.03	631.03	298.07	602.01	422.05	614.04	530.04	618.07	652.05	637.05	774.07	639.06	972.06	660.06	1039.04	657.05	1179.08	660.09	1316.09	655.06	1451.06	653.07	1601.01	638.05	1793.04	674.02	813.03	564.05
118.03	631.02	298.02	602.01	422.04	614.06	530.04	618.05	652.04	637.05	774.06	639.05	972.06	660.04	1039.03	657.05	1179.05	660.06	1316.07	655.03	1451.04	653.02	1601.01	638	1793.04	673.94	813.01	564.04
118	631.03	298.01	602.02	422.03	614.05	530.01	618.06	651.97	637.05	774.04	639.06	972.02	660.06	1039.01	657.06	1179.03	660.05	1316.03	655.03	1451.03	653.05	1600.99	638.01	1793.01	673.98	813.01	564.03
118.11	631.03	298.11	602.06	422.14	614.08	530.09	618.09	652.08	637.08	774.17	639.07	972.14	660.06	1039.12	657.08	1179.15	660.06	1316.19	655.04	1451.12	653.05	1601.07	638	1793.11	673.96	813.11	564.05
117.99	631.03	297.96	602.07	422.01	614.07	530	618.1	651.97	637.08	774.02	639.07	971.99	660.08	1038.99	657.07	1179.02	660.05	1316.02	655.04	1451.03	653.05	1600.98	638.03	1793.01	673.98	812.98	564.04
118.08	631.03	298.06	602.02	422.14	614.08	530.09	618.08	652.09	637.07	774.14	639.05	972.13	660.06	1039.12	657.05	1179.16	660.06	1316.17	655.02	1451.13	653.05	1601.07	638	1793.12	673.96	813.09	564.04
117.99	631.03	297.99	602.04	422.03	614.07	530.07	618.07	652	637.04	774.02	639.04	972.07	660.02	1039.04	657.03	1179.05	660.03	1316.03	655	1451.05	653.02	1601.01	638.01	1793.04	673.95	812.99	564.02
117.96	631.03	297.97	602.05	422.04	614.07	530.01	618.1	651.99	637.07	774.02	639.05	972.03	660.04	1039.01	657.05	1179.05	660.06	1316.04	655.03	1451.02	653.05	1600.99	638.04	1793.02	674.02	812.99	564.03
118.04	631.02	298.05	602.02	422.09	614.06	530.06	618.08	652.02	637.06	774.06	639.05	972.07	660.06	1039.07	657.05	1179.09	660.06	1316.06	655.05	1451.09	653.06	1601.02	638.05	1793.04	674.01	813.01	564.07
117.93	631.02	297.92	602.08	421.95	614.1	529.96	618.12	651.92	637.11	773.95	639.09	971.96	660.09	1038.96	657.09	1178.97	660.09	1315.98	655.06	1450.99	653.1	1600.95	638.09	1792.95	674.03	812.97	564.08
118.03	631.06	298.03	602.12	422.08	614.1	530.04	618.13	652.03	637.09	774.08	639.08	972.07	660.07	1039.06	657.07	1179.08	660.09	1316.04	655.05	1451.05	653.06	1601.02	638.03	1793.04	673.98	813	564.08
117.91	631.01	297.93	602.03	421.96	614.06	529.95	618.08	651.94	637.05	773.95	639.04	971.96	660.01	1038.97	657.04	1179.01	660	1315.98	654.99	1451	652.96	1600.95	638	1792.96	673.94	812.96	564.04
117.93	630.9	298.05	601.7	422.05	613.88	530	617.95	651.97	636.91	773.99	638.92	972.01	659.97	1039.01	656.99	1179.03	659.99	1316.03	654.99	1451.04	652.99	1601	638.02	1792.98	674	812.96	564
117.91	630.77	297.94	601.28	421.94	613.71	529.97	617.85	651.97	636.84	773.98	638.92	971.96	659.95	1038.96	656.98	1178.99	660	1315.97	655.02	1451	653.12	1600.94	638.16	1792.96	674.2	812.91	563.97
117.9	630.85	297.93	601.52	421.95	613.8	529.91	617.92	651.95	636.84	773.96	638.93	971.94	659.96	1038.93	656.99	1178.98	660.04	1315.95	655.18	1450.97	653.34	1600.91	638.5	1792.93	674.65	812.9	563.97
118.01	630.98	298.01	601.92	422.07	613.96	530.01	618	652.02	636.94	774.03	638.97	972.06	659.97	1039.05	657	1179.11	660.11	1316.09	655.34	1451.05	653.93	1601.01	639.16	1792.99	675.51	813.02	563.99
117.88	630.92	297.93	601.8	421.92	613.83	529.9	617.88	651.9	636.8	773.88	638.83	971.94	659.83	1038.91	656.88	1178.94	660.05	1315.92	655.27	1450.94	653.94	1600.93	639.79	1792.85	676.21	812.87	563.86
118.03	630.83	298.11	601.47	422.08	613.7	530.06	617.77	652.04	636.74	774.02	638.84	972.08	659.84	1039.06	656.91	1179.1	660.1	1316.1	655.35	1451.06	654.1	1601.02	639.93	1792.97	676.98	813.01	563.88
117.97	630.72	298.05	601.08	422.05	613.52	530.04	617.71	652.02	636.7	774.04	638.83	972.05	659.84	1039.04	656.93	1179.08	660.12	1316.08	655.52	1451.05	654.25	1601.01	640.07	1792.88	677.75	812.99	563.9
117.99	630.8	298.04	601.31	422.09	613.33	530.04	617.81	652.02	636.75	774.03	638.84	972.06	659.94	1039.04	656.97	1179.08	660.25	1316.09	655.91	1451.04	654.5	1601.02	640.33	1792.86	678.57	813	563.92
117.99	630.95	298.07	601.69	422.11	613.53	530.07	617.85	652.05	636.78	774.05	638.85	972.08	659.91	1039.07	656.93	1179.1	660.21	1316.14	655.91	1451.07	654.81	1601.05	640.9	1792.88	678.79	813.02	563.93
117.87	631.1	297.94	602.1	421.96	614	529.95	617.96	651.93	636.84	773.93	638.84	971.95	659.83	1038.95	656.91	1178.96	660.18	1315.95	655.89	1450.97	654.81	1600.94	640.93	1792.74	678.89	812.88	563.89
117.99	631.36	298.05	602.65	422.12	614.31	530.04	618.15	652.04	637.02	774.05	638.98	972.09	659.93	1039.07	656.96	1179.11	660.22	1316.14	655.92	1451.08	654.85	1601.04	640.94	1792.87	678.89	813.03	563.94
117.86	632.15	297.94	602.98	421.93	614.72	529.92	618.17	651.91	637	773.92	638.85	971.96	659.82	1038.93	656.82	1178.96	660.09	1315.99	655.78	1450.98	654.72	1600.94	640.83	1792.73	678.77	812.88	563.83
117.98	633.01	297.95	603.15	422.02	614.86	529.98	618.23	652	637	773.95	638.86	972	659.77	1039.03	656.8	1179.08	660.08	1316.05	655.73	1451.01	654.68	1601.01	640.8	1792.8	678.76	812.98	563.82
117.99	633.76	297.97	603.19	422.04	614.85	530	618.21	652.01	636.94	774.02	638.73	972.08	659.59	1039.04	656.66	1179.07	659.95	1316.09	655.53	1451.05	654.53	1601.02	640.72	1792.83	678.68	812.97	563.67
117.89	634.54	297.88	603.28	421.91	614.87	529.89	618.2	651.9	636.95	773.91	638.74	971.93	659.31	1038.94	656.64	1178.94	659.95	1315.93	655.32	1450.95	654.23	1600.94	640.73	1792.71	678.74	812.87	563.66
117.88	634.62	297.89	603.51	421.89	614.95	529.89	618.23	651.9	636.95	773.89	638.74	971.93	659.31	1038.95	656.65	1178.94	659.93	1315.93	655.31	1450.95	654.23	1600.95	640.75	1792.71	678.74	812.86	563.66
117.9	634.7	297.93	603.77	421.89	614.99	529.9	618.27	651.89	636.96	773.9	638.74	971.95	659.29	1038.94	656.63	1178.94	659.92	1315.94	655.31	1450.96	654.22	1600.95	640.71	1792.71	678.74	812.87	563.66
117.95	634.78	297.93	603.95	421.93	615.11	529.94	618.36	651.97	637.03	773.92	638.75	971.96	659.29	1038.98	656.62	1178.97	659.91	1316	655.28	1450.98	654.21	1601	640.68	1792.77	678.7	812.93	563.65
117.9	634.89	297.89	604.19	421.88	615.27	529.88	618.53	651.89	637.18	773.91	638.87	971.94	659.35	1038.96	656.71	1178.95	659.95	1315.94	655.3	1450.96	654.21	1600.94	640.72	1792.71	678.68	812.86	563.73
117.9	635.03	297.88	604.66	421.9	615.6	529.89	619.05	651.91	637.37	773.91	639.02	971.95	659.58	1038.96	656.82	1178.95	660	1315.95	655.34	1450.98	654.22	1600.95	640.67	1792.76	678.57	812.92	563.85
117.92	635.14	297.9	605.01	421.9	616.03	529.89	619.2	651.92	637.75	773.92	639.03	971.97	659.83	1038.97	656.84	1178.98	660	1315.97	655.33	1450.97	654.14	1600.97	640.52	1792.76	677.9	812.93	563.87
117.93	635.29	297.89	605.21	421.96	616.14	529.93	619.29	651.94	637.79	773.95	639.06	972.03	659.84	1039	656.84	1179.07	660.01	1316.02	655.34	1451.02	654.16	1601	640.07	1792.77	677.38	812.98	563.86
117.95	635.59	297.91	605.63	421.97	616.33	529.95	619.43	651.95	637.94	773.98	639.2	972.03	659.87	1039.04	656.9	1179.07	660.13	1316.04	655.53	1451.06	654.31	1601.01	640.25	1792.81	677.64	813.01	563.93
117.93	636.15	297.95	605.83	421.86	616.74	529.87	619.86	651.94	637.94	773.96	639.16	971.97	659.86	1038.97	656.89	1178.98	660.1	1316.03	655.74	1450.96	654.33	1600.95	640.3	1792.75	678.15	812.97	563.92
117.99	636.95	297.97	605.89	421.96	616.82	529.93	619.91	651.96	637.96	773.97	639.22	972.05	659.9	1039.03	656.93	1179.06	660.14	1316.06	655.76	1451.06	654.35	1601.01	640.32	1792.84	678.72	812.99	563.96
117.98	637.71	297.94	606.05	421.84	616.92	529.88	619.97	651.94	638.08	773.96	639.35	971.95	660.05	1038.96	657.01	1179.03	660.21	1316.02	655.95	1450.96	654.59	1600.94	640.46	1792.73	678.82	812.98	563.97
117.97	637.73	297.92	606.08	421.87	616.94	529.89	620.01	651.93	638.11	773.95	639.34	971.96	660.04	1038.97	657.04	1179.02	660.24	1316.01	655.94	1451.01	654.83	1600.95	640.93	1792.75	678.86	812.98	564.05
117.95	637.78	297.91	606.09	421.85	616.97	529.88	620.02	651.92	638.1	773.95	639.33	971.96	660.01	1038.97	657.02	1179.02	660.23	1316.01	655.94	1451.01	654.83	1600.96	640.91	1792.76	678.86	812.95	563.98
117.96	637.86	297.9	606.29	421.86	617.1	529.88	620.07	651.92	638.11	773.95	639.36	971.97	660.01	1038.98	657.03	1179.02	660.25	1316.03	655.94	1451.01	654.82	1600.96	640.92	1792.75	678.86	812.97	564
118.06	637.92	297.9	606.51	421.93	617.14	529.91	620.11	651.94	638.12	773.97	639.34	972.06	659.98	1039.02	656.99	1179.03	660.21	1316.06	655.88	1451.06	654.79	1601.01	640.89	1792.83	678.84	812.98	563.99
118.03	637.98	297.94	606.72	421.91	617.18	529.89	620.16	651.92	638.14	773.96	639.33	972.02	659.98	1039	656.99	1179.02	660.23	1316.05	655.91	1451.04	654.8	1600.97	640.91	1792.82	678.85	812.97	563.99
118.02	638.02	297.92	606.92	421.92	617.28	529.89	620.17	651.93	638.17	773.98	639.35	971.99	659.97	1039	656.99	1179.02	660.22	1316.05	655.91	1451.04	654.8	1600.97	640.9	1792.81	678.86	812.98	563.99
117.99	638.03	297.8	606.95	421.9	617.3	529.85	620.21	651.91	638.19	773.95	639.4	971.97	659.99	1038.97	657.01	1179.01	660.2	1316.03	655.91	1451.01	654.79	1600.95	640.91	1792.75	678.89	812.95	563.98
118.04	637.99	297.95	606.73	421.94	617.12	529.93	620.03	651.99	638.01	774.03	639.18	972.03	659.79	1039.03	656.8	1179.03	660.03	1316.06	655.64	1451.02	654.56	1601.01	640.7	1792.83	678.68	813.01	563.85
118.02	638	297.95	606.75	421.92	617.13	529.92	620.05	651.97	638.01	774.02	639.17	972.04	659.77	1039.02	656.79	1179.03	660.04	1316.04	655.35	1451.03	654.15	1601	640.68	1792.83	678.59	812.95	563.83
118.01	638.06	297.85	606.97	421.91	617.31	529.86	620.21	651.89	638.17	773.93	639.32	971.97	659.94	1038.98	656.94	1179.01	660.13	1316.02	655.52	1451.02	654.34	1600.96	640.8	1792.76	678.18	812.97	563.96
118.09	638.11	297.92	607	421.92	617.3	529.93	620.16	651.98	638.07	774.03	639.17	972.06	659.77	1039.03	656.79	1179.03	660	1316.08	655.53	1451.02	654.16	1601.02	640.66	1792.82	678.1	812.99	563.84
118.01	638.25	297.79	607.23	421.89	617.46	529.85	620.23	651.92	638.12	773.95	639.19	972.01	659.78	1038.97	656.79	1179.01	660.01	1316.06	655.55	1451.02	654.17	1600.98	640.68	1792.79	678.09	812.96	563.82
118.1	638.37	297.9	607.4	421.89	617.82	529.88	620.22	651.98	638.09	774.02	639.15	972.07	659.62	1039.05	656.64	1179.05	659.87	1316.06	655.34	1451.08	654.04	1601.03	640.5	1792.83	678.03	812.97	563.74
117.97	638.64	297.83	607.86	421.77	617.98	529.79	620.37	651.87	638.25	773.93	639.21	971.94	659.55	1038.94	656.81	1178.98	659.99	1315.96	655.35	1450.98	654.21	1600.96	640.2	1792.73	678.09	812.9	563.8
118.12	639.11	297.97	607.85	421.91	617.99	529.92	620.34	651.98	638.22	774.04	639.2	972.05	659.44	1039.07	656.76	1179.11	659.97	1316.1	655.3	1451.07	654.15	1601.03	640.16	1792.86	678.06	813.02	563.8
118.02	639.91	297.83	607.88	421.79	618.01	529.82	620.38	651.86	638.23	773.92	639.24	971.95	659.46	1038.95	656.79	1178.99	659.97	1315.97	655.3	1450.99	654.17	1600.96	640.17	1792.75	678.09	812.91	563.84
118.13	640.61	297.87	607.91	421.91	618.03	529.87	620.4	651.93	638.24	773.97	639.26	972.02	659.51	1039	656.81	1179.01	659.98	1316.01	655.3	1451.02	654.17	1600.99	640.18	1792.79	678.08	813	563.84
118.25	640.64	298	607.91	422	618.01	529.97	620.37	652.05	638.18	774.1	639.12	972.17	659.59	1039.14	656.63	1179.16	659.86	1316.19	655.13	1451.12	654.01	1601.1	640.02	1792.93	677.96	813.09	563.73
118.06	640.7	297.84	607.96	421.85	618	529.83	620.35	651.93	638.14	773.96	639.1	972.02	659.54	1038.98	656.23	1179.01	659.79	1316	655.01	1450.99	653.88	1600.99	639.94	1792.79	677.87	812.95	563.61
118.19	640.77	297.95	608.11	421.99	618.03	529.94	620.37	652.02	638.13	774.08	639.09	972.15	659.5	1039.1	656.18	1179.14	659.77	1316.19	655.01	1451.09	653.88	1601.07	639.93	1792.93	677.85	813.13	563.14
118.1	640.8	297.82	608.13	421.86	618.09	529.87	620.42	651.91	638.15	773.97	639.1	972.05	659.25	1039.03	656.23	1179.04	659.76	1316.03	655.01	1451.05	653.9	1601.04	639.95	1792.84	677.85	813	563.15
118.11	640.72	297.94	607.93	421.85	617.96	529.9	620.25	651.93	638	773.98	638.96	972.05	659.06	1039.04	656.06	1179.03	659.57	1316.07	654.86	1451.04	653.73	1601.04	639.81	1792.83	677.73	812.99	563.03
118.11	640.7	297.85	607.9	421.89	617.91	529.87	620.2	651.95	637.94	774	638.91	972.05	659.03	1039.04	656	1179.06	659.14	1316.07	654.82	1451.05	653.64	1600.99	639.78	1792.84	677.67	813.02	562.99
118.1	640.76	297.82	608.05	421.83	617.96	529.86	620.26	651.95	637.95	773.98	638.92	972.03	659.06	1039.03	656.02	1179.03	659.17	1316.06	654.83	1451.03	653.7	1600.99	639.8	1792.82	677.7	813	562.99
118.06	640.83	297.82	608.09	421.83	617.98	529.85	620.25	651.94	637.95	773.96	638.91	972.03	659.02	1039.02	655.99	1179.04	659.11	1316.07	654.77	1451.02	653.63	1600.99	639.73	1792.83	677.64	812.98	562.97
118.06	640.92	297.8	608.28	421.83	618.13	529.82	620.34	651.92	638	773.96	638.91	972.03	659.03	1039.02	656.01	1179.03	659.12	1316.06	654.79	1451.02	653.63	1600.99	639.75	1792.82	677.65	812.97	562.98
118.08	640.94	297.79	608.31	421.84	618.12	529.84	620.34	651.91	638	773.97	638.88	972.02	658.98	1039.02	655.93	1179.03	659.08	1316.06	654.67	1451.03	653.59	1600.99	639.68	1792.8	677.62	812.96	562.97
118.08	641	297.77	608.54	421.82	618.21	529.77	620.43	651.9	638.06	773.92	638.9	972.01	658.99	1038.99	656	1179.02	659.11	1316.05	654.85	1451.01	653.62	1600.99	639.77	1792.76	677.67	812.96	562.97
118.1	641.02	297.84	608.73	421.84	618.22	529.85	620.83	651.93	638.05	773.94	638.92	972.03	658.99	1039.02	655.98	1179.03	659.1	1316.06	654.64	1451.02	653.58	1600.99	639.73	1792.8	677.64	812.97	562.96
118.11	641.02	297.83	608.63	421.82	618.15	529.84	620.76	651.93	637.96	773.95	638.88	972.03	658.97	1039.04	655.92	1179.04	659.01	1316.08	654.64	1451.03	653.52	1601.01	639.62	1792.79	677.56	812.98	562.93
118.2	640.91	297.83	608.33	421.88	618.05	529.84	620.7	651.94	637.97	773.95	638.89	972.02	658.97	1039.04	655.94	1179.05	659.11	1316.07	654.69	1451.05	653.27	1601.01	639.73	1792.82	677.1	812.99	562.94
118.25	639.68	297.98	606.9	421.91	617.29	529.94	620.06	652.01	637.62	774.05	638.72	972.07	658.96	1039.05	655.92	1179.1	659.08	1316.1	654.7	1451.05	653.27	1601.06	639.71	1792.83	677.09	813.01	562.92
118.37	638.6	297.93	606.14	421.93	616.71	529.92	619.64	651.98	637.19	774.03	638.68	972.07	658.95	1039.07	655.94	1179.08	659.11	1316.07	654.88	1451.05	653.5	1601.04	639.89	1792.8	677.28	813.02	562.93
118.38	638.85	297.88	607.54	421.96	617.35	529.92	619.79	651.97	637.58	774.04	638.82	972.07	658.95	1039.08	655.93	1179.09	659.1	1316.09	654.71	1451.06	653.61	1601.04	639.75	1792.82	677.13	813.02	562.92
118.34	640.04	297.77	608.33	421.81	618.13	529.82	620.36	651.93	638.01	773.95	638.87	972	658.98	1038.98	655.96	1179.03	659.11	1316.05	654.74	1451.04	653.62	1600.98	639.75	1792.8	677.12	812.97	562.95
118.38	640.85	297.89	608.22	421.79	618.35	529.85	620.68	651.95	637.98	773.96	638.87	972.02	658.99	1039.02	655.98	1179.04	659.11	1316.07	654.75	1451.04	653.63	1601	639.76	1792.8	677.1	812.98	562.97
118.45	640.27	297.93	607.24	421.94	617.63	529.95	620.28	652.03	637.76	774.07	638.86	972.09	659	1039.1	655.99	1179.16	659.14	1316.18	654.82	1451.08	653.77	1601.07	639.85	1792.9	677.23	813.11	562.96
118.7	639.22	297.78	606.13	421.82	616.77	529.83	619.72	651.94	637.54	773.94	638.72	971.95	658.99	1038.98	656.02	1179.01	659.16	1316.03	654.95	1450.98	653.79	1600.98	639.93	1792.79	677.36	812.95	562.96
118.78	637.83	297.9	605.81	421.99	616.29	529.96	619.18	652.01	637.24	774.06	638.72	972.06	658.99	1039.09	656	1179.13	659.19	1316.16	654.95	1451.07	653.81	1601.05	639.94	1792.83	677.36	813.08	562.98
118.63	637.15	297.76	606.04	421.85	616.46	529.85	619.31	651.91	637.32	773.94	638.74	971.99	659.04	1038.98	656.03	1179	659.2	1316.01	654.96	1450.99	653.84	1600.97	639.98	1792.76	677.39	812.95	563
118.64	637.03	297.75	606.31	421.85	616.47	529.87	619.31	651.9	637.28	773.93	638.7	971.98	658.92	1038.98	655.93	1178.99	659.09	1316.05	654.82	1451	653.7	1600.98	639.85	1792.75	677.26	812.95	562.89
118.74	637.34	297.84	606.54	421.93	616.65	529.88	619.32	651.92	637.3	773.94	638.7	972	658.94	1039.02	655.95	1179.03	659.11	1316.07	654.84	1451.01	653.71	1601.01	639.87	1792.79	677.25	812.97	562.92
118.59	637.97	297.81	606.32	421.74	616.78	529.77	619.29	651.83	637.32	773.92	638.71	971.89	658.97	1038.9	655.98	1178.91	659.17	1315.92	654.91	1450.94	653.78	1600.93	639.91	1792.68	677.31	812.89	562.95
118.35	638.54	297.9	605.98	421.87	616.65	529.89	619.17	651.96	637.27	773.97	638.72	972.04	658.97	1039.03	655.98	1179.05	659.17	1316.04	654.89	1451.04	653.8	1601.01	639.94	1792.81	677.35	813	562.96
118.23	638.54	297.77	606	421.85	616.69	529.84	619.23	651.94	637.29	773.93	638.85	971.94	659.11	1038.95	656.12	1179.02	659.33	1315.98	655.06	1450.97	653.95	1601	640.05	1792.74	677.48	812.93	563.07
118.3	638.24	297.93	605.75	421.86	616.46	529.86	619.07	651.95	637.11	773.96	638.65	972.03	658.96	1038.98	655.94	1179.02	659.15	1316.03	654.91	1451.02	653.81	1601	639.95	1792.8	677.91	812.94	562.94
118.29	637.7	297.91	605.75	421.89	616.2	529.85	619.12	651.93	637.16	773.95	638.66	971.98	658.98	1038.96	656	1179.01	659.18	1316.01	654.93	1451.01	653.84	1600.99	639.97	1792.77	677.94	812.94	562.97
118.28	636.98	297.89	605.79	421.89	616.21	529.84	619.14	651.92	637.19	773.94	638.68	971.98	659.01	1038.97	656.04	1179.01	659.29	1315.98	654.96	1451.01	653.87	1600.99	639.99	1792.76	677.96	812.96	563.01
118.26	636.25	297.9	605.73	421.89	616.11	529.86	619.1	651.93	637.16	773.95	638.68	972	659	1038.98	656.02	1179.01	659.16	1316.03	654.98	1451.01	653.87	1601	639.97	1792.76	677.92	812.95	562.97
118.35	636.18	297.91	605.54	421.94	616.04	529.92	619.01	651.96	637.04	774.04	638.52	972.06	658.86	1039.05	655.9	1179.03	659.12	1316.07	654.91	1451.04	653.73	1601.03	639.89	1792.82	677.87	813.01	562.88
118.28	636.19	297.83	605.34	421.82	616.05	529.85	619.04	651.95	637.05	773.96	638.24	972	658.88	1038.99	655.9	1179.03	659.12	1316.04	654.9	1451.02	653.74	1601	639.91	1792.77	677.86	812.93	562.85
118.28	636.12	297.85	605.14	421.85	615.96	529.84	618.96	651.91	636.96	773.96	638.21	971.98	658.87	1038.96	655.86	1179.01	659.08	1316.01	654.87	1451.02	653.73	1600.99	639.9	1792.75	677.84	812.93	562.85
118.38	636.11	297.91	605.29	421.95	616.02	529.94	619.02	652.02	637.06	774.04	638.27	972.1	658.92	1039.08	655.94	1179.11	659.13	1316.08	654.88	1451.07	653.79	1601.06	639.91	1792.83	677.87	813.05	562.92
118.2	636.14	297.76	605.32	421.82	616.01	529.82	619.01	651.89	637.07	773.89	638.26	971.96	658.94	1038.94	655.95	1178.95	659.14	1315.95	654.91	1450.96	653.81	1600.98	639.93	1792.71	677.89	812.91	562.92
118.3	636.16	297.87	605.33	421.9	616.03	529.85	619.03	651.9	637.08	773.97	638.26	971.98	658.94	1038.97	655.96	1178.98	659.17	1315.97	654.92	1450.97	653.8	1600.98	639.93	1792.72	677.9	812.97	562.92
118.3	636.18	297.87	605.56	421.88	616.16	529.85	619.12	651.91	637.19	773.96	638.4	971.99	658.99	1038.97	656.02	1178.98	659.21	1315.96	654.96	1450.98	653.91	1600.98	639.98	1792.74	677.93	812.96	563.02
118.3	636.11	297.91	605.5	421.86	616.02	529.86	619.02	651.91	637.05	773.93	638.6	971.98	658.97	1038.97	656.01	1178.97	659.19	1315.99	654.96	1450.99	653.89	1600.98	639.98	1792.72	677.93	812.96	562.96
118.32	636.09	297.86	605.3	421.88	616.01	529.88	619.03	651.97	637.11	773.96	638.72	972	659	1039.01	656.05	1179.01	659.29	1316	654.98	1451	653.91	1600.99	640.01	1792.75	677.99	812.98	563.03
118.31	636.08	297.87	605.29	421.88	616.01	529.88	619.03	651.95	637.12	773.96	638.72	972	659.04	1038.96	656.09	1179.02	659.32	1315.99	655.08	1451	653.96	1600.98	640.07	1792.75	678.03	812.98	563.02
118.31	636.08	297.89	605.26	421.89	616	529.9	619.04	651.95	637.12	773.96	638.72	972.01	659.03	1039	656.07	1179.02	659.29	1316	654.98	1451.01	653.95	1601	640.04	1792.76	677.99	812.99	563.01
118.35	636.02	297.91	605.06	421.91	615.98	529.91	619.02	651.96	637.1	773.98	638.69	972.03	659.03	1039.01	656.07	1179.02	659.3	1316.02	654.99	1451.03	653.97	1601.01	640.04	1792.78	678.01	812.99	563.02
118.34	636.02	297.91	605.05	421.91	615.93	529.89	618.98	651.97	637.09	773.98	638.69	972.01	659.02	1039	656.06	1179.02	659.3	1316.02	654.99	1451.03	653.97	1601.01	640.04	1792.78	678.01	812.99	563.02
118.35	636.08	297.9	605.25	421.94	616.06	529.9	619.09	651.97	637.24	773.98	638.82	972.02	659.15	1039.03	656.19	1179.01	659.46	1316.05	655.13	1451.04	654.09	1601.02	640.17	1792.76	678.08	813	563.12
118.31	636.18	297.91	605.52	421.92	616.23	529.88	619.21	651.96	637.35	773.97	638.88	972.02	659.24	1038.99	656.3	1178.98	659.85	1316.02	655.19	1451.04	654.1	1601.01	640.19	1792.76	678.12	813	563.13
118.36	636.21	297.96	605.71	421.96	616.22	529.91	619.19	651.96	637.3	773.97	638.85	972.03	659.1	1039.03	656.15	1178.99	659.72	1316.04	655.13	1451.03	654.03	1601.04	640.1	1792.78	678.02	813.01	563.11
118.3	636.3	297.86	605.91	421.92	616.36	529.86	619.3	651.94	637.49	773.95	638.91	972	659.3	1038.97	656.33	1178.98	659.88	1316.01	655.28	1451.01	654.16	1601	640.22	1792.74	678.14	813	563.15
118.48	636.3	297.99	605.88	422.01	616.2	529.96	619.14	652.04	637.44	774.06	638.74	972.12	659.06	1039.06	656.06	1179.11	659.63	1316.14	654.94	1451.09	653.88	1601.07	639.98	1792.84	677.94	813.08	563.01
118.67	636.64	297.85	606.06	421.89	616.41	529.85	619.3	651.91	637.41	773.94	638.89	972	659.13	1038.98	656.16	1179	659.43	1315.98	655.07	1451.02	654.02	1600.99	640.09	1792.78	678.01	812.96	563.1
118.83	637	297.98	605.83	421.97	616.54	529.94	619.11	652.01	637.16	774.04	638.67	972.12	658.93	1039.06	655.97	1179.11	659.21	1316.14	654.87	1451.09	653.82	1601.07	639.93	1792.82	677.88	813.04	562.9
118.78	636.99	297.94	605.81	421.94	616.56	529.94	619.16	652	637.22	774.02	638.72	972.1	659.07	1039.05	656.09	1179.07	659.27	1316.07	655.02	1451.07	653.97	1601.06	640.03	1792.8	678	813.05	563.02
118.69	636.95	297.92	605.77	421.85	616.55	529.87	619.2	651.93	637.33	773.95	638.85	971.99	659.2	1038.98	656.2	1178.97	659.44	1316.02	655.15	1450.99	654.1	1600.98	640.14	1792.75	678.07	812.94	563.12
118.74	636.89	297.94	605.57	421.87	616.39	529.92	619.11	651.97	637.23	773.98	638.74	972.04	659.08	1039.02	656.1	1179.05	659.71	1316.05	655.02	1451.06	653.98	1601.01	640.05	1792.78	678.02	813.01	563.09
118.74	636.88	297.9	605.34	421.93	616.07	529.94	619.08	651.97	637.19	773.99	638.74	972.05	659.06	1039.03	656.11	1179.04	659.7	1316.04	655.03	1451.07	653.99	1601.03	640.07	1792.79	678.04	813.02	563.07
118.85	636.87	298	605.27	422.02	616.06	529.98	619.05	652.07	637.17	774.1	638.74	972.17	659.05	1039.13	656.08	1179.11	659.68	1316.18	655.02	1451.09	653.98	1601.1	640.04	1792.89	677.99	813.07	563
118.73	636.87	297.87	605.34	421.92	616.09	529.9	619.11	651.96	637.24	774	638.76	972.04	659.18	1039.02	656.14	1179.04	659.71	1316.03	655.06	1451.02	654.03	1601.02	640.11	1792.78	678.05	812.98	563.09
118.75	636.88	297.88	605.34	421.93	616.07	529.91	619.09	651.96	637.15	773.99	638.74	972.04	659.04	1039.01	656.09	1179.03	659.68	1316.03	655.04	1451.02	653.97	1601.03	640.06	1792.77	678.04	812.98	563.02
118.76	636.92	297.89	605.37	421.97	616.1	529.93	619.11	652.01	637.19	774.02	638.72	972.05	659.07	1039.08	656.1	1179.06	659.68	1316.07	655.04	1451.08	653.99	1601.04	640.05	1792.83	678.04	813.05	563.06
118.75	636.91	297.89	605.36	421.94	616.06	529.91	619.07	651.99	637.17	774.01	638.71	972.04	659.04	1039.03	656.05	1179.04	659.62	1316.06	655.01	1451.04	653.94	1601.04	640.01	1792.77	677.98	813.03	562.97
118.74	636.87	297.89	605.16	421.91	616.03	529.9	619.03	651.96	637.09	773.99	638.59	972.03	659	1039.01	656.01	1179.03	659.55	1316.05	654.95	1451.04	653.84	1601.01	640	1792.78	677.94	813.02	562.97
118.7	636.86	297.87	605.16	421.85	615.99	529.86	619	651.9	637.09	773.94	638.28	972.02	658.99	1038.98	655.99	1178.96	659.21	1316	654.97	1451.01	653.87	1600.99	639.99	1792.74	677.95	812.91	562.96
118.71	636.84	297.87	605.15	421.95	615.91	529.9	618.99	651.98	637.08	774	638.29	972.03	658.99	1039.03	655.99	1179.06	659.22	1316.05	654.96	1451.01	653.87	1601.01	639.97	1792.77	677.96	813.05	562.96
118.71	636.86	297.87	605.16	421.93	616.01	529.88	619.02	651.96	637.08	774	638.31	972.03	658.98	1039.01	656.01	1179.04	659.21	1316.05	654.96	1451.02	653.87	1601.01	639.99	1792.75	677.96	812.99	562.96
118.81	636.85	297.91	605.16	421.98	615.94	529.93	618.96	652.01	637.01	774.02	638.19	972.07	658.88	1039.05	655.91	1179.08	659.1	1316.1	654.86	1451.06	653.79	1601.03	639.9	1792.78	677.89	813	562.89
118.9	636.79	298.04	604.99	422.05	615.84	530	618.88	652.06	636.9	774.12	638.09	972.14	658.76	1039.12	655.8	1179.17	659	1316.24	654.71	1451.1	653.65	1601.1	639.77	1792.88	677.78	813.1	562.79
118.81	636.88	297.87	605.19	422	616	529.95	619	652.02	637.02	774.01	638.25	972.08	658.91	1039.04	655.95	1179.09	659.15	1316.11	654.89	1451.07	653.83	1601.06	639.93	1792.83	677.92	813.02	562.92
118.9	636.92	297.99	605.35	422.04	615.98	530.02	618.99	652.08	636.98	774.14	638.19	972.16	658.84	1039.15	655.83	1179.18	659.04	1316.27	654.7	1451.12	653.65	1601.1	639.82	1792.91	677.81	813.12	562.89
118.86	637	297.93	605.64	422.01	616.09	529.96	619.04	652.02	637	774.01	638.2	972.14	658.83	1039.08	655.86	1179.13	659.06	1316.12	654.74	1451.08	653.68	1601.03	639.84	1792.83	677.82	813.06	562.88
118.84	637	297.93	605.65	421.98	616.08	529.96	619.03	652.02	637	774.02	638.2	972.13	658.83	1039.08	655.83	1179.11	659.05	1316.14	654.73	1451.08	653.68	1601.05	639.84	1792.84	677.82	813.06	562.85
118.83	636.94	297.94	605.46	421.97	616	529.97	619	652.04	636.91	774.04	638.09	972.12	658.71	1039.1	655.77	1179.11	659.02	1316.18	654.64	1451.09	653.65	1601.06	639.78	1792.85	677.74	813.05	562.8
118.68	636.88	297.76	605.28	421.86	615.96	529.85	618.98	651.92	636.93	773.93	638.11	972	658.73	1038.98	655.79	1178.98	659.02	1316.03	654.69	1451	653.67	1600.98	639.81	1792.71	677.81	812.93	562.78
118.85	636.9	297.85	605.26	421.98	615.98	529.98	618.98	652.03	636.95	774.05	638.15	972.11	658.79	1039.09	655.84	1179.11	659.04	1316.15	654.74	1451.09	653.69	1601.06	639.8	1792.86	677.81	813.06	562.83
118.74	636.95	297.83	605.46	421.93	616.11	529.88	619.07	651.96	637.11	773.99	638.29	972.01	658.93	1039.01	655.97	1179	659.17	1316.05	654.89	1451.01	653.87	1600.99	639.94	1792.79	677.91	812.97	562.93
118.77	636.94	297.89	605.63	421.94	616.08	529.91	619.06	651.97	637.09	773.99	638.28	972.03	658.94	1039.05	655.94	1179.06	659.17	1316.06	654.91	1451.02	653.85	1601.01	639.94	1792.79	677.91	812.98	562.93
118.76	636.88	297.87	605.36	421.94	616.05	529.91	619.03	651.97	637.07	774	638.27	972.03	658.93	1039.04	655.96	1179.06	659.16	1316.06	654.91	1451.02	653.85	1601.01	639.92	1792.78	677.92	812.98	562.93
118.76	636.89	297.83	605.42	421.94	616.09	529.92	619.11	651.97	637.19	774	638.35	972.04	659.01	1039.03	656.06	1179.07	659.28	1316.05	655.04	1451.04	653.97	1601.02	640.01	1792.8	677.97	813	563.06
118.86	636.89	297.84	605.2	421.98	616.06	529.94	619.06	652.02	637.11	774.05	638.33	972.07	659.01	1039.06	656.03	1179.1	659.26	1316.12	654.98	1451.1	653.94	1601.05	640	1792.86	677.96	813.1	562.95
118.84	636.82	297.85	605.15	421.96	615.93	529.94	618.97	652.02	636.98	774.06	638.28	972.07	658.97	1039.07	655.97	1179.08	659.15	1316.11	654.85	1451.06	653.84	1601.05	639.96	1792.84	677.91	813.01	562.94
118.81	636.87	297.85	605.35	421.96	616.07	529.93	619.09	652.01	637.15	774.03	638.43	972.06	659.08	1039.04	656.1	1179.09	659.31	1316.07	655.02	1451.06	654	1601.03	640.04	1792.81	678.01	813.03	563.05
118.77	636.9	297.85	605.38	421.96	616.12	529.92	619.14	651.99	637.21	774.02	638.76	972.05	659.11	1039.03	656.14	1179.08	659.37	1316.05	655.07	1451.05	654.02	1601.01	640.08	1792.81	678.04	813.02	563.06
118.8	636.86	297.86	605.35	421.96	616.07	529.92	619.06	651.98	637.12	774.01	638.71	972.06	659.04	1039.04	656.02	1179.08	659.29	1316.06	654.94	1451.05	653.88	1601.02	639.99	1792.81	677.95	813.01	562.99
118.82	636.87	297.86	605.35	421.98	616.06	529.94	619.07	652.01	637.13	774.01	638.69	972.08	659.03	1039.07	656.05	1179.08	659.3	1316.09	654.95	1451.05	653.9	1601.04	640	1792.83	677.98	813.01	562.98
118.82	636.87	297.86	605.35	421.98	616.07	529.95	619.05	652.01	637.09	774.02	638.65	972.1	658.98	1039.07	656.01	1179.1	659.25	1316.1	654.92	1451.05	653.87	1601.05	639.97	1792.85	677.94	813.02	562.97
118.82	636.87	297.87	605.29	421.98	616.04	529.95	619.03	652	637.01	774.02	638.63	972.1	658.97	1039.07	655.96	1179.09	659.21	1316.1	654.9	1451.06	653.85	1601.06	639.95	1792.83	677.91	813.03	562.95
118.81	636.9	297.88	605.31	421.97	616.04	529.95	619.05	652	637.04	774.02	638.62	972.1	658.97	1039.07	655.99	1179.09	659.19	1316.08	654.89	1451.05	653.85	1601.04	639.94	1792.83	677.92	813.03	562.94
118.92	636.93	297.98	605.53	422.01	616.15	529.99	619.14	652.02	637.17	774.1	638.75	972.11	659.02	1039.13	656.07	1179.16	659.32	1316.18	655.01	1451.13	653.98	1601.06	640.03	1792.92	677.99	813.07	563.04
118.78	636.93	297.9	605.74	421.95	616.19	529.89	619.2	651.94	637.23	773.98	638.79	971.99	659.17	1039	656.17	1179.02	659.36	1316.04	655.08	1451.03	654.02	1601	640.09	1792.77	678.06	813.01	563.1
118.88	636.93	298.01	605.7	422.01	616.18	529.99	619.21	652.04	637.23	774.07	638.82	972.12	659.18	1039.1	656.17	1179.13	659.42	1316.15	655.1	1451.11	654.04	1601.04	640.11	1792.86	678.08	813.07	563.1
118.88	636.93	297.99	605.71	422	616.19	529.99	619.19	652.05	637.24	774.07	638.81	972.11	659.17	1039.09	656.16	1179.13	659.42	1316.13	655.1	1451.1	654.03	1601.04	640.1	1792.86	678.07	813.07	563.1
118.85	636.95	297.99	605.71	422	616.2	529.97	619.21	652.02	637.27	774.06	638.83	972.09	659.19	1039.08	656.2	1179.12	659.44	1316.13	655.13	1451.09	654.06	1601.04	640.13	1792.84	678.08	813.07	563.11
118.87	637	297.98	605.91	422.02	616.39	530.01	619.36	652.03	637.48	774.07	639	972.11	659.37	1039.14	656.39	1179.14	659.71	1316.15	655.32	1451.09	654.22	1601.09	640.27	1792.86	678.2	813.12	563.24
118.84	637	297.96	605.92	421.98	616.76	529.97	619.35	652.03	637.74	774.06	638.97	972.1	659.67	1039.07	656.67	1179.08	659.94	1316.11	655.31	1451.08	654.22	1601.04	640.25	1792.82	678.19	813.07	563.25
118.84	637	297.96	605.92	421.97	616.75	529.96	619.35	652.02	637.73	774.06	638.97	972.1	659.67	1039.07	656.67	1179.08	659.92	1316.11	655.3	1451.08	654.22	1601.05	640.24	1792.82	678.19	813.07	563.23
118.8	636.99	297.97	605.9	421.95	616.71	529.94	619.31	651.99	637.76	774.04	638.96	972.07	659.64	1039.06	656.67	1179.04	659.87	1316.07	655.27	1451.05	654.19	1601.04	640.22	1792.82	678.16	813.05	563.22
118.86	636.94	297.99	605.71	422.03	616.58	530	619.18	652.05	637.6	774.13	638.86	972.15	659.42	1039.14	656.47	1179.17	659.76	1316.23	655.11	1451.09	654.06	1601.09	640.11	1792.89	678.07	813.13	563.12
118.85	636.94	297.98	605.7	421.98	616.18	530	619.18	652.03	637.3	774.12	638.84	972.12	659.18	1039.12	656.18	1179.09	659.76	1316.19	655.12	1451.08	654.06	1601.08	640.11	1792.88	678.07	813.1	563.12
118.77	636.95	297.97	605.73	421.98	616.19	529.97	619.22	652.01	637.33	774.01	638.83	972.1	659.19	1039.07	656.2	1179.07	659.79	1316.06	655.14	1451.06	654.09	1601.03	640.14	1792.83	678.1	813.07	563.15
118.76	636.95	297.95	605.74	421.96	616.21	529.96	619.24	652.01	637.35	774.02	638.85	972.1	659.2	1039.06	656.22	1179.05	659.8	1316.08	655.16	1451.05	654.1	1601.04	640.14	1792.83	678.1	813.07	563.15
118.73	636.97	297.89	605.9	421.96	616.34	529.91	619.32	651.98	637.54	773.98	638.97	971.99	659.39	1038.99	656.35	1179.04	659.95	1316.06	655.32	1451	654.23	1601	640.27	1792.77	678.19	813	563.23
118.74	636.93	297.93	605.74	421.96	616.25	529.96	619.22	652	637.59	774.03	638.86	972.11	659.45	1039.07	656.21	1179.06	659.8	1316.08	655.16	1451.06	654.08	1601.03	640.17	1792.84	678.12	813.02	563.14
118.74	636.95	297.92	605.74	421.96	616.23	529.93	619.2	651.99	637.58	774.01	638.87	972.03	659.47	1039.02	656.21	1179.04	659.8	1316.07	655.14	1451.06	654.08	1601.03	640.16	1792.82	678.11	813.02	563.15
118.76	636.95	297.9	605.67	421.94	616.11	529.93	619.11	651.99	637.38	774.01	638.72	972.05	659.24	1039.04	656.07	1179.03	659.65	1316.06	654.99	1451.05	653.94	1601.03	640.03	1792.81	678	813.04	563.04
118.75	636.91	297.93	605.56	421.93	616.09	529.93	619.07	651.98	637.14	774	638.69	972.04	659.02	1039.01	656.03	1179.04	659.59	1316.06	654.98	1451.05	653.91	1601.04	640	1792.8	677.97	813.03	562.95
118.72	636.9	297.86	605.39	421.96	616.12	529.93	619.09	651.98	637.17	774.01	638.72	972.04	659.05	1039.02	656.07	1179.03	659.63	1316.07	655	1451.06	653.95	1601.03	640.04	1792.8	678.01	813.04	563.05
118.73	636.93	297.87	605.41	421.97	616.13	529.94	619.12	651.98	637.19	774.03	638.75	972.05	659.08	1039.05	656.13	1179.04	659.74	1316.08	655.01	1451.06	653.97	1601.05	640.07	1792.81	678.04	813.04	563.07
118.73	636.86	297.85	605.32	421.96	615.99	529.95	619.03	651.98	637.08	774.02	638.6	972.06	658.95	1039.06	655.99	1179.05	659.53	1316.08	654.96	1451.05	653.86	1601.04	639.96	1792.81	677.93	813.03	562.96
118.73	636.86	297.87	605.17	421.94	615.99	529.92	619.01	651.99	637.08	774.02	638.27	972.05	658.94	1039.04	655.97	1179.05	659.19	1316.05	654.94	1451.05	653.85	1601.02	639.96	1792.79	677.94	813.02	562.95
118.72	636.79	297.86	605.14	421.92	615.86	529.91	618.9	651.99	636.91	774	638.12	972.05	658.79	1039.01	655.85	1179.04	659.04	1316.07	654.79	1451.05	653.69	1601.02	639.85	1792.78	677.85	813.01	562.82
118.75	636.81	297.88	605.13	421.93	615.89	529.92	618.91	651.99	636.91	773.99	638.12	972.06	658.81	1039.02	655.86	1179.05	659.06	1316.06	654.78	1451.05	653.69	1601.02	639.86	1792.79	677.85	813.01	562.84
118.8	636.82	297.98	605.09	421.96	615.89	529.96	618.91	652.01	636.91	774.09	638.13	972.09	658.8	1039.1	655.87	1179.11	659.06	1316.19	654.77	1451.09	653.69	1601.05	639.84	1792.88	677.82	813.07	562.82
118.64	636.86	297.83	605.15	421.88	615.93	529.87	618.93	651.9	636.94	773.97	638.14	971.98	658.84	1038.98	655.9	1178.98	659.08	1316.05	654.84	1451	653.71	1600.99	639.88	1792.74	677.86	812.94	562.82
118.77	636.79	297.88	604.97	421.91	615.76	529.91	618.79	652	636.75	773.99	637.99	972.08	658.64	1039.04	655.66	1179.08	658.92	1316.12	654.57	1451.08	653.47	1601.05	639.71	1792.83	677.71	812.99	562.7
118.78	636.79	297.88	604.97	421.92	615.79	529.92	618.82	652	636.79	774	638	972.05	658.38	1039.03	655.43	1179.08	658.94	1316.09	654.36	1451.08	653.22	1601.04	639.74	1792.81	677.78	813	562.69
118.77	636.79	297.87	605	421.92	615.8	529.91	618.83	652	636.8	774	638.01	972.04	658.38	1039.01	655.44	1179.07	658.94	1316.09	654.37	1451.07	653.22	1601.03	639.75	1792.79	677.77	812.98	562.7
118.76	636.74	297.89	604.85	421.92	615.72	529.9	618.71	651.99	636.68	773.99	637.93	972.04	658.24	1039.03	655.28	1179.06	658.89	1316.09	654.21	1451.05	653.14	1601.04	639.6	1792.81	677.67	812.98	562.66
118.76	636.81	297.89	605.02	421.95	615.84	529.91	618.83	651.99	636.83	774.01	638.05	972.05	658.43	1039.05	655.46	1179.07	658.96	1316.09	654.4	1451.06	653.24	1601.03	639.29	1792.83	677.75	812.98	562.77
118.75	636.82	297.87	605.06	421.96	615.86	529.92	618.86	652	636.88	774.01	638.09	972.07	658.74	1039.08	655.8	1179.07	658.99	1316.11	654.66	1451.07	653.36	1601.05	639.33	1792.83	677.8	813	562.79
118.78	636.82	297.99	605.03	421.97	615.85	529.97	618.87	652	636.88	774.04	638.09	972.1	658.74	1039.1	655.81	1179.1	659	1316.13	654.67	1451.08	653.35	1601.06	639.33	1792.87	677.79	813.01	562.81
118.78	636.83	297.87	605.06	421.98	615.88	529.97	618.89	652.03	636.92	774.04	638.11	972.12	658.78	1039.1	655.84	1179.12	659.02	1316.13	654.68	1451.08	653.36	1601.06	639.34	1792.87	677.81	813.02	562.84
118.79	636.81	297.99	605.03	421.99	615.87	529.97	618.88	652.03	636.91	774.05	638.09	972.12	658.78	1039.1	655.81	1179.13	659.02	1316.12	654.68	1451.09	653.36	1601.06	639.34	1792.86	677.8	813.05	562.81
118.76	636.81	297.88	605.05	421.93	615.87	529.94	618.89	652	636.92	774.03	638.11	972.11	658.79	1039.02	655.83	1179.08	659.04	1316.11	654.72	1451.07	653.38	1601.03	639.36	1792.78	677.84	813.04	562.82
118.72	636.81	297.88	605.07	421.91	615.88	529.91	618.91	651.97	636.95	773.99	638.16	972.05	658.83	1039.01	655.88	1179.04	659.09	1316.09	654.85	1451.05	653.44	1601	639.43	1792.77	677.89	813.01	562.84
118.81	636.75	298.03	604.87	422.02	615.73	529.99	618.78	652.03	636.77	774.11	637.99	972.12	658.64	1039.13	655.72	1179.1	658.94	1316.23	654.58	1451.07	653.22	1601.08	639.25	1792.9	677.76	813.09	562.71
118.72	636.79	297.87	605.09	421.87	615.89	529.89	618.93	651.96	636.9	773.95	638.14	972	658.61	1039	655.88	1179.02	659.05	1316.01	654.61	1451.03	653.37	1600.96	639.39	1792.77	677.84	812.94	562.82
118.8	636.8	297.91	605.11	421.93	615.91	529.91	618.94	651.97	636.93	774.04	638.16	972.03	658.86	1039.03	655.88	1179.03	659.07	1316.07	654.81	1451.04	653.39	1601.01	639.43	1792.79	677.83	813	562.91
118.81	636.85	297.91	605.28	421.96	615.99	529.96	618.99	652.01	637.05	774.07	638.27	972.07	658.98	1039.07	655.98	1179.1	659.16	1316.08	654.87	1451.06	653.57	1601.02	639.56	1792.84	677.89	813.01	562.93
118.81	636.79	297.91	605.09	421.92	615.9	529.94	618.91	652.01	636.91	774.06	638.13	972.09	658.83	1039.08	655.88	1179.09	659.02	1316.11	654.71	1451.06	653.67	1601.04	639.86	1792.85	677.87	813.02	562.85
118.79	636.83	297.93	605.13	421.94	615.97	529.94	618.96	652.01	636.94	774.04	638.18	972.07	658.88	1039.07	655.92	1179.08	659.11	1316.1	654.84	1451.04	653.7	1601.04	639.9	1792.84	677.89	813.03	562.93
118.8	636.83	297.93	605.13	421.95	615.96	529.95	618.96	652.01	636.95	774.04	638.18	972.07	658.89	1039.09	655.92	1179.09	659.11	1316.07	654.84	1451.05	653.71	1601.05	639.91	1792.85	677.89	813.03	562.9
118.85	636.83	297.93	605.11	422	615.94	529.98	618.93	652.04	636.93	774.07	638.17	972.17	658.86	1039.12	655.87	1179.12	659.09	1316.15	654.77	1451.06	653.72	1601.07	639.88	1792.88	677.84	813.08	562.88
118.79	636.77	297.93	605.07	421.9	615.85	529.91	618.87	652	636.86	774.03	638.05	972.04	658.7	1039.04	655.75	1179.08	658.96	1316.09	654.61	1451.05	653.56	1601	639.78	1792.83	677.8	813	562.77
118.77	636.67	297.92	604.77	421.88	615.53	529.88	618.6	652	636.47	774.02	637.84	972.03	658.43	1039.03	655.4	1179.03	658.76	1316.06	654.1	1451.05	653.04	1601.01	639.53	1792.83	677.57	812.99	562.56
118.79	636.7	297.94	604.81	421.92	615.21	529.91	618.23	652	636.3	774.02	637.85	972.04	658.2	1039.05	655.19	1179.03	658.76	1316.07	654.13	1451.05	653.04	1601.01	639.12	1792.82	677.06	813.03	562.13
118.79	636.64	297.96	604.64	421.93	615.16	529.94	618.15	652	636.17	774.03	637.73	972.05	658.06	1039.07	655.09	1179.06	658.62	1316.08	654.01	1451.06	652.89	1601.02	639.01	1792.82	676.97	813.02	562.02
118.79	636.63	297.96	604.63	421.94	615.12	529.93	618.11	652.02	636.13	774.03	637.7	972.05	658.03	1039.06	655.04	1179.04	658.58	1316.1	653.96	1451.06	652.89	1601.02	638.99	1792.83	676.95	813.03	562.01
118.8	636.65	297.96	604.64	421.95	615.12	529.94	618.11	652.02	636.14	774.04	637.7	972.06	658.03	1039.08	655.03	1179.04	658.57	1316.11	653.97	1451.06	652.89	1601.03	638.98	1792.84	676.95	813.03	562.01
118.92	636.63	298.07	604.56	422	615.09	530.02	618.06	652.1	636.11	774.15	637.65	972.19	658	1039.14	655.01	1179.17	658.54	1316.28	653.94	1451.12	652.86	1601.1	638.96	1792.92	676.92	813.16	562.01
118.82	636.7	297.98	604.63	422.01	615.25	530	618.23	652.09	636.31	774.12	637.85	972.17	658.18	1039.13	655.2	1179.14	658.75	1316.17	654.14	1451.1	653.03	1601.07	639.1	1792.91	677.06	813.11	562.13
118.82	636.69	298.01	604.79	421.99	615.22	529.99	618.23	652.06	636.3	774.11	637.84	972.15	658.17	1039.1	655.19	1179.13	658.75	1316.16	654.14	1451.1	653.04	1601.06	639.1	1792.9	677.05	813.1	562.14
118.84	636.68	298.02	604.8	422.01	615.23	530.02	618.22	652.08	636.29	774.12	637.85	972.15	658.17	1039.13	655.18	1179.13	658.75	1316.18	654.12	1451.11	653.04	1601.07	639.1	1792.92	677.04	813.1	562.14
118.83	636.66	298	604.77	422.01	615.22	529.97	618.22	652.04	636.26	774.1	637.81	972.13	658.13	1039.09	655.13	1179.12	658.73	1316.16	654.06	1451.08	652.99	1601.06	639.02	1792.85	677	813.08	562.11
118.84	636.64	298.02	604.6	421.98	615.09	529.98	618.09	652.06	636.17	774.09	637.67	972.14	657.99	1039.09	655.08	1179.13	658.59	1316.17	653.95	1451.09	652.88	1601.06	638.98	1792.87	676.98	813.07	561.99
118.82	636.64	297.96	604.4	421.97	615.11	529.96	618.1	652.05	636.16	774.08	637.69	972.14	658	1039.1	655.06	1179.14	658.24	1316.16	653.96	1451.09	652.88	1601.05	638.99	1792.85	676.95	813.06	561.99
118.82	636.65	297.86	604.45	421.97	615.12	529.97	618.12	652.04	636.16	774.06	637.68	972.12	658	1039.09	655.05	1179.12	658.26	1316.16	653.96	1451.08	652.88	1601.04	639	1792.84	676.96	813.05	562
118.82	636.69	297.94	604.62	421.98	615.24	529.98	618.18	652.05	636.24	774.07	637.82	972.11	658.12	1039.1	655.1	1179.12	658.28	1316.17	654.03	1451.08	652.91	1601.05	639.02	1792.85	676.99	813.05	562.01
118.82	636.67	298	604.65	421.96	615.18	529.97	618.14	652.04	636.19	774.07	637.7	972.12	658.01	1039.12	655.06	1179.12	658.28	1316.15	653.99	1451.08	652.91	1601.05	638.99	1792.87	676.96	813.05	562.02
118.84	636.62	298	604.64	422.03	615.1	530.03	618.07	652.06	636.1	774.09	637.63	972.14	658.01	1039.14	655.02	1179.14	658.25	1316.2	653.95	1451.12	652.87	1601.08	638.96	1792.9	676.95	813.1	562
118.85	636.63	298.01	604.65	422.05	615.22	530.03	618.16	652.08	636.19	774.12	637.8	972.16	658.04	1039.17	655.13	1179.17	658.37	1316.21	654.01	1451.18	652.91	1601.09	639.01	1792.92	677	813.11	562.1
118.86	636.7	297.99	604.83	422.05	615.25	530.04	618.24	652.07	636.26	774.12	637.81	972.18	658.19	1039.17	655.17	1179.17	658.4	1316.2	654.15	1451.12	653.03	1601.09	639.11	1792.92	677.05	813.12	562.11
118.84	636.77	297.98	605	422.01	615.41	530	618.37	652.05	636.48	774.12	637.98	972.15	658.37	1039.1	655.35	1179.14	658.64	1316.16	654.29	1451.09	653.16	1601.05	639.21	1792.88	677.15	813.11	562.22
118.83	636.72	298.01	604.85	421.96	615.63	529.97	618.24	652.05	636.5	774.08	637.83	972.12	658.43	1039.1	655.46	1179.1	658.76	1316.15	654.13	1451.09	653.01	1601.05	639.08	1792.87	677.04	813.08	562.11
118.82	636.72	297.88	604.87	421.92	615.67	529.94	618.24	652.02	636.55	774	637.84	972.02	658.44	1039.06	655.47	1179.07	658.76	1316.11	654.16	1451.07	653.01	1601.02	639.1	1792.83	677.05	813.08	562.11
118.82	636.73	297.88	604.88	421.93	615.67	529.95	618.26	652.02	636.55	774	637.85	972.01	658.18	1039.09	655.45	1179.06	658.75	1316.11	654.17	1451.07	653.01	1601.03	639.11	1792.84	677.06	813.08	562.11
118.82	636.73	297.94	604.87	421.96	615.69	529.98	618.27	652.03	636.62	774.04	637.88	972.07	658.2	1039.08	655.2	1179.09	658.78	1316.1	654.16	1451.08	653.05	1601.03	639.11	1792.83	677.06	813.06	562.13
118.8	636.81	297.9	605.04	421.94	615.87	529.93	618.46	652.03	636.82	774.03	638.04	972.06	658.42	1039.05	655.42	1179.07	658.98	1316.1	654.37	1451.06	653.26	1601.02	639.26	1792.82	677.16	813.06	562.25
118.83	636.79	297.92	605.02	421.94	615.81	529.96	618.81	652.02	636.79	774.05	638	972.07	658.67	1039.07	655.61	1179.07	658.94	1316.14	654.55	1451.07	653.21	1601.05	639.24	1792.84	677.14	813.07	562.25
118.82	636.79	297.91	605.02	421.94	615.82	529.97	618.8	652.02	636.79	774.06	638.01	972.07	658.67	1039.08	655.64	1179.07	658.95	1316.14	654.54	1451.07	653.21	1601.05	639.22	1792.84	677.15	813.07	562.24
118.82	636.79	297.92	605.03	421.94	615.83	529.94	618.82	652.02	636.8	774.05	638.01	972.06	658.69	1039.05	655.67	1179.06	658.95	1316.14	654.55	1451.07	653.21	1601.05	639.25	1792.83	677.15	813.07	562.25
118.78	636.78	297.92	605.03	421.92	615.71	529.94	618.76	652.01	636.69	774.04	637.88	972.05	658.49	1039.05	655.57	1179.06	658.81	1316.12	654.42	1451.05	653.08	1601.04	639.14	1792.8	677.06	813.06	562.22
118.77	636.77	297.91	605.02	421.91	615.72	529.94	618.78	652.01	636.72	774.03	637.94	972.04	658.27	1039.04	655.27	1179.05	658.91	1316.1	654.25	1451.05	653.11	1601.04	639.17	1792.8	677.1	813.06	562.22
118.9	636.76	298.04	604.91	422.03	615.72	530.02	618.71	652.14	636.64	774.15	637.84	972.18	658.2	1039.15	655.18	1179.17	658.76	1316.26	654.12	1451.14	653.06	1601.11	639.1	1792.92	677.05	813.11	562.14
118.74	636.77	297.78	604.95	421.88	615.72	529.85	618.71	651.91	636.65	773.96	637.85	971.98	658.2	1038.99	655.21	1179	658.77	1316.06	654.15	1451.03	653.06	1601	639.13	1792.71	677.08	812.96	562.13
118.75	636.77	297.92	604.91	421.87	615.69	529.9	618.7	652	636.63	773.98	637.83	972.05	658.16	1039.01	655.17	1179	658.76	1316.05	654.13	1451.03	653.05	1601	639.12	1792.81	677.06	813.03	562.12
118.76	636.75	297.92	604.89	421.89	615.66	529.88	618.68	651.98	636.6	773.99	637.83	972.04	658.15	1039.01	655.16	1179.01	658.74	1316.05	654.12	1451.04	653.04	1601.01	639.1	1792.79	677.06	813.03	562.12
118.74	636.74	297.9	604.88	421.88	615.63	529.9	618.65	651.97	636.56	773.97	637.83	972.02	658.14	1039	655.14	1179.01	658.72	1316.03	654.11	1451.04	653.03	1601	639.09	1792.76	677.04	813.02	562.1
118.74	636.77	297.9	604.91	421.86	615.67	529.89	618.73	651.97	636.7	773.98	637.87	972.02	658.18	1038.99	655.2	1179	658.74	1316.04	654.13	1451.05	653.09	1601	639.16	1792.76	677.07	813.01	562.13
118.81	636.69	297.93	604.74	421.96	615.58	529.96	618.61	652.01	636.49	774.01	637.8	972.05	658.07	1039.09	655.08	1179.06	658.7	1316.08	654.06	1451.06	653	1601.06	639.06	1792.81	677.01	813.05	562.11
118.75	636.73	297.91	604.91	421.86	615.66	529.91	618.67	651.97	636.31	774.01	637.83	972.04	658.1	1039	655.13	1179.04	658.72	1316.07	654.11	1451.06	653.02	1601.01	639.09	1792.8	677.03	813.03	562.09
118.73	636.84	297.89	605.11	421.87	615.83	529.89	618.85	651.96	636.59	773.99	638.01	972.04	658.43	1038.99	655.39	1179	658.94	1316.02	654.33	1451.05	653.23	1600.98	639.27	1792.76	677.17	813.03	562.23
118.78	636.78	297.92	604.94	421.89	615.75	529.91	618.73	651.98	636.64	774	637.88	972.03	658.48	1039.04	655.49	1179	658.76	1316.06	654.31	1451.06	653.05	1601.01	639.14	1792.79	677.08	813.03	562.19
118.73	636.77	297.89	604.95	421.87	615.72	529.9	618.74	651.98	636.63	774	637.89	972.01	658.46	1039.01	655.49	1179	658.76	1316.03	654.14	1451.04	653.05	1601	639.13	1792.77	677.07	813	562.1
118.74	636.81	297.9	604.97	421.9	615.75	529.92	618.78	651.99	636.65	774.01	637.9	972.02	658.21	1039.03	655.55	1179.01	658.8	1316.05	654.16	1451.06	653.07	1601.02	639.14	1792.8	677.08	813.01	562.2
118.87	636.81	297.93	604.98	421.98	615.8	529.97	618.78	652.05	636.67	774.11	637.92	972.14	658.21	1039.11	655.55	1179.12	658.82	1316.1	654.17	1451.1	653.08	1601.04	639.13	1792.85	677.08	813.08	562.18
118.77	636.8	297.91	604.97	421.91	615.75	529.93	618.75	652.03	636.66	773.99	637.91	972.01	658.21	1039.03	655.54	1179.01	658.79	1316.06	654.17	1451.05	653.06	1601.02	639.11	1792.8	677.06	813.06	562.16
118.78	636.8	297.91	604.98	421.91	615.74	529.93	618.74	652.03	636.66	774.02	637.89	972.11	658.19	1039.06	655.49	1179.02	658.79	1316.08	654.15	1451.05	653.05	1601.03	639.11	1792.81	677.06	813.04	562.15
118.8	636.8	297.91	604.98	421.94	615.77	529.94	618.77	652.04	636.69	774.03	637.9	972.11	658.22	1039.06	655.23	1179.06	658.8	1316.11	654.17	1451.05	653.05	1601.04	639.11	1792.83	677.07	813.04	562.15
118.81	636.8	297.92	604.99	421.96	615.81	529.96	618.82	652.03	636.75	774.05	638.01	972.11	658.37	1039.09	655.33	1179.08	658.92	1316.1	654.28	1451.09	653.16	1601.05	639.21	1792.83	677.15	813.06	562.18
118.79	636.8	297.93	604.98	421.94	615.8	529.93	618.79	652.01	636.75	774.03	637.99	972.08	658.34	1039.05	655.32	1179.06	658.9	1316.1	654.27	1451.03	653.15	1601.03	639.2	1792.78	677.14	813.06	562.2
118.79	636.8	297.93	604.99	421.94	615.82	529.94	618.81	652.01	636.77	774.03	637.99	972.07	658.34	1039.07	655.36	1179.07	658.9	1316.1	654.3	1451.05	653.17	1601.03	639.2	1792.8	677.15	813.06	562.21
118.78	636.81	297.92	604.99	421.93	615.82	529.93	618.83	652	636.79	774.03	638	972.07	658.34	1039.04	655.38	1179.07	658.9	1316.11	654.3	1451.05	653.17	1601.03	639.21	1792.81	677.14	813.05	562.19
118.8	636.8	297.91	605	421.94	615.81	529.96	618.81	652.02	636.78	774.04	638	972.07	658.35	1039.05	655.34	1179.07	658.9	1316.09	654.29	1451.05	653.17	1601.03	639.2	1792.82	677.13	813.05	562.2
118.76	636.8	297.91	605	421.92	615.79	529.92	618.79	652	636.76	774.01	637.98	972.06	658.32	1039.04	655.35	1179.06	658.88	1316.1	654.26	1451.05	653.16	1601.02	639.18	1792.79	677.12	813.04	562.21
118.74	636.74	297.8	604.86	421.88	615.7	529.87	618.74	651.96	636.65	773.97	637.9	971.99	658.24	1039	655.22	1178.95	658.84	1316.05	654.21	1451.03	653.04	1600.99	639.11	1792.75	677.06	812.96	562.16
118.85	636.72	298	604.85	421.97	615.65	529.97	618.7	652.05	636.64	774.06	637.86	972.08	658.22	1039.07	655.19	1179.12	658.77	1316.15	654.15	1451.08	653.04	1601.06	639.1	1792.83	677.06	813.06	562.12
118.8	636.7	297.93	604.85	421.95	615.62	529.94	618.65	652.01	636.62	774.04	637.86	972.06	658.2	1039.05	655.18	1179.1	658.77	1316.1	654.14	1451.04	653.04	1601.04	639.09	1792.81	677.06	813.06	562.13
118.78	636.7	297.91	604.83	421.92	615.61	529.93	618.64	652	636.57	774.03	637.83	972.05	658.14	1039.04	655.16	1179.07	658.74	1316.07	654.11	1451.04	653.03	1601.03	639.11	1792.81	677.04	812.99	562.1
118.81	636.64	298	604.6	421.93	615.42	529.96	618.48	652.02	636.36	774.06	637.69	972.08	658.01	1039.11	655.05	1179.07	658.6	1316.22	653.97	1451.06	652.87	1601.04	639	1792.86	676.97	813.06	561.99
118.79	636.71	297.92	604.61	421.93	615.23	529.9	618.19	651.94	636.22	774	637.72	972.01	658.06	1039.01	655.08	1179.04	658.29	1316.05	654.01	1451.03	652.94	1601	639.02	1792.79	676.99	813	562.08
118.79	636.7	297.96	604.79	421.96	615.2	529.95	618.17	651.98	636.23	774.02	637.7	972.08	658.03	1039.05	655.07	1179.09	658.28	1316.11	654	1451.04	652.93	1601.07	639	1792.85	676.96	813.02	562.03
118.78	636.71	297.94	604.78	421.95	615.21	529.92	618.17	651.97	636.22	774.02	637.71	972.05	658.04	1039.04	655.05	1179.07	658.27	1316.07	653.98	1451.02	652.91	1601.05	639.01	1792.82	676.95	813.02	562.02
118.74	636.77	297.87	604.93	421.87	615.31	529.88	618.24	651.92	636.35	773.92	637.84	971.97	658.16	1038.98	655.14	1178.97	658.37	1316.04	654.12	1451	653.03	1600.97	639.07	1792.78	677.02	812.99	562.03
118.84	636.74	297.92	604.78	421.98	615.23	529.94	618.19	652.03	636.28	774.06	637.82	972.1	658.1	1039.09	655.1	1179.11	658.35	1316.11	654.03	1451.06	652.97	1601.06	639.04	1792.85	677	813.08	562.04
118.84	636.73	297.94	604.81	421.99	615.22	529.95	618.23	652.03	636.28	774.06	637.82	972.11	658.11	1039.09	655.11	1179.1	658.36	1316.13	654.06	1451.06	652.98	1601.06	639.05	1792.86	676.99	813.04	562.04
118.84	636.72	297.93	604.76	421.99	615.18	529.94	618.15	652.01	636.24	774.04	637.71	972.09	658.01	1039.07	655.07	1179.09	658.3	1316.13	653.95	1451.06	652.94	1601.05	639.01	1792.85	676.97	813.05	562.01
118.84	636.71	297.93	604.76	422	615.2	529.96	618.19	652.03	636.24	774.06	637.73	972.1	658.05	1039.1	655.08	1179.09	658.31	1316.16	654	1451.06	652.94	1601.07	639.02	1792.88	676.99	813.13	562.02
118.82	636.78	297.91	604.95	421.91	615.36	529.91	618.3	652.01	636.42	773.96	637.9	972.07	658.22	1039.03	655.23	1179.08	658.47	1316.09	654.16	1451.03	653.09	1601.01	639.13	1792.8	677.1	813.06	562.14
118.86	636.72	297.95	604.77	422.03	615.21	529.97	618.2	652.09	636.48	774.09	637.75	972.16	658.05	1039.11	655.1	1179.13	658.66	1316.16	654.03	1451.08	652.96	1601.06	639.02	1792.9	677.01	813.08	562.05
118.84	636.76	297.94	604.77	421.98	615.24	529.94	618.22	652.01	636.51	774.04	637.81	972.12	658.11	1039.07	655.14	1179.09	658.69	1316.12	654.06	1451.05	652.99	1601.04	639.04	1792.82	677.04	813.08	562.06
118.84	636.71	297.94	604.77	421.99	615.22	529.93	618.2	652.02	636.54	774.04	637.79	972.1	658.1	1039.08	655.13	1179.08	658.7	1316.13	654.05	1451.05	652.97	1601.03	639.04	1792.84	677.01	813.07	562.07
118.84	636.7	297.95	604.73	421.97	615.12	529.94	618.13	652.02	636.38	774.04	637.66	972.09	658	1039.08	655.07	1179.09	658.64	1316.14	654	1451.06	652.93	1601.03	638.99	1792.85	676.96	813.06	561.96
118.81	636.69	297.94	604.73	421.94	615.11	529.9	618.11	651.98	636.17	774.02	637.66	972.04	657.99	1039.03	655.01	1179.05	658.49	1316.09	653.94	1451.04	652.85	1601.02	638.95	1792.83	676.95	813	561.97
118.81	636.61	297.91	604.4	421.94	614.97	529.9	617.97	651.99	635.99	774.02	637.43	972.06	657.81	1039.04	654.84	1179.07	658.05	1316.11	653.73	1451.02	652.68	1601.03	638.81	1792.84	676.83	813.01	561.82
118.8	636.55	297.88	604.07	421.93	614.88	529.91	617.88	651.97	635.93	774	637.09	972.04	657.75	1039.02	654.78	1179.05	658.01	1316.09	653.61	1451.01	652.55	1601.03	638.73	1792.83	676.73	812.99	561.7
118.91	635.77	297.92	603.92	422.03	614.74	529.96	617.77	652.07	635.73	774.06	636.95	972.11	657.55	1039.14	654.6	1179.13	657.88	1316.2	653.19	1451.09	652.1	1601.1	638.58	1792.9	676.6	813.06	561.67
118.87	635.03	297.93	603.93	422	614.75	529.97	617.77	652.01	635.76	774.04	636.94	972.12	657.3	1039.1	654.28	1179.11	657.89	1316.16	653.21	1451.07	652.1	1601.07	638.15	1792.86	676.07	813.01	561.67
118.83	634.38	297.93	603.94	421.97	614.76	529.95	617.78	652	635.79	774.05	636.97	972.07	657.32	1039.07	654.32	1179.09	657.91	1316.14	653.26	1451.06	652.21	1601.04	638.23	1792.84	676.16	813.01	561.67
118.77	634.39	297.93	603.94	421.95	614.77	529.94	617.81	651.99	635.82	774.04	636.98	972.08	657.37	1039.07	654.38	1179.09	657.94	1316.13	653.32	1451.05	652.23	1601.04	638.24	1792.83	676.18	813.02	561.68
118.75	634.36	297.92	603.94	421.94	614.77	529.92	617.8	652	635.8	774.02	636.98	972.07	657.36	1039.05	654.34	1179.08	657.94	1316.1	653.3	1451.04	652.21	1601.03	638.26	1792.82	676.18	813.01	561.68
118.82	634.38	297.94	604	421.96	614.81	529.99	617.84	652.02	635.84	774.06	637.06	972.08	657.39	1039.09	654.41	1179.09	657.96	1316.14	653.34	1451.04	652.23	1601.05	638.29	1792.87	676.21	813.03	561.78
118.75	634.38	297.94	603.97	421.95	614.8	529.95	617.82	652.02	635.82	774.04	636.98	972.06	657.38	1039.06	654.4	1179.07	657.96	1316.12	653.33	1451.04	652.23	1601.03	638.28	1792.83	676.19	813.02	561.67
118.72	634.38	297.81	604	421.93	614.81	529.92	617.82	652.01	635.82	774	636.99	972.05	657.37	1039	654.39	1179.06	657.95	1316.08	653.3	1451.04	652.21	1601	638.26	1792.81	676.17	813	561.68
118.73	634.41	297.91	603.98	421.93	614.8	529.92	617.81	651.99	635.8	774	636.99	972.04	657.34	1039.03	654.35	1179.06	657.92	1316.07	653.29	1451.03	652.18	1601.01	638.21	1792.79	676.16	813	561.67
118.72	634.42	297.9	604.01	421.93	614.82	529.91	617.82	651.98	635.8	773.99	636.99	972.04	657.35	1039.03	654.33	1179.05	657.93	1316.06	653.29	1451.03	652.18	1601.01	638.21	1792.8	676.14	812.99	561.68
118.84	634.39	297.93	603.99	421.94	614.82	529.95	617.81	652.01	635.78	774.02	636.94	972.05	657.3	1039.05	654.3	1179.07	657.91	1316.07	653.25	1451.05	652.14	1601.02	638.21	1792.83	676.13	813.01	561.65
118.82	634.42	297.91	603.99	421.92	614.83	529.94	617.83	652.01	635.8	774.02	636.97	972.04	657.33	1039.05	654.35	1179.06	657.92	1316.06	653.27	1451.06	652.17	1601.02	638.24	1792.8	676.16	812.98	561.66
118.76	634.62	297.89	604.19	421.93	614.98	529.94	617.98	652	636	774.02	637.17	972.04	657.6	1039.04	654.63	1179.05	658.1	1316.06	653.54	1451.04	652.38	1601.01	638.41	1792.79	676.29	813	561.85
118.78	635.15	297.88	604.22	421.95	615.08	529.94	618.07	652	636.05	774.02	637.19	972.07	657.9	1039.06	654.92	1179.07	658.14	1316.08	653.83	1451.05	652.75	1601.03	638.89	1792.81	676.32	813.01	561.94
118.81	635.9	297.88	604.25	421.95	615.04	529.93	618.04	652	636.04	774.02	637.19	972.06	657.87	1039.06	654.9	1179.07	658.13	1316.09	653.79	1451.05	652.75	1601.02	638.88	1792.81	676.3	813.01	561.91
118.8	636.61	297.78	604.29	421.85	615.03	529.89	618.03	651.98	636.05	773.99	637.2	972.02	657.89	1038.99	654.92	1178.99	658.14	1316.05	653.81	1451	652.76	1600.98	638.9	1792.74	676.33	812.99	561.92
118.77	636.62	297.81	604.33	421.95	615.09	529.9	618.07	651.98	636.09	774	637.28	972.03	658.01	1039.03	654.96	1179.08	658.19	1316.06	653.89	1451.02	652.81	1601	638.96	1792.78	676.36	813	561.93
118.76	636.64	297.8	604.35	421.88	615.09	529.87	618.08	651.95	636.09	773.98	637.29	972.02	657.99	1038.95	654.96	1179	658.19	1316.04	653.89	1451	652.8	1600.98	638.94	1792.74	676.35	812.98	561.94
118.79	636.65	297.92	604.49	421.97	615.14	529.91	618.1	652	636.13	774.01	637.3	972.03	657.99	1039.04	654.99	1179.08	658.2	1316.07	653.9	1451.03	652.81	1601.02	638.95	1792.83	676.36	813	561.95
118.79	636.72	297.87	604.75	421.9	615.25	529.9	618.2	652	636.28	774.02	637.43	972.02	658.1	1039.02	655.11	1179.08	658.36	1316.07	654.06	1451.03	652.96	1601.01	639.04	1792.8	676.47	813.01	562.07
118.78	636.69	297.86	604.73	421.9	615.2	529.89	618.17	651.98	636.24	773.98	637.76	972.01	658.1	1039.02	655.11	1179.06	658.35	1316.05	654.05	1451.03	652.95	1600.99	639.03	1792.77	676.98	813	562.05
118.77	636.66	297.87	604.71	421.91	615.18	529.9	618.17	651.98	636.23	773.98	637.76	972.02	658.08	1039.02	655.1	1179.05	658.35	1316.04	654.05	1451.03	652.95	1600.99	639.02	1792.78	676.96	813	562.05
118.66	636.7	297.86	604.77	421.85	615.27	529.82	618.27	651.9	636.33	773.89	637.9	971.93	658.23	1038.92	655.21	1178.93	658.53	1315.98	654.19	1450.94	653.09	1600.92	639.13	1792.67	677.07	812.88	562.16
118.8	636.77	297.94	604.92	421.95	615.39	529.91	618.35	651.99	636.47	774.01	637.94	972.05	658.34	1039.04	655.34	1179.05	658.9	1316.09	654.26	1451.05	653.12	1601.01	639.16	1792.81	677.11	813.03	562.23
118.77	636.8	297.81	605.08	421.91	615.49	529.89	618.46	651.95	636.83	773.98	638.07	972.02	658.41	1039	655.45	1179.02	658.99	1316.05	654.42	1451.04	653.26	1600.99	639.27	1792.77	677.2	813.02	562.24
118.76	636.9	297.91	605.3	421.91	616	529.89	619.01	651.98	637.01	773.99	638.25	972.03	658.69	1039.03	655.94	1179.04	659.16	1316.04	654.86	1451.02	653.5	1601.01	639.46	1792.79	677.35	813.03	562.45
118.74	636.92	297.86	605.56	421.87	616.05	529.85	619.03	651.89	637.07	773.95	638.27	971.96	658.93	1038.97	655.96	1179.01	659.17	1316	654.9	1450.98	653.8	1600.95	639.92	1792.71	677.36	812.97	562.91
118.8	636.87	297.98	605.3	421.97	615.93	529.92	618.93	652.01	636.93	774.05	638.1	972.06	658.75	1039.06	655.8	1179.11	659.04	1316.09	654.68	1451.04	653.63	1601.05	639.79	1792.82	677.23	813.08	562.8
118.8	636.87	297.94	605.14	421.96	615.94	529.92	618.94	652.01	636.93	774.03	638.11	972.05	658.77	1039.03	655.83	1179.09	659.03	1316.09	654.69	1451.04	653.64	1601.04	639.79	1792.81	677.23	812.95	562.78
118.81	636.87	297.93	605.13	421.95	615.95	529.9	618.93	651.99	636.93	774.02	638.11	972.06	658.79	1039.03	655.81	1179.08	659.03	1316.08	654.69	1451.04	653.62	1601.03	639.78	1792.79	677.22	812.97	562.79
118.82	636.86	297.94	605.13	421.96	615.91	529.94	618.87	652.01	636.86	774.05	638.05	972.06	658.73	1039.1	655.73	1179.1	658.96	1316.12	654.62	1451.07	653.56	1601.05	639.7	1792.83	677.15	813.01	562.74
118.8	636.87	297.94	605.14	421.96	615.92	529.93	618.9	652	636.86	774.05	638.07	972.05	658.74	1039.06	655.75	1179.08	658.99	1316.1	654.63	1451.06	653.56	1601.03	639.72	1792.81	677.18	813.01	562.74
118.78	636.85	297.91	605.09	421.86	615.85	529.89	618.82	651.99	636.84	773.97	638.03	972.03	658.56	1039.01	655.6	1179.04	658.88	1316.08	654.45	1451.02	653.41	1601.02	639.67	1792.79	677.14	813	562.72
118.79	636.81	297.93	604.96	421.93	615.78	529.89	618.76	651.99	636.72	773.98	637.9	972.02	658.27	1039.02	655.25	1179.05	658.84	1316.07	654.21	1451.02	653.1	1601.01	639.59	1792.78	677.1	812.99	562.61
118.8	636.82	297.92	605.1	421.92	615.79	529.92	618.8	651.99	636.73	773.99	637.94	972.03	658.26	1039.04	655.27	1179.05	658.86	1316.08	654.22	1451.05	653.12	1601.03	639.65	1792.79	677.1	813	562.64
118.83	636.89	297.93	605.17	421.95	615.95	529.94	618.93	652.05	636.89	774.01	638.09	972.05	658.47	1039.07	655.45	1179.08	659.01	1316.1	654.44	1451.07	653.29	1601.04	639.78	1792.83	677.2	813.02	562.77
118.82	636.9	297.92	605.21	421.95	615.95	529.92	618.93	651.98	636.89	774.02	638.1	972.06	658.75	1039.06	655.75	1179.08	658.99	1316.12	654.65	1451.06	653.28	1601.04	639.77	1792.82	677.2	813.03	562.77
118.82	636.93	297.91	605.39	421.93	615.99	529.91	618.97	651.98	636.94	774.03	638.14	972.06	658.79	1039.04	655.84	1179.07	659.05	1316.11	654.7	1451.06	653.3	1601.03	639.81	1792.81	677.26	813.02	562.81
118.83	636.96	297.95	605.78	421.95	616.13	529.91	619.11	651.98	637.13	774.03	638.32	972.06	658.98	1039.03	656	1179.07	659.2	1316.06	654.91	1451.05	653.57	1601.02	639.95	1792.8	677.42	813.03	562.96
118.79	636.97	297.95	605.78	421.93	616.16	529.89	619.13	651.96	637.18	774	638.38	972.03	659.11	1039.02	656.08	1179.04	659.34	1316.03	655.04	1451.03	653.98	1601	640.02	1792.78	678	813.01	562.99
118.91	637	298.01	605.83	422.06	616.27	530.02	619.21	652.08	637.33	774.14	638.57	972.14	659.15	1039.14	656.14	1179.16	659.41	1316.2	655.09	1451.14	654.02	1601.08	640.08	1792.9	678.03	813.14	563.1
118.77	637.01	297.92	605.82	421.93	616.22	529.89	619.21	651.96	637.31	773.98	638.84	972.02	659.14	1039.04	656.11	1179.03	659.39	1316.03	655.08	1451.03	654.01	1601.01	640.07	1792.79	678.01	813.01	563.09
118.77	636.94	297.93	605.65	421.96	616.15	529.92	619.12	651.96	637.13	773.98	638.68	972.03	658.99	1039.04	656.01	1179.06	659.24	1316.06	654.93	1451.04	653.89	1601.02	639.97	1792.79	677.95	812.99	562.97
118.88	636.9	298.02	605.42	422.04	616.01	529.98	619	652.04	637.01	774.09	638.54	972.1	658.9	1039.11	655.88	1179.16	659.11	1316.19	654.77	1451.12	653.74	1601.09	639.86	1792.88	677.86	813.05	562.92
118.86	636.91	297.96	605.42	421.99	616.06	529.96	619.05	652	637.08	774	638.24	972.07	658.92	1039.04	655.93	1179.06	659.12	1316.11	654.86	1451.04	653.77	1601.06	639.9	1792.82	677.87	813.03	562.91
118.93	636.9	298.06	605.33	422.04	616.06	530.01	619.01	652.1	637.07	774.15	638.25	972.19	658.9	1039.16	655.92	1179.18	659.13	1316.27	654.85	1451.14	653.78	1601.08	639.88	1792.93	677.85	813.14	562.92
118.84	636.84	297.96	605.17	422	615.94	529.98	618.96	652.04	637.01	774.12	638.21	972.08	658.84	1039.09	655.89	1179.15	659.1	1316.16	654.79	1451.12	653.75	1601.08	639.86	1792.89	677.84	813.06	562.86
118.85	636.92	297.95	605.36	422	616.1	529.97	619.08	652.03	637.12	774.09	638.35	972.1	659	1039.09	656.01	1179.15	659.26	1316.12	654.96	1451.11	653.82	1601.07	639.95	1792.86	677.9	813.06	562.98
118.87	636.91	297.97	605.32	422.01	616.07	530	619.04	652.05	637.09	774.11	638.33	972.11	658.98	1039.12	655.97	1179.16	659.19	1316.14	654.92	1451.12	653.81	1601.08	639.92	1792.88	677.91	813.07	562.95
118.85	636.91	297.96	605.33	421.99	616.08	529.98	619.06	652.02	637.1	774.08	638.3	972.11	658.95	1039.09	655.95	1179.08	659.18	1316.11	654.91	1451.11	653.82	1601.06	639.9	1792.85	677.91	813.06	562.95
118.84	636.99	297.95	605.39	421.98	616.12	529.98	619.07	652.03	637.13	774.08	638.31	972.1	658.98	1039.09	655.99	1179.09	659.19	1316.12	654.92	1451.12	653.85	1601.08	639.95	1792.86	677.91	813.06	562.95
118.97	636.97	297.98	605.39	422.1	616.12	530.04	619.06	652.1	637.11	774.12	638.31	972.19	658.96	1039.19	655.97	1179.18	659.2	1316.24	654.9	1451.12	653.82	1601.1	639.93	1792.95	677.9	813.18	562.93
118.95	636.96	297.98	605.39	422.01	616.11	530	619.08	652.1	637.13	774.13	638.3	972.12	659	1039.18	655.98	1179.18	659.21	1316.22	654.92	1451.12	653.84	1601.11	639.95	1792.94	677.89	813.15	562.99
118.84	636.97	297.99	605.46	422.01	616.2	529.99	619.16	652.01	637.18	774.1	638.46	972.09	659.04	1039.08	656.07	1179.13	659.28	1316.16	655.05	1451.12	653.98	1601.06	640	1792.86	677.99	813.09	563
118.92	636.97	298.03	605.67	422.03	616.19	530	619.13	652.08	637.17	774.1	638.68	972.12	659.01	1039.15	656	1179.15	659.24	1316.16	654.92	1451.13	653.87	1601.11	639.95	1792.92	677.93	813.11	563
118.89	636.9	298.01	605.47	422	616.05	529.97	619	652.02	637.02	774.07	638.53	972.1	658.87	1039.1	655.89	1179.12	659.09	1316.13	654.86	1451.12	653.73	1601.08	639.88	1792.87	677.88	813.09	562.9
118.88	636.91	297.98	605.3	422.01	616.05	530.01	619.01	652.07	637.02	774.1	638.2	972.11	658.87	1039.12	655.88	1179.13	659.08	1316.17	654.78	1451.13	653.73	1601.09	639.84	1792.9	677.82	813.1	562.9
118.77	636.92	297.94	605.32	421.94	616.03	529.9	619.01	651.98	637	774.02	638.19	972.07	658.85	1039.05	655.88	1179.09	659.06	1316.12	654.78	1451.03	653.73	1601.04	639.85	1792.82	677.84	813	562.86
118.89	636.92	297.94	605.31	422.02	616.07	529.98	619.03	652.04	637.02	774.1	638.19	972.1	658.85	1039.12	655.88	1179.1	659.07	1316.15	654.76	1451.13	653.73	1601.07	639.85	1792.85	677.82	813.06	562.87
118.84	636.87	297.93	605.11	421.95	615.92	529.96	618.93	652.03	636.87	774.07	638.05	972.11	658.7	1039.08	655.75	1179.08	658.94	1316.15	654.57	1451.05	653.56	1601.07	639.73	1792.83	677.73	813.02	562.72
118.82	636.8	297.93	605.09	421.96	615.8	529.94	618.85	652	636.82	774.05	638.03	972.08	658.64	1039.06	655.67	1179.07	658.92	1316.1	654.3	1451.06	653.21	1601.05	639.71	1792.83	677.71	813.01	562.71
118.84	636.81	297.95	605.07	421.97	615.84	529.96	618.87	652.02	636.84	774.06	638.04	972.09	658.68	1039.07	655.73	1179.08	658.93	1316.12	654.33	1451.1	653.24	1601.05	639.73	1792.85	677.73	813.03	562.76
118.84	636.82	297.95	605.07	422	615.88	529.97	618.88	652.03	636.85	774.07	638.07	972.09	658.71	1039.1	655.75	1179.09	658.96	1316.13	654.37	1451.1	653.25	1601.06	639.77	1792.87	677.76	813.02	562.76
118.84	636.8	297.97	604.9	421.98	615.74	529.97	618.74	652.03	636.67	774.08	637.92	972.09	658.52	1039.11	655.55	1179.1	658.78	1316.14	654.17	1451.1	653.08	1601.06	639.57	1792.87	677.61	813.02	562.6
118.86	636.79	297.96	604.92	421.97	615.75	529.95	618.74	652.03	636.65	774.07	637.92	972.07	658.22	1039.06	655.24	1179.09	658.78	1316.12	654.14	1451.06	653.07	1601.03	639.07	1792.85	677.03	813.07	562.14
118.86	636.86	297.94	605.13	421.97	615.93	529.96	618.91	652.01	636.89	774.06	638.09	972.05	658.46	1039.05	655.48	1179.07	658.99	1316.13	654.39	1451.07	653.27	1601.04	639.29	1792.83	677.15	813.06	562.3
118.85	636.81	297.93	605.1	421.96	615.9	529.96	618.89	652.01	636.87	774.06	638.07	972.07	658.72	1039.06	655.76	1179.06	658.97	1316.15	654.58	1451.05	653.27	1601.04	639.26	1792.82	677.14	813.06	562.3
118.83	636.81	297.93	605.11	421.95	615.88	529.94	618.9	651.97	636.9	774.02	638.08	972.06	658.84	1039.03	655.83	1179.05	659.01	1316.1	654.67	1451.03	653.34	1601	639.32	1792.78	677.22	813.05	562.3
118.87	636.81	298	604.99	422.05	615.87	530	618.87	652.07	636.87	774.14	638.08	972.06	658.72	1039.15	655.76	1179.15	658.99	1316.15	654.6	1451.1	653.28	1601.09	639.26	1792.88	677.18	813.13	562.28
118.84	636.77	297.97	604.98	421.94	615.79	529.94	618.79	652	636.78	774.02	637.98	972.06	658.69	1039.04	655.71	1179.05	658.94	1316.12	654.57	1451.06	653.26	1601.05	639.23	1792.8	677.11	813.05	562.26
118.88	636.74	298.02	604.96	421.97	615.76	529.98	618.8	652.06	636.75	774.06	638	972.11	658.7	1039.1	655.67	1179.12	658.93	1316.14	654.5	1451.09	653.21	1601.05	639.2	1792.87	677.12	813.09	562.24
118.83	636.74	297.87	604.94	421.92	615.7	529.93	618.72	651.99	636.73	774.03	637.98	972.02	658.63	1039.05	655.64	1179.04	658.9	1316.09	654.24	1451	653.2	1601.02	639.19	1792.83	677.11	813	562.2
118.9	636.75	297.96	604.94	422.01	615.78	529.98	618.79	652.08	636.76	774.08	637.99	972.13	658.66	1039.14	655.68	1179.12	658.94	1316.16	654.3	1451.09	653.19	1601.08	639.2	1792.86	677.13	813.13	562.24
118.9	636.76	297.96	604.94	421.99	615.77	529.99	618.78	652.08	636.75	774.08	637.99	972.12	658.63	1039.13	655.65	1179.13	658.93	1316.18	654.29	1451.1	653.2	1601.09	639.22	1792.87	677.13	813.13	562.24
118.86	636.8	297.87	604.99	421.94	615.81	529.95	618.85	652.03	636.85	774.04	638.01	972.08	658.72	1039.08	655.73	1179.11	658.95	1316.15	654.34	1451.07	653.25	1601.02	639.26	1792.84	677.18	813.09	562.28
118.86	636.8	297.89	604.99	421.96	615.83	529.98	618.86	652.03	636.86	774.06	638.05	972.1	658.73	1039.11	655.72	1179.11	658.96	1316.13	654.35	1451.09	653.26	1601.04	639.27	1792.87	677.16	813.09	562.29
118.83	636.8	297.85	605.02	421.87	615.9	529.91	618.86	651.97	636.88	773.93	638.05	971.99	658.75	1038.99	655.77	1179	658.98	1316.07	654.4	1451	653.27	1601	639.31	1792.75	677.2	813.01	562.3
118.86	636.79	297.97	604.97	421.99	615.77	529.98	618.76	652.02	636.77	774.06	638	972.11	658.58	1039.09	655.62	1179.12	658.86	1316.12	654.23	1451.09	653.11	1601.04	639.17	1792.86	677.08	813.06	562.17
118.8	636.79	297.85	605	421.88	615.81	529.92	618.81	651.98	636.78	773.95	638.01	971.99	658.32	1039.02	655.67	1179	658.95	1316.07	654.26	1451.02	653.21	1601.01	639.19	1792.76	677.12	813.01	562.2
118.85	636.79	297.85	605	421.92	615.81	529.95	618.82	651.99	636.81	774.06	638.01	972.07	658.33	1039.07	655.68	1179.1	658.94	1316.11	654.27	1451.06	653.21	1601.05	639.2	1792.81	677.13	813.03	562.23
118.86	636.75	297.95	604.95	421.95	615.77	529.98	618.76	652.02	636.72	774.06	637.93	972.07	658.3	1039.09	655.6	1179.1	658.86	1316.11	654.23	1451.07	653.08	1601.04	639.16	1792.87	677.08	813.05	562.21
118.85	636.7	297.87	604.82	421.93	615.67	529.94	618.72	652.01	636.68	774.02	637.91	972.06	658.24	1039.02	655.57	1179.08	658.85	1316.08	654.21	1451.05	653.08	1601.01	639.14	1792.83	677.05	813.05	562.18
118.83	636.7	297.87	604.83	421.93	615.73	529.94	618.74	652.01	636.71	774.02	637.92	972.06	658.28	1039.04	655.59	1179.08	658.86	1316.07	654.23	1451.06	653.09	1601.02	639.15	1792.83	677.07	813.04	562.18
118.84	636.66	297.98	604.74	421.95	615.57	529.98	618.64	652.02	636.57	774.04	637.86	972.08	658.15	1039.08	655.47	1179.08	658.74	1316.12	654.08	1451.08	653.05	1601.04	639.06	1792.85	677.05	813.11	562.1
118.84	636.79	297.87	604.98	421.99	615.57	529.95	618.86	652.01	636.61	774.04	638.07	972.07	658.51	1039.06	655.43	1179.1	659.03	1316.11	654.43	1451.08	653.25	1601.04	639.3	1792.84	677.18	813.1	562.25
118.83	636.74	297.89	604.97	421.93	615.77	529.92	618.8	652.02	636.8	774.03	638.03	972.08	658.65	1039.04	655.4	1179.08	658.93	1316.12	654.52	1451.07	653.23	1601.03	639.23	1792.83	677.17	813.03	562.24
118.82	636.7	297.9	604.78	421.93	615.63	529.95	618.69	652.02	636.65	774.03	637.92	972.06	658.45	1039.04	655.23	1179.07	658.8	1316.1	654.4	1451.07	653.07	1601.03	639.14	1792.83	677.06	813.06	562.2
118.82	636.7	297.9	604.78	421.93	615.64	529.95	618.69	652.01	636.64	774.02	637.91	972.07	658.2	1039.06	655.24	1179.07	658.79	1316.08	654.2	1451.07	653.07	1601.03	639.13	1792.82	677.06	813.05	562.19
118.84	636.67	297.9	604.78	421.96	615.63	529.97	618.68	652.01	636.64	774.04	637.91	972.12	658.2	1039.09	655.25	1179.1	658.81	1316.12	654.2	1451.07	653.08	1601.06	639.14	1792.86	677.08	813.12	562.18
118.85	636.72	297.99	604.93	421.97	615.77	529.98	618.79	652.03	636.78	774.06	638.04	972.12	658.41	1039.1	655.41	1179.13	658.95	1316.13	654.36	1451.08	653.24	1601.06	639.24	1792.89	677.16	813.12	562.31
118.82	636.72	297.88	604.95	421.94	615.78	529.93	618.8	652.01	636.79	774.03	638.04	972.06	658.71	1039.07	655.75	1179.08	658.95	1316.1	654.38	1451.06	653.24	1601.03	639.25	1792.85	677.13	813.06	562.31
118.84	636.74	297.98	604.93	421.97	615.81	529.97	618.85	652.04	636.83	774.05	638.05	972.13	658.74	1039.09	655.81	1179.1	659	1316.12	654.43	1451.05	653.27	1601.05	639.29	1792.86	677.18	813.12	562.3
118.8	636.74	297.86	604.95	421.88	615.8	529.88	618.82	651.97	636.84	774	638.07	972.01	658.76	1039.02	655.8	1179.07	659	1316.05	654.43	1451.04	653.29	1601	639.29	1792.8	677.2	812.99	562.28
118.79	636.81	297.84	605.15	421.87	615.94	529.88	618.96	651.97	636.99	774	638.22	972	658.91	1039.01	655.93	1178.99	659.12	1316.03	654.68	1451.04	653.5	1600.98	639.44	1792.75	677.3	813	562.46
118.84	636.87	297.94	605.15	421.99	615.96	529.95	618.99	652.02	637	774.05	638.23	972.14	658.91	1039.11	655.93	1179.1	659.13	1316.1	654.83	1451.06	653.77	1601.07	639.87	1792.87	677.28	813.1	562.92
118.82	636.87	297.83	605.2	421.95	615.98	529.92	618.98	651.98	637	774.03	638.23	972.03	658.9	1039.01	655.91	1179.07	659.12	1316.13	654.83	1451.05	653.75	1601.03	639.86	1792.81	677.27	813.03	562.93
118.84	636.88	297.93	605.31	421.98	616.01	529.96	619.04	652.02	637.03	774.05	638.24	972.12	658.93	1039.11	655.94	1179.08	659.14	1316.11	654.83	1451.06	653.76	1601.08	639.88	1792.84	677.3	813.04	562.93
118.84	636.88	297.93	605.32	421.98	616.04	529.96	619.05	652.03	637.09	774.06	638.37	972.11	658.96	1039.11	655.99	1179.11	659.24	1316.12	654.89	1451.09	653.82	1601.06	639.96	1792.87	677.32	813.04	562.93
118.95	636.87	297.95	605.3	422.02	616.02	530.02	619.05	652.12	637.08	774.16	638.33	972.18	658.95	1039.17	655.98	1179.16	659.22	1316.29	654.87	1451.18	653.82	1601.12	639.93	1792.91	677.31	813.16	562.96
118.85	636.87	297.94	605.28	421.98	616	529.95	619.04	652.02	637.08	774.05	638.32	972.1	658.96	1039.07	655.98	1179.11	659.21	1316.1	654.87	1451.08	653.82	1601.05	639.92	1792.88	677.34	813.03	562.94
118.83	636.88	297.9	605.28	422	616.03	529.97	619.04	652.03	637.11	774.07	638.35	972.09	658.98	1039.09	656	1179.1	659.21	1316.11	654.92	1451.08	653.88	1601.04	639.95	1792.82	677.39	813.05	562.99
118.83	636.88	297.98	605.21	422	616.01	529.98	619	652.03	637.05	774.05	638.23	972.11	658.93	1039.08	655.94	1179.13	659.17	1316.12	654.86	1451.08	653.78	1601.06	639.9	1792.83	677.35	813.04	562.96
118.82	636.83	297.9	605.08	421.98	615.92	529.98	618.93	652.03	636.97	774.05	638.19	972.11	658.78	1039.09	655.9	1179.13	659.12	1316.13	654.7	1451.07	653.73	1601.06	639.82	1792.82	677.31	813.04	562.86
118.83	636.86	297.93	605.1	422.01	615.91	529.98	618.92	652.05	636.97	774.06	638.19	972.12	658.82	1039.1	655.87	1179.12	659.1	1316.16	654.7	1451.08	653.71	1601.08	639.8	1792.83	677.26	813.04	562.88
118.83	636.86	297.94	605.16	421.99	615.93	529.98	618.97	652.05	636.98	774.06	638.2	972.1	658.86	1039.09	655.91	1179.11	659.14	1316.14	654.75	1451.08	653.73	1601.06	639.85	1792.84	677.33	813.03	562.89
118.88	636.82	298.06	605.14	422.05	615.9	530.04	618.94	652.09	636.97	774.2	638.19	972.24	658.84	1039.18	655.87	1179.17	659.1	1316.27	654.72	1451.15	653.7	1601.14	639.84	1792.91	677.27	813.14	562.89
118.77	636.76	297.94	604.99	421.92	615.77	529.94	618.83	652.01	636.83	774.04	638.03	972.1	658.67	1039.04	655.77	1179.08	658.98	1316.11	654.56	1451.05	653.52	1601.03	639.72	1792.8	677.17	812.98	562.75
118.87	636.75	297.95	604.99	421.96	615.79	529.97	618.82	652.04	636.82	774.05	638.03	972.11	658.69	1039.11	655.76	1179.09	658.98	1316.11	654.35	1451.08	653.24	1601.09	639.73	1792.86	677.19	813	562.78
118.87	636.74	297.98	604.83	421.99	615.7	530.01	618.76	652.04	636.71	774.08	638.01	972.11	658.64	1039.12	655.67	1179.11	658.95	1316.19	654.29	1451.09	653.19	1601.1	639.69	1792.89	677.11	813.03	562.73
118.86	636.73	297.99	604.82	421.98	615.7	529.99	618.72	652.04	636.7	774.08	637.98	972.11	658.65	1039.08	655.65	1179.11	658.93	1316.13	654.28	1451.09	653.17	1601.07	639.64	1792.85	677.12	813.02	562.71
118.88	636.74	298.06	604.95	422.06	615.76	530.02	618.82	652.11	636.8	774.12	638.01	972.19	658.7	1039.17	655.73	1179.14	658.97	1316.2	654.32	1451.15	653.19	1601.1	639.7	1792.9	677.18	813.14	562.75
118.86	636.69	297.97	604.8	421.97	615.72	529.97	618.74	652.02	636.72	774.08	637.99	972.12	658.64	1039.08	655.67	1179.11	658.94	1316.14	654.29	1451.09	653.19	1601.08	639.66	1792.85	677.14	813.01	562.71
118.86	636.69	297.98	604.83	421.99	615.72	529.99	618.76	652.04	636.74	774.08	637.99	972.12	658.63	1039.09	655.67	1179.11	658.94	1316.14	654.29	1451.09	653.18	1601.08	639.66	1792.86	677.15	813.02	562.72
118.87	636.74	297.99	604.86	422.01	615.81	530.02	618.83	652.06	636.86	774.09	638.1	972.18	658.8	1039.12	655.8	1179.13	659.07	1316.21	654.47	1451.11	653.34	1601.09	639.79	1792.89	677.23	813.11	562.82
118.9	636.7	298.09	604.83	422.04	615.75	530.06	618.77	652.13	636.78	774.13	638.01	972.18	658.72	1039.16	655.75	1179.2	658.97	1316.27	654.61	1451.14	653.3	1601.12	639.73	1792.91	677.2	813.12	562.8
118.88	636.8	297.97	605.05	422.03	615.92	530.02	618.9	652.06	636.95	774.11	638.19	972.16	658.89	1039.14	655.9	1179.16	659.09	1316.21	654.79	1451.11	653.44	1601.1	639.85	1792.9	677.28	813.06	562.93
118.86	636.8	297.97	605.06	421.98	615.92	530	618.92	652.03	636.97	774.1	638.18	972.14	658.89	1039.09	655.93	1179.11	659.13	1316.18	654.85	1451.11	653.77	1601.09	639.88	1792.86	677.33	813.05	562.91
118.86	636.8	297.97	605.05	422.03	615.9	530.02	618.92	652.04	636.95	774.12	638.18	972.16	658.86	1039.13	655.89	1179.13	659.09	1316.23	654.77	1451.12	653.75	1601.09	639.84	1792.9	677.28	813.08	562.91
118.83	636.83	297.95	605.2	421.96	615.95	529.96	618.96	652.02	636.98	774.06	638.2	972.13	658.9	1039.05	655.93	1179.08	659.11	1316.08	654.84	1451.1	653.75	1601.06	639.88	1792.83	677.32	813.06	562.91
118.83	636.83	297.95	605.19	421.99	615.95	529.96	618.96	652.01	637	774.05	638.2	972.11	658.9	1039.06	655.94	1179.08	659.13	1316.09	654.85	1451.09	653.77	1601.06	639.88	1792.83	677.33	813.06	562.91
118.82	636.9	297.93	605.42	421.99	616.07	529.95	619.08	652	637.14	774.04	638.39	972.1	659.02	1039.04	656.01	1179.09	659.25	1316.11	654.98	1451.07	653.9	1601.04	639.96	1792.84	677.39	813.05	563
118.82	636.91	297.99	605.41	421.98	616.06	529.98	619.05	652	637.11	774.04	638.67	972.1	658.98	1039.05	655.99	1179.09	659.22	1316.1	654.95	1451.07	653.88	1601.04	639.94	1792.84	677.39	813.05	562.97
118.82	636.9	297.94	605.42	421.98	616.07	529.98	619.05	652.01	637.12	774.05	638.67	972.11	658.99	1039.07	656.02	1179.11	659.22	1316.12	654.93	1451.08	653.86	1601.06	639.95	1792.85	677.39	813.07	562.97
118.8	636.9	297.92	605.41	421.96	616.09	529.95	619.07	651.99	637.13	774.02	638.69	972.07	658.99	1039.02	656.03	1179.07	659.22	1316.1	654.95	1451.03	653.87	1601.01	639.98	1792.77	677.39	813.04	562.97
118.8	636.97	297.94	605.68	421.98	616.25	529.97	619.21	651.97	637.34	774.03	638.87	972.07	659.17	1039.04	656.21	1179.08	659.42	1316.1	655.13	1451.04	654.05	1601.06	640.1	1792.82	677.57	813.04	563.11
118.79	636.97	298	605.68	421.98	616.22	529.96	619.19	652	637.56	774.03	638.85	972.09	659.13	1039.06	656.17	1179.06	659.74	1316.1	655.11	1451.05	654.04	1601.05	640.07	1792.82	678.02	813.05	563.09
118.82	637.02	297.99	605.86	422	616.31	529.99	619.27	652.02	637.69	774.05	638.88	972.11	659.21	1039.09	656.24	1179.07	659.8	1316.12	655.14	1451.06	654.05	1601.06	640.12	1792.85	678.06	813.05	563.12
118.84	637.02	297.97	605.93	422.01	616.46	529.98	619.39	652.02	637.79	774.06	639.04	972.1	659.4	1039.09	656.4	1179.1	659.94	1316.13	655.3	1451.06	654.21	1601.07	640.24	1792.85	678.16	813.08	563.22
118.85	636.97	298.01	605.81	421.97	616.64	529.99	619.24	652.04	637.66	774.06	638.89	972.13	659.47	1039.1	656.54	1179.09	659.82	1316.14	655.15	1451.07	654.06	1601.07	640.11	1792.85	678.07	813.07	563.13
118.93	637.02	298.11	605.94	422.07	616.73	530.07	619.33	652.12	637.75	774.19	638.99	972.17	659.64	1039.16	656.69	1179.19	659.88	1316.27	655.21	1451.15	654.11	1601.1	640.17	1792.93	678.13	813.14	563.23
118.85	636.95	298.03	605.79	421.95	616.58	529.96	619.19	652.03	637.6	774.07	638.85	972.11	659.45	1039.06	656.47	1179.09	659.8	1316.1	655.09	1451.07	654.02	1601.03	640.11	1792.85	678.03	813.04	563.11
118.93	636.99	298.02	605.82	422.06	616.28	530.05	619.24	652.07	637.36	774.15	638.88	972.12	659.24	1039.13	656.22	1179.14	659.82	1316.23	655.14	1451.17	654.02	1601.1	640.12	1792.94	678.04	813.15	563.15
118.9	636.98	297.98	605.81	422.04	616.28	530.01	619.22	652.07	637.37	774.12	638.88	972.13	659.23	1039.12	656.2	1179.13	659.83	1316.19	655.14	1451.06	654.04	1601.08	640.11	1792.89	678.03	813.11	563.14
118.9	636.98	297.98	605.81	422.03	616.29	530.01	619.25	652.07	637.42	774.12	638.89	972.13	659.24	1039.12	656.26	1179.13	659.86	1316.22	655.17	1451.06	654.09	1601.08	640.15	1792.89	678.06	813.11	563.16
118.8	637.05	297.96	606.03	422.01	616.54	529.94	619.47	651.99	637.67	774.03	639.05	972.11	659.47	1039.07	656.5	1179.12	660.02	1316.1	655.38	1451.05	654.28	1601.03	640.3	1792.84	678.18	813.09	563.3
118.9	636.99	298.01	605.86	421.98	616.69	530.02	619.72	652.08	637.69	774.13	638.91	972.15	659.57	1039.12	656.61	1179.12	659.87	1316.25	655.39	1451.06	654.11	1601.05	640.17	1792.87	678.1	813.08	563.18
118.91	636.99	298.02	605.87	422.03	616.73	530.06	619.76	652.12	637.75	774.15	638.94	972.19	659.62	1039.16	656.63	1179.18	659.91	1316.26	655.23	1451.15	654.13	1601.12	640.17	1792.93	678.1	813.21	563.2
118.78	636.99	298.01	605.86	421.99	616.69	529.95	619.74	652.02	637.72	774.08	638.93	972.09	659.6	1039.06	656.63	1179.05	659.89	1316.11	655.23	1451.05	654.13	1601.04	640.16	1792.83	678.09	813.07	563.19
118.81	636.95	297.92	605.72	421.96	616.55	529.96	619.57	652.03	637.5	774.07	638.77	972.1	659.35	1039.09	656.4	1179.06	659.77	1316.12	655.04	1451.06	653.98	1601.05	640.04	1792.85	677.98	813.07	563.1
118.81	636.89	297.92	605.48	421.96	616.02	529.94	619.06	652.01	637.09	774.05	638.6	972.1	658.96	1039.06	655.98	1179.06	659.56	1316.09	654.9	1451.06	653.81	1601.03	639.92	1792.83	677.88	813.04	562.96
118.81	636.84	297.9	605.15	421.96	615.99	529.95	618.99	652.02	637.04	774.06	638.24	972.1	658.95	1039.06	655.94	1179.07	659.16	1316.1	654.87	1451.07	653.8	1601.02	639.89	1792.83	677.86	813.03	562.93
118.81	636.84	297.9	605.13	421.97	615.93	529.96	618.98	652.03	637.02	774.06	638.21	972.1	658.92	1039.07	655.9	1179.07	659.15	1316.09	654.82	1451.07	653.75	1601.04	639.87	1792.82	677.85	813.03	562.93
118.79	636.77	297.93	604.99	421.94	615.82	529.93	618.9	652	636.95	774.03	638.1	972.07	658.85	1039.02	655.86	1179.05	659.1	1316.1	654.75	1451.06	653.7	1601.02	639.83	1792.8	677.81	813	562.83
118.81	636.71	297.93	604.94	421.96	615.82	529.96	618.85	652.01	636.86	774.04	638.09	972.07	658.8	1039.05	655.8	1179.06	658.99	1316.12	654.71	1451.07	653.66	1601.04	639.79	1792.84	677.78	813	562.82
118.74	636.67	297.84	604.77	421.85	615.66	529.86	618.76	651.95	636.76	773.96	638	971.97	658.66	1038.98	655.7	1178.99	658.94	1316.06	654.54	1450.99	653.46	1600.97	639.71	1792.76	677.69	812.93	562.67
118.88	636.66	297.98	604.77	421.98	615.66	529.98	618.74	652.04	636.73	774.07	637.97	972.1	658.65	1039.08	655.66	1179.09	658.94	1316.1	654.31	1451.08	653.18	1601.06	639.69	1792.84	677.67	813.03	562.7
118.85	636.67	297.98	604.78	421.97	615.67	529.98	618.74	652.03	636.76	774.07	637.98	972.1	658.68	1039.08	655.72	1179.09	658.95	1316.11	654.33	1451.08	653.22	1601.06	639.7	1792.85	677.7	813.02	562.72
118.84	636.59	297.99	604.61	421.94	615.53	529.95	618.68	652.03	636.72	774.06	637.98	972.09	658.67	1039.06	655.67	1179.08	658.95	1316.11	654.31	1451.07	653.22	1601.06	639.7	1792.83	677.69	813.01	562.71
118.85	636.52	297.94	604.35	422	615.16	529.98	618.67	652.03	636.73	774.07	637.98	972.1	658.67	1039.1	655.69	1179.09	658.96	1316.12	654.32	1451.08	653.22	1601.07	639.71	1792.89	677.71	813.01	562.72
118.8	635.73	297.95	604.12	421.97	615.03	529.94	618.48	652.01	636.59	774.04	637.9	972.07	658.62	1039	655.62	1179.09	658.94	1316.11	654.32	1451.03	653.19	1601.05	639.69	1792.81	677.68	813	562.66
118.82	634.97	297.94	604.09	422	615	529.98	618.09	652.02	636.31	774.05	637.91	972.1	658.61	1039.07	655.63	1179.09	658.93	1316.12	654.31	1451.09	653.19	1601.05	639.69	1792.85	677.68	813.01	562.67
118.77	634.37	297.92	604.26	422	615.15	529.95	618.24	652	636.51	774.04	638.05	972.09	658.78	1039.03	655.79	1179.07	659.04	1316.1	654.51	1451.04	653.37	1601.04	639.83	1792.81	677.78	813.02	562.81
118.77	634.67	297.93	604.54	422	615.38	529.95	618.43	652.01	636.96	774.04	638.23	972.07	658.99	1039.04	656	1179.08	659.24	1316.08	654.94	1451.04	653.87	1601.04	639.99	1792.82	677.92	813.03	562.95
118.77	635.14	297.95	604.79	421.94	615.79	529.95	618.9	652	637	774.04	638.29	972.07	659.02	1039.03	656.07	1179.07	659.32	1316.06	654.99	1451.04	653.9	1601.02	640.01	1792.81	677.94	813.04	563.06
118.79	635.89	297.95	604.79	421.95	615.77	529.96	618.89	652	637.02	774.04	638.31	972.07	659.04	1039.03	656.09	1179.08	659.34	1316.07	655.01	1451.06	653.96	1601.04	640.04	1792.81	678	813.04	563.05
118.81	636.51	297.98	604.61	421.93	615.75	529.97	618.85	651.99	637	774.05	638.31	972.07	659.05	1039.03	656.06	1179.09	659.33	1316.08	655.01	1451.06	653.94	1601.03	640.03	1792.83	677.99	813.04	563.03
118.82	636.11	297.94	604.01	421.94	615.37	529.97	618.55	652.01	636.66	774.04	638.02	972.07	658.87	1039.03	655.85	1179.07	659.07	1316.11	654.77	1451.05	653.67	1601.05	639.82	1792.83	677.77	813.02	562.83
118.79	635.57	297.97	603.86	421.96	614.97	529.97	618.11	651.99	636.4	774.04	638.01	972.07	658.86	1039.03	655.83	1179.06	659.06	1316.1	654.76	1451.05	653.38	1601.03	639.84	1792.82	677.79	813.02	562.83
118.78	634.76	298	603.69	421.95	614.85	530	618.07	651.99	636.38	774.04	638.02	972.08	658.85	1039.03	655.86	1179.08	659.15	1316.1	654.83	1451.06	653.4	1601.04	639.86	1792.83	677.81	813.03	562.84
118.75	633.93	297.99	603.47	421.95	614.79	529.99	618.04	651.99	636.36	774.05	638.05	972.09	658.89	1039.03	655.95	1179.08	659.15	1316.1	654.86	1451.06	653.4	1601.04	639.86	1792.82	677.75	813.03	562.85
118.84	633.09	298.06	603.1	422.06	614.61	530.07	617.93	652.09	636.23	774.12	637.97	972.14	658.84	1039.15	655.84	1179.17	659.05	1316.21	654.62	1451.12	653.16	1601.09	639.44	1792.94	677.22	813.06	562.87
118.76	632.41	297.99	603.06	422.06	614.22	530.02	617.92	652.01	636.24	774.08	637.99	972.05	658.86	1039.07	655.86	1179.09	659.06	1316.11	654.41	1451.09	653.2	1601.05	639.07	1792.89	676.86	813.01	562.85
118.84	632.26	298.05	602.83	422.07	614.06	530.07	617.83	652.08	636.12	774.13	637.94	972.13	658.83	1039.15	655.82	1179.16	659.05	1316.16	654.39	1451.11	653.2	1601.06	639.1	1792.91	676.4	813.07	562.85
118.73	632.16	297.96	602.65	422	613.95	530	617.77	651.98	636.12	774	637.92	972.03	658.82	1039.04	655.85	1179.02	659.07	1316.08	654.44	1451.02	653.36	1600.99	639.25	1792.8	676.64	812.99	562.83
118.75	632.11	297.95	602.4	422.05	613.95	530.01	617.77	652.01	636.12	774.12	637.94	972.04	658.84	1039.07	655.88	1179.08	659.15	1316.09	654.68	1451.05	653.42	1601.04	639.35	1792.83	677.17	813.02	562.92
118.76	632.04	297.95	602.17	422.03	613.82	529.99	617.67	652.01	636.07	774.08	637.93	972.04	658.83	1039.07	655.87	1179.07	659.14	1316.08	654.83	1451.05	653.42	1601.03	639.34	1792.85	677.73	813.01	562.91
118.75	631.93	297.94	601.96	422.01	613.7	529.97	617.57	651.97	636.04	774	637.89	972.03	658.81	1039.05	655.84	1179.06	659.13	1316.08	654.82	1451.04	653.43	1601.01	639.32	1792.82	677.7	813	562.81
118.77	631.86	298.02	601.76	422.01	613.55	529.99	617.05	651.99	635.92	774.04	637.81	972.04	658.77	1039.08	655.8	1179.07	659.1	1316.07	654.8	1451.04	653.42	1601.03	639.31	1792.84	677.77	813.01	562.81
118.78	631.77	298.04	601.54	422.05	613.09	530.03	616.96	652.02	635.87	774.06	637.78	972.05	658.74	1039.08	655.8	1179.08	659.1	1316.1	654.83	1451.04	653.63	1601.04	639.54	1792.83	677.94	813.01	562.8
118.76	631.67	297.95	601.16	422.01	612.96	529.98	616.9	651.97	635.8	774.01	637.68	972.04	658.71	1039.03	655.75	1179.05	659.07	1316.1	654.85	1451.04	653.88	1601	640.02	1792.77	678.07	812.98	562.79
118.78	631.5	298.03	600.94	422.03	612.81	530.02	616.79	652	635.63	774.06	637.62	972.06	658.62	1039.07	655.71	1179.09	659.05	1316.1	654.79	1451.05	653.85	1601.04	639.94	1792.81	678.01	813	562.68
118.78	630.75	298.06	600.75	422.04	612.76	530.06	616.73	652.07	635.35	774.08	637.62	972.08	658.63	1039.08	655.7	1179.1	659.04	1316.11	654.78	1451.05	653.85	1601.05	639.94	1792.83	678.01	813.01	562.68
118.76	630.01	298.06	600.72	422.05	612.74	530.05	616.74	652.01	635.36	774.07	637.62	972.07	658.63	1039.07	655.74	1179.08	659.07	1316.09	654.82	1451.05	653.84	1601.04	639.94	1792.83	677.96	813.02	562.7
118.77	629.18	298.06	600.44	422.06	612.57	530.06	616.63	652.04	635.31	774.1	637.63	972.08	658.66	1039.08	655.74	1179.09	659.07	1316.1	654.78	1451.07	653.83	1601.05	639.91	1792.87	677.91	813.03	562.72
118.76	628.4	298.02	600.05	422.08	612.04	530.03	616.5	652.02	635.18	774.06	637.52	972.07	658.62	1039.05	655.7	1179.08	659.04	1316.1	654.72	1451.07	653.67	1601.04	639.8	1792.84	677.84	813.04	562.71
118.64	628.2	297.99	599.83	422.04	611.92	529.97	616.02	651.94	635.11	774	637.14	971.96	658.58	1038.97	655.65	1178.96	658.98	1316.03	654.58	1450.97	653.63	1600.98	639.71	1792.75	677.69	812.94	562.67
118.77	628.13	298.07	599.72	422.07	611.9	530.03	615.99	652.03	635.09	774.06	637.14	972.02	658.57	1039.04	655.62	1179.05	658.99	1316.07	654.37	1451.03	653.64	1601.01	639.72	1792.83	677.72	812.96	562.65
118.77	628.09	298.09	599.55	422.06	611.75	530.06	615.87	652.03	634.92	774.07	637	972.05	658.32	1039.06	655.43	1179.06	658.85	1316.08	654.35	1451.05	653.59	1601.03	639.74	1792.84	677.81	812.98	562.51
118.76	628.1	298.04	599.37	422.07	611.74	530.05	615.87	652.03	634.92	774.05	637	972.04	658.1	1039.05	655.17	1179.06	658.87	1316.08	654.36	1451.04	653.59	1601.02	639.84	1792.8	677.89	813.02	562.08
118.74	628.19	298.05	599.65	422.09	611.89	530.03	615.99	652.01	635.08	774.06	637.13	972.03	658.26	1039.04	655.31	1179.06	659.01	1316.08	654.53	1451.04	653.78	1601.03	639.88	1792.8	677.92	813.03	562.23
118.74	628.18	298.09	599.8	422.09	611.89	530.03	615.99	652.01	635.05	774.05	637.11	972.03	658.24	1039.04	655.27	1179.05	658.86	1316.1	654.55	1451.04	653.37	1601.03	639.6	1792.82	677.56	813.03	562.19
118.72	628.27	298.05	599.91	422.07	611.95	529.98	616.06	651.98	635.16	774.03	637.14	972.03	658.3	1039.04	655.38	1179.04	659	1316.08	654.55	1451.04	653.12	1601	639.11	1792.81	676.93	813	562.22
118.64	628.24	298.04	599.85	422.05	611.95	529.98	616.03	651.97	635.09	774.03	637.13	972	658.24	1038.99	655.27	1179.02	658.85	1316.05	654.33	1451.03	652.97	1600.98	638.93	1792.81	676.15	813	562.2
118.65	628.32	298.05	599.95	422.05	611.96	530	616.05	651.98	635.12	774.03	637.14	972	658.23	1039.01	655.28	1179.02	658.87	1316.03	654.15	1451.03	652.99	1600.99	638.9	1792.82	675.71	813.01	562.2
118.66	628.34	298.04	599.96	422.05	611.97	530	616.04	651.98	635.09	774.03	637.11	972.01	658.17	1039.02	655.22	1179.01	658.85	1316.03	654.14	1451.02	652.95	1601	638.84	1792.83	675.67	813.03	562.19
118.77	628.42	298.05	600	422.07	612.07	530.04	616.07	652.02	635.11	774.05	637.11	972.02	658.19	1039.05	655.23	1179.04	658.85	1316.06	654.14	1451.03	652.94	1601.03	638.86	1792.87	676.09	813.1	562.17
118.76	628.56	298.03	600.15	422.07	612.08	530.03	616.14	652.03	635.17	774.06	637.11	972.03	658.21	1039.06	655.27	1179.04	658.85	1316.08	654.14	1451.08	652.95	1601.03	638.84	1792.87	675.99	813.11	562.18
118.67	629.07	298.04	600.15	422.06	612.1	530.02	616.14	652.02	635.18	774.05	637.15	972.03	658.22	1039.03	655.29	1179.04	658.84	1316.06	654.09	1451.03	652.79	1601.02	638.65	1792.87	675.77	813.07	562.18
118.69	629.11	297.99	600.24	422.08	612.27	530.03	616.26	652.01	635.33	774.07	637.31	972.04	658.38	1039.06	655.41	1179.05	658.87	1316.08	654.08	1451.04	652.77	1601.02	638.05	1792.9	675.55	813.07	562.28
118.68	629.1	298	600.23	422.08	612.26	530.03	616.24	652.01	635.34	774.07	637.31	972.05	658.64	1039.06	655.7	1179.05	658.85	1316.11	653.93	1451.04	652.47	1601.02	637.81	1792.91	674.68	813.07	562.27
118.6	629.16	298.01	600.51	422.06	612.39	530.03	616.39	651.99	635.53	774.05	637.49	972.03	658.81	1039.03	655.81	1179.07	658.9	1316.09	653.98	1451.03	652.16	1601.02	637.78	1792.9	674.02	813.03	562.35
118.6	629.25	298.06	600.87	422.07	612.58	530.02	616.92	652	635.91	774.04	637.94	972.03	658.95	1039.02	655.94	1179.06	659.04	1316.08	654.16	1451.03	652.35	1601.01	637.9	1792.88	673.71	813.03	562.52
118.59	629.24	298.02	600.86	422.01	612.9	530.01	616.88	651.99	635.89	774.04	637.93	972.03	658.95	1039.01	655.93	1179.04	659.04	1316.06	654.15	1451.02	652.36	1601	637.93	1792.87	673.92	812.99	562.92
118.57	629.18	298.02	600.81	422.01	612.86	529.98	616.85	651.99	635.86	774.01	637.85	972.03	658.9	1039.02	655.9	1179.03	659.03	1316.05	654.13	1451.03	652.36	1600.99	637.92	1792.88	674.21	812.98	562.91
118.56	629.18	298.03	600.81	422.02	612.87	530	616.86	651.98	635.86	774.02	637.88	972.03	658.89	1039.03	655.9	1179.04	659.03	1316.06	654.12	1451.03	652.22	1601.01	637.8	1792.91	674.03	813	562.91
118.66	629.36	298.08	601.04	422.12	613.03	530.07	617	652.05	636.02	774.13	638.05	972.08	659.05	1039.09	656.02	1179.12	659.08	1316.09	654.12	1451.07	652.21	1601.06	637.71	1793	673.85	813.04	563.02
118.63	629.36	298.07	601.02	422.11	613	530.03	616.96	652.04	635.98	774.11	637.93	972.07	658.9	1039.07	655.91	1179.09	658.95	1316.1	653.95	1451.06	652	1601.05	637.36	1793	673.55	813.03	562.92
118.63	629.35	298.05	601.02	422.09	612.94	530.04	616.95	652.04	635.94	774.1	637.93	972.08	658.87	1039.09	655.87	1179.09	658.92	1316.14	653.77	1451.06	651.83	1601.04	636.87	1792.99	672.85	813.02	562.89
118.64	629.33	298.08	600.9	422.08	612.87	530.04	616.82	652.04	635.77	774.09	637.76	972.08	658.68	1039.07	655.71	1179.08	658.76	1316.13	653.57	1451.08	651.64	1601.01	636.23	1792.98	672.13	813.01	562.75
118.59	629.3	298.07	600.89	422.05	612.87	530.01	616.83	652.04	635.78	774.07	637.75	972.07	658.7	1039.03	655.71	1179.07	658.74	1316.07	653.33	1451.05	651.33	1601	636.21	1792.96	671.64	813.01	562.75
118.59	629.22	298.09	600.73	422.04	612.74	530.05	616.73	652.06	635.62	774.08	637.61	972.07	658.53	1039.07	655.59	1179.09	658.57	1316.1	653.18	1451.09	651.15	1601.03	636.08	1792.99	671.45	813.01	562.64
118.39	629.2	297.99	600.69	421.94	612.68	529.93	616.66	651.93	635.32	773.97	637.23	971.94	658.24	1038.94	655.19	1178.98	658.22	1315.94	653.17	1450.99	651.14	1600.95	636.08	1792.9	671.48	812.87	562.6
118.23	629.1	298.13	600.35	422.09	612.43	530.09	616.42	652.09	635.07	774.16	637.02	972.13	658.02	1039.12	654.97	1179.13	658.04	1316.14	652.93	1451.11	650.9	1601.1	635.85	1793.07	671.23	813.03	562.42
118.09	629.1	297.96	600.21	422	612.1	529.99	616.1	651.97	635.07	774.01	637.02	972	658.01	1039.02	655	1179.03	658.03	1316	652.92	1451.03	650.9	1601.01	635.84	1792.97	671.19	812.96	562
118.07	629.13	297.96	600.26	422.01	612.14	529.97	616.13	651.96	635.19	774.01	637.09	972	658.05	1039.01	655.11	1179.04	658.16	1316	653.07	1451.02	651.01	1600.98	635.96	1792.96	671.26	812.96	562.04
118.08	629.1	297.97	600.25	422.01	612.14	529.99	616.14	651.97	635.19	774.01	637.09	972.03	658.09	1039.03	655.11	1179.06	658.16	1316.02	653.09	1451.03	651.15	1601	636.07	1792.97	671.51	812.96	562.07
118.09	629.05	298	600.16	422.03	612.08	530.01	616.08	651.97	635.14	774.02	637.07	972.02	658.09	1039.02	655.08	1179.05	658.14	1316.02	653.08	1451.03	651.13	1601	636.08	1792.99	672.02	812.97	562.07
118.09	629.07	297.99	600.15	422.03	612.11	530	616.08	651.98	635.12	774.02	637.07	972.02	658.07	1039.01	655.08	1179.05	658.13	1316.02	653.07	1451.02	651.06	1601	635.98	1793.01	671.92	813	562.04
118.09	629.1	297.98	600.19	422.02	612.13	530	616.1	651.99	635.12	774.03	637.07	972.02	658.07	1039.02	655.04	1179.05	658.09	1316.02	653.04	1451.02	650.96	1601.01	635.91	1793.02	671.82	813	562.04
118.06	629.12	297.96	600.3	422	612.17	529.97	616.14	651.97	635.18	774	637.09	972	658.07	1038.97	655.1	1179.03	658.13	1316.01	653.03	1451	651.03	1600.97	635.96	1792.98	671.89	812.99	562.05
118.07	629.1	298.02	600.21	422.02	612.14	530.02	616.12	652.03	635.14	774.02	637.08	972.03	658.07	1039.05	655.06	1179.05	658.12	1316.02	653.03	1451.03	651.05	1601	635.99	1793.04	671.98	813	562.05
118.1	629.09	298.01	600.23	422.02	612.15	530.02	616.14	652.02	635.17	774.04	637.12	972.02	658.12	1039.05	655.12	1179.07	658.21	1316.05	653.09	1451.03	651.13	1601.01	636.04	1793.03	671.99	813.01	562.07
118.1	629.1	298	600.24	422.02	612.16	530.02	616.13	652.02	635.18	774.05	637.12	972.03	658.12	1039.05	655.12	1179.06	658.17	1316.05	653.08	1451.04	651.05	1601.01	635.97	1793.05	671.89	813.02	562.09
118.1	629.05	298.02	600.06	422.04	612.02	530.03	616.03	652.03	635.02	774.05	636.96	972.05	657.95	1039.04	654.98	1179.07	658	1316.06	652.89	1451.04	650.86	1601.03	635.82	1793.06	671.71	813.01	561.98
118.1	629.05	298.02	600.04	422.02	612	530.01	615.98	652.01	634.95	774.05	636.92	972.04	657.81	1039.03	654.86	1179.06	657.87	1316.08	652.76	1451.05	650.72	1601.03	635.71	1793.08	671.65	813.01	561.87
118	629.01	297.99	600.01	421.98	611.91	529.96	615.96	651.94	634.92	773.94	636.91	971.93	657.86	1038.94	654.87	1179.01	657.87	1316.01	652.83	1450.98	650.79	1600.97	635.76	1792.99	671.68	812.92	561.88
118.16	628.91	298.14	599.7	422.1	611.72	530.07	615.75	652.07	634.68	774.09	636.67	972.07	657.64	1039.08	654.65	1179.13	657.69	1316.14	652.53	1451.08	650.56	1601.06	635.56	1793.12	671.54	813.05	561.74
118.01	628.97	297.96	599.66	421.94	611.84	529.92	615.87	651.93	634.59	773.96	636.45	971.93	657.5	1038.93	654.5	1178.99	657.82	1315.97	652.47	1450.97	650.39	1600.92	635.23	1792.98	671.11	812.9	561.83
118.09	628.93	298.07	599.69	422.06	611.71	530.02	615.76	652	634.4	774.05	636.33	972	657.33	1039.03	654.35	1179.03	657.67	1316.04	652.29	1451.05	650.23	1601	635.15	1793.07	671.06	813	561.74
118.11	628.98	298.07	599.86	422.07	611.85	530.04	615.86	652.03	634.6	774.07	636.53	972.07	657.52	1039.04	654.51	1179.06	657.79	1316.15	652.47	1451.05	650.42	1601.01	635.21	1793.08	671.09	813.01	561.87
118.08	628.99	298.04	599.95	422	611.91	529.98	615.92	651.97	634.91	774.01	636.85	972.01	657.82	1038.98	654.81	1179.01	657.8	1316.05	652.7	1451.01	650.73	1600.97	635.22	1793.02	671.06	812.97	561.86
118.17	629.05	298.08	600.07	422.11	611.96	530.05	615.98	652.07	634.93	774.09	636.85	972.13	657.82	1039.09	654.8	1179.12	657.81	1316.11	652.67	1451.08	650.7	1601	635.16	1793.15	670.98	813.09	561.87
118.03	629.11	297.96	600.17	421.99	612.06	529.98	616.06	651.96	635.05	773.97	636.99	972.01	657.94	1038.99	654.92	1178.98	657.95	1316.04	652.84	1450.99	650.79	1600.94	635.25	1793.01	671.03	812.98	561.96
118.17	629.15	298.06	600.36	422.13	612.24	530.1	616.18	652.09	635.21	774.12	637.13	972.14	658.09	1039.11	655.05	1179.13	658.06	1316.18	652.92	1451.1	650.94	1601.05	635.39	1793.15	671.14	813.11	562.08
118.06	629.17	298.04	600.62	422.02	612.26	530.01	616.25	652	635.32	774.02	637.22	972.03	658.21	1039.03	655.19	1179.05	658.17	1316.03	653.05	1451.05	651.04	1601.03	635.92	1793.04	671.24	812.98	562.08
118.1	629.16	298.05	600.61	422.06	612.29	530.03	616.25	652	635.28	774.02	637.21	972.03	658.21	1039.04	655.18	1179.06	658.16	1316.05	653.04	1451.05	651.03	1601.03	635.92	1793.06	671.19	813.01	562.12
118.19	629.17	298.11	600.72	422.19	612.32	530.08	616.32	652.1	635.37	774.16	637.3	972.17	658.24	1039.15	655.24	1179.17	658.22	1316.18	653.09	1451.13	651.06	1601.05	635.96	1793.14	671.25	813.13	562.23
118.05	629.19	298.08	600.76	422.06	612.46	530.01	616.4	651.99	635.46	774.03	637.41	972.03	658.41	1039.01	655.37	1179.04	658.36	1316.02	653.25	1451.03	651.24	1601	636.1	1793.03	671.42	813.01	562.24
118.16	629.16	298.15	600.66	422.14	612.72	530.09	616.29	652.11	635.65	774.14	637.66	972.16	658.64	1039.13	655.3	1179.17	658.3	1316.19	653.21	1451.12	651.25	1601.05	636.1	1793.16	671.96	813.14	562.21
118.05	629.12	298.07	600.48	422.01	612.57	530.03	616.23	651.99	635.48	774.02	637.46	972.03	658.43	1039.05	655.15	1179.05	658.17	1316.05	653.13	1451.04	651.19	1601.01	636.07	1793.04	671.96	813.02	562.1
118.1	629.07	298.05	600.22	422.04	612.54	530.06	616.13	652.01	635.2	774.04	637.14	972.04	658.13	1039.06	655.11	1179.07	658.14	1316.09	653.02	1451.07	651.15	1601.02	636.07	1793.08	671.98	813.01	562.09
118.11	629.08	298.05	600.23	422.06	612.17	530.04	616.16	652.02	635.18	774.05	637.14	972.05	658.12	1039.07	655.11	1179.08	658.14	1316.09	653.08	1451.08	651.18	1601.03	636.14	1793.07	672.08	813.03	562.09
118.07	629.12	298	600.31	422.05	612.19	530	616.23	651.99	635.25	774.03	637.17	972.05	658.25	1039.03	655.23	1179.07	658.27	1316.07	653.23	1451.03	651.37	1600.98	636.27	1793.05	672.2	813.02	562.11
118.1	629.15	298.05	600.46	422.06	612.33	530.03	616.27	652.03	635.3	774.04	637.26	972.07	658.25	1039.05	655.23	1179.09	658.28	1316.08	653.23	1451.05	651.66	1601.01	636.26	1793.08	672.18	813.05	562.16
118.04	629.13	298.02	600.58	422.02	612.23	529.98	616.22	651.98	635.27	774.01	637.23	972.04	658.2	1038.98	655.19	1179.03	658.23	1316.04	653.17	1451.04	651.54	1600.97	636.13	1793.03	672.06	812.98	562.13
118.1	629.1	298.09	600.44	422.03	612.19	530.03	616.15	652.02	635.13	774.04	637.08	972.04	658.06	1039.05	655.08	1179.09	658.1	1316.08	653.06	1451.05	651.43	1601.04	636.04	1793.1	671.98	813.03	562.07
118.04	629.11	297.92	600.3	422.01	612.19	529.95	616.19	651.95	635.18	774.02	637.15	972.02	658.1	1038.97	655.13	1179.02	658.14	1316.03	653.18	1451.02	651.24	1600.95	636.16	1793.02	672.08	812.97	562.09
118.03	629.06	297.97	600.12	422.01	612.03	529.96	616.06	651.96	635.03	774	636.99	972.01	657.98	1038.97	654.99	1179	658.03	1316.03	653.02	1451.03	651.11	1600.97	636.08	1793.04	672.06	812.98	561.97
118.08	629.06	298.02	600.13	422.04	612.06	530	616.11	651.99	635.11	774.03	637.07	972.03	658.02	1039.01	655.04	1179.06	658.07	1316.04	653.04	1451.03	651.1	1600.98	636.08	1793.06	672.05	813.01	562.07
118.09	629.06	298.02	600.17	422.04	612.16	530.01	616.14	652	635.15	774.03	637.11	972.02	658.14	1039.04	655.12	1179.07	658.19	1316.06	653.08	1451.03	651.15	1600.99	636.09	1793.08	672.05	813.02	562.06
118.09	629.12	298.01	600.41	422.07	612.35	530.04	616.28	652.03	635.35	774.05	637.27	972.04	658.27	1039.07	655.27	1179.1	658.33	1316.09	653.27	1451.05	651.36	1601	636.22	1793.09	672.14	813.03	562.16
118.05	629.18	297.99	600.75	422	612.72	529.98	616.35	651.97	635.7	774	637.33	972.02	658.34	1039	655.34	1179.02	658.33	1316.03	653.41	1451.01	651.76	1600.95	636.35	1792.98	672.25	813.03	562.19
118.09	629.29	298.07	600.95	422.02	612.91	530.03	616.57	652.04	635.9	774.04	637.54	972.06	658.59	1039.06	655.56	1179.11	658.58	1316.11	653.81	1451.04	651.91	1601	636.5	1793.08	672.35	813.04	562.32
117.99	629.24	297.98	600.93	421.93	612.91	529.97	616.9	651.93	635.89	773.94	637.85	971.98	658.83	1038.96	655.81	1178.99	658.85	1316.03	653.82	1451.02	651.9	1600.95	636.9	1792.99	672.26	812.94	562.34
118.1	629.2	298.06	600.8	422.06	612.83	530.04	616.87	652.05	635.82	774.06	637.84	972.06	658.81	1039.08	655.79	1179.09	658.84	1316.16	653.74	1451.03	651.87	1601.02	636.86	1793.1	672.26	813.05	562.34
118.1	629.2	298.03	600.91	422.04	612.85	530.03	616.89	652.02	635.86	774.04	637.85	972.06	658.81	1039.05	655.82	1179.08	658.85	1316.15	653.78	1451.04	651.87	1601.01	636.89	1793.1	672.32	813.05	562.35
118	629.23	298	600.94	422.03	612.92	529.96	616.94	651.98	635.92	774.01	637.9	972.03	658.87	1038.97	655.9	1178.97	658.95	1316	653.84	1451.02	651.95	1600.97	636.96	1793	672.37	813.04	562.45
118	629.34	297.95	601.1	422.01	613.06	529.96	617.06	651.96	636.08	773.99	638.04	972.02	659.02	1038.98	656.03	1178.99	659.05	1315.99	654.02	1451	652.06	1600.96	637.05	1792.99	672.5	813	563.06
118.01	629.34	297.96	601.08	422.02	613.05	529.97	617.06	651.97	636.06	773.99	638.05	972.02	659.03	1039	656.03	1179.02	659.05	1316	654.03	1451.01	652.08	1600.97	637.05	1793.02	672.99	812.95	563.43
118.04	629.35	297.97	601.1	422.04	613.08	530	617.09	652	636.09	774.01	638.05	972.05	659.03	1039.03	656.04	1179.05	659.07	1316.03	654.05	1451.04	652.09	1600.98	637.05	1793.05	673	812.95	563.46
118.04	629.44	298	601.14	422.05	613.1	530	617.11	652.02	636.14	774.02	638.09	972.06	659.08	1039.04	656.07	1179.06	659.09	1316.09	654.09	1451.02	652.1	1600.98	637.07	1793.07	673.01	812.98	563.47
118.08	629.99	298.06	600.86	422.06	612.86	530.07	616.91	652.04	635.86	774.05	637.88	972.07	658.87	1039.05	655.88	1179.07	658.93	1316.13	653.87	1451.05	651.9	1601	636.92	1793.1	672.86	813	562.84
118.06	630.03	298.01	601.02	422.06	612.99	530.03	617.01	652.04	636.01	774.05	638.02	972.07	658.93	1039.05	655.97	1179.07	659.05	1316.09	653.98	1451.03	651.96	1600.99	636.98	1793.06	672.93	813.06	562.5
118.02	630.02	297.99	601.04	422.04	613	529.98	617.01	651.99	636	774.02	638	972.04	658.95	1038.98	655.97	1179.04	659.03	1316.05	653.97	1451.01	651.97	1600.97	637	1793.02	672.93	813.04	562.53
118.13	630.02	298.08	600.99	422.15	612.99	530.06	616.97	652.1	635.96	774.15	637.94	972.11	658.89	1039.09	655.9	1179.12	659	1316.18	653.86	1451.06	651.95	1601.04	636.95	1793.1	672.91	813.15	562.52
118.03	630.01	298.05	600.92	422.02	612.95	530.03	616.96	652.01	635.93	774.02	637.92	972.04	658.87	1039.04	655.88	1179.07	658.98	1316.07	653.85	1451.03	651.93	1600.99	636.95	1793	672.92	813.03	562.87
118.15	629.95	298.14	600.86	422.14	612.84	530.09	616.88	652.11	635.88	774.13	637.83	972.07	658.81	1039.12	655.83	1179.12	658.87	1316.18	653.81	1451.07	651.89	1601.03	636.91	1793.11	672.9	813.09	562.86
118.11	629.96	298.08	600.89	422.13	612.86	530.04	616.91	652.08	635.89	774.1	637.86	972.07	658.81	1039.1	655.87	1179.11	658.89	1316.16	653.83	1451.07	651.91	1601.03	636.94	1793.09	672.91	813.1	562.88
117.99	629.97	297.99	600.89	422	612.85	530	616.9	651.97	635.89	773.97	637.85	972.03	658.8	1039	655.86	1178.98	658.88	1316	653.84	1450.98	651.91	1600.96	636.93	1792.97	672.92	812.98	562.87
118	630.03	297.99	601.05	422.01	612.99	530	617	651.99	636.02	773.99	637.96	972.03	658.96	1039.01	655.97	1178.99	659	1316.03	653.92	1450.98	652.02	1600.96	637	1793	673	813	562.95
118	630.03	297.97	601.04	422.02	612.98	529.99	617	651.98	636.01	773.99	637.97	972.01	658.97	1038.99	655.99	1178.99	659	1316.02	653.97	1450.97	652.02	1600.95	637.01	1792.98	673.01	813	562.94
118.1	630.03	298.05	601.02	422.14	612.99	530.07	617.01	652.07	635.99	774.1	637.97	972.15	658.97	1039.11	656	1179.13	659.02	1316.14	653.97	1451.07	652.03	1601.02	637.01	1793.08	673	813.02	562.96
118.02	630	297.97	600.94	422.03	612.96	530.01	616.97	652	635.96	773.99	637.95	972.02	658.98	1039.01	655.98	1179.02	659	1316.01	653.95	1451.01	652.02	1600.96	637.01	1793.02	673	813	562.94
118.09	630.04	298.02	601.05	422.14	613	530.07	617.01	652.04	636	774.09	637.97	972.06	658.98	1039.06	655.99	1179.13	659.03	1316.12	653.99	1451.07	652.03	1601.01	637.02	1793.06	673.02	813.02	562.96
118.12	630.03	298.04	601.03	422.14	613	530.07	617	652.06	635.99	774.1	637.97	972.07	658.96	1039.09	655.96	1179.13	659.02	1316.12	653.99	1451.08	652.02	1601.03	637.02	1793.08	673.01	813.04	562.96
118	630.09	297.98	601.17	422.04	613.12	530.01	617.07	652.02	636.11	774	638.11	972.05	659.07	1039.03	656.08	1179.02	659.11	1315.98	654.13	1451.05	652.08	1600.97	637.09	1792.99	673.08	813.02	563
118.08	630.07	298.05	601.15	422.07	613.1	530.02	617.08	652.03	636.11	774.09	638.09	972.05	659.06	1039.06	656.06	1179.04	659.09	1316.03	654.12	1451.06	652.1	1601	637.08	1793.09	673.06	813.02	563.02
118.01	630.07	297.99	601.15	422.04	613.1	530	617.07	652	636.1	773.99	638.09	972.04	659.05	1039.02	656.08	1179.02	659.11	1316.01	654.11	1451	652.09	1600.97	637.1	1792.98	673.08	813.01	563.03
118.07	630.06	298	601.12	422.06	613.07	530.03	617.05	652.02	636.08	774.03	638.08	972.05	659.02	1039.03	656.04	1179.07	659.09	1316.05	654.07	1451.04	652.08	1600.98	637.06	1793.03	673.03	813.04	563.03
118.05	630.01	297.98	601.02	422.02	612.94	529.99	616.97	652	635.96	774.02	637.95	972.04	658.9	1039.03	655.93	1179.03	658.95	1316.02	653.92	1451.03	651.93	1600.97	636.96	1793.03	672.93	812.99	562.92
118.06	630.02	298	601.03	422.02	612.94	530.03	616.99	652.01	635.98	774.04	637.96	972.05	658.9	1039.05	655.94	1179.05	658.95	1316.03	653.93	1451.04	651.94	1600.99	636.97	1793.03	672.94	813	562.93
118.05	630.02	298.01	601	422.02	612.94	530.03	616.98	652.01	635.98	774.04	637.96	972.05	658.89	1039.04	655.92	1179.05	658.96	1316.05	653.92	1451.04	651.94	1600.99	636.95	1793.03	672.92	813.02	562.92
118.04	629.99	297.99	600.95	422.02	612.93	530.01	616.94	652	635.96	774.02	637.93	972.03	658.89	1039.02	655.89	1179.03	658.94	1316.04	653.9	1451.03	651.92	1600.97	636.93	1793.01	672.9	812.99	562.91
118.07	629.99	298.04	600.94	422.05	612.93	530.01	616.93	652.02	635.94	774.04	637.93	972.04	658.87	1039.05	655.87	1179.05	658.93	1316.07	653.87	1451.04	651.91	1601	636.92	1793.03	672.89	813.01	562.91
118.03	630.05	297.97	601.09	422.04	613.08	529.98	617.03	652.01	636.1	774.01	638.05	972.03	658.99	1039	656.01	1179.03	659.05	1316.03	654.01	1451.01	652	1600.95	637	1793.01	672.98	813.01	563.01
118.12	630.04	298	601.07	422.08	613.09	530.08	617.03	652.04	636.07	774.06	637.99	972.14	658.97	1039.09	655.98	1179.1	659	1316.1	653.93	1451.07	651.98	1601.03	636.97	1793.1	672.94	813.04	562.99
118.11	629.99	298.05	600.95	422.08	612.94	530.05	616.96	652.05	635.94	774.06	637.9	972.1	658.9	1039.06	655.9	1179.1	658.89	1316.11	653.85	1451.06	651.95	1601.02	636.91	1793.09	672.89	813.02	562.88
118.1	630	298.06	600.94	422.08	612.94	530.05	616.94	652.05	635.93	774.06	637.9	972.09	658.86	1039.06	655.87	1179.08	658.89	1316.14	653.84	1451.06	651.87	1601.02	636.89	1793.1	672.85	813.02	562.88
118.1	629.98	298.07	600.88	422.08	612.87	530.05	616.91	652.07	635.89	774.06	637.87	972.09	658.82	1039.06	655.83	1179.09	658.85	1316.13	653.71	1451.06	651.84	1601.03	636.84	1793.09	672.83	813.03	562.85
118.08	629.98	298.04	600.93	422.05	612.92	530.01	616.95	652.02	635.91	774.03	637.87	971.99	658.86	1039.02	655.87	1179.07	658.88	1316.09	653.84	1451.03	651.86	1601.01	636.88	1793.08	672.83	813.02	562.86
118.1	629.96	298.1	600.85	422.06	612.84	530.02	616.86	652.05	635.83	774.07	637.81	972.07	658.75	1039.07	655.76	1179.06	658.82	1316.14	653.67	1451.04	651.75	1601.04	636.78	1793.09	672.79	813	562.81
118.09	629.94	298.08	600.74	422.05	612.8	530.04	616.82	652.06	635.76	774.06	637.77	972.05	658.71	1039.05	655.71	1179.06	658.77	1316.12	653.61	1451.04	651.73	1601.02	636.75	1793.08	672.74	813.01	562.7
118.08	629.91	298.09	600.62	422.05	612.7	530.03	616.75	652.05	635.64	774.05	637.65	972.04	658.59	1039.04	655.6	1179.05	658.64	1316.1	653.55	1451.05	651.66	1601.03	636.71	1793.09	672.72	813.02	562.7
118.11	629.87	298.08	600.4	422.05	612.56	530.06	616.61	652.06	635.42	774.09	637.53	972.05	658.15	1039.07	655.43	1179.07	658.57	1316.09	653.15	1451.07	651.49	1601.05	636.56	1793.1	672.6	813.02	562.54
118.1	629.89	298	600.36	422.08	612.3	530.04	616.28	652.03	635.31	774.06	637.26	972.04	658.29	1039.04	655.28	1179.08	658.28	1316.09	653.29	1451.06	651.27	1601.02	636.17	1793.1	672.69	813.07	562.18
118.09	629.94	298.05	600.52	422.1	612.35	530.05	616.37	652.06	635.42	774.08	637.36	972.07	658.35	1039.08	655.35	1179.11	658.42	1316.11	653.32	1451.08	651.45	1601.02	636.27	1793.11	672.72	813.07	562.22
118.09	629.88	298.05	600.36	422.06	612.14	530.05	616.18	652.03	635.17	774.08	637.17	972.07	658.14	1039.06	655.14	1179.1	658.21	1316.1	653.13	1451.06	651.49	1601.02	636.11	1793.11	672.59	813.04	562.09
117.98	629.88	297.97	600.31	422.02	612.21	529.98	616.22	652	635.23	774.04	637.18	971.97	658.19	1038.98	655.18	1178.98	658.22	1316.05	653.17	1451.04	651.5	1600.98	636.15	1792.98	672.11	812.97	562.19
118.09	629.83	298.04	600.17	422.07	612.16	530.07	616.16	652.01	635.19	774.08	637.16	972.09	658.14	1039.07	655.14	1179.1	658.2	1316.1	653.16	1451.05	651.49	1601.03	636.1	1793.11	672.08	813.09	562.08
118.08	629.8	298.03	600.16	422.06	612.12	530.05	616.12	652.01	635.16	774.06	637.07	972.08	658.1	1039.06	655.11	1179.1	658.19	1316.09	653.15	1451.06	651.16	1601.03	636.08	1793.08	672.06	813.09	562.07
118.08	629.74	298.04	599.97	422.06	611.96	530.04	615.99	652	634.95	774.05	636.91	972.05	657.93	1039.04	654.89	1179.08	658.01	1316.1	652.91	1451.04	650.97	1601.03	635.95	1793.06	671.94	813.05	561.94
118.08	629.74	298.05	600	422.04	611.96	530.03	616	652.02	634.94	774.05	636.91	972.05	657.93	1039.05	654.9	1179.08	658.01	1316.09	652.92	1451.04	650.96	1601.03	635.96	1793.07	671.94	813.04	561.9
118.11	629.75	298.08	599.99	422.09	611.98	530.09	616.02	652.07	634.98	774.1	636.92	972.09	657.94	1039.1	654.93	1179.09	658.02	1316.14	652.96	1451.09	650.99	1601.06	635.98	1793.09	671.96	813.05	561.93
118.03	629.76	297.98	600.03	421.97	611.98	530	616.02	652.01	635.01	774	636.93	972.05	657.95	1039	654.96	1179.02	658.03	1316	652.99	1451.03	650.99	1600.99	635.99	1792.99	671.97	813.04	561.95
118.05	629.77	298.03	600.05	422	612.01	530.02	616.03	652.01	635.03	774.01	636.94	972.05	657.96	1039.01	654.98	1179.05	658.05	1316.02	653	1451.05	651.01	1601	636.01	1793.02	671.98	813.03	561.98
118.08	629.78	298.05	600.08	422.04	612.03	530.03	616.06	652.03	635.05	774.04	637.03	972.06	658	1039.04	655.02	1179.05	658.06	1316.12	653.01	1451.05	651.04	1601.03	636.02	1793.04	672.01	813.04	562
118.07	629.78	298.03	600.09	422.04	612.05	530.03	616.07	652.03	635.05	774.04	637.02	972.06	658	1039.04	655.01	1179.05	658.07	1316.11	653.01	1451.04	651.05	1601.02	636.02	1793.04	671.99	813.04	562
118.06	629.76	298.04	600.03	422.03	612.02	530.02	616.03	652.03	635.01	774.04	636.98	972.04	657.98	1039.04	654.97	1179.04	658.05	1316.11	652.98	1451.05	651.01	1601.02	636	1793.05	671.95	813.04	561.98
118.02	629.74	298.02	599.98	422	611.93	529.97	615.96	651.96	634.96	773.99	636.96	971.97	657.92	1038.97	654.94	1179.01	657.93	1316	652.95	1451.02	650.94	1600.97	635.97	1792.98	671.94	812.94	561.89
118.01	629.74	298	600.02	421.98	612.06	529.95	616.05	651.96	635.02	773.99	636.97	971.97	657.96	1038.97	654.96	1179.01	658.04	1315.99	652.95	1451.01	650.97	1600.96	635.99	1792.98	671.96	812.92	561.99
118.03	629.76	298.01	600	421.99	612.01	530	616.01	651.98	635	774.01	636.97	971.98	657.95	1039	654.95	1179.02	658.02	1316.01	652.95	1451.01	650.97	1600.98	635.97	1793.01	671.97	812.99	561.93
118.03	629.77	297.98	600.13	421.99	612.04	529.97	616.06	651.96	635.05	773.99	636.97	971.98	657.97	1038.97	655	1179	658.07	1315.98	652.98	1451.01	650.99	1600.97	636	1792.99	671.97	812.97	561.95
118.08	629.76	298.02	599.98	422.01	611.98	530.03	615.98	652.02	634.96	774.03	636.95	972.03	657.94	1039.02	654.94	1179.06	658.01	1316.02	652.95	1451.04	650.95	1601	635.94	1793.04	671.95	813.01	561.93
118.04	629.73	298	599.95	422.01	611.96	529.99	615.93	651.99	634.92	774.02	636.9	971.99	657.9	1039.02	654.89	1179.01	657.93	1316.04	652.9	1451.04	650.9	1600.99	635.88	1793.02	671.9	812.96	561.87
118.04	629.68	298.01	599.83	422	611.81	529.97	615.82	651.99	634.76	774.01	636.75	971.98	657.72	1039	654.73	1179	657.8	1316.04	652.71	1451.03	650.75	1600.99	635.79	1793.02	671.8	812.95	561.77
118.07	629.65	298.03	599.76	422	611.78	530.01	615.79	652.01	634.75	774.02	636.71	971.99	657.69	1039.02	654.67	1179.03	657.74	1316.07	652.57	1451.02	650.73	1601	635.74	1793.05	671.75	812.95	561.74
118.05	629.72	298.02	599.94	422.01	611.89	529.98	615.9	652	634.89	774.01	636.87	971.99	657.85	1039	654.85	1179.03	657.9	1316.06	652.62	1451.01	650.84	1601	635.87	1793.03	671.85	812.96	561.86
118.05	629.64	298.05	599.75	422.02	611.75	530.03	615.82	652.01	634.69	774.03	636.69	971.99	657.67	1039.03	654.69	1179.04	657.73	1316.08	652.61	1451.02	650.71	1601.02	635.74	1793.06	671.74	812.97	561.73
118.04	629.73	298.01	599.96	422.02	611.92	529.99	615.97	651.98	634.91	774.01	636.86	971.99	657.87	1039.01	654.88	1179.03	657.91	1316.07	652.86	1451.02	650.89	1601	635.88	1793.02	671.86	812.96	561.89
118.04	629.78	297.99	600.07	422	612	529.95	616.04	651.97	635.04	774.01	637	972	658	1039	654.99	1179.02	658.03	1316.02	652.97	1451.03	650.97	1600.99	635.99	1793.02	671.97	812.97	562.01
118.06	629.86	297.98	600.33	422.01	612.21	529.99	616.21	651.97	635.25	774	637.19	972	658.18	1038.98	655.17	1179.04	658.21	1316	653.18	1451.04	651.17	1601	636.16	1793.02	672.06	812.99	562.12
118.06	629.83	298.04	600.34	422.02	612.18	529.98	616.17	651.98	635.17	774.02	637.08	972	658.07	1038.99	655.12	1179.02	658.19	1316.02	653.07	1451.04	651.16	1600.98	636.08	1793.03	672.02	813.01	562.08
118.06	629.83	297.99	600.27	422	612.17	529.97	616.17	651.98	635.18	774	637.1	971.99	658.08	1038.99	655.11	1179.02	658.17	1316	653.08	1451.03	651.17	1600.98	636.1	1793.02	672.03	813.01	562.08
118.07	629.84	298	600.23	422.01	612.18	529.98	616.19	651.97	635.18	774.01	637.1	972	658.1	1039	655.14	1179.02	658.17	1316	653.1	1451.03	651.16	1600.98	636.09	1793.02	672.04	813	562.06
118.1	629.78	298.04	600.08	422.03	612.07	530.04	616.09	652	635.05	774.05	637.05	972.01	658.03	1039.02	655.03	1179.04	658.05	1316.03	653.04	1451.05	651.07	1601.01	636.02	1793.03	672	813.01	561.98
118.11	629.86	298.04	600.26	422.05	612.22	530.04	616.21	652.01	635.23	774.06	637.21	972.02	658.19	1039.03	655.17	1179.04	658.19	1316.03	653.19	1451.05	651.23	1601	636.14	1793.04	672.1	813.02	562.12
118.1	629.85	298.03	600.29	422.06	612.24	530.04	616.23	652.01	635.26	774.07	637.21	972.04	658.19	1039.04	655.21	1179.06	658.23	1316.05	653.19	1451.06	651.24	1601.01	636.16	1793.06	672.14	813.02	562.13
118.09	629.85	298.02	600.25	422.05	612.2	530.01	616.15	651.99	635.2	774.04	637.12	972.02	658.14	1039.02	655.16	1179.04	658.17	1316.04	653.16	1451.05	651.21	1601	636.12	1793.03	672.08	813.01	562.1
118.06	629.83	298	600.24	422.05	612.19	529.99	616.15	651.97	635.19	774.02	637.11	972	658.15	1038.99	655.13	1179.03	658.15	1316.02	653.15	1451.03	651.18	1601	636.11	1793.02	672.07	812.99	562.09
118.07	629.77	298.03	600.11	422.05	612.06	530.03	616.07	652	635.05	774.05	637.04	972.04	657.99	1039.04	655.04	1179.05	658.04	1316.05	652.99	1451.07	651.06	1601.01	636.01	1793.05	672.01	812.98	562
118.07	629.81	298.01	600.11	422.04	612.08	530	616.09	652	635.08	774.04	637.05	972.02	658.03	1039	655.06	1179.05	658.05	1316.03	653.04	1451.02	651.08	1601	636.06	1793.04	672.03	813.01	562.01
118.07	629.81	298	600.12	422.04	612.09	530	616.1	651.99	635.08	774.03	637.06	972.03	658.03	1039	655.06	1179.04	658.07	1316.02	653.04	1451.02	651.09	1601	636.07	1793.03	672.04	813	562.02
118.09	629.79	298.02	600.1	422.05	612.05	530.03	616.06	652.01	635.03	774.06	637.02	972.01	658.01	1039.03	655.03	1179.05	658.03	1316.05	653	1451.04	651.04	1601.01	636.01	1793.05	671.98	813	562.01
118.04	629.81	297.94	600.14	422.02	612.08	529.95	616.09	651.96	635.09	773.97	637.06	972	658.06	1038.97	655.09	1179.01	658.08	1316	653.03	1451	651.09	1600.95	636.06	1792.99	672.06	812.93	561.99
118.05	629.77	298.01	600.06	422.03	612.04	530	616.05	651.97	635.01	774	637.03	972	658	1038.99	655.01	1179.02	658.05	1316.02	653.01	1451.03	651.06	1601.01	636	1793.01	672.01	813	562
118.05	629.66	298.01	599.8	422	611.8	529.96	615.86	651.97	634.78	773.99	636.74	972	657.8	1038.97	654.78	1179	657.8	1316.05	652.73	1451.01	650.85	1600.98	635.85	1793.01	671.81	812.96	561.81
118.03	629.65	298	599.83	421.98	611.8	529.95	615.84	651.95	634.76	773.97	636.74	971.97	657.76	1038.94	654.77	1179	657.79	1316.03	652.73	1450.99	650.81	1600.97	635.85	1793	671.82	812.9	561.78
118.05	629.58	298.05	599.63	421.98	611.69	529.97	615.7	651.98	634.56	773.98	636.57	971.99	657.57	1039	654.58	1179	657.63	1316.04	652.51	1451.01	650.65	1600.99	635.69	1793.04	671.72	812.96	561.64
118.03	629.64	297.94	599.6	421.96	611.75	529.92	615.77	651.95	634.45	773.98	636.41	971.98	657.42	1038.94	654.4	1179.01	657.4	1315.99	652.46	1450.99	650.74	1600.97	635.79	1793	671.77	812.89	561.76
118.02	629.66	297.99	599.82	421.97	611.83	529.94	615.8	651.94	634.48	773.99	636.42	971.97	657.43	1038.94	654.43	1179.01	657.4	1315.98	652.51	1450.99	650.76	1600.97	635.81	1792.99	671.81	812.9	561.77
118.01	629.65	297.99	599.77	421.96	611.79	529.95	615.78	651.92	634.44	773.98	636.41	971.95	657.42	1038.93	654.42	1179	657.4	1315.98	652.69	1450.97	650.75	1600.96	635.78	1792.97	671.81	812.9	561.73
118.01	629.66	298	599.8	421.98	611.8	529.96	615.82	651.93	634.48	773.98	636.41	971.96	657.44	1038.95	654.44	1179	657.43	1315.99	652.7	1450.98	650.78	1600.96	635.81	1792.98	671.82	812.92	561.74
118.02	629.67	298.01	599.8	421.98	611.82	529.96	615.82	651.95	634.77	773.98	636.42	971.96	657.46	1038.94	654.46	1179	657.45	1316	652.72	1450.97	650.78	1600.95	635.82	1792.98	671.82	812.92	561.77
118	629.66	297.99	599.77	421.97	611.8	529.93	615.79	651.91	634.72	773.95	636.42	971.95	657.43	1038.91	654.41	1178.99	657.43	1315.99	652.7	1450.96	650.78	1600.94	635.79	1792.98	671.82	812.9	561.75
118.02	629.58	298.07	599.65	421.99	611.66	529.98	615.7	651.97	634.59	774	636.25	971.97	657.25	1038.98	654.26	1179.01	657.27	1316.02	652.5	1450.99	650.61	1601	635.68	1793.01	671.71	812.97	561.62
118.03	629.6	298.07	599.63	421.99	611.65	529.98	615.69	651.95	634.32	774	636.26	971.97	657.25	1038.98	654.24	1179.03	657.25	1316.01	652.28	1451	650.29	1600.99	635.66	1793	671.72	812.96	561.61
118.02	629.6	298.03	599.77	421.98	611.7	529.95	615.77	651.93	634.45	773.98	636.39	971.97	657.32	1038.95	654.38	1179.01	657.39	1315.99	652.35	1450.99	650.41	1600.97	635.73	1792.98	671.77	812.91	561.76
118.05	629.65	298.04	599.8	421.99	611.81	529.98	615.81	651.95	634.47	774	636.4	971.99	657.36	1038.99	654.4	1179.03	657.42	1316	652.38	1450.99	650.45	1600.98	635.79	1793.01	671.79	812.92	561.74
118.04	629.61	298.04	599.7	421.98	611.68	529.96	615.7	651.97	634.61	774	636.35	971.99	657.31	1038.97	654.32	1179.04	657.36	1316	652.36	1451	650.41	1600.98	635.73	1793	671.74	812.94	561.69
118.13	629.58	298.12	599.65	422.01	611.67	530.01	615.68	652.01	634.59	774.03	636.32	972	657.29	1039.03	654.3	1179.07	657.35	1316.08	652.32	1451.04	650.34	1601.03	635.69	1793.06	671.69	812.97	561.68
118.11	629.55	298.12	599.52	422.01	611.62	530.01	615.64	652.01	634.49	774.06	636.2	972.05	657.2	1039.03	654.21	1179.09	657.23	1316.08	652.24	1451.04	650.26	1601.01	635.64	1793.05	671.65	812.98	561.6
118.07	629.57	297.98	599.46	422	611.67	529.98	615.72	651.98	634.37	774.03	636.29	972.02	657.35	1039	654.27	1179.02	657.34	1316.03	652.31	1450.99	650.32	1600.97	635.71	1793.02	671.69	812.96	561.65
118.09	629.57	298	599.45	422.03	611.68	530.03	615.7	652	634.35	774.03	636.28	972.04	657.33	1039.03	654.26	1179.11	657.32	1316.06	652.33	1451.04	650.33	1601.01	635.69	1793.04	671.72	812.97	561.65
118.07	629.57	297.99	599.51	422	611.72	529.97	615.72	651.97	634.36	774	636.3	971.97	657.32	1038.98	654.29	1179.02	657.32	1316.04	652.34	1450.99	650.35	1600.98	635.71	1793	671.75	812.95	561.66
118.09	629.57	298.05	599.67	421.99	611.7	530	615.7	651.99	634.35	774.01	636.29	971.99	657.3	1039	654.29	1179.04	657.31	1316.05	652.33	1450.99	650.34	1600.99	635.7	1793.02	671.73	812.94	561.63
118.07	629.61	298.03	599.74	421.98	611.72	529.96	615.77	651.96	634.41	774	636.31	971.96	657.35	1038.98	654.35	1179.01	657.34	1316.03	652.41	1450.98	650.42	1600.98	635.79	1793.02	671.78	812.96	561.76
118.2	629.58	298.15	599.59	422.1	611.7	530.09	615.69	652.07	634.29	774.14	636.28	972.1	657.22	1039.1	654.24	1179.17	657.28	1316.18	652.24	1451.09	650.34	1601.06	635.64	1793.13	671.71	813.08	561.64
118.07	629.68	298.01	599.7	422.01	611.85	529.99	615.87	651.98	634.58	774.02	636.47	972.01	657.51	1038.99	654.51	1179.04	657.52	1316.05	652.65	1451	650.6	1600.98	635.85	1793.02	671.86	812.96	561.82
118.12	629.75	298.04	600	422.03	611.98	530.01	615.99	652.01	634.99	774.04	636.96	972.03	657.94	1039.01	654.92	1179.04	657.98	1316.05	652.97	1451.03	650.98	1601.02	635.94	1793.04	671.96	813.02	561.95
118.1	629.83	298.01	600.17	422.05	612.12	530.03	616.13	652	635.15	774.05	637.12	972.02	658.1	1039.04	655.1	1179.06	658.13	1316.05	653.14	1451.04	651.15	1601.01	636.09	1793.04	672.06	813.08	562.05
118.14	629.79	298.09	600.11	422.09	612.09	530.09	616.09	652.06	635.1	774.11	637.05	972.1	658.03	1039.09	655.06	1179.15	658.1	1316.18	653.03	1451.07	651.1	1601.03	636.04	1793.11	672.02	813.08	562.04
118.15	629.85	298.05	600.15	422.08	612.11	530.05	616.15	652.05	635.16	774.09	637.1	972.09	658.14	1039.07	655.09	1179.12	658.12	1316.16	653.16	1451.06	651.14	1601.04	636.08	1793.09	672.07	813.09	562.07
118.14	629.84	298.03	600.15	422.08	612.11	530.04	616.14	652.04	635.14	774.08	637.1	972.06	658.12	1039.05	655.08	1179.11	658.13	1316.14	653.13	1451.07	651.14	1601.04	636.08	1793.1	672.06	813.08	562.06
118.13	629.83	298.05	600.14	422.09	612.11	530.05	616.12	652.05	635.13	774.08	637.09	972.08	658.1	1039.08	655.07	1179.1	658.13	1316.16	653.1	1451.07	651.15	1601.05	636.07	1793.09	672.05	813.07	562.04
118.11	629.79	298.03	600.11	422.07	612.1	530.01	616.09	652.01	635.07	774.05	637.05	972.06	658.01	1039.06	655.03	1179.08	658.09	1316.09	653.05	1451.05	651.11	1601	636.04	1793.08	672	813.06	562.04
118.09	629.9	298.01	600.33	422.07	612.24	530.01	616.23	652	635.27	774.05	637.22	972.05	658.2	1039.03	655.22	1179.07	658.25	1316.08	653.24	1451.03	651.3	1600.99	636.19	1793.06	672.13	813.05	562.17
118.08	629.89	298	600.34	422.07	612.23	530.01	616.23	652	635.27	774.04	637.22	972.05	658.2	1039.02	655.21	1179.07	658.25	1316.07	653.24	1451.05	651.3	1601	636.19	1793.05	672.13	813.05	562.17
118.08	629.89	297.99	600.26	422.07	612.2	530.01	616.21	652	635.22	774.04	637.21	972.05	658.17	1039.02	655.18	1179.06	658.25	1316.05	653.19	1451.05	651.25	1600.99	636.15	1793.05	672.1	813.04	562.16
118.08	629.89	298.01	600.31	422.07	612.21	530.03	616.22	652.01	635.24	774.05	637.19	972.05	658.17	1039.06	655.18	1179.07	658.25	1316.07	653.21	1451.06	651.24	1601.01	636.16	1793.08	672.09	813.04	562.15
118.09	629.9	298.01	600.35	422.06	612.24	530.02	616.25	652	635.31	774.05	637.22	972.04	658.2	1039.04	655.22	1179.07	658.27	1316.07	653.23	1451.06	651.3	1601	636.2	1793.05	672.15	813.04	562.16
118.21	629.82	298.13	600.15	422.17	612.08	530.11	616.11	652.1	635.13	774.17	637.07	972.17	658.06	1039.15	655.08	1179.18	658.13	1316.21	653.07	1451.1	651.11	1601.09	636.05	1793.15	672.04	813.15	562.07
118.17	629.86	298.04	600.3	422.06	612.2	530.06	616.17	652.07	635.27	774.09	637.21	972.1	658.19	1039.11	655.15	1179.15	658.25	1316.15	653.2	1451.08	651.26	1601.05	636.11	1793.11	672.07	813.08	562.13
118.18	629.86	298.05	600.27	422.1	612.18	530.08	616.17	652.1	635.22	774.11	637.17	972.1	658.16	1039.11	655.13	1179.15	658.22	1316.16	653.18	1451.08	651.23	1601.05	636.1	1793.12	672.07	813.08	562.14
118.2	629.86	298.07	600.25	422.1	612.18	530.1	616.18	652.1	635.21	774.14	637.16	972.13	658.15	1039.12	655.14	1179.15	658.21	1316.17	653.16	1451.09	651.21	1601.06	636.11	1793.13	672.07	813.1	562.13
118.18	629.87	298.07	600.28	422.11	612.23	530.1	616.23	652.1	635.26	774.14	637.18	972.13	658.27	1039.12	655.2	1179.15	658.26	1316.17	653.2	1451.09	651.26	1601.05	636.18	1793.13	672.15	813.1	562.15
118.18	629.83	298.08	600.21	422.11	612.17	530.08	616.18	652.09	635.16	774.13	637.14	972.13	658.11	1039.11	655.11	1179.15	658.21	1316.16	653.14	1451.09	651.15	1601.07	636.06	1793.12	672.06	813.09	562.06
118.1	629.8	298.04	600.17	422.07	612.08	530.03	616.14	652.03	635.13	774.09	637.09	972.03	658.09	1039.06	655.05	1179.06	658.09	1316.03	653.03	1451.07	651.13	1601.03	636.06	1793.08	672.04	813.04	562.05
118.05	629.81	297.98	600.18	422.06	612.09	529.99	616.12	651.99	635.13	774.01	637.07	972.03	658.09	1039.01	655.04	1179.03	658.11	1316.04	653.05	1451.03	651.13	1601	636.04	1793.04	672.02	813.01	562.04
118.06	629.81	298.01	600.1	422.05	612.09	530.01	616.09	652	635.1	774.03	637.06	972.04	658.06	1039.03	655.01	1179.05	658.08	1316.04	653.03	1451.04	651.09	1601.01	636.02	1793.05	672	813.01	562.02
118.09	629.77	298.05	600.04	422.08	612.04	530.06	616.03	652.03	634.97	774.12	636.95	972.08	657.95	1039.08	654.97	1179.08	658.02	1316.09	652.96	1451.06	651	1601.05	635.96	1793.09	671.96	813.03	561.94
118.17	629.75	298.08	600.05	422.08	612.03	530.06	616.03	652.05	635.03	774.12	637.02	972.11	657.98	1039.1	654.98	1179.13	658.02	1316.14	653	1451.1	651.03	1601.05	635.97	1793.15	671.97	813.1	562
118.16	629.84	298.06	600.19	422.07	612.18	530.05	616.15	652.05	635.19	774.12	637.15	972.1	658.15	1039.09	655.12	1179.14	658.18	1316.11	653.16	1451.1	651.18	1601.02	636.09	1793.13	672.07	813.1	562.12
118.17	629.81	298.09	600.11	422.08	612.12	530.07	616.1	652.04	635.09	774.11	637.05	972.11	658.07	1039.09	655.06	1179.13	658.07	1316.11	653.01	1451.08	651.09	1601.04	636.03	1793.13	672.02	813.09	561.99
118.15	629.76	298.08	599.97	422.07	611.99	530.03	616.01	652.03	635	774.1	636.97	972.11	657.91	1039.07	654.94	1179.11	658.03	1316.1	652.98	1451.08	651	1601.02	635.97	1793.1	671.95	813.07	561.9
118.07	629.79	298.01	600.11	422.04	612.07	529.98	616.07	651.98	635.06	774.04	637.03	972.01	657.99	1039.03	654.99	1179.09	658.04	1316.04	652.97	1451.02	651.03	1600.99	636.01	1793.06	671.97	813.02	561.99
118.15	629.8	298.03	600.1	422.05	612.08	530.03	616.07	652.02	635.07	774.07	637.02	972.05	658.02	1039.07	655.02	1179.1	658.05	1316.08	652.99	1451.05	651.04	1601.01	636.01	1793.09	671.98	813.08	562.01
118.16	629.82	298.09	600.12	422.15	612.13	530.08	616.12	652.06	635.11	774.13	637.05	972.13	658.05	1039.12	655.05	1179.14	658.17	1316.18	653.05	1451.08	651.07	1601.04	636.03	1793.14	672.02	813.08	562.01
118.06	629.81	298.01	600.08	422.02	612.1	530.01	616.06	652.01	635.07	774.05	637.03	972.01	658.02	1039.01	655.03	1179.08	658.05	1316.07	653.02	1451.04	651.06	1600.98	636.01	1793.03	671.99	813.02	561.99
118.14	629.82	298.06	600.13	422.12	612.14	530.06	616.12	652.04	635.13	774.09	637.09	972.13	658.13	1039.1	655.08	1179.11	658.17	1316.1	653.06	1451.07	651.15	1601.03	636.06	1793.09	672.05	813.09	562.09
118.2	629.88	298.08	600.29	422.13	612.27	530.12	616.21	652.14	635.27	774.2	637.24	972.15	658.17	1039.13	655.21	1179.18	658.21	1316.23	653.2	1451.12	651.23	1601.07	636.14	1793.17	672.1	813.17	562.17
118.17	629.94	298.08	600.54	422.14	612.45	530.09	616.4	652.07	635.5	774.16	637.4	972.12	658.41	1039.12	655.4	1179.16	658.41	1316.21	653.41	1451.1	651.43	1601.05	636.31	1793.15	672.23	813.17	562.29
118.17	629.94	298.12	600.71	422.11	612.79	530.07	616.79	652.07	635.73	774.15	637.72	972.13	658.68	1039.12	655.7	1179.14	658.74	1316.22	653.62	1451.12	651.74	1601.04	636.29	1793.15	672.22	813.15	562.28
118.14	629.95	298.07	600.84	422.07	612.83	530.05	616.88	652.04	635.86	774.06	637.8	972.09	658.74	1039.08	655.75	1179.08	658.81	1316.15	653.69	1451.08	651.78	1601.01	636.36	1793.07	672.25	813.02	562.32
118.14	630.02	298.06	601	422.07	612.97	530.05	617	652.04	636	774.08	637.96	972.08	658.93	1039.08	655.93	1179.1	658.96	1316.16	653.89	1451.08	651.94	1601	636.5	1793.09	672.4	813.1	562.51
118.13	630.02	298.05	601.01	422.04	612.97	530.02	617	652.01	635.99	774.05	637.96	972.07	658.96	1039.05	655.95	1179.07	658.98	1316.13	653.91	1451.07	651.98	1601	636.96	1793.08	672.94	813.01	562.93
118.12	630.03	298.04	601.02	422.04	612.98	530.03	617.02	652.01	636	774.05	637.99	972.07	658.97	1039.05	655.97	1179.07	658.99	1316.12	653.94	1451.07	651.99	1600.99	636.98	1793.07	672.95	813.02	562.93
118.1	630.05	298.04	601.06	422.03	613.03	530.01	617.04	652	636.04	774.04	638.03	972.06	658.99	1039.03	656.03	1179.07	659.08	1316.09	654	1451.05	652.04	1600.99	637	1793.05	673	813.02	562.94
118.11	630.02	298.05	601.01	422.05	613	530.04	617	652.01	636.01	774.04	637.97	972.06	658.98	1039.05	655.94	1179.07	658.96	1316.11	653.94	1451.06	652	1600.99	636.98	1793.07	672.95	813.03	562.95
118.95	630.01	298.77	600.94	422.75	613.02	530.7	616.99	652.61	635.99	774.81	637.98	972.8	658.92	1039.76	655.92	1179.82	658.98	1317	653.93	1451.55	652	1601.44	636.94	1793.86	672.93	813.75	562.96
119.54	630.02	299.09	601.01	423.08	613.01	531.05	617.01	653.07	636	775.07	637.98	973.09	658.95	1040.09	655.95	1180.09	659	1317.33	653.95	1452.11	652	1602.02	636.98	1794.12	672.96	814.05	562.97
119.5	630.03	299.03	601.02	423.05	613.01	531.02	617	653.37	636.03	775.05	637.98	973.07	658.96	1040.05	655.97	1180.07	659.01	1317.31	653.96	1452.6	651.99	1602.51	637	1794.06	672.97	814.04	562.96
120.11	629.97	299.78	600.83	423.77	612.91	531.72	616.93	654.04	635.9	775.83	637.85	973.84	658.82	1040.78	655.81	1180.84	658.9	1318.08	653.78	1453.08	651.86	1603.02	636.87	1794.91	672.85	814.75	562.88
120.52	629.98	300.05	600.89	424.06	612.89	532.02	616.92	654.42	635.92	776.06	637.87	974.07	658.84	1041.07	655.84	1181.07	658.89	1318.29	653.83	1453.61	651.87	1603.6	636.93	1795.54	672.89	815.02	562.87
120.51	630.02	300.08	601.04	424.08	613.04	532.04	617.03	654.5	636.03	776.09	638	974.1	658.98	1041.11	655.97	1181.12	659.03	1318.33	653.96	1453.63	652	1603.61	637.01	1795.54	672.99	815.03	562.99
119.71	630.03	299.46	601.11	423.45	613.01	531.41	617.01	653.51	636.04	775.4	637.98	973.47	658.98	1040.44	655.97	1180.47	659	1317.33	653.96	1452.78	652.01	1602.78	637.03	1794.58	672.97	814.36	562.96
118.59	630.04	298.52	601.14	422.62	613.02	530.57	617.03	652.55	636.05	774.52	638.01	972.59	658.99	1039.55	656.01	1179.55	659.01	1316.43	653.98	1451.69	652.01	1601.68	637.03	1793.64	672.99	813.56	562.97
117.54	630.11	297.51	601.31	421.44	613.18	529.49	617.16	651.53	636.22	773.46	638.16	971.49	659.16	1038.51	656.15	1178.54	659.14	1315.33	654.18	1450.63	652.16	1600.61	637.14	1792.56	673.1	812.5	563.07
117.01	630.14	297.11	601.36	420.83	613.36	528.82	617.27	651.08	636.35	772.93	638.31	970.88	659.28	1038.13	656.28	1178.16	659.3	1315.08	654.25	1450.09	652.34	1600.04	637.21	1792.13	673.18	812.14	563.21
118.02	630.14	297.83	601.24	421.79	613.61	529.85	617.17	651.74	636.19	773.94	638.28	971.9	659.24	1038.91	656.18	1178.99	659.29	1316.09	654.24	1450.59	652.5	1600.52	637.14	1792.97	673.11	812.93	563.23
119.13	630.13	298.8	601.3	422.86	613.72	530.83	617.26	652.73	636.3	775.13	638.28	973.14	659.26	1039.89	656.27	1180.17	659.3	1317.16	654.27	1451.65	652.63	1601.48	637.17	1794.13	673.17	813.87	563.21
119.57	630.12	299.49	601.42	423.42	613.6	531.42	617.2	653.49	636.26	775.48	638.21	973.5	659.19	1040.43	656.21	1180.55	659.2	1317.35	654.24	1452.65	652.54	1602.02	637.14	1794.56	673.12	814.45	563.12
119.57	630.19	299.57	601.78	423.44	613.76	531.45	617.32	653.5	636.42	775.48	638.4	973.49	659.37	1040.45	656.34	1180.55	659.35	1317.34	654.39	1452.88	652.39	1602.59	637.3	1794.57	673.2	814.49	563.22
119.67	630.16	299.62	601.68	423.43	613.62	531.57	617.27	653.56	636.65	775.52	638.66	973.52	659.29	1040.51	656.27	1180.59	659.3	1317.21	654.51	1452.69	652.3	1602.61	637.2	1794.61	673.18	814.55	563.17
119.56	630.16	299.54	601.73	423.05	613.69	531.5	617.32	653.55	636.67	775.45	638.66	973.51	659.33	1040.45	656.3	1180.54	659.31	1317.11	654.56	1452.66	652.35	1602.6	637.28	1794.56	673.2	814.46	563.18
119.13	630.24	299.1	601.75	423.05	613.84	531.06	617.34	653.43	636.77	775.1	638.82	973.45	659.43	1040.06	656.4	1180.52	659.4	1317.12	654.69	1452.6	652.47	1602.56	637.34	1794.53	673.24	814.09	563.32
119.16	630.24	299.13	601.82	423.06	613.87	531.12	617.44	653.09	636.81	775.09	638.83	973.14	659.82	1040.12	656.53	1180.16	659.59	1317.18	654.72	1452.66	652.82	1602.55	637.46	1794.11	673.31	814.12	563.36
119.19	630.24	299.16	601.8	423.1	613.87	531.13	617.85	653.1	636.81	775.13	638.83	973.14	659.76	1040.13	656.77	1180.14	659.83	1317.19	654.71	1452.67	652.82	1602.63	637.9	1794.12	673.29	814.12	563.34
119.16	630.34	299.06	602.01	423.1	614.05	531.09	618	653.03	637.02	775.12	639	973.11	659.98	1040.1	656.97	1180.12	660.01	1317.14	654.96	1452.64	653	1602.59	638.04	1794.07	673.46	814.09	563.56
119.99	630.53	299.74	602.23	423.8	614.28	531.76	618.16	653.64	637.25	775.87	639.21	973.84	660.18	1040.8	657.17	1180.88	660.26	1318.02	655.17	1453.07	653.22	1603	638.15	1794.81	674.1	814.76	564.17
120.55	631.06	300.08	602.13	424.09	614.14	532.09	618.09	654.06	637.16	776.12	639.07	974.11	660.07	1041.1	657.06	1181.13	660.11	1318.34	655.05	1453.1	653.1	1603.02	638.04	1795.1	674.53	815.07	564.44
120.57	631.75	300.11	601.98	424.08	614	532.09	617.98	654.51	636.99	776.11	638.92	974.12	659.93	1041.11	656.92	1181.13	659.97	1318.33	654.89	1453.09	652.95	1603.02	637.94	1795.11	674.35	815.05	564.27
120.57	631.71	300.12	601.85	424.07	613.92	532.08	617.91	654.5	636.9	776.11	638.9	974.1	659.84	1041.08	656.82	1181.11	659.9	1318.16	654.84	1453.09	652.91	1603.02	637.91	1795.09	673.89	815.05	563.88
120.59	631.64	300.13	601.65	424.07	613.76	532.08	617.77	654.49	636.67	776.1	638.7	974.1	659.65	1041.08	656.62	1181.09	659.72	1318.16	654.58	1453.09	652.71	1603.02	637.76	1795.09	673.74	815.05	563.72
120.56	631.52	300.04	601.14	424.05	613.41	532.08	617.41	654.03	636.09	776.08	638.32	974.07	659.03	1041.06	656.02	1181.09	659.3	1318.12	654.03	1453.08	652.31	1603.02	637.43	1795.08	673.54	815.03	563.48
120.54	630.73	300.08	600.96	424.08	612.93	532.07	616.93	654.04	635.93	776.09	637.91	974.08	658.85	1041.07	655.85	1181.1	658.91	1318.17	653.8	1453.09	651.9	1603.01	636.91	1795.08	672.88	815.05	562.9
120.53	629.95	300.08	600.81	424.07	612.47	532.04	616.46	654	635.78	776.07	637.79	974.05	658.78	1041.07	655.75	1181.06	658.78	1318.15	653.67	1453.06	651.52	1602.97	636.33	1795.07	672.24	815.07	562.31
120.65	629.2	300.17	600.74	424.2	612.48	532.16	616.39	654.11	635.75	776.21	637.79	974.19	658.7	1041.17	655.7	1181.19	658.75	1318.33	653.65	1453.14	651.47	1603.07	636.32	1795.22	672.21	815.17	562.31
120.48	628.89	300.11	600.73	424.07	612.45	532.08	616.4	654.03	635.74	776.05	637.78	974.07	658.69	1041.07	655.69	1181.07	658.76	1318.15	653.64	1453.07	651.46	1603	636.33	1795.08	672.22	815.09	562.26
120.12	628.76	300.11	600.68	424.08	612.41	532.09	616.37	654.04	635.68	776.08	637.72	974.09	658.66	1041.08	655.65	1181.09	658.74	1318.17	653.59	1453.1	651.41	1603	636.3	1795.09	672.2	815.1	562.24
120.16	629.13	300.12	600.48	424.13	612.27	532.11	616.28	654.1	635.6	776.19	637.56	974.17	658.54	1041.15	655.5	1181.15	658.6	1318.21	653.44	1453.11	651.31	1603.03	636.17	1795.13	672.11	815.11	562.23
120.13	629.12	300.06	600.33	424.11	612.26	532.07	616.26	654.03	635.57	776.08	637.24	974.08	658.26	1041.07	655.21	1181.08	658.25	1318.18	653.25	1453.1	651.3	1603.01	636.18	1795.13	672.13	815.07	562.2
120.14	629.12	300.06	600.42	424.11	612.29	532.09	616.29	654.04	635.6	776.11	637.25	974.08	658.27	1041.08	655.25	1181.09	658.28	1318.18	653.26	1453.1	651.32	1603.01	636.2	1795.13	672.14	815.14	562.21
120.1	629.12	300.02	600.38	424.02	612.3	532.06	616.26	654.01	635.59	776.08	637.25	974.07	658.25	1041.05	655.25	1181.08	658.28	1318.14	653.25	1453.07	651.32	1603.01	636.21	1795.1	672.16	815.05	562.2
120.14	629.22	300.09	600.7	424.14	612.56	532.11	616.46	654.06	635.85	776.12	637.54	974.11	658.54	1041.11	655.55	1181.16	658.58	1318.21	653.5	1453.13	651.6	1603.04	636.41	1795.12	672.3	815.17	562.36
120.16	629.16	300.12	600.73	424.1	612.74	532.1	616.76	654.07	635.7	776.12	637.68	974.12	658.66	1041.14	655.67	1181.15	658.73	1318.25	653.64	1453.13	651.74	1603.07	636.79	1795.13	672.2	815.13	562.27
120.14	629.23	300.12	600.88	424.08	612.86	532.08	616.86	654.05	635.84	776.12	637.83	974.11	658.82	1041.1	655.82	1181.13	658.87	1318.2	653.72	1453.11	651.87	1603.03	636.87	1795.14	672.32	815.13	562.3
120.16	629.23	300.16	600.88	424.11	612.86	532.14	616.87	654.1	635.85	776.13	637.84	974.19	658.85	1041.2	655.83	1181.17	658.88	1318.37	653.76	1453.13	651.87	1603.11	636.88	1795.18	672.3	815.15	562.37
120.15	629.23	300.14	600.92	424.12	612.89	532.1	616.9	654.07	635.89	776.13	637.87	974.1	658.86	1041.13	655.86	1181.15	658.89	1318.24	653.81	1453.11	651.9	1603.05	636.89	1795.15	672.34	815.13	562.4
120.15	629.23	300.17	600.84	424.11	612.89	532.15	616.89	654.07	635.87	776.16	637.87	974.17	658.85	1041.15	655.84	1181.16	658.88	1318.26	653.78	1453.12	651.88	1603.09	636.87	1795.16	672.32	815.16	562.38
120.16	629.17	300.16	600.77	424.12	612.84	532.13	616.84	654.08	635.79	776.17	637.83	974.15	658.7	1041.15	655.72	1181.16	658.8	1318.25	653.61	1453.12	651.76	1603.08	636.78	1795.16	672.21	815.14	562.33
120.26	629.13	300.27	600.6	424.19	612.7	532.2	616.67	654.18	635.6	776.2	637.61	974.2	658.54	1041.21	655.54	1181.23	658.64	1318.27	653.25	1453.18	651.64	1603.12	636.64	1795.22	672.13	815.18	562.21
120.22	629.2	300.11	600.6	424.14	612.85	532.14	616.82	654.08	635.54	776.17	637.46	974.12	658.45	1041.14	655.42	1181.16	658.49	1318.23	653.43	1453.12	651.8	1603.07	636.79	1795.16	672.24	815.12	562.31
120.21	629.2	300.17	600.79	424.14	612.83	532.12	616.83	654.09	635.56	776.17	637.46	974.13	658.46	1041.15	655.45	1181.19	658.52	1318.23	653.45	1453.12	651.79	1603.08	636.79	1795.15	672.26	815.13	562.34
120.2	629.15	300.19	600.64	424.14	612.77	532.15	616.75	654.13	635.72	776.2	637.33	974.14	658.36	1041.17	655.31	1181.18	658.7	1318.23	653.3	1453.14	651.73	1603.07	636.69	1795.14	672.16	815.15	562.25
120.09	629.16	300.13	600.75	424.1	612.77	532.12	616.74	654.08	635.72	776.08	637.35	974.1	658.4	1041.11	655.35	1181.07	658.73	1318.11	653.35	1453.07	651.72	1603.05	636.71	1795.06	672.18	815.08	562.3
120.1	629.25	300.13	600.86	424.09	612.9	532.13	616.9	654.08	635.9	776.1	637.57	974.09	658.59	1041.1	655.55	1181.09	658.89	1318.13	653.57	1453.09	651.88	1603.04	636.86	1795.1	672.3	815.1	562.4
120.07	629.23	300.1	600.81	424.06	612.83	532.05	616.86	654.03	635.86	776.07	637.83	974.07	658.8	1041.07	655.78	1181.09	658.87	1318.14	653.75	1453.07	651.84	1603.03	636.84	1795.08	672.26	815.04	562.36
120.21	629.22	300.16	600.84	424.16	612.85	532.15	616.87	654.1	635.84	776.11	637.83	974.18	658.78	1041.17	655.78	1181.2	658.85	1318.29	653.74	1453.16	651.82	1603.07	636.83	1795.19	672.27	815.11	562.35
120.08	629.22	300.09	600.81	424.02	612.81	532.07	616.81	654.03	635.8	776.07	637.81	974.07	658.72	1041.06	655.76	1181.06	658.81	1318.11	653.7	1453.06	651.79	1603.05	636.82	1795.07	672.24	815.06	562.32
120.09	629.23	300.08	600.81	424.05	612.83	532.1	616.82	654.04	635.8	776.06	637.8	974.08	658.74	1041.07	655.76	1181.09	658.82	1318.13	653.67	1453.07	651.8	1603.04	636.81	1795.07	672.25	815.06	562.33
120.27	629.15	300.23	600.61	424.18	612.71	532.23	616.72	654.17	635.64	776.22	637.63	974.21	658.61	1041.23	655.6	1181.24	658.69	1318.33	653.48	1453.18	651.69	1603.14	636.67	1795.22	672.15	815.22	562.22
120.08	629.22	300.02	600.65	424.04	612.84	532.04	616.82	654	635.8	776.06	637.51	974.06	658.74	1041.05	655.45	1181.07	658.84	1318.08	653.47	1453.05	651.78	1603.02	636.83	1795.04	672.23	815.05	562.29
120.22	629.3	300.12	600.96	424.18	612.97	532.15	616.97	654.11	635.96	776.17	637.71	974.18	658.9	1041.17	655.7	1181.2	658.97	1318.28	653.73	1453.14	651.92	1603.1	636.93	1795.12	672.36	815.17	562.44
120.08	629.39	300.07	601.12	424.08	613.07	532.09	617.04	654.06	636.08	776.13	638	974.11	659.03	1041.08	656.02	1181.13	659.08	1318.13	654.03	1453.07	652.07	1603.03	637.01	1795.11	672.5	815.09	563.01
120.1	629.35	300.08	600.97	424.07	612.98	532.09	617.01	654.06	635.96	776.13	638	974.11	658.94	1041.09	655.92	1181.12	658.97	1318.15	653.91	1453.09	651.95	1603.03	636.92	1795.13	672.92	815.07	562.95
120.1	629.34	300.08	601.02	424.08	612.98	532.08	617.02	654.04	636	776.11	638	974.11	658.95	1041.09	655.95	1181.12	658.99	1318.16	653.93	1453.08	651.96	1603.03	636.95	1795.12	672.95	815.06	562.96
120.07	629.57	300.02	601.29	424.09	613.24	532.07	617.18	654.01	636.21	776.07	638.17	974.06	659.17	1041.03	656.16	1181.1	659.19	1318.04	654.22	1453.06	652.2	1603	637.14	1795.05	673.09	815.04	563.11
120.15	630.17	300.1	601.66	424.12	613.39	532.08	617.3	654.04	636.34	776.1	638.34	974.05	659.34	1041.1	656.29	1181.12	659.35	1318.15	654.35	1453.08	652.36	1603.01	637.2	1795.11	673.15	815.07	563.21
120.16	630.89	300.11	601.61	424.11	613.75	532.09	617.28	654.06	636.33	776.1	638.66	974.08	659.62	1041.11	656.3	1181.11	659.68	1318.18	654.57	1453.1	652.68	1603.02	637.21	1795.13	673.15	815.07	563.21
120.15	631.63	300.08	601.69	424.1	613.8	532.08	617.38	654.03	636.46	776.08	638.69	974.07	659.72	1041.07	656.39	1181.1	659.76	1318.16	654.62	1453.1	652.72	1603.02	637.29	1795.11	673.24	815.07	563.31
120.15	631.63	300.07	601.71	424.1	613.78	532.08	617.36	654.06	636.69	776.09	638.69	974.06	659.68	1041.06	656.4	1181.1	659.74	1318.16	654.62	1453.1	652.72	1603	637.29	1795.11	673.23	815.06	563.29
120.18	631.56	300.15	601.55	424.11	613.67	532.1	617.23	654.09	636.53	776.11	638.63	974.14	659.55	1041.16	656.22	1181.21	659.59	1318.22	654.39	1453.12	652.58	1603.03	637.16	1795.14	673.12	815.09	563.21
120.16	631.65	300.06	601.49	424.12	613.78	532.09	617.33	654.07	636.38	776.11	638.65	974.11	659.39	1041.12	656.33	1181.15	659.38	1318.14	654.39	1453.1	652.39	1603.02	637.27	1795.12	673.22	815.09	563.25
120.19	631.66	300.1	601.55	424.12	613.79	532.11	617.35	654.07	636.43	776.14	638.69	974.12	659.41	1041.13	656.35	1181.2	659.41	1318.17	654.39	1453.12	652.43	1603.02	637.28	1795.13	673.22	815.12	563.28
120.13	631.63	300.08	601.7	424.06	613.77	532.07	617.32	654.04	636.41	776.03	638.69	974.07	659.37	1041.05	656.35	1181.1	659.39	1318.14	654.4	1453.07	652.4	1603	637.28	1795.06	673.2	815.02	563.26
120.13	631.55	300.09	601.62	424.05	613.64	532.06	617.21	654.03	636.29	776.04	638.62	974.09	659.22	1041.06	656.22	1181.1	659.26	1318.14	654.21	1453.07	652.32	1603.01	637.16	1795.08	673.1	815.04	563.15
120.15	630.8	300.1	601.34	424.05	613.44	532.1	617.13	654.04	636.14	776.07	638.39	974.1	659.09	1041.1	656.08	1181.16	659.1	1318.16	654.09	1453.1	652.13	1603.02	637.05	1795.1	673.04	815.06	563.06
120.12	630.13	300.04	601.28	424.08	613.25	532.08	617.17	654.02	636.23	776.09	638.17	974.07	659.19	1041.09	656.19	1181.13	659.23	1318.13	654.22	1453.09	652.21	1603.01	637.14	1795.08	673.1	815.06	563.11
120.14	629.6	300.06	601.25	424.1	613.22	532.1	617.16	654.05	636.2	776.1	638.17	974.09	659.16	1041.1	656.16	1181.14	659.19	1318.15	654.17	1453.09	652.2	1603.01	637.14	1795.1	673.1	815.1	563.11
120.24	629.48	300.13	601.19	424.22	613.11	532.21	617.12	654.14	636.16	776.22	638.15	974.18	659.1	1041.19	656.05	1181.22	659.14	1318.34	654.11	1453.17	652.17	1603.09	637.06	1795.21	673.05	815.14	563.09
120.22	629.37	300.17	601.06	424.2	613.05	532.17	617.01	654.13	636.05	776.17	638.02	974.17	659.01	1041.18	656.01	1181.2	659.03	1318.26	654	1453.14	652.04	1603.09	636.99	1795.19	672.99	815.13	563.02
120.2	629.36	300.17	601.06	424.17	613.06	532.17	617.01	654.14	636.06	776.17	638.04	974.16	659.01	1041.17	656	1181.2	659.04	1318.26	654	1453.15	652.03	1603.09	637	1795.18	673	815.14	563
120.2	629.37	300.17	601.1	424.16	613.07	532.17	617.06	654.12	636.08	776.19	638.06	974.17	659.03	1041.18	656.04	1181.21	659.07	1318.26	654	1453.15	652.05	1603.09	637	1795.18	673.02	815.14	563.04
120.17	629.3	300.14	601.02	424.14	613.03	532.11	616.97	654.1	635.96	776.16	637.97	974.15	658.91	1041.14	655.92	1181.18	658.98	1318.21	653.93	1453.12	651.98	1603.07	636.93	1795.15	672.94	815.1	562.97
120.14	629.3	300.13	600.98	424.12	612.95	532.11	616.97	654.06	635.98	776.14	637.96	974.12	658.9	1041.11	655.93	1181.15	658.97	1318.2	653.92	1453.11	651.96	1603.05	636.94	1795.15	672.94	815.06	562.93
120.13	629.26	300.11	600.94	424.09	612.93	532.08	616.93	654.06	635.92	776.11	637.9	974.11	658.88	1041.07	655.88	1181.1	658.91	1318.17	653.76	1453.11	651.91	1603.05	636.89	1795.14	672.92	815.02	562.87
120.15	629.31	300.14	600.93	424.12	612.93	532.11	616.94	654.07	635.95	776.13	637.91	974.12	658.89	1041.11	655.86	1181.12	658.93	1318.22	653.8	1453.13	651.91	1603.06	636.9	1795.16	672.93	815.06	562.9
120.15	629.21	300.18	600.87	424.11	612.84	532.1	616.91	654.07	635.91	776.13	637.9	974.11	658.81	1041.1	655.83	1181.13	658.89	1318.22	653.78	1453.12	651.89	1603.06	636.89	1795.14	672.9	815.07	562.87
120.14	629.23	300.15	600.9	424.11	612.84	532.09	616.9	654.07	635.9	776.11	637.89	974.1	658.81	1041.08	655.82	1181.12	658.89	1318.2	653.77	1453.12	651.86	1603.05	636.89	1795.14	672.89	815.04	562.87
120.15	629.32	300.15	600.97	424.12	612.98	532.1	617	654.08	636	776.12	637.94	974.1	658.95	1041.1	655.94	1181.13	659.03	1318.19	653.92	1453.11	651.98	1603.07	636.97	1795.15	672.98	815.07	562.97
120.13	629.31	300.1	601.08	424.09	613.02	532.08	617.05	654.06	636.08	776.1	638.05	974.09	659.02	1041.08	656	1181.13	659.07	1318.17	653.99	1453.09	652.04	1603.07	637.02	1795.14	673	815.06	563
120.12	629.23	300.1	600.91	424.08	612.91	532.08	616.94	654.04	635.92	776.09	637.9	974.09	658.87	1041.07	655.86	1181.12	658.93	1318.17	653.82	1453.12	651.91	1603.06	636.9	1795.15	672.91	815.03	562.89
120.14	629.23	300.12	600.91	424.09	612.9	532.09	616.95	654.06	635.92	776.13	637.9	974.11	658.85	1041.09	655.85	1181.13	658.93	1318.21	653.81	1453.12	651.9	1603.06	636.9	1795.15	672.91	815.07	562.91
120.12	629.26	300.12	600.95	424.07	612.93	532.07	616.95	654.05	635.94	776.1	637.91	974.11	658.88	1041.09	655.87	1181.12	658.94	1318.2	653.83	1453.12	651.91	1603.06	636.91	1795.15	672.93	815.04	562.9
120.11	629.3	300.05	601	424.08	612.99	532.08	616.97	654.03	635.97	776.09	637.93	974.09	658.93	1041.08	655.91	1181.12	658.96	1318.18	653.87	1453.1	651.96	1603.04	636.94	1795.12	672.95	815.05	562.93
120.22	629.18	300.16	600.77	424.08	612.78	532.11	616.82	654.07	635.76	776.13	637.75	974.16	658.7	1041.15	655.71	1181.14	658.79	1318.32	653.67	1453.13	651.78	1603.07	636.77	1795.16	672.81	815.09	562.77
120.06	629.29	300.02	600.96	423.99	612.92	532	616.94	653.97	635.95	776.01	637.91	974.06	658.88	1041.04	655.88	1181.04	658.94	1318.15	653.87	1453.03	651.94	1602.99	636.93	1795.05	672.92	814.99	562.91
120.04	629.29	300.08	600.98	424.11	612.95	532.09	616.96	654.05	635.97	776.12	637.91	974.06	658.89	1041.09	655.88	1181.07	658.95	1318.18	653.88	1453.11	651.96	1603.06	636.95	1795.14	672.93	815.06	562.93
120.05	629.28	300.07	600.96	424.1	612.94	532.09	616.95	654.03	635.95	776.11	637.91	974.06	658.86	1041.08	655.88	1181.08	658.95	1318.17	653.87	1453.09	651.94	1603.05	636.93	1795.13	672.93	815.02	562.9
120.05	629.27	300.07	600.92	424.08	612.93	532.07	616.91	654.02	635.92	776.08	637.89	974.05	658.81	1041.07	655.86	1181.09	658.91	1318.19	653.81	1453.08	651.91	1603.04	636.92	1795.14	672.89	815	562.88
120.04	629.22	300.04	600.84	424.03	612.84	532.01	616.84	653.96	635.79	775.99	637.85	974.03	658.78	1041.01	655.76	1181.04	658.85	1318.07	653.7	1453.04	651.85	1602.97	636.84	1795.12	672.86	814.97	562.83
119.91	629.32	299.94	601.01	423.9	612.95	531.94	616.95	653.9	635.96	775.95	637.88	973.92	658.9	1040.89	655.91	1180.93	658.92	1318.01	653.9	1452.98	651.94	1602.91	636.95	1794.98	672.95	814.9	562.91
120.05	629.21	300.07	600.81	424.03	612.81	532.06	616.83	654.02	635.78	776.07	637.75	974.07	658.74	1041.03	655.75	1181.09	658.82	1318.19	653.7	1453.08	651.78	1603	636.81	1795.11	672.83	815.02	562.8
120.05	629.21	300.07	600.8	424.03	612.81	532.07	616.82	654.03	635.78	776.07	637.75	974.06	658.68	1041.06	655.73	1181.1	658.79	1318.18	653.69	1453.08	651.78	1603.05	636.8	1795.1	672.8	815.02	562.74
120.18	629.13	300.15	600.47	424.16	612.65	532.1	616.68	654.1	635.5	776.13	637.56	974.15	658.47	1041.13	655.47	1181.19	658.59	1318.23	653.41	1453.14	651.58	1603.12	636.66	1795.19	672.68	815.04	562.62
120.06	629.06	300.09	600.1	424.02	612.41	532.08	616.43	654.01	635.09	776.09	637.05	974.08	658	1041.08	655	1181.1	658.09	1318.16	653.04	1453.1	651.08	1603.08	636.41	1795.1	672.55	815.01	562.41
120.08	629.06	300.07	600.12	424.05	612.08	532.07	616.08	654.01	635.09	776.09	637.05	974.08	658.02	1041.08	655.03	1181.11	658.1	1318.15	653.06	1453.11	651.07	1603.05	636.04	1795.09	672.02	815.04	562.03
120.09	629.1	300.06	600.2	424.07	612.19	532.06	616.17	654	635.19	776.1	637.12	974.09	658.14	1041.07	655.14	1181.13	658.2	1318.14	653.18	1453.11	651.15	1603.05	636.13	1795.09	672.1	815.03	562.1
120.19	629.08	300.12	600.17	424.1	612.15	532.12	616.14	654.07	635.12	776.11	637.09	974.17	658.02	1041.14	655.09	1181.15	658.11	1318.28	653.14	1453.14	651.12	1603.06	636.09	1795.15	672.04	815.11	562.06
120.05	629.08	300.03	600.22	424.08	612.16	532.03	616.13	653.97	635.15	776.08	637.11	974.07	658.06	1041.08	655.1	1181.1	658.14	1318.12	653.16	1453.09	651.13	1602.97	636.11	1795.08	672.06	815.02	562.08
120.07	629.03	300	600.06	424.02	612.03	532	616.01	653.99	635.03	775.99	637.01	974.02	657.99	1041.03	655.01	1181.07	658.05	1318.07	653.02	1453.05	651.06	1602.98	636.02	1795.04	672	815.01	561.99
120.1	629.04	300.03	600.07	424.04	612.02	532.04	616.02	654.04	635.05	776.1	637.01	974.13	657.98	1041.1	655.01	1181.14	658.05	1318.14	653.02	1453.13	651.06	1603.03	636.02	1795.13	671.99	815.03	562
120.19	629.02	300.12	599.96	424.08	611.98	532.1	615.98	654.09	634.96	776.13	636.99	974.14	657.95	1041.15	654.94	1181.22	657.99	1318.28	652.97	1453.15	651	1603.06	635.97	1795.17	671.95	815.1	561.97
120.08	629.1	300.03	600.17	424.07	612.14	532.05	616.13	654.04	635.22	776.1	637.18	974.11	658.14	1041.08	655.14	1181.19	658.19	1318.15	653.18	1453.11	651.21	1603.03	636.13	1795.14	672.05	815.04	562.11
120.19	629.03	300.14	600.01	424.17	612.03	532.13	616.03	654.08	635.05	776.13	637.02	974.14	658	1041.11	655.01	1181.22	658.07	1318.2	653.02	1453.12	651.05	1603.04	636.04	1795.15	671.98	815.1	562
120.07	629.04	300.03	600.06	424.05	612.03	532.05	616.04	654.03	635.06	776.09	637.04	974.1	658.01	1041.08	655.04	1181.19	658.07	1318.16	653.01	1453.08	651.08	1603	636.05	1795.08	671.98	815.04	562.03
120.19	629.05	300.12	600.1	424.16	612.08	532.09	616.07	654.07	635.1	776.11	637.09	974.1	658.04	1041.12	655.06	1181.21	658.12	1318.19	653.05	1453.1	651.11	1603.04	636.06	1795.14	672.01	815.11	562.05
120.03	629.11	300	600.27	424.04	612.2	532.02	616.19	653.98	635.23	776.03	637.22	974.03	658.18	1041.05	655.19	1181.14	658.24	1318.12	653.2	1453.06	651.24	1602.96	636.18	1795.03	672.1	815.02	562.14
120.16	629.11	300.11	600.21	424.16	612.22	532.12	616.18	654.07	635.25	776.15	637.22	974.15	658.18	1041.17	655.17	1181.2	658.25	1318.25	653.19	1453.12	651.25	1603.03	636.15	1795.14	672.08	815.1	562.14
120.02	629.12	300	600.3	424.03	612.23	532.01	616.22	653.97	635.31	776.01	637.22	974.02	658.22	1041.05	655.22	1181.08	658.26	1318.11	653.24	1453.05	651.26	1602.96	636.18	1795.04	672.11	815.07	562.18
120.16	629.11	300.07	600.29	424.13	612.22	532.11	616.2	654.06	635.29	776.16	637.24	974.16	658.18	1041.19	655.2	1181.21	658.25	1318.26	653.21	1453.08	651.24	1603.04	636.16	1795.12	672.11	815.13	562.17
120.14	629.16	300.04	600.37	424.12	612.25	532.1	616.24	654.04	635.38	776.15	637.25	974.15	658.28	1041.18	655.25	1181.21	658.28	1318.25	653.26	1453.08	651.28	1603.03	636.22	1795.14	672.11	815.13	562.2
120.14	629.09	300.07	600.14	424.11	612.11	532.07	616.11	654.03	635.18	776.13	637.11	974.16	658.1	1041.17	655.11	1181.17	658.15	1318.11	653.1	1453.08	651.13	1603.03	636.08	1795.13	672.03	815.09	562.06
120.12	629.05	300.08	600.1	424.11	612.05	532.08	616.04	654.03	635.04	776.11	637.01	974.18	658	1041.16	654.99	1181.15	658.01	1318.13	652.98	1453.1	651	1603.03	635.98	1795.12	671.94	815.08	561.97
120.12	629.05	300.06	600.07	424.1	612.04	532.09	616.03	654.04	635.04	776.1	637	974.16	658	1041.15	654.99	1181.16	658.01	1318.13	652.99	1453.09	651.02	1603.03	635.99	1795.12	671.96	815.07	561.97
120.13	628.99	300.1	599.89	424.09	611.9	532.11	615.9	654.05	634.87	776.12	636.85	974.17	657.82	1041.16	654.81	1181.17	657.85	1318.16	652.81	1453.1	650.83	1603.05	635.85	1795.12	671.84	815.07	561.85
120.16	628.98	300.16	599.85	424.11	611.89	532.11	615.89	654.08	634.86	776.15	636.84	974.21	657.81	1041.19	654.81	1181.19	657.85	1318.2	652.76	1453.17	650.83	1603.09	635.83	1795.12	671.84	815.12	561.83
120.12	628.98	300.11	599.89	424.1	611.9	532.09	615.9	654.02	634.9	776.13	636.85	974.19	657.83	1041.12	654.82	1181.17	657.86	1318.15	652.78	1453.09	650.85	1603.08	635.86	1795.1	671.86	815.05	561.86
120.13	628.94	300.14	599.73	424.07	611.76	532.08	615.78	654.04	634.74	776.12	636.71	974.19	657.66	1041.13	654.67	1181.17	657.7	1318.14	652.61	1453.09	650.69	1603.08	635.73	1795.12	671.77	815.06	561.75
120.13	628.94	300.14	599.81	424.08	611.79	532.08	615.89	654.04	634.8	776.13	636.85	974.17	657.72	1041.13	654.77	1181.16	657.82	1318.09	652.45	1453.07	650.78	1603.07	635.84	1795.12	671.84	815.06	561.87
120.1	628.99	300.1	599.85	424.07	611.88	532.06	615.89	654.01	634.86	776.11	636.84	974.14	657.78	1041.09	654.79	1181.14	657.85	1318.08	652.47	1453.07	650.78	1603.07	635.84	1795.09	671.83	815.04	561.85
120.06	628.94	300.06	599.82	424.04	611.86	532.04	615.86	654	634.83	776	636.82	974.12	657.77	1041.05	654.77	1181.06	657.81	1318.1	652.49	1453.06	650.77	1603.01	635.83	1795.07	671.82	815	561.81
120.12	628.96	300.12	599.83	424.16	611.86	532.1	615.89	654.08	634.84	776.15	636.82	974.15	657.77	1041.1	654.79	1181.18	657.83	1318.27	652.71	1453.12	650.79	1603.08	635.83	1795.14	671.81	815.06	561.8
120.09	629.01	300.11	599.9	424.11	611.91	532.08	615.97	654.05	634.96	776.1	636.87	974.13	657.9	1041.1	654.88	1181.15	657.9	1318.16	652.82	1453.09	650.87	1603.05	635.88	1795.14	671.9	815.05	561.9
120.08	629.01	300.08	599.87	424.12	611.91	532.05	615.94	654.03	634.9	776.09	636.85	974.13	657.87	1041.09	654.84	1181.11	657.87	1318.12	652.82	1453.08	650.83	1603.05	635.87	1795.11	671.83	815.04	561.88
120.09	628.95	300.11	599.8	424.12	611.86	532.07	615.9	654.04	634.83	776.09	636.82	974.14	657.77	1041.11	654.79	1181.13	657.76	1318.13	652.67	1453.09	650.76	1603.07	635.82	1795.11	671.83	815.04	561.77
120	628.95	300.09	599.81	424.01	611.84	532	615.87	653.96	634.8	775.98	636.82	974.07	657.75	1041.06	654.77	1181.08	657.76	1318.1	652.68	1453.04	650.76	1602.97	635.82	1795.03	671.81	814.96	561.75
120.03	628.98	300.08	599.97	424.04	611.88	532.05	615.93	654	634.91	776.01	636.83	974.11	657.88	1041.09	654.88	1181.12	657.9	1318.12	652.83	1453.1	650.87	1603.03	635.85	1795.1	671.86	815.02	561.87
120.02	629.01	300.06	599.94	424.05	611.97	532	615.95	653.98	634.94	776	636.87	974.1	657.91	1041.05	654.91	1181.04	657.92	1318.08	652.89	1453.02	650.89	1602.99	635.89	1795.02	671.9	814.99	561.88
120.03	628.97	300.06	599.93	424.04	611.87	532.03	615.93	653.99	634.9	776	636.86	974.09	657.86	1041.04	654.85	1181.08	657.85	1318.09	652.82	1453.03	650.85	1603.01	635.87	1795.04	671.86	814.99	561.86
120.15	628.97	300.17	599.91	424.12	611.89	532.13	615.91	654.1	634.84	776.12	636.82	974.18	657.81	1041.15	654.82	1181.14	657.83	1318.19	652.75	1453.1	650.86	1603.08	635.83	1795.16	671.8	815.06	561.83
120.16	628.98	300.15	599.92	424.12	611.89	532.11	615.93	654.09	634.86	776.13	636.85	974.17	657.81	1041.13	654.84	1181.15	657.88	1318.18	652.77	1453.11	650.91	1603.07	635.85	1795.14	671.87	815.08	561.83
120.12	629.03	300.04	600.07	424.02	612.03	532.06	616.03	654.02	635.03	776.04	636.99	974.08	657.98	1041.03	654.99	1181.1	658.01	1318.11	652.97	1453.03	651.02	1603	635.99	1795.06	671.92	815.06	561.96
120.13	628.97	300.14	599.92	424.05	611.96	532.08	615.92	654.06	634.89	776.07	636.84	974.1	657.83	1041.06	654.85	1181.13	657.87	1318.12	652.79	1453.09	650.91	1603.03	635.88	1795.07	671.83	815.04	561.9
120.2	628.96	300.21	599.78	424.16	611.82	532.14	615.82	654.11	634.77	776.18	636.8	974.15	657.7	1041.12	654.72	1181.16	657.76	1318.22	652.66	1453.13	650.76	1603.08	635.75	1795.21	671.78	815.11	561.78
120.05	629.04	300.06	600.07	424.05	612.08	532.04	616.01	654	635.04	776.04	636.99	974.04	657.98	1041.02	654.98	1181.03	658.04	1318.02	653	1453.01	651.04	1602.99	636	1795.05	671.98	815.01	562.03
120.16	629.01	300.15	599.99	424.15	611.98	532.11	615.99	654.05	634.99	776.15	636.98	974.15	657.95	1041.12	654.94	1181.16	658	1318.16	652.96	1453.09	651.01	1603.08	635.96	1795.09	671.95	815.07	561.95
120.15	629.07	300.08	600.11	424.16	612.11	532.08	616.04	654.04	635.12	776.1	637.03	974.13	658.05	1041.08	655.04	1181.15	658.11	1318.12	653.01	1453.08	651.06	1603.02	636	1795.07	671.97	815.07	562.06
120.15	629.06	300.09	600.13	424.14	612.1	532.1	616.04	654.06	635.1	776.11	637.02	974.14	658.03	1041.09	655.04	1181.15	658.09	1318.12	653.02	1453.08	651.06	1603.03	636.01	1795.09	671.99	815.06	562.05
120.09	629.1	300.06	600.32	424.04	612.2	532.07	616.15	654.04	635.25	776.1	637.17	974.09	658.15	1041.07	655.14	1181.11	658.15	1318.11	653.16	1453.07	651.17	1603.03	636.11	1795.07	672.07	815.04	562.15
120.06	629.15	299.97	600.37	424.01	612.26	532	616.21	653.95	635.31	775.99	637.2	973.98	658.22	1041	655.23	1181	658.28	1317.97	653.2	1453.02	651.25	1602.98	636.16	1794.98	672.1	815	562.17
120.18	629.14	300.04	600.42	424.05	612.29	532.08	616.23	654.05	635.34	776.1	637.27	974.12	658.24	1041.05	655.25	1181.14	658.28	1318.11	653.23	1453.08	651.28	1603.01	636.18	1795.09	672.11	815.04	562.25
120.16	629.16	300.04	600.46	424.07	612.42	532.11	616.31	654.06	635.41	776.11	637.37	974.1	658.38	1041.07	655.33	1181.15	658.32	1318.13	653.4	1453.08	651.4	1603.03	636.24	1795.08	672.17	815.11	562.27
120.15	629.18	300.11	600.76	424.04	612.81	532.06	616.35	654	635.54	776.1	637.43	974.09	658.42	1041.07	655.41	1181.13	658.38	1318.15	653.62	1453.06	651.74	1603.02	636.27	1795.08	672.19	815.07	562.3
120.15	629.22	300.09	600.83	424.03	612.83	532.06	616.41	654.02	635.82	776.09	637.46	974.08	658.47	1041.07	655.45	1181.13	658.43	1318.16	653.66	1453.07	651.76	1603.01	636.35	1795.08	672.25	815.06	562.32
120.17	629.17	300.1	600.68	424.06	612.8	532.07	616.33	654.06	635.7	776.11	637.38	974.1	658.69	1041.09	655.36	1181.16	658.41	1318.16	653.62	1453.08	651.72	1603.02	636.25	1795.1	672.24	815.08	562.31
120.14	629.25	300.08	600.91	424.07	612.94	532.06	616.5	654.04	635.91	776.1	637.62	974.1	658.86	1041.08	655.57	1181.15	658.62	1318.16	653.79	1453.06	651.84	1603.01	636.42	1795.08	672.32	815.07	562.45
120.02	629.38	299.99	601.11	424.04	613.01	532.05	617.02	653.96	636.06	775.99	638.03	974.06	658.99	1041.04	656	1181.08	659.02	1318.05	653.97	1453.04	652.01	1602.98	636.99	1795.04	672.44	814.97	563.01
120.1	629.36	300.05	601.07	424.04	613	532.05	617.02	653.99	636.04	776	638.01	974.05	658.98	1041.03	655.98	1181.07	659.01	1318.06	653.96	1453.04	652	1603	636.98	1795.06	672.96	814.99	563
120.11	629.37	300.06	601.08	424.04	613.02	532.07	617.03	654.02	636.03	776.03	638.02	974.08	658.97	1041.06	655.97	1181.1	659.01	1318.11	653.97	1453.05	652.01	1603.01	636.97	1795.09	672.95	815.03	562.99
120.1	629.27	300.03	601.01	424.03	612.92	532.06	616.94	653.99	635.94	776.01	637.88	974.07	658.89	1041.03	655.85	1181.07	658.88	1318.1	653.85	1453.04	651.94	1603.02	636.9	1795.07	672.86	815.01	562.91
120.12	629.27	300.09	600.94	424.08	612.92	532.09	616.92	654.03	635.94	776.11	637.88	974.1	658.87	1041.08	655.84	1181.18	658.89	1318.13	653.84	1453.07	651.92	1603.02	636.89	1795.08	672.86	815.06	562.92
120	629.29	300	601	424.04	613.01	532.04	616.97	653.96	635.98	776	637.93	974	658.94	1041	655.92	1181.04	658.98	1318.08	653.89	1453	651.95	1602.98	636.92	1794.99	672.92	815	562.99
120.11	629.19	300.08	600.82	424.06	612.85	532.12	616.83	654.03	635.82	776.12	637.77	974.11	658.74	1041.13	655.76	1181.15	658.8	1318.21	653.69	1453.1	651.79	1603.06	636.8	1795.11	672.81	815.05	562.83
120.02	629.31	300.01	601.03	424.04	613	532.03	616.96	653.96	635.98	775.99	637.96	974.07	658.93	1041.02	655.92	1181.01	658.94	1318.07	653.9	1453.02	651.93	1602.97	636.93	1795.04	672.93	814.97	562.95
120.14	629.41	300.07	601.12	424.09	613.12	532.12	617.06	654.06	636.1	776.12	638.11	974.1	659.06	1041.13	656.04	1181.15	659.09	1318.17	654.05	1453.07	652.08	1603.04	637.03	1795.1	673.02	815.09	563.04
120.11	630.08	300.01	601.23	424.08	613.16	532.09	617.12	654	636.17	776.1	638.13	974.06	659.14	1041.08	656.15	1181.11	659.17	1318.11	654.19	1453.05	652.13	1603.02	637.07	1795.04	673.05	815.05	563.12
120.13	630.83	300.08	601.18	424.09	613.15	532.1	617.12	654.02	636.14	776.08	638.11	974.08	659.11	1041.07	656.1	1181.11	659.13	1318.11	654.06	1453.07	652.11	1603.03	637.06	1795.05	673.04	815.04	563.04
120.15	631.51	300.07	601.18	424.09	613.15	532.1	617.11	654.04	636.16	776.09	638.1	974.08	659.12	1041.07	656.1	1181.13	659.12	1318.12	654.08	1453.07	652.12	1603.03	637.06	1795.07	673.04	815.05	563.05
120.15	631.51	300.05	601.17	424.08	613.16	532.1	617.1	654.02	636.16	776.09	638.11	974.07	659.12	1041.07	656.1	1181.12	659.13	1318.12	654.09	1453.07	652.13	1603.03	637.06	1795.06	673.04	815.06	563.07
120.04	631.55	300.01	601.32	424.02	613.24	531.99	617.18	653.96	636.21	776.01	638.19	974.01	659.16	1041.02	656.19	1181.02	659.2	1318.04	654.17	1453.03	652.2	1602.94	637.11	1794.99	673.07	814.99	563.13
120.16	631.39	300.11	601.08	424.12	613.08	532.09	617.02	654.04	636.02	776.12	638.01	974.11	658.97	1041.09	655.99	1181.12	659.02	1318.16	653.96	1453.1	652	1603.04	636.97	1795.07	672.93	815.04	563
120.15	630.67	300.12	600.81	424.07	612.8	532.1	616.86	654.06	635.78	776.1	637.82	974.1	658.77	1041.08	655.77	1181.11	658.84	1318.16	653.68	1453.11	651.8	1603.03	636.81	1795.08	672.82	815.01	562.79
120.17	629.9	300.13	600.6	424.05	612.69	532.08	616.72	654.08	635.6	776.1	637.65	974.1	658.58	1041.09	655.6	1181.12	658.66	1318.14	653.28	1453.11	651.62	1603.03	636.64	1795.09	672.69	815.04	562.64
120.17	629.13	300.1	600.38	424.07	612.68	532.11	616.73	654.08	635.34	776.12	637.27	974.09	658.26	1041.1	655.26	1181.15	658.32	1318.15	653.26	1453.13	651.29	1603.02	636.17	1795.1	672.7	815.1	562.19
120.12	628.9	300.09	600.65	424.05	612.84	532.08	616.85	654.05	635.55	776.11	637.48	974.07	658.44	1041.08	655.45	1181.13	658.49	1318.12	653.45	1453.11	651.47	1602.99	636.31	1795.08	672.8	815.08	562.3
120.16	629.2	300.14	600.79	424.08	612.84	532.08	616.85	654.08	635.77	776.1	637.8	974.11	658.71	1041.11	655.73	1181.12	658.81	1318.17	653.68	1453.12	651.77	1603.01	636.31	1795.09	672.79	815.09	562.31
120.03	629.2	300.04	600.82	423.99	612.84	531.99	616.84	654	635.8	775.98	637.78	974.01	658.71	1041.01	655.73	1181.02	658.8	1318.04	653.69	1453.04	651.78	1602.93	636.31	1795.03	672.79	815.02	562.31
120.16	629.19	300.16	600.8	424.09	612.85	532.11	616.84	654.08	635.78	776.11	637.78	974.12	658.71	1041.13	655.72	1181.13	658.81	1318.21	653.68	1453.12	651.77	1603	636.3	1795.09	672.79	815.11	562.31
120.16	629.15	300.17	600.77	424.1	612.79	532.1	616.8	654.08	635.73	776.13	637.74	974.13	658.67	1041.12	655.68	1181.13	658.77	1318.21	653.67	1453.12	651.73	1603.02	636.28	1795.12	672.76	815.11	562.27
120.13	629.12	300.12	600.55	424.06	612.65	532.08	616.65	654.06	635.54	776.1	637.56	974.11	658.45	1041.11	655.5	1181.09	658.56	1318.19	653.41	1453.08	651.55	1603.01	636.15	1795.1	672.66	815.05	562.15
120.12	629.04	300.07	600.12	424.05	612.41	532.07	616.43	654.06	635.08	776.09	637.02	974.1	658.02	1041.1	655.01	1181.11	658.06	1318.13	653.03	1453.1	651.06	1603.02	636.01	1795.1	672.5	815.04	562.01
120.14	629.05	300.11	600.15	424.09	612.12	532.1	616.1	654.06	635.13	776.11	637.05	974.12	658.05	1041.11	655.04	1181.12	658.1	1318.14	653.05	1453.09	651.09	1603.02	636.04	1795.1	672	815.07	562.05
120.02	629.05	299.98	600.15	423.96	612.13	531.99	616.09	653.95	635.1	775.99	637.02	973.98	658.03	1040.99	655.03	1181.02	658.08	1318.02	653.04	1453	651.07	1602.95	636.02	1795.03	671.98	814.97	562.02
120.06	629.07	300.03	600.22	424.08	612.15	532.06	616.13	654	635.14	776.08	637.08	974.02	658.07	1041.03	655.09	1181.04	658.2	1318.06	653.09	1453.07	651.11	1603.02	636.05	1795.05	672.03	815.04	562.09
120.14	629.14	300.05	600.33	424.09	612.28	532.08	616.25	654.05	635.29	776.1	637.24	974.09	658.23	1041.09	655.25	1181.14	658.24	1318.18	653.25	1453.09	651.27	1603.03	636.15	1795.07	672.07	815.06	562.18
120.11	629.13	299.96	600.4	424.06	612.33	532.05	616.27	653.99	635.33	776.08	637.24	974.01	658.25	1041.05	655.27	1181.08	658.26	1318.07	653.27	1453.07	651.29	1602.98	636.18	1795.05	672.12	815.04	562.16
120.08	629.11	299.97	600.37	423.98	612.28	532.02	616.22	653.98	635.28	776.03	637.19	974.02	658.19	1041.02	655.22	1181.04	658.23	1318.07	653.23	1453.04	651.24	1602.96	636.14	1795	672.09	814.99	562.15
120.1	629.06	300.06	600.11	424.08	612.1	532.1	616.07	654.06	635.07	776.13	637.03	974.11	658.02	1041.07	655.03	1181.13	658.07	1318.16	653.03	1453.09	651.04	1603	636.02	1795.07	671.99	815.08	562.01
120.1	629.06	300.07	600.09	424.09	612.08	532.08	616	654.06	635.02	776.12	636.99	974.08	657.98	1041.08	655	1181.12	658.04	1318.16	652.94	1453.08	651.03	1603.01	635.98	1795.09	671.99	815.05	561.98
120.11	629	300.08	599.93	424.06	611.95	532.08	615.96	654.05	634.92	776.1	636.85	974.07	657.86	1041.07	654.89	1181.08	657.9	1318.13	652.88	1453.06	650.88	1602.99	635.87	1795.05	671.9	815.03	561.86
120.1	629	300.08	599.86	424.05	611.9	532.06	615.84	654.05	634.79	776.08	636.82	974.04	657.81	1041.06	654.79	1181.07	657.79	1318.13	652.74	1453.04	650.81	1602.99	635.86	1795.06	671.8	815.02	561.8
120.06	628.99	300.02	599.87	423.93	611.9	531.99	615.88	653.96	634.84	775.98	636.81	973.99	657.78	1040.95	654.79	1181.01	657.82	1318.06	652.78	1452.99	650.82	1602.93	635.87	1794.95	671.82	814.98	561.79
120.06	628.96	300.04	599.83	423.96	611.88	532.02	615.87	654.01	634.78	776.01	636.8	974.01	657.78	1040.99	654.76	1181.01	657.8	1318.08	652.7	1453.01	650.82	1602.96	635.83	1794.99	671.78	814.98	561.79
120.16	629.01	300.13	599.99	424.1	612.02	532.12	615.99	654.07	634.96	776.14	636.95	974.1	657.93	1041.1	654.92	1181.14	657.97	1318.15	652.89	1453.09	650.94	1603.02	635.95	1795.08	671.91	815.08	561.93
120.13	629.06	300.04	600.16	424.08	612.16	532.06	616.1	654.03	635.12	776.12	637.08	974.03	658.06	1041.05	655.05	1181.09	658.09	1318.1	653.06	1453.05	651.06	1602.99	636.07	1795.06	672.01	815.08	562.04
120.11	629.05	300.05	600.13	424.05	612.13	532.07	616.09	654.04	635.11	776.12	637.06	974.06	658.05	1041.06	655.04	1181.1	658.08	1318.1	653.04	1453.04	651.06	1602.99	636.04	1795.08	672.02	815.06	562.02
120.12	629	300.08	599.97	424.06	611.99	532.09	615.99	654.05	634.98	776.11	636.9	974.08	657.91	1041.08	654.91	1181.12	657.96	1318.13	652.89	1453.09	650.94	1603.01	635.96	1795.09	671.92	815.05	561.92
120.11	629.06	300.05	600.08	424.07	612.1	532.07	616.09	654.04	635.13	776.1	637.06	974.07	658.06	1041.07	655.04	1181.12	658.09	1318.13	653.06	1453.09	651.07	1603.01	636.04	1795.08	672.02	815.05	562.03
120.13	629.02	300.06	600.05	424.06	612	532.09	616.03	654.06	635.03	776.1	636.91	974.08	657.94	1041.1	654.98	1181.13	658	1318.14	652.93	1453.08	651	1603.02	635.95	1795.11	671.94	815.06	561.97
120.12	629.04	300.08	600.05	424.09	612.03	532.09	616.03	654.05	635.04	776.08	636.98	974.07	657.99	1041.07	654.98	1181.13	658.05	1318.09	652.96	1453.09	651.05	1603.02	635.97	1795.07	671.94	815.06	561.97
120.09	629.04	300.04	600.11	424.04	612.05	532.09	616.05	654.04	635.05	776.08	637	974.07	658	1041.09	655.01	1181.14	658.07	1318.1	652.99	1453.07	651.05	1603.02	635.98	1795.08	671.96	815.05	562.02
120.09	629.09	300.02	600.25	424.06	612.18	532.06	616.15	654.04	635.18	776.08	637.14	974.08	658.13	1041.07	655.13	1181.1	658.2	1318.11	653.12	1453.06	651.19	1603.02	636.08	1795.07	672.06	815.06	562.11
120.1	629.1	300.03	600.27	424.06	612.19	532.08	616.17	654.05	635.2	776.09	637.15	974.09	658.14	1041.08	655.15	1181.11	658.22	1318.1	653.13	1453.07	651.2	1603.01	636.1	1795.07	672.08	815.07	562.13
120.09	629.09	300.01	600.2	424.07	612.15	532.07	616.13	654.04	635.16	776.08	637.14	974.08	658.1	1041.07	655.1	1181.12	658.2	1318.1	653.11	1453.05	651.17	1603.01	636.07	1795.06	672.04	815.04	562.07
120.07	629.06	300	600.15	424.04	612.03	532.03	616.04	654.01	635.06	776.06	636.98	974.07	658.06	1041.05	655.03	1181.09	658.07	1318.07	652.98	1453.05	651.09	1603	635.99	1795.05	672.01	815.02	561.98
120.1	629.03	300.06	600.05	424.05	612.01	532.08	616.03	654.03	635	776.08	636.98	974.08	657.96	1041.07	655	1181.11	658.04	1318.08	652.96	1453.07	651.02	1603.01	635.96	1795.09	671.94	815.03	561.98
120.09	629.04	300.07	600.05	424.04	612.03	532.06	616.03	654.01	635.03	776.06	636.98	974.07	657.98	1041.07	654.97	1181.09	658.04	1318.08	652.96	1453.07	651.01	1603.01	635.96	1795.06	671.95	815.02	561.98
120.19	629.03	300.1	600.01	424.17	612.03	532.12	616	654.08	635	776.17	636.98	974.14	657.96	1041.15	654.94	1181.15	658.04	1318.16	652.93	1453.09	650.98	1603.09	635.94	1795.09	671.93	815.06	561.96
120.07	629.03	300.02	600.03	424.03	612.02	532.02	616.01	653.99	634.99	776.02	636.97	974.05	657.97	1041.05	654.95	1181.08	658.04	1318.07	652.92	1453.02	651	1603	635.96	1795.02	671.94	815.02	561.97
120.07	629.03	300.02	600	424.04	612.01	532.02	616.01	654	634.98	776.05	636.96	974.07	657.96	1041.06	654.95	1181.08	658.03	1318.07	652.91	1453.04	650.99	1603	635.95	1795.03	671.93	815.02	561.95
120.07	629.03	300.02	600.03	424.04	612.02	532.02	616.03	654	635.02	776.04	636.97	974.06	657.97	1041.06	654.98	1181.08	658.03	1318.07	652.92	1453.05	651.01	1603	635.97	1795.04	671.94	815.01	561.97
120.1	628.92	300.14	599.72	424.05	611.82	532.06	615.82	654.06	634.75	776.07	636.78	974.08	657.66	1041.1	654.72	1181.09	657.82	1318.12	652.67	1453.07	650.73	1603.01	635.73	1795.06	671.79	815.01	561.81
120.1	628.93	300.09	599.57	424.05	611.83	532.06	615.82	654.05	634.74	776.07	636.79	974.07	657.38	1041.1	654.74	1181.09	657.81	1318.11	652.44	1453.07	650.74	1603.01	635.74	1795.05	671.79	815.02	561.73
120.11	628.9	300.07	599.42	424.05	611.68	532.08	615.73	654.06	634.58	776.08	636.59	974.1	657.26	1041.1	654.56	1181.12	657.66	1318.11	652.27	1453.08	650.6	1603.03	635.68	1795.07	671.68	815.04	561.7
120.1	628.95	300.04	599.69	424.07	611.82	532.06	615.86	654.03	634.55	776.1	636.44	974.08	657.46	1041.09	654.45	1181.1	657.83	1318.11	652.52	1453.07	650.5	1603.02	635.81	1795.08	671.81	815.03	561.83
119.98	628.99	299.96	599.91	423.94	611.86	531.95	615.93	653.93	634.67	775.97	636.55	973.97	657.88	1040.99	654.57	1180.98	657.92	1318.01	652.88	1452.96	650.68	1602.93	635.87	1794.97	671.85	814.92	561.85
119.99	628.92	299.98	599.75	423.96	611.79	531.97	615.81	653.95	634.73	775.95	636.75	973.98	657.69	1041	654.69	1181	657.78	1318.04	652.67	1452.99	650.74	1602.95	635.76	1794.99	671.75	814.92	561.75
120.11	628.87	300.12	599.57	424.07	611.65	532.07	615.67	654.04	634.58	776.08	636.59	974.11	657.47	1041.11	654.49	1181.13	657.61	1318.14	652.43	1453.08	650.56	1603.05	635.6	1795.13	671.63	815.03	561.64
120.02	628.94	299.97	599.59	423.96	611.81	531.98	615.83	653.92	634.53	775.97	636.77	973.98	657.42	1040.99	654.43	1181.03	657.44	1318.01	652.46	1452.99	650.45	1602.93	635.31	1795.02	671.78	814.96	561.76
120.08	628.9	300.04	599.69	424.05	611.69	532.03	615.78	653.98	634.38	776.01	636.6	974.05	657.27	1041.03	654.28	1181.09	657.31	1318.08	652.28	1453.06	650.34	1602.99	635.21	1795.04	671.69	814.97	561.71
120.04	628.94	300.02	599.77	424	611.8	531.99	615.8	653.95	634.5	776	636.41	974	657.39	1041	654.42	1181.02	657.45	1318.05	652.45	1453.01	650.46	1602.93	635.32	1795.02	671.8	814.95	561.75
120.08	628.97	300.05	599.91	424.04	611.87	532.04	615.9	654	634.86	776.04	636.54	974.06	657.55	1041.02	654.5	1181.08	657.86	1318.07	652.76	1453.04	650.83	1603.01	635.37	1795.04	671.84	814.99	561.86
120.07	629.02	300.02	599.97	424.04	612	532.04	616.01	653.98	634.99	776.01	636.93	974.06	657.93	1041.03	654.93	1181.07	657.98	1318.06	652.92	1453.03	650.96	1602.98	635.51	1795.04	671.95	815	561.91
120.07	629.06	299.98	600.17	424.05	612.12	532.05	616.15	654	635.14	776.02	637.11	974.07	658.04	1041.05	655.08	1181.07	658.13	1318.07	653.06	1453.03	651.12	1603.02	636.06	1795.04	672.03	815.01	562.05
120.08	629.05	300.03	600.13	424.06	612.11	532.07	616.13	654.03	635.14	776.05	637.09	974.09	658.06	1041.08	655.05	1181.1	658.12	1318.09	653.06	1453.06	651.14	1603.06	636.44	1795.14	672	815.03	562.03
120.06	629.06	299.98	600.18	424.05	612.12	532.04	616.12	653.99	635.16	776.03	637.1	974.06	658.07	1041.04	655.07	1181.08	658.13	1318.06	653.07	1453.03	651.14	1603.05	636.47	1795.03	672.02	815.01	562.05
120.09	629.01	300.05	599.99	424.04	611.99	532.06	616.02	654.05	634.99	776.06	636.95	974.1	657.92	1041.08	654.94	1181.12	657.98	1318.1	652.9	1453.07	650.98	1603.06	636.25	1795.1	671.94	815.05	561.94
119.98	629.01	299.98	600.01	424.02	611.97	531.97	616.01	653.96	634.98	775.96	636.94	974.06	657.91	1041.01	654.93	1181	657.97	1318.02	652.9	1453.03	650.98	1602.97	635.95	1795.01	671.93	814.94	561.94
120.11	629.01	300.1	599.98	424.13	611.96	532.09	616.01	654.06	634.96	776.09	636.94	974.14	657.91	1041.11	654.9	1181.14	657.97	1318.09	652.9	1453.06	650.96	1603.05	635.93	1795.13	671.93	815.05	561.93
120.1	629	300.04	600.01	424.06	611.99	532.02	615.97	654.01	635.01	776.04	636.94	974.09	657.96	1041.05	654.96	1181.06	658.01	1318.05	652.94	1453.06	650.99	1603.02	635.96	1795.08	671.94	815	561.98
120.11	629.07	300.02	600.07	424.05	612.04	532.02	616.08	654.01	635.09	776.05	637.05	974.09	658	1041.07	655.04	1181.07	658.05	1318.06	652.99	1453.05	651.06	1603	636	1795.08	671.97	815.02	562.05
120.16	629.03	300.1	600.02	424.07	612.02	532.07	615.98	654.06	635.03	776.15	636.95	974.12	657.99	1041.11	654.99	1181.1	658.04	1318.11	652.98	1453.09	651.01	1603.05	635.96	1795.15	671.96	815.09	561.97
120.03	629	300.04	599.96	424	611.98	531.97	615.97	653.97	634.97	776	636.93	974.01	657.9	1041.04	654.95	1181.02	657.95	1318.07	652.92	1453.01	650.98	1602.98	635.94	1795.03	671.93	814.96	561.95
120.13	628.98	300.09	599.9	424.07	611.88	532.03	615.87	654.03	634.91	776.06	636.85	974.12	657.82	1041.05	654.84	1181.07	657.92	1318.08	652.79	1453.06	650.85	1603.01	635.86	1795.06	671.85	815	561.87
120.04	628.99	300.05	600	424.07	612	532.01	615.97	654	634.95	776.05	636.93	974.05	657.94	1041.04	654.95	1181.05	657.98	1318.06	652.94	1453.05	651	1603.01	635.97	1795.07	671.92	814.98	561.95
120.09	629.04	300.05	600.03	424.03	612	532.01	615.97	654.01	635.01	776.05	636.97	974.07	657.96	1041.06	654.98	1181.05	658	1318.06	652.95	1453.05	651	1603	635.98	1795.07	671.93	815.01	561.98
120.02	629.05	299.98	600.11	424	612.04	532	616.01	653.97	635.09	776.03	636.99	974.04	657.97	1041.03	655.03	1181.05	658.09	1318.04	652.98	1453.04	651.05	1602.99	635.98	1795.03	672.01	814.97	562.01
120.02	629.05	299.99	600.21	423.99	612.08	531.96	616.09	653.96	635.12	775.99	637.07	974.02	658.09	1041.01	655.07	1181.02	658.12	1318.02	653.04	1453.03	651.17	1602.98	636.08	1795.03	672.03	814.98	562.09
120.04	629.12	299.99	600.38	423.99	612.23	532	616.21	653.96	635.28	776.01	637.22	974.02	658.23	1041.02	655.23	1181.03	658.27	1318.02	653.17	1453.04	651.27	1602.97	636.17	1795.02	672.12	815.01	562.18
120	629.13	300.02	600.61	423.99	612.24	531.96	616.23	653.91	635.32	776	637.23	974.01	658.24	1041	655.25	1181.01	658.28	1317.99	653.23	1453.02	651.28	1602.96	636.2	1795.03	672.12	814.99	562.2
120.04	629.14	300.03	600.62	423.99	612.26	531.99	616.27	653.95	635.37	776.02	637.31	974.02	658.27	1041.02	655.29	1181.03	658.31	1318	653.24	1453.03	651.3	1602.96	636.22	1795.03	672.14	815	562.23
120.04	629.14	300.02	600.65	423.98	612.27	531.98	616.27	653.94	635.36	776.01	637.3	974	658.29	1041.01	655.31	1181.02	658.32	1317.98	653.26	1453.02	651.3	1602.96	636.21	1795.02	672.14	814.98	562.21
120.15	629.12	300.1	600.54	424.12	612.27	532.05	616.23	654.04	635.32	776.15	637.27	974.12	658.23	1041.11	655.24	1181.13	658.31	1318.13	653.21	1453.1	651.27	1603.04	636.18	1795.11	672.14	815.08	562.18
120.1	629.13	300.03	600.35	424.09	612.29	532.03	616.24	654	635.32	776.03	637.26	974.1	658.25	1041.05	655.24	1181.1	658.31	1318.1	653.23	1453.07	651.28	1602.97	636.2	1795.07	672.13	815.03	562.2
120.08	629.13	300.01	600.37	424.06	612.28	532.01	616.24	653.99	635.34	776.03	637.26	974.04	658.25	1041.04	655.24	1181.02	658.29	1318.07	653.23	1453.03	651.29	1602.97	636.19	1795.05	672.14	815.03	562.2
120.06	629.12	299.99	600.38	423.97	612.27	531.99	616.24	653.96	635.35	776.01	637.26	974.02	658.28	1041.02	655.29	1181.02	658.29	1318.04	653.24	1453.01	651.31	1602.97	636.19	1795.02	672.15	815	562.19
120.04	629.09	299.92	600.26	423.96	612.23	531.96	616.17	653.93	635.25	775.99	637.15	974	658.19	1040.99	655.21	1180.99	658.24	1318	653.16	1453	651.26	1602.95	636.16	1795	672.08	814.98	562.12
120.13	629.13	300.01	600.37	424.09	612.27	532.06	616.25	654	635.32	776.11	637.3	974.04	658.26	1041.09	655.24	1181.1	658.27	1318.09	653.24	1453.06	651.3	1602.99	636.18	1795.09	672.12	815.04	562.2
120.02	629.16	299.93	600.56	423.98	612.43	531.98	616.32	653.94	635.47	775.99	637.35	974.01	658.38	1040.99	655.4	1181	658.41	1318.02	653.35	1453.01	651.44	1602.94	636.3	1794.97	672.21	814.96	562.26
120.11	629.12	300.06	600.57	424.06	612.64	532	616.26	654.02	635.61	776.03	637.3	974.05	658.25	1041.05	655.57	1181.09	658.61	1318.07	653.23	1453.05	651.61	1602.99	636.18	1795.07	672.14	815.05	562.19
120.09	629.13	300.06	600.62	424.03	612.67	532.02	616.26	654.02	635.62	776.05	637.33	974.06	658.28	1041.07	655.61	1181.08	658.63	1318.09	653.25	1453.05	651.63	1603	636.21	1795.07	672.14	815.04	562.22
120.08	629.13	300.04	600.48	424.01	612.53	532.01	616.19	653.99	635.49	776.04	637.18	974.05	658.23	1041.06	655.44	1181.04	658.6	1318.07	653.21	1453.06	651.53	1602.99	636.15	1795.06	672.12	815.03	562.11
120.1	629.14	300.03	600.34	424.06	612.26	532.05	616.21	654.02	635.29	776.08	637.21	974.06	658.23	1041.08	655.21	1181.05	658.59	1318.08	653.21	1453.07	651.25	1603.01	636.16	1795.1	672.12	815.05	562.17
120.02	629.14	299.94	600.47	424.04	612.3	532	616.31	653.95	635.39	776.04	637.37	974.01	658.34	1041.03	655.34	1181.02	658.65	1318.06	653.28	1453.05	651.39	1602.97	636.25	1795.02	672.14	815.02	562.23
120.1	629.14	300.08	600.61	424.05	612.29	532.03	616.28	654.01	635.35	776.07	637.23	974.06	658.24	1041.07	655.27	1181.06	658.64	1318.08	653.26	1453.06	651.35	1602.99	636.21	1795.06	672.14	815.03	562.22
120.11	629.08	300.07	600.37	424.04	612.12	532.04	616.14	654.02	635.17	776.09	637.14	974.08	658.09	1041.09	655.11	1181.11	658.42	1318.11	653.08	1453.06	651.18	1603.02	636.09	1795.06	672.04	815.06	562.09
120.08	629.12	299.99	600.38	424.06	612.24	532.02	616.24	653.97	635.29	776.06	637.21	974.05	658.24	1041.04	655.24	1181.06	658.25	1318.1	653.25	1453.04	651.26	1603	636.17	1795.05	672.12	815.04	562.18
120.12	629.09	300.05	600.15	424.06	612.09	532.04	616.11	654.02	635.14	776.09	637.07	974.07	658.07	1041.08	655.09	1181.13	658.11	1318.11	653.08	1453.07	651.12	1603.03	636.05	1795.08	672.02	815.06	562.06
120.13	628.98	300.07	599.94	424.05	611.95	532.05	615.95	654.02	634.9	776.1	636.9	974.08	657.88	1041.08	654.88	1181.1	657.94	1318.13	652.88	1453.07	650.91	1603.03	635.91	1795.09	671.9	815.05	561.88
120.15	628.93	300.18	599.77	424.11	611.78	532.11	615.8	654.06	634.75	776.13	636.74	974.14	657.74	1041.13	654.73	1181.16	657.77	1318.22	652.7	1453.12	650.76	1603.05	635.78	1795.15	671.81	815.1	561.76
120.11	628.88	300.13	599.62	424.03	611.65	532.05	615.7	653.99	634.6	776.01	636.62	974.03	657.56	1041.02	654.59	1181.04	657.58	1318.09	652.5	1453.03	650.61	1603	635.67	1795.06	671.7	814.99	561.63
120.11	628.82	300.07	599.24	424.03	611.48	532.03	615.56	653.98	634.23	776.05	636.13	974.05	657.12	1041.04	654.13	1181.07	657.19	1318.08	652.12	1453.05	650.17	1603.01	635.49	1795.06	671.61	815	561.53
120.11	628.78	300.06	599.15	424.05	611.09	532.05	615.09	654	634.09	776.06	636.01	974.05	656.97	1041.05	654	1181.08	657.05	1318.1	651.99	1453.06	650.03	1603	635.04	1795.07	671.49	815.04	560.99
120.1	628.71	300.05	598.99	424.05	610.95	532.05	614.96	654.01	633.95	776.06	635.87	974.04	656.88	1041.04	653.85	1181.07	656.92	1318.12	651.87	1453.04	649.9	1603	634.91	1795.06	670.9	815.01	560.88
120.1	628.71	300.07	598.99	424.06	610.96	532.06	614.95	654.02	633.94	776.07	635.88	974.05	656.88	1041.06	653.87	1181.08	656.92	1318.15	651.87	1453.05	649.91	1603.01	634.91	1795.08	670.36	815.02	560.88
120.1	628.65	300.1	598.82	424.05	610.83	532.05	614.85	654.03	633.79	776.06	635.71	974.06	656.71	1041.07	653.71	1181.09	656.78	1318.14	651.66	1453.05	649.77	1603.02	634.81	1795.08	670.25	815.03	560.77
120.1	628.66	300.11	598.85	424.04	610.83	532.04	614.86	654.02	633.81	776.07	635.74	974.06	656.72	1041.07	653.72	1181.08	656.79	1318.11	651.42	1453.05	649.8	1603.02	634.81	1795.08	670.25	815.03	560.79
120.15	628.6	300.16	598.65	424.13	610.7	532.13	614.73	654.09	633.64	776.16	635.58	974.15	656.55	1041.15	653.57	1181.17	656.65	1318.24	651.25	1453.1	649.65	1603.1	634.67	1795.17	670.17	815.04	560.66
120	628.6	299.94	598.44	423.91	610.68	531.93	614.71	653.91	633.66	775.93	635.26	973.95	656.27	1040.94	653.25	1180.93	656.64	1317.93	651.26	1452.98	649.67	1602.94	634.7	1794.94	670.17	814.92	560.63
120.14	628.6	300.05	598.43	424.04	610.69	532.06	614.72	654.04	633.64	776.08	635.26	974.09	656.26	1041.07	653.25	1181.07	656.65	1318.12	651.26	1453.06	649.65	1603.03	634.69	1795.08	670.15	815.02	560.66
120.1	628.53	300	598.29	424.02	610.52	532.02	614.57	654.01	633.42	776.06	635.13	974.08	656.1	1041.04	653.1	1181.06	656.45	1318.09	651.1	1453.05	649.48	1603.02	634.55	1795.06	670.07	814.99	560.54
120.02	627.87	299.98	598.38	423.96	610.27	531.97	614.23	653.93	633.34	775.97	635.23	974	656.21	1040.99	653.21	1181.04	656.19	1318.02	651.19	1452.99	649.28	1602.96	634.19	1795.02	670.11	814.96	560.16
120.02	627.09	299.99	598.31	424.05	610.14	532	614.19	653.96	633.21	776.01	635.1	974	656.16	1041.02	653.09	1181.05	656.17	1318.05	651.11	1453.04	649.23	1603	634.08	1795.04	670.06	814.99	560.07
120.02	626.56	299.99	598.28	424.03	610.17	532	614.2	653.95	633.2	776.01	635.14	974.01	656.19	1041.02	653.1	1181.05	656.17	1318.04	651.11	1453.03	649.23	1603	634.1	1795.04	670.07	815	560.09
119.98	626.58	299.94	598.33	423.93	610.28	531.94	614.23	653.9	633.3	775.96	635.18	973.98	656.21	1040.97	653.19	1180.98	656.22	1317.98	651.19	1452.97	649.29	1602.95	634.16	1794.97	670.1	814.97	560.13
120	626.5	299.97	598.22	424.02	610.14	531.97	614.16	653.95	633.17	775.99	635.17	974	656.17	1040.98	653.11	1181.02	656.15	1318.01	651.09	1453.01	649.19	1602.96	634.1	1794.98	670.07	814.96	560.05
120.01	626.54	299.97	598.22	424.01	610.12	531.98	614.16	653.94	633.17	776	635.16	974	656.16	1040.98	653.08	1181.02	656.13	1318.01	651.09	1453.01	649.18	1602.97	634.09	1794.98	670.05	814.96	560.07
120.03	627.05	299.99	598.19	424.02	610.11	531.99	614.12	653.98	633.12	776.01	635.06	974.01	656.09	1041.01	653.04	1181.03	656.11	1318.03	651.06	1453	649.14	1602.97	634.06	1795.02	670.02	814.98	560.06
119.98	627.08	299.91	598.24	423.91	610.19	531.93	614.14	653.89	633.21	775.91	635.15	973.93	656.14	1040.92	653.11	1180.98	656.12	1317.94	651.09	1452.95	649.16	1602.9	634.08	1794.96	670.05	814.92	560.08
119.97	627.07	299.93	598.21	423.95	610.17	531.93	614.13	653.93	633.16	775.95	635.12	973.96	656.1	1040.96	653.06	1181.02	656.1	1317.98	651.07	1452.96	649.16	1602.94	634.07	1794.98	670.03	814.94	560.05
119.98	627.09	299.93	598.22	423.94	610.17	531.94	614.13	653.93	633.19	775.96	635.12	973.96	656.11	1040.98	653.08	1181.02	656.12	1317.98	651.07	1452.99	649.17	1602.95	634.07	1795	670.04	814.95	560.08
119.99	627.08	299.97	598.23	423.97	610.16	531.95	614.13	653.94	633.18	775.99	635.12	973.96	656.12	1040.99	653.06	1181.03	656.13	1317.99	651.07	1452.99	649.16	1602.96	634.05	1795.01	670.04	814.94	560.07
120.11	627.06	300.07	598.18	424.08	610.15	532.05	614.09	654.03	633.11	776.1	635.03	974.1	656.06	1041.09	653.02	1181.13	656.11	1318.14	651.03	1453.06	649.1	1603.04	634.04	1795.1	670.02	815.05	560.05
120.08	627.06	300.04	598.16	424.07	610.13	532.01	614.08	653.99	633.13	776.01	635.04	973.99	656.07	1041	653.03	1181.03	656.1	1318.03	651.03	1453.02	649.11	1602.97	634.04	1795.04	670.01	815.01	560.04
120.07	627.06	300.01	598.17	424.07	610.12	532.01	614.09	653.98	633.13	776.01	635.05	974	656.06	1041.02	653.03	1181.04	656.1	1318.02	651.03	1453.03	649.12	1603.01	634.04	1795.04	670.01	815.01	560.05
120.09	627.05	300.02	598.19	424.06	610.15	532.04	614.14	654	633.18	776.04	635.1	974.07	656.09	1041.05	653.07	1181.09	656.14	1318.03	651.05	1453.05	649.14	1603.02	634.06	1795.06	670.04	815.04	560.06
120.04	627.07	300	598.23	424.05	610.15	531.96	614.12	653.97	633.18	776.02	635.1	974.05	656.1	1041.02	653.07	1181.06	656.13	1318.02	651.05	1453.02	649.16	1602.99	634.08	1795.06	670.04	814.97	560.07
120.07	627.13	300.02	598.34	424.06	610.31	532.06	614.23	654	633.31	776.03	635.24	974.07	656.22	1041.06	653.19	1181.1	656.27	1318.13	651.22	1453.07	649.28	1603.01	634.19	1795.08	670.11	815.05	560.16
120.08	627.09	300.02	598.25	424.05	610.17	532.04	614.2	654	633.27	776.05	635.16	974.07	656.13	1041.07	653.14	1181.09	656.24	1318.13	651.15	1453.08	649.25	1603.02	634.12	1795.07	670.09	815.03	560.13
120.12	627.08	300.04	598.22	424.1	610.18	532.07	614.14	654.05	633.23	776.1	635.16	974.1	656.16	1041.07	653.11	1181.11	656.17	1318.12	651.11	1453.09	649.18	1603.03	634.11	1795.12	670.06	815.06	560.07
120.13	627.07	300.05	598.28	424.11	610.18	532.07	614.15	654.06	633.27	776.1	635.22	974.11	656.2	1041.09	653.18	1181.14	656.22	1318.13	651.16	1453.1	649.22	1603.04	634.11	1795.14	670.07	815.08	560.14
120.08	627.08	300.01	598.26	424.08	610.18	532.04	614.16	654.01	633.26	776.04	635.2	973.99	656.18	1041.03	653.14	1181.06	656.21	1318.07	651.15	1453.04	649.19	1602.97	634.11	1795.03	670.07	815.01	560.13
120.2	627.08	300.1	598.22	424.11	610.18	532.11	614.12	654.1	633.22	776.15	635.17	974.14	656.15	1041.14	653.1	1181.18	656.19	1318.2	651.11	1453.12	649.18	1603.04	634.08	1795.16	670.07	815.08	560.1
120.2	627.08	300.06	598.26	424.12	610.17	532.1	614.14	654.08	633.23	776.12	635.16	974.12	656.15	1041.1	653.14	1181.16	656.19	1318.18	651.12	1453.11	649.22	1603.04	634.1	1795.15	670.09	815.06	560.11
120.07	627.11	300.04	598.3	424.1	610.19	532.05	614.21	654.02	633.31	776.1	635.2	974.09	656.21	1041.06	653.18	1181.14	656.23	1318.14	651.18	1453.09	649.25	1603.01	634.13	1795.11	670.13	815.06	560.12
120.08	627.1	300.03	598.3	424.09	610.19	532.05	614.21	654.03	633.3	776.1	635.2	974.09	656.2	1041.07	653.17	1181.13	656.23	1318.13	651.17	1453.09	649.24	1603.02	634.11	1795.12	670.13	815.06	560.15
120.08	627.15	300.03	598.45	424.11	610.37	532.06	614.3	654.02	633.46	776.08	635.34	974.07	656.39	1041.05	653.31	1181.14	656.38	1318.13	651.34	1453.06	649.41	1603.02	634.24	1795.1	670.2	815.08	560.26
120.11	627.15	300.11	598.67	424.08	610.72	532.06	614.3	654.04	633.7	776.09	635.33	974.09	656.64	1041.07	653.28	1181.13	656.36	1318.14	651.33	1453.09	649.7	1603.03	634.22	1795.14	670.19	815.09	560.24
120.09	627.13	300.09	598.63	424.08	610.7	532.05	614.27	654.04	633.65	776.08	635.3	974.09	656.61	1041.06	653.25	1181.12	656.32	1318.13	651.29	1453.07	649.66	1603.01	634.22	1795.12	670.19	815.07	560.21
120.21	627.13	300.19	598.63	424.17	610.7	532.14	614.26	654.09	633.66	776.17	635.29	974.17	656.59	1041.18	653.25	1181.2	656.33	1318.21	651.29	1453.11	649.63	1603.08	634.2	1795.19	670.18	815.14	560.23
120.07	627.14	300.05	598.66	424	610.71	532.01	614.3	654	633.7	776.05	635.33	974.04	656.63	1041.03	653.31	1181.05	656.34	1318.06	651.32	1453.05	649.68	1602.97	634.25	1795.04	670.19	815.03	560.24
120.06	627.2	300.07	598.75	424.02	610.84	532.01	614.35	654	633.76	776.06	635.44	974.04	656.77	1041.04	653.41	1181.08	656.39	1318.08	651.41	1453.06	649.76	1602.97	634.29	1795.06	670.24	815.04	560.33
120.03	627.14	300.04	598.75	423.99	610.76	531.99	614.35	653.98	633.77	776	635.72	974.04	656.76	1040.98	653.37	1181.06	656.38	1318.05	651.4	1453.02	649.75	1602.94	634.28	1795.03	670.24	814.99	560.29
120.07	627.13	300.08	598.66	424.02	610.73	532.04	614.31	654.05	633.69	776.05	635.7	974.11	656.6	1041.08	653.29	1181.1	656.34	1318.13	651.3	1453.08	649.67	1602.98	634.24	1795.06	670.2	815.09	560.21
120.18	627.2	300.12	598.8	424.04	610.87	532.08	614.44	654.07	633.85	776.09	635.84	974.15	656.53	1041.1	653.46	1181.14	656.54	1318.16	651.44	1453.11	649.83	1603.03	634.33	1795.08	670.28	815.1	560.35
120.07	627.11	300.09	598.58	424.03	610.7	532.02	614.69	654.05	633.62	776.07	635.65	974.03	656.28	1041.06	653.53	1181.09	656.66	1318.17	651.43	1453.06	649.63	1602.99	634.2	1795.09	670.17	815.07	560.19
120.18	627.14	300.1	598.41	424.04	610.7	532.12	614.72	654.09	633.4	776.16	635.67	974.15	656.32	1041.13	653.59	1181.11	656.68	1318.19	651.26	1453.11	649.66	1603.06	634.21	1795.13	670.18	815.12	560.22
120.05	627.13	300.01	598.42	424.03	610.7	532.01	614.73	654	633.44	776.04	635.69	974.04	656.35	1041.04	653.63	1181.1	656.71	1318.12	651.27	1453.06	649.69	1602.97	634.25	1795.07	670.19	815.04	560.22
120.08	627.14	300.03	598.43	424.02	610.72	532.05	614.72	654.05	633.42	776.05	635.68	974.11	656.35	1041.08	653.6	1181.1	656.7	1318.14	651.27	1453.07	649.67	1602.99	634.24	1795.12	670.2	815.06	560.24
120.19	627.15	300.1	598.45	424.15	610.74	532.1	614.73	654.1	633.44	776.15	635.7	974.17	656.35	1041.15	653.62	1181.21	656.74	1318.21	651.31	1453.12	649.7	1603.06	634.24	1795.15	670.2	815.14	560.24
120.09	627.11	300.05	598.27	424.02	610.59	532.04	614.62	654.03	633.31	776.06	635.54	974.12	656.29	1041.09	653.46	1181.09	656.63	1318.18	651.21	1453.04	649.58	1603	634.15	1795.12	670.13	815.1	560.16
120.2	627.16	300.07	598.5	424.08	610.36	532.09	614.75	654.09	633.44	776.11	635.37	974.12	656.32	1041.12	653.28	1181.16	656.66	1318.19	651.19	1453.11	649.18	1603.02	634.03	1795.16	669.93	815.1	560.23
120.05	627.25	300.01	598.91	423.96	610.55	531.99	614.87	653.97	633.84	776	635.45	973.99	656.41	1041	653.36	1181.06	656.68	1318.03	651.12	1453.02	649.01	1602.97	633.89	1795.1	669.54	815.03	560.27
120.2	627.24	300.15	598.85	424.09	610.78	532.12	614.75	654.11	633.69	776.15	635.33	974.13	656.24	1041.13	653.17	1181.18	656.46	1318.23	650.91	1453.11	648.67	1603.07	633.47	1795.25	668.59	815.11	560.19
120.18	627.47	300.12	599.09	424.1	611.01	532.09	614.95	654.07	633.94	776.14	635.55	974.12	656.46	1041.13	653.4	1181.2	656.35	1318.19	651.08	1453.08	648.65	1603.03	633.15	1795.21	668.16	815.1	560.32
120.21	628.02	300.16	598.94	424.11	610.89	532.12	614.9	654.1	633.87	776.13	635.75	974.15	656.66	1041.16	653.61	1181.2	656.21	1318.21	650.9	1453.1	648.68	1603.05	632.94	1795.25	667.91	815.16	560.28
120.09	628.02	300.09	598.99	424.06	610.93	532.04	614.93	654.02	633.93	776.03	635.89	974.11	656.74	1041.05	653.68	1181.1	656.23	1318.17	650.89	1453.07	648.47	1603.02	632.73	1795.2	667.55	815.05	560.28
120.11	628.04	300.08	599.06	424.05	610.95	532.05	614.94	654.04	633.92	776.05	635.89	974.12	656.72	1041.08	653.64	1181.16	656.19	1318.17	650.71	1453.08	648.01	1603.03	632.52	1795.23	666.7	815.11	560.28
120.12	628.11	300.09	599.25	424.07	611.07	532.07	615.03	654.05	633.97	776.07	635.88	974.12	656.72	1041.09	653.64	1181.16	656.17	1318.17	650.7	1453.09	647.92	1602.99	631.88	1795.24	666.01	815.12	560.29
120.08	628.19	300	599.34	424.04	611.14	532.06	615.05	654.01	634.01	776.04	635.89	974.1	656.67	1041.08	653.65	1181.1	656.08	1318.13	650.56	1453.07	647.74	1602.94	631.13	1795.2	665.16	815.07	560.32
120.2	628.17	300.13	599.29	424.16	611.13	532.17	615.05	654.12	633.99	776.18	635.88	974.21	656.66	1041.19	653.6	1181.23	656.09	1318.26	650.21	1453.14	647.62	1603.02	630.66	1795.34	664.51	815.18	560.3
120.07	628.13	300.03	599.31	424.03	611.12	532.05	615.06	654.01	634.02	776.05	635.91	974.08	656.72	1041.08	653.7	1181.1	656.13	1318.11	650.35	1453.06	647.48	1602.94	630.9	1795.26	664.69	815.07	560.32
120.17	628.07	300.1	599.09	424.12	610.99	532.11	614.96	654.05	633.9	776.15	635.77	974.16	656.58	1041.14	653.55	1181.21	656.02	1318.14	650.23	1453.12	647.33	1602.98	631.06	1795.3	665.06	815.12	560.23
120.14	628.18	300.04	599.37	424.09	611.17	532.08	615.11	654.05	634.08	776.12	635.95	974.13	656.55	1041.12	653.45	1181.17	656.14	1318.15	650.23	1453.09	647.29	1602.97	630.89	1795.31	664.76	815.11	560.38
120.18	628.21	300.14	599.57	424.09	611.17	532.1	615.1	654.09	634.04	776.16	635.91	974.15	656.61	1041.15	653.22	1181.18	655.84	1318.25	649.54	1453.13	646.27	1602.97	629.13	1795.51	662.3	815.12	560.29
120.08	628.66	300.05	600.04	424.08	611.6	532.03	615.34	654.01	634.28	776.06	636.06	974.13	656.83	1041.06	653.42	1181.15	655.98	1318.15	649.57	1453.06	646.11	1602.88	628.76	1795.73	661.16	815.08	560.42
120.09	629.13	300.04	600.03	424.05	611.87	532.04	615.75	654	634.27	776.07	636.05	974.12	656.81	1041.09	653.7	1181.14	656	1318.13	649.81	1453.06	646.57	1602.94	629.45	1795.7	662.14	815.04	560.84
120.1	629.73	300.14	599.78	424.04	611.71	532.07	615.62	654.02	634.15	776.1	635.97	974.12	656.78	1041.11	653.62	1181.14	655.85	1318.17	649.45	1453.08	645.99	1602.94	628.6	1795.76	661.14	815.05	560.8
120.05	629.76	300.01	599.96	424.01	611.88	532.02	615.8	653.96	634.38	775.99	636.18	974.1	656.93	1041.05	653.78	1181.1	655.83	1318.03	648.95	1453.04	645.06	1602.84	627.01	1795.74	658.64	814.97	560.94
120.04	629.93	299.99	600.22	424.02	612.01	532.02	615.84	654	634.6	776	636.04	974.11	656.74	1041.07	653.56	1181.1	655.6	1318.14	648.44	1453.05	644.22	1602.83	625.99	1795.77	656.9	814.97	560.8
120.06	630.14	300.01	600.76	424.02	612.2	532.02	616	654.02	634.78	776.11	636.18	974.11	656.75	1041.08	653.3	1181.15	655.33	1318.11	648.71	1453.06	644.58	1602.9	626.38	1795.73	657.11	815	560.83
120.05	630.08	300.01	600.81	424.02	612.19	532.01	616	653.99	634.78	776	636.18	974.09	656.83	1041.05	653.4	1181.14	655.34	1318.09	648.81	1453.03	644.62	1602.81	626.06	1795.73	657	814.98	560.9
120.1	629.85	300.08	600.24	424.04	611.92	532.06	615.86	654.04	634.62	776.11	636.16	974.1	656.81	1041.09	653.35	1181.16	655.32	1318.15	648.65	1453.05	644.42	1602.88	625.91	1795.8	656.77	815.01	560.88
120.08	629.84	300.01	600.08	424.04	611.94	532.02	615.87	653.99	634.68	776	636.18	974.09	656.94	1041.03	653.5	1181.14	655.49	1318.09	648.87	1453.04	644.42	1602.8	626.14	1795.72	657	815.01	560.95
120.07	629.99	299.97	600.47	424.01	612.11	532.03	616	653.99	634.82	776.01	636.2	974.1	656.93	1041.05	653.76	1181.11	655.76	1318.09	648.82	1453.03	644.27	1602.82	626	1795.73	656.87	814.99	560.95
120.07	630.18	300.02	601.03	424.04	612.32	532.05	616.14	654.01	634.87	776.05	636.22	974.11	656.91	1041.12	653.73	1181.12	655.62	1318.14	648.58	1453.05	644.03	1602.86	625.67	1795.84	656.41	815.02	560.92
120.07	630.25	300.04	601.35	424.02	612.87	532.03	616.25	654	635.05	776.06	636.41	974.11	657.05	1041.1	653.88	1181.14	655.77	1318.12	648.37	1453.05	644	1602.84	625.08	1795.82	655.71	815.03	561.06
120.12	630.04	300.14	600.89	424.05	612.64	532.09	616.12	654.06	634.89	776.16	636.6	974.19	656.9	1041.17	653.76	1181.22	655.61	1318.18	648.17	1453.1	643.68	1602.88	624.76	1795.87	654.79	815.1	560.97
120	630.02	299.99	600.78	423.93	612.62	531.97	616.11	653.95	634.94	776.01	636.76	974.04	657.05	1041.02	653.88	1181.05	655.72	1318.04	648.18	1453	643.41	1602.75	624.31	1795.74	654.1	814.98	561.04
120.12	630.12	300.04	601.02	424.03	612.8	532.05	616.24	654.03	635.07	776.05	636.78	974.16	657.06	1041.1	653.89	1181.18	655.73	1318.12	648.22	1453.09	643.4	1602.85	624.3	1795.83	653.63	815.07	561.07
120.02	630.33	299.95	601.3	423.95	612.95	532	616.32	653.97	635.12	776.04	636.78	974.05	657.06	1041.07	653.89	1181.08	655.73	1318.11	648.22	1453.02	643.43	1602.75	624.34	1795.81	653.76	815	561.05
120.16	631	300.1	601.47	424.1	612.95	532.06	616.27	654.06	635.1	776.15	636.79	974.19	657.02	1041.14	653.84	1181.21	655.68	1318.15	648.2	1453.11	643.39	1602.87	624.3	1795.85	654.12	815.06	561.03
120.05	631.56	300.03	601.2	423.96	612.8	532	616.18	653.99	635.08	776.01	636.78	974.05	657.05	1041.06	653.88	1181.09	655.7	1318.11	648.2	1453.01	643.37	1602.77	624.27	1795.83	654.03	815.02	561.04
120.02	631.3	300.01	600.75	423.97	612.61	532.01	616.07	654	634.93	776.01	636.68	974.07	657.01	1041.07	653.83	1181.09	655.55	1318.1	648.04	1453.02	643.14	1602.75	623.99	1795.82	653.72	815.01	561.01
120.02	630.95	299.96	601.07	424.01	612.62	532.02	616.34	653.99	635.19	776.03	636.87	974.06	657.17	1041.06	653.98	1181.12	655.4	1318.1	648.18	1453.02	643.15	1602.77	623.95	1795.81	653.06	815.03	561.12
120.05	631.06	300	601.44	423.99	613.03	532.01	616.78	654.01	635.17	776.05	636.84	974.1	657.03	1041.09	653.85	1181.14	655.24	1318.14	647.99	1453.03	642.99	1602.78	623.7	1795.83	652.31	815.04	561.02
120.04	630.73	300.03	600.75	423.99	612.6	532.02	616.55	653.99	635.02	776.02	636.81	974.09	657.04	1041.04	653.88	1181.13	655.26	1318.08	648.03	1453.01	643	1602.77	623.41	1795.82	652.35	815.01	561.08
120.01	629.58	300.01	599.77	424	611.88	532.01	615.87	653.96	634.83	776	636.73	974.08	657.14	1041.03	653.93	1181.11	655.41	1318.04	648.15	1453.01	643.17	1602.75	623.61	1795.77	652.53	814.97	561.09
120.01	628.74	299.99	599.23	424.02	611.33	532.01	615.32	653.97	634.74	776	636.64	974.08	657.1	1041.02	653.94	1181.1	655.72	1318.06	648.14	1453.02	643.13	1602.73	623.93	1795.78	653.01	814.97	561.07
120.03	628.1	300.03	599.57	424.05	611.49	532.04	615.45	654.01	634.77	776.03	636.7	974.08	657.05	1041.07	653.92	1181.1	655.73	1318.08	648.1	1453.05	643.15	1602.78	623.89	1795.81	652.99	815.01	561.09
119.99	628.58	299.96	600.26	423.95	611.94	531.96	615.77	653.92	634.97	775.94	636.83	973.98	657.13	1041.01	653.98	1181.04	655.75	1318.02	648.11	1452.96	643.16	1602.74	623.9	1795.77	653.01	814.93	561.13
120.12	629.25	300.12	600.69	424.08	612.27	532.07	616.1	654.05	634.98	776.09	636.83	974.16	657.1	1041.14	653.94	1181.19	655.7	1318.19	648.09	1453.08	643.14	1602.85	623.87	1795.9	652.96	815.08	561.13
120	629.85	300.04	600.32	424.02	612.44	532	616.01	654.01	634.93	776.04	636.79	974.09	657.09	1041.05	653.93	1181.1	655.7	1318.08	648.06	1453.04	643.09	1602.75	623.86	1795.8	652.94	815	561.1
120	629.6	300.06	599.81	424.02	612.17	532.01	615.94	654.01	634.9	776.05	636.78	974.08	657.15	1041.06	653.99	1181.11	655.84	1318.08	648.17	1453.04	643.22	1602.75	623.97	1795.82	652.98	814.99	561.16
120.02	628.46	300.08	598.83	424	611.36	532.04	615.63	654.02	634.55	776.06	636.59	974.09	657.04	1041.08	653.91	1181.11	655.68	1318.09	648.08	1453.06	643.13	1602.75	623.92	1795.82	652.97	815.01	561.06
120.02	627.64	300.1	598.36	424.03	610.93	532.05	615.18	654.01	634.32	776.07	636.29	974.08	657.19	1041.08	654.03	1181.11	655.84	1318.08	648.26	1453.06	643.31	1602.76	624.05	1795.83	653.08	815.03	561.17
120.02	626.92	300.09	598.32	424.05	610.64	532.03	615.17	654.01	634.35	776.06	636.4	974.07	657.24	1041.07	654.08	1181.1	655.91	1318.09	648.3	1453.04	643.36	1602.76	624.09	1795.81	653.11	815	561.2
120.01	626.12	300.07	598.21	424.05	610.63	532.04	615.13	654.02	634.32	776.05	636.38	974.08	657.19	1041.09	654.06	1181.11	655.86	1318.1	648.27	1453.05	643.26	1602.77	623.99	1795.82	653	815	561.19
120.06	625.83	300.09	598.38	424.15	610.96	532.1	615.22	654.04	634.53	776.12	636.49	974.1	657.35	1041.14	654.19	1181.15	655.97	1318.14	648.36	1453.08	643.39	1602.81	624.02	1795.85	653.01	815.05	561.3
120.01	625.39	300.09	598.03	424.02	610.79	532.07	615.05	654.01	634.53	776.06	636.63	974.04	657.18	1041.05	654.03	1181.12	655.82	1318.11	648.18	1453.05	643.18	1602.76	623.88	1795.84	652.9	815.02	561.16
120.06	625.26	300.23	597.97	424.13	610.76	532.13	615.05	654.08	634.58	776.09	636.72	974.14	657.32	1041.15	654.13	1181.19	655.94	1318.17	648.33	1453.08	643.34	1602.81	623.99	1795.89	652.95	815.1	561.26
120.04	625.17	300.13	597.87	424.03	610.72	532.07	615.02	654.01	634.53	776.06	636.73	974.06	657.33	1041.07	654.15	1181.13	655.95	1318.06	648.37	1453.05	643.39	1602.72	624.04	1795.84	653.04	815.01	561.27
120.03	625.1	300.14	597.65	424.02	610.53	532.05	614.9	654	634.31	776.05	636.55	974.07	657.2	1041.06	654.04	1181.11	655.83	1318.07	648.35	1453.05	643.38	1602.71	624.04	1795.84	653.1	815	561.14
120.04	625.19	300.14	597.77	424.15	610.36	532.09	615.05	654.04	634.34	776.08	636.45	974.09	657.39	1041.09	654.23	1181.16	656.01	1318.12	648.61	1453.06	643.69	1602.81	624.31	1795.86	653.31	815.04	561.3
120.05	625.05	300.17	597.63	424.14	610.15	532.08	614.9	654.04	634.13	776.08	636.26	974.1	657.43	1041.11	654.03	1181.14	655.84	1318.16	648.56	1453.06	643.72	1602.81	624.53	1795.87	653.21	815.03	561.17
120.08	625.01	300.19	597.48	424.15	610.15	532.13	614.9	654.04	634.21	776.12	636.42	974.12	657.37	1041.13	654.18	1181.17	655.99	1318.18	648.76	1453.07	643.89	1602.82	624.72	1795.91	653.29	815.08	561.27
120.07	624.73	300.2	596.66	424.12	609.72	532.08	614.62	654.04	634.05	776.1	636.56	974.11	657.35	1041.11	654.16	1181.15	655.98	1318.13	648.74	1453.04	643.84	1602.81	624.59	1795.88	653.18	815.06	561.25
120.09	623.77	300.29	595.76	424.16	608.99	532.14	613.93	654.06	633.85	776.1	636.51	974.12	657.27	1041.09	654.1	1181.16	655.95	1318.16	648.63	1453.05	643.76	1602.82	624.52	1795.89	653.09	815.06	561.24
120.1	622.76	300.26	595.18	424.18	608.49	532.16	613.53	654.07	633.84	776.1	636.51	974.11	657.34	1041.1	654.17	1181.16	655.98	1318.13	648.76	1453.05	643.82	1602.81	624.14	1795.89	653.1	815.07	561.24
120.09	622	300.24	595.13	424.17	608.35	532.13	613.45	654.03	633.77	776.11	636.47	974.09	657.31	1041.08	654.15	1181.14	655.99	1318.13	648.76	1453.03	643.83	1602.81	624.15	1795.84	653.15	815.04	561.23
120.07	621.28	300.23	595.14	424.17	608.38	532.12	613.46	654.01	633.81	776.09	636.19	974.07	657.34	1041.05	654.19	1181.12	656.03	1318.08	648.81	1453.03	643.95	1602.81	624.32	1795.83	653.29	815.03	561.35
120.07	621.11	300.24	594.82	424.16	608.19	532.12	613.31	654.02	633.67	776.07	636.15	974.06	657.32	1041.05	654.16	1181.11	656.02	1318.07	648.82	1453.03	643.96	1602.78	624.42	1795.83	653.42	814.99	561.27
120.08	621.1	300.26	594.84	424.17	608.23	532.13	613.31	654.05	633.75	776.08	636.16	974.06	657.38	1041.05	654.25	1181.13	656.13	1318.07	648.98	1453.04	644.11	1602.78	624.95	1795.84	654.09	815.03	561.32
120.11	621.1	300.26	594.82	424.19	608.23	532.15	613.32	654.06	633.74	776.12	636.17	974.11	657.41	1041.09	654.25	1181.15	656.14	1318.1	648.97	1453.06	644.12	1602.79	624.96	1795.86	654.65	815.06	561.32
120.15	621.05	300.4	594.77	424.31	608.12	532.21	613.27	654.12	633.63	776.23	636.15	974.18	657.37	1041.11	654.18	1181.18	656.09	1318.17	648.91	1453.09	644.02	1602.83	624.83	1795.95	654.54	815.15	561.28
120.13	621.05	300.7	594.91	424.18	608.24	532.19	613.28	654.08	633.68	776.12	636.15	974.16	657.36	1041.09	654.23	1181.17	656.09	1318.13	648.89	1453.07	644.02	1602.82	624.82	1795.88	654.48	815.05	561.29
120.13	621.05	300.81	594.88	424.21	608.14	532.18	613.27	654.07	633.68	776.13	636.15	974.14	657.34	1041.09	654.19	1181.17	656.05	1318.15	648.85	1453.07	643.92	1602.82	624.72	1795.87	653.87	815.07	561.3
120.15	621	300.87	594.71	424.35	608.14	532.24	613.26	654.15	633.64	776.25	636.12	974.17	657.33	1041.16	654.17	1181.2	656.03	1318.31	648.77	1453.12	643.9	1602.88	624.69	1795.96	653.24	815.11	561.27
120.14	620.94	300.87	594.5	424.22	608.11	532.23	613.22	654.11	633.62	776.15	636.12	974.16	657.35	1041.11	654.22	1181.18	656.06	1318.18	648.89	1453.06	644	1602.87	624.69	1795.87	653.32	815.1	561.28
120.17	620.82	300.81	594.15	424.32	607.94	532.27	613.17	654.14	633.62	776.18	636.2	974.14	657.51	1041.13	654.32	1181.22	656.14	1318.2	648.96	1453.08	644.09	1602.83	624.88	1795.89	653.43	815.11	561.34
120.08	620.69	300.84	593.98	424.27	607.82	532.23	613.05	654.1	633.54	776.09	636.18	974.03	657.77	1041.1	654.31	1181.14	656.14	1318.16	648.97	1453.03	644.09	1602.76	624.89	1795.87	654.01	815.08	561.33
120.11	620.58	300.86	593.77	424.27	607.67	532.27	612.99	654.13	633.19	776.22	636.09	974.14	657.75	1041.12	654.31	1181.25	656.13	1318.17	648.95	1453.07	644.07	1602.83	624.89	1795.87	653.98	815.1	561.35
120.1	619.78	300.87	593.57	424.24	607.64	532.24	612.96	654.07	633.19	776.09	636.15	974.07	657.78	1041.04	654.36	1181.16	656.19	1318.12	648.99	1453.03	644.19	1602.77	624.94	1795.85	654.05	815.08	561.37
120.1	618.97	300.82	593.14	424.22	607.45	532.24	612.83	654.09	633.13	776.12	636.11	974.08	657.77	1041.06	654.35	1181.17	656.18	1318.13	649	1453.03	644.17	1602.77	624.95	1795.86	654.06	815.08	561.38
120.11	618.14	300.86	592.98	424.27	606.98	532.25	612.79	654.1	633.11	776.12	636.1	974.08	657.77	1041.08	654.34	1181.19	656.17	1318.12	649	1453.03	644.16	1602.77	624.96	1795.87	654.07	815.09	561.36
120.12	617.46	300.86	592.98	424.28	607	532.24	612.8	654.1	633.09	776.13	636.09	974.08	657.79	1041.1	654.37	1181.18	656.19	1318.13	649.06	1453.04	644.29	1602.78	625.11	1795.87	654.2	815.07	561.38
120.17	618.65	300.84	593.62	424.34	607.33	532.34	612.97	654.14	633.24	776.24	636.09	974.18	657.79	1041.2	654.34	1181.23	656.18	1318.18	649.04	1453.07	644.27	1602.86	625.08	1795.88	654.2	815.17	561.37
120.11	619.64	300.82	594.19	424.28	608.02	532.26	613.18	654.07	633.41	776.15	636.25	974.17	657.8	1041.11	654.35	1181.21	656.19	1318.16	649.05	1453.06	644.25	1602.82	625.07	1795.88	654.2	815.14	561.37
120.09	620.65	300.89	593.92	424.24	608.05	532.23	613.06	654.09	633.61	776.15	636.22	974.1	657.84	1041.1	654.39	1181.19	656.22	1318.13	649.06	1453.04	644.26	1602.82	625.09	1795.85	654.21	815.1	561.42
120.12	620.04	300.89	593.16	424.27	607.46	532.26	612.87	654.12	633.32	776.18	636.08	974.12	657.8	1041.13	654.37	1181.2	656.2	1318.14	649.04	1453.07	644.16	1602.82	624.97	1795.87	654.09	815.11	561.38
120.11	619.57	300.86	593.01	424.31	607.09	532.25	612.88	654.08	633.18	776.15	636.19	974.11	657.92	1041.1	654.53	1181.17	656.31	1318.11	649.16	1453.05	644.27	1602.81	625.06	1795.86	654.11	815.07	561.51
120.12	618.58	300.98	592.29	424.31	606.69	532.25	612.55	654.12	632.93	776.15	636.01	974.11	657.74	1041.1	654.62	1181.17	656.16	1318.13	649	1453.06	644.16	1602.81	624.93	1795.86	654.03	815.04	561.84
120.1	617.75	300.88	591.84	424.32	606.14	532.26	612.03	654.07	632.88	776.15	636	974.09	657.75	1041.08	654.64	1181.15	656.19	1318.09	649.04	1453.04	644.19	1602.79	625.05	1795.83	654.14	815.04	561.83
120.12	617	300.86	591.7	424.35	606.14	532.29	612.07	654.1	632.91	776.18	636.02	974.11	657.81	1041.08	654.7	1181.17	656.26	1318.13	649.19	1453.05	644.39	1602.79	625.18	1795.86	654.25	815.07	561.89
120.09	616.22	300.88	591.65	424.32	606.12	532.29	612.06	654.1	632.86	776.17	635.99	974.1	657.77	1041.06	654.68	1181.16	656.25	1318.13	649.17	1453.03	644.69	1602.78	625.19	1795.86	654.36	815.03	561.81
120.11	616.15	300.92	591.78	424.36	606.14	532.3	612.07	654.12	632.89	776.2	635.99	974.11	657.83	1041.08	654.74	1181.22	656.3	1318.15	649.2	1453.06	644.76	1602.78	625.3	1795.87	654.43	815.08	561.89
120.11	616.3	300.91	591.8	424.36	606.16	532.3	612.07	654.12	632.88	776.19	636	974.11	657.83	1041.1	654.75	1181.22	656.3	1318.14	649.2	1453.06	644.73	1602.79	625.28	1795.89	654.93	815.06	561.88
120.11	616.28	300.91	591.8	424.36	606.17	532.3	612.06	654.11	632.87	776.19	635.99	974.11	657.81	1041.09	654.73	1181.21	656.29	1318.12	649.14	1453.05	644.66	1602.79	625.14	1795.89	654.81	815.03	561.88
120.11	616.18	301.01	591.6	424.33	606.11	532.3	612.05	654.12	632.87	776.19	635.99	974.12	657.87	1041.1	654.81	1181.22	656.31	1318.12	649.16	1453.05	644.64	1602.79	625.14	1795.89	654.75	815.07	561.9
120.11	616.02	300.98	591.15	424.32	605.96	532.31	611.92	654.12	632.84	776.19	636	974.12	657.88	1041.1	654.8	1181.22	656.33	1318.12	649.16	1453.05	644.64	1602.79	625.11	1795.9	654.7	815.06	561.92
120.14	615.95	301.01	590.98	424.35	605.84	532.39	611.89	654.17	632.75	776.23	635.99	974.13	657.87	1041.15	654.8	1181.27	656.35	1318.16	649.16	1453.06	644.63	1602.8	625.07	1795.95	654.7	815.1	561.88
120.12	615.98	301.02	591.03	424.36	605.95	532.36	611.95	654.13	632.85	776.22	635.99	974.14	657.94	1041.15	654.84	1181.23	656.38	1318.14	649.31	1453.04	644.76	1602.79	625.2	1795.92	654.82	815.09	561.94
120.13	616.03	301	591.17	424.36	605.94	532.35	611.96	654.16	632.85	776.24	636.02	974.19	657.94	1041.18	654.86	1181.25	656.4	1318.18	649.31	1453.06	644.8	1602.8	625.26	1795.93	654.91	815.09	561.96
120.11	616.06	300.88	591.22	424.34	606.03	532.34	612.03	654.13	632.92	776.22	636.06	974.12	658	1041.15	654.91	1181.21	656.55	1318.17	649.4	1453.03	644.93	1602.79	625.43	1795.91	655.02	815.08	562.01
120.13	616.01	301.01	591.19	424.33	605.93	532.33	611.98	654.16	632.89	776.23	636.06	974.13	657.99	1041.14	654.91	1181.19	656.84	1318.16	649.41	1453.05	644.95	1602.81	625.82	1795.91	655.03	815.08	561.99
120.15	615.93	301.04	590.9	424.45	605.81	532.41	611.85	654.24	632.76	776.24	636.03	974.18	657.9	1041.18	654.87	1181.21	656.78	1318.19	649.34	1453.07	644.83	1602.83	625.74	1795.95	654.99	815.13	561.97
120.11	615.82	301.05	590.74	424.74	605.7	532.33	611.82	654.2	632.75	776.23	636.01	974.16	657.94	1041.14	654.87	1181.2	656.8	1318.16	649.34	1453.05	644.84	1602.81	625.71	1795.94	654.9	815.08	561.98
120.2	615.6	301.08	590.22	424.87	605.39	532.4	611.66	654.24	632.68	776.25	636.01	974.19	657.97	1041.18	654.88	1181.21	656.8	1318.18	649.34	1453.07	644.82	1602.83	625.7	1795.96	654.87	815.11	561.99
120.12	614.61	301.11	589.51	424.85	604.78	532.39	611.35	654.16	632.38	776.23	635.86	974.15	657.91	1041.13	654.85	1181.17	656.75	1318.14	649.3	1453.04	644.75	1602.83	625.56	1795.93	654.77	815.03	561.94
120.2	613.73	301.04	589.06	424.9	604.23	532.46	610.96	654.17	632.13	776.19	635.91	974.18	657.91	1041.14	654.86	1181.16	656.78	1318.14	649.33	1453.07	644.84	1602.83	625.28	1795.93	654.88	815.08	561.98
120.22	613.01	301.04	589.05	424.9	604.24	532.92	610.97	654.19	632.16	776.22	635.92	974.19	657.95	1041.15	654.89	1181.19	656.85	1318.16	649.44	1453.08	644.97	1602.83	625.46	1795.92	655.02	815.09	562
120.22	612.3	301.04	589.05	424.89	604.24	532.92	610.98	654.17	632.12	776.21	635.9	974.16	657.9	1041.15	654.86	1181.18	656.84	1318.2	649.65	1453.06	644.98	1602.83	625.84	1795.92	655.11	815.09	561.98
120.27	612.62	301.06	589.28	424.93	604.45	532.96	611.11	654.22	632.29	776.25	636.04	974.27	658.03	1041.2	654.97	1181.27	656.97	1318.23	649.87	1453.09	645.15	1602.85	626.02	1795.99	655.27	815.13	562.08
120.12	613.11	300.93	589.32	424.78	604.8	532.84	611.02	654.13	632.19	776.13	635.91	974.12	657.9	1041.08	654.86	1181.12	656.84	1318.12	649.71	1453.02	645.02	1602.76	625.98	1795.88	655.25	815.03	561.97
120.14	613.87	300.94	589.35	424.79	604.79	532.84	611.03	654.12	632.25	776.14	636	974.11	657.99	1041.09	654.92	1181.11	656.89	1318.11	649.71	1453.02	645.04	1602.75	625.99	1795.87	655.23	815.04	562.03
120.14	614.42	300.96	589.14	424.78	604.62	532.84	611.02	654.12	632.22	776.13	635.93	974.11	658	1041.09	654.91	1181.11	656.89	1318.12	649.71	1453.03	645	1602.76	625.85	1795.88	655.1	815.03	562.03
120.17	613.52	301	588.83	424.83	604.05	532.84	610.86	654.15	632.04	776.15	635.81	974.1	657.86	1041.09	654.77	1181.1	656.73	1318.1	649.46	1453.02	644.81	1602.76	625.67	1795.88	654.88	815.04	561.92
120.17	612.88	301.09	588.78	424.78	604.06	532.84	610.85	654.16	632.07	776.16	635.9	974.11	658	1041.09	654.92	1181.12	656.88	1318.1	649.43	1453.03	644.87	1602.76	625.69	1795.89	654.9	815.06	562.04
120.23	612	301.11	588.33	424.92	603.88	532.92	610.69	654.2	631.93	776.2	635.74	974.17	657.84	1041.12	654.77	1181.16	656.73	1318.14	649.25	1453.05	644.76	1602.84	625.64	1795.92	654.89	815.06	561.92
120.22	611.32	301.05	588.33	424.9	603.91	532.87	610.72	654.17	632.01	776.2	635.84	974.15	657.97	1041.1	654.87	1181.17	656.88	1318.14	649.42	1453.06	644.95	1602.82	625.82	1795.91	655.1	815.07	561.96
120.16	611.36	300.93	588.38	424.76	603.97	532.81	610.84	654.13	632.05	776.17	635.84	974.03	657.98	1041.08	654.91	1181.05	656.9	1318.11	649.76	1453	645.08	1602.8	625.98	1795.86	655.29	815.02	561.99
120.17	611.42	301.04	588.41	424.86	603.97	532.83	610.82	654.15	632.04	776.19	635.84	974.1	657.94	1041.08	654.88	1181.13	656.88	1318.13	649.74	1453.05	645.08	1602.8	626.02	1795.85	655.3	815.04	561.98
120.14	611.58	301	588.65	424.83	604.06	532.82	610.83	654.1	632.12	776.16	635.91	974.06	658.06	1041.05	654.94	1181.09	656.94	1318.11	649.87	1453.02	645.16	1602.8	626.11	1795.85	655.41	815.03	562
120.15	612.05	301.05	588.77	424.8	604.02	532.83	610.84	654.13	632.09	776.16	635.9	974.06	658.04	1041.06	654.93	1181.09	656.92	1318.11	649.83	1453.02	645.13	1602.8	626.02	1795.87	655.86	815.03	562.01
120.17	612.05	301.08	588.74	424.8	604.02	532.85	610.85	654.15	632.12	776.16	635.9	974.07	658.04	1041.07	654.95	1181.1	656.93	1318.12	649.84	1453.03	645.1	1602.81	626	1795.87	655.75	815.07	562.09
120.16	612.08	301.07	588.76	424.81	604.13	532.85	610.96	654.14	632.25	776.16	636.03	974.07	658.19	1041.07	655.1	1181.1	657.07	1318.11	649.96	1453.02	645.14	1602.8	625.99	1795.87	655.73	815.06	562.17
120.17	612.02	301.09	588.56	424.8	603.99	532.86	610.84	654.15	632.1	776.17	635.89	974.07	658.08	1041.07	654.98	1181.1	656.93	1318.12	649.77	1453.03	645	1602.79	625.84	1795.87	655.6	815.05	562.06
120.14	612.02	301.01	588.39	424.78	603.99	532.85	610.84	654.12	632.11	776.15	635.9	974.07	658.04	1041.03	654.98	1181.08	656.91	1318.09	649.75	1453.01	645.01	1602.78	625.85	1795.84	655.05	815.02	562.04
120.19	612.03	301.04	588.37	424.9	603.97	532.87	610.79	654.18	632.02	776.17	635.88	974.13	657.98	1041.08	654.9	1181.12	656.88	1318.13	649.69	1453.04	644.98	1602.81	625.86	1795.85	655.07	815.07	561.99
120.21	612.04	301.05	588.37	424.87	603.98	532.87	610.83	654.17	632.14	776.18	635.96	974.13	658.08	1041.08	655	1181.13	657	1318.13	649.9	1453.03	645.16	1602.79	626.11	1795.84	655.28	815.05	562.05
120.18	611.97	301.05	588.3	424.86	603.88	532.88	610.78	654.16	632.01	776.18	635.86	974.12	657.97	1041.06	654.88	1181.12	656.87	1318.14	649.73	1453.03	645.14	1602.79	626.08	1795.84	655.28	815.05	562.01
120.21	611.99	301.06	588.3	424.87	603.95	532.9	610.82	654.22	632.11	776.3	635.95	974.16	658.08	1041.14	655.01	1181.16	657.01	1318.22	649.94	1453.08	645.3	1602.81	626.19	1795.95	655.41	815.11	562.07
120.19	611.99	301.06	588.31	424.77	603.96	532.87	610.81	654.12	632.11	776.14	635.95	974.03	658.08	1041.05	655.01	1181.11	657	1318.11	649.93	1453.01	645.28	1602.77	626.17	1795.84	655.93	815.03	562.07
120.18	611.99	301.06	588.31	424.89	603.95	532.88	610.82	654.15	632.11	776.17	635.94	974.09	658.04	1041.07	654.99	1181.15	656.98	1318.15	649.9	1453.05	645.16	1602.81	626.06	1795.86	655.81	815.1	562.07
120.2	612.05	301.06	588.46	424.9	604.01	532.9	610.85	654.2	632.14	776.22	635.97	974.1	658.07	1041.13	655	1181.15	656.98	1318.17	649.91	1453.07	645.16	1602.83	626.03	1795.88	655.74	815.09	562.08
120.17	612.05	301.13	588.71	424.86	604.03	532.88	610.85	654.13	632.08	776.17	635.92	974.08	657.95	1041.05	654.93	1181.13	656.86	1318.14	649.73	1453.02	645.01	1602.8	625.9	1795.87	655.61	815.06	562
120.22	612.14	301.11	588.91	424.89	604.14	532.9	610.94	654.2	632.14	776.31	635.95	974.18	658	1041.17	654.96	1181.24	656.91	1318.32	649.75	1453.11	645.03	1602.84	625.9	1795.94	655.04	815.14	562.03
120.1	612.21	301	588.98	424.76	604.15	532.84	610.97	654.1	632.2	776.15	635.96	974.05	658.07	1041.04	654.96	1181.08	656.94	1318.13	649.8	1453	645.08	1602.79	625.93	1795.83	655.09	815.05	562.05
120.24	612.14	301.12	588.94	424.9	604.15	532.92	610.95	654.18	632.13	776.29	635.94	974.14	657.94	1041.14	654.9	1181.21	656.91	1318.27	649.75	1453.07	645.01	1602.83	625.93	1795.93	655.08	815.12	562.04
120.13	612.15	301.03	588.92	424.85	604.18	532.83	610.96	654.11	632.2	776.14	636.03	974.02	658.08	1041.06	655.03	1181.1	657.02	1318.1	649.93	1453.04	645.2	1602.76	626.09	1795.84	655.27	815.04	562.05
120.32	612.05	301.18	588.63	424.98	604.02	532.98	610.81	654.26	632.07	776.29	635.9	974.16	658	1041.2	654.9	1181.25	656.9	1318.28	649.78	1453.14	645.08	1602.88	626.07	1795.97	655.24	815.16	562.02
120.16	611.97	301.01	588.26	424.87	603.99	532.85	610.79	654.15	632.07	776.16	635.91	974.05	658.03	1041.07	654.99	1181.11	656.94	1318.16	649.88	1453.06	645.16	1602.77	626.07	1795.87	655.25	815.06	562.04
120.17	611.93	301.02	588.22	424.87	603.88	532.85	610.77	654.16	632.05	776.16	635.92	974.06	658.03	1041.08	654.98	1181.12	656.95	1318.16	649.89	1453.07	645.16	1602.77	626.07	1795.86	655.25	815.06	562.05
120.2	611.91	301.07	588.05	424.89	603.86	532.88	610.65	654.2	632.01	776.17	635.9	974.07	657.99	1041.08	654.94	1181.12	656.93	1318.15	649.84	1453.07	645.03	1602.78	625.96	1795.86	655.14	815.08	562.01
120.15	611.97	301.01	588.28	424.86	603.96	532.76	610.81	654.1	632.13	776.08	636.03	974.04	658.12	1041.01	655.05	1181.09	657.02	1318.08	649.95	1453.01	645.2	1602.76	626.09	1795.81	655.23	815.02	562.1
120.31	612.05	301.04	588.44	424.89	604.05	532.89	610.85	654.21	632.16	776.22	636.03	974.14	658.09	1041.13	655.04	1181.17	657	1318.18	649.94	1453.09	645.18	1602.82	626.01	1795.92	655.21	815.11	562.09
120.19	612.05	301.11	588.73	424.88	604.04	532.88	610.86	654.17	632.11	776.17	635.95	974.1	658.04	1041.08	654.97	1181.13	656.96	1318.15	649.8	1453.06	645.05	1602.77	625.95	1795.84	655.12	815.07	562.06
120.21	612.11	301.09	588.91	424.88	604.17	532.88	610.99	654.19	632.25	776.19	636.08	974.11	658.13	1041.1	655.09	1181.15	657.07	1318.17	649.96	1453.07	645.17	1602.77	626.08	1795.93	655.22	815.08	562.17
120.31	612.05	301.11	588.7	424.86	604.02	532.89	610.84	654.2	632.11	776.2	635.92	974.15	657.99	1041.12	654.95	1181.16	656.94	1318.19	649.76	1453.08	645.04	1602.81	625.97	1795.94	655.11	815.09	562.04
120.32	612.04	301.1	588.7	424.87	604.02	532.9	610.84	654.2	632.1	776.23	635.92	974.16	657.99	1041.14	654.97	1181.17	656.94	1318.22	649.79	1453.09	645.08	1602.82	626	1795.96	655.15	815.1	562.04
120.2	612.03	301.1	588.68	424.87	604.02	532.9	610.85	654.17	632.16	776.21	636.05	974.13	658.09	1041.12	655.05	1181.16	657.05	1318.18	649.94	1453.06	645.17	1602.8	626.1	1795.93	655.25	815.07	562.16
120.16	611.96	301.03	588.38	424.83	603.88	532.8	610.72	654.12	632.03	776.16	635.88	974.02	657.96	1041.03	654.92	1181.08	656.89	1318.12	649.76	1453.03	645.05	1602.76	625.98	1795.82	655.16	815.03	562.01
120.33	611.97	301.11	588.15	424.95	603.88	532.94	610.75	654.26	632.05	776.33	635.88	974.17	657.98	1041.19	654.94	1181.22	656.91	1318.31	649.77	1453.14	645.07	1602.87	625.98	1795.98	655.17	815.17	562.06
120.15	611.96	300.97	588.19	424.81	603.89	532.81	610.75	654.12	632.06	776.16	635.89	974.05	658	1041.04	654.96	1181.07	656.92	1318.1	649.84	1453.02	645.1	1602.76	626	1795.85	655.18	815.03	562.04
120.17	611.96	300.99	588.18	424.81	603.9	532.88	610.72	654.15	632.02	776.17	635.88	974.07	657.97	1041.08	654.93	1181.11	656.89	1318.13	649.72	1453.04	645.01	1602.76	625.94	1795.89	655.11	815.07	562
120.15	612.02	300.97	588.42	424.81	604.03	532.8	610.85	654.11	632.17	776.14	636.02	974.05	658.09	1041.07	655.05	1181.1	657.02	1318.11	649.92	1453.02	645.14	1602.75	626.06	1795.87	655.21	815.02	562.1
120.16	612.02	301.05	588.65	424.81	604.03	532.82	610.85	654.1	632.13	776.14	635.98	974.04	658.03	1041.05	654.97	1181.1	656.93	1318.12	649.82	1453.01	645.1	1602.75	625.96	1795.88	655.2	815.01	562.06
120.15	612.09	301.07	588.68	424.83	604.05	532.88	610.86	654.14	632.17	776.2	636.01	974.09	658.07	1041.09	655.01	1181.12	657.02	1318.13	649.91	1453.06	645.1	1602.76	625.96	1795.9	655.2	815.06	562.09
120.14	612.08	301.08	588.7	424.83	604.06	532.88	610.86	654.13	632.18	776.17	636	974.08	658.07	1041.08	655.01	1181.12	657	1318.13	649.9	1453.03	645.11	1602.76	626	1795.9	655.2	815.05	562.1
120.18	612.03	301.13	588.68	424.84	604.02	532.93	610.86	654.17	632.11	776.22	635.98	974.11	658.06	1041.12	654.97	1181.15	656.92	1318.19	649.77	1453.05	645.05	1602.78	625.96	1795.92	655.13	815.07	562.06
120.08	612.03	300.99	588.71	424.78	604.02	532.78	610.86	654.07	632.13	776.09	635.97	974.02	658.05	1041.03	655	1181.04	656.97	1318.13	649.81	1453.01	645.08	1602.76	625.98	1795.83	655.16	814.96	562.06
120.17	612.02	301.1	588.46	424.82	603.91	532.9	610.73	654.15	632.01	776.21	635.83	974.09	657.92	1041.1	654.87	1181.14	656.84	1318.16	649.68	1453.03	644.96	1602.76	625.88	1795.9	655.11	815.07	561.99
120.17	612.02	301.01	588.47	424.82	604.01	532.89	610.86	654.12	632.1	776.17	635.96	974.06	658.01	1041.09	654.97	1181.12	656.95	1318.15	649.79	1453.04	645.05	1602.77	625.98	1795.88	655.16	815.04	562.04
120.2	612.08	301.03	588.67	424.86	604.08	532.91	610.91	654.16	632.2	776.21	636	974.11	658.13	1041.11	655.04	1181.15	656.98	1318.19	649.91	1453.06	645.16	1602.8	626.03	1795.9	655.27	815.07	562.11
120.18	612.03	301.12	588.69	424.87	604.07	532.9	610.89	654.14	632.16	776.2	636	974.09	658.05	1041.09	654.99	1181.15	656.97	1318.18	649.87	1453.06	645.12	1602.8	626.03	1795.91	655.17	815.06	562.1
120.13	612	301.02	588.49	424.77	603.97	532.79	610.77	654.08	632.09	776.14	635.91	974.07	658.01	1041.06	654.96	1181.11	656.92	1318.08	649.81	1453.01	645.02	1602.76	625.97	1795.87	655.15	815	562.03
120.13	612	300.97	588.3	424.8	603.98	532.82	610.8	654.09	632.13	776.13	635.99	974.06	658.07	1041.05	655.01	1181.11	656.97	1318.08	649.88	1453.02	645.15	1602.78	626.03	1795.87	655.16	815.04	562.07
120.1	611.94	300.99	588.14	424.79	603.89	532.81	610.77	654.06	632.09	776.12	635.98	974.04	658.07	1041.04	655.02	1181.08	656.98	1318.07	649.88	1453.02	645.13	1602.75	626.02	1795.87	655.16	815	562.05
120.27	611.88	301.11	588.1	424.94	603.88	532.93	610.78	654.17	632.11	776.26	635.98	974.13	658.11	1041.15	655.05	1181.21	657	1318.23	649.89	1453.09	645.17	1602.85	626.04	1795.89	655.26	815.11	562.1
120.23	611.9	301.15	588.1	424.95	603.89	532.89	610.75	654.18	632.1	776.21	635.99	974.14	658.15	1041.11	655.07	1181.19	657.04	1318.18	649.97	1453.08	645.25	1602.8	626.11	1795.95	655.3	815.07	562.11
120.18	611.89	301	588.11	424.85	603.86	532.78	610.63	654.1	632.01	776.09	635.92	974.06	658.04	1041	655.03	1181.06	657	1318.05	649.92	1453	645.2	1602.71	626.1	1795.84	655.28	815.02	562.07
120.16	611.95	301.06	588.26	424.88	603.96	532.86	610.79	654.13	632.09	776.19	635.94	974.08	658.09	1041.06	655.03	1181.15	657.01	1318.12	649.93	1453.03	645.22	1602.74	626.11	1795.86	655.31	815.04	562.09
120.19	612	301.06	588.27	424.88	603.96	532.87	610.8	654.15	632.08	776.2	635.94	974.09	658.1	1041.08	655.03	1181.17	656.99	1318.14	649.91	1453.04	645.18	1602.8	626.1	1795.86	655.31	815.06	562.07
120.19	612.04	301.08	588.41	424.89	603.99	532.87	610.82	654.16	632.13	776.19	635.96	974.09	658.09	1041.08	655.04	1181.16	656.98	1318.14	649.91	1453.04	645.19	1602.8	626.1	1795.88	655.28	815.07	562.06
120.17	612.05	301.09	588.77	424.88	604.09	532.86	610.92	654.1	632.21	776.15	636.06	974.07	658.2	1041.07	655.11	1181.14	657.08	1318.12	649.94	1453.02	645.23	1602.73	626.11	1795.85	655.28	815.05	562.11
120.1	612.05	301	588.82	424.84	604.09	532.77	610.92	654.07	632.22	776.12	636.04	974.01	658.2	1040.99	655.11	1181.05	657.07	1318.07	649.96	1453	645.22	1602.73	626.1	1795.83	655.27	814.98	562.13
120.11	612.05	301.07	588.77	424.84	604.09	532.78	610.92	654.07	632.22	776.11	636.04	974.02	658.2	1041.01	655.12	1181.12	657.07	1318.07	649.98	1452.99	645.21	1602.73	626.08	1795.83	655.27	814.99	562.12
120.12	611.99	301.1	588.55	424.86	603.96	532.81	610.88	654.12	632.16	776.11	636.01	974.03	658.18	1041.04	655.09	1181.13	657.06	1318.08	649.97	1453.01	645.21	1602.73	626.07	1795.82	655.26	815.04	562.11
120.15	611.93	301.07	588.15	424.88	603.92	532.86	610.76	654.16	632.1	776.14	635.93	974.04	658.13	1041.06	655.07	1181.14	657.06	1318.12	649.93	1453.04	645.18	1602.81	626.07	1795.84	655.26	815.06	562.09
120.2	611.88	301.11	588.1	424.9	603.89	532.93	610.75	654.19	632.1	776.19	635.98	974.08	658.15	1041.09	655.07	1181.16	657.07	1318.16	649.97	1453.07	645.25	1602.83	626.11	1795.87	655.36	815.08	562.11
120.07	611.88	301.08	588.12	424.84	603.89	532.82	610.77	654.09	632.14	776.08	635.99	973.99	658.23	1041	655.16	1181.12	657.19	1318.03	650.14	1453	645.4	1602.74	626.28	1795.83	655.47	815.02	562.13
120.22	611.88	301.15	588.09	424.89	603.87	532.89	610.77	654.21	632.1	776.24	635.99	974.11	658.19	1041.11	655.1	1181.18	657.09	1318.19	650.01	1453.05	645.62	1602.84	626.24	1795.86	655.99	815.1	562.13
120.21	611.94	301.06	588.15	424.9	603.92	532.87	610.78	654.16	632.15	776.23	636.02	974.11	658.23	1041.09	655.15	1181.18	657.2	1318.14	650.13	1453.05	645.7	1602.84	626.25	1795.87	655.99	815.08	562.18
120.23	611.99	301.12	588.26	424.9	603.95	532.92	610.8	654.18	632.16	776.23	636.02	974.12	658.22	1041.11	655.13	1181.18	657.17	1318.15	650.1	1453.07	645.68	1602.85	626.23	1795.9	655.91	815.1	562.16
120.23	612.04	301.12	588.5	424.92	604.08	532.91	610.93	654.18	632.27	776.23	636.15	974.12	658.25	1041.11	655.15	1181.19	657.16	1318.15	650.1	1453.06	645.67	1602.85	626.23	1795.9	655.91	815.1	562.19
120.26	612.05	301.19	588.71	424.95	604.09	532.91	610.93	654.2	632.25	776.27	636.12	974.15	658.25	1041.14	655.15	1181.24	657.15	1318.24	650.04	1453.1	645.61	1602.85	626.13	1795.93	655.81	815.11	562.19
120.26	612.05	301.18	588.7	424.95	604.07	532.93	610.9	654.22	632.21	776.28	636.05	974.15	658.18	1041.15	655.11	1181.24	657.1	1318.27	649.97	1453.11	645.51	1602.85	626.07	1795.95	655.79	815.13	562.11
120.25	611.99	301.2	588.67	424.94	604.02	532.94	610.9	654.21	632.18	776.26	636.02	974.14	658.18	1041.13	655.09	1181.23	657.08	1318.25	649.97	1453.12	645.2	1602.85	626.07	1795.94	655.79	815.12	562.13
120.2	611.99	301.19	588.63	424.93	604.02	532.89	610.89	654.15	632.2	776.23	636.05	974.07	658.22	1041.08	655.12	1181.14	657.09	1318.14	650.03	1453.08	645.28	1602.82	626.18	1795.91	655.86	815.07	562.21
120.18	611.92	301.14	588.3	424.91	603.89	532.86	610.75	654.14	632.1	776.19	636.02	974.07	658.16	1041.08	655.09	1181.15	657.07	1318.13	650.02	1453.08	645.28	1602.82	626.16	1795.89	655.87	815.05	562.11
120.2	611.87	301.1	588.1	424.91	603.9	532.86	610.76	654.15	632.13	776.21	636.03	974.07	658.2	1041.08	655.11	1181.15	657.08	1318.14	650.05	1453.07	645.37	1602.83	626.2	1795.89	655.97	815.09	562.19
120.16	611.8	301.12	587.93	424.89	603.75	532.88	610.72	654.15	632.08	776.21	636.01	974.07	658.19	1041.06	655.1	1181.14	657.09	1318.12	650.04	1453.05	645.35	1602.82	626.22	1795.88	655.97	815.07	562.14
120.15	611.8	301.11	587.93	424.89	603.79	532.88	610.73	654.15	632.11	776.2	636.03	974.08	658.23	1041.07	655.16	1181.14	657.13	1318.15	650.13	1453.06	645.42	1602.82	626.27	1795.88	655.99	815.06	562.2
120.18	611.82	301.12	587.94	424.9	603.8	532.88	610.73	654.17	632.11	776.2	636.03	974.08	658.22	1041.09	655.13	1181.15	657.12	1318.15	650.1	1453.07	645.39	1602.82	626.26	1795.88	655.99	815.08	562.19
120.15	611.93	301.09	588.12	424.9	603.93	532.88	610.75	654.14	632.11	776.18	636.03	974.07	658.2	1041.05	655.13	1181.14	657.11	1318.13	650.01	1453.05	645.33	1602.8	626.2	1795.88	655.9	815.06	562.18
120.16	612.04	301.07	588.45	424.91	604.07	532.88	610.91	654.15	632.27	776.18	636.08	974.08	658.22	1041.09	655.16	1181.16	657.11	1318.15	650.03	1453.06	645.32	1602.82	626.19	1795.88	655.89	815.07	562.2
120.18	612.11	301.15	588.69	424.9	604.07	532.87	610.91	654.16	632.27	776.18	636.08	974.08	658.22	1041.09	655.15	1181.17	657.11	1318.16	650.02	1453.08	645.25	1602.81	626.06	1795.89	655.79	815.09	562.2
120.18	612.09	301.15	588.74	424.9	604.07	532.87	610.91	654.16	632.27	776.19	636.08	974.08	658.21	1041.1	655.14	1181.17	657.08	1318.18	649.97	1453.08	645.22	1602.82	626.07	1795.9	655.77	815.09	562.16
120.19	612.06	301.15	588.74	424.91	604.07	532.89	610.94	654.2	632.3	776.24	636.12	974.1	658.33	1041.12	655.2	1181.22	657.13	1318.19	650.02	1453.09	645.33	1602.84	626.15	1795.99	655.87	815.13	562.25
120.25	611.95	301.17	588.39	424.97	603.99	532.94	610.84	654.19	632.18	776.24	636.06	974.13	658.19	1041.16	655.12	1181.22	657.11	1318.21	650.03	1453.09	645.24	1602.85	626.14	1795.98	655.82	815.16	562.17
120.22	611.81	301.12	587.99	424.93	603.85	532.94	610.69	654.16	632.08	776.21	636	974.09	658.14	1041.11	655.1	1181.19	657.07	1318.18	650.02	1453.05	645.23	1602.83	626.12	1795.94	655.87	815.1	562.14
120.22	611.75	301.2	587.89	424.93	603.82	532.94	610.67	654.19	632.07	776.21	636	974.12	658.17	1041.13	655.11	1181.21	657.09	1318.2	650.04	1453.07	645.36	1602.85	626.23	1795.95	655.96	815.12	562.17
120.22	611.72	301.23	587.72	424.93	603.68	532.94	610.65	654.21	632.03	776.22	635.98	974.12	658.15	1041.14	655.1	1181.21	657.09	1318.21	650.03	1453.08	645.34	1602.84	626.21	1795.96	655.95	815.12	562.16
120.24	611.8	301.2	587.92	424.94	603.83	532.95	610.75	654.22	632.14	776.24	636.01	974.15	658.22	1041.15	655.15	1181.23	657.13	1318.22	650.11	1453.1	645.41	1602.86	626.27	1795.98	656.02	815.13	562.22
120.25	611.93	301.15	588.09	424.9	603.99	532.96	610.81	654.22	632.17	776.24	636.04	974.16	658.24	1041.15	655.16	1181.23	657.14	1318.21	650.12	1453.1	645.38	1602.86	626.24	1795.98	656	815.12	562.24
120.24	611.99	301.12	588.33	424.89	604.05	532.96	610.92	654.19	632.24	776.25	636.06	974.16	658.24	1041.14	655.18	1181.22	657.13	1318.21	650.11	1453.09	645.36	1602.85	626.22	1795.97	655.9	815.13	562.21
120.27	612.04	301.19	588.6	424.9	604.08	532.97	610.92	654.22	632.24	776.28	636.08	974.17	658.23	1041.17	655.17	1181.25	657.12	1318.31	650.06	1453.11	645.32	1602.88	626.11	1795.99	655.84	815.17	562.19
120.22	612.04	301.03	588.61	424.81	604.07	532.92	610.92	654.17	632.24	776.17	636.06	974.13	658.2	1041.09	655.15	1181.21	657.09	1318.22	649.96	1453.06	645.19	1602.83	626.07	1795.99	655.75	815.09	562.19
120.18	611.98	301.07	588.42	424.8	604.06	532.92	610.92	654.16	632.21	776.19	636.06	974.12	658.21	1041.09	655.13	1181.2	657.07	1318.19	649.96	1453.06	645.2	1602.82	626.05	1795.97	655.74	815.1	562.18
120.2	611.93	301.03	588.18	424.81	603.93	532.91	610.82	654.18	632.2	776.21	636.05	974.12	658.2	1041.1	655.13	1181.2	657.09	1318.18	649.99	1453.07	645.22	1602.82	626.06	1795.95	655.76	815.08	562.18
120.19	611.87	301.07	588.03	424.82	603.85	532.91	610.8	654.16	632.14	776.21	636.04	974.11	658.21	1041.09	655.12	1181.16	657.08	1318.15	650	1453.05	645.27	1602.81	626.11	1795.94	655.87	815.08	562.16
120.19	611.86	301.07	588	424.84	603.87	532.9	610.78	654.17	632.12	776.23	636.02	974.11	658.2	1041.12	655.13	1181.19	657.11	1318.18	650.08	1453.08	645.37	1602.82	626.23	1795.94	655.96	815.1	562.18
120.19	611.86	301.08	588	424.84	603.87	532.92	610.78	654.18	632.12	776.23	636.02	974.11	658.2	1041.11	655.12	1181.19	657.12	1318.17	650.09	1453.09	645.38	1602.83	626.24	1795.93	655.98	815.1	562.18
120.2	611.87	301.07	588.03	424.84	603.86	532.93	610.77	654.18	632.11	776.22	635.99	974.14	658.16	1041.12	655.1	1181.18	657.1	1318.17	650.07	1453.09	645.35	1602.83	626.24	1795.93	655.98	815.09	562.14
120.13	611.99	300.98	588.31	424.82	604.05	532.84	610.94	654.1	632.31	776.2	636.13	974.09	658.34	1041.07	655.25	1181.15	657.24	1318.13	650.18	1453.04	645.55	1602.78	626.38	1795.92	656.04	815	562.26
120.15	612	301.04	588.52	424.82	604.03	532.9	610.94	654.16	632.26	776.18	636.1	974.09	658.29	1041.09	655.21	1181.16	657.15	1318.14	650.1	1453.06	645.66	1602.78	626.2	1795.93	655.92	815.06	562.21
120.15	612	301.04	588.55	424.82	604.04	532.9	610.93	654.15	632.25	776.18	636.1	974.09	658.26	1041.08	655.18	1181.17	657.11	1318.13	650.07	1453.04	645.56	1602.78	626.09	1795.94	655.81	815.05	562.22
120.17	612.06	301.03	588.77	424.83	604.1	532.9	611.01	654.15	632.34	776.19	636.12	974.1	658.33	1041.1	655.24	1181.17	657.22	1318.14	650.09	1453.05	645.6	1602.79	626.11	1795.94	655.81	815.07	562.3
120.18	612.06	301.04	588.78	424.84	604.11	532.9	611.02	654.15	632.34	776.19	636.15	974.1	658.35	1041.1	655.24	1181.19	657.23	1318.16	650.11	1453.06	645.63	1602.8	626.13	1795.92	655.82	815.07	562.29
120.21	612.03	301.13	588.72	424.86	604.11	532.91	611.01	654.18	632.31	776.2	636.15	974.13	658.33	1041.12	655.25	1181.2	657.22	1318.16	650.11	1453.07	645.65	1602.85	626.14	1795.94	655.85	815.1	562.27
120.22	612.01	301.13	588.72	424.86	604.1	532.92	611.01	654.19	632.31	776.22	636.15	974.13	658.36	1041.14	655.28	1181.2	657.24	1318.17	650.27	1453.07	645.78	1602.85	626.28	1795.92	655.98	815.11	562.28
120.21	611.98	301.12	588.48	424.86	604.04	532.93	610.94	654.19	632.29	776.22	636.14	974.13	658.33	1041.14	655.28	1181.2	657.23	1318.17	650.25	1453.08	645.79	1602.86	626.31	1795.92	656.05	815.13	562.28
120.23	611.98	301.07	588.31	424.87	604.03	532.92	610.95	654.2	632.29	776.22	636.14	974.14	658.35	1041.15	655.3	1181.21	657.24	1318.17	650.25	1453.09	645.83	1602.88	626.48	1795.93	656.07	815.12	562.29
120.2	611.97	301.06	588.31	424.87	604.02	532.92	610.94	654.17	632.28	776.21	636.15	974.12	658.34	1041.12	655.28	1181.19	657.24	1318.17	650.25	1453.08	645.84	1602.87	626.84	1795.92	656.08	815.09	562.27
120.26	611.92	301.12	588.24	424.9	604.01	532.94	610.92	654.22	632.24	776.26	636.15	974.13	658.31	1041.15	655.24	1181.21	657.22	1318.21	650.19	1453.09	645.79	1602.88	626.69	1795.93	655.99	815.14	562.27
120.24	611.98	301.01	588.27	424.9	604.09	532.94	610.94	654.2	632.3	776.25	636.16	974.14	658.33	1041.15	655.27	1181.22	657.23	1318.2	650.2	1453.1	645.77	1602.88	626.7	1795.93	655.99	815.15	562.27
120.2	611.98	301.02	588.3	424.89	604.03	532.9	610.94	654.16	632.3	776.21	636.17	974.1	658.33	1041.11	655.25	1181.19	657.22	1318.14	650.18	1453.04	645.69	1602.79	626.61	1795.9	655.89	815.08	562.29
120.22	611.98	301.02	588.3	424.88	604.03	532.92	610.93	654.18	632.29	776.21	636.16	974.11	658.33	1041.14	655.23	1181.2	657.2	1318.15	650.12	1453.1	645.64	1602.87	626.57	1795.91	655.87	815.14	562.29
120.25	611.98	301.12	588.26	424.9	604.03	532.95	610.92	654.23	632.26	776.32	636.16	974.18	658.31	1041.16	655.22	1181.24	657.19	1318.24	650.1	1453.12	645.64	1602.88	626.55	1795.96	655.86	815.15	562.27
120.27	611.94	301.17	588.26	424.96	603.99	532.95	610.88	654.22	632.21	776.25	636.08	974.16	658.26	1041.16	655.18	1181.22	657.14	1318.24	650.08	1453.13	645.62	1602.86	626.56	1795.94	655.9	815.13	562.23
120.26	611.96	301.16	588.27	424.98	604.01	532.96	610.9	654.22	632.26	776.28	636.14	974.16	658.3	1041.17	655.23	1181.25	657.18	1318.22	650.12	1453.15	645.78	1602.86	626.75	1795.92	656.01	815.16	562.26
120.3	611.93	301.2	588.23	425.01	604.01	532.98	610.89	654.27	632.21	776.31	636.12	974.19	658.26	1041.21	655.18	1181.33	657.16	1318.35	650.11	1453.17	645.74	1602.92	626.71	1795.96	656.01	815.17	562.21
120.28	611.96	301.15	588.29	424.99	604.02	532.97	610.87	654.23	632.28	776.29	636.13	974.18	658.3	1041.19	655.24	1181.24	657.2	1318.24	650.15	1453.14	645.79	1602.86	626.75	1795.96	656.08	815.16	562.26
120.28	611.99	301.14	588.3	424.96	604.01	532.97	610.89	654.24	632.29	776.28	636.13	974.18	658.35	1041.17	655.27	1181.23	657.24	1318.24	650.17	1453.13	645.8	1602.86	626.75	1795.95	656.07	815.16	562.28
120.26	611.98	301.14	588.3	424.94	604.01	532.96	610.88	654.23	632.25	776.27	636.12	974.17	658.32	1041.17	655.22	1181.21	657.18	1318.23	650.11	1453.11	645.65	1602.87	626.59	1795.94	655.94	815.15	562.25
120.28	612.02	301.13	588.45	424.97	604.08	532.95	610.98	654.26	632.34	776.28	636.15	974.17	658.36	1041.18	655.25	1181.23	657.21	1318.25	650.11	1453.11	645.69	1602.86	626.19	1795.95	655.92	815.15	562.29
120.28	611.99	301.2	588.6	424.97	604.03	532.96	610.96	654.23	632.29	776.27	636.14	974.16	658.32	1041.17	655.23	1181.23	657.2	1318.24	650.12	1453.12	645.65	1602.86	626.11	1795.94	655.82	815.16	562.26
120.29	611.99	301.2	588.6	424.97	604.03	532.96	610.95	654.25	632.26	776.29	636.14	974.18	658.32	1041.2	655.21	1181.25	657.16	1318.35	650.07	1453.13	645.63	1602.87	626.11	1795.96	655.82	815.18	562.24
120.31	612.02	301.22	588.62	424.98	604.1	532.97	610.96	654.26	632.34	776.3	636.26	974.18	658.37	1041.19	655.28	1181.27	657.24	1318.29	650.16	1453.13	645.76	1602.88	626.25	1795.96	655.92	815.17	562.34
120.28	612.01	301.23	588.63	424.98	604.1	532.96	610.95	654.24	632.31	776.29	636.22	974.18	658.39	1041.18	655.28	1181.26	657.24	1318.27	650.19	1453.12	645.77	1602.89	626.29	1795.96	656	815.16	562.31
120.3	611.98	301.21	588.41	424.96	604.01	532.95	610.94	654.23	632.25	776.31	636.16	974.17	658.34	1041.16	655.24	1181.26	657.23	1318.27	650.19	1453.12	645.77	1602.89	626.29	1795.96	656.01	815.16	562.27
120.3	611.95	301.18	588.21	424.98	603.95	532.96	610.82	654.26	632.2	776.31	636.07	974.18	658.3	1041.18	655.18	1181.28	657.17	1318.34	650.1	1453.14	645.73	1602.89	626.29	1795.97	656	815.17	562.25
120.31	611.95	301.17	588.22	424.98	603.95	532.97	610.85	654.26	632.21	776.31	636.07	974.2	658.3	1041.19	655.17	1181.28	657.18	1318.35	650.11	1453.14	645.71	1602.89	626.29	1796.03	655.99	815.18	562.23
120.28	611.95	301.15	588.23	424.95	603.97	532.9	610.87	654.18	632.25	776.26	636.1	974.16	658.3	1041.12	655.2	1181.21	657.17	1318.16	650.13	1453.09	645.67	1602.87	626.26	1795.96	655.97	815.12	562.21
120.29	611.95	301.09	588.29	424.95	604	532.91	610.9	654.19	632.27	776.26	636.11	974.15	658.31	1041.14	655.21	1181.21	657.18	1318.18	650.13	1453.1	645.65	1602.87	626.24	1795.98	655.87	815.13	562.31
120.29	611.95	301.16	588.21	424.95	603.97	532.97	610.86	654.25	632.19	776.27	636.08	974.21	658.19	1041.17	655.11	1181.25	657.12	1318.3	649.98	1453.11	645.42	1602.87	626.06	1796.07	655.75	815.15	562.2
120.3	611.96	301.05	588.28	424.96	603.98	532.96	610.87	654.21	632.24	776.27	636.09	974.16	658.27	1041.16	655.18	1181.24	657.12	1318.26	650.01	1453.11	645.21	1602.88	626.1	1795.99	655.76	815.14	562.23
120.32	612.01	301.16	588.48	424.96	604.13	532.98	610.99	654.25	632.37	776.3	636.24	974.17	658.4	1041.17	655.28	1181.27	657.28	1318.28	650.18	1453.13	645.38	1602.88	626.24	1796.07	655.87	815.18	562.36
120.33	612.01	301.22	588.53	424.99	604.02	532.98	610.96	654.27	632.26	776.31	636.11	974.19	658.58	1041.19	655.21	1181.28	657.16	1318.35	650.09	1453.14	645.35	1602.9	626.24	1796.07	655.87	815.2	562.28
120.37	612.02	301.23	588.54	425	604.05	533	610.96	654.29	632.3	776.33	636.12	974.21	658.61	1041.22	655.22	1181.29	657.18	1318.42	650.11	1453.15	645.4	1602.91	626.25	1796.09	655.97	815.21	562.29
120.31	612.01	301.21	588.55	424.97	604.04	532.98	610.96	654.22	632.3	776.23	636.13	974.18	658.61	1041.17	655.2	1181.21	657.21	1318.26	650.13	1453.12	645.42	1602.9	626.29	1796.03	655.99	815.13	562.26
120.31	611.96	301.2	588.48	424.97	604.03	532.99	610.86	654.26	632.25	776.25	636.12	974.19	658.58	1041.17	655.16	1181.23	657.18	1318.3	650.11	1453.12	645.38	1602.9	626.27	1796.03	655.98	815.14	562.24
120.14	612	301	588.39	424.85	604.04	532.85	610.97	654.12	632.37	776.12	636.25	974.04	658.72	1041.02	655.31	1181.09	657.24	1318.09	650.16	1453.01	645.44	1602.79	626.3	1795.88	656	815.02	562.3
120.28	611.94	301.16	588.14	424.96	603.93	532.98	610.86	654.24	632.17	776.26	636.08	974.16	658.53	1041.16	655.14	1181.21	657.13	1318.27	650.02	1453.11	645.27	1602.89	626.14	1796	655.88	815.11	562.2
120.26	611.94	301.13	588.25	424.94	603.97	532.96	610.89	654.19	632.24	776.24	636.09	974.13	658.26	1041.15	655.16	1181.19	657.15	1318.23	650.05	1453.09	645.26	1602.89	626.14	1795.97	655.86	815.11	562.22
120.16	612.01	301.02	588.35	424.84	604.07	532.83	610.93	654.14	632.31	776.12	636.18	974.02	658.37	1041.06	655.28	1181.08	657.25	1318.08	650.1	1453.05	645.34	1602.79	626.16	1795.86	655.86	815.05	562.32
120.23	611.99	301.05	588.35	424.89	604.05	532.92	610.91	654.19	632.26	776.22	636.11	974.13	658.31	1041.11	655.17	1181.15	657.13	1318.19	650.06	1453.06	645.27	1602.83	626.14	1795.97	655.86	815.07	562.21
120.23	612.04	301.05	588.57	424.92	604.11	532.91	611	654.17	632.4	776.21	636.21	974.11	658.41	1041.09	655.32	1181.17	657.27	1318.18	650.2	1453.06	645.44	1602.84	626.29	1795.97	655.95	815.09	562.3
120.26	612.02	301.22	588.71	425.02	604.08	532.95	610.99	654.25	632.6	776.25	636.17	974.17	658.34	1041.17	655.23	1181.23	657.23	1318.25	650.13	1453.1	645.71	1602.9	626.27	1795.98	655.95	815.12	562.26
120.3	612.02	301.2	588.69	424.96	604.1	532.96	610.97	654.27	632.56	776.3	636.18	974.19	658.31	1041.2	655.22	1181.25	657.21	1318.24	650.16	1453.11	645.72	1602.87	626.27	1796.01	655.96	815.14	562.26
120.35	611.97	301.22	588.46	425	604.06	532.98	610.95	654.32	632.48	776.35	636.09	974.22	658.27	1041.25	655.21	1181.29	657.18	1318.35	650.12	1453.17	645.7	1602.94	626.24	1796.02	655.96	815.18	562.26
120.27	611.97	301.07	588.33	425	604.06	532.97	610.94	654.23	632.29	776.27	636.17	974.18	658.31	1041.15	655.24	1181.25	657.2	1318.18	650.15	1453.09	645.75	1602.84	626.27	1795.92	655.98	815.14	562.25
120.32	611.93	301.17	588.29	424.98	603.94	532.97	610.92	654.25	632.22	776.29	636.06	974.18	658.27	1041.15	655.22	1181.25	657.19	1318.34	650.11	1453.14	645.67	1602.87	626.2	1796	655.9	815.17	562.24
120.34	611.98	301.14	588.3	425	604.06	532.98	610.94	654.27	632.31	776.29	636.22	974.19	658.36	1041.19	655.28	1181.28	657.22	1318.34	650.13	1453.14	645.72	1602.88	626.21	1796.01	655.9	815.17	562.3
120.32	611.94	301.14	588.28	424.98	603.92	532.99	610.84	654.27	632.17	776.31	636.06	974.22	658.21	1041.18	655.13	1181.3	657.09	1318.37	649.98	1453.14	645.56	1602.88	626.11	1796.02	655.79	815.19	562.21
120.32	612.03	301.15	588.56	424.98	604.09	532.97	610.98	654.21	632.38	776.29	636.21	974.17	658.39	1041.16	655.31	1181.21	657.26	1318.28	650.16	1453.1	645.48	1602.87	626.27	1795.95	655.92	815.12	562.3
120.34	612.02	301.2	588.66	424.98	604.09	532.98	610.98	654.27	632.55	776.31	636.06	974.22	658.52	1041.19	655.19	1181.29	657.14	1318.34	650.13	1453.15	645.38	1602.88	626.2	1796.04	655.91	815.16	562.21
120.21	612.03	301.07	588.81	424.89	604.1	532.87	611.01	654.17	632.64	776.18	636.2	974.09	658.66	1041.11	655.26	1181.15	657.26	1318.15	650.19	1453.07	645.47	1602.84	626.33	1795.92	656.01	815.09	562.3
120.21	612.03	301.18	588.75	424.9	604.1	532.92	611	654.18	632.61	776.2	636.19	974.11	658.62	1041.11	655.26	1181.17	657.27	1318.16	650.2	1453.08	645.76	1602.84	626.32	1795.92	656	815.1	562.29
120.24	612.02	301.16	588.71	424.89	604.1	532.93	610.99	654.2	632.58	776.24	636.18	974.12	658.6	1041.13	655.23	1181.2	657.24	1318.17	650.19	1453.08	645.75	1602.85	626.31	1795.92	655.98	815.11	562.29
120.27	612.02	301.18	588.71	424.91	604.09	532.94	611	654.23	632.64	776.26	636.19	974.15	658.65	1041.15	655.28	1181.23	657.28	1318.2	650.22	1453.1	645.8	1602.84	626.32	1795.93	655.99	815.14	562.32
120.28	611.97	301.18	588.46	424.94	604.06	532.96	610.97	654.24	632.58	776.27	636.18	974.17	658.65	1041.16	655.24	1181.24	657.25	1318.24	650.2	1453.1	645.76	1602.85	626.28	1795.93	655.97	815.14	562.28
120.27	611.97	301.11	588.32	424.94	604.05	532.96	610.97	654.24	632.6	776.28	636.18	974.15	658.66	1041.18	655.29	1181.23	657.27	1318.23	650.21	1453.1	645.79	1602.85	626.31	1795.94	655.96	815.14	562.32
120.35	611.98	301.12	588.29	425.01	604.06	532.98	610.95	654.26	632.57	776.31	636.16	974.2	658.6	1041.21	655.27	1181.25	657.24	1318.41	650.17	1453.12	645.74	1602.92	626.26	1795.96	655.94	815.22	562.28
120.27	612.02	301.1	588.47	424.9	604.08	532.95	610.97	654.2	632.64	776.26	636.18	974.13	658.72	1041.15	655.36	1181.22	657.27	1318.42	650.22	1453.1	645.8	1602.84	626.29	1795.94	655.97	815.1	562.33
120.25	612.03	301.17	588.69	424.9	604.09	532.94	610.98	654.2	632.63	776.26	636.18	974.13	658.68	1041.15	655.34	1181.22	657.27	1318.21	650.2	1453.1	645.79	1602.84	626.29	1795.93	655.97	815.11	562.31
120.28	612.03	301.18	588.7	424.9	604.09	532.95	610.98	654.22	632.61	776.28	636.18	974.16	658.65	1041.15	655.31	1181.25	657.25	1318.21	650.2	1453.1	645.76	1602.85	626.29	1795.94	655.98	815.15	562.29
120.28	612.04	301.18	588.7	424.91	604.11	532.94	610.98	654.2	632.61	776.28	636.18	974.16	658.66	1041.15	655.31	1181.26	657.27	1318.21	650.2	1453.1	645.77	1602.85	626.29	1795.94	655.97	815.16	562.27
120.29	611.99	301.15	588.47	424.91	603.98	532.92	610.89	654.2	632.4	776.27	636.02	974.15	658.5	1041.15	655.16	1181.23	657.13	1318.23	650.03	1453.1	645.62	1602.86	626.17	1795.95	655.88	815.15	562.18
120.22	612.02	301.09	588.53	424.9	604.11	532.88	610.97	654.12	632.35	776.16	636.18	974.09	658.41	1041.11	655.35	1181.17	657.29	1318.14	650.22	1453.05	645.78	1602.8	626.31	1795.89	655.97	815.09	562.32
120.23	611.98	301.14	588.44	424.89	603.96	532.89	610.89	654.18	632.24	776.19	636.1	974.11	658.39	1041.11	655.28	1181.19	657.25	1318.17	650.2	1453.09	645.71	1602.83	626.19	1795.91	655.88	815.1	562.27
120.22	611.94	301.08	588.25	424.89	603.96	532.9	610.86	654.18	632.21	776.21	636.07	974.12	658.29	1041.13	655.23	1181.19	657.18	1318.17	650.06	1453.08	645.68	1602.84	626.18	1795.93	655.88	815.11	562.25
120.34	611.97	301.08	588.26	424.93	604	533	610.95	654.24	632.27	776.28	636.18	974.15	658.38	1041.17	655.32	1181.22	657.23	1318.21	650.22	1453.12	645.75	1602.87	626.28	1795.94	655.98	815.15	562.29
120.24	611.97	301.09	588.24	424.92	604	532.94	610.92	654.23	632.23	776.26	636.1	974.16	658.34	1041.15	655.28	1181.22	657.22	1318.2	650.18	1453.11	645.68	1602.86	626.26	1795.94	655.96	815.14	562.21
120.26	612.02	301.07	588.46	424.93	604.12	532.95	610.95	654.21	632.31	776.27	636.13	974.17	658.39	1041.16	655.32	1181.22	657.23	1318.2	650.19	1453.1	645.78	1602.84	626.29	1795.93	655.98	815.15	562.29
120.24	612.05	301.14	588.71	424.92	604.15	532.92	610.97	654.16	632.38	776.26	636.21	974.13	658.43	1041.13	655.37	1181.2	657.26	1318.17	650.22	1453.08	645.81	1602.84	626.36	1795.93	656	815.13	562.32
120.26	612.01	301.14	588.59	424.94	604.09	532.94	610.95	654.22	632.23	776.27	636.12	974.15	658.27	1041.16	655.2	1181.23	657.16	1318.23	650.08	1453.11	645.63	1602.84	626.2	1795.95	655.91	815.17	562.23
120.25	612.01	301.14	588.68	424.92	604.09	532.94	610.96	654.17	632.29	776.26	636.13	974.14	658.34	1041.13	655.29	1181.21	657.19	1318.22	650.15	1453.1	645.38	1602.84	626.23	1795.94	655.91	815.13	562.29
120.26	612.01	301.15	588.68	424.95	604.09	532.95	610.97	654.25	632.33	776.26	636.13	974.17	658.35	1041.17	655.29	1181.24	657.22	1318.25	650.16	1453.13	645.4	1602.85	626.24	1795.95	655.91	815.16	562.29
120.25	611.98	301.22	588.59	424.99	604.1	532.97	610.95	654.24	632.34	776.33	636.17	974.2	658.38	1041.19	655.3	1181.26	657.2	1318.25	650.2	1453.13	645.44	1602.85	626.26	1795.96	655.91	815.16	562.3
120.24	611.99	301.21	588.62	424.96	604.11	532.96	610.96	654.24	632.35	776.32	636.19	974.2	658.44	1041.17	655.33	1181.26	657.25	1318.23	650.22	1453.12	645.51	1602.85	626.28	1795.97	655.92	815.15	562.32
120.23	611.98	301.19	588.55	424.94	604.08	532.96	610.95	654.21	632.32	776.29	636.19	974.16	658.41	1041.15	655.33	1181.25	657.24	1318.2	650.2	1453.1	645.75	1602.85	626.27	1795.97	655.92	815.13	562.3
120.13	612	301.06	588.55	424.83	604.1	532.85	610.98	654.15	632.39	776.16	636.25	974.12	658.48	1041.08	655.39	1181.14	657.27	1318.12	650.26	1453.06	645.84	1602.75	626.41	1795.87	656	815.1	562.35
120.26	612	301.16	588.71	424.92	604.1	532.95	611	654.22	632.37	776.32	636.24	974.17	658.72	1041.15	655.35	1181.28	657.27	1318.23	650.25	1453.09	645.81	1602.87	626.77	1795.97	655.99	815.15	562.33
120.2	612	301.12	588.58	424.81	604.08	532.93	610.99	654.18	632.31	776.2	636.16	974.15	658.64	1041.11	655.24	1181.16	657.22	1318.13	650.13	1453.06	645.69	1602.78	626.64	1795.89	655.93	815.11	562.27
120.21	612	301.18	588.73	424.92	604.1	532.93	611	654.21	632.36	776.25	636.2	974.15	658.7	1041.12	655.27	1181.18	657.22	1318.16	650.21	1453.08	645.72	1602.81	626.68	1795.93	655.95	815.12	562.29
120.23	612.01	301.16	588.73	424.9	604.1	532.93	611.02	654.2	632.38	776.25	636.2	974.15	658.69	1041.13	655.3	1181.18	657.25	1318.17	650.21	1453.08	645.74	1602.81	626.66	1795.94	655.95	815.13	562.3
120.25	611.98	301.18	588.54	424.9	604.03	532.93	610.91	654.21	632.24	776.28	636.16	974.16	658.57	1041.15	655.18	1181.2	657.13	1318.2	650.11	1453.1	645.61	1602.88	626.45	1795.95	655.85	815.16	562.23
120.23	612	301.1	588.4	424.88	604.1	532.93	611	654.16	632.3	776.22	636.2	974.11	658.36	1041.12	655.29	1181.16	657.23	1318.15	650.18	1453.02	645.68	1602.78	626.15	1795.93	655.86	815.13	562.26
120.24	611.96	301.08	588.29	424.9	604.01	532.92	610.89	654.2	632.24	776.24	636.15	974.13	658.3	1041.17	655.2	1181.19	657.18	1318.18	650.13	1453.08	645.63	1602.84	626.13	1795.96	655.84	815.13	562.26
120.24	612	301.06	588.32	424.89	604.02	532.92	610.92	654.21	632.29	776.26	636.17	974.13	658.36	1041.17	655.25	1181.19	657.19	1318.18	650.14	1453.07	645.69	1602.83	626.23	1795.96	655.91	815.16	562.27
120.22	611.99	301.06	588.33	424.88	604.01	532.92	610.92	654.18	632.26	776.23	636.14	974.13	658.3	1041.13	655.21	1181.19	657.19	1318.16	650.14	1453.05	645.67	1602.82	626.22	1795.96	655.91	815.14	562.24
120.23	612	301.07	588.37	424.88	604.01	532.92	610.93	654.19	632.26	776.26	636.15	974.14	658.31	1041.16	655.22	1181.19	657.21	1318.17	650.14	1453.07	645.69	1602.83	626.23	1795.95	655.92	815.15	562.27
120.24	612	301.08	588.39	424.87	604.01	532.92	610.94	654.19	632.27	776.26	636.15	974.14	658.31	1041.16	655.22	1181.19	657.2	1318.17	650.14	1453.07	645.7	1602.84	626.24	1795.95	655.92	815.14	562.29
120.21	612	301.07	588.42	424.87	604.03	532.91	610.95	654.17	632.29	776.24	636.15	974.16	658.32	1041.14	655.22	1181.19	657.21	1318.16	650.16	1453.07	645.7	1602.84	626.24	1795.95	655.93	815.13	562.26
120.21	612	301.09	588.43	424.9	604.03	532.93	610.93	654.19	632.27	776.26	636.15	974.16	658.32	1041.16	655.21	1181.21	657.18	1318.18	650.13	1453.08	645.64	1602.84	626.18	1795.96	655.91	815.14	562.24
120.21	612.01	301.09	588.45	424.9	604.1	532.9	610.96	654.16	632.32	776.25	636.17	974.15	658.36	1041.14	655.28	1181.2	657.22	1318.17	650.15	1453.07	645.68	1602.84	626.19	1795.94	655.9	815.13	562.26
120.21	612.02	301.08	588.42	424.88	604.03	532.91	610.95	654.17	632.31	776.24	636.17	974.16	658.33	1041.14	655.26	1181.19	657.21	1318.18	650.14	1453.05	645.62	1602.84	626.15	1795.94	655.88	815.13	562.25
120.19	612.01	301.08	588.42	424.86	604.04	532.91	610.95	654.16	632.31	776.2	636.16	974.15	658.34	1041.13	655.23	1181.17	657.21	1318.17	650.13	1453.05	645.62	1602.84	626.16	1795.94	655.88	815.11	562.24
120.3	612.01	301.08	588.42	424.92	604.09	532.94	610.97	654.25	632.34	776.33	636.17	974.26	658.34	1041.2	655.25	1181.29	657.23	1318.24	650.12	1453.11	645.69	1602.84	626.19	1796.03	655.95	815.21	562.3
120.28	611.99	301.11	588.22	424.92	603.97	532.95	610.87	654.25	632.19	776.3	636.03	974.24	658.19	1041.21	655.14	1181.25	657.1	1318.25	650	1453.11	645.56	1602.87	626.14	1796.02	655.86	815.18	562.19
120.16	612.01	301.09	588.45	424.89	604.09	532.9	610.98	654.15	632.33	776.16	636.18	974.09	658.36	1041.09	655.25	1181.13	657.23	1318.14	650.19	1453.06	645.43	1602.76	626.29	1795.93	655.98	815.11	562.26
120.3	612.02	301.18	588.67	424.89	604.1	532.95	610.99	654.25	632.35	776.31	636.2	974.18	658.37	1041.2	655.27	1181.25	657.25	1318.23	650.19	1453.11	645.45	1602.85	626.29	1795.93	656	815.18	562.28
120.29	612.03	301.17	588.67	424.89	604.1	532.95	610.98	654.24	632.36	776.27	636.2	974.17	658.34	1041.12	655.27	1181.24	657.24	1318.22	650.18	1453.07	645.45	1602.84	626.29	1795.94	656.01	815.14	562.3
120.24	612.03	301.05	588.73	424.89	604.11	532.92	611	654.19	632.39	776.24	636.21	974.16	658.38	1041.11	655.32	1181.22	657.26	1318.18	650.2	1453.06	645.48	1602.83	626.3	1795.93	656	815.12	562.34
120.25	611.98	301.15	588.57	424.92	603.98	532.95	610.91	654.27	632.24	776.25	636.05	974.18	658.23	1041.19	655.19	1181.24	657.11	1318.25	650.05	1453.1	645.6	1602.84	626.15	1795.95	655.89	815.17	562.22
120.26	612.04	301.09	588.47	424.93	604.12	532.95	611.02	654.24	632.4	776.26	636.22	974.18	658.38	1041.17	655.32	1181.24	657.26	1318.24	650.2	1453.08	645.76	1602.84	626.29	1795.96	655.88	815.16	562.33
120.25	612.04	301.09	588.48	424.92	604.13	532.94	611.02	654.22	632.39	776.26	636.22	974.18	658.39	1041.15	655.33	1181.23	657.27	1318.24	650.2	1453.08	645.77	1602.85	626.29	1795.95	655.9	815.15	562.3
120.23	612.02	301.08	588.48	424.92	604.1	532.93	611	654.19	632.33	776.25	636.2	974.16	658.37	1041.13	655.28	1181.22	657.24	1318.22	650.18	1453.07	645.72	1602.83	626.27	1795.94	655.91	815.11	562.26
120.25	612.06	301.12	588.65	424.97	604.17	532.95	611.04	654.21	632.39	776.25	636.25	974.16	658.45	1041.17	655.34	1181.26	657.3	1318.24	650.26	1453.11	645.8	1602.86	626.33	1795.97	655.99	815.16	562.35
120.14	612.02	301.14	588.78	424.87	604.13	532.83	611.02	654.14	632.34	776.14	636.13	974.05	658.67	1041.07	655.25	1181.12	657.19	1318.13	650.23	1453.02	645.75	1602.78	626.31	1795.84	655.99	815.05	562.29
120.31	612.03	301.19	588.64	424.97	604.03	532.98	610.94	654.24	632.28	776.29	636.13	974.2	658.53	1041.19	655.23	1181.27	657.17	1318.29	650.16	1453.12	645.67	1602.88	626.27	1795.97	655.96	815.18	562.28
120.28	612.02	301.2	588.64	424.92	604.05	532.97	610.95	654.22	632.29	776.29	636.13	974.19	658.33	1041.19	655.24	1181.27	657.21	1318.27	650.17	1453.12	645.71	1602.88	626.27	1795.97	655.98	815.16	562.29
120.27	611.96	301.19	588.45	424.92	604.04	532.97	610.93	654.21	632.23	776.29	636.1	974.17	658.27	1041.18	655.18	1181.26	657.16	1318.27	650.13	1453.12	645.64	1602.88	626.17	1795.97	655.88	815.16	562.21
120.17	611.99	301.12	588.48	424.91	604.06	532.96	610.96	654.17	632.35	776.27	636.17	974.14	658.4	1041.14	655.27	1181.23	657.21	1318.21	650.18	1453.06	645.75	1602.84	626.28	1795.96	655.98	815.12	562.26
120.17	611.99	301.12	588.48	424.88	604.09	532.93	610.98	654.16	632.34	776.24	636.19	974.12	658.41	1041.13	655.31	1181.21	657.21	1318.18	650.17	1453.05	645.74	1602.83	626.27	1795.89	655.95	815.12	562.3
120.21	611.99	301.11	588.43	424.88	604.09	532.93	610.98	654.19	632.31	776.27	636.18	974.16	658.38	1041.16	655.28	1181.22	657.21	1318.18	650.17	1453.09	645.68	1602.84	626.24	1795.96	655.92	815.15	562.27
120.17	612.01	300.98	588.5	424.87	604.1	532.82	610.99	654.12	632.38	776.15	636.19	974.03	658.41	1041.05	655.32	1181.18	657.24	1318.06	650.21	1453.02	645.74	1602.76	626.24	1795.86	655.96	815.11	562.3
120.16	612.05	301.06	588.76	424.89	604.19	532.89	611.07	654.16	632.43	776.29	636.24	974.15	658.43	1041.15	655.36	1181.2	657.26	1318.11	650.28	1453.06	645.8	1602.83	626.33	1795.91	655.98	815.13	562.34
120.27	612.01	301.18	588.73	424.97	604.14	532.97	611.04	654.2	632.39	776.3	636.24	974.15	658.41	1041.15	655.3	1181.22	657.26	1318.2	650.25	1453.11	645.81	1602.84	626.35	1795.92	656	815.19	562.34
120.15	612.02	301.08	588.76	424.89	604.14	532.91	611.04	654.16	632.41	776.27	636.23	974.14	658.42	1041.13	655.33	1181.22	657.27	1318.14	650.27	1453.06	645.81	1602.84	626.35	1795.9	656.01	815.13	562.35
120.29	612.02	301.23	588.68	424.99	604.13	532.98	610.95	654.2	632.35	776.29	636.21	974.17	658.39	1041.2	655.32	1181.25	657.27	1318.25	650.24	1453.1	645.8	1602.86	626.34	1795.95	656.01	815.24	562.31
120.28	611.97	301.14	588.45	424.96	603.98	532.98	610.93	654.21	632.25	776.29	636.07	974.16	658.29	1041.19	655.19	1181.24	657.13	1318.26	650.1	1453.09	645.67	1602.86	626.19	1795.96	655.91	815.16	562.2
120.31	611.98	301.09	588.3	424.97	604	533	610.93	654.24	632.26	776.32	636.1	974.2	658.3	1041.21	655.22	1181.27	657.17	1318.27	650.11	1453.11	645.68	1602.86	626.19	1795.96	655.9	815.2	562.24
120.27	611.97	301.1	588.3	424.96	604	532.97	610.92	654.21	632.27	776.28	636.1	974.19	658.3	1041.16	655.23	1181.25	657.17	1318.23	650.11	1453.09	645.66	1602.86	626.19	1795.96	655.9	815.13	562.24
120.26	611.98	301.12	588.29	424.95	604	532.97	610.91	654.2	632.25	776.29	636.1	974.16	658.28	1041.16	655.2	1181.25	657.15	1318.22	650.09	1453.11	645.63	1602.85	626.15	1795.95	655.87	815.14	562.24
120.26	612.03	301.1	588.51	424.95	604.09	532.96	610.92	654.21	632.34	776.28	636.16	974.17	658.43	1041.16	655.33	1181.27	657.27	1318.24	650.2	1453.1	645.75	1602.86	626.23	1795.95	655.91	815.14	562.29
120.26	612	301.2	588.5	424.94	604	532.97	610.92	654.26	632.25	776.3	636.09	974.19	658.55	1041.18	655.19	1181.27	657.13	1318.32	650.08	1453.12	645.63	1602.86	626.16	1795.99	655.88	815.17	562.23
120.24	612.04	301.19	588.75	424.93	604.13	532.97	611.01	654.16	632.39	776.27	636.24	974.15	658.71	1041.15	655.36	1181.26	657.28	1318.22	650.26	1453.09	645.79	1602.85	626.3	1795.97	655.98	815.14	562.29
120.24	611.98	301.15	588.52	424.93	603.99	532.95	610.91	654.17	632.22	776.26	636.08	974.16	658.53	1041.15	655.18	1181.24	657.12	1318.23	650.08	1453.1	645.63	1602.85	626.17	1795.96	655.9	815.12	562.19
120.2	612	301.01	588.37	424.83	603.99	532.88	610.91	654.16	632.24	776.25	636.09	974.13	658.29	1041.13	655.21	1181.21	657.14	1318.14	650.1	1453.07	645.65	1602.84	626.19	1795.94	655.91	815.09	562.22
120.2	612	301.04	588.38	424.86	604.03	532.95	610.92	654.18	632.29	776.25	636.11	974.13	658.38	1041.15	655.27	1181.22	657.18	1318.16	650.18	1453.07	645.71	1602.84	626.27	1795.95	655.93	815.1	562.25
120.22	611.94	301.08	588.28	424.87	603.94	532.95	610.9	654.19	632.21	776.27	636.11	974.14	658.24	1041.15	655.2	1181.21	657.15	1318.16	650.12	1453.07	645.63	1602.83	626.19	1795.95	655.85	815.11	562.23
120.21	611.99	301.1	588.3	424.88	604.01	532.94	610.91	654.18	632.24	776.26	636.12	974.15	658.31	1041.14	655.22	1181.21	657.16	1318.16	650.14	1453.08	645.68	1602.83	626.2	1795.95	655.87	815.11	562.23
120.22	611.99	301.1	588.3	424.89	604	532.95	610.9	654.2	632.21	776.27	636.12	974.16	658.28	1041.16	655.21	1181.24	657.14	1318.18	650.11	1453.09	645.66	1602.85	626.19	1795.96	655.87	815.11	562.24
120.23	611.98	301.1	588.3	424.91	604	532.95	610.9	654.2	632.2	776.27	636.12	974.17	658.26	1041.16	655.16	1181.24	657.11	1318.2	650.09	1453.1	645.63	1602.85	626.18	1795.96	655.86	815.13	562.21
120.24	611.98	301.1	588.31	424.92	604.03	532.95	610.91	654.21	632.27	776.28	636.11	974.17	658.27	1041.17	655.2	1181.25	657.13	1318.22	650.1	1453.11	645.65	1602.85	626.19	1795.97	655.87	815.15	562.22
120.22	612.04	301.1	588.54	424.92	604.1	532.94	610.99	654.19	632.33	776.27	636.14	974.13	658.39	1041.15	655.25	1181.23	657.19	1318.19	650.15	1453.09	645.71	1602.85	626.22	1795.96	655.97	815.1	562.29
120.23	612.04	301.17	588.77	424.92	604.11	532.94	611	654.2	632.4	776.27	636.16	974.14	658.41	1041.17	655.3	1181.25	657.22	1318.2	650.17	1453.1	645.76	1602.85	626.25	1795.95	655.97	815.14	562.33
120.28	612	301.16	588.66	424.96	604.06	532.96	610.97	654.2	632.27	776.28	636.14	974.17	658.32	1041.17	655.23	1181.23	657.24	1318.2	650.17	1453.09	645.73	1602.86	626.21	1795.98	655.91	815.12	562.25
120.27	612	301.15	588.64	424.96	604.1	532.95	610.99	654.21	632.33	776.29	636.17	974.15	658.36	1041.16	655.27	1181.23	657.27	1318.2	650.19	1453.09	645.74	1602.85	626.22	1795.98	655.94	815.14	562.28
120.28	612	301.16	588.62	424.98	604.08	532.96	610.96	654.21	632.28	776.31	636.16	974.17	658.34	1041.18	655.26	1181.24	657.23	1318.23	650.18	1453.12	645.71	1602.86	626.19	1795.98	655.91	815.17	562.27
120.26	611.96	301.17	588.56	424.97	604.06	532.95	610.93	654.2	632.27	776.31	636.16	974.15	658.33	1041.16	655.24	1181.22	657.22	1318.22	650.16	1453.1	645.7	1602.86	626.2	1795.98	655.91	815.14	562.25
120.17	611.99	301.04	588.61	424.87	604.07	532.88	610.94	654.13	632.3	776.15	636.16	974.12	658.36	1041.09	655.26	1181.15	657.22	1318.08	650.19	1453.03	645.72	1602.77	626.22	1795.87	655.92	815.04	562.29
120.22	611.99	301.17	588.61	424.99	604.06	532.96	610.94	654.24	632.29	776.29	636.16	974.14	658.36	1041.17	655.27	1181.23	657.25	1318.25	650.19	1453.12	645.72	1602.88	626.21	1795.99	655.93	815.14	562.26
120.26	612.05	301.16	588.73	424.98	604.14	532.95	610.96	654.21	632.35	776.28	636.17	974.15	658.4	1041.17	655.31	1181.22	657.28	1318.23	650.21	1453.11	645.76	1602.86	626.24	1795.98	655.96	815.16	562.29
120.26	612.04	301.14	588.72	424.95	604.13	532.93	610.98	654.21	632.38	776.28	636.18	974.14	658.39	1041.15	655.33	1181.22	657.27	1318.21	650.2	1453.1	645.76	1602.86	626.25	1795.97	655.96	815.12	562.29
120.24	612.04	301.14	588.72	424.94	604.15	532.93	610.98	654.2	632.38	776.28	636.19	974.13	658.39	1041.15	655.31	1181.21	657.27	1318.2	650.2	1453.09	645.76	1602.86	626.25	1795.96	655.96	815.14	562.26
120.24	612	301.12	588.47	424.93	604.01	532.93	610.9	654.2	632.22	776.28	636.1	974.13	658.26	1041.14	655.21	1181.2	657.22	1318.21	650.12	1453.09	645.63	1602.85	626.13	1795.96	655.88	815.12	562.2
120.25	611.99	301.04	588.28	424.94	604.01	532.94	610.88	654.22	632.2	776.29	636.05	974.14	658.24	1041.17	655.17	1181.23	657.17	1318.23	650.04	1453.1	645.6	1602.85	626.12	1795.95	655.87	815.15	562.2
120.37	611.99	301.09	588.34	424.97	604.09	532.97	610.96	654.26	632.32	776.32	636.2	974.21	658.36	1041.2	655.3	1181.27	657.22	1318.27	650.2	1453.12	645.74	1602.87	626.25	1795.97	655.9	815.19	562.32
120.3	612	301.08	588.34	424.98	604.08	532.98	610.94	654.25	632.32	776.32	636.19	974.2	658.34	1041.2	655.28	1181.26	657.22	1318.27	650.19	1453.12	645.73	1602.87	626.24	1795.97	655.9	815.19	562.31
120.42	612	301.19	588.35	425.07	604.08	533.03	610.97	654.29	632.34	776.38	636.2	974.24	658.36	1041.25	655.28	1181.32	657.25	1318.45	650.19	1453.19	645.75	1602.93	626.26	1796	655.92	815.27	562.33
120.66	612.03	301.05	588.59	424.93	604.11	532.91	611	654.17	632.42	776.23	636.2	974.1	658.49	1041.12	655.36	1181.19	657.36	1318.4	650.25	1453.08	645.83	1602.81	626.31	1795.88	656.02	815.12	562.34
120.66	612.03	301.12	588.74	424.92	604.1	532.91	610.99	654.17	632.39	776.24	636.2	974.12	658.72	1041.12	655.31	1181.18	657.31	1318.18	650.23	1453.08	645.77	1602.81	626.28	1795.87	655.99	815.14	562.3
120.68	612.04	301.15	588.77	424.96	604.23	532.97	611.09	654.23	632.46	776.36	636.33	974.22	658.75	1041.17	655.36	1181.29	657.36	1318.23	650.26	1453.14	645.87	1602.89	626.33	1795.97	656.01	815.22	562.34
120.76	611.98	301.26	588.67	424.97	604.08	532.97	610.95	654.27	632.59	776.37	636.15	974.24	658.58	1041.2	655.2	1181.29	657.2	1318.35	650.15	1453.15	645.71	1602.9	626.18	1795.98	655.9	815.22	562.25
120.72	612.03	301.18	588.72	424.97	604.13	532.97	611	654.23	632.67	776.34	636.26	974.23	658.42	1041.19	655.27	1181.28	657.26	1318.27	650.19	1453.11	645.74	1602.89	626.27	1795.97	655.92	815.19	562.36
120.7	612.03	301.18	588.72	424.97	604.13	532.97	611	654.23	632.72	776.32	636.34	974.2	658.47	1041.2	655.37	1181.27	657.38	1318.26	650.27	1453.12	645.82	1602.88	626.28	1795.97	656.01	815.18	562.37
120.77	611.99	301.31	588.66	425.06	604.12	533.07	611	654.31	632.63	776.45	636.21	974.24	658.41	1041.25	655.27	1181.36	657.24	1318.43	650.15	1453.18	645.73	1602.93	626.26	1796.02	655.92	815.29	562.33
120.78	612	301.3	588.66	425.06	604.11	533.07	611.01	654.32	632.7	776.84	636.23	974.26	658.45	1041.29	655.34	1181.38	657.28	1318.67	650.25	1453.19	645.8	1602.94	626.28	1796.03	655.94	815.27	562.36
120.75	611.98	301.29	588.61	424.99	604.09	532.98	610.99	654.28	632.6	776.73	636.19	974.21	658.39	1041.24	655.25	1181.28	657.23	1318.56	650.15	1453.16	645.72	1602.92	626.26	1796.01	655.95	815.2	562.29
120.65	612	301.17	588.65	424.96	604.09	532.97	610.97	654.22	632.63	776.7	636.18	974.12	658.38	1041.17	655.27	1181.23	657.25	1318.44	650.19	1453.12	645.76	1602.85	626.29	1795.92	655.97	815.16	562.29
120.66	612.03	301.19	588.68	424.96	604.12	532.95	611.07	654.21	632.72	776.69	636.22	974.14	658.45	1041.16	655.38	1181.23	657.39	1318.22	650.27	1453.1	645.82	1602.85	626.35	1795.94	656.05	815.16	562.39
120.76	611.99	301.21	588.54	424.96	604.1	532.95	610.95	654.27	632.57	776.71	636.13	974.18	658.57	1041.18	655.21	1181.22	657.55	1318.25	650.11	1453.12	645.71	1602.87	626.2	1795.95	655.94	815.18	562.25
120.65	612	301.14	588.49	424.96	604.1	532.95	610.97	654.22	632.33	776.69	636.14	974.18	658.66	1041.18	655.26	1181.21	657.58	1318.25	650.13	1453.12	645.73	1602.87	626.23	1795.96	655.94	815.17	562.28
120.66	612.01	301.13	588.5	424.95	604.13	532.92	611	654.16	632.41	776.64	636.27	974.13	658.76	1041.14	655.34	1181.2	657.64	1318.18	650.23	1453.08	645.79	1602.85	626.3	1795.93	655.96	815.14	562.35
120.67	612.01	301.16	588.5	424.95	604.12	532.92	611	654.18	632.39	776.67	636.19	974.13	658.71	1041.14	655.31	1181.19	657.6	1318.19	650.15	1453.09	645.75	1602.84	626.28	1795.93	655.94	815.15	562.33
120.67	612.01	301.16	588.5	424.95	604.12	532.94	610.98	654.21	632.36	776.69	636.18	974.15	658.69	1041.17	655.28	1181.2	657.61	1318.2	650.18	1453.09	645.74	1602.85	626.27	1795.94	655.94	815.16	562.33
120.65	612.01	301.19	588.69	424.94	604.12	532.94	611.01	654.19	632.38	776.66	636.23	974.15	658.73	1041.15	655.35	1181.22	657.64	1318.18	650.23	1453.09	645.76	1602.84	626.27	1795.95	655.93	815.13	562.33
120.78	611.97	301.33	588.62	425.06	604.06	533.03	610.97	654.28	632.32	776.79	636.17	974.26	658.66	1041.23	655.25	1181.29	657.56	1318.39	650.16	1453.16	645.73	1602.92	626.25	1796.06	655.93	815.24	562.3
120.64	611.98	301.18	588.65	424.95	604.07	532.92	610.97	654.2	632.35	776.68	636.16	974.14	658.68	1041.13	655.27	1181.19	657.56	1318.43	650.18	1453.09	645.74	1602.83	626.25	1795.95	655.94	815.12	562.31
120.68	611.99	301.19	588.67	424.94	604.11	532.93	610.99	654.21	632.38	776.71	636.17	974.16	658.73	1041.16	655.31	1181.22	657.59	1318.24	650.19	1453.11	645.76	1602.85	626.3	1795.97	655.97	815.16	562.31
121.28	611.98	301.96	588.35	425.59	604.01	533.55	610.88	655.02	632.19	777.31	636.05	974.96	658.47	1041.93	655.14	1182.07	657.39	1319.19	650.02	1453.64	645.6	1603.25	626.13	1796.69	655.87	815.96	562.23
121.7	611.98	302.48	588.47	425.96	604.06	533.93	610.97	655.69	632.33	777.68	636.16	975.57	658.39	1042.56	655.3	1182.61	657.15	1319.44	650.19	1454.11	645.36	1603.83	626.27	1796.95	655.96	816.52	562.22
121.71	611.99	302.59	588.71	425.97	604.08	533.94	610.96	655.69	632.31	777.67	636.15	975.56	658.38	1042.56	655.27	1182.64	657.15	1319.44	650.16	1454.67	645.34	1603.84	626.26	1796.95	655.95	816.59	562.2
121.81	611.93	302.69	588.39	426.07	603.95	534.02	610.83	655.78	632.15	777.81	636	975.68	658.19	1042.71	655.1	1182.76	657.01	1319.67	649.97	1454.76	645.15	1603.94	626.03	1797.06	655.81	816.62	562.1
121.7	611.99	302.46	588.48	425.97	604.08	533.94	610.98	655.69	632.38	777.68	636.17	975.55	658.39	1042.54	655.27	1182.63	657.19	1319.42	650.14	1454.66	645.36	1603.85	626.2	1796.95	655.9	816.58	562.21
121.72	611.98	302.1	588.31	425.98	604.01	533.95	610.95	655.75	632.55	777.68	636.08	975.18	658.55	1042.17	655.19	1182.66	657.13	1319.26	650.05	1454.67	645.29	1603.87	626.19	1796.97	655.82	816.59	562.19
121.71	611.99	302.11	588.34	425.98	604.08	533.95	610.96	655.74	632.63	777.68	636.17	975.19	658.63	1042.17	655.25	1182.67	657.17	1319.25	650.15	1454.69	645.37	1603.87	626.22	1796.98	655.94	816.59	562.23
121.75	611.98	302.18	588.3	426.01	604.05	533.97	610.93	655.78	632.54	777.71	636.14	975.21	658.6	1042.21	655.21	1182.69	657.14	1319.33	650.07	1454.73	645.34	1603.88	626.2	1796.99	655.92	816.64	562.2
121.75	611.93	302.12	588.14	426	603.93	533.97	610.82	655.74	632.17	777.72	635.98	975.21	658.36	1042.2	655.06	1182.68	657.02	1319.35	649.96	1454.73	645.19	1603.88	626.08	1796.99	655.84	816.61	562.15
121.77	612	302.23	588.36	426.02	604.09	533.99	610.97	655.78	632.36	777.76	636.15	975.22	658.36	1042.23	655.27	1182.74	657.19	1319.38	650.16	1454.73	645.43	1603.9	626.25	1797.01	655.97	816.64	562.24
122.32	611.98	302.9	588.39	426.59	604.08	534.59	610.93	656.22	632.26	778.32	636.12	975.89	658.26	1043	655.17	1183.26	657.12	1320.18	650.07	1455.11	645.62	1604.29	626.18	1797.71	655.91	817.18	562.22
122.72	611.97	303.1	588.36	426.97	604.06	534.97	610.94	656.69	632.34	778.71	636.12	976.14	658.31	1043.62	655.32	1183.66	657.17	1320.42	650.15	1455.11	645.73	1604.89	626.21	1797.99	655.93	817.6	562.24
122.74	611.98	303.14	588.36	426.97	604.07	534.99	610.95	656.74	632.35	778.73	636.12	976.17	658.33	1043.63	655.33	1183.72	657.17	1320.58	650.14	1455.12	645.69	1604.9	626.21	1798	655.93	817.62	562.24
122.75	611.97	303.14	588.3	426.97	604.05	534.97	610.94	656.71	632.26	778.72	636.12	976.17	658.25	1043.62	655.19	1183.67	657.11	1320.48	650.04	1455.12	645.57	1604.89	626.09	1797.99	655.83	817.59	562.21
122.77	612	303.17	588.37	427.02	604.08	535	610.95	656.76	632.38	778.75	636.16	976.19	658.42	1043.66	655.36	1183.72	657.24	1320.34	650.15	1455.15	645.43	1604.91	626.24	1798.02	655.92	817.64	562.26
122.76	611.99	303.17	588.37	426.99	604.09	534.99	610.96	656.74	632.36	778.74	636.15	976.18	658.65	1043.63	655.32	1183.68	657.19	1320.29	650.13	1455.13	645.4	1604.91	626.22	1798.01	655.92	817.63	562.25
122.74	611.99	303.09	588.38	426.96	604.08	534.97	610.94	656.66	632.32	778.71	636.12	976.16	658.61	1043.61	655.28	1183.64	657.18	1320.21	650.13	1455.12	645.39	1604.89	626.22	1797.97	655.92	817.53	562.21
122.74	611.99	303.13	588.38	426.96	604.06	534.97	610.93	656.7	632.32	778.7	636.12	976.17	658.61	1043.61	655.28	1183.65	657.16	1320.24	650.11	1455.12	645.37	1604.89	626.22	1797.97	655.92	817.17	562.23
122.74	611.99	303.1	588.37	426.96	604.05	534.96	610.94	656.69	632.35	778.67	636.13	976.13	658.63	1043.61	655.31	1183.63	657.21	1320.22	650.12	1455.1	645.43	1604.89	626.23	1797.96	655.95	817.16	562.27
122.74	611.98	303.16	588.33	426.96	604.05	534.96	610.93	656.73	632.32	778.69	636.13	976.19	658.6	1043.61	655.29	1183.65	657.21	1320.23	650.12	1455.12	645.4	1604.89	626.24	1797.97	655.95	817.19	562.26
123.33	611.98	303.92	588.31	427.56	604.11	535.55	610.94	657.2	632.36	779.3	636.2	976.96	658.68	1044.19	655.29	1184.24	657.27	1321.14	650.15	1455.63	645.45	1605.3	626.21	1798.67	655.94	817.95	562.32
123.74	611.99	304.57	588.43	427.94	604.05	535.94	610.93	657.69	632.33	779.69	636.15	977.57	658.63	1044.62	655.3	1184.62	657.2	1321.41	650.16	1456.12	645.41	1605.89	626.24	1798.96	655.94	818.58	562.22
123.74	611.99	304.65	588.69	427.95	604.05	535.92	610.95	657.71	632.34	779.69	636.16	977.56	658.66	1044.63	655.31	1184.62	657.21	1321.41	650.16	1456.68	645.43	1605.88	626.24	1798.97	655.95	818.58	562.23
123.76	611.98	304.66	588.7	427.98	604.06	535.95	610.94	657.72	632.35	779.72	636.16	977.59	658.65	1044.62	655.29	1184.64	657.21	1321.23	650.13	1456.69	645.4	1605.88	626.24	1798.96	655.93	818.63	562.24
123.79	611.98	304.74	588.64	428.02	604.06	536.05	610.94	657.77	632.33	779.81	636.14	977.69	658.64	1044.7	655.27	1184.68	657.19	1321.42	650.12	1456.75	645.38	1605.9	626.24	1799.04	655.92	818.64	562.24
123.77	611.99	304.68	588.74	428.02	604.09	536.02	610.97	657.78	632.39	779.77	636.18	977.66	658.73	1044.62	655.32	1184.69	657.26	1321.65	650.19	1456.74	645.52	1605.9	626.25	1799.03	656	818.65	562.26
123.73	612	304.58	588.74	428.02	604.1	535.97	610.97	657.66	632.38	779.67	636.19	977.55	658.66	1044.6	655.33	1184.61	657.23	1321.46	650.21	1456.63	645.73	1605.86	626.26	1798.95	655.98	818.56	562.23
123.74	611.95	304.13	588.5	428.01	604	535.96	610.86	657.68	632.27	779.68	636.08	977.14	658.58	1044.59	655.2	1184.6	657.14	1321.22	650.06	1456.65	645.66	1605.86	626.23	1798.94	655.9	818.17	562.25
123.75	612.01	304.07	588.51	428.01	604.14	535.95	610.98	657.67	632.43	779.68	636.23	977.14	658.76	1044.6	655.37	1184.6	657.28	1321.22	650.25	1456.65	645.78	1605.87	626.28	1798.94	655.99	818.16	562.36
123.76	611.99	304.16	588.42	428.01	604.07	535.98	610.98	657.75	632.65	779.72	636.2	977.18	658.72	1044.64	655.35	1184.65	657.26	1321.26	650.21	1456.68	645.75	1605.88	626.27	1798.97	655.97	818.22	562.32
124.31	612	304.64	588.36	428.65	604.1	536.56	610.96	658.19	632.67	780.27	636.24	977.93	658.71	1045.18	655.32	1185.19	657.29	1322.14	650.23	1457.05	645.77	1606.27	626.25	1799.62	655.95	818.94	562.36
124.76	612	305.15	588.42	429.02	604.09	536.97	610.96	658.78	632.68	780.81	636.22	978.67	658.75	1045.66	655.35	1185.66	657.26	1322.54	650.24	1457.14	645.8	1606.87	626.27	1800.05	655.96	819.62	562.3
124.65	611.99	305.47	588.56	428.96	604.1	536.86	610.97	658.65	632.67	780.62	636.21	978.47	658.72	1045.49	655.34	1185.5	657.24	1322.3	650.24	1457.05	645.77	1606.77	626.26	1800.24	655.96	819.45	562.29
124.79	612	305.61	588.75	428.98	604.12	536.96	610.98	658.72	632.67	780.67	636.22	978.14	658.71	1045.23	655.32	1185.25	657.28	1322.26	650.22	1457.12	645.77	1606.87	626.26	1799.94	655.94	819.16	562.35
124.76	611.99	305.6	588.64	428.97	604.08	536.93	610.96	658.71	632.57	780.66	636.11	978.14	658.65	1045.19	655.26	1185.23	657.24	1322.24	650.16	1457.1	645.7	1606.87	626.22	1799.95	655.92	819.14	562.22
124.73	611.99	305.58	588.67	428.96	604.09	536.93	610.95	658.65	632.32	780.64	636.13	978.12	658.64	1045.2	655.26	1185.21	657.25	1322.22	650.15	1457.08	645.71	1606.86	626.22	1799.94	655.92	819.15	562.27
124.72	611.99	305.6	588.67	428.96	604.09	536.93	610.96	658.67	632.34	780.66	636.14	978.14	658.67	1045.2	655.26	1185.21	657.25	1322.22	650.16	1457.1	645.74	1606.85	626.23	1799.94	655.93	819.22	562.29
124.7	611.95	305.5	588.67	428.93	604.07	536.84	610.93	658.61	632.29	780.55	636.12	978.05	658.64	1045.06	655.24	1185.15	657.21	1322.12	650.16	1457.03	645.7	1606.84	626.22	1799.93	655.91	819.07	562.23
123.95	611.95	304.63	588.6	428.24	604.03	536.29	610.91	657.89	632.28	779.7	636.13	977.57	658.64	1044.62	655.24	1184.61	657.17	1321.43	650.16	1456.67	645.69	1606.23	626.23	1799.28	655.9	818.57	562.19
123.24	611.94	304.06	588.49	427.85	604.03	535.84	610.89	657.12	632.27	779.15	636.15	977.05	658.64	1044.05	655.23	1184.12	657.2	1321.11	650.15	1456.03	645.68	1605.74	626.21	1798.86	655.89	818.07	562.23
123.25	611.96	303.68	588.24	427.57	604.06	535.43	610.92	656.89	632.28	779.26	636.15	977.12	658.66	1044.15	655.23	1184.16	657.22	1321.14	650.15	1455.55	645.71	1605.24	626.18	1798.55	655.89	818.11	562.29
122.73	611.96	303.02	588.33	426.97	604.05	534.89	610.92	656.68	632.35	778.67	636.14	976.52	658.67	1043.6	655.25	1183.62	657.2	1320.47	650.16	1455.08	645.71	1604.85	626.22	1797.99	655.91	817.55	562.25
121.73	612.01	302.12	588.59	425.96	604.18	533.91	611.03	655.68	632.5	777.7	636.31	975.55	658.81	1042.59	655.38	1182.62	657.31	1319.42	650.34	1454.65	645.82	1603.85	626.36	1796.99	656.01	816.57	562.31
121.35	611.96	302	588.43	425.62	604.03	533.61	610.89	655.25	632.43	777.34	636.13	975.19	658.55	1042.19	655.16	1182.25	657.15	1319.3	650.1	1454.14	645.63	1603.33	626.13	1796.72	655.89	816.19	562.22
121.36	611.96	302.14	588.33	425.62	604.04	533.58	610.9	655.22	632.26	777.33	636.14	975.17	658.3	1042.21	655.18	1182.26	657.17	1319.35	650.1	1454.14	645.65	1603.31	626.15	1796.73	655.88	816.2	562.22
121.3	611.98	302.02	588.4	425.96	604.04	533.45	610.91	655.16	632.31	777.22	636.15	975.08	658.32	1042.13	655.24	1182.23	657.21	1319.16	650.13	1454.08	645.73	1603.24	626.2	1796.91	655.93	816.13	562.27
121.28	611.97	302.07	588.33	425.92	604.03	533.45	610.9	655.17	632.29	777.23	636.16	975.09	658.3	1042.13	655.23	1182.2	657.2	1319.16	650.1	1454.07	645.69	1603.24	626.17	1796.92	655.92	816.12	562.24
120.71	611.98	301.49	588.47	425.22	604.03	532.89	610.93	654.65	632.37	776.63	636.19	974.46	658.37	1041.54	655.3	1181.6	657.2	1318.36	650.15	1453.62	645.71	1602.85	626.21	1796.26	655.93	815.5	562.3
119.71	611.99	300.53	588.66	424.22	604.03	531.89	610.93	653.68	632.33	775.65	636.17	973.48	658.37	1040.54	655.25	1180.61	657.19	1317.36	650.15	1452.63	645.69	1602.23	626.21	1795.27	655.91	814.51	562.19
118.73	611.99	299.62	588.73	422.98	604.13	530.97	611.01	652.73	632.4	774.74	636.18	972.62	658.39	1039.64	655.31	1179.68	657.21	1316.34	650.19	1451.71	645.74	1601.32	626.27	1794.01	655.92	813.55	562.32
118.29	612	299.17	588.64	422.6	604.17	530.54	611.01	652.22	632.4	774.33	636.24	972.18	658.43	1039.18	655.34	1179.26	657.26	1316.14	650.23	1451.1	645.8	1600.27	626.24	1793.66	655.94	813.15	562.37
117.74	612	298.59	588.73	421.99	604.13	529.97	610.93	651.76	632.34	773.72	636.19	971.59	658.41	1038.63	655.29	1178.69	657.23	1315.59	650.21	1450.12	645.74	1599.3	626.2	1792.99	655.94	812.57	562.22
116.76	612.03	297.59	588.74	420.99	604.16	528.96	611.02	650.75	632.46	772.73	636.18	970.6	658.44	1037.62	655.35	1177.69	657.25	1314.54	650.25	1449.13	645.8	1598.31	626.25	1792	655.94	811.6	562.33
115.68	612.01	296.59	588.75	419.97	604.15	527.92	611	649.7	632.69	771.69	636.2	969.57	658.42	1036.6	655.35	1176.64	657.24	1313.44	650.24	1448.1	645.78	1597.3	626.25	1790.98	655.95	810.56	562.31
114.68	612	295.59	588.76	418.96	604.15	526.92	611.01	648.71	632.68	770.68	636.22	968.59	658.42	1035.59	655.34	1175.64	657.24	1312.23	650.22	1447.1	645.77	1596.29	626.25	1789.98	655.95	809.55	562.32
114.27	612.01	295.17	588.67	418.62	604.19	526.5	611.01	648.24	632.69	770.28	636.23	968.17	658.42	1035.17	655.33	1175.25	657.27	1312.14	650.23	1446.62	645.79	1595.98	626.25	1789.73	655.94	809.16	562.35
114.27	612.03	295.18	588.73	418.58	604.19	526.53	611.01	648.19	632.66	770.25	636.28	968.15	658.49	1035.15	655.37	1175.22	657.34	1312.15	650.29	1446.59	645.8	1596.26	626.26	1789.61	655.94	809.16	562.35
114.26	612.03	295.16	588.73	418.58	604.18	526.5	611.02	648.18	632.69	770.24	636.27	968.14	658.76	1035.14	655.37	1175.19	657.35	1312.14	650.29	1446.59	645.81	1596.25	626.26	1789.61	655.95	809.14	562.35
114.24	612.03	295.14	588.87	418.93	604.21	526.46	611.09	648.19	632.77	770.23	636.39	968.12	658.81	1035.11	655.44	1175.2	657.39	1312.14	650.4	1447.07	645.91	1596.25	626.4	1789.92	656.02	809.1	562.46
114.27	612.01	295.17	588.68	418.96	604.09	526.51	611	648.22	632.61	770.25	636.22	968.14	658.66	1035.13	655.29	1175.22	657.35	1312.17	650.22	1447.08	645.75	1596.28	626.67	1789.93	655.95	809.06	562.78
114.23	612.01	295.18	588.71	418.9	604.09	526.87	611	648.19	632.67	770.21	636.26	968.13	658.7	1035.12	655.43	1175.21	657.35	1312.13	650.29	1447.07	645.77	1596.28	626.67	1789.92	655.97	809.06	562.79
114.25	612.01	295.17	588.71	418.92	604.11	526.89	611	648.21	632.68	770.24	636.27	968.13	658.71	1035.15	655.71	1175.21	657.33	1312.17	650.26	1447.07	645.78	1596.26	626.68	1789.94	655.97	809.06	562.81
114.25	611.97	295.15	588.49	418.91	604.01	526.92	610.89	648.21	632.49	770.24	636.1	968.14	658.49	1035.16	655.51	1175.2	657.16	1312.18	650.09	1447.08	645.63	1596.28	626.48	1789.94	655.87	809.05	562.66
114.23	612.02	295.09	588.56	418.91	604.14	526.89	611.01	648.17	632.43	770.22	636.25	968.14	658.45	1035.13	655.39	1175.2	657.31	1312.14	650.27	1447.06	645.8	1596.25	626.28	1789.93	655.98	809.07	562.79
114.24	611.97	295.14	588.5	418.91	604.01	526.88	610.89	648.17	632.25	770.23	636.12	968.12	658.28	1035.13	655.19	1175.19	657.15	1312.15	650.09	1447.07	645.62	1596.27	626.13	1789.94	655.87	809.07	562.68
114.25	611.97	295.08	588.3	418.94	604.02	526.9	610.93	648.19	632.28	770.25	636.15	968.13	658.31	1035.15	655.22	1175.21	657.19	1312.19	650.14	1447.08	645.66	1596.26	626.16	1789.94	655.87	809.08	562.72
114.21	612.02	295.08	588.4	418.89	604.08	526.87	610.96	648.14	632.35	770.21	636.2	968.11	658.37	1035.12	655.3	1175.16	657.26	1312.1	650.21	1447.06	645.7	1596.22	626.2	1789.93	655.96	809.04	562.77
114.22	611.98	295.09	588.35	418.91	604.04	526.88	610.93	648.17	632.31	770.23	636.12	968.12	658.36	1035.12	655.26	1175.18	657.24	1312.12	650.17	1447.07	645.69	1596.22	626.19	1789.93	655.92	809.06	562.76
114.23	612	295.09	588.36	418.92	604.05	526.9	610.94	648.17	632.34	770.24	636.18	968.12	658.37	1035.13	655.28	1175.19	657.26	1312.15	650.19	1447.07	645.71	1596.22	626.19	1789.93	655.95	809.08	562.76
114.25	611.97	295.08	588.36	418.94	604.03	526.91	610.91	648.19	632.27	770.25	636.13	968.15	658.32	1035.13	655.25	1175.17	657.23	1312.15	650.15	1447.08	645.69	1596.25	626.19	1789.93	655.94	809.09	562.74
114.28	611.99	295.1	588.41	418.95	604.1	526.92	610.95	648.21	632.36	770.28	636.22	968.16	658.36	1035.15	655.3	1175.2	657.27	1312.19	650.22	1447.09	645.74	1596.27	626.23	1789.94	655.96	809.08	562.76
114.19	612.03	295.08	588.56	418.92	604.16	526.87	611.01	648.17	632.46	770.23	636.28	968.05	658.45	1035.12	655.35	1175.17	657.41	1312.12	650.28	1447.08	645.81	1596.24	626.35	1789.92	656.03	809.06	562.8
114.27	612.01	295.12	588.71	418.94	604.11	526.9	610.99	648.19	632.65	770.25	636.26	968.17	658.71	1035.13	655.35	1175.17	657.63	1312.15	650.25	1447.07	645.78	1596.25	626.22	1789.93	655.94	809.06	562.79
114.26	612.02	295.14	588.7	418.95	604.12	526.93	610.99	648.21	632.69	770.25	636.28	968.17	658.74	1035.15	655.35	1175.17	657.65	1312.16	650.27	1447.08	645.8	1596.26	626.25	1789.96	655.98	809.09	562.82
114.28	612.02	295.14	588.7	418.96	604.13	526.94	610.99	648.24	632.66	770.29	636.26	968.2	658.72	1035.17	655.35	1175.19	657.66	1312.22	650.23	1447.1	645.8	1596.26	626.26	1789.97	655.96	809.11	562.82
114.28	612.02	295.16	588.65	418.97	604.07	526.91	610.96	648.2	632.6	770.28	636.22	968.19	658.69	1035.15	655.3	1175.17	657.62	1312.19	650.18	1447.09	645.74	1596.26	626.22	1789.94	655.93	809.09	562.78
114.3	612	295.24	588.56	418.99	604.05	526.95	610.94	648.23	632.59	770.31	636.17	968.2	658.68	1035.16	655.28	1175.21	657.58	1312.26	650.13	1447.12	645.7	1596.28	626.19	1789.96	655.92	809.1	562.76
114.47	611.99	295.19	588.31	419.06	604.04	527.03	610.92	648.35	632.55	770.46	636.16	968.34	658.66	1035.32	655.29	1175.37	657.57	1312.48	650.11	1447.21	645.71	1596.38	626.18	1790.09	655.91	809.23	562.73
114.73	611.99	295.09	588.37	418.98	604.08	526.94	610.95	648.25	632.61	770.71	636.17	968.2	658.67	1035.19	655.33	1175.62	657.54	1312.5	650.23	1447.12	645.76	1596.27	626.21	1789.99	655.95	809.11	562.75
114.74	612	295.13	588.34	418.98	604.08	526.97	610.93	648.27	632.55	770.72	636.17	968.23	658.67	1035.19	655.3	1175.63	657.55	1312.58	650.21	1447.13	645.72	1596.28	626.23	1790.04	655.97	809.15	562.76
114.73	611.99	295.12	588.32	418.98	604.05	526.97	610.92	648.28	632.53	770.72	636.13	968.23	658.68	1035.19	655.28	1175.64	657.53	1312.55	650.18	1447.13	645.71	1596.27	626.2	1789.99	655.94	809.14	562.76
114.71	611.97	295.13	588.3	418.97	604.01	526.95	610.9	648.23	632.46	770.69	636.11	968.19	658.61	1035.17	655.25	1175.63	657.47	1312.46	650.12	1447.12	645.68	1596.26	626.18	1789.99	655.93	809.13	562.66
114.71	612.03	295.11	588.51	418.98	604.13	526.92	610.99	648.21	632.41	770.69	636.19	968.19	658.76	1035.16	655.41	1175.65	657.32	1312.22	650.24	1447.12	645.77	1596.26	626.31	1789.98	655.97	809.11	562.8
114.69	611.97	295.16	588.48	418.95	604	526.92	610.87	648.19	632.22	770.66	636.06	968.17	658.56	1035.16	655.51	1175.61	657.15	1312.2	650.09	1447.11	645.61	1596.28	626.15	1789.98	655.88	809.09	562.69
114.73	612.01	295.17	588.41	419.02	604.11	526.97	610.96	648.27	632.38	770.76	636.18	968.21	658.41	1035.24	655.66	1175.66	657.3	1312.36	650.22	1447.13	645.76	1596.3	626.28	1789.99	655.95	809.13	562.81
114.75	612.03	295.17	588.42	419.01	604.14	526.96	611.01	648.25	632.42	770.73	636.26	968.2	658.45	1035.22	655.7	1175.66	657.33	1312.25	650.32	1447.13	645.8	1596.29	626.31	1790	656	809.13	562.81
114.74	612	295.1	588.48	418.99	604.14	526.97	611.01	648.26	632.38	770.7	636.22	968.23	658.47	1035.24	655.66	1175.69	657.29	1312.24	650.31	1447.14	645.84	1596.3	626.3	1790	655.98	809.11	562.82
114.83	612.01	295.3	588.71	419.1	604.18	527.06	611.03	648.36	632.45	770.81	636.31	968.35	658.53	1035.32	655.71	1175.8	657.36	1312.42	650.33	1447.22	645.88	1596.4	626.33	1790.09	656.05	809.27	562.84
114.78	612	295.28	588.67	419.03	604.12	527.03	611.01	648.32	632.38	770.81	636.2	968.32	658.78	1035.31	655.71	1175.78	657.33	1312.62	650.31	1447.16	645.85	1596.38	626.3	1790.09	655.99	809.18	562.82
114.76	612	295.14	588.69	418.99	604.13	527	611.01	648.29	632.37	770.76	636.25	968.28	658.77	1035.3	655.71	1175.76	657.32	1312.57	650.31	1447.16	645.83	1596.31	626.31	1790.08	656	809.15	562.81
114.7	612.01	295.15	588.69	418.95	604.12	526.92	611.01	648.24	632.43	770.67	636.3	968.15	658.79	1035.16	655.73	1175.62	657.35	1312.37	650.33	1447.08	645.86	1596.26	626.35	1789.95	656.04	809.13	562.84
114.72	611.98	295.18	588.53	418.95	604.1	526.94	610.95	648.24	632.38	770.67	636.18	968.19	658.73	1035.17	655.67	1175.65	657.23	1312.23	650.18	1447.1	645.72	1596.28	626.2	1789.97	655.95	809.12	562.81
114.77	611.99	295.13	588.3	418.98	604.08	526.97	610.95	648.26	632.34	770.72	636.17	968.21	658.71	1035.22	655.66	1175.68	657.22	1312.3	650.15	1447.13	645.73	1596.31	626.21	1790.01	655.94	809.16	562.79
114.73	612	295.14	588.37	418.96	604.09	526.97	610.97	648.26	632.36	770.71	636.21	968.2	658.69	1035.23	655.66	1175.67	657.26	1312.25	650.22	1447.13	645.75	1596.3	626.22	1789.99	655.95	809.15	562.79
114.7	612	295.12	588.4	418.96	604.11	526.92	611	648.22	632.38	770.67	636.22	968.19	658.72	1035.23	655.66	1175.64	657.27	1312.19	650.24	1447.12	645.77	1596.3	626.25	1789.97	655.96	809.11	562.81
114.72	612	295.1	588.32	418.97	604.08	526.96	610.97	648.23	632.34	770.69	636.17	968.19	658.7	1035.22	655.62	1175.66	657.24	1312.26	650.16	1447.12	645.72	1596.29	626.23	1789.97	655.97	809.11	562.81
114.76	612.01	295.14	588.4	419	604.12	526.98	610.99	648.27	632.36	770.73	636.19	968.3	658.7	1035.24	655.63	1175.7	657.25	1312.33	650.2	1447.14	645.74	1596.3	626.24	1790	655.96	809.13	562.8
114.72	612.01	295.11	588.43	418.94	604.12	526.94	611.01	648.23	632.39	770.7	636.22	968.17	658.71	1035.21	655.65	1175.68	657.25	1312.2	650.24	1447.14	645.77	1596.28	626.25	1789.98	655.97	809.11	562.82
114.71	612.03	295.11	588.65	418.94	604.18	526.92	611.03	648.22	632.45	770.68	636.26	968.2	658.75	1035.21	655.68	1175.66	657.37	1312.21	650.29	1447.12	645.88	1596.27	626.36	1789.96	656.04	809.1	562.84
114.72	611.99	295.19	588.62	418.93	604.09	526.92	610.97	648.24	632.64	770.69	636.19	968.19	658.7	1035.21	655.65	1175.66	657.21	1312.22	650.18	1447.1	645.73	1596.27	626.22	1789.97	655.94	809.12	562.8
114.72	612	295.19	588.67	418.93	604.1	526.93	610.98	648.23	632.65	770.69	636.2	968.19	658.71	1035.21	655.65	1175.64	657.22	1312.22	650.2	1447.1	645.73	1596.27	626.23	1789.97	655.94	809.12	562.83
114.77	612.02	295.2	588.67	419.01	604.13	526.97	611	648.32	632.69	770.82	636.25	968.31	658.74	1035.25	655.66	1175.75	657.28	1312.37	650.25	1447.19	645.77	1596.31	626.25	1790.09	656.01	809.25	562.83
114.75	611.99	295.18	588.64	418.95	604.05	526.96	610.95	648.28	632.59	770.71	636.16	968.21	658.59	1035.2	655.61	1175.64	657.25	1312.25	650.17	1447.11	645.7	1596.29	626.21	1789.99	655.93	809.11	562.72
114.75	612.01	295.2	588.67	418.96	604.11	526.97	610.97	648.29	632.66	770.71	636.21	968.22	658.45	1035.21	655.63	1175.64	657.27	1312.27	650.19	1447.12	645.74	1596.3	626.22	1790	655.94	809.15	562.85
114.73	612.03	295.2	588.85	418.96	604.13	526.95	611.02	648.24	632.72	770.67	636.26	968.2	658.47	1035.21	655.7	1175.64	657.3	1312.2	650.29	1447.11	645.77	1596.29	626.35	1789.99	656.03	809.15	562.85
114.82	612	295.3	588.57	419.01	604.07	527	610.95	648.32	632.58	770.8	636.17	968.27	658.3	1035.27	655.52	1175.77	657.19	1312.41	650.12	1447.19	645.71	1596.39	626.19	1790.03	655.94	809.25	562.74
114.81	612.03	295.22	588.6	419.05	604.13	527.01	610.99	648.32	632.49	770.79	636.26	968.27	658.49	1035.26	655.41	1175.75	657.36	1312.61	650.28	1447.19	645.78	1596.38	626.35	1790.04	656.03	809.22	562.86
114.78	611.97	295.28	588.55	419	604.07	526.98	610.94	648.28	632.32	770.74	636.16	968.28	658.59	1035.23	655.23	1175.71	657.2	1312.5	650.18	1447.17	645.7	1596.36	626.2	1790.02	655.96	809.2	562.72
114.8	611.99	295.28	588.57	419.04	604.08	526.99	610.95	648.31	632.35	770.78	636.19	968.3	658.61	1035.24	655.27	1175.73	657.23	1312.42	650.17	1447.16	645.73	1596.37	626.22	1790.04	655.95	809.21	562.74
114.75	611.99	295.24	588.7	419.01	604.1	526.97	610.97	648.28	632.4	770.76	636.24	968.25	658.75	1035.23	655.33	1175.71	657.28	1312.33	650.24	1447.15	645.76	1596.34	626.28	1790.02	656.02	809.19	562.84
114.78	611.98	295.26	588.49	419.02	604.1	527.01	610.95	648.31	632.34	770.79	636.2	968.3	658.69	1035.24	655.29	1175.73	657.26	1312.41	650.18	1447.18	645.74	1596.37	626.24	1790.04	655.96	809.22	562.8
114.78	611.99	295.17	588.35	419.02	604.11	526.99	610.97	648.3	632.4	770.78	636.21	968.28	658.71	1035.24	655.32	1175.73	657.27	1312.41	650.2	1447.17	645.73	1596.36	626.24	1790.04	655.96	809.21	562.81
114.76	611.99	295.15	588.38	419.02	604.11	526.97	610.98	648.29	632.45	770.77	636.24	968.26	658.74	1035.22	655.34	1175.71	657.29	1312.33	650.23	1447.17	645.75	1596.36	626.27	1790.03	656.02	809.2	562.8
114.75	611.99	295.14	588.37	419	604.06	526.95	610.91	648.28	632.3	770.75	636.14	968.23	658.59	1035.23	655.22	1175.69	657.17	1312.32	650.09	1447.16	645.68	1596.34	626.17	1790.03	655.94	809.17	562.8
114.7	612	295.14	588.38	418.97	604.08	526.92	610.98	648.23	632.41	770.62	636.22	968.19	658.45	1035.15	655.34	1175.68	657.29	1312.24	650.21	1447.09	645.74	1596.25	626.28	1789.94	655.99	809.16	562.79
114.77	612.02	295.16	588.44	418.97	604.12	526.97	610.99	648.28	632.46	770.77	636.25	968.22	658.47	1035.28	655.37	1175.69	657.31	1312.4	650.26	1447.18	645.83	1596.34	626.28	1790.06	656.01	809.17	562.81
114.69	611.94	295.1	588.26	419	604	526.93	610.85	648.27	632.42	770.67	636.08	968.18	658.25	1035.16	655.16	1175.63	657.12	1312.44	650.07	1447.12	645.59	1596.3	626.15	1789.96	655.87	809.11	562.65
114.77	611.98	295.21	588.43	419.07	604.12	527	610.95	648.33	632.35	770.78	636.15	968.24	658.39	1035.26	655.31	1175.77	657.24	1312.41	650.14	1447.19	645.5	1596.34	626.28	1790.04	655.96	809.15	562.81
114.73	611.96	295.23	588.51	419.01	604.06	526.96	610.93	648.26	632.31	770.75	636.16	968.19	658.36	1035.23	655.27	1175.64	657.2	1312.26	650.12	1447.11	645.46	1596.33	626.23	1789.96	655.93	809.14	562.79
114.73	611.96	295.22	588.51	419.03	604.06	526.96	610.93	648.27	632.31	770.76	636.16	968.19	658.37	1035.22	655.27	1175.64	657.2	1312.27	650.14	1447.13	645.45	1596.33	626.23	1789.97	655.91	809.14	562.76
114.74	612	295.22	588.64	419.06	604.17	526.98	610.97	648.31	632.39	770.76	636.26	968.23	658.44	1035.23	655.33	1175.76	657.25	1312.32	650.24	1447.16	645.53	1596.33	626.33	1790.01	655.94	809.17	562.87
114.68	611.94	295.21	588.36	419	604.01	526.91	610.85	648.25	632.25	770.7	636.1	968.18	658.26	1035.18	655.19	1175.62	657.1	1312.23	650.09	1447.13	645.62	1596.32	626.18	1789.99	655.86	809.06	562.71
114.8	611.98	295.15	588.36	419.08	604.12	527.01	610.96	648.34	632.38	770.8	636.21	968.29	658.38	1035.25	655.25	1175.77	657.24	1312.46	650.18	1447.18	645.71	1596.36	626.2	1790.09	655.92	809.2	562.77
114.79	611.99	295.16	588.36	419.05	604.12	526.99	610.97	648.32	632.36	770.79	636.21	968.26	658.38	1035.24	655.26	1175.76	657.23	1312.64	650.19	1447.18	645.73	1596.34	626.23	1790.06	655.94	809.15	562.8
114.8	611.98	295.19	588.33	419.07	604.08	527.01	610.94	648.33	632.27	770.79	636.12	968.28	658.29	1035.25	655.23	1175.77	657.11	1312.7	650.15	1447.18	645.68	1596.36	626.19	1790.07	655.87	809.19	562.75
114.77	611.99	295.09	588.4	419.06	604.11	526.96	611	648.27	632.41	770.76	636.24	968.19	658.48	1035.23	655.31	1175.75	657.27	1312.56	650.25	1447.15	645.82	1596.33	626.26	1789.97	655.95	809.16	562.79
114.8	611.97	295.22	588.34	419.08	604.07	527	610.93	648.32	632.5	770.76	636.15	968.24	658.57	1035.25	655.24	1175.74	657.14	1312.43	650.15	1447.16	645.66	1596.36	626.17	1790	655.88	809.17	562.76
114.79	611.97	295.22	588.34	419.08	604.09	526.98	610.95	648.31	632.61	770.76	636.17	968.25	658.62	1035.24	655.26	1175.74	657.26	1312.43	650.17	1447.17	645.71	1596.35	626.2	1790.01	655.9	809.18	562.76
114.77	611.98	295.18	588.32	419.06	604.09	526.97	610.95	648.29	632.58	770.75	636.17	968.25	658.64	1035.24	655.27	1175.72	657.25	1312.33	650.16	1447.16	645.72	1596.35	626.21	1790	655.9	809.14	562.75
114.77	611.98	295.16	588.3	419.06	604.09	526.97	610.93	648.3	632.54	770.75	636.16	968.24	658.62	1035.24	655.27	1175.73	657.21	1312.36	650.14	1447.16	645.69	1596.34	626.19	1790	655.91	809.14	562.74
114.71	611.97	295.12	588.31	419.02	604.09	526.94	610.95	648.26	632.56	770.68	636.16	968.2	658.63	1035.19	655.29	1175.7	657.23	1312.23	650.17	1447.14	645.7	1596.28	626.2	1790.01	655.91	809.12	562.76
114.74	611.98	295.14	588.3	419.06	604.09	526.96	610.92	648.27	632.53	770.75	636.13	968.21	658.62	1035.2	655.26	1175.71	657.21	1312.35	650.12	1447.15	645.68	1596.33	626.2	1790.02	655.91	809.14	562.76
114.72	611.97	295.13	588.32	418.98	604.08	526.93	610.95	648.24	632.55	770.69	636.16	968.2	658.62	1035.19	655.26	1175.69	657.22	1312.21	650.15	1447.11	645.7	1596.27	626.21	1790.02	655.91	809.1	562.77
114.71	611.98	295.15	588.35	418.99	604.08	526.93	610.96	648.24	632.55	770.69	636.18	968.19	658.62	1035.18	655.28	1175.68	657.21	1312.23	650.16	1447.11	645.7	1596.28	626.21	1790.02	655.91	809.11	562.77
114.72	611.99	295.16	588.39	419.04	604.09	526.94	610.97	648.25	632.59	770.71	636.18	968.21	658.64	1035.17	655.29	1175.68	657.21	1312.26	650.14	1447.12	645.7	1596.3	626.21	1790.02	655.91	809.12	562.76
114.7	611.94	295.16	588.23	418.95	603.99	526.91	610.88	648.23	632.39	770.66	636.07	968.18	658.44	1035.19	655.13	1175.65	657.08	1312.22	650.02	1447.11	645.53	1596.3	626.08	1790	655.83	809.11	562.64
114.7	611.99	295.12	588.34	419.05	604.1	526.93	610.94	648.27	632.32	770.71	636.17	968.2	658.36	1035.19	655.27	1175.69	657.2	1312.36	650.13	1447.12	645.39	1596.3	626.13	1790.02	655.91	809.12	562.79
114.69	611.97	295.1	588.32	418.98	604.05	526.92	610.92	648.23	632.28	770.67	636.14	968.16	658.32	1035.18	655.24	1175.66	657.17	1312.24	650.1	1447.11	645.35	1596.28	626.15	1790	655.9	809.09	562.74
114.72	611.97	295.11	588.32	419.02	604.06	526.95	610.94	648.25	632.31	770.7	636.15	968.17	658.3	1035.18	655.24	1175.67	657.17	1312.27	650.13	1447.11	645.36	1596.29	626.16	1790.01	655.89	809.11	562.75
114.73	611.97	295.11	588.3	419.02	604.06	526.97	610.94	648.28	632.3	770.73	636.15	968.17	658.3	1035.2	655.25	1175.7	657.18	1312.37	650.13	1447.13	645.38	1596.3	626.16	1790.02	655.89	809.14	562.73
114.72	611.98	295.12	588.32	419.01	604.08	526.92	610.94	648.22	632.31	770.69	636.16	968.16	658.34	1035.18	655.27	1175.65	657.2	1312.23	650.16	1447.1	645.4	1596.27	626.17	1790	655.91	809.13	562.72
114.75	611.98	295.13	588.34	419.08	604.07	526.96	610.95	648.26	632.32	770.75	636.12	968.2	658.33	1035.22	655.26	1175.71	657.19	1312.41	650.12	1447.12	645.39	1596.3	626.18	1790.01	655.91	809.15	562.74
114.74	611.99	295.14	588.36	419	604.09	526.95	610.96	648.24	632.35	770.69	636.16	968.17	658.33	1035.19	655.28	1175.69	657.21	1312.45	650.19	1447.11	645.44	1596.29	626.18	1790	655.94	809.14	562.74
114.75	611.99	295.13	588.33	419.04	604.07	526.95	610.93	648.27	632.28	770.73	636.12	968.18	658.31	1035.2	655.25	1175.72	657.18	1312.63	650.14	1447.14	645.39	1596.31	626.18	1789.99	655.91	809.14	562.74
114.74	611.99	295.13	588.33	419.03	604.09	526.95	610.94	648.25	632.31	770.7	636.15	968.19	658.33	1035.2	655.27	1175.71	657.18	1312.47	650.2	1447.13	645.4	1596.32	626.18	1790	655.91	809.15	562.74
114.7	611.99	295.11	588.36	418.97	604.1	526.9	610.97	648.22	632.35	770.62	636.18	968.16	658.37	1035.11	655.3	1175.57	657.22	1312.21	650.21	1447.12	645.43	1596.29	626.19	1789.97	655.92	809.12	562.76
114.73	611.98	295.09	588.38	418.98	604.09	526.92	610.97	648.23	632.32	770.66	636.2	968.16	658.39	1035.15	655.26	1175.22	657.23	1312.18	650.21	1447.09	645.44	1596.27	626.25	1789.94	655.92	809.12	562.74
114.74	611.96	295.15	588.25	418.99	604.05	526.98	610.92	648.24	632.28	770.73	636.13	968.19	658.36	1035.16	655.24	1175.25	657.24	1312.27	650.14	1447.12	645.4	1596.31	626.22	1789.99	655.9	809.12	562.73
114.71	611.98	295.11	588.4	418.96	604.07	526.88	610.95	648.21	632.29	770.67	636.17	968.16	658.36	1035.16	655.25	1175.24	657.21	1312.2	650.2	1447.11	645.4	1596.29	626.23	1789.98	655.91	809.1	562.72
114.74	611.98	295.19	588.37	418.97	604.08	526.95	610.93	648.25	632.29	770.72	636.15	968.18	658.36	1035.18	655.26	1175.25	657.23	1312.23	650.19	1447.11	645.4	1596.32	626.24	1790.01	655.91	809.12	562.74
114.81	611.99	295.19	588.37	419.09	604.08	527.02	610.96	648.3	632.31	770.82	636.2	968.32	658.39	1035.3	655.29	1175.37	657.25	1312.41	650.22	1447.2	645.44	1596.4	626.24	1790.06	655.97	809.25	562.76
114.75	611.96	295.17	588.23	418.98	604.01	526.95	610.91	648.27	632.21	770.68	636.12	968.17	658.34	1035.19	655.23	1175.25	657.22	1312.46	650.14	1447.11	645.36	1596.3	626.19	1789.96	655.88	809.13	562.73
114.75	611.96	295.14	588.36	418.99	604.02	526.96	610.92	648.24	632.28	770.71	636.13	968.17	658.34	1035.19	655.23	1175.26	657.22	1312.46	650.16	1447.11	645.38	1596.31	626.22	1789.95	655.88	809.14	562.74
114.73	612	295.14	588.39	418.95	604.16	526.92	610.98	648.21	632.38	770.7	636.2	968.18	658.4	1035.17	655.32	1175.23	657.26	1312.19	650.25	1447.1	645.45	1596.3	626.25	1789.95	655.97	809.12	562.78
114.72	611.95	295.17	588.18	418.94	604	526.93	610.85	648.21	632.2	770.68	636.07	968.16	658.23	1035.18	655.15	1175.24	657.13	1312.2	650.07	1447.1	645.56	1596.31	626.13	1789.94	655.87	809.1	562.63
114.74	612	295.16	588.39	418.97	604.13	526.93	610.99	648.25	632.4	770.71	636.24	968.17	658.44	1035.18	655.35	1175.24	657.32	1312.22	650.25	1447.11	645.77	1596.31	626.3	1789.95	655.98	809.13	562.79
114.72	611.95	295.22	588.6	418.96	604.01	526.91	610.9	648.24	632.51	770.68	636.16	968.17	658.65	1035.18	655.3	1175.24	657.27	1312.22	650.17	1447.1	645.71	1596.32	626.24	1789.96	655.89	809.11	562.78
114.71	611.98	295.22	588.6	418.97	604.07	526.93	610.94	648.25	632.64	770.69	636.19	968.17	658.67	1035.19	655.32	1175.25	657.27	1312.21	650.18	1447.12	645.74	1596.3	626.28	1789.97	655.94	809.12	562.8
114.74	612.01	295.21	588.76	418.99	604.17	526.95	611.02	648.26	632.71	770.72	636.3	968.2	658.82	1035.21	655.37	1175.27	657.38	1312.26	650.29	1447.12	645.79	1596.33	626.39	1790	655.98	809.15	562.91
114.74	611.97	295.21	588.53	418.97	604.05	526.97	610.94	648.26	632.6	770.73	636.17	968.2	658.63	1035.22	655.31	1175.27	657.24	1312.25	650.18	1447.12	645.76	1596.33	626.24	1789.99	655.92	809.15	562.77
114.75	612	295.17	588.41	418.98	604.14	526.96	610.97	648.25	632.71	770.71	636.26	968.22	658.79	1035.22	655.36	1175.27	657.39	1312.26	650.28	1447.13	645.77	1596.33	626.39	1789.99	655.97	809.15	562.81
114.7	611.98	295.15	588.43	418.96	604.15	526.93	610.98	648.23	632.71	770.66	636.27	968.16	658.77	1035.14	655.38	1175.26	657.39	1312.21	650.29	1447.11	645.79	1596.31	626.39	1789.92	655.97	809.13	562.81
114.7	611.99	295.15	588.43	418.97	604.12	526.92	610.98	648.23	632.71	770.67	636.25	968.15	658.77	1035.15	655.37	1175.24	657.36	1312.2	650.27	1447.11	645.78	1596.3	626.34	1789.94	655.98	809.13	562.81
114.74	611.99	295.14	588.39	418.99	604.1	526.96	610.97	648.28	632.64	770.72	636.21	968.2	658.73	1035.22	655.33	1175.28	657.33	1312.32	650.2	1447.12	645.76	1596.33	626.33	1789.97	655.95	809.14	562.79
114.75	611.98	295.14	588.39	418.99	604.11	526.96	610.98	648.27	632.66	770.71	636.23	968.2	658.71	1035.2	655.33	1175.28	657.33	1312.27	650.2	1447.12	645.76	1596.32	626.33	1789.97	655.95	809.14	562.8
114.73	612.04	295.15	588.62	418.99	604.21	526.94	611.07	648.25	632.81	770.68	636.32	968.19	658.87	1035.2	655.49	1175.28	657.46	1312.24	650.33	1447.12	645.9	1596.28	626.39	1789.97	656.02	809.13	562.92
114.74	612.02	295.19	588.74	419	604.19	526.95	611.05	648.25	632.77	770.68	636.31	968.19	658.83	1035.2	655.79	1175.25	657.77	1312.28	650.33	1447.12	645.88	1596.3	626.38	1789.98	656.02	809.15	562.93
114.75	612	295.21	588.54	419.02	604.08	526.97	610.96	648.29	632.63	770.76	636.19	968.21	658.67	1035.21	655.61	1175.28	657.63	1312.37	650.22	1447.15	645.74	1596.36	626.24	1789.98	655.94	809.17	562.78
114.72	611.97	295.14	588.34	418.98	604.08	526.94	610.95	648.24	632.6	770.68	636.17	968.19	658.7	1035.2	655.6	1175.25	657.62	1312.23	650.21	1447.13	645.74	1596.32	626.25	1789.97	655.95	809.14	562.78
114.69	611.99	295.15	588.36	418.96	604.09	526.91	610.98	648.23	632.67	770.67	636.21	968.17	658.7	1035.18	655.65	1175.21	657.66	1312.21	650.25	1447.12	645.77	1596.32	626.28	1789.96	655.97	809.11	562.78
114.7	611.99	295.17	588.37	418.97	604.09	526.93	610.96	648.26	632.64	770.69	636.19	968.17	658.7	1035.19	655.64	1175.23	657.66	1312.23	650.22	1447.13	645.76	1596.31	626.27	1789.96	655.94	809.13	562.78
114.71	612.01	295.15	588.57	418.99	604.15	526.93	611.04	648.25	632.72	770.69	636.29	968.18	658.83	1035.18	655.68	1175.24	657.69	1312.22	650.31	1447.12	645.8	1596.29	626.33	1789.96	656.02	809.14	562.9
114.71	611.97	295.21	588.55	418.98	604.1	526.91	611.02	648.24	632.71	770.71	636.25	968.18	658.8	1035.18	655.68	1175.24	657.68	1312.21	650.26	1447.12	645.78	1596.3	626.3	1789.97	655.93	809.11	562.77
114.69	611.97	295.18	588.49	418.99	604.02	526.91	610.93	648.2	632.54	770.65	636.14	968.17	658.61	1035.17	655.55	1175.21	657.54	1312.19	650.17	1447.1	645.63	1596.26	626.17	1789.96	655.91	809.11	562.76
114.77	611.98	295.15	588.32	419.04	604.08	527.01	610.97	648.3	632.33	770.75	636.18	968.19	658.37	1035.29	655.26	1175.37	657.23	1312.39	650.17	1447.2	645.67	1596.38	626.2	1790.06	655.89	809.23	562.77
114.63	611.98	295.12	588.33	418.92	604.08	526.89	610.95	648.18	632.33	770.62	636.17	968.15	658.36	1035.14	655.26	1175.19	657.23	1312.36	650.18	1447.09	645.67	1596.25	626.2	1789.93	655.9	809.08	562.74
114.78	611.93	295.21	588.15	419.06	603.97	527.01	610.83	648.29	632.14	770.77	636.03	968.25	658.19	1035.25	655.09	1175.34	657.11	1312.4	650	1447.19	645.55	1596.36	626.08	1790.04	655.81	809.2	562.63
114.68	611.98	295.1	588.48	418.97	604.12	526.92	610.99	648.23	632.4	770.7	636.24	968.14	658.41	1035.13	655.34	1175.23	657.31	1312.2	650.22	1447.11	645.51	1596.27	626.24	1790	655.95	809.11	562.79
114.68	611.93	295.15	588.36	418.97	603.98	526.92	610.82	648.23	632.39	770.71	636.05	968.15	658.47	1035.14	655.39	1175.23	657.14	1312.25	650.01	1447.11	645.26	1596.28	626.09	1789.98	655.84	809.1	562.63
114.71	611.99	295.19	588.39	419.01	604.1	526.94	610.95	648.23	632.32	770.71	636.16	968.16	658.67	1035.16	655.28	1175.26	657.29	1312.24	650.16	1447.11	645.42	1596.29	626.22	1789.98	655.94	809.11	562.78
114.73	611.94	295.16	588.19	419.01	604	526.98	610.89	648.26	632.23	770.76	636.11	968.21	658.62	1035.19	655.16	1175.27	657.16	1312.35	650.09	1447.15	645.29	1596.31	626.12	1790	655.85	809.12	562.66
114.73	611.95	295.18	588.21	419	604.02	526.95	610.88	648.23	632.23	770.7	636.1	968.21	658.6	1035.17	655.16	1175.27	657.15	1312.24	650.07	1447.14	645.29	1596.29	626.12	1790	655.84	809.12	562.66
114.73	611.97	295.16	588.42	419.01	604.03	526.93	610.92	648.23	632.28	770.69	636.17	968.2	658.61	1035.17	655.19	1175.27	657.2	1312.26	650.12	1447.14	645.42	1596.29	626.2	1789.99	655.88	809.12	562.67
114.74	611.96	295.22	588.39	419.01	604	526.94	610.87	648.24	632.18	770.71	636.06	968.2	658.55	1035.17	655.14	1175.26	657.15	1312.27	650.05	1447.14	645.55	1596.31	626.07	1790	655.81	809.12	562.65
114.69	612	295.14	588.39	418.98	604.06	526.92	610.92	648.2	632.34	770.69	636.16	968.16	658.61	1035.15	655.27	1175.22	657.21	1312.2	650.15	1447.12	645.68	1596.27	626.2	1789.96	655.88	809.12	562.76
114.69	611.95	295.16	588.2	418.98	604.02	526.91	610.88	648.18	632.21	770.67	636.07	968.15	658.57	1035.14	655.13	1175.22	657.19	1312.22	650.08	1447.11	645.62	1596.27	626.15	1789.96	655.86	809.11	562.62
114.7	611.96	295.16	588.21	418.97	604.01	526.94	610.87	648.22	632.21	770.69	636.06	968.17	658.54	1035.16	655.13	1175.23	657.17	1312.27	650.06	1447.11	645.6	1596.28	626.12	1789.96	655.83	809.12	562.64
114.62	611.99	295	588.41	418.88	604.07	526.83	610.93	648.15	632.35	770.56	636.2	968.13	658.69	1035.09	655.27	1175.18	657.21	1312.13	650.18	1447.08	645.71	1596.22	626.25	1789.94	655.88	809.02	562.78
114.65	612	295.2	588.59	418.95	604.08	526.88	610.94	648.18	632.34	770.24	636.19	968.15	658.71	1035.13	655.28	1175.2	657.22	1312.19	650.16	1447.09	645.7	1596.26	626.23	1789.94	655.89	809.14	562.79
114.75	611.95	295.18	588.35	418.99	604	526.92	610.85	648.21	632.22	770.34	636.09	968.18	658.53	1035.17	655.16	1175.24	657.18	1312.27	650.06	1447.13	645.64	1596.28	626.15	1789.97	655.87	809.14	562.65
114.72	611.97	295.14	588.25	418.98	604.04	526.91	610.9	648.22	632.25	770.32	636.14	968.18	658.3	1035.16	655.21	1175.23	657.17	1312.24	650.11	1447.12	645.65	1596.28	626.15	1789.97	655.87	809.12	562.66
114.71	611.96	295.11	588.24	418.98	604.02	526.9	610.88	648.21	632.23	770.3	636.11	968.16	658.26	1035.16	655.22	1175.23	657.15	1312.23	650.08	1447.11	645.62	1596.29	626.15	1789.97	655.86	809.12	562.65
114.7	611.96	295.12	588.25	418.99	603.99	526.91	610.86	648.21	632.22	770.29	636.09	968.16	658.24	1035.16	655.17	1175.23	657.15	1312.23	650.06	1447.11	645.6	1596.29	626.13	1789.98	655.86	809.11	562.65
114.7	612.01	295.1	588.46	419	604.13	526.9	610.99	648.21	632.39	770.3	636.26	968.15	658.44	1035.16	655.38	1175.22	657.31	1312.22	650.22	1447.11	645.78	1596.28	626.27	1789.97	655.96	809.12	562.8
114.68	611.95	295.14	588.34	418.98	603.97	526.91	610.83	648.23	632.39	770.3	636.06	968.17	658.49	1035.17	655.45	1175.21	657.12	1312.22	650.01	1447.12	645.57	1596.29	626.11	1789.98	655.85	809.11	562.67
114.81	611.94	295.24	588.11	419.12	603.95	527.03	610.78	648.34	632.13	770.45	636.02	968.3	658.4	1035.31	655.31	1175.36	657.1	1312.47	649.95	1447.2	645.12	1596.39	626	1790.08	655.78	809.24	562.54
114.68	611.99	295.07	588.29	418.98	604.03	526.94	610.91	648.21	632.29	770.68	636.14	968.15	658.34	1035.14	655.25	1175.22	657.23	1312.45	650.14	1447.11	645.33	1596.28	626.15	1789.98	655.89	809.15	562.24
114.8	611.95	295.16	588.21	419.01	604	526.97	610.83	648.26	632.19	770.77	636.07	968.19	658.21	1035.24	655.18	1175.33	657.17	1312.37	650.04	1447.14	645.28	1596.38	626.12	1790	655.83	809.19	562.25
114.77	612	295.14	588.38	419.02	604.09	526.96	610.97	648.26	632.37	770.78	636.22	968.2	658.4	1035.23	655.31	1175.32	657.31	1312.33	650.22	1447.14	645.47	1596.36	626.27	1790	655.93	809.19	562.34
114.74	611.96	295.17	588.48	418.99	604.03	526.93	610.9	648.22	632.29	770.66	636.16	968.19	658.66	1035.15	655.22	1175.29	657.28	1312.27	650.17	1447.12	645.7	1596.29	626.17	1790	655.91	809.15	562.21
114.76	611.96	295.2	588.47	418.99	604.03	526.97	610.92	648.26	632.28	770.75	636.13	968.21	658.64	1035.25	655.22	1175.31	657.28	1312.42	650.15	1447.14	645.71	1596.31	626.18	1790.01	655.91	809.2	562.25
114.68	611.97	295	588.32	418.93	604.03	526.86	610.92	648.15	632.31	770.62	636.16	968.17	658.66	1035.11	655.26	1175.19	657.27	1312.36	650.2	1447.07	645.74	1596.2	626.18	1789.9	655.92	809.08	562.27
114.71	611.96	295.12	588.26	418.98	604.03	526.97	610.92	648.25	632.28	770.74	636.14	968.2	658.63	1035.18	655.26	1175.31	657.26	1312.3	650.14	1447.15	645.68	1596.3	626.18	1790.03	655.9	809.2	562.27
114.69	611.99	295.02	588.33	418.9	604.08	526.89	610.97	648.16	632.35	770.62	636.18	968.16	658.67	1035.14	655.28	1175.19	657.27	1312.16	650.23	1447.08	645.73	1596.23	626.27	1789.9	655.91	809.14	562.32
114.72	611.98	295.13	588.3	419.02	604.07	526.97	610.94	648.26	632.32	770.72	636.15	968.19	658.66	1035.19	655.26	1175.33	657.27	1312.33	650.17	1447.15	645.72	1596.32	626.14	1790.01	655.9	809.18	562.29
114.7	611.97	295.13	588.3	418.99	604.06	526.94	610.93	648.23	632.29	770.71	636.15	968.19	658.65	1035.17	655.26	1175.2	657.26	1312.26	650.15	1447.14	645.68	1596.31	626.13	1789.96	655.89	809.18	562.29
114.68	611.99	295.14	588.33	418.99	604.08	526.92	610.94	648.23	632.32	770.68	636.16	968.17	658.68	1035.16	655.28	1175.23	657.26	1312.2	650.2	1447.11	645.71	1596.28	626.23	1789.94	655.92	809.18	562.29
114.68	611.98	295.18	588.34	419.01	604.08	526.97	610.94	648.25	632.3	770.72	636.13	968.21	658.66	1035.19	655.28	1175.27	657.25	1312.34	650.16	1447.13	645.71	1596.3	626.22	1789.96	655.92	809.19	562.31
114.61	611.98	295.05	588.36	418.88	604.08	526.91	610.96	648.17	632.32	770.65	636.18	968.1	658.68	1035.1	655.28	1175.16	657.25	1312.15	650.17	1447.04	645.7	1596.23	626.19	1789.92	655.9	809.09	562.29
114.64	611.99	295.1	588.45	419.01	604.19	526.95	611.01	648.24	632.4	770.7	636.28	968.23	658.69	1035.21	655.33	1175.28	657.26	1312.26	650.04	1447.13	645.25	1596.32	625.75	1789.97	655.27	809.2	562.32
114.64	612	295.2	588.68	419	604.2	526.95	611.01	648.23	632.43	770.72	636.22	968.22	658.65	1035.21	655.18	1175.28	656.97	1312.28	649.27	1447.12	644.01	1596.27	623.73	1789.98	652.16	809.18	562.22
114.64	612.1	295.18	588.95	419.01	604.41	526.95	611.14	648.23	632.62	770.71	636.31	968.23	658.67	1035.22	655.17	1175.29	656.8	1312.27	648.55	1447.12	642.54	1596.19	621.58	1790.03	648.42	809.19	562.37
114.64	612.36	295.14	589.32	419	605.02	526.95	611.35	648.23	633.02	770.71	636.49	968.23	658.82	1035.22	655.32	1175.3	656.79	1312.26	648.32	1447.12	641.99	1596.16	620.7	1790.04	646.46	809.19	562.39
114.74	613.08	295.23	589.6	418.98	605.31	526.97	611.65	648.28	632.88	770.72	636.59	968.34	658.57	1035.27	655.11	1175.34	656.64	1312.34	648.24	1447.13	642.15	1596.25	620.94	1790.08	646.94	809.2	562.23
114.71	613.97	295.17	589.98	418.97	605.56	526.94	611.87	648.27	633.06	770.7	636.76	968.28	658.41	1035.26	655.14	1175.33	656.65	1312.3	648.22	1447.13	642.07	1596.2	620.9	1790.12	647.03	809.2	562.33
114.56	614.74	295.04	590.01	418.89	605.6	526.84	611.9	648.18	633.07	770.59	636.76	968.13	658.39	1035.12	655.18	1175.2	656.62	1312.21	648	1447.03	641.73	1596.12	620.37	1790.02	646.41	809.08	562.31
114.3	615.03	295.24	589.9	419	605.57	526.97	611.87	648.32	633.04	770.76	636.74	968.27	658.34	1035.27	655.13	1175.35	656.43	1312.36	647.72	1447.13	641.07	1596.2	619.55	1790.17	645.21	809.23	562.32
114.29	614.55	295.24	589.85	418.98	605.44	526.96	611.86	648.3	633.04	770.76	636.78	968.27	658.37	1035.26	655.15	1175.38	656.14	1312.32	647.47	1447.13	640.75	1596.18	618.97	1790.15	644.01	809.23	562.31
114.23	613.71	295.17	589.51	418.99	604.95	526.94	611.69	648.26	632.91	770.7	636.66	968.25	658.23	1035.23	655.1	1175.33	656.03	1312.24	647.2	1447.1	640.43	1596.09	618.19	1790.12	643.1	809.13	562.28
114.29	613.01	295.11	589.31	418.97	604.96	526.93	611.74	648.25	632.97	770.72	636.72	968.24	658.27	1035.23	655.1	1175.32	656.05	1312.24	647.17	1447.1	640.22	1596.1	617.76	1790.1	642.25	809.14	562.3
114.28	612.32	295.11	589.33	418.98	604.96	526.9	611.75	648.24	632.98	770.71	636.72	968.23	658.28	1035.23	655.11	1175.31	656.03	1312.22	647.03	1447.09	640.06	1596.09	617.4	1790.09	641.49	809.14	562.31
114.27	612.46	295.14	589.44	418.99	605.1	526.91	611.79	648.25	633.02	770.7	636.72	968.23	658.28	1035.22	655.09	1175.32	656	1312.2	646.97	1447.08	639.91	1596.1	617.21	1790.09	641.26	809.14	562.31
114.35	612.65	295.21	589.86	419.03	605.11	526.97	611.84	648.31	633.02	770.76	636.71	968.36	658.27	1035.31	655.09	1175.34	655.89	1312.32	646.89	1447.11	639.79	1596.13	617.06	1790.23	641.12	809.26	562.3
114.28	613.29	295.08	590.08	419	605.33	526.94	611.97	648.27	633.16	770.74	636.82	968.24	658.32	1035.29	655.08	1175.34	655.92	1312.25	646.87	1447.1	639.67	1596.08	616.89	1790.15	640.87	809.13	562.28
114.29	613.94	295.22	589.93	418.98	605.55	526.92	611.93	648.25	633.12	770.74	636.75	968.22	658.3	1035.26	655.07	1175.33	655.87	1312.26	646.67	1447.1	639.4	1596.09	616.61	1790.17	640.45	809.15	562.27
114.25	614.35	295.24	589.68	418.96	605.34	526.93	611.82	648.25	633.06	770.72	636.79	968.21	658.34	1035.23	655.1	1175.31	655.88	1312.23	646.62	1447.09	638.98	1596.03	615.95	1790.15	639.62	809.16	562.36
114.27	613.81	295.15	589.22	418.99	604.96	526.96	611.81	648.29	633.06	770.75	636.82	968.23	658.48	1035.24	655.13	1175.32	655.88	1312.27	646.56	1447.08	638.81	1596.03	615.35	1790.15	638.86	809.17	562.36
114.14	612.85	295.04	589.05	418.87	604.85	526.85	611.74	648.16	633.04	770.57	636.81	968.08	658.72	1035.09	655.13	1175.18	655.87	1312.09	646.26	1446.97	638.77	1595.93	615.19	1790.04	638.14	809.04	562.36
114.34	612.11	295.18	589.04	419.01	604.87	526.97	611.71	648.29	632.99	770.35	636.81	968.24	658.68	1035.25	655.1	1175.33	655.84	1312.25	646.21	1447.08	638.66	1596.05	615.14	1790.17	637.65	809.19	562.33
114.19	611.76	295.04	589.08	418.98	604.88	526.9	611.69	648.24	632.96	770.22	636.75	968.2	658.49	1035.22	655.05	1175.27	655.78	1312.16	646.14	1447.05	638.67	1596	615.15	1790.13	637.76	809.17	562.3
114.36	611.54	295.19	589.04	419	604.86	526.98	611.66	648.28	632.97	770.34	636.77	968.24	658.27	1035.26	655.08	1175.4	655.8	1312.25	646.24	1447.06	638.81	1596.04	615.31	1790.21	638.36	809.17	562.29
114.34	611.36	295.22	588.9	419	604.8	526.97	611.65	648.3	632.96	770.36	636.78	968.27	658.41	1035.26	655.12	1175.37	655.91	1312.27	646.38	1447.07	638.97	1596.05	615.56	1790.26	639.07	809.19	562.32
114.31	611.17	295.24	588.64	418.97	604.57	526.97	611.41	648.27	632.83	770.3	636.65	968.25	658.24	1035.25	655.08	1175.34	655.77	1312.23	646.53	1447.07	638.84	1596.02	615.9	1790.24	639.59	809.18	562.31
114.42	611	295.25	588.04	419.15	604.04	527.02	611.02	648.34	632.81	770.44	636.67	968.27	658.42	1035.32	655.12	1175.36	655.9	1312.38	646.56	1447.1	638.97	1596.08	615.91	1790.32	639.55	809.21	562.32
114.78	610.94	295.29	587.86	419.03	603.92	527.01	610.92	648.31	632.73	770.77	636.63	968.26	658.54	1035.3	655.09	1175.35	655.77	1312.29	646.47	1447.09	638.81	1596.04	615.77	1790.3	639.23	809.21	562.34
114.79	611.05	295.22	588.2	419.13	604.11	527.03	611.06	648.36	632.87	770.82	636.68	968.38	658.58	1035.31	655.1	1175.37	655.77	1312.41	646.21	1447.11	638.76	1596.11	615.63	1790.3	638.66	809.24	562.34
114.72	611.65	295.15	589.08	419.06	604.62	526.98	611.35	648.28	633.04	770.79	636.84	968.26	658.75	1035.25	655.12	1175.33	655.81	1312.24	646.18	1447.09	638.6	1596.03	615.04	1790.24	637.96	809.21	562.34
114.7	613.09	295.11	590.06	419.03	605.27	526.96	611.94	648.27	633.08	770.77	636.79	968.27	658.53	1035.27	654.97	1175.35	655.62	1312.31	645.95	1447.08	638.09	1596.05	614.82	1790.21	637.17	809.2	562.23
114.69	614.88	295.02	591.35	418.92	606.26	526.9	612.37	648.26	633.51	770.76	636.97	968.28	658.4	1035.27	655.08	1175.36	655.32	1312.26	645.99	1447.07	638.09	1596.02	614.82	1790.16	636.79	809.19	562.4
114.66	616.91	295.05	592.02	418.89	606.86	526.86	612.94	648.24	633.78	770.75	636.94	968.26	658.21	1035.27	654.94	1175.36	655.18	1312.27	645.81	1447.05	637.92	1596.02	614.65	1790.17	636.52	809.14	562.68
114.66	618.3	295.02	592.19	418.87	607.26	526.86	613	648.22	633.95	770.69	637.04	968.24	658.3	1035.23	655.06	1175.35	655.32	1312.22	645.86	1447.04	637.92	1596	614.66	1790.15	636.49	809.12	562.81
114.75	617.35	295.14	591.43	418.92	606.65	526.93	612.73	648.32	633.71	770.78	636.91	968.28	658.28	1035.28	654.98	1175.39	655.2	1312.33	645.79	1447.12	637.78	1596.05	614.49	1790.21	636.22	809.23	562.69
114.71	615.4	295.18	590.35	419	605.76	526.94	612.29	648.3	633.4	770.77	636.79	968.3	658.25	1035.27	654.97	1175.39	655.19	1312.32	645.73	1447.11	637.76	1596.02	613.93	1790.21	636.1	809.2	562.7
114.7	613.66	295.15	589.16	419	604.91	526.95	611.72	648.29	632.98	770.77	636.75	968.29	658.24	1035.26	654.98	1175.39	655.18	1312.28	645.72	1447.09	637.76	1596.01	613.57	1790.2	636.05	809.18	562.7
114.7	612.01	295.16	588.68	419.04	604.34	526.96	611.18	648.29	632.94	770.76	636.71	968.28	658.25	1035.24	654.98	1175.37	655.22	1312.27	645.81	1447.08	637.83	1595.99	613.78	1790.16	636.17	809.17	562.7
114.68	611.43	295.13	588.93	419.02	604.5	526.94	611.26	648.28	632.96	770.72	636.72	968.27	658.28	1035.22	655.03	1175.37	655.35	1312.24	645.96	1447.08	638	1595.99	614.24	1790.14	636.43	809.16	562.72
114.65	612.51	295.11	589.65	419.02	604.98	526.92	611.46	648.26	633.09	770.73	636.77	968.27	658.28	1035.23	655.03	1175.37	655.35	1312.25	645.98	1447.08	638.16	1596.01	614.91	1790.15	637.2	809.17	562.74
114.68	614.1	295.11	590.71	419.02	605.8	526.96	612.23	648.29	633.41	770.77	636.96	968.29	658.43	1035.26	655.15	1175.4	655.55	1312.34	646.18	1447.09	638.38	1596.05	615.63	1790.17	638.09	809.22	562.88
114.65	616.02	295.07	591.7	418.86	606.75	526.9	612.91	648.23	633.89	770.72	636.99	968.29	658.71	1035.24	655.11	1175.35	655.83	1312.23	646.23	1447.08	638.71	1596.02	615.68	1790.19	638.77	809.1	562.84
114.81	617.57	295.23	591.97	418.99	607.17	527.01	613.19	648.37	633.89	770.88	637.01	968.44	658.65	1035.41	655.09	1175.53	655.71	1312.56	646.08	1447.18	638.49	1596.15	615.42	1790.36	638.3	809.27	562.82
114.68	617.34	295.21	591.74	418.91	606.96	526.9	613.19	648.25	633.91	770.73	637.03	968.7	658.69	1035.68	655.13	1175.74	655.69	1312.55	645.96	1447.08	638.03	1596.01	614.67	1790.15	637.3	809.13	562.82
114.69	616.23	295.21	590.96	418.99	606.36	526.92	612.63	648.27	633.68	770.74	636.9	968.72	658.68	1035.69	655.03	1175.74	655.5	1312.52	645.7	1447.08	637.59	1596.02	613.79	1790.18	635.73	809.15	562.71
114.69	614.7	295.18	590.07	419.02	605.75	526.97	612.06	648.28	633.47	770.74	636.91	968.73	658.69	1035.69	655.07	1175.77	655.19	1312.51	645.36	1447.09	637.11	1595.99	613.05	1790.15	634.28	809.16	562.75
114.72	613.01	295.19	589.54	419.04	605.1	527	611.89	648.28	633.14	770.76	636.87	968.73	658.69	1035.69	655.07	1175.78	655.18	1312.29	645.3	1447.09	637.05	1595.99	612.55	1790.14	633.62	809.16	562.76
114.78	612.21	295.19	589.52	419.05	604.96	527	611.89	648.33	633.14	770.8	636.84	968.74	658.7	1035.7	655.07	1175.8	655.19	1312.33	645.3	1447.08	637.06	1596	612.73	1790.14	633.81	809.18	562.77
114.74	612.89	295.19	589.85	419.03	605.29	526.98	612	648.29	633.18	770.77	636.88	968.74	658.66	1035.71	655.06	1175.79	655.19	1312.31	645.36	1447.1	637.27	1595.99	613.23	1790.16	634.6	809.18	562.76
114.75	613.91	295.2	590.6	419.01	605.97	526.98	612.14	648.31	633.23	770.8	636.84	968.78	658.51	1035.72	654.95	1175.81	655.17	1312.38	645.42	1447.1	637.43	1596.05	613.9	1790.16	635.42	809.2	562.73
114.66	615.29	295.05	591.6	418.87	606.83	526.87	612.58	648.2	633.7	770.66	637.06	968.61	658.47	1035.67	655.13	1175.78	655.37	1312.26	645.87	1447.06	638.07	1596.01	614.77	1790.06	636.42	809.17	562.88
114.75	616.83	295.16	591.83	418.95	607.03	526.94	612.91	648.31	633.86	770.78	637.01	968.31	658.38	1035.71	655.06	1175.78	655.67	1312.4	645.96	1447.09	638.35	1596.07	615.14	1790.19	637.11	809.19	562.74
114.73	617.36	295.12	591.63	418.96	606.71	526.91	612.85	648.27	633.81	770.74	637	968.28	658.36	1035.71	655.06	1175.76	655.66	1312.31	646.01	1447.08	638.47	1596.06	615.33	1790.14	637.79	809.19	562.74
114.71	616.25	295.13	591.12	418.94	606.46	526.9	612.7	648.25	633.78	770.71	636.99	968.25	658.42	1035.68	655.19	1175.72	655.81	1312.25	646.16	1447.06	638.64	1596.01	615.55	1790.1	637.91	809.15	562.87
114.75	615.24	295.23	590.08	418.97	605.65	526.95	612.23	648.29	633.33	770.72	636.81	968.28	658.25	1035.69	655.05	1175.75	655.67	1312.33	646.02	1447.08	638.44	1596.03	615.35	1790.17	637.79	809.16	562.72
114.72	613.75	295.1	589.48	418.99	605.11	526.91	611.91	648.22	633.13	770.7	636.85	968.17	658.44	1035.63	655.18	1175.64	655.79	1312.21	646.14	1447.07	638.2	1595.99	614.97	1790.13	637.77	809.12	562.84
114.75	612.21	295.15	589.28	419	605.01	526.93	611.88	648.24	633.12	770.72	636.84	968.18	658.7	1035.66	655.17	1175.68	655.77	1312.26	646.04	1447.08	638.18	1596.01	614.86	1790.13	637.61	809.11	562.85
114.73	612.37	295.14	589.56	418.98	605.11	526.91	611.92	648.21	633.12	770.71	636.82	968.18	658.56	1035.61	655.06	1175.68	655.61	1312.24	645.9	1447.05	638	1595.98	614.71	1790.11	636.86	809.1	562.79
114.67	613.52	295.01	590.35	418.92	605.65	526.88	612.18	648.18	633.3	770.67	636.95	968.18	658.61	1035.6	655.08	1175.69	655.28	1312.19	645.9	1447.03	637.98	1595.96	614.65	1790.08	636.22	809.1	562.79
114.71	614.21	295.14	590.85	418.94	605.95	526.86	612.19	648.21	633.35	770.65	636.89	968.17	658.65	1035.59	655.06	1175.69	655.23	1312.2	645.83	1447.01	637.86	1595.95	614.54	1790.04	636.14	809.08	562.76
114.67	614.18	295.12	589.3	418.91	605.14	526.85	611.75	648.21	633.01	770.61	636.75	968.15	658.62	1035.59	655.05	1175.68	655.24	1312.16	645.83	1446.99	637.87	1595.92	614.09	1790.03	636.15	809.08	562.75
114.7	611.93	295.28	587.77	419.03	604.13	526.95	610.92	648.24	632.81	770.63	636.73	968.15	658.76	1035.59	655.22	1175.68	655.43	1312.15	646.04	1447	638.04	1595.93	614.26	1790.01	636.32	809.08	562.85
114.8	609.51	295.34	586.05	419.06	602.79	526.98	610	648.26	632.2	770.7	636.38	968.16	658.54	1035.6	655.05	1175.67	655.62	1312.2	645.97	1447.02	638.05	1595.96	614.28	1790.04	636.42	809.09	562.69
114.8	606.98	295.32	585.07	419.15	601.99	527.03	609.34	648.28	631.91	770.75	636.11	968.17	658.32	1035.62	655.1	1175.69	655.8	1312.22	646.14	1447.04	638.27	1595.97	614.65	1790.08	637.23	809.12	562.76
114.7	605.04	295.26	584.44	419.09	601.42	527.01	609.17	648.25	631.83	770.65	636.07	968.14	658.35	1035.53	655.16	1175.59	655.92	1312.11	646.33	1447	638.52	1595.93	615.2	1790.06	638.07	809.1	562.8
114.82	604.21	295.52	583.93	419.22	601.04	527.11	608.94	648.37	631.56	770.8	635.91	968.24	658.27	1035.24	655.02	1175.75	655.78	1312.23	646.47	1447.07	638.81	1596.04	615.72	1790.22	638.7	809.13	562.68
114.78	603.79	295.87	583.69	419.18	600.99	527.07	608.93	648.31	631.28	770.75	635.97	968.2	658.33	1035.2	655.14	1175.7	655.92	1312.2	646.61	1447.05	638.97	1595.99	615.85	1790.22	638.81	809.12	562.8
114.79	603.68	295.82	583.65	419.13	600.91	527.07	608.86	648.29	631.26	770.73	635.94	968.18	658.34	1035.17	655.14	1175.69	655.91	1312.17	646.62	1447.05	638.96	1595.97	615.85	1790.19	638.82	809.11	562.8
114.82	603.25	295.98	583.3	419.24	600.72	527.15	608.75	648.33	631.13	770.78	635.9	968.2	658.33	1035.19	655.13	1175.7	655.88	1312.21	646.59	1447.06	638.93	1596.01	615.79	1790.22	638.72	809.13	562.81
114.9	602.93	296.03	582.31	419.27	600.13	527.18	608.37	648.39	630.95	770.8	635.73	968.23	658.27	1035.23	655	1175.73	655.77	1312.28	646.46	1447.07	638.78	1596.11	615.66	1790.27	638.59	809.23	562.7
114.86	602.74	295.99	581.75	419.27	599.75	527.17	607.94	648.38	630.92	770.81	635.77	968.22	658.29	1035.23	655.16	1175.74	655.91	1312.24	646.33	1447.06	638.81	1596.06	615.69	1790.23	638.06	809.19	562.79
114.84	602.66	295.96	581.42	419.29	599.18	527.17	607.82	648.36	630.8	770.79	635.72	968.21	658.28	1035.22	655.04	1175.71	655.86	1312.21	646.29	1447.06	638.8	1596.03	615.63	1790.22	637.98	809.17	562.78
114.82	602.7	295.98	581.68	419.29	599.3	527.15	607.94	648.34	630.91	770.77	635.81	968.18	658.33	1035.19	655.17	1175.69	655.91	1312.16	646.4	1447.06	638.84	1596.02	615.76	1790.15	638.07	809.13	562.79
114.87	602.57	296.14	581.52	419.4	599.12	527.23	607.79	648.41	630.75	770.84	635.73	968.31	658.28	1035.27	655.08	1175.82	655.88	1312.3	646.29	1447.16	638.84	1596.08	615.69	1790.26	638.08	809.17	562.77
114.81	601.68	295.98	580.96	419.24	598.94	527.13	607.66	648.3	630.66	770.76	635.67	968.15	658.28	1035.16	655.08	1175.65	655.89	1312.15	646.34	1447.04	638.85	1596.01	615.75	1790.14	638.11	809.15	562.76
114.9	600.66	296.08	580.15	419.39	598.64	527.22	607.43	648.36	630.45	770.8	635.64	968.19	658.29	1035.2	655.13	1175.69	655.91	1312.3	646.41	1447.06	638.98	1596.04	615.8	1790.16	638.19	809.15	562.78
114.83	599.59	296.09	579.34	419.29	597.91	527.16	606.85	648.32	630.07	770.72	635.56	968.14	658.32	1035.14	655.16	1175.65	655.95	1312.13	646.62	1447.03	638.99	1595.98	615.88	1790.03	638.21	809.04	562.78
114.95	598.61	296.31	578.75	419.5	597.21	527.28	606.18	648.46	629.92	770.84	635.16	968.2	658.3	1035.19	655.16	1175.77	655.96	1312.29	646.69	1447.04	639.01	1596.02	615.89	1790.21	638.21	809.18	562.79
114.95	597.81	296.18	578.51	419.89	597.13	527.27	606.18	648.88	629.96	770.8	635.18	968.19	658.45	1035.2	655.23	1175.75	656.06	1312.21	646.86	1447.06	639.13	1596.01	615.98	1790.18	638.34	809.14	562.85
114.96	597	296.17	578.26	419.9	597	527.29	606.06	648.89	629.89	770.85	635.1	968.24	658.59	1035.25	655.16	1175.76	655.94	1312.3	646.71	1447.09	639.01	1596.04	615.88	1790.21	638.25	809.15	562.79
114.94	596.75	296.2	578.78	419.9	597.27	527.28	606.24	648.88	629.97	770.84	635.19	968.22	658.62	1035.26	655.17	1175.74	655.95	1312.3	646.74	1447.09	639.02	1596.05	615.9	1790.21	638.3	809.15	562.8
114.96	596.21	296.24	578.26	419.88	596.98	527.29	606.05	648.89	629.81	770.85	635.03	968.23	658.59	1035.25	655.16	1175.76	655.92	1312.33	646.68	1447.1	639.01	1596.06	615.86	1790.21	638.23	809.16	562.7
114.94	596.05	296.21	577.93	419.86	596.83	527.27	605.98	648.85	629.82	770.81	635.14	968.19	658.73	1035.22	655.21	1175.75	656.04	1312.19	646.82	1447.04	639.13	1596	615.96	1790.16	638.29	809.13	562.85
115.03	595.86	296.41	577.28	419.96	596.55	527.39	605.77	648.98	629.62	770.87	635.02	968.32	658.66	1035.25	655.19	1175.77	656.02	1312.35	646.77	1447.13	639.09	1596.06	615.9	1790.23	638.25	809.18	562.8
114.99	595.7	296.75	577.01	419.9	595.95	527.34	605.61	648.86	629.27	770.85	635	968.21	658.53	1035.23	655.17	1175.75	656	1312.2	646.75	1447.05	639.06	1596.04	615.9	1790.22	638.25	809.16	562.76
114.98	595.64	296.76	576.84	419.93	595.66	527.33	605.19	648.86	629.28	770.84	635.01	968.2	658.37	1035.22	655.22	1175.76	656.04	1312.2	646.89	1447.05	639.19	1596.01	616.01	1790.2	638.36	809.15	562.82
114.96	595.62	296.76	576.81	419.92	595.54	527.32	605.16	648.86	629.24	770.79	634.97	968.21	658.33	1035.21	655.18	1175.75	656.01	1312.18	646.82	1447.05	639.16	1596.01	615.98	1790.15	638.37	809.14	562.76
114.95	595.69	296.73	576.84	419.92	595.59	527.32	605.16	648.86	629.23	770.8	634.96	968.21	658.31	1035.21	655.16	1175.75	656.01	1312.21	646.82	1447.06	639.16	1596.01	616.01	1790.16	638.39	809.13	562.77
114.99	595.84	296.69	577.19	419.97	596.07	527.37	605.31	648.89	629.39	770.84	635.02	968.24	658.32	1035.24	655.2	1175.77	656.02	1312.32	646.91	1447.08	639.21	1596.05	616.12	1790.16	638.59	809.23	562.79
114.97	595.92	296.67	577.48	419.91	596.19	527.32	605.41	648.9	629.68	770.86	635.05	968.25	658.38	1035.23	655.18	1175.72	656.01	1312.25	646.91	1447.09	639.23	1596.03	616.12	1790.17	639.06	809.17	562.77
114.98	596.03	296.69	577.89	419.91	596.4	527.34	605.93	648.9	629.75	770.88	635.08	968.24	658.38	1035.25	655.19	1175.75	656.03	1312.28	646.91	1447.12	639.25	1596.05	616.1	1790.17	639.06	809.19	562.79
114.99	596.09	296.68	578.05	419.87	596.84	527.33	605.95	648.91	629.77	770.89	635.08	968.26	658.36	1035.31	655.17	1175.76	656.02	1312.3	646.87	1447.12	639.22	1596.06	616.03	1790.21	639	809.2	562.79
115	596.09	296.71	578.01	419.89	596.84	527.37	605.96	648.92	629.77	770.89	635.08	968.28	658.34	1035.32	655.17	1175.77	656.01	1312.36	646.83	1447.13	639.19	1596.06	616.02	1790.22	638.96	809.2	562.76
115	596.04	296.73	577.87	419.88	596.81	527.35	605.94	648.92	629.77	770.89	635.09	968.3	658.34	1035.32	655.17	1175.77	655.99	1312.35	646.82	1447.12	639.15	1596.06	615.97	1790.23	638.92	809.21	562.77
114.96	595.95	296.73	577.69	419.87	596.65	527.31	605.84	648.91	629.72	770.86	635.1	968.27	658.37	1035.3	655.18	1175.76	655.99	1312.29	646.83	1447.1	639.14	1596.01	615.96	1790.18	638.88	809.18	562.78
114.94	595.8	296.7	577.36	419.83	596.41	527.29	605.7	648.86	629.58	770.81	635.04	968.24	658.36	1035.28	655.17	1175.73	655.97	1312.2	646.82	1447.02	639.11	1596	615.95	1790.15	638.83	809.15	562.76
114.95	595.72	296.66	577.01	419.85	595.94	527.32	605.65	648.87	629.3	770.81	635.03	968.24	658.36	1035.26	655.16	1175.74	655.98	1312.22	646.84	1447.05	639.12	1596	615.95	1790.16	638.84	809.16	562.77
114.93	595.64	296.68	576.84	419.84	595.9	527.3	605.61	648.85	629.28	770.8	635.02	968.24	658.35	1035.24	655.16	1175.71	656	1312.17	646.88	1447.04	639.13	1595.97	616	1790.15	638.96	809.14	562.76
114.91	595.67	296.64	577	419.82	595.93	527.26	605.64	648.81	629.3	770.74	635.05	968.15	658.41	1035.15	655.18	1175.59	656.08	1312.1	646.96	1447.03	639.3	1595.95	616.11	1790.06	639.05	809.03	562.76
114.99	595.73	296.64	577	419.9	595.95	527.36	605.63	648.83	629.27	770.85	635.04	968.3	658.39	1035.26	655.17	1175.35	656.08	1312.23	646.95	1447.04	639.31	1596	616.13	1790.14	639.09	809.16	562.77
114.92	595.8	296.64	577.03	419.86	596.02	527.28	605.66	648.84	629.26	770.84	635.03	968.27	658.35	1035.26	655.15	1175.34	656.07	1312.21	646.94	1447.04	639.3	1595.99	616.16	1790.13	639.17	809.14	562.76
114.92	595.86	296.61	577.23	419.87	596.05	527.27	605.7	648.83	629.29	770.83	635.03	968.22	658.32	1035.17	655.15	1175.32	656.06	1312.17	646.94	1447.04	639.3	1595.97	616.2	1790.12	639.19	809.14	562.76
114.95	595.92	296.64	577.25	419.93	596.11	527.32	605.78	648.85	629.34	770.87	635.05	968.24	658.34	1035.24	655.16	1175.34	656.08	1312.22	646.96	1447.07	639.33	1596	616.21	1790.15	639.2	809.25	562.76
114.95	595.85	296.66	577.22	419.93	596.04	527.33	605.68	648.86	629.28	770.87	634.92	968.26	658.27	1035.24	655.12	1175.33	655.96	1312.23	646.87	1447.06	639.19	1596.02	616.1	1790.15	639.1	809.23	562.74
114.98	595.83	296.77	577.21	419.93	596.05	527.36	605.69	648.88	629.29	770.92	634.98	968.29	658.3	1035.26	655.15	1175.37	656.08	1312.27	646.89	1447.07	639.21	1596.04	616.1	1790.16	639.07	809.24	562.74
114.96	595.7	296.76	577.02	419.91	595.95	527.33	605.62	648.86	629.27	770.89	634.99	968.27	658.3	1035.25	655.16	1175.32	656.07	1312.17	646.88	1447.06	639.19	1596.01	616.06	1790.16	638.96	809.23	562.74
114.96	595.56	296.79	576.69	419.9	595.8	527.34	605.43	648.89	629.13	770.92	634.95	968.28	658.27	1035.25	655.13	1175.32	656.02	1312.26	646.77	1447.06	639.04	1596.02	615.93	1790.18	638.86	809.21	562.73
115.1	594.84	296.83	576.43	420	595.8	527.51	605.11	649	629.24	770.99	635.01	968.39	658.45	1035.32	655.26	1175.46	656.12	1312.35	646.94	1447.15	639.22	1596.1	616.04	1790.33	638.94	809.29	562.85
115	594.02	296.7	576.26	419.88	595.76	527.79	605.09	648.89	629.21	770.87	635.01	968.25	658.71	1035.25	655.24	1175.7	656.09	1312.23	646.94	1447.07	639.23	1596.02	616.05	1790.16	638.97	809.16	562.82
115.03	593.25	296.72	576.25	419.9	595.71	527.82	605.07	648.93	629.14	770.89	634.99	968.26	658.72	1035.24	655.23	1175.7	656.08	1312.24	646.94	1447.08	639.26	1596.04	616.09	1790.15	639.02	809.18	562.8
115.04	593.11	296.72	576.25	419.9	595.75	527.82	605.1	648.94	629.2	770.88	635.05	968.26	658.75	1035.25	655.29	1175.73	656.2	1312.22	647.09	1447.09	639.48	1596.05	616.28	1790.15	639.23	809.22	562.9
115.04	593.19	296.75	576.09	419.96	595.63	527.86	605	648.95	629.08	770.89	634.96	968.3	658.61	1035.26	655.17	1175.75	656.06	1312.29	647.01	1447.08	639.75	1596.05	616.28	1790.17	639.26	809.21	562.76
115.11	593.18	296.87	576.09	419.98	595.63	527.92	605.02	648.98	629.12	770.93	634.98	968.31	658.73	1035.28	655.2	1175.79	656.11	1312.34	647.08	1447.13	639.88	1596.11	616.41	1790.18	639.4	809.22	562.8
115.1	593.1	296.88	575.94	419.97	595.44	527.9	604.96	648.97	629.05	770.93	634.91	968.31	658.56	1035.28	655.19	1175.78	656.1	1312.31	647.04	1447.11	639.74	1596.08	616.82	1790.22	639.94	809.22	562.77
115.08	593.12	296.76	576	420	595.18	527.88	604.95	648.94	629.05	770.9	634.97	968.27	658.31	1035.26	655.2	1175.77	656.12	1312.28	647.06	1447.09	639.76	1596.07	616.83	1790.21	639.93	809.23	562.78
115.08	593.13	296.76	576	420	595.17	527.88	605.01	648.94	629.08	770.91	634.97	968.27	658.35	1035.25	655.21	1175.75	656.12	1312.29	647.06	1447.09	639.76	1596.06	616.78	1790.22	639.82	809.22	562.78
115.05	593.13	296.77	576.01	420	595.15	527.86	604.96	648.94	629.07	770.86	634.9	968.26	658.31	1035.24	655.18	1175.75	656.08	1312.25	646.94	1447.08	639.58	1596.06	616.62	1790.19	639.72	809.18	562.75
115.05	593.14	296.77	576.01	420.01	595.19	527.88	604.99	648.93	629.09	770.87	634.96	968.26	658.32	1035.24	655.2	1175.75	656.08	1312.26	646.96	1447.1	639.27	1596.05	616.15	1790.19	639.6	809.18	562.75
115.04	593.14	296.77	576.01	420.01	595.19	527.81	605	648.91	629.09	770.86	634.96	968.25	658.34	1035.24	655.2	1175.74	656.09	1312.24	646.95	1447.1	639.28	1596	616.11	1790.15	639.04	809.18	562.75
115.08	593.12	296.81	576	420.05	595.18	527.92	604.99	648.95	629.05	770.93	634.93	968.29	658.36	1035.27	655.21	1175.76	656.04	1312.34	646.91	1447.11	639.19	1596.07	616	1790.21	638.93	809.24	562.75
115.01	593.12	296.81	576.01	420.03	595.18	527.88	604.99	648.93	629.05	770.91	634.94	968.28	658.35	1035.26	655.18	1175.74	656.05	1312.29	646.91	1447.1	639.19	1596.04	616.02	1790.2	638.94	809.21	562.75
115.02	593.15	296.79	576	420.04	595.21	527.88	605.01	648.94	629.05	770.91	634.93	968.28	658.33	1035.26	655.17	1175.74	656.04	1312.3	646.89	1447.11	639.19	1596.06	616.03	1790.19	639.02	809.2	562.74
115	593.25	296.78	576.19	420.04	595.32	527.87	605.02	648.94	629.05	770.92	634.91	968.28	658.32	1035.25	655.15	1175.75	656.04	1312.31	646.89	1447.11	639.21	1596.05	616.08	1790.19	639.09	809.2	562.74
115.01	593.38	296.76	576.41	420.04	595.39	527.87	605.07	648.93	629.08	770.92	634.91	968.26	658.31	1035.26	655.15	1175.75	656.03	1312.3	646.93	1447.12	639.35	1596.03	616.19	1790.19	639.16	809.2	562.74
114.91	594.1	296.71	576.68	419.91	595.53	527.79	605.12	648.85	629.12	770.85	634.94	968.21	658.33	1035.23	655.15	1175.73	656.06	1312.2	646.98	1447.04	639.37	1596.01	616.22	1790.16	639.27	809.17	562.73
114.9	594.86	296.7	576.68	419.88	595.86	527.79	605.12	648.86	629.14	770.83	634.94	968.2	658.32	1035.22	655.15	1175.73	656.06	1312.2	646.97	1447.05	639.37	1596	616.22	1790.15	639.26	809.15	562.73
114.99	595.51	296.84	576.65	419.96	595.76	527.85	605.08	648.88	629.1	770.87	634.9	968.22	658.28	1035.22	655.14	1175.75	656.04	1312.29	646.93	1447.14	639.34	1596.03	616.18	1790.19	639.14	809.17	562.72
114.98	595.43	296.81	576.43	419.95	595.75	527.82	605.03	648.87	629.1	770.86	634.9	968.22	658.29	1035.21	655.15	1175.73	656.02	1312.25	646.92	1447.11	639.31	1596.02	616.1	1790.18	639.13	809.17	562.71
114.98	595.33	296.76	576.07	419.95	595.6	527.85	604.97	648.95	629.04	770.89	634.88	968.24	658.25	1035.25	655.13	1175.74	656	1312.3	646.8	1447.11	639.14	1596.02	616.01	1790.19	639.01	809.17	562.7
114.99	594.6	296.76	576.06	419.99	595.15	527.84	604.97	648.94	629.03	770.88	634.88	968.23	658.24	1035.25	655.13	1175.74	656	1312.28	646.83	1447.11	639.13	1596.03	616.01	1790.19	638.91	809.18	562.68
114.98	593.84	296.7	575.94	419.96	595.08	527.81	604.92	648.84	629.01	770.84	634.87	968.2	658.26	1035.24	655.13	1175.71	655.98	1312.22	646.82	1447.03	639.12	1596	615.98	1790.19	638.92	809.12	562.71
115.01	593.1	296.81	575.93	419.97	595.15	527.82	604.94	648.94	629.02	770.85	634.88	968.23	658.29	1035.25	655.15	1175.71	655.99	1312.23	646.84	1447.1	639.14	1596.04	616	1790.2	638.93	809.14	562.72
115.01	592.51	296.77	575.91	419.97	595.14	527.82	604.92	648.92	628.99	770.86	634.85	968.23	658.23	1035.24	655.14	1175.71	655.99	1312.25	646.84	1447.1	639.14	1596.03	616	1790.19	638.95	809.14	562.73
115.01	592.66	296.76	575.94	419.97	595.13	527.83	604.93	648.93	628.98	770.87	634.85	968.25	658.23	1035.23	655.11	1175.7	655.98	1312.27	646.82	1447.1	639.15	1596.05	616.01	1790.2	639.05	809.15	562.74
115	593.23	296.72	576.13	419.99	595.3	527.81	605.03	648.93	629.04	770.86	634.88	968.26	658.27	1035.23	655.13	1175.69	656	1312.24	646.95	1447.1	639.33	1596.01	616.15	1790.19	639.16	809.15	562.75
115.02	594.02	296.73	576.31	419.99	595.31	527.86	605.05	648.95	629.07	770.91	634.91	968.27	658.28	1035.25	655.16	1175.73	656.04	1312.28	646.98	1447.09	639.34	1596.1	616.2	1790.21	639.23	809.2	562.75
115.01	594.73	296.74	576.11	419.99	595.25	527.89	604.97	648.95	629.01	770.94	634.82	968.28	658.14	1035.26	655.04	1175.75	655.94	1312.36	646.87	1447.13	639.29	1596.09	616.15	1790.2	639.21	809.2	562.72
115.02	594.73	296.75	576.13	420	595.25	527.88	605.03	648.95	629.04	770.92	634.9	968.27	658.33	1035.24	655.18	1175.77	656.08	1312.33	646.96	1447.13	639.3	1596.1	616.18	1790.2	639.21	809.19	562.74
115.01	594.67	296.69	576.09	419.99	595.22	527.82	604.96	648.92	629.02	770.85	634.87	968.17	658.19	1035.2	655.12	1175.63	655.96	1312.22	646.88	1447.06	639.24	1596.02	616.08	1790.1	639.1	809.18	562.73
114.98	594.67	296.69	576.1	419.96	595.24	527.81	604.98	648.89	629.04	770.83	634.89	968.19	658.31	1035.2	655.15	1175.69	656	1312.22	646.9	1447.05	639.24	1596.01	616.09	1790.12	639.09	809.15	562.72
114.92	594.67	296.68	576.11	419.95	595.24	527.77	605	648.86	629.07	770.81	634.92	968.16	658.31	1035.18	655.21	1175.68	656.03	1312.18	646.92	1447.06	639.24	1595.98	616.07	1790.1	638.99	809.12	562.76
114.99	594.59	296.71	575.94	419.94	595.09	527.81	604.9	648.86	628.94	770.84	634.82	968.19	658.17	1035.19	655.08	1175.71	655.9	1312.31	646.72	1447.06	639.06	1596.02	615.94	1790.13	638.87	809.13	562.64
114.98	594.66	296.69	576.11	419.97	595.22	527.8	605	648.87	629.09	770.85	634.95	968.18	658.36	1035.2	655.21	1175.7	656.05	1312.22	646.88	1447.08	639.2	1596	616	1790.14	638.91	809.15	562.77
114.94	594.66	296.66	576.09	419.94	595.18	527.76	604.97	648.85	629.04	770.82	634.87	968.16	658.31	1035.18	655.11	1175.67	655.96	1312.19	646.82	1447.07	639.15	1595.98	615.97	1790.11	638.92	809.12	562.76
114.94	594.74	296.64	576.28	419.93	595.38	527.77	605.06	648.84	629.16	770.82	634.97	968.18	658.33	1035.18	655.22	1175.69	656.08	1312.24	646.93	1447.07	639.32	1595.98	616.09	1790.09	639.03	809.11	562.77
114.94	594.77	296.63	576.27	419.9	595.77	527.77	605.04	648.87	629.07	770.82	634.9	968.18	658.3	1035.18	655.12	1175.67	656.04	1312.2	646.88	1447.07	639.3	1595.99	616.09	1790.1	639.11	809.11	562.73
114.94	594.81	296.64	576.33	419.9	595.76	527.76	605.05	648.86	629.05	770.82	634.88	968.2	658.18	1035.19	655.08	1175.68	655.94	1312.21	646.85	1447.07	639.23	1596	616.08	1790.11	639.13	809.13	562.59
114.94	594.88	296.64	576.62	419.91	595.91	527.79	605.15	648.86	629.19	770.86	634.96	968.19	658.34	1035.2	655.2	1175.72	656.06	1312.22	646.91	1447.05	639.38	1596	616.21	1790.11	639.22	809.18	562.31
114.94	594.88	296.7	576.8	419.91	595.86	527.79	605.11	648.87	629.14	770.84	634.92	968.2	658.32	1035.21	655.17	1175.73	656.04	1312.23	646.88	1447.08	639.34	1596	616.2	1790.13	639.16	809.19	562.29
114.95	594.81	296.77	576.6	419.93	595.79	527.81	605.07	648.88	629.09	770.87	634.9	968.25	658.23	1035.25	655.08	1175.72	655.99	1312.22	646.84	1447.08	639.24	1596.04	616.13	1790.15	639.1	809.21	562.2
114.91	594.72	296.69	576.21	419.89	595.69	527.77	605.04	648.84	629.09	770.81	634.93	968.23	658.27	1035.17	655.11	1175.67	655.99	1312.16	646.86	1447.05	639.23	1595.99	616.12	1790.13	639.07	809.19	562.23
115.01	594.63	296.83	576.15	419.92	595.65	527.87	604.99	648.95	629.06	770.91	634.94	968.28	658.26	1035.32	655.13	1175.78	656	1312.28	646.87	1447.08	639.21	1596.03	616.09	1790.13	638.99	809.22	562.26
114.93	594.49	296.81	575.94	419.91	595.43	527.82	604.9	648.85	628.97	770.83	634.88	968.25	658.27	1035.28	655.12	1175.66	655.99	1312.18	646.82	1447.06	639.18	1595.99	616.03	1790.1	638.95	809.2	562.27
114.98	593.81	296.82	575.93	419.96	595.09	527.84	604.93	648.88	629.01	770.87	634.91	968.3	658.34	1035.29	655.16	1175.71	656.02	1312.24	646.87	1447.07	639.19	1596.04	616.06	1790.13	638.96	809.24	562.28
115	593.07	296.83	575.94	419.94	595.09	527.84	604.95	648.89	629.03	770.85	634.92	968.29	658.36	1035.28	655.19	1175.71	656.03	1312.21	646.9	1447.07	639.2	1596.02	616.09	1790.13	638.99	809.23	562.32
115	592.58	296.82	575.98	419.95	595.2	527.83	604.97	648.89	629.05	770.84	634.92	968.28	658.34	1035.28	655.18	1175.72	656.03	1312.2	646.9	1447.08	639.23	1596.01	616.12	1790.13	639.02	809.23	562.32
115.01	592.78	296.81	576.12	420.03	595.22	527.86	604.99	648.97	629.05	770.91	634.9	968.31	658.34	1035.28	655.17	1175.75	656.02	1312.27	646.88	1447.16	639.25	1596.05	616.14	1790.2	639.11	809.26	562.27
114.99	593.23	296.78	576.16	419.95	595.23	527.85	605	648.87	629.06	770.88	634.88	968.27	658.3	1035.27	655.06	1175.73	655.99	1312.24	646.89	1447.07	639.24	1596.02	616.16	1790.14	639.12	809.26	562.19
114.98	594.05	296.77	576.37	419.97	595.37	527.85	605.06	648.92	629.08	770.9	634.89	968.28	658.29	1035.27	655.08	1175.74	656	1312.28	646.91	1447.14	639.27	1596.03	616.19	1790.15	639.2	809.27	562.3
114.96	594.8	296.84	576.56	419.96	595.36	527.85	605.06	648.91	629.08	770.89	634.89	968.27	658.3	1035.27	655.09	1175.74	656.01	1312.24	646.9	1447.14	639.27	1596.03	616.19	1790.15	639.2	809.28	562.27
115.01	595.43	296.86	576.34	420.06	595.24	527.91	605	649.01	629.06	770.98	634.88	968.41	658.28	1035.3	655.07	1175.79	655.98	1312.37	646.83	1447.14	639.23	1596.09	616.12	1790.15	639.1	809.32	562.25
114.98	595.41	296.8	576.19	420.02	595.3	527.86	605.06	648.89	629.11	770.92	634.97	968.65	658.34	1035.29	655.21	1175.79	656.08	1312.29	646.92	1447.12	639.25	1596.06	616.14	1790.15	639.1	809.33	562.36
114.99	595.28	296.82	576.02	420.01	595.13	527.87	604.94	648.92	628.99	770.93	634.84	968.67	658.27	1035.27	655.06	1175.78	655.93	1312.27	646.82	1447.11	639.1	1596.04	616.03	1790.15	639	809.3	562.22
115.05	594.64	296.82	576.03	420.04	595.26	527.92	605.01	648.96	629.1	770.96	634.98	968.78	658.42	1035.31	655.2	1175.8	656.08	1312.35	646.9	1447.15	639.25	1596.08	616.06	1790.18	638.99	809.34	562.33
115.02	593.86	296.81	575.99	420.04	595.11	527.9	604.94	648.96	628.99	770.94	634.91	968.76	658.56	1035.3	655.09	1175.79	655.97	1312.29	646.83	1447.12	639.1	1596.05	616.02	1790.17	638.93	809.31	562.25
115.04	593.09	296.81	576	420.04	595.14	527.89	604.96	648.95	629	770.93	634.91	968.74	658.57	1035.3	655.1	1175.78	655.97	1312.29	646.8	1447.12	639.11	1596.03	616.01	1790.17	638.93	809.3	562.26
115.07	592.67	296.8	575.99	420.04	595.17	527.89	604.98	648.95	629.01	770.95	634.92	968.74	658.59	1035.29	655.1	1175.79	655.98	1312.3	646.83	1447.12	639.13	1596.04	616.04	1790.18	639.03	809.31	562.28
115.05	592.76	296.81	576.01	420.04	595.17	527.87	604.97	648.94	629	770.94	634.89	968.71	658.55	1035.27	655.08	1175.77	655.96	1312.31	646.83	1447.12	639.14	1596.02	616.06	1790.17	639.03	809.32	562.27
114.92	593.25	296.65	576.24	419.92	595.28	527.83	605.05	648.91	629.11	770.86	634.91	968.59	658.58	1035.19	655.1	1175.72	656.01	1312.18	646.92	1447.05	639.33	1596.01	616.19	1790.12	639.16	809.26	562.3
114.94	593.99	296.63	576.23	419.92	595.27	527.82	605.02	648.89	629.07	770.87	634.9	968.2	658.54	1035.2	655.08	1175.71	655.98	1312.21	646.88	1447.04	639.29	1596	616.2	1790.11	639.16	809.23	562.26
114.93	594.8	296.74	576.38	419.93	595.38	527.82	605.08	648.88	629.12	770.85	634.97	968.21	658.59	1035.2	655.13	1175.7	656.02	1312.2	646.93	1447.05	639.33	1596	616.26	1790.08	639.25	809.21	562.28
114.92	595.4	296.81	576.56	419.95	595.33	527.81	605.03	648.89	629.11	770.86	634.91	968.22	658.59	1035.19	655.11	1175.69	656	1312.2	646.91	1447.05	639.3	1595.99	616.17	1790.09	639.16	809.2	562.27
114.97	595.4	296.81	576.3	420.06	595.21	527.84	604.99	648.91	629.08	770.87	634.89	968.25	658.54	1035.26	655.07	1175.73	655.98	1312.29	646.85	1447.11	639.24	1596.03	616.07	1790.14	639.06	809.23	562.27
114.92	595.37	296.6	576.16	419.93	595.24	527.8	605.02	648.82	629.1	770.78	634.91	968.13	658.59	1035.14	655.11	1175.67	655.99	1312.13	646.88	1447.02	639.23	1595.95	616.07	1790.06	639.06	809.1	562.27
114.98	594.62	296.4	575.89	420.04	595.1	527.85	604.89	648.93	628.94	770.89	634.77	968.26	658.37	1035.28	654.98	1175.7	655.87	1312.29	646.68	1447.04	639.05	1596.01	615.9	1790.16	638.89	809.24	562.14
114.95	593.92	296.38	575.92	420	595.14	527.83	604.95	648.9	629.03	770.82	634.86	968.2	658.24	1035.25	655.11	1175.67	655.99	1312.19	646.8	1447.04	639.07	1595.97	615.93	1790.16	638.91	809.11	562.29
115.02	593.09	296.41	575.9	420	595.11	527.87	604.89	648.92	629	770.87	634.8	968.21	658.18	1035.26	655.01	1175.71	655.93	1312.27	646.7	1447.06	639.05	1595.98	615.93	1790.15	638.87	809.23	562.24
115.01	592.75	296.37	576.06	420.01	595.23	527.86	604.99	648.92	629.12	770.87	634.94	968.21	658.33	1035.26	655.17	1175.7	656.05	1312.23	646.88	1447.06	639.21	1596.02	616.04	1790.14	638.97	809.22	562.35
115.01	592.77	296.38	576.06	419.9	595.22	527.81	604.97	648.91	629.09	770.87	634.92	968.19	658.31	1035.21	655.15	1175.7	656.04	1312.18	646.87	1447.06	639.2	1595.99	616.07	1790.13	639.03	809.2	562.34
115.03	593.17	296.46	576.05	420.03	595.2	527.89	604.97	648.93	629.02	770.89	634.88	968.25	658.26	1035.28	655.08	1175.74	655.98	1312.27	646.83	1447.11	639.17	1596.02	616.08	1790.17	639.07	809.23	562.24
115.03	593.22	296.86	576.31	420.01	595.33	527.88	605.06	648.92	629.08	770.89	634.94	968.26	658.28	1035.27	655.13	1175.74	656	1312.26	646.97	1447.11	639.35	1596.03	616.2	1790.17	639.18	809.26	562.29
115.02	593.22	296.9	576.26	420.02	595.17	527.88	604.97	648.95	629.03	770.9	634.84	968.27	658.22	1035.27	655.07	1175.75	655.98	1312.32	646.85	1447.12	639.18	1596.06	616.1	1790.18	639.17	809.26	562.28
115.04	593.26	296.83	576.32	420.04	595.35	527.88	605.07	648.94	629.15	770.9	634.96	968.25	658.37	1035.26	655.21	1175.75	656.1	1312.3	646.98	1447.11	639.35	1596.04	616.21	1790.18	639.19	809.26	562.27
115.04	593.23	296.81	576.15	420.02	595.34	527.88	605.03	648.95	629.05	770.91	634.92	968.27	658.33	1035.28	655.11	1175.74	656.06	1312.29	646.94	1447.11	639.21	1596.04	616.12	1790.19	639.12	809.26	562.26
115.03	593.23	296.81	576.18	420.02	595.33	527.86	605.03	648.95	629.08	770.91	634.92	968.25	658.32	1035.25	655.15	1175.73	656.06	1312.27	646.9	1447.1	639.2	1596.03	616.1	1790.18	639.08	809.26	562.26
114.92	593.21	296.66	576.21	419.89	595.31	527.77	605.04	648.84	629.11	770.83	634.96	968.15	658.36	1035.18	655.2	1175.7	656.08	1312.14	646.93	1447.03	639.2	1595.94	616.1	1790.1	639.02	809.12	562.4
115.03	593.16	296.7	576.05	420.02	595.2	527.82	605.01	648.95	629.07	770.89	634.92	968.27	658.31	1035.22	655.17	1175.74	655.94	1312.28	646.79	1447.1	639.06	1596.01	615.98	1790.18	638.91	809.22	562.73
115.02	593.16	296.68	576.06	419.97	595.22	527.81	605.01	648.93	629.08	770.85	634.92	968.25	658.3	1035.23	655.16	1175.71	655.98	1312.21	646.81	1447.09	639.08	1595.99	615.98	1790.17	638.91	809.19	562.74
115.01	593.21	296.69	576.21	419.96	595.33	527.81	605.03	648.92	629.11	770.84	634.95	968.23	658.35	1035.23	655.19	1175.7	656.02	1312.2	646.86	1447.08	639.21	1595.98	616.03	1790.16	638.92	809.17	562.75
115	593.2	296.68	576.19	419.92	595.21	527.77	605.02	648.9	629.07	770.79	634.92	968.22	658.29	1035.22	655.15	1175.67	655.99	1312.18	646.84	1447.05	639.09	1595.98	616.03	1790.11	638.92	809.13	562.72
115.02	593.22	296.83	576.19	419.98	595.32	527.86	605.02	648.93	629.09	770.9	634.92	968.24	658.27	1035.3	655.14	1175.79	655.99	1312.28	646.86	1447.14	639.22	1596.04	616.06	1790.21	639.03	809.28	562.72
115.13	593.23	296.83	576.19	420.08	595.23	527.91	604.99	649.02	629.05	770.95	634.9	968.39	658.22	1035.36	655.11	1175.78	655.97	1312.42	646.83	1447.14	639.22	1596.08	616.07	1790.28	639.03	809.28	562.73
115.11	593.28	296.81	576.22	420.05	595.36	527.89	605.03	648.93	629.07	770.93	634.94	968.78	658.26	1035.34	655.14	1175.77	655.99	1312.57	646.93	1447.13	639.26	1596.07	616.21	1790.26	639.14	809.26	562.74
115.12	593.34	296.79	576.4	420.08	595.41	527.92	605.13	649.01	629.2	770.97	635	968.77	658.42	1035.35	655.26	1175.81	656.12	1312.73	647.02	1447.14	639.45	1596.12	616.24	1790.26	639.21	809.3	562.87
115.11	593.25	296.85	576.37	420.02	595.38	527.89	605.08	648.98	629.09	770.94	634.93	968.8	658.66	1035.35	655.14	1175.79	656.01	1312.64	646.98	1447.14	639.59	1596.08	616.23	1790.23	639.16	809.29	562.74
115.02	593.25	296.68	576.22	419.96	595.38	527.82	605.07	648.88	629.12	770.83	634.94	968.67	658.65	1035.2	655.17	1175.68	656.04	1312.45	646.97	1447.11	639.62	1596.01	616.21	1790.11	639.1	809.15	562.76
115.04	593.26	296.72	576.23	420.01	595.38	527.89	605.1	648.92	629.17	770.9	635.01	968.71	658.71	1035.33	655.28	1175.78	656.08	1312.32	646.99	1447.11	639.62	1596.05	616.18	1790.23	639.07	809.17	562.88
115.05	593.18	296.74	576.2	419.99	595.25	527.87	605.01	648.92	629.11	770.89	634.96	968.72	658.56	1035.24	655.13	1175.75	655.97	1312.31	646.87	1447.09	639.42	1596.03	616.06	1790.21	638.96	809.18	562.75
115.05	593.18	296.74	576.2	420	595.25	527.88	605.02	648.91	629.1	770.9	634.97	968.69	658.31	1035.27	655.15	1175.77	655.99	1312.32	646.87	1447.1	639.15	1596.05	616.04	1790.22	638.94	809.2	562.76
115.07	593.18	296.88	576.17	420.03	595.28	527.92	605.05	649.01	629.12	770.96	634.96	968.75	658.34	1035.36	655.17	1175.81	656.03	1312.5	646.92	1447.19	639.16	1596.08	616.05	1790.26	638.97	809.33	562.78
114.98	593.2	296.74	576.19	419.99	595.28	527.81	605.03	648.88	629.12	770.81	634.95	968.62	658.34	1035.2	655.16	1175.67	656.03	1312.42	646.9	1447.08	639.16	1596	616.06	1790.1	638.97	809.16	562.78
115	593.24	296.71	576.35	419.99	595.31	527.82	605.06	648.89	629.14	770.83	634.96	968.64	658.35	1035.23	655.17	1175.7	656.02	1312.24	646.92	1447.09	639.21	1596.01	616.11	1790.12	639.06	809.16	562.82
115	593.24	296.72	576.17	419.99	595.31	527.83	605.05	648.89	629.13	770.84	634.95	968.66	658.35	1035.22	655.15	1175.69	656.03	1312.25	646.9	1447.1	639.23	1596.03	616.12	1790.12	639.07	809.19	562.79
114.99	593.24	296.71	576.18	419.9	595.29	527.8	605.04	648.89	629.13	770.81	634.94	968.65	658.33	1035.21	655.15	1175.68	656	1312.2	646.9	1447.07	639.23	1595.98	616.15	1790.12	639.17	809.16	562.78
115	593.24	296.7	576.2	419.91	595.32	527.8	605.05	648.9	629.13	770.82	634.95	968.65	658.33	1035.22	655.16	1175.68	656.02	1312.21	646.93	1447.07	639.29	1596.01	616.2	1790.11	639.17	809.16	562.78
115	593.23	296.7	576.2	419.9	595.3	527.8	605	648.87	629.08	770.82	634.92	968.64	658.26	1035.2	655.15	1175.68	656.01	1312.19	646.91	1447.06	639.27	1596	616.18	1790.11	639.17	809.14	562.77
114.98	593.23	296.68	576.2	419.9	595.27	527.76	605	648.87	629.08	770.78	634.9	968.6	658.27	1035.19	655.13	1175.65	656	1312.14	646.89	1447	639.24	1595.93	616.18	1790.1	639.16	809.14	562.76
115.08	593.22	296.72	576.19	419.98	595.32	527.83	605.05	648.89	629.13	770.86	634.99	968.64	658.41	1035.22	655.19	1175.68	656.05	1312.23	646.97	1447.08	639.27	1596	616.18	1790.14	639.15	809.17	562.77
115.08	593.14	296.75	576.02	419.97	595.17	527.85	604.96	648.92	629	770.85	634.87	968.66	658.47	1035.24	655.06	1175.71	655.93	1312.28	646.82	1447.09	639.1	1596.01	616.04	1790.15	639.02	809.17	562.67
115.06	593.18	296.79	576.12	420.03	595.22	527.89	605.03	648.96	629.09	770.88	634.93	968.7	658.61	1035.26	655.13	1175.74	656	1312.27	646.89	1447.1	639.2	1596.02	616.02	1790.18	638.98	809.23	562.74
115.04	593.19	296.78	576.13	420	595.23	527.87	605.03	648.95	629.1	770.87	634.93	968.68	658.62	1035.25	655.14	1175.73	656.02	1312.23	646.88	1447.1	639.2	1596.02	616.03	1790.18	638.99	809.19	562.76
115.03	593.19	296.76	576.14	419.97	595.24	527.84	605	648.88	629.05	770.86	634.91	968.64	658.57	1035.23	655.14	1175.71	655.98	1312.22	646.84	1447.07	639.14	1596.01	615.99	1790.16	638.96	809.19	562.73
114.96	593.35	296.63	576.4	419.91	595.46	527.76	605.16	648.87	629.26	770.82	635.05	968.59	658.76	1035.21	655.31	1175.68	656.14	1312.16	647.02	1447.04	639.33	1595.99	616.14	1790.09	639.08	809.16	562.87
114.92	593.28	296.71	576.46	419.84	595.71	527.74	605.05	648.76	629.11	770.75	634.94	968.54	658.59	1035.12	655.15	1175.53	656	1312.08	646.89	1447.01	639.19	1595.96	616.09	1790.03	639.08	809.05	562.74
114.96	593.31	296.83	576.6	419.87	595.72	527.79	605.07	648.89	629.11	770.82	634.92	968.15	658.31	1035.22	655.16	1175.3	656.03	1312.19	646.91	1447.02	639.21	1596	616.12	1790.1	639.07	809.17	562.76
114.96	593.32	296.69	576.6	419.87	595.73	527.78	605.08	648.88	629.13	770.8	634.95	968.15	658.32	1035.2	655.16	1175.29	656.06	1312.15	646.93	1447.03	639.28	1595.99	616.15	1790.07	639.19	809.13	562.76
114.95	593.28	296.71	576.37	419.88	595.7	527.77	605.03	648.86	629.09	770.8	634.92	968.17	658.3	1035.2	655.14	1175.27	656.03	1312.15	646.92	1447.03	639.28	1595.99	616.13	1790.07	639.17	809.13	562.76
114.97	593.26	296.66	576.2	419.88	595.7	527.8	605.04	648.86	629.1	770.82	634.92	968.18	658.31	1035.2	655.16	1175.28	656.02	1312.18	646.93	1447.05	639.29	1596.01	616.16	1790.09	639.17	809.16	562.75
115	593.19	296.73	576.04	419.98	595.57	527.83	604.98	648.91	629.06	770.85	634.89	968.22	658.27	1035.2	655.13	1175.3	656	1312.23	646.89	1447.07	639.26	1596.02	616.11	1790.11	639.07	809.17	562.71
114.93	593.19	296.7	576.09	419.9	595.18	527.75	605.01	648.87	629.09	770.78	634.93	968.16	658.3	1035.19	655.17	1175.27	656	1312.16	646.9	1447.06	639.26	1595.98	616.11	1790.1	639.08	809.14	562.74
114.95	593.19	296.7	576.1	419.9	595.23	527.76	605.02	648.86	629.1	770.76	634.95	968.15	658.34	1035.19	655.2	1175.25	656.04	1312.13	646.92	1447.04	639.27	1595.98	616.12	1790.11	639.07	809.13	562.77
114.99	593.2	296.71	576.11	419.97	595.27	527.8	605.04	648.87	629.13	770.81	634.96	968.18	658.38	1035.2	655.21	1175.28	656.05	1312.18	646.94	1447.06	639.28	1596	616.11	1790.12	639.05	809.15	562.77
114.99	593.19	296.75	576.15	419.97	595.23	527.84	605.01	648.88	629.09	770.86	634.91	968.21	658.33	1035.22	655.19	1175.32	656.02	1312.26	646.87	1447.08	639.22	1596.02	616.02	1790.16	638.95	809.16	562.78
114.97	593.24	296.73	576.35	419.97	595.28	527.81	605.06	648.87	629.12	770.81	634.95	968.19	658.36	1035.2	655.18	1175.3	656.04	1312.18	646.92	1447.08	639.22	1596	616.11	1790.13	639.02	809.15	562.78
114.99	593.19	296.79	576.32	419.98	595.2	527.83	604.98	648.91	629	770.85	634.85	968.21	658.2	1035.2	655.04	1175.32	655.94	1312.28	646.78	1447.08	639.1	1596.02	615.99	1790.14	638.96	809.16	562.68
114.99	593.24	296.74	576.16	419.97	595.23	527.83	604.99	648.93	629.02	770.85	634.86	968.21	658.21	1035.21	655.05	1175.33	655.95	1312.26	646.79	1447.08	639.12	1596.04	616.02	1790.15	638.99	809.16	562.68
114.98	593.28	296.74	576.37	419.96	595.29	527.83	605.04	648.91	629.12	770.85	634.91	968.2	658.26	1035.22	655.18	1175.33	656.04	1312.24	646.87	1447.07	639.24	1596.02	616.12	1790.14	639.08	809.18	562.81
114.98	593.19	296.81	576.32	419.95	595.12	527.83	604.9	648.92	628.95	770.84	634.74	968.2	658.09	1035.2	655	1175.33	655.89	1312.26	646.66	1447.07	639.06	1596.05	615.99	1790.15	638.99	809.18	562.64
114.99	593.25	296.78	576.18	419.96	595.26	527.81	605.02	648.91	629.08	770.82	634.93	968.2	658.27	1035.18	655.16	1175.33	656.04	1312.23	646.91	1447.08	639.27	1596.04	616.13	1790.14	639.08	809.17	562.77
114.95	593.23	296.75	576.19	419.96	595.27	527.8	605.01	648.9	629.08	770.83	634.93	968.19	658.4	1035.18	655.19	1175.33	656.09	1312.18	646.98	1447.05	639.31	1596	616.17	1790.13	639.1	809.14	562.77
114.99	593.17	296.8	576.05	419.99	595.2	527.88	604.98	648.91	629.07	770.88	634.9	968.22	658.55	1035.27	655.15	1175.36	656.05	1312.24	646.87	1447.08	639.16	1596.06	616.05	1790.14	639.02	809.18	562.75
115.1	593.16	296.91	576.02	420.06	595.22	527.92	605	649.03	629.08	770.93	634.94	968.34	658.59	1035.35	655.15	1175.39	656.05	1312.33	646.9	1447.15	639.2	1596.09	616.05	1790.25	639.03	809.3	562.78
114.98	593.15	296.76	576.04	419.92	595.21	527.82	604.98	648.9	629.05	770.83	634.93	968.2	658.56	1035.2	655.16	1175.26	656.03	1312.15	646.88	1447.04	639.19	1596	616.05	1790.1	639.01	809.14	562.78
115.11	593.16	296.91	576.18	420.04	595.26	527.92	605.01	649.03	629.07	770.96	634.96	968.32	658.6	1035.36	655.17	1175.42	656.05	1312.37	646.9	1447.14	639.2	1596.1	616.05	1790.26	639	809.27	562.82
114.98	593.15	296.78	576.02	419.93	595.19	527.8	604.93	648.91	629.02	770.82	634.9	968.17	658.59	1035.19	655.12	1175.66	656.01	1312.36	646.87	1447.03	639.17	1595.99	616.04	1790.1	639	809.14	562.67
115	593.19	296.8	576.03	420	595.2	527.83	604.94	648.93	629.01	770.87	634.87	968.21	658.56	1035.21	655.12	1175.77	655.97	1312.24	646.83	1447.05	639.16	1596.03	616.03	1790.14	638.99	809.17	562.7
115	593.25	296.75	576.19	419.97	595.34	527.83	605.06	648.91	629.15	770.86	634.93	968.22	658.56	1035.23	655.15	1175.76	656.08	1312.22	646.9	1447.05	639.23	1596.02	616.13	1790.13	639.08	809.17	562.8
114.97	593.26	296.71	576.23	419.97	595.32	527.81	605.03	648.91	629.12	770.84	634.93	968.2	658.58	1035.2	655.15	1175.71	655.97	1312.19	646.88	1447.03	639.22	1596	616.12	1790.12	639.08	809.16	562.69
114.97	593.31	296.72	576.42	419.97	595.35	527.82	605.05	648.9	629.12	770.85	634.93	968.2	658.58	1035.21	655.15	1175.69	655.99	1312.2	646.92	1447.04	639.25	1596.01	616.14	1790.12	639.08	809.16	562.7
115.01	593.31	296.82	576.56	419.96	595.36	527.8	605.06	648.91	629.14	770.87	634.95	968.26	658.58	1035.24	655.13	1175.74	656.02	1312.21	646.91	1447.07	639.23	1596.02	616.13	1790.13	639.09	809.16	562.75
115	593.3	296.81	576.54	419.96	595.36	527.82	605.06	648.91	629.14	770.86	634.94	968.26	658.62	1035.25	655.14	1175.74	656.02	1312.24	646.92	1447.08	639.24	1596.03	616.12	1790.14	639.09	809.17	562.74
114.98	593.23	296.81	576.54	419.93	595.32	527.78	605.05	648.89	629.13	770.83	634.95	968.22	658.62	1035.22	655.17	1175.69	656.03	1312.18	646.92	1447.07	639.24	1595.97	616.13	1790.11	639.09	809.16	562.77
115.08	593.22	296.83	576.53	420.06	595.36	527.83	605.07	648.91	629.15	770.9	635.01	968.27	658.75	1035.25	655.32	1175.73	656.13	1312.28	646.96	1447.09	639.27	1596.02	616.14	1790.15	639.09	809.21	562.87
114.97	593.12	296.79	576.24	419.92	595.16	527.73	604.96	648.81	629.03	770.76	634.9	968.17	658.55	1035.16	655.14	1175.61	655.99	1312.12	646.84	1447.01	639.12	1595.95	616.05	1790.06	638.98	809.08	562.73
115	593.11	296.78	576.01	419.95	595.15	527.77	604.93	648.92	629.01	770.86	634.88	968.21	658.22	1035.2	655.12	1175.66	655.97	1312.18	646.79	1447.1	639.12	1595.98	616.04	1790.13	638.97	809.11	562.69
115.01	593.13	296.78	576.02	419.96	595.17	527.83	604.97	648.92	629.02	770.86	634.89	968.19	658.28	1035.22	655.14	1175.69	655.99	1312.19	646.82	1447.08	639.16	1595.98	616.05	1790.13	638.99	809.13	562.71
115	593.12	296.77	576.01	419.95	595.14	527.78	604.91	648.9	628.99	770.81	634.83	968.17	658.13	1035.21	655.04	1175.66	655.88	1312.14	646.75	1447.06	639.12	1595.96	616.02	1790.08	638.98	809.1	562.67
115.06	593.24	296.78	576.22	419.99	595.33	527.89	605.04	648.99	629.14	770.94	634.99	968.32	658.32	1035.33	655.21	1175.81	656.05	1312.32	646.93	1447.16	639.29	1596.03	616.14	1790.2	639.08	809.25	562.81
115.06	593.24	296.77	576.23	419.98	595.33	527.88	605.02	648.99	629.12	770.91	634.95	968.29	658.31	1035.31	655.16	1175.78	656.03	1312.29	646.91	1447.13	639.27	1596.03	616.13	1790.21	639.08	809.2	562.71
115.09	593.28	296.77	576.23	419.99	595.32	527.88	605.03	648.99	629.12	770.92	634.93	968.29	658.3	1035.31	655.16	1175.8	656.02	1312.32	646.89	1447.14	639.26	1596.05	616.11	1790.22	639.08	809.21	562.73
115.07	593.38	296.76	576.45	419.99	595.48	527.84	605.14	648.95	629.18	770.9	635.05	968.26	658.44	1035.31	655.2	1175.77	656.13	1312.27	646.98	1447.12	639.41	1596.04	616.23	1790.18	639.17	809.21	562.87
115.06	593.27	296.82	576.43	419.95	595.72	527.86	605.01	648.96	629.06	770.9	634.9	968.29	658.53	1035.31	655.15	1175.78	655.99	1312.33	646.88	1447.12	639.53	1596.05	616.1	1790.19	639.06	809.21	562.74
115.07	593.27	296.75	576.26	419.93	595.75	527.85	605.08	648.95	629.18	770.89	634.99	968.28	658.67	1035.3	655.19	1175.78	656.11	1312.31	646.91	1447.12	639.57	1596.06	616.16	1790.17	639.06	809.2	562.77
115.06	593.26	296.74	576.26	419.93	595.74	527.82	605.07	648.92	629.17	770.88	634.98	968.27	658.68	1035.31	655.2	1175.76	656.09	1312.26	646.92	1447.1	639.59	1596.02	616.15	1790.13	639.07	809.18	562.78
115.06	593.16	296.76	576.07	419.94	595.58	527.87	604.96	648.95	629.01	770.9	634.84	968.27	658.46	1035.31	655.07	1175.75	655.94	1312.31	646.75	1447.11	639.37	1596.03	616.01	1790.18	638.97	809.19	562.75
115.07	593.15	296.76	576.07	419.98	595.19	527.86	605.01	648.93	629.12	770.87	634.97	968.22	658.36	1035.28	655.21	1175.73	656.08	1312.21	646.89	1447.09	639.28	1596.02	616.12	1790.13	639.07	809.19	562.76
115.08	593.18	296.76	576.08	420	595.24	527.88	605.04	648.94	629.14	770.89	634.97	968.25	658.4	1035.28	655.21	1175.76	656.08	1312.26	646.94	1447.09	639.29	1596.03	616.13	1790.14	639.07	809.2	562.87
115.08	593.14	296.76	576.06	420	595.2	527.87	604.93	648.93	629.01	770.87	634.85	968.26	658.22	1035.27	655.1	1175.75	655.96	1312.26	646.79	1447.09	639.14	1596.03	616.02	1790.16	639	809.2	562.73
115.09	593.17	296.77	576.1	420	595.21	527.89	605	648.94	629.11	770.91	634.92	968.27	658.27	1035.28	655.14	1175.77	655.98	1312.35	646.88	1447.12	639.29	1596.05	616.12	1790.17	639.07	809.22	562.75
115.04	593.21	296.77	576.1	420	595.22	527.85	605.02	648.94	629.12	770.89	634.94	968.24	658.29	1035.27	655.14	1175.76	656	1312.25	646.9	1447.11	639.31	1596.02	616.14	1790.16	639.1	809.22	562.76
115.01	593.21	296.73	576.27	419.95	595.28	527.8	605.03	648.91	629.12	770.85	634.95	968.21	658.3	1035.15	655.17	1175.71	656	1312.16	646.91	1447.03	639.28	1596	616.15	1790.13	639.13	809.18	562.75
115.1	593.3	296.76	576.3	420.01	595.45	527.91	605.1	649.01	629.17	770.93	635.02	968.36	658.36	1035.3	655.22	1175.82	656.04	1312.32	646.95	1447.14	639.34	1596.07	616.18	1790.21	639.15	809.31	562.8
114.97	593.2	296.64	576.13	419.89	595.66	527.76	604.96	648.88	629.01	770.8	634.84	968.21	658.18	1035.16	655.05	1175.64	655.9	1312.15	646.78	1447.04	639.15	1595.98	616.05	1790.06	639.05	809.14	562.64
114.98	593.3	296.77	576.3	419.95	595.81	527.86	605.09	648.91	629.17	770.89	634.99	968.25	658.36	1035.29	655.22	1175.77	656.05	1312.26	646.93	1447.13	639.35	1596.05	616.17	1790.18	639.12	809.15	562.79
115	593.21	296.66	576.15	419.94	595.68	527.83	605.01	648.91	629.05	770.84	634.88	968.23	658.3	1035.24	655.16	1175.73	655.95	1312.18	646.84	1447.1	639.18	1596.04	616.05	1790.17	639.02	809.15	562.67
115	593.2	296.68	576.15	419.92	595.69	527.81	605	648.89	629.05	770.83	634.89	968.23	658.29	1035.23	655.13	1175.7	655.95	1312.18	646.8	1447.09	639.17	1596.01	616.02	1790.14	638.99	809.14	562.67
115.02	593.21	296.82	576.14	419.93	595.7	527.85	605.04	648.91	629.17	770.89	634.96	968.29	658.32	1035.26	655.16	1175.74	656.06	1312.24	646.85	1447.1	639.18	1596.05	616.05	1790.15	638.99	809.18	562.81
115.02	593.13	296.81	575.98	419.93	595.55	527.84	604.92	648.92	629.01	770.88	634.82	968.26	658.18	1035.25	655.1	1175.72	655.93	1312.26	646.74	1447.09	639.06	1596.06	615.99	1790.16	638.92	809.18	562.68
115.03	593.18	296.79	576.16	420.07	595.31	527.88	605.03	648.93	629.13	770.89	634.97	968.28	658.34	1035.28	655.16	1175.75	656.07	1312.33	646.88	1447.11	639.23	1596.06	616.1	1790.18	639.02	809.23	562.8
115	593.17	296.76	576.14	420	595.31	527.82	605.05	648.88	629.15	770.84	634.98	968.21	658.37	1035.2	655.21	1175.69	656.06	1312.19	646.95	1447.06	639.27	1596.01	616.12	1790.17	639.09	809.18	562.82
115	593.17	296.76	576.15	420.01	595.25	527.84	605.01	648.89	629.11	770.89	634.94	968.21	658.32	1035.21	655.14	1175.72	656.04	1312.21	646.92	1447.07	639.25	1596.02	616.11	1790.15	639.09	809.17	562.79
115.04	593.19	296.77	576.14	420.05	595.25	527.87	605.01	648.92	629.11	770.9	634.93	968.33	658.31	1035.26	655.16	1175.74	656.03	1312.26	646.92	1447.08	639.27	1596.03	616.14	1790.19	639.11	809.2	562.77
115.12	593.18	296.89	576.09	420.1	595.22	527.97	604.98	649.02	629.06	770.99	634.87	968.38	658.2	1035.37	655.1	1175.86	656.02	1312.49	646.88	1447.17	639.24	1596.11	616.11	1790.33	639.1	809.33	562.75
115.01	593.24	296.73	576.11	419.99	595.25	527.87	605.01	648.9	629.09	770.87	634.9	968.33	658.23	1035.24	655.1	1175.73	656.01	1312.49	646.91	1447.08	639.25	1596.04	616.13	1790.18	639.11	809.18	562.74
115.03	593.23	296.73	576.09	420	595.23	527.88	604.96	648.94	629.06	770.93	634.88	968.32	658.23	1035.29	655.06	1175.78	655.99	1312.58	646.87	1447.1	639.23	1596.05	616.08	1790.22	639.09	809.29	562.71
115.03	593.24	296.75	576.11	420	595.27	527.86	605.01	648.93	629.13	770.88	634.94	968.29	658.27	1035.28	655.19	1175.74	656.02	1312.46	646.92	1447.09	639.26	1596.04	616.1	1790.19	639.08	809.17	562.73
115.01	593.22	296.77	576.12	419.99	595.25	527.83	605	648.92	629.12	770.86	634.94	968.29	658.25	1035.26	655.09	1175.72	656	1312.24	646.85	1447.08	639.23	1596	616.06	1790.18	638.98	809.18	562.73
115.01	593.25	296.75	576.3	420	595.33	527.85	605.1	648.91	629.23	770.87	635.04	968.28	658.44	1035.25	655.27	1175.75	656.1	1312.26	646.97	1447.08	639.3	1596.02	616.1	1790.17	639.07	809.22	562.86
115	593.17	296.78	576.11	420	595.24	527.82	604.98	648.91	629.08	770.87	634.91	968.29	658.54	1035.26	655.13	1175.73	655.98	1312.23	646.85	1447.08	639.16	1596.02	615.99	1790.16	638.96	809.19	562.71
114.98	593.14	296.78	575.97	419.98	595.12	527.82	604.93	648.89	629.02	770.86	634.86	968.26	658.46	1035.23	655.09	1175.72	655.94	1312.24	646.77	1447.07	639.15	1596.01	615.95	1790.16	638.98	809.18	562.68
114.99	593.19	296.77	576.1	419.99	595.23	527.85	604.96	648.91	629.05	770.88	634.9	968.3	658.25	1035.27	655.12	1175.74	655.98	1312.27	646.86	1447.09	639.19	1596.02	616.02	1790.16	639	809.21	562.73
114.91	593.15	296.66	575.96	419.91	595.1	527.73	604.91	648.82	629.01	770.78	634.82	968.15	658.22	1035.13	655.08	1175.6	655.94	1312.14	646.81	1447.01	639.18	1595.96	616.01	1790.09	639	809.08	562.68
115.05	593.23	296.79	576.13	420.03	595.32	527.88	605.04	648.93	629.16	770.91	634.99	968.28	658.38	1035.27	655.24	1175.39	656.11	1312.3	646.97	1447.1	639.37	1596.04	616.14	1790.22	639.12	809.23	562.86
114.97	593.2	296.76	576.11	419.94	595.16	527.78	604.98	648.83	629.1	770.79	634.91	968.18	658.33	1035.22	655.13	1175.26	656.07	1312.15	646.93	1447.02	639.61	1595.98	616.13	1790.08	639.12	809.09	562.71
114.97	593.2	296.75	576.11	419.95	595.2	527.79	604.98	648.84	629.09	770.81	634.9	968.18	658.29	1035.21	655.11	1175.27	656.03	1312.16	646.9	1447.04	639.59	1595.99	616.1	1790.12	639.11	809.11	562.71
114.99	593.26	296.75	576.27	419.96	595.31	527.82	605.03	648.88	629.14	770.83	634.97	968.19	658.44	1035.22	655.26	1175.4	656.07	1312.23	646.95	1447.05	639.66	1596.03	616.16	1790.15	639.16	809.14	562.73
114.97	593.18	296.71	576.07	419.96	595.13	527.77	604.95	648.85	628.99	770.74	634.82	968.17	658.49	1035.17	655.1	1175.23	655.94	1312.11	646.83	1447.02	639.44	1595.96	616.02	1790.15	639.04	809.1	562.64
114.96	593.19	296.72	576.09	419.96	595.19	527.77	604.98	648.86	629.05	770.77	634.87	968.18	658.55	1035.18	655.14	1175.27	656.06	1312.14	646.84	1447.04	639.19	1595.98	616.03	1790.15	639.04	809.1	562.65
[truncated: 10,503 more rows]
