# Supplementary material for: Properties of traditional bamboo carrying poles have implications for user interactions
Source: PLoS One. 2018 May 10;13(5):e0196208. doi: 10.1371/journal.pone.0196208 (PMC5945030; doi:10.1371/journal.pone.0196208)
Supplement: S2 Text — (ZIP) [file pone.0196208.s006.zip › DLTdv5_PoleF_13pt_StaticDeflection_xypts.csv]

pt1_cam1_X	pt1_cam1_Y	pt2_cam1_X	pt2_cam1_Y	pt3_cam1_X	pt3_cam1_Y	pt4_cam1_X	pt4_cam1_Y	pt5_cam1_X	pt5_cam1_Y	pt6_cam1_X	pt6_cam1_Y	pt7_cam1_X	pt7_cam1_Y	pt8_cam1_X	pt8_cam1_Y	pt9_cam1_X	pt9_cam1_Y	pt10_cam1_X	pt10_cam1_Y	pt11_cam1_X	pt11_cam1_Y	pt12_cam1_X	pt12_cam1_Y	pt13_cam1_X	pt13_cam1_Y	pt14_cam1_X	pt14_cam1_Y
NaN	NaN	NaN	NaN	NaN	NaN	NaN	NaN	NaN	NaN	NaN	NaN	NaN	NaN	NaN	NaN	NaN	NaN	NaN	NaN	NaN	NaN	NaN	NaN	NaN	NaN	NaN	NaN
NaN	NaN	NaN	NaN	NaN	NaN	NaN	NaN	NaN	NaN	NaN	NaN	NaN	NaN	NaN	NaN	NaN	NaN	NaN	NaN	NaN	NaN	NaN	NaN	NaN	NaN	NaN	NaN
NaN	NaN	NaN	NaN	NaN	NaN	NaN	NaN	NaN	NaN	NaN	NaN	NaN	NaN	NaN	NaN	NaN	NaN	NaN	NaN	NaN	NaN	NaN	NaN	NaN	NaN	NaN	NaN
NaN	NaN	NaN	NaN	NaN	NaN	NaN	NaN	NaN	NaN	NaN	NaN	NaN	NaN	NaN	NaN	NaN	NaN	NaN	NaN	NaN	NaN	NaN	NaN	NaN	NaN	NaN	NaN
NaN	NaN	NaN	NaN	NaN	NaN	NaN	NaN	NaN	NaN	NaN	NaN	NaN	NaN	NaN	NaN	NaN	NaN	NaN	NaN	NaN	NaN	NaN	NaN	NaN	NaN	NaN	NaN
NaN	NaN	NaN	NaN	NaN	NaN	NaN	NaN	NaN	NaN	NaN	NaN	NaN	NaN	NaN	NaN	NaN	NaN	NaN	NaN	NaN	NaN	NaN	NaN	NaN	NaN	NaN	NaN
NaN	NaN	NaN	NaN	NaN	NaN	NaN	NaN	NaN	NaN	NaN	NaN	NaN	NaN	NaN	NaN	NaN	NaN	NaN	NaN	NaN	NaN	NaN	NaN	NaN	NaN	NaN	NaN
NaN	NaN	NaN	NaN	NaN	NaN	NaN	NaN	NaN	NaN	NaN	NaN	NaN	NaN	NaN	NaN	NaN	NaN	NaN	NaN	NaN	NaN	NaN	NaN	NaN	NaN	NaN	NaN
NaN	NaN	NaN	NaN	NaN	NaN	NaN	NaN	NaN	NaN	NaN	NaN	NaN	NaN	NaN	NaN	NaN	NaN	NaN	NaN	NaN	NaN	NaN	NaN	NaN	NaN	NaN	NaN
NaN	NaN	NaN	NaN	NaN	NaN	NaN	NaN	NaN	NaN	NaN	NaN	NaN	NaN	NaN	NaN	NaN	NaN	NaN	NaN	NaN	NaN	NaN	NaN	NaN	NaN	NaN	NaN
NaN	NaN	NaN	NaN	NaN	NaN	NaN	NaN	NaN	NaN	NaN	NaN	NaN	NaN	NaN	NaN	NaN	NaN	NaN	NaN	NaN	NaN	NaN	NaN	NaN	NaN	NaN	NaN
NaN	NaN	NaN	NaN	NaN	NaN	NaN	NaN	NaN	NaN	NaN	NaN	NaN	NaN	NaN	NaN	NaN	NaN	NaN	NaN	NaN	NaN	NaN	NaN	NaN	NaN	NaN	NaN
NaN	NaN	NaN	NaN	NaN	NaN	NaN	NaN	NaN	NaN	NaN	NaN	NaN	NaN	NaN	NaN	NaN	NaN	NaN	NaN	NaN	NaN	NaN	NaN	NaN	NaN	NaN	NaN
NaN	NaN	NaN	NaN	NaN	NaN	NaN	NaN	NaN	NaN	NaN	NaN	NaN	NaN	NaN	NaN	NaN	NaN	NaN	NaN	NaN	NaN	NaN	NaN	NaN	NaN	NaN	NaN
NaN	NaN	NaN	NaN	NaN	NaN	NaN	NaN	NaN	NaN	NaN	NaN	NaN	NaN	NaN	NaN	NaN	NaN	NaN	NaN	NaN	NaN	NaN	NaN	NaN	NaN	NaN	NaN
NaN	NaN	NaN	NaN	NaN	NaN	NaN	NaN	NaN	NaN	NaN	NaN	NaN	NaN	NaN	NaN	NaN	NaN	NaN	NaN	NaN	NaN	NaN	NaN	NaN	NaN	NaN	NaN
NaN	NaN	NaN	NaN	NaN	NaN	NaN	NaN	NaN	NaN	NaN	NaN	NaN	NaN	NaN	NaN	NaN	NaN	NaN	NaN	NaN	NaN	NaN	NaN	NaN	NaN	NaN	NaN
NaN	NaN	NaN	NaN	NaN	NaN	NaN	NaN	NaN	NaN	NaN	NaN	NaN	NaN	NaN	NaN	NaN	NaN	NaN	NaN	NaN	NaN	NaN	NaN	NaN	NaN	NaN	NaN
NaN	NaN	NaN	NaN	NaN	NaN	NaN	NaN	NaN	NaN	NaN	NaN	NaN	NaN	NaN	NaN	NaN	NaN	NaN	NaN	NaN	NaN	NaN	NaN	NaN	NaN	NaN	NaN
NaN	NaN	NaN	NaN	NaN	NaN	NaN	NaN	NaN	NaN	NaN	NaN	NaN	NaN	NaN	NaN	NaN	NaN	NaN	NaN	NaN	NaN	NaN	NaN	NaN	NaN	NaN	NaN
NaN	NaN	NaN	NaN	NaN	NaN	NaN	NaN	NaN	NaN	NaN	NaN	NaN	NaN	NaN	NaN	NaN	NaN	NaN	NaN	NaN	NaN	NaN	NaN	NaN	NaN	NaN	NaN
NaN	NaN	NaN	NaN	NaN	NaN	NaN	NaN	NaN	NaN	NaN	NaN	NaN	NaN	NaN	NaN	NaN	NaN	NaN	NaN	NaN	NaN	NaN	NaN	NaN	NaN	NaN	NaN
NaN	NaN	NaN	NaN	NaN	NaN	NaN	NaN	NaN	NaN	NaN	NaN	NaN	NaN	NaN	NaN	NaN	NaN	NaN	NaN	NaN	NaN	NaN	NaN	NaN	NaN	NaN	NaN
NaN	NaN	NaN	NaN	NaN	NaN	NaN	NaN	NaN	NaN	NaN	NaN	NaN	NaN	NaN	NaN	NaN	NaN	NaN	NaN	NaN	NaN	NaN	NaN	NaN	NaN	NaN	NaN
NaN	NaN	NaN	NaN	NaN	NaN	NaN	NaN	NaN	NaN	NaN	NaN	NaN	NaN	NaN	NaN	NaN	NaN	NaN	NaN	NaN	NaN	NaN	NaN	NaN	NaN	NaN	NaN
NaN	NaN	NaN	NaN	NaN	NaN	NaN	NaN	NaN	NaN	NaN	NaN	NaN	NaN	NaN	NaN	NaN	NaN	NaN	NaN	NaN	NaN	NaN	NaN	NaN	NaN	NaN	NaN
NaN	NaN	NaN	NaN	NaN	NaN	NaN	NaN	NaN	NaN	NaN	NaN	NaN	NaN	NaN	NaN	NaN	NaN	NaN	NaN	NaN	NaN	NaN	NaN	NaN	NaN	NaN	NaN
NaN	NaN	NaN	NaN	NaN	NaN	NaN	NaN	NaN	NaN	NaN	NaN	NaN	NaN	NaN	NaN	NaN	NaN	NaN	NaN	NaN	NaN	NaN	NaN	NaN	NaN	NaN	NaN
NaN	NaN	NaN	NaN	NaN	NaN	NaN	NaN	NaN	NaN	NaN	NaN	NaN	NaN	NaN	NaN	NaN	NaN	NaN	NaN	NaN	NaN	NaN	NaN	NaN	NaN	NaN	NaN
NaN	NaN	NaN	NaN	NaN	NaN	NaN	NaN	NaN	NaN	NaN	NaN	NaN	NaN	NaN	NaN	NaN	NaN	NaN	NaN	NaN	NaN	NaN	NaN	NaN	NaN	NaN	NaN
NaN	NaN	NaN	NaN	NaN	NaN	NaN	NaN	NaN	NaN	NaN	NaN	NaN	NaN	NaN	NaN	NaN	NaN	NaN	NaN	NaN	NaN	NaN	NaN	NaN	NaN	NaN	NaN
NaN	NaN	NaN	NaN	NaN	NaN	NaN	NaN	NaN	NaN	NaN	NaN	NaN	NaN	NaN	NaN	NaN	NaN	NaN	NaN	NaN	NaN	NaN	NaN	NaN	NaN	NaN	NaN
NaN	NaN	NaN	NaN	NaN	NaN	NaN	NaN	NaN	NaN	NaN	NaN	NaN	NaN	NaN	NaN	NaN	NaN	NaN	NaN	NaN	NaN	NaN	NaN	NaN	NaN	NaN	NaN
NaN	NaN	NaN	NaN	NaN	NaN	NaN	NaN	NaN	NaN	NaN	NaN	NaN	NaN	NaN	NaN	NaN	NaN	NaN	NaN	NaN	NaN	NaN	NaN	NaN	NaN	NaN	NaN
NaN	NaN	NaN	NaN	NaN	NaN	NaN	NaN	NaN	NaN	NaN	NaN	NaN	NaN	NaN	NaN	NaN	NaN	NaN	NaN	NaN	NaN	NaN	NaN	NaN	NaN	NaN	NaN
NaN	NaN	NaN	NaN	NaN	NaN	NaN	NaN	NaN	NaN	NaN	NaN	NaN	NaN	NaN	NaN	NaN	NaN	NaN	NaN	NaN	NaN	NaN	NaN	NaN	NaN	NaN	NaN
NaN	NaN	NaN	NaN	NaN	NaN	NaN	NaN	NaN	NaN	NaN	NaN	NaN	NaN	NaN	NaN	NaN	NaN	NaN	NaN	NaN	NaN	NaN	NaN	NaN	NaN	NaN	NaN
NaN	NaN	NaN	NaN	NaN	NaN	NaN	NaN	NaN	NaN	NaN	NaN	NaN	NaN	NaN	NaN	NaN	NaN	NaN	NaN	NaN	NaN	NaN	NaN	NaN	NaN	NaN	NaN
NaN	NaN	NaN	NaN	NaN	NaN	NaN	NaN	NaN	NaN	NaN	NaN	NaN	NaN	NaN	NaN	NaN	NaN	NaN	NaN	NaN	NaN	NaN	NaN	NaN	NaN	NaN	NaN
NaN	NaN	NaN	NaN	NaN	NaN	NaN	NaN	NaN	NaN	NaN	NaN	NaN	NaN	NaN	NaN	NaN	NaN	NaN	NaN	NaN	NaN	NaN	NaN	NaN	NaN	NaN	NaN
NaN	NaN	NaN	NaN	NaN	NaN	NaN	NaN	NaN	NaN	NaN	NaN	NaN	NaN	NaN	NaN	NaN	NaN	NaN	NaN	NaN	NaN	NaN	NaN	NaN	NaN	NaN	NaN
NaN	NaN	NaN	NaN	NaN	NaN	NaN	NaN	NaN	NaN	NaN	NaN	NaN	NaN	NaN	NaN	NaN	NaN	NaN	NaN	NaN	NaN	NaN	NaN	NaN	NaN	NaN	NaN
NaN	NaN	NaN	NaN	NaN	NaN	NaN	NaN	NaN	NaN	NaN	NaN	NaN	NaN	NaN	NaN	NaN	NaN	NaN	NaN	NaN	NaN	NaN	NaN	NaN	NaN	NaN	NaN
NaN	NaN	NaN	NaN	NaN	NaN	NaN	NaN	NaN	NaN	NaN	NaN	NaN	NaN	NaN	NaN	NaN	NaN	NaN	NaN	NaN	NaN	NaN	NaN	NaN	NaN	NaN	NaN
NaN	NaN	NaN	NaN	NaN	NaN	NaN	NaN	NaN	NaN	NaN	NaN	NaN	NaN	NaN	NaN	NaN	NaN	NaN	NaN	NaN	NaN	NaN	NaN	NaN	NaN	NaN	NaN
NaN	NaN	NaN	NaN	NaN	NaN	NaN	NaN	NaN	NaN	NaN	NaN	NaN	NaN	NaN	NaN	NaN	NaN	NaN	NaN	NaN	NaN	NaN	NaN	NaN	NaN	NaN	NaN
NaN	NaN	NaN	NaN	NaN	NaN	NaN	NaN	NaN	NaN	NaN	NaN	NaN	NaN	NaN	NaN	NaN	NaN	NaN	NaN	NaN	NaN	NaN	NaN	NaN	NaN	NaN	NaN
NaN	NaN	NaN	NaN	NaN	NaN	NaN	NaN	NaN	NaN	NaN	NaN	NaN	NaN	NaN	NaN	NaN	NaN	NaN	NaN	NaN	NaN	NaN	NaN	NaN	NaN	NaN	NaN
NaN	NaN	NaN	NaN	NaN	NaN	NaN	NaN	NaN	NaN	NaN	NaN	NaN	NaN	NaN	NaN	NaN	NaN	NaN	NaN	NaN	NaN	NaN	NaN	NaN	NaN	NaN	NaN
NaN	NaN	NaN	NaN	NaN	NaN	NaN	NaN	NaN	NaN	NaN	NaN	NaN	NaN	NaN	NaN	NaN	NaN	NaN	NaN	NaN	NaN	NaN	NaN	NaN	NaN	NaN	NaN
NaN	NaN	NaN	NaN	NaN	NaN	NaN	NaN	NaN	NaN	NaN	NaN	NaN	NaN	NaN	NaN	NaN	NaN	NaN	NaN	NaN	NaN	NaN	NaN	NaN	NaN	NaN	NaN
NaN	NaN	NaN	NaN	NaN	NaN	NaN	NaN	NaN	NaN	NaN	NaN	NaN	NaN	NaN	NaN	NaN	NaN	NaN	NaN	NaN	NaN	NaN	NaN	NaN	NaN	NaN	NaN
NaN	NaN	NaN	NaN	NaN	NaN	NaN	NaN	NaN	NaN	NaN	NaN	NaN	NaN	NaN	NaN	NaN	NaN	NaN	NaN	NaN	NaN	NaN	NaN	NaN	NaN	NaN	NaN
NaN	NaN	NaN	NaN	NaN	NaN	NaN	NaN	NaN	NaN	NaN	NaN	NaN	NaN	NaN	NaN	NaN	NaN	NaN	NaN	NaN	NaN	NaN	NaN	NaN	NaN	NaN	NaN
NaN	NaN	NaN	NaN	NaN	NaN	NaN	NaN	NaN	NaN	NaN	NaN	NaN	NaN	NaN	NaN	NaN	NaN	NaN	NaN	NaN	NaN	NaN	NaN	NaN	NaN	NaN	NaN
NaN	NaN	NaN	NaN	NaN	NaN	NaN	NaN	NaN	NaN	NaN	NaN	NaN	NaN	NaN	NaN	NaN	NaN	NaN	NaN	NaN	NaN	NaN	NaN	NaN	NaN	NaN	NaN
NaN	NaN	NaN	NaN	NaN	NaN	NaN	NaN	NaN	NaN	NaN	NaN	NaN	NaN	NaN	NaN	NaN	NaN	NaN	NaN	NaN	NaN	NaN	NaN	NaN	NaN	NaN	NaN
NaN	NaN	NaN	NaN	NaN	NaN	NaN	NaN	NaN	NaN	NaN	NaN	NaN	NaN	NaN	NaN	NaN	NaN	NaN	NaN	NaN	NaN	NaN	NaN	NaN	NaN	NaN	NaN
NaN	NaN	NaN	NaN	NaN	NaN	NaN	NaN	NaN	NaN	NaN	NaN	NaN	NaN	NaN	NaN	NaN	NaN	NaN	NaN	NaN	NaN	NaN	NaN	NaN	NaN	NaN	NaN
NaN	NaN	NaN	NaN	NaN	NaN	NaN	NaN	NaN	NaN	NaN	NaN	NaN	NaN	NaN	NaN	NaN	NaN	NaN	NaN	NaN	NaN	NaN	NaN	NaN	NaN	NaN	NaN
NaN	NaN	NaN	NaN	NaN	NaN	NaN	NaN	NaN	NaN	NaN	NaN	NaN	NaN	NaN	NaN	NaN	NaN	NaN	NaN	NaN	NaN	NaN	NaN	NaN	NaN	NaN	NaN
NaN	NaN	NaN	NaN	NaN	NaN	NaN	NaN	NaN	NaN	NaN	NaN	NaN	NaN	NaN	NaN	NaN	NaN	NaN	NaN	NaN	NaN	NaN	NaN	NaN	NaN	NaN	NaN
NaN	NaN	NaN	NaN	NaN	NaN	NaN	NaN	NaN	NaN	NaN	NaN	NaN	NaN	NaN	NaN	NaN	NaN	NaN	NaN	NaN	NaN	NaN	NaN	NaN	NaN	NaN	NaN
NaN	NaN	NaN	NaN	NaN	NaN	NaN	NaN	NaN	NaN	NaN	NaN	NaN	NaN	NaN	NaN	NaN	NaN	NaN	NaN	NaN	NaN	NaN	NaN	NaN	NaN	NaN	NaN
NaN	NaN	NaN	NaN	NaN	NaN	NaN	NaN	NaN	NaN	NaN	NaN	NaN	NaN	NaN	NaN	NaN	NaN	NaN	NaN	NaN	NaN	NaN	NaN	NaN	NaN	NaN	NaN
NaN	NaN	NaN	NaN	NaN	NaN	NaN	NaN	NaN	NaN	NaN	NaN	NaN	NaN	NaN	NaN	NaN	NaN	NaN	NaN	NaN	NaN	NaN	NaN	NaN	NaN	NaN	NaN
NaN	NaN	NaN	NaN	NaN	NaN	NaN	NaN	NaN	NaN	NaN	NaN	NaN	NaN	NaN	NaN	NaN	NaN	NaN	NaN	NaN	NaN	NaN	NaN	NaN	NaN	NaN	NaN
NaN	NaN	NaN	NaN	NaN	NaN	NaN	NaN	NaN	NaN	NaN	NaN	NaN	NaN	NaN	NaN	NaN	NaN	NaN	NaN	NaN	NaN	NaN	NaN	NaN	NaN	NaN	NaN
NaN	NaN	NaN	NaN	NaN	NaN	NaN	NaN	NaN	NaN	NaN	NaN	NaN	NaN	NaN	NaN	NaN	NaN	NaN	NaN	NaN	NaN	NaN	NaN	NaN	NaN	NaN	NaN
NaN	NaN	NaN	NaN	NaN	NaN	NaN	NaN	NaN	NaN	NaN	NaN	NaN	NaN	NaN	NaN	NaN	NaN	NaN	NaN	NaN	NaN	NaN	NaN	NaN	NaN	NaN	NaN
NaN	NaN	NaN	NaN	NaN	NaN	NaN	NaN	NaN	NaN	NaN	NaN	NaN	NaN	NaN	NaN	NaN	NaN	NaN	NaN	NaN	NaN	NaN	NaN	NaN	NaN	NaN	NaN
NaN	NaN	NaN	NaN	NaN	NaN	NaN	NaN	NaN	NaN	NaN	NaN	NaN	NaN	NaN	NaN	NaN	NaN	NaN	NaN	NaN	NaN	NaN	NaN	NaN	NaN	NaN	NaN
NaN	NaN	NaN	NaN	NaN	NaN	NaN	NaN	NaN	NaN	NaN	NaN	NaN	NaN	NaN	NaN	NaN	NaN	NaN	NaN	NaN	NaN	NaN	NaN	NaN	NaN	NaN	NaN
NaN	NaN	NaN	NaN	NaN	NaN	NaN	NaN	NaN	NaN	NaN	NaN	NaN	NaN	NaN	NaN	NaN	NaN	NaN	NaN	NaN	NaN	NaN	NaN	NaN	NaN	NaN	NaN
NaN	NaN	NaN	NaN	NaN	NaN	NaN	NaN	NaN	NaN	NaN	NaN	NaN	NaN	NaN	NaN	NaN	NaN	NaN	NaN	NaN	NaN	NaN	NaN	NaN	NaN	NaN	NaN
NaN	NaN	NaN	NaN	NaN	NaN	NaN	NaN	NaN	NaN	NaN	NaN	NaN	NaN	NaN	NaN	NaN	NaN	NaN	NaN	NaN	NaN	NaN	NaN	NaN	NaN	NaN	NaN
NaN	NaN	NaN	NaN	NaN	NaN	NaN	NaN	NaN	NaN	NaN	NaN	NaN	NaN	NaN	NaN	NaN	NaN	NaN	NaN	NaN	NaN	NaN	NaN	NaN	NaN	NaN	NaN
NaN	NaN	NaN	NaN	NaN	NaN	NaN	NaN	NaN	NaN	NaN	NaN	NaN	NaN	NaN	NaN	NaN	NaN	NaN	NaN	NaN	NaN	NaN	NaN	NaN	NaN	NaN	NaN
NaN	NaN	NaN	NaN	NaN	NaN	NaN	NaN	NaN	NaN	NaN	NaN	NaN	NaN	NaN	NaN	NaN	NaN	NaN	NaN	NaN	NaN	NaN	NaN	NaN	NaN	NaN	NaN
NaN	NaN	NaN	NaN	NaN	NaN	NaN	NaN	NaN	NaN	NaN	NaN	NaN	NaN	NaN	NaN	NaN	NaN	NaN	NaN	NaN	NaN	NaN	NaN	NaN	NaN	NaN	NaN
NaN	NaN	NaN	NaN	NaN	NaN	NaN	NaN	NaN	NaN	NaN	NaN	NaN	NaN	NaN	NaN	NaN	NaN	NaN	NaN	NaN	NaN	NaN	NaN	NaN	NaN	NaN	NaN
NaN	NaN	NaN	NaN	NaN	NaN	NaN	NaN	NaN	NaN	NaN	NaN	NaN	NaN	NaN	NaN	NaN	NaN	NaN	NaN	NaN	NaN	NaN	NaN	NaN	NaN	NaN	NaN
NaN	NaN	NaN	NaN	NaN	NaN	NaN	NaN	NaN	NaN	NaN	NaN	NaN	NaN	NaN	NaN	NaN	NaN	NaN	NaN	NaN	NaN	NaN	NaN	NaN	NaN	NaN	NaN
NaN	NaN	NaN	NaN	NaN	NaN	NaN	NaN	NaN	NaN	NaN	NaN	NaN	NaN	NaN	NaN	NaN	NaN	NaN	NaN	NaN	NaN	NaN	NaN	NaN	NaN	NaN	NaN
NaN	NaN	NaN	NaN	NaN	NaN	NaN	NaN	NaN	NaN	NaN	NaN	NaN	NaN	NaN	NaN	NaN	NaN	NaN	NaN	NaN	NaN	NaN	NaN	NaN	NaN	NaN	NaN
NaN	NaN	NaN	NaN	NaN	NaN	NaN	NaN	NaN	NaN	NaN	NaN	NaN	NaN	NaN	NaN	NaN	NaN	NaN	NaN	NaN	NaN	NaN	NaN	NaN	NaN	NaN	NaN
NaN	NaN	NaN	NaN	NaN	NaN	NaN	NaN	NaN	NaN	NaN	NaN	NaN	NaN	NaN	NaN	NaN	NaN	NaN	NaN	NaN	NaN	NaN	NaN	NaN	NaN	NaN	NaN
NaN	NaN	NaN	NaN	NaN	NaN	NaN	NaN	NaN	NaN	NaN	NaN	NaN	NaN	NaN	NaN	NaN	NaN	NaN	NaN	NaN	NaN	NaN	NaN	NaN	NaN	NaN	NaN
NaN	NaN	NaN	NaN	NaN	NaN	NaN	NaN	NaN	NaN	NaN	NaN	NaN	NaN	NaN	NaN	NaN	NaN	NaN	NaN	NaN	NaN	NaN	NaN	NaN	NaN	NaN	NaN
NaN	NaN	NaN	NaN	NaN	NaN	NaN	NaN	NaN	NaN	NaN	NaN	NaN	NaN	NaN	NaN	NaN	NaN	NaN	NaN	NaN	NaN	NaN	NaN	NaN	NaN	NaN	NaN
NaN	NaN	NaN	NaN	NaN	NaN	NaN	NaN	NaN	NaN	NaN	NaN	NaN	NaN	NaN	NaN	NaN	NaN	NaN	NaN	NaN	NaN	NaN	NaN	NaN	NaN	NaN	NaN
NaN	NaN	NaN	NaN	NaN	NaN	NaN	NaN	NaN	NaN	NaN	NaN	NaN	NaN	NaN	NaN	NaN	NaN	NaN	NaN	NaN	NaN	NaN	NaN	NaN	NaN	NaN	NaN
NaN	NaN	NaN	NaN	NaN	NaN	NaN	NaN	NaN	NaN	NaN	NaN	NaN	NaN	NaN	NaN	NaN	NaN	NaN	NaN	NaN	NaN	NaN	NaN	NaN	NaN	NaN	NaN
NaN	NaN	NaN	NaN	NaN	NaN	NaN	NaN	NaN	NaN	NaN	NaN	NaN	NaN	NaN	NaN	NaN	NaN	NaN	NaN	NaN	NaN	NaN	NaN	NaN	NaN	NaN	NaN
NaN	NaN	NaN	NaN	NaN	NaN	NaN	NaN	NaN	NaN	NaN	NaN	NaN	NaN	NaN	NaN	NaN	NaN	NaN	NaN	NaN	NaN	NaN	NaN	NaN	NaN	NaN	NaN
NaN	NaN	NaN	NaN	NaN	NaN	NaN	NaN	NaN	NaN	NaN	NaN	NaN	NaN	NaN	NaN	NaN	NaN	NaN	NaN	NaN	NaN	NaN	NaN	NaN	NaN	NaN	NaN
NaN	NaN	NaN	NaN	NaN	NaN	NaN	NaN	NaN	NaN	NaN	NaN	NaN	NaN	NaN	NaN	NaN	NaN	NaN	NaN	NaN	NaN	NaN	NaN	NaN	NaN	NaN	NaN
NaN	NaN	NaN	NaN	NaN	NaN	NaN	NaN	NaN	NaN	NaN	NaN	NaN	NaN	NaN	NaN	NaN	NaN	NaN	NaN	NaN	NaN	NaN	NaN	NaN	NaN	NaN	NaN
NaN	NaN	NaN	NaN	NaN	NaN	NaN	NaN	NaN	NaN	NaN	NaN	NaN	NaN	NaN	NaN	NaN	NaN	NaN	NaN	NaN	NaN	NaN	NaN	NaN	NaN	NaN	NaN
NaN	NaN	NaN	NaN	NaN	NaN	NaN	NaN	NaN	NaN	NaN	NaN	NaN	NaN	NaN	NaN	NaN	NaN	NaN	NaN	NaN	NaN	NaN	NaN	NaN	NaN	NaN	NaN
NaN	NaN	NaN	NaN	NaN	NaN	NaN	NaN	NaN	NaN	NaN	NaN	NaN	NaN	NaN	NaN	NaN	NaN	NaN	NaN	NaN	NaN	NaN	NaN	NaN	NaN	NaN	NaN
NaN	NaN	NaN	NaN	NaN	NaN	NaN	NaN	NaN	NaN	NaN	NaN	NaN	NaN	NaN	NaN	NaN	NaN	NaN	NaN	NaN	NaN	NaN	NaN	NaN	NaN	NaN	NaN
NaN	NaN	NaN	NaN	NaN	NaN	NaN	NaN	NaN	NaN	NaN	NaN	NaN	NaN	NaN	NaN	NaN	NaN	NaN	NaN	NaN	NaN	NaN	NaN	NaN	NaN	NaN	NaN
NaN	NaN	NaN	NaN	NaN	NaN	NaN	NaN	NaN	NaN	NaN	NaN	NaN	NaN	NaN	NaN	NaN	NaN	NaN	NaN	NaN	NaN	NaN	NaN	NaN	NaN	NaN	NaN
NaN	NaN	NaN	NaN	NaN	NaN	NaN	NaN	NaN	NaN	NaN	NaN	NaN	NaN	NaN	NaN	NaN	NaN	NaN	NaN	NaN	NaN	NaN	NaN	NaN	NaN	NaN	NaN
NaN	NaN	NaN	NaN	NaN	NaN	NaN	NaN	NaN	NaN	NaN	NaN	NaN	NaN	NaN	NaN	NaN	NaN	NaN	NaN	NaN	NaN	NaN	NaN	NaN	NaN	NaN	NaN
NaN	NaN	NaN	NaN	NaN	NaN	NaN	NaN	NaN	NaN	NaN	NaN	NaN	NaN	NaN	NaN	NaN	NaN	NaN	NaN	NaN	NaN	NaN	NaN	NaN	NaN	NaN	NaN
NaN	NaN	NaN	NaN	NaN	NaN	NaN	NaN	NaN	NaN	NaN	NaN	NaN	NaN	NaN	NaN	NaN	NaN	NaN	NaN	NaN	NaN	NaN	NaN	NaN	NaN	NaN	NaN
NaN	NaN	NaN	NaN	NaN	NaN	NaN	NaN	NaN	NaN	NaN	NaN	NaN	NaN	NaN	NaN	NaN	NaN	NaN	NaN	NaN	NaN	NaN	NaN	NaN	NaN	NaN	NaN
NaN	NaN	NaN	NaN	NaN	NaN	NaN	NaN	NaN	NaN	NaN	NaN	NaN	NaN	NaN	NaN	NaN	NaN	NaN	NaN	NaN	NaN	NaN	NaN	NaN	NaN	NaN	NaN
NaN	NaN	NaN	NaN	NaN	NaN	NaN	NaN	NaN	NaN	NaN	NaN	NaN	NaN	NaN	NaN	NaN	NaN	NaN	NaN	NaN	NaN	NaN	NaN	NaN	NaN	NaN	NaN
NaN	NaN	NaN	NaN	NaN	NaN	NaN	NaN	NaN	NaN	NaN	NaN	NaN	NaN	NaN	NaN	NaN	NaN	NaN	NaN	NaN	NaN	NaN	NaN	NaN	NaN	NaN	NaN
NaN	NaN	NaN	NaN	NaN	NaN	NaN	NaN	NaN	NaN	NaN	NaN	NaN	NaN	NaN	NaN	NaN	NaN	NaN	NaN	NaN	NaN	NaN	NaN	NaN	NaN	NaN	NaN
NaN	NaN	NaN	NaN	NaN	NaN	NaN	NaN	NaN	NaN	NaN	NaN	NaN	NaN	NaN	NaN	NaN	NaN	NaN	NaN	NaN	NaN	NaN	NaN	NaN	NaN	NaN	NaN
NaN	NaN	NaN	NaN	NaN	NaN	NaN	NaN	NaN	NaN	NaN	NaN	NaN	NaN	NaN	NaN	NaN	NaN	NaN	NaN	NaN	NaN	NaN	NaN	NaN	NaN	NaN	NaN
NaN	NaN	NaN	NaN	NaN	NaN	NaN	NaN	NaN	NaN	NaN	NaN	NaN	NaN	NaN	NaN	NaN	NaN	NaN	NaN	NaN	NaN	NaN	NaN	NaN	NaN	NaN	NaN
NaN	NaN	NaN	NaN	NaN	NaN	NaN	NaN	NaN	NaN	NaN	NaN	NaN	NaN	NaN	NaN	NaN	NaN	NaN	NaN	NaN	NaN	NaN	NaN	NaN	NaN	NaN	NaN
NaN	NaN	NaN	NaN	NaN	NaN	NaN	NaN	NaN	NaN	NaN	NaN	NaN	NaN	NaN	NaN	NaN	NaN	NaN	NaN	NaN	NaN	NaN	NaN	NaN	NaN	NaN	NaN
NaN	NaN	NaN	NaN	NaN	NaN	NaN	NaN	NaN	NaN	NaN	NaN	NaN	NaN	NaN	NaN	NaN	NaN	NaN	NaN	NaN	NaN	NaN	NaN	NaN	NaN	NaN	NaN
NaN	NaN	NaN	NaN	NaN	NaN	NaN	NaN	NaN	NaN	NaN	NaN	NaN	NaN	NaN	NaN	NaN	NaN	NaN	NaN	NaN	NaN	NaN	NaN	NaN	NaN	NaN	NaN
NaN	NaN	NaN	NaN	NaN	NaN	NaN	NaN	NaN	NaN	NaN	NaN	NaN	NaN	NaN	NaN	NaN	NaN	NaN	NaN	NaN	NaN	NaN	NaN	NaN	NaN	NaN	NaN
NaN	NaN	NaN	NaN	NaN	NaN	NaN	NaN	NaN	NaN	NaN	NaN	NaN	NaN	NaN	NaN	NaN	NaN	NaN	NaN	NaN	NaN	NaN	NaN	NaN	NaN	NaN	NaN
NaN	NaN	NaN	NaN	NaN	NaN	NaN	NaN	NaN	NaN	NaN	NaN	NaN	NaN	NaN	NaN	NaN	NaN	NaN	NaN	NaN	NaN	NaN	NaN	NaN	NaN	NaN	NaN
NaN	NaN	NaN	NaN	NaN	NaN	NaN	NaN	NaN	NaN	NaN	NaN	NaN	NaN	NaN	NaN	NaN	NaN	NaN	NaN	NaN	NaN	NaN	NaN	NaN	NaN	NaN	NaN
NaN	NaN	NaN	NaN	NaN	NaN	NaN	NaN	NaN	NaN	NaN	NaN	NaN	NaN	NaN	NaN	NaN	NaN	NaN	NaN	NaN	NaN	NaN	NaN	NaN	NaN	NaN	NaN
NaN	NaN	NaN	NaN	NaN	NaN	NaN	NaN	NaN	NaN	NaN	NaN	NaN	NaN	NaN	NaN	NaN	NaN	NaN	NaN	NaN	NaN	NaN	NaN	NaN	NaN	NaN	NaN
NaN	NaN	NaN	NaN	NaN	NaN	NaN	NaN	NaN	NaN	NaN	NaN	NaN	NaN	NaN	NaN	NaN	NaN	NaN	NaN	NaN	NaN	NaN	NaN	NaN	NaN	NaN	NaN
NaN	NaN	NaN	NaN	NaN	NaN	NaN	NaN	NaN	NaN	NaN	NaN	NaN	NaN	NaN	NaN	NaN	NaN	NaN	NaN	NaN	NaN	NaN	NaN	NaN	NaN	NaN	NaN
NaN	NaN	NaN	NaN	NaN	NaN	NaN	NaN	NaN	NaN	NaN	NaN	NaN	NaN	NaN	NaN	NaN	NaN	NaN	NaN	NaN	NaN	NaN	NaN	NaN	NaN	NaN	NaN
NaN	NaN	NaN	NaN	NaN	NaN	NaN	NaN	NaN	NaN	NaN	NaN	NaN	NaN	NaN	NaN	NaN	NaN	NaN	NaN	NaN	NaN	NaN	NaN	NaN	NaN	NaN	NaN
NaN	NaN	NaN	NaN	NaN	NaN	NaN	NaN	NaN	NaN	NaN	NaN	NaN	NaN	NaN	NaN	NaN	NaN	NaN	NaN	NaN	NaN	NaN	NaN	NaN	NaN	NaN	NaN
NaN	NaN	NaN	NaN	NaN	NaN	NaN	NaN	NaN	NaN	NaN	NaN	NaN	NaN	NaN	NaN	NaN	NaN	NaN	NaN	NaN	NaN	NaN	NaN	NaN	NaN	NaN	NaN
NaN	NaN	NaN	NaN	NaN	NaN	NaN	NaN	NaN	NaN	NaN	NaN	NaN	NaN	NaN	NaN	NaN	NaN	NaN	NaN	NaN	NaN	NaN	NaN	NaN	NaN	NaN	NaN
NaN	NaN	NaN	NaN	NaN	NaN	NaN	NaN	NaN	NaN	NaN	NaN	NaN	NaN	NaN	NaN	NaN	NaN	NaN	NaN	NaN	NaN	NaN	NaN	NaN	NaN	NaN	NaN
NaN	NaN	NaN	NaN	NaN	NaN	NaN	NaN	NaN	NaN	NaN	NaN	NaN	NaN	NaN	NaN	NaN	NaN	NaN	NaN	NaN	NaN	NaN	NaN	NaN	NaN	NaN	NaN
NaN	NaN	NaN	NaN	NaN	NaN	NaN	NaN	NaN	NaN	NaN	NaN	NaN	NaN	NaN	NaN	NaN	NaN	NaN	NaN	NaN	NaN	NaN	NaN	NaN	NaN	NaN	NaN
NaN	NaN	NaN	NaN	NaN	NaN	NaN	NaN	NaN	NaN	NaN	NaN	NaN	NaN	NaN	NaN	NaN	NaN	NaN	NaN	NaN	NaN	NaN	NaN	NaN	NaN	NaN	NaN
NaN	NaN	NaN	NaN	NaN	NaN	NaN	NaN	NaN	NaN	NaN	NaN	NaN	NaN	NaN	NaN	NaN	NaN	NaN	NaN	NaN	NaN	NaN	NaN	NaN	NaN	NaN	NaN
NaN	NaN	NaN	NaN	NaN	NaN	NaN	NaN	NaN	NaN	NaN	NaN	NaN	NaN	NaN	NaN	NaN	NaN	NaN	NaN	NaN	NaN	NaN	NaN	NaN	NaN	NaN	NaN
NaN	NaN	NaN	NaN	NaN	NaN	NaN	NaN	NaN	NaN	NaN	NaN	NaN	NaN	NaN	NaN	NaN	NaN	NaN	NaN	NaN	NaN	NaN	NaN	NaN	NaN	NaN	NaN
NaN	NaN	NaN	NaN	NaN	NaN	NaN	NaN	NaN	NaN	NaN	NaN	NaN	NaN	NaN	NaN	NaN	NaN	NaN	NaN	NaN	NaN	NaN	NaN	NaN	NaN	NaN	NaN
NaN	NaN	NaN	NaN	NaN	NaN	NaN	NaN	NaN	NaN	NaN	NaN	NaN	NaN	NaN	NaN	NaN	NaN	NaN	NaN	NaN	NaN	NaN	NaN	NaN	NaN	NaN	NaN
NaN	NaN	NaN	NaN	NaN	NaN	NaN	NaN	NaN	NaN	NaN	NaN	NaN	NaN	NaN	NaN	NaN	NaN	NaN	NaN	NaN	NaN	NaN	NaN	NaN	NaN	NaN	NaN
NaN	NaN	NaN	NaN	NaN	NaN	NaN	NaN	NaN	NaN	NaN	NaN	NaN	NaN	NaN	NaN	NaN	NaN	NaN	NaN	NaN	NaN	NaN	NaN	NaN	NaN	NaN	NaN
NaN	NaN	NaN	NaN	NaN	NaN	NaN	NaN	NaN	NaN	NaN	NaN	NaN	NaN	NaN	NaN	NaN	NaN	NaN	NaN	NaN	NaN	NaN	NaN	NaN	NaN	NaN	NaN
NaN	NaN	NaN	NaN	NaN	NaN	NaN	NaN	NaN	NaN	NaN	NaN	NaN	NaN	NaN	NaN	NaN	NaN	NaN	NaN	NaN	NaN	NaN	NaN	NaN	NaN	NaN	NaN
NaN	NaN	NaN	NaN	NaN	NaN	NaN	NaN	NaN	NaN	NaN	NaN	NaN	NaN	NaN	NaN	NaN	NaN	NaN	NaN	NaN	NaN	NaN	NaN	NaN	NaN	NaN	NaN
NaN	NaN	NaN	NaN	NaN	NaN	NaN	NaN	NaN	NaN	NaN	NaN	NaN	NaN	NaN	NaN	NaN	NaN	NaN	NaN	NaN	NaN	NaN	NaN	NaN	NaN	NaN	NaN
NaN	NaN	NaN	NaN	NaN	NaN	NaN	NaN	NaN	NaN	NaN	NaN	NaN	NaN	NaN	NaN	NaN	NaN	NaN	NaN	NaN	NaN	NaN	NaN	NaN	NaN	NaN	NaN
NaN	NaN	NaN	NaN	NaN	NaN	NaN	NaN	NaN	NaN	NaN	NaN	NaN	NaN	NaN	NaN	NaN	NaN	NaN	NaN	NaN	NaN	NaN	NaN	NaN	NaN	NaN	NaN
NaN	NaN	NaN	NaN	NaN	NaN	NaN	NaN	NaN	NaN	NaN	NaN	NaN	NaN	NaN	NaN	NaN	NaN	NaN	NaN	NaN	NaN	NaN	NaN	NaN	NaN	NaN	NaN
NaN	NaN	NaN	NaN	NaN	NaN	NaN	NaN	NaN	NaN	NaN	NaN	NaN	NaN	NaN	NaN	NaN	NaN	NaN	NaN	NaN	NaN	NaN	NaN	NaN	NaN	NaN	NaN
NaN	NaN	NaN	NaN	NaN	NaN	NaN	NaN	NaN	NaN	NaN	NaN	NaN	NaN	NaN	NaN	NaN	NaN	NaN	NaN	NaN	NaN	NaN	NaN	NaN	NaN	NaN	NaN
NaN	NaN	NaN	NaN	NaN	NaN	NaN	NaN	NaN	NaN	NaN	NaN	NaN	NaN	NaN	NaN	NaN	NaN	NaN	NaN	NaN	NaN	NaN	NaN	NaN	NaN	NaN	NaN
NaN	NaN	NaN	NaN	NaN	NaN	NaN	NaN	NaN	NaN	NaN	NaN	NaN	NaN	NaN	NaN	NaN	NaN	NaN	NaN	NaN	NaN	NaN	NaN	NaN	NaN	NaN	NaN
NaN	NaN	NaN	NaN	NaN	NaN	NaN	NaN	NaN	NaN	NaN	NaN	NaN	NaN	NaN	NaN	NaN	NaN	NaN	NaN	NaN	NaN	NaN	NaN	NaN	NaN	NaN	NaN
NaN	NaN	NaN	NaN	NaN	NaN	NaN	NaN	NaN	NaN	NaN	NaN	NaN	NaN	NaN	NaN	NaN	NaN	NaN	NaN	NaN	NaN	NaN	NaN	NaN	NaN	NaN	NaN
NaN	NaN	NaN	NaN	NaN	NaN	NaN	NaN	NaN	NaN	NaN	NaN	NaN	NaN	NaN	NaN	NaN	NaN	NaN	NaN	NaN	NaN	NaN	NaN	NaN	NaN	NaN	NaN
NaN	NaN	NaN	NaN	NaN	NaN	NaN	NaN	NaN	NaN	NaN	NaN	NaN	NaN	NaN	NaN	NaN	NaN	NaN	NaN	NaN	NaN	NaN	NaN	NaN	NaN	NaN	NaN
NaN	NaN	NaN	NaN	NaN	NaN	NaN	NaN	NaN	NaN	NaN	NaN	NaN	NaN	NaN	NaN	NaN	NaN	NaN	NaN	NaN	NaN	NaN	NaN	NaN	NaN	NaN	NaN
NaN	NaN	NaN	NaN	NaN	NaN	NaN	NaN	NaN	NaN	NaN	NaN	NaN	NaN	NaN	NaN	NaN	NaN	NaN	NaN	NaN	NaN	NaN	NaN	NaN	NaN	NaN	NaN
NaN	NaN	NaN	NaN	NaN	NaN	NaN	NaN	NaN	NaN	NaN	NaN	NaN	NaN	NaN	NaN	NaN	NaN	NaN	NaN	NaN	NaN	NaN	NaN	NaN	NaN	NaN	NaN
NaN	NaN	NaN	NaN	NaN	NaN	NaN	NaN	NaN	NaN	NaN	NaN	NaN	NaN	NaN	NaN	NaN	NaN	NaN	NaN	NaN	NaN	NaN	NaN	NaN	NaN	NaN	NaN
NaN	NaN	NaN	NaN	NaN	NaN	NaN	NaN	NaN	NaN	NaN	NaN	NaN	NaN	NaN	NaN	NaN	NaN	NaN	NaN	NaN	NaN	NaN	NaN	NaN	NaN	NaN	NaN
NaN	NaN	NaN	NaN	NaN	NaN	NaN	NaN	NaN	NaN	NaN	NaN	NaN	NaN	NaN	NaN	NaN	NaN	NaN	NaN	NaN	NaN	NaN	NaN	NaN	NaN	NaN	NaN
NaN	NaN	NaN	NaN	NaN	NaN	NaN	NaN	NaN	NaN	NaN	NaN	NaN	NaN	NaN	NaN	NaN	NaN	NaN	NaN	NaN	NaN	NaN	NaN	NaN	NaN	NaN	NaN
NaN	NaN	NaN	NaN	NaN	NaN	NaN	NaN	NaN	NaN	NaN	NaN	NaN	NaN	NaN	NaN	NaN	NaN	NaN	NaN	NaN	NaN	NaN	NaN	NaN	NaN	NaN	NaN
NaN	NaN	NaN	NaN	NaN	NaN	NaN	NaN	NaN	NaN	NaN	NaN	NaN	NaN	NaN	NaN	NaN	NaN	NaN	NaN	NaN	NaN	NaN	NaN	NaN	NaN	NaN	NaN
NaN	NaN	NaN	NaN	NaN	NaN	NaN	NaN	NaN	NaN	NaN	NaN	NaN	NaN	NaN	NaN	NaN	NaN	NaN	NaN	NaN	NaN	NaN	NaN	NaN	NaN	NaN	NaN
NaN	NaN	NaN	NaN	NaN	NaN	NaN	NaN	NaN	NaN	NaN	NaN	NaN	NaN	NaN	NaN	NaN	NaN	NaN	NaN	NaN	NaN	NaN	NaN	NaN	NaN	NaN	NaN
NaN	NaN	NaN	NaN	NaN	NaN	NaN	NaN	NaN	NaN	NaN	NaN	NaN	NaN	NaN	NaN	NaN	NaN	NaN	NaN	NaN	NaN	NaN	NaN	NaN	NaN	NaN	NaN
NaN	NaN	NaN	NaN	NaN	NaN	NaN	NaN	NaN	NaN	NaN	NaN	NaN	NaN	NaN	NaN	NaN	NaN	NaN	NaN	NaN	NaN	NaN	NaN	NaN	NaN	NaN	NaN
NaN	NaN	NaN	NaN	NaN	NaN	NaN	NaN	NaN	NaN	NaN	NaN	NaN	NaN	NaN	NaN	NaN	NaN	NaN	NaN	NaN	NaN	NaN	NaN	NaN	NaN	NaN	NaN
NaN	NaN	NaN	NaN	NaN	NaN	NaN	NaN	NaN	NaN	NaN	NaN	NaN	NaN	NaN	NaN	NaN	NaN	NaN	NaN	NaN	NaN	NaN	NaN	NaN	NaN	NaN	NaN
NaN	NaN	NaN	NaN	NaN	NaN	NaN	NaN	NaN	NaN	NaN	NaN	NaN	NaN	NaN	NaN	NaN	NaN	NaN	NaN	NaN	NaN	NaN	NaN	NaN	NaN	NaN	NaN
NaN	NaN	NaN	NaN	NaN	NaN	NaN	NaN	NaN	NaN	NaN	NaN	NaN	NaN	NaN	NaN	NaN	NaN	NaN	NaN	NaN	NaN	NaN	NaN	NaN	NaN	NaN	NaN
NaN	NaN	NaN	NaN	NaN	NaN	NaN	NaN	NaN	NaN	NaN	NaN	NaN	NaN	NaN	NaN	NaN	NaN	NaN	NaN	NaN	NaN	NaN	NaN	NaN	NaN	NaN	NaN
NaN	NaN	NaN	NaN	NaN	NaN	NaN	NaN	NaN	NaN	NaN	NaN	NaN	NaN	NaN	NaN	NaN	NaN	NaN	NaN	NaN	NaN	NaN	NaN	NaN	NaN	NaN	NaN
NaN	NaN	NaN	NaN	NaN	NaN	NaN	NaN	NaN	NaN	NaN	NaN	NaN	NaN	NaN	NaN	NaN	NaN	NaN	NaN	NaN	NaN	NaN	NaN	NaN	NaN	NaN	NaN
NaN	NaN	NaN	NaN	NaN	NaN	NaN	NaN	NaN	NaN	NaN	NaN	NaN	NaN	NaN	NaN	NaN	NaN	NaN	NaN	NaN	NaN	NaN	NaN	NaN	NaN	NaN	NaN
NaN	NaN	NaN	NaN	NaN	NaN	NaN	NaN	NaN	NaN	NaN	NaN	NaN	NaN	NaN	NaN	NaN	NaN	NaN	NaN	NaN	NaN	NaN	NaN	NaN	NaN	NaN	NaN
NaN	NaN	NaN	NaN	NaN	NaN	NaN	NaN	NaN	NaN	NaN	NaN	NaN	NaN	NaN	NaN	NaN	NaN	NaN	NaN	NaN	NaN	NaN	NaN	NaN	NaN	NaN	NaN
NaN	NaN	NaN	NaN	NaN	NaN	NaN	NaN	NaN	NaN	NaN	NaN	NaN	NaN	NaN	NaN	NaN	NaN	NaN	NaN	NaN	NaN	NaN	NaN	NaN	NaN	NaN	NaN
NaN	NaN	NaN	NaN	NaN	NaN	NaN	NaN	NaN	NaN	NaN	NaN	NaN	NaN	NaN	NaN	NaN	NaN	NaN	NaN	NaN	NaN	NaN	NaN	NaN	NaN	NaN	NaN
NaN	NaN	NaN	NaN	NaN	NaN	NaN	NaN	NaN	NaN	NaN	NaN	NaN	NaN	NaN	NaN	NaN	NaN	NaN	NaN	NaN	NaN	NaN	NaN	NaN	NaN	NaN	NaN
NaN	NaN	NaN	NaN	NaN	NaN	NaN	NaN	NaN	NaN	NaN	NaN	NaN	NaN	NaN	NaN	NaN	NaN	NaN	NaN	NaN	NaN	NaN	NaN	NaN	NaN	NaN	NaN
NaN	NaN	NaN	NaN	NaN	NaN	NaN	NaN	NaN	NaN	NaN	NaN	NaN	NaN	NaN	NaN	NaN	NaN	NaN	NaN	NaN	NaN	NaN	NaN	NaN	NaN	NaN	NaN
NaN	NaN	NaN	NaN	NaN	NaN	NaN	NaN	NaN	NaN	NaN	NaN	NaN	NaN	NaN	NaN	NaN	NaN	NaN	NaN	NaN	NaN	NaN	NaN	NaN	NaN	NaN	NaN
NaN	NaN	NaN	NaN	NaN	NaN	NaN	NaN	NaN	NaN	NaN	NaN	NaN	NaN	NaN	NaN	NaN	NaN	NaN	NaN	NaN	NaN	NaN	NaN	NaN	NaN	NaN	NaN
NaN	NaN	NaN	NaN	NaN	NaN	NaN	NaN	NaN	NaN	NaN	NaN	NaN	NaN	NaN	NaN	NaN	NaN	NaN	NaN	NaN	NaN	NaN	NaN	NaN	NaN	NaN	NaN
NaN	NaN	NaN	NaN	NaN	NaN	NaN	NaN	NaN	NaN	NaN	NaN	NaN	NaN	NaN	NaN	NaN	NaN	NaN	NaN	NaN	NaN	NaN	NaN	NaN	NaN	NaN	NaN
NaN	NaN	NaN	NaN	NaN	NaN	NaN	NaN	NaN	NaN	NaN	NaN	NaN	NaN	NaN	NaN	NaN	NaN	NaN	NaN	NaN	NaN	NaN	NaN	NaN	NaN	NaN	NaN
NaN	NaN	NaN	NaN	NaN	NaN	NaN	NaN	NaN	NaN	NaN	NaN	NaN	NaN	NaN	NaN	NaN	NaN	NaN	NaN	NaN	NaN	NaN	NaN	NaN	NaN	NaN	NaN
NaN	NaN	NaN	NaN	NaN	NaN	NaN	NaN	NaN	NaN	NaN	NaN	NaN	NaN	NaN	NaN	NaN	NaN	NaN	NaN	NaN	NaN	NaN	NaN	NaN	NaN	NaN	NaN
NaN	NaN	NaN	NaN	NaN	NaN	NaN	NaN	NaN	NaN	NaN	NaN	NaN	NaN	NaN	NaN	NaN	NaN	NaN	NaN	NaN	NaN	NaN	NaN	NaN	NaN	NaN	NaN
NaN	NaN	NaN	NaN	NaN	NaN	NaN	NaN	NaN	NaN	NaN	NaN	NaN	NaN	NaN	NaN	NaN	NaN	NaN	NaN	NaN	NaN	NaN	NaN	NaN	NaN	NaN	NaN
NaN	NaN	NaN	NaN	NaN	NaN	NaN	NaN	NaN	NaN	NaN	NaN	NaN	NaN	NaN	NaN	NaN	NaN	NaN	NaN	NaN	NaN	NaN	NaN	NaN	NaN	NaN	NaN
NaN	NaN	NaN	NaN	NaN	NaN	NaN	NaN	NaN	NaN	NaN	NaN	NaN	NaN	NaN	NaN	NaN	NaN	NaN	NaN	NaN	NaN	NaN	NaN	NaN	NaN	NaN	NaN
NaN	NaN	NaN	NaN	NaN	NaN	NaN	NaN	NaN	NaN	NaN	NaN	NaN	NaN	NaN	NaN	NaN	NaN	NaN	NaN	NaN	NaN	NaN	NaN	NaN	NaN	NaN	NaN
NaN	NaN	NaN	NaN	NaN	NaN	NaN	NaN	NaN	NaN	NaN	NaN	NaN	NaN	NaN	NaN	NaN	NaN	NaN	NaN	NaN	NaN	NaN	NaN	NaN	NaN	NaN	NaN
NaN	NaN	NaN	NaN	NaN	NaN	NaN	NaN	NaN	NaN	NaN	NaN	NaN	NaN	NaN	NaN	NaN	NaN	NaN	NaN	NaN	NaN	NaN	NaN	NaN	NaN	NaN	NaN
NaN	NaN	NaN	NaN	NaN	NaN	NaN	NaN	NaN	NaN	NaN	NaN	NaN	NaN	NaN	NaN	NaN	NaN	NaN	NaN	NaN	NaN	NaN	NaN	NaN	NaN	NaN	NaN
NaN	NaN	NaN	NaN	NaN	NaN	NaN	NaN	NaN	NaN	NaN	NaN	NaN	NaN	NaN	NaN	NaN	NaN	NaN	NaN	NaN	NaN	NaN	NaN	NaN	NaN	NaN	NaN
NaN	NaN	NaN	NaN	NaN	NaN	NaN	NaN	NaN	NaN	NaN	NaN	NaN	NaN	NaN	NaN	NaN	NaN	NaN	NaN	NaN	NaN	NaN	NaN	NaN	NaN	NaN	NaN
NaN	NaN	NaN	NaN	NaN	NaN	NaN	NaN	NaN	NaN	NaN	NaN	NaN	NaN	NaN	NaN	NaN	NaN	NaN	NaN	NaN	NaN	NaN	NaN	NaN	NaN	NaN	NaN
NaN	NaN	NaN	NaN	NaN	NaN	NaN	NaN	NaN	NaN	NaN	NaN	NaN	NaN	NaN	NaN	NaN	NaN	NaN	NaN	NaN	NaN	NaN	NaN	NaN	NaN	NaN	NaN
NaN	NaN	NaN	NaN	NaN	NaN	NaN	NaN	NaN	NaN	NaN	NaN	NaN	NaN	NaN	NaN	NaN	NaN	NaN	NaN	NaN	NaN	NaN	NaN	NaN	NaN	NaN	NaN
NaN	NaN	NaN	NaN	NaN	NaN	NaN	NaN	NaN	NaN	NaN	NaN	NaN	NaN	NaN	NaN	NaN	NaN	NaN	NaN	NaN	NaN	NaN	NaN	NaN	NaN	NaN	NaN
NaN	NaN	NaN	NaN	NaN	NaN	NaN	NaN	NaN	NaN	NaN	NaN	NaN	NaN	NaN	NaN	NaN	NaN	NaN	NaN	NaN	NaN	NaN	NaN	NaN	NaN	NaN	NaN
NaN	NaN	NaN	NaN	NaN	NaN	NaN	NaN	NaN	NaN	NaN	NaN	NaN	NaN	NaN	NaN	NaN	NaN	NaN	NaN	NaN	NaN	NaN	NaN	NaN	NaN	NaN	NaN
NaN	NaN	NaN	NaN	NaN	NaN	NaN	NaN	NaN	NaN	NaN	NaN	NaN	NaN	NaN	NaN	NaN	NaN	NaN	NaN	NaN	NaN	NaN	NaN	NaN	NaN	NaN	NaN
NaN	NaN	NaN	NaN	NaN	NaN	NaN	NaN	NaN	NaN	NaN	NaN	NaN	NaN	NaN	NaN	NaN	NaN	NaN	NaN	NaN	NaN	NaN	NaN	NaN	NaN	NaN	NaN
NaN	NaN	NaN	NaN	NaN	NaN	NaN	NaN	NaN	NaN	NaN	NaN	NaN	NaN	NaN	NaN	NaN	NaN	NaN	NaN	NaN	NaN	NaN	NaN	NaN	NaN	NaN	NaN
NaN	NaN	NaN	NaN	NaN	NaN	NaN	NaN	NaN	NaN	NaN	NaN	NaN	NaN	NaN	NaN	NaN	NaN	NaN	NaN	NaN	NaN	NaN	NaN	NaN	NaN	NaN	NaN
NaN	NaN	NaN	NaN	NaN	NaN	NaN	NaN	NaN	NaN	NaN	NaN	NaN	NaN	NaN	NaN	NaN	NaN	NaN	NaN	NaN	NaN	NaN	NaN	NaN	NaN	NaN	NaN
NaN	NaN	NaN	NaN	NaN	NaN	NaN	NaN	NaN	NaN	NaN	NaN	NaN	NaN	NaN	NaN	NaN	NaN	NaN	NaN	NaN	NaN	NaN	NaN	NaN	NaN	NaN	NaN
NaN	NaN	NaN	NaN	NaN	NaN	NaN	NaN	NaN	NaN	NaN	NaN	NaN	NaN	NaN	NaN	NaN	NaN	NaN	NaN	NaN	NaN	NaN	NaN	NaN	NaN	NaN	NaN
NaN	NaN	NaN	NaN	NaN	NaN	NaN	NaN	NaN	NaN	NaN	NaN	NaN	NaN	NaN	NaN	NaN	NaN	NaN	NaN	NaN	NaN	NaN	NaN	NaN	NaN	NaN	NaN
NaN	NaN	NaN	NaN	NaN	NaN	NaN	NaN	NaN	NaN	NaN	NaN	NaN	NaN	NaN	NaN	NaN	NaN	NaN	NaN	NaN	NaN	NaN	NaN	NaN	NaN	NaN	NaN
NaN	NaN	NaN	NaN	NaN	NaN	NaN	NaN	NaN	NaN	NaN	NaN	NaN	NaN	NaN	NaN	NaN	NaN	NaN	NaN	NaN	NaN	NaN	NaN	NaN	NaN	NaN	NaN
NaN	NaN	NaN	NaN	NaN	NaN	NaN	NaN	NaN	NaN	NaN	NaN	NaN	NaN	NaN	NaN	NaN	NaN	NaN	NaN	NaN	NaN	NaN	NaN	NaN	NaN	NaN	NaN
NaN	NaN	NaN	NaN	NaN	NaN	NaN	NaN	NaN	NaN	NaN	NaN	NaN	NaN	NaN	NaN	NaN	NaN	NaN	NaN	NaN	NaN	NaN	NaN	NaN	NaN	NaN	NaN
NaN	NaN	NaN	NaN	NaN	NaN	NaN	NaN	NaN	NaN	NaN	NaN	NaN	NaN	NaN	NaN	NaN	NaN	NaN	NaN	NaN	NaN	NaN	NaN	NaN	NaN	NaN	NaN
NaN	NaN	NaN	NaN	NaN	NaN	NaN	NaN	NaN	NaN	NaN	NaN	NaN	NaN	NaN	NaN	NaN	NaN	NaN	NaN	NaN	NaN	NaN	NaN	NaN	NaN	NaN	NaN
NaN	NaN	NaN	NaN	NaN	NaN	NaN	NaN	NaN	NaN	NaN	NaN	NaN	NaN	NaN	NaN	NaN	NaN	NaN	NaN	NaN	NaN	NaN	NaN	NaN	NaN	NaN	NaN
NaN	NaN	NaN	NaN	NaN	NaN	NaN	NaN	NaN	NaN	NaN	NaN	NaN	NaN	NaN	NaN	NaN	NaN	NaN	NaN	NaN	NaN	NaN	NaN	NaN	NaN	NaN	NaN
NaN	NaN	NaN	NaN	NaN	NaN	NaN	NaN	NaN	NaN	NaN	NaN	NaN	NaN	NaN	NaN	NaN	NaN	NaN	NaN	NaN	NaN	NaN	NaN	NaN	NaN	NaN	NaN
NaN	NaN	NaN	NaN	NaN	NaN	NaN	NaN	NaN	NaN	NaN	NaN	NaN	NaN	NaN	NaN	NaN	NaN	NaN	NaN	NaN	NaN	NaN	NaN	NaN	NaN	NaN	NaN
NaN	NaN	NaN	NaN	NaN	NaN	NaN	NaN	NaN	NaN	NaN	NaN	NaN	NaN	NaN	NaN	NaN	NaN	NaN	NaN	NaN	NaN	NaN	NaN	NaN	NaN	NaN	NaN
NaN	NaN	NaN	NaN	NaN	NaN	NaN	NaN	NaN	NaN	NaN	NaN	NaN	NaN	NaN	NaN	NaN	NaN	NaN	NaN	NaN	NaN	NaN	NaN	NaN	NaN	NaN	NaN
NaN	NaN	NaN	NaN	NaN	NaN	NaN	NaN	NaN	NaN	NaN	NaN	NaN	NaN	NaN	NaN	NaN	NaN	NaN	NaN	NaN	NaN	NaN	NaN	NaN	NaN	NaN	NaN
NaN	NaN	NaN	NaN	NaN	NaN	NaN	NaN	NaN	NaN	NaN	NaN	NaN	NaN	NaN	NaN	NaN	NaN	NaN	NaN	NaN	NaN	NaN	NaN	NaN	NaN	NaN	NaN
NaN	NaN	NaN	NaN	NaN	NaN	NaN	NaN	NaN	NaN	NaN	NaN	NaN	NaN	NaN	NaN	NaN	NaN	NaN	NaN	NaN	NaN	NaN	NaN	NaN	NaN	NaN	NaN
NaN	NaN	NaN	NaN	NaN	NaN	NaN	NaN	NaN	NaN	NaN	NaN	NaN	NaN	NaN	NaN	NaN	NaN	NaN	NaN	NaN	NaN	NaN	NaN	NaN	NaN	NaN	NaN
NaN	NaN	NaN	NaN	NaN	NaN	NaN	NaN	NaN	NaN	NaN	NaN	NaN	NaN	NaN	NaN	NaN	NaN	NaN	NaN	NaN	NaN	NaN	NaN	NaN	NaN	NaN	NaN
NaN	NaN	NaN	NaN	NaN	NaN	NaN	NaN	NaN	NaN	NaN	NaN	NaN	NaN	NaN	NaN	NaN	NaN	NaN	NaN	NaN	NaN	NaN	NaN	NaN	NaN	NaN	NaN
NaN	NaN	NaN	NaN	NaN	NaN	NaN	NaN	NaN	NaN	NaN	NaN	NaN	NaN	NaN	NaN	NaN	NaN	NaN	NaN	NaN	NaN	NaN	NaN	NaN	NaN	NaN	NaN
NaN	NaN	NaN	NaN	NaN	NaN	NaN	NaN	NaN	NaN	NaN	NaN	NaN	NaN	NaN	NaN	NaN	NaN	NaN	NaN	NaN	NaN	NaN	NaN	NaN	NaN	NaN	NaN
NaN	NaN	NaN	NaN	NaN	NaN	NaN	NaN	NaN	NaN	NaN	NaN	NaN	NaN	NaN	NaN	NaN	NaN	NaN	NaN	NaN	NaN	NaN	NaN	NaN	NaN	NaN	NaN
54.318182	630.475500	171.837202	593.750806	337.098324	613.949387	496.850741	634.147969	645.585751	654.346551	801.665700	661.691489	981.616699	663.527724	1128.515474	654.346551	1279.086718	647.001612	1435.166667	632.311734	1574.720503	617.621857	1721.619278	597.423275	1835.465828	643.329142	801.665700	546.008704
54.000000	629.950000	172.020000	593.920000	337.010000	613.950000	497.010000	633.920000	646.030000	653.930000	802.040000	661.950000	982.030000	663.880000	1129.040000	653.910000	1279.000000	646.950000	1435.010000	631.900000	1575.030000	617.970000	1722.050000	596.930000	1835.020000	642.930000	802.030000	545.950000
54.000000	630.030000	172.000000	594.070000	337.010000	614.050000	497.000000	634.030000	646.030000	654.030000	802.040000	662.030000	982.020000	664.020000	1129.020000	654.030000	1278.960000	647.030000	1435.000000	631.990000	1575.000000	618.030000	1722.030000	597.050000	1835.010000	643.010000	802.030000	546.030000
53.950000	630.030000	171.990000	594.070000	336.980000	614.010000	496.960000	633.970000	646.010000	653.920000	802.010000	661.920000	982.010000	663.900000	1129.010000	653.900000	1278.960000	646.960000	1434.990000	631.890000	1574.990000	617.950000	1721.960000	596.910000	1835.010000	642.950000	801.980000	545.920000
54.020000	630.170000	171.990000	594.270000	337.030000	614.140000	497.010000	634.060000	646.030000	654.030000	802.050000	662.020000	982.030000	663.960000	1129.040000	653.950000	1279.000000	647.000000	1435.040000	631.940000	1575.010000	617.970000	1722.020000	596.900000	1835.010000	642.960000	802.100000	546.020000
53.990000	630.250000	171.950000	594.440000	336.990000	614.220000	496.960000	634.110000	646.020000	654.050000	802.020000	662.010000	982.010000	663.990000	1129.020000	653.970000	1278.980000	647.010000	1435.010000	631.940000	1575.000000	617.970000	1722.020000	596.910000	1835.010000	642.960000	802.000000	545.990000
53.980000	630.270000	171.960000	594.840000	336.980000	614.220000	496.970000	634.090000	646.010000	654.020000	802.000000	661.940000	982.000000	663.890000	1129.010000	653.900000	1278.950000	646.920000	1435.010000	631.860000	1574.990000	617.950000	1722.010000	596.820000	1835.000000	642.920000	801.980000	545.910000
54.030000	630.350000	172.020000	594.980000	337.050000	614.300000	497.050000	634.150000	646.040000	654.040000	802.080000	662.010000	982.080000	663.920000	1129.040000	653.920000	1279.020000	646.950000	1435.070000	631.890000	1575.050000	617.930000	1722.020000	596.820000	1835.040000	642.930000	802.060000	545.960000
54.000000	630.340000	171.980000	594.880000	337.020000	614.250000	497.020000	634.100000	646.050000	654.020000	802.030000	661.960000	982.050000	663.900000	1129.030000	653.910000	1278.990000	646.930000	1435.050000	631.870000	1575.030000	617.910000	1722.030000	596.750000	1835.010000	642.870000	802.040000	545.900000
54.010000	630.380000	171.980000	595.010000	337.020000	614.340000	497.030000	634.160000	646.040000	654.040000	802.050000	662.000000	982.060000	663.940000	1129.050000	653.930000	1279.000000	646.940000	1435.050000	631.910000	1575.030000	617.920000	1722.040000	596.910000	1835.010000	642.940000	802.040000	545.970000
53.950000	630.510000	171.960000	595.170000	337.000000	614.510000	496.980000	634.260000	646.020000	654.140000	802.020000	662.030000	982.000000	663.960000	1129.040000	653.960000	1278.980000	646.960000	1435.010000	631.930000	1575.000000	617.960000	1722.030000	596.910000	1835.000000	642.940000	801.980000	545.980000
53.960000	631.240000	171.950000	595.290000	336.950000	614.980000	496.960000	634.250000	646.010000	654.080000	802.000000	662.000000	981.970000	663.910000	1129.020000	653.860000	1278.970000	646.910000	1434.990000	631.860000	1575.000000	617.880000	1722.010000	596.770000	1835.010000	642.870000	801.970000	545.950000
54.080000	632.010000	171.980000	595.450000	337.050000	615.090000	497.060000	634.390000	646.130000	654.200000	802.110000	662.070000	982.070000	663.970000	1129.120000	653.970000	1279.030000	646.970000	1435.080000	631.870000	1575.050000	617.910000	1722.060000	596.800000	1835.090000	642.890000	802.090000	546.000000
54.060000	632.720000	171.990000	595.830000	337.010000	615.060000	496.990000	634.840000	646.030000	654.150000	802.040000	662.030000	982.040000	663.960000	1129.030000	653.910000	1278.990000	646.910000	1435.050000	631.860000	1575.030000	617.910000	1722.060000	596.800000	1835.000000	642.900000	802.040000	545.940000
54.060000	632.710000	171.990000	595.810000	337.020000	615.050000	497.010000	634.830000	646.070000	654.140000	802.070000	662.030000	982.060000	663.930000	1129.060000	653.910000	1279.010000	646.920000	1435.050000	631.870000	1575.020000	617.900000	1722.060000	596.780000	1835.040000	642.890000	802.060000	545.960000
54.070000	632.700000	172.000000	595.780000	337.020000	615.040000	497.030000	634.820000	646.080000	654.140000	802.080000	662.020000	982.080000	663.910000	1129.080000	653.910000	1279.020000	646.910000	1435.060000	631.860000	1575.060000	617.860000	1722.060000	596.770000	1835.100000	642.870000	802.070000	545.950000
54.070000	632.740000	171.990000	595.840000	337.030000	615.060000	497.030000	634.820000	646.070000	654.130000	802.070000	662.020000	982.070000	663.910000	1129.070000	653.920000	1279.020000	646.910000	1435.060000	631.850000	1575.060000	617.870000	1722.050000	596.780000	1835.040000	642.870000	802.060000	545.950000
54.070000	632.790000	171.990000	595.940000	337.040000	615.110000	497.040000	634.850000	646.080000	654.140000	802.080000	662.020000	982.070000	663.920000	1129.090000	653.930000	1279.020000	646.900000	1435.070000	631.860000	1575.070000	617.870000	1722.050000	596.780000	1835.050000	642.880000	802.070000	545.950000
54.020000	632.860000	171.940000	596.070000	337.000000	615.210000	496.990000	634.940000	646.050000	654.220000	802.050000	662.070000	982.040000	663.990000	1129.050000	653.920000	1278.990000	646.940000	1435.020000	631.880000	1574.990000	617.890000	1721.980000	596.790000	1835.040000	642.890000	802.030000	545.990000
54.090000	632.880000	171.990000	596.050000	337.040000	615.210000	497.060000	634.930000	646.090000	654.190000	802.100000	662.040000	982.070000	663.920000	1129.080000	653.920000	1279.010000	646.860000	1435.070000	631.830000	1575.070000	617.860000	1722.050000	596.670000	1835.050000	642.820000	802.080000	545.970000
54.020000	632.880000	171.930000	596.070000	337.010000	615.210000	497.010000	634.920000	646.080000	654.200000	802.070000	662.040000	982.070000	663.920000	1129.070000	653.920000	1279.010000	646.860000	1435.060000	631.830000	1575.040000	617.860000	1722.040000	596.660000	1835.040000	642.840000	802.050000	545.970000
54.130000	632.890000	172.000000	596.080000	337.070000	615.210000	497.090000	634.930000	646.120000	654.200000	802.120000	662.030000	982.120000	663.920000	1129.160000	653.900000	1279.040000	646.850000	1435.090000	631.830000	1575.070000	617.860000	1722.040000	596.670000	1835.110000	642.840000	802.090000	545.950000
54.090000	632.900000	171.960000	596.100000	337.040000	615.240000	497.050000	634.920000	646.120000	654.200000	802.110000	662.030000	982.100000	663.910000	1129.130000	653.890000	1279.040000	646.840000	1435.090000	631.830000	1575.070000	617.860000	1722.040000	596.680000	1835.050000	642.840000	802.060000	545.960000
54.090000	632.970000	171.970000	596.210000	337.050000	615.310000	497.060000	634.990000	646.120000	654.220000	802.110000	662.050000	982.110000	663.940000	1129.120000	653.900000	1279.040000	646.880000	1435.090000	631.850000	1575.070000	617.860000	1722.050000	596.680000	1835.060000	642.840000	802.090000	545.980000
54.110000	633.030000	171.980000	596.270000	337.070000	615.370000	497.080000	635.010000	646.130000	654.240000	802.130000	662.060000	982.120000	663.950000	1129.130000	653.910000	1279.080000	646.880000	1435.110000	631.850000	1575.070000	617.860000	1722.050000	596.680000	1835.070000	642.830000	802.110000	545.980000
54.070000	633.010000	171.920000	596.270000	337.010000	615.330000	497.000000	634.990000	646.060000	654.240000	802.090000	662.020000	982.040000	663.950000	1129.050000	653.890000	1279.010000	646.860000	1435.070000	631.810000	1575.040000	617.840000	1722.030000	596.640000	1835.040000	642.810000	802.040000	545.940000
54.100000	633.090000	171.990000	596.410000	337.060000	615.460000	497.090000	635.040000	646.150000	654.270000	802.140000	662.080000	982.130000	663.970000	1129.160000	653.890000	1279.060000	646.890000	1435.120000	631.830000	1575.080000	617.850000	1722.060000	596.680000	1835.080000	642.810000	802.160000	545.990000
54.160000	633.080000	172.020000	596.770000	337.060000	615.900000	497.140000	635.000000	646.170000	654.240000	802.180000	662.050000	982.140000	663.930000	1129.160000	653.860000	1279.090000	646.850000	1435.150000	631.780000	1575.130000	617.820000	1722.060000	596.620000	1835.140000	642.790000	802.150000	545.950000
54.150000	633.150000	172.020000	596.920000	337.070000	616.020000	497.120000	635.100000	646.170000	654.370000	802.190000	662.160000	982.140000	664.050000	1129.150000	653.970000	1279.080000	646.940000	1435.120000	631.880000	1575.110000	617.890000	1722.080000	596.690000	1835.130000	642.860000	802.160000	546.040000
54.130000	633.170000	172.000000	596.940000	337.040000	616.020000	497.090000	635.120000	646.160000	654.380000	802.160000	662.150000	982.120000	664.050000	1129.130000	653.960000	1279.080000	646.940000	1435.110000	631.880000	1575.100000	617.870000	1722.050000	596.680000	1835.090000	642.820000	802.130000	546.040000
54.120000	633.170000	171.980000	596.940000	337.020000	616.010000	497.050000	635.090000	646.130000	654.370000	802.140000	662.120000	982.080000	664.020000	1129.110000	653.940000	1279.040000	646.880000	1435.070000	631.840000	1575.070000	617.860000	1722.070000	596.670000	1835.070000	642.820000	802.120000	546.010000
54.140000	633.180000	172.000000	596.970000	337.050000	616.040000	497.110000	635.090000	646.160000	654.300000	802.190000	662.090000	982.140000	663.930000	1129.180000	653.910000	1279.090000	646.900000	1435.100000	631.790000	1575.110000	617.840000	1722.090000	596.670000	1835.130000	642.820000	802.140000	546.010000
54.120000	633.110000	171.980000	596.870000	337.000000	615.940000	497.060000	635.020000	646.120000	654.170000	802.140000	661.990000	982.100000	663.840000	1129.100000	653.850000	1279.050000	646.770000	1435.080000	631.720000	1575.110000	617.770000	1722.020000	596.470000	1835.090000	642.760000	802.110000	545.910000
54.120000	633.130000	171.980000	596.910000	337.010000	615.970000	497.080000	635.060000	646.140000	654.270000	802.150000	662.060000	982.120000	663.960000	1129.120000	653.860000	1279.060000	646.800000	1435.090000	631.780000	1575.110000	617.780000	1722.060000	596.140000	1835.100000	642.770000	802.110000	546.000000
54.110000	633.060000	171.980000	596.780000	337.020000	615.930000	497.070000	635.040000	646.130000	654.260000	802.150000	662.070000	982.110000	663.950000	1129.110000	653.870000	1279.060000	646.870000	1435.080000	631.780000	1575.090000	617.860000	1722.070000	596.340000	1835.100000	642.820000	802.110000	546.000000
54.080000	633.060000	171.980000	596.780000	336.970000	615.910000	497.010000	635.030000	646.090000	654.270000	802.100000	662.080000	982.040000	663.970000	1129.040000	653.910000	1279.010000	646.880000	1435.030000	631.820000	1575.020000	617.880000	1722.050000	596.350000	1835.030000	642.840000	802.060000	546.000000
54.100000	633.060000	171.980000	596.780000	337.000000	615.930000	497.050000	635.040000	646.090000	654.280000	802.090000	662.090000	982.070000	663.970000	1129.070000	653.940000	1279.040000	646.890000	1435.040000	631.830000	1575.050000	617.880000	1722.040000	596.320000	1835.060000	642.850000	802.070000	546.000000
54.080000	633.060000	171.970000	596.790000	336.980000	615.930000	497.040000	635.040000	646.090000	654.280000	802.080000	662.080000	982.060000	663.960000	1129.070000	653.930000	1279.040000	646.870000	1435.030000	631.820000	1575.060000	617.870000	1722.040000	596.310000	1835.040000	642.830000	802.050000	546.010000
54.080000	633.070000	171.960000	596.800000	336.990000	615.940000	497.040000	635.040000	646.090000	654.300000	802.080000	662.090000	982.060000	663.970000	1129.080000	653.930000	1279.030000	646.890000	1435.040000	631.830000	1575.050000	617.870000	1722.030000	596.360000	1835.050000	642.820000	802.060000	546.010000
54.090000	633.060000	171.960000	596.780000	336.990000	615.920000	497.050000	635.030000	646.090000	654.290000	802.100000	662.080000	982.070000	663.970000	1129.090000	653.930000	1279.030000	646.890000	1435.050000	631.840000	1575.050000	617.870000	1722.040000	596.370000	1835.070000	642.830000	802.060000	546.000000
54.110000	633.070000	171.980000	596.790000	337.010000	615.910000	497.080000	635.010000	646.120000	654.250000	802.100000	662.060000	982.100000	663.950000	1129.110000	653.920000	1279.050000	646.860000	1435.090000	631.790000	1575.080000	617.820000	1722.050000	596.280000	1835.070000	642.810000	802.080000	545.960000
54.090000	633.070000	171.980000	596.790000	337.000000	615.910000	497.050000	635.030000	646.110000	654.270000	802.090000	662.070000	982.070000	663.970000	1129.090000	653.910000	1279.040000	646.880000	1435.050000	631.810000	1575.080000	617.850000	1722.050000	596.290000	1835.070000	642.810000	802.090000	545.960000
54.080000	633.000000	171.970000	596.680000	336.990000	615.880000	497.050000	635.010000	646.100000	654.240000	802.080000	662.080000	982.070000	663.980000	1129.080000	653.910000	1279.040000	646.870000	1435.050000	631.810000	1575.070000	617.850000	1722.050000	596.330000	1835.060000	642.820000	802.080000	545.960000
54.070000	632.980000	171.980000	596.640000	336.990000	615.850000	497.040000	635.000000	646.100000	654.230000	802.080000	662.080000	982.080000	663.970000	1129.080000	653.910000	1279.030000	646.880000	1435.030000	631.830000	1575.060000	617.860000	1722.050000	596.320000	1835.070000	642.890000	802.080000	545.960000
54.020000	633.010000	171.920000	596.740000	336.940000	615.900000	496.970000	635.030000	646.020000	654.260000	802.050000	662.110000	982.030000	664.010000	1129.050000	654.000000	1279.010000	646.910000	1435.010000	631.850000	1574.990000	617.880000	1721.980000	596.340000	1835.010000	642.880000	801.980000	546.010000
54.030000	633.010000	171.960000	596.730000	336.960000	615.880000	497.020000	634.980000	646.050000	654.230000	802.050000	662.070000	982.040000	663.950000	1129.060000	653.890000	1279.020000	646.850000	1435.020000	631.810000	1575.050000	617.810000	1721.970000	596.190000	1835.030000	642.800000	802.030000	545.960000
54.050000	633.030000	171.950000	596.770000	336.970000	615.900000	497.040000	635.020000	646.070000	654.230000	802.070000	662.060000	982.050000	663.960000	1129.070000	653.900000	1279.020000	646.860000	1435.040000	631.800000	1575.050000	617.840000	1722.030000	596.310000	1835.020000	642.810000	802.060000	545.950000
54.060000	633.030000	171.950000	596.780000	336.980000	615.890000	497.040000	635.030000	646.060000	654.230000	802.080000	662.070000	982.050000	663.960000	1129.070000	653.900000	1279.030000	646.860000	1435.040000	631.810000	1575.060000	617.840000	1722.030000	596.320000	1835.030000	642.870000	802.060000	545.980000
54.050000	633.100000	171.930000	596.840000	336.970000	615.970000	497.010000	635.080000	646.070000	654.330000	802.080000	662.140000	982.030000	664.020000	1129.060000	653.980000	1279.030000	646.930000	1435.020000	631.870000	1575.030000	617.890000	1722.020000	596.330000	1835.040000	642.870000	802.060000	546.040000
54.050000	633.030000	171.940000	596.760000	336.980000	615.890000	497.040000	635.030000	646.070000	654.240000	802.090000	662.090000	982.060000	663.990000	1129.080000	653.910000	1279.030000	646.880000	1435.050000	631.800000	1575.050000	617.830000	1722.020000	596.310000	1835.060000	642.810000	802.070000	545.990000
54.080000	633.010000	171.980000	596.660000	337.010000	615.860000	497.040000	635.010000	646.080000	654.240000	802.100000	662.070000	982.070000	663.970000	1129.080000	653.900000	1279.020000	646.870000	1435.060000	631.810000	1575.050000	617.840000	1722.030000	596.330000	1835.050000	642.820000	802.100000	545.990000
54.070000	632.960000	171.960000	596.640000	336.980000	615.830000	497.020000	634.970000	646.090000	654.230000	802.100000	662.060000	982.070000	663.960000	1129.080000	653.900000	1279.020000	646.870000	1435.070000	631.810000	1575.060000	617.850000	1722.030000	596.340000	1835.060000	642.820000	802.080000	545.970000
54.090000	632.940000	171.980000	596.550000	337.000000	615.780000	497.060000	634.930000	646.090000	654.190000	802.100000	662.030000	982.080000	663.940000	1129.100000	653.890000	1279.030000	646.820000	1435.070000	631.800000	1575.070000	617.840000	1722.030000	596.330000	1835.070000	642.810000	802.090000	545.930000
54.080000	633.030000	171.950000	596.330000	337.000000	615.910000	497.050000	635.050000	646.090000	654.320000	802.100000	662.140000	982.090000	664.080000	1129.080000	654.010000	1279.040000	646.950000	1435.070000	631.890000	1575.050000	617.910000	1722.030000	596.390000	1835.060000	642.880000	802.100000	546.050000
53.990000	633.010000	171.880000	596.290000	336.910000	615.850000	496.960000	635.010000	646.010000	654.240000	801.990000	662.060000	981.990000	663.970000	1128.990000	653.920000	1278.950000	646.890000	1435.000000	631.840000	1574.980000	617.870000	1721.940000	596.370000	1834.980000	642.830000	801.980000	545.990000
54.020000	633.030000	171.940000	596.350000	336.950000	615.890000	497.010000	635.050000	646.040000	654.290000	802.070000	662.110000	982.070000	664.000000	1129.060000	653.950000	1279.020000	646.930000	1435.030000	631.870000	1575.000000	617.900000	1721.970000	596.470000	1835.020000	642.870000	802.050000	546.030000
54.010000	633.020000	171.890000	596.340000	336.920000	615.870000	496.970000	635.020000	646.040000	654.270000	802.030000	662.100000	982.030000	663.990000	1129.020000	653.950000	1278.990000	646.920000	1435.010000	631.860000	1575.000000	617.900000	1721.960000	596.780000	1834.970000	642.870000	801.980000	546.000000
53.990000	633.010000	171.870000	596.340000	336.890000	615.870000	496.940000	635.030000	646.010000	654.280000	802.010000	662.090000	981.980000	663.990000	1129.000000	653.950000	1278.960000	646.920000	1434.980000	631.860000	1574.980000	617.890000	1721.950000	596.780000	1834.970000	642.860000	801.960000	546.000000
54.010000	633.020000	171.880000	596.370000	336.940000	615.900000	497.020000	635.040000	646.040000	654.270000	802.040000	662.090000	982.060000	663.990000	1129.030000	653.950000	1279.020000	646.940000	1435.010000	631.860000	1575.000000	617.900000	1721.960000	596.850000	1835.010000	642.880000	801.980000	546.010000
54.010000	632.950000	171.890000	596.200000	336.930000	615.790000	496.990000	634.950000	646.030000	654.170000	802.030000	662.000000	982.020000	663.880000	1129.040000	653.850000	1279.000000	646.820000	1435.010000	631.770000	1575.010000	617.820000	1721.980000	596.720000	1835.020000	642.810000	801.990000	545.910000
54.010000	632.950000	171.900000	596.220000	336.950000	615.830000	496.990000	635.010000	646.030000	654.280000	802.040000	662.100000	982.030000	664.010000	1129.030000	653.970000	1279.030000	646.940000	1435.020000	631.870000	1575.010000	617.900000	1721.970000	596.750000	1835.020000	642.870000	802.050000	546.030000
54.010000	632.930000	171.900000	596.130000	336.890000	615.800000	496.960000	635.000000	646.020000	654.300000	802.030000	662.130000	981.990000	664.050000	1129.020000	654.010000	1278.960000	646.970000	1434.980000	631.920000	1574.990000	617.940000	1721.940000	596.830000	1834.990000	642.920000	801.980000	546.060000
54.030000	632.820000	171.940000	595.980000	336.920000	615.700000	496.980000	634.920000	646.030000	654.200000	802.030000	662.090000	982.020000	664.010000	1129.040000	653.940000	1278.990000	646.950000	1435.000000	631.890000	1575.010000	617.930000	1721.950000	596.820000	1834.990000	642.910000	802.000000	546.040000
54.030000	632.760000	171.950000	595.890000	336.920000	615.690000	496.980000	634.960000	646.030000	654.340000	802.020000	662.200000	982.000000	664.160000	1129.030000	654.090000	1278.980000	647.060000	1434.990000	631.990000	1574.990000	618.020000	1721.960000	596.980000	1835.000000	642.990000	802.000000	546.150000
54.030000	632.570000	171.970000	595.630000	336.920000	615.460000	496.970000	634.840000	646.020000	654.190000	802.030000	662.100000	982.000000	664.030000	1129.030000	654.050000	1278.970000	647.010000	1434.990000	631.960000	1574.990000	618.010000	1721.990000	597.010000	1835.000000	642.990000	801.990000	546.040000
53.930000	631.860000	171.920000	595.170000	336.870000	614.970000	496.910000	634.820000	646.000000	654.200000	801.950000	662.120000	981.960000	664.090000	1128.940000	654.070000	1278.910000	647.040000	1434.920000	632.020000	1574.920000	618.040000	1721.950000	597.000000	1834.940000	643.000000	801.910000	546.080000
53.960000	631.060000	171.930000	595.040000	336.960000	614.880000	496.970000	634.750000	646.000000	654.110000	801.990000	662.080000	981.980000	664.040000	1129.010000	654.050000	1278.960000	647.000000	1434.990000	631.970000	1574.960000	618.000000	1721.960000	597.010000	1834.980000	642.990000	801.970000	546.050000
53.930000	630.290000	171.920000	594.900000	336.890000	614.830000	496.900000	634.720000	645.990000	654.110000	801.960000	662.070000	981.960000	664.060000	1128.920000	654.050000	1278.950000	647.000000	1434.940000	631.990000	1574.950000	618.010000	1721.890000	597.010000	1834.940000	643.000000	801.900000	546.050000
53.950000	630.180000	171.940000	594.720000	336.910000	614.700000	496.930000	634.650000	645.990000	654.080000	801.980000	662.050000	981.970000	664.050000	1129.000000	654.040000	1278.950000	647.000000	1434.950000	631.990000	1574.950000	618.050000	1721.960000	597.040000	1834.950000	643.020000	801.920000	546.050000
53.960000	630.180000	171.950000	594.720000	336.920000	614.720000	496.950000	634.650000	645.990000	654.080000	801.980000	662.050000	981.980000	664.050000	1128.980000	654.050000	1278.960000	647.010000	1434.960000	632.000000	1574.950000	618.050000	1721.960000	597.040000	1834.960000	643.020000	801.970000	546.040000
54.040000	630.130000	172.010000	594.670000	336.980000	614.680000	497.020000	634.600000	646.050000	654.050000	802.040000	662.030000	982.040000	663.970000	1129.030000	653.960000	1278.990000	646.970000	1435.010000	631.950000	1575.030000	617.970000	1721.990000	596.980000	1835.050000	642.950000	802.050000	545.980000
54.020000	630.050000	172.020000	594.470000	336.980000	614.570000	497.010000	634.550000	646.040000	654.030000	802.030000	662.020000	982.020000	663.990000	1129.040000	653.990000	1278.980000	647.000000	1435.000000	631.960000	1575.010000	618.020000	1721.980000	596.990000	1835.030000	643.000000	802.040000	546.000000
54.070000	629.940000	172.020000	593.940000	337.010000	613.950000	497.040000	634.440000	646.040000	654.000000	802.050000	662.010000	982.030000	664.000000	1129.060000	653.980000	1279.010000	647.000000	1435.020000	631.970000	1575.020000	618.030000	1721.990000	597.020000	1835.040000	643.030000	802.040000	546.000000
54.020000	630.010000	171.990000	593.800000	337.020000	613.600000	496.980000	634.000000	646.030000	654.000000	802.040000	662.010000	982.030000	664.000000	1129.040000	653.990000	1278.990000	647.010000	1435.000000	631.970000	1575.010000	618.030000	1721.990000	597.020000	1835.010000	643.040000	802.020000	545.990000
53.960000	630.090000	171.930000	594.200000	336.980000	613.790000	496.950000	634.090000	646.010000	654.090000	801.990000	662.070000	982.000000	664.050000	1129.010000	654.070000	1278.960000	647.040000	1434.960000	631.990000	1574.930000	618.040000	1721.980000	597.040000	1834.970000	643.050000	801.940000	546.090000
53.970000	630.020000	171.980000	594.030000	336.960000	614.010000	496.980000	633.990000	646.010000	653.970000	801.990000	661.970000	982.000000	663.910000	1129.020000	653.950000	1278.960000	646.920000	1434.980000	631.920000	1574.990000	617.960000	1721.980000	596.920000	1834.990000	642.960000	801.940000	545.970000
53.960000	629.940000	171.980000	593.910000	336.950000	613.920000	496.950000	633.950000	646.010000	653.970000	801.980000	661.960000	981.980000	663.920000	1129.010000	653.960000	1278.950000	646.930000	1434.970000	631.940000	1574.960000	618.020000	1721.950000	597.030000	1834.970000	643.030000	801.950000	545.960000
53.970000	629.990000	171.960000	593.940000	336.950000	613.970000	496.950000	633.960000	646.010000	653.960000	801.970000	661.970000	981.990000	663.950000	1129.010000	653.960000	1278.950000	646.980000	1434.960000	631.980000	1574.970000	618.020000	1721.950000	597.030000	1834.970000	643.030000	801.960000	545.970000
53.980000	629.980000	171.960000	593.950000	336.970000	613.960000	496.960000	633.960000	646.000000	653.960000	801.990000	661.970000	981.980000	663.950000	1129.010000	653.960000	1278.960000	646.950000	1434.970000	631.930000	1574.990000	617.970000	1721.960000	596.910000	1834.980000	642.960000	801.960000	545.960000
53.980000	629.920000	171.980000	593.820000	336.970000	613.900000	496.990000	633.900000	646.010000	653.930000	801.980000	661.920000	981.990000	663.940000	1129.010000	653.950000	1278.960000	646.950000	1434.970000	631.930000	1574.990000	617.970000	1721.970000	596.910000	1834.980000	642.960000	801.970000	545.940000
53.990000	629.950000	171.980000	593.960000	336.990000	613.990000	497.000000	633.970000	646.020000	653.980000	802.020000	661.990000	981.990000	663.950000	1129.020000	653.990000	1278.990000	647.030000	1434.980000	631.990000	1574.980000	618.050000	1721.970000	597.040000	1834.980000	643.040000	802.000000	545.980000
53.990000	630.020000	171.980000	594.080000	337.000000	614.020000	497.000000	633.980000	646.020000	653.970000	802.030000	661.990000	982.010000	663.950000	1129.030000	653.980000	1278.980000	646.990000	1435.000000	631.970000	1574.990000	618.030000	1721.960000	597.050000	1834.980000	643.020000	802.000000	545.980000
53.990000	630.090000	171.950000	594.120000	336.970000	614.100000	496.980000	634.080000	646.020000	654.090000	802.020000	662.060000	981.990000	664.060000	1129.000000	654.060000	1278.950000	647.040000	1434.960000	632.030000	1574.990000	618.030000	1721.960000	597.040000	1834.980000	643.020000	801.990000	546.040000
54.010000	629.890000	172.040000	593.840000	337.020000	613.910000	497.030000	633.920000	646.040000	653.940000	802.020000	661.930000	982.040000	663.890000	1129.030000	653.930000	1278.990000	646.950000	1435.020000	631.920000	1575.020000	617.940000	1722.020000	596.920000	1835.000000	642.960000	802.030000	545.920000
54.010000	630.040000	172.020000	594.090000	337.020000	614.020000	497.030000	634.020000	646.040000	653.980000	802.030000	661.950000	982.030000	663.920000	1129.030000	653.960000	1278.980000	646.960000	1435.010000	631.970000	1575.010000	618.020000	1722.040000	597.000000	1835.000000	643.020000	802.020000	545.950000
54.000000	630.280000	171.940000	594.440000	336.970000	614.260000	496.950000	634.170000	646.030000	654.100000	802.010000	662.070000	982.000000	664.040000	1129.010000	654.050000	1278.970000	647.050000	1434.970000	632.000000	1575.000000	618.030000	1721.950000	597.060000	1835.000000	643.020000	801.980000	546.050000
54.000000	630.380000	171.960000	594.980000	337.000000	614.360000	496.980000	634.200000	646.020000	654.110000	802.020000	662.060000	982.000000	664.010000	1129.030000	653.990000	1278.970000	646.960000	1435.000000	631.930000	1575.000000	617.940000	1721.940000	596.900000	1834.990000	642.940000	802.000000	546.010000
54.010000	631.280000	171.950000	595.290000	336.990000	614.570000	496.990000	634.320000	646.030000	654.140000	802.030000	662.050000	982.000000	663.980000	1129.030000	653.970000	1278.980000	646.940000	1435.010000	631.910000	1575.000000	617.930000	1721.950000	596.830000	1835.000000	642.890000	802.010000	546.000000
54.030000	632.030000	171.960000	595.860000	336.990000	615.110000	496.990000	634.420000	646.040000	654.260000	802.040000	662.130000	981.990000	664.050000	1129.020000	654.060000	1278.970000	647.000000	1435.000000	631.960000	1574.990000	617.980000	1721.950000	596.930000	1834.990000	642.950000	802.020000	546.010000
54.030000	632.670000	171.970000	595.730000	336.930000	615.550000	497.000000	634.810000	646.030000	654.130000	802.040000	662.030000	982.000000	663.910000	1129.030000	653.930000	1278.980000	646.880000	1435.000000	631.890000	1575.030000	617.920000	1721.950000	596.790000	1835.010000	642.890000	802.000000	545.950000
54.050000	632.830000	171.960000	596.000000	336.980000	615.770000	497.020000	634.930000	646.050000	654.240000	802.070000	662.100000	982.050000	664.010000	1129.050000	653.960000	1279.000000	646.950000	1435.020000	631.900000	1575.040000	617.930000	1721.970000	596.810000	1835.010000	642.890000	802.030000	546.000000
54.030000	632.960000	171.910000	596.190000	336.930000	615.870000	496.980000	635.030000	646.030000	654.310000	802.040000	662.140000	982.010000	664.010000	1129.000000	653.960000	1278.970000	646.970000	1435.010000	631.870000	1574.990000	617.920000	1721.970000	596.760000	1835.010000	642.870000	802.030000	546.050000
54.050000	632.940000	171.920000	596.150000	336.950000	615.810000	497.020000	634.960000	646.050000	654.200000	802.080000	662.050000	982.060000	663.920000	1129.040000	653.870000	1278.980000	646.870000	1435.030000	631.800000	1575.020000	617.850000	1722.030000	596.720000	1835.020000	642.840000	802.030000	545.960000
54.050000	633.010000	171.920000	596.270000	336.950000	615.880000	497.000000	635.010000	646.070000	654.270000	802.080000	662.120000	982.060000	663.950000	1129.030000	653.960000	1278.980000	646.950000	1435.030000	631.840000	1575.030000	617.910000	1722.030000	596.750000	1835.040000	642.850000	802.010000	545.990000
54.030000	632.960000	171.920000	596.180000	336.920000	615.830000	496.990000	634.980000	646.050000	654.190000	802.050000	662.020000	982.040000	663.860000	1129.020000	653.870000	1278.990000	646.850000	1435.020000	631.770000	1575.040000	617.830000	1722.020000	596.570000	1835.010000	642.790000	802.010000	545.910000
54.040000	633.160000	171.910000	596.580000	336.960000	616.030000	496.990000	635.150000	646.060000	654.420000	802.060000	662.160000	982.040000	664.040000	1129.030000	653.970000	1278.990000	646.960000	1435.020000	631.890000	1575.020000	617.910000	1721.990000	596.350000	1835.000000	642.870000	802.030000	546.040000
54.030000	633.210000	171.930000	597.040000	336.950000	616.040000	497.010000	635.170000	646.050000	654.920000	802.070000	662.170000	982.050000	664.030000	1129.040000	653.970000	1279.010000	646.960000	1435.040000	631.860000	1575.040000	617.860000	1722.000000	596.340000	1835.020000	642.810000	802.020000	546.030000
54.050000	633.130000	171.940000	596.890000	336.960000	615.960000	497.000000	635.070000	646.040000	654.810000	802.060000	662.080000	982.050000	663.940000	1129.040000	653.910000	1279.010000	646.890000	1435.040000	631.790000	1575.030000	617.840000	1722.010000	596.230000	1835.020000	642.810000	802.030000	545.960000
54.080000	633.180000	171.960000	597.000000	337.010000	616.040000	497.050000	635.150000	646.070000	654.920000	802.140000	662.180000	982.100000	664.080000	1129.060000	653.970000	1279.030000	646.970000	1435.080000	631.880000	1575.080000	617.920000	1722.100000	596.440000	1835.060000	642.890000	802.070000	546.060000
54.070000	633.080000	171.950000	596.850000	336.960000	615.950000	497.010000	635.040000	646.050000	654.800000	802.100000	662.080000	982.060000	663.950000	1129.060000	653.890000	1279.030000	646.870000	1435.040000	631.820000	1575.040000	617.850000	1722.030000	596.690000	1835.020000	642.800000	802.040000	545.970000
54.040000	633.120000	171.930000	596.900000	336.960000	616.010000	497.000000	635.090000	646.040000	654.840000	802.090000	662.140000	982.060000	663.990000	1129.050000	653.910000	1279.000000	646.900000	1435.040000	631.830000	1575.040000	617.840000	1722.020000	596.780000	1835.030000	642.800000	802.040000	546.030000
54.060000	633.160000	171.940000	596.980000	337.010000	616.030000	497.050000	635.110000	646.060000	654.860000	802.120000	662.130000	982.080000	664.000000	1129.080000	653.910000	1279.030000	646.910000	1435.070000	631.830000	1575.070000	617.850000	1722.090000	596.700000	1835.070000	642.800000	802.070000	546.020000
53.950000	633.160000	171.870000	596.990000	336.900000	616.030000	496.940000	635.120000	645.960000	654.860000	802.010000	662.130000	981.980000	664.010000	1128.980000	653.970000	1278.970000	646.930000	1434.990000	631.850000	1574.970000	617.870000	1721.930000	596.740000	1834.980000	642.870000	801.950000	546.020000
54.010000	633.130000	171.900000	596.900000	336.930000	616.010000	496.980000	635.090000	646.030000	654.860000	802.040000	662.130000	982.000000	664.000000	1129.010000	653.960000	1278.970000	646.910000	1435.010000	631.850000	1575.000000	617.870000	1722.000000	596.750000	1835.020000	642.850000	802.010000	546.020000
54.010000	633.130000	171.910000	596.910000	336.930000	616.010000	496.980000	635.100000	646.010000	654.870000	802.050000	662.160000	982.010000	664.040000	1129.010000	653.970000	1278.980000	646.940000	1435.010000	631.850000	1575.000000	617.880000	1722.000000	596.750000	1835.020000	642.850000	802.020000	546.040000
53.980000	633.070000	171.890000	596.870000	336.890000	615.950000	496.950000	635.060000	646.000000	654.830000	802.010000	662.090000	982.000000	663.990000	1128.990000	653.950000	1278.960000	646.900000	1435.000000	631.820000	1575.010000	617.860000	1721.990000	596.670000	1835.010000	642.790000	801.980000	545.960000
53.970000	633.080000	171.870000	596.890000	336.880000	615.990000	496.960000	635.100000	646.000000	654.910000	802.010000	662.170000	981.980000	664.050000	1128.980000	654.020000	1278.950000	646.960000	1434.980000	631.880000	1574.990000	617.900000	1722.000000	596.820000	1834.990000	642.880000	801.970000	546.050000
53.960000	633.070000	171.880000	596.840000	336.890000	615.960000	496.950000	635.060000	645.990000	654.830000	802.010000	662.110000	981.990000	664.000000	1128.990000	653.930000	1278.960000	646.900000	1434.980000	631.860000	1574.990000	617.850000	1721.990000	596.740000	1834.980000	642.860000	801.970000	545.980000
53.930000	633.080000	171.890000	596.870000	336.890000	615.960000	496.960000	635.070000	645.980000	654.830000	802.020000	662.110000	981.980000	664.000000	1128.990000	653.930000	1278.970000	646.900000	1434.980000	631.860000	1575.000000	617.830000	1721.980000	596.710000	1835.000000	642.790000	801.980000	546.000000
53.940000	633.090000	171.880000	596.870000	336.890000	615.970000	496.950000	635.060000	645.980000	654.840000	802.010000	662.110000	981.990000	663.990000	1128.980000	653.930000	1278.960000	646.910000	1434.990000	631.840000	1575.000000	617.840000	1721.980000	596.710000	1835.000000	642.800000	801.980000	545.990000
53.910000	633.070000	171.870000	596.860000	336.840000	615.940000	496.910000	635.040000	645.960000	654.820000	801.990000	662.100000	981.960000	663.980000	1128.960000	653.930000	1278.940000	646.900000	1434.970000	631.840000	1574.990000	617.840000	1721.960000	596.700000	1834.990000	642.820000	801.960000	545.980000
53.930000	633.080000	171.870000	596.850000	336.900000	615.930000	496.950000	635.050000	645.990000	654.810000	802.020000	662.090000	981.990000	663.970000	1128.980000	653.940000	1278.970000	646.910000	1434.990000	631.840000	1574.990000	617.840000	1721.970000	596.700000	1835.000000	642.820000	801.970000	545.980000
53.920000	633.090000	171.860000	596.870000	336.870000	615.960000	496.950000	635.070000	645.990000	654.820000	802.010000	662.130000	981.990000	663.980000	1128.980000	653.940000	1278.950000	646.960000	1434.970000	631.860000	1574.990000	617.860000	1721.970000	596.720000	1834.980000	642.840000	801.970000	546.010000
53.940000	633.070000	171.900000	596.860000	336.920000	615.950000	496.960000	635.070000	646.000000	654.820000	802.030000	662.100000	982.020000	663.990000	1129.000000	653.950000	1278.980000	646.910000	1435.000000	631.830000	1575.000000	617.860000	1721.970000	596.740000	1835.000000	642.840000	801.990000	546.000000
53.940000	633.060000	171.870000	596.830000	336.900000	615.940000	496.960000	635.060000	645.990000	654.810000	802.020000	662.090000	982.000000	663.980000	1129.000000	653.920000	1278.970000	646.910000	1435.000000	631.830000	1575.010000	617.870000	1721.970000	596.730000	1835.000000	642.830000	801.980000	545.980000
53.960000	633.090000	171.900000	596.910000	336.940000	615.980000	496.990000	635.090000	646.010000	654.830000	802.050000	662.120000	982.030000	663.980000	1129.030000	653.920000	1278.980000	646.910000	1435.010000	631.830000	1575.010000	617.870000	1721.990000	596.740000	1835.000000	642.840000	802.010000	545.990000
53.900000	633.090000	171.890000	596.850000	336.890000	615.950000	496.960000	635.030000	646.000000	654.800000	802.030000	662.020000	982.010000	663.900000	1129.020000	653.820000	1278.980000	646.800000	1434.990000	631.760000	1575.010000	617.780000	1721.980000	596.570000	1834.990000	642.760000	801.990000	545.920000
54.000000	633.160000	171.930000	596.960000	336.970000	616.030000	497.020000	635.110000	646.040000	654.890000	802.090000	662.130000	982.080000	664.030000	1129.060000	653.960000	1279.030000	646.890000	1435.040000	631.870000	1575.070000	617.850000	1722.000000	596.280000	1835.080000	642.830000	802.080000	546.030000
53.990000	633.160000	171.930000	596.950000	336.950000	616.020000	497.000000	635.110000	646.040000	654.870000	802.080000	662.120000	982.050000	664.010000	1129.060000	653.940000	1279.000000	646.900000	1435.010000	631.850000	1575.060000	617.850000	1721.990000	596.290000	1835.000000	642.830000	802.020000	545.990000
54.000000	633.110000	171.930000	596.850000	336.960000	615.980000	497.030000	635.050000	646.040000	654.780000	802.090000	662.040000	982.060000	663.880000	1129.070000	653.830000	1279.000000	646.860000	1435.050000	631.750000	1575.080000	617.770000	1721.990000	596.150000	1835.040000	642.770000	802.080000	545.910000
54.000000	633.180000	171.930000	596.970000	336.990000	616.040000	497.040000	635.130000	646.050000	654.880000	802.090000	662.140000	982.060000	664.020000	1129.070000	653.950000	1279.020000	646.910000	1435.040000	631.870000	1575.060000	617.850000	1721.990000	596.320000	1835.040000	642.830000	802.060000	546.020000
53.970000	633.120000	171.950000	596.890000	336.950000	615.970000	496.970000	635.050000	646.030000	654.770000	802.050000	662.070000	982.020000	663.940000	1129.060000	653.870000	1278.990000	646.820000	1435.020000	631.770000	1575.030000	617.820000	1722.010000	596.190000	1835.020000	642.810000	802.030000	545.970000
54.040000	633.150000	172.000000	596.930000	337.020000	616.010000	497.080000	635.080000	646.120000	654.850000	802.130000	662.100000	982.100000	663.980000	1129.140000	653.900000	1279.040000	646.860000	1435.070000	631.780000	1575.060000	617.840000	1722.030000	596.290000	1835.060000	642.860000	802.130000	545.990000
54.050000	633.150000	172.000000	596.940000	337.030000	616.020000	497.100000	635.090000	646.120000	654.880000	802.170000	662.120000	982.110000	664.000000	1129.130000	653.920000	1279.040000	646.880000	1435.080000	631.820000	1575.060000	617.830000	1722.040000	596.300000	1835.100000	642.860000	802.130000	546.010000
53.990000	633.180000	171.930000	597.020000	336.980000	616.060000	497.010000	635.140000	646.040000	654.870000	802.090000	662.150000	982.060000	664.020000	1129.090000	653.930000	1279.010000	646.910000	1435.020000	631.850000	1575.010000	617.910000	1721.960000	596.310000	1835.050000	642.860000	802.030000	546.040000
53.990000	633.160000	171.930000	596.940000	336.990000	616.040000	497.030000	635.110000	646.050000	654.850000	802.080000	662.140000	982.070000	664.000000	1129.090000	653.920000	1279.030000	646.880000	1435.040000	631.820000	1575.030000	617.830000	1722.030000	596.300000	1835.070000	642.850000	802.050000	546.030000
53.990000	633.160000	171.940000	596.940000	336.980000	616.010000	497.030000	635.090000	646.060000	654.840000	802.080000	662.110000	982.070000	664.000000	1129.090000	653.910000	1279.010000	646.870000	1435.030000	631.830000	1575.030000	617.830000	1722.020000	596.320000	1835.060000	642.850000	802.040000	546.020000
54.010000	633.150000	171.990000	596.940000	337.020000	616.020000	497.090000	635.070000	646.140000	654.830000	802.140000	662.100000	982.120000	663.960000	1129.120000	653.890000	1279.050000	646.840000	1435.100000	631.800000	1575.090000	617.820000	1722.030000	596.210000	1835.090000	642.790000	802.120000	545.990000
53.910000	633.160000	171.910000	596.980000	336.930000	616.020000	496.980000	635.110000	646.020000	654.840000	802.050000	662.110000	982.010000	663.980000	1129.020000	653.900000	1278.980000	646.860000	1435.000000	631.820000	1575.000000	617.830000	1721.970000	596.310000	1835.030000	642.810000	802.000000	545.990000
53.980000	633.110000	171.950000	596.920000	336.970000	615.970000	497.030000	635.040000	646.050000	654.750000	802.070000	662.030000	982.070000	663.880000	1129.100000	653.800000	1279.020000	646.790000	1435.080000	631.730000	1575.070000	617.800000	1722.030000	596.170000	1835.050000	642.740000	802.090000	545.930000
53.970000	633.190000	171.940000	597.040000	336.960000	616.070000	497.020000	635.150000	646.050000	654.890000	802.080000	662.150000	982.050000	664.030000	1129.090000	653.940000	1278.990000	646.910000	1435.050000	631.850000	1575.040000	617.880000	1721.970000	596.310000	1835.050000	642.830000	802.060000	546.040000
53.970000	633.190000	171.930000	597.030000	336.970000	616.060000	497.020000	635.150000	646.060000	654.880000	802.090000	662.160000	982.060000	664.020000	1129.090000	653.960000	1279.000000	646.910000	1435.050000	631.850000	1575.040000	617.880000	1721.970000	596.320000	1835.050000	642.830000	802.050000	546.030000
53.950000	633.180000	171.930000	597.030000	336.970000	616.070000	497.010000	635.150000	646.060000	654.870000	802.080000	662.180000	982.040000	664.020000	1129.070000	653.950000	1279.000000	646.910000	1435.050000	631.850000	1575.040000	617.880000	1721.980000	596.310000	1835.050000	642.840000	802.030000	546.030000
53.940000	633.120000	171.930000	596.910000	336.950000	615.960000	496.990000	635.050000	646.030000	654.770000	802.060000	662.050000	982.040000	663.910000	1129.090000	653.840000	1278.990000	646.810000	1435.020000	631.770000	1575.050000	617.790000	1721.970000	596.170000	1835.040000	642.800000	802.020000	545.930000
53.930000	633.120000	171.940000	596.930000	336.950000	615.970000	496.990000	635.080000	646.040000	654.800000	802.050000	662.090000	982.040000	663.990000	1129.080000	653.870000	1279.000000	646.830000	1435.030000	631.790000	1575.030000	617.810000	1721.970000	596.200000	1835.060000	642.810000	802.040000	545.960000
53.830000	633.130000	171.860000	596.980000	336.870000	616.020000	496.910000	635.120000	645.950000	654.860000	801.990000	662.130000	981.960000	664.020000	1128.970000	653.980000	1278.950000	646.910000	1434.950000	631.860000	1574.950000	617.840000	1721.930000	596.360000	1834.960000	642.830000	801.940000	546.040000
53.920000	633.130000	171.900000	596.940000	336.930000	616.000000	496.980000	635.090000	646.050000	654.860000	802.050000	662.130000	982.000000	664.000000	1129.050000	653.940000	1278.990000	646.890000	1435.010000	631.850000	1575.050000	617.830000	1722.000000	596.340000	1835.050000	642.820000	802.040000	546.020000
53.930000	633.170000	171.940000	597.000000	336.960000	616.050000	497.020000	635.150000	646.050000	654.900000	802.100000	662.190000	982.030000	664.060000	1129.070000	653.980000	1279.010000	646.950000	1435.030000	631.870000	1575.040000	617.920000	1722.000000	596.360000	1835.050000	642.890000	802.060000	546.050000
53.900000	633.100000	171.920000	596.950000	336.930000	615.990000	496.980000	635.090000	646.020000	654.800000	802.040000	662.110000	982.010000	663.990000	1129.040000	653.940000	1278.990000	646.890000	1434.990000	631.840000	1575.030000	617.840000	1721.990000	596.330000	1835.010000	642.840000	802.020000	545.990000
53.980000	633.160000	171.960000	596.970000	336.990000	616.030000	497.070000	635.110000	646.070000	654.840000	802.150000	662.130000	982.110000	663.980000	1129.160000	653.940000	1279.030000	646.900000	1435.060000	631.850000	1575.050000	617.860000	1722.010000	596.320000	1835.110000	642.830000	802.070000	546.040000
53.970000	633.120000	171.960000	596.940000	337.000000	616.000000	497.060000	635.090000	646.080000	654.830000	802.130000	662.120000	982.090000	663.980000	1129.140000	653.920000	1279.010000	646.870000	1435.060000	631.830000	1575.070000	617.840000	1722.020000	596.280000	1835.090000	642.830000	802.060000	545.960000
53.900000	633.130000	171.920000	596.960000	336.950000	616.000000	496.970000	635.090000	646.040000	654.830000	802.060000	662.130000	982.010000	663.980000	1129.040000	653.940000	1278.990000	646.890000	1435.000000	631.830000	1575.000000	617.850000	1722.000000	596.310000	1835.000000	642.850000	802.030000	546.020000
53.920000	633.180000	171.930000	597.000000	336.970000	616.070000	497.000000	635.160000	646.040000	654.930000	802.080000	662.170000	982.020000	664.090000	1129.050000	654.020000	1279.010000	646.960000	1435.020000	631.910000	1575.020000	617.890000	1722.010000	596.380000	1835.030000	642.880000	802.050000	546.040000
53.850000	633.140000	171.880000	596.960000	336.890000	616.000000	496.940000	635.100000	645.960000	654.860000	802.000000	662.140000	981.990000	664.010000	1129.010000	654.000000	1278.950000	646.890000	1434.970000	631.890000	1574.990000	617.860000	1721.920000	596.300000	1835.010000	642.870000	801.940000	546.030000
53.910000	633.120000	171.910000	596.940000	336.970000	615.990000	496.990000	635.090000	646.060000	654.870000	802.060000	662.130000	982.030000	664.010000	1129.040000	653.980000	1278.990000	646.920000	1435.010000	631.880000	1575.010000	617.860000	1721.990000	596.320000	1835.020000	642.860000	802.070000	546.040000
53.830000	633.120000	171.890000	596.940000	336.880000	616.000000	496.910000	635.070000	645.950000	654.850000	802.000000	662.120000	981.980000	664.020000	1129.020000	653.940000	1278.940000	646.890000	1434.970000	631.870000	1574.990000	617.860000	1721.910000	596.330000	1834.990000	642.860000	801.950000	546.010000
53.850000	633.110000	171.880000	596.900000	336.900000	615.940000	496.940000	635.030000	645.980000	654.740000	802.020000	662.030000	981.990000	663.900000	1129.030000	653.830000	1278.950000	646.810000	1435.000000	631.780000	1575.010000	617.780000	1721.990000	596.190000	1835.010000	642.780000	801.960000	545.930000
53.870000	633.180000	171.890000	597.020000	336.920000	616.050000	496.980000	635.120000	646.010000	654.880000	802.040000	662.150000	982.000000	664.040000	1129.020000	653.970000	1278.970000	646.900000	1435.010000	631.880000	1575.000000	617.870000	1721.960000	596.360000	1835.010000	642.850000	802.040000	546.030000
53.890000	633.120000	171.900000	596.920000	336.950000	615.980000	496.980000	635.050000	646.000000	654.840000	802.030000	662.070000	982.010000	663.930000	1129.040000	653.870000	1278.990000	646.850000	1435.010000	631.810000	1575.000000	617.810000	1721.970000	596.160000	1835.020000	642.790000	802.020000	545.950000
53.890000	633.120000	171.910000	596.930000	336.950000	615.990000	496.980000	635.070000	646.010000	654.850000	802.060000	662.100000	982.010000	663.970000	1129.050000	653.920000	1278.990000	646.870000	1435.000000	631.830000	1575.000000	617.860000	1721.970000	596.350000	1835.020000	642.840000	802.030000	546.000000
53.930000	633.070000	171.960000	596.880000	336.980000	615.950000	497.020000	635.040000	646.080000	654.830000	802.080000	662.070000	982.030000	663.930000	1129.070000	653.880000	1278.990000	646.840000	1435.040000	631.800000	1575.040000	617.820000	1721.970000	596.180000	1835.060000	642.830000	802.030000	545.950000
53.920000	633.070000	171.930000	596.850000	336.940000	615.940000	497.000000	635.040000	646.060000	654.780000	802.040000	662.070000	982.030000	663.930000	1129.080000	653.860000	1279.010000	646.880000	1435.020000	631.780000	1575.030000	617.830000	1721.990000	596.210000	1835.020000	642.800000	802.020000	545.940000
53.930000	633.140000	171.920000	596.960000	336.960000	616.020000	497.010000	635.120000	646.060000	654.870000	802.060000	662.180000	982.040000	664.030000	1129.050000	653.970000	1278.980000	646.970000	1435.020000	631.880000	1575.030000	617.900000	1721.980000	596.390000	1835.020000	642.860000	802.030000	546.040000
53.930000	633.130000	171.940000	596.940000	336.970000	616.000000	497.040000	635.070000	646.060000	654.790000	802.070000	662.110000	982.040000	663.930000	1129.080000	653.900000	1279.030000	646.870000	1435.040000	631.810000	1575.050000	617.820000	1721.990000	596.700000	1835.020000	642.800000	802.080000	545.960000
53.940000	633.150000	171.940000	596.980000	337.000000	616.030000	497.050000	635.120000	646.080000	654.870000	802.100000	662.120000	982.060000	663.960000	1129.100000	653.940000	1279.040000	646.900000	1435.050000	631.840000	1575.050000	617.840000	1722.000000	596.690000	1835.040000	642.820000	802.080000	546.010000
53.990000	633.160000	171.960000	596.930000	337.010000	616.000000	497.080000	635.060000	646.080000	654.770000	802.130000	662.090000	982.090000	663.920000	1129.130000	653.850000	1279.040000	646.850000	1435.060000	631.790000	1575.060000	617.820000	1722.060000	596.630000	1835.060000	642.760000	802.090000	545.930000
53.960000	633.100000	171.960000	596.850000	337.000000	615.950000	497.040000	635.020000	646.080000	654.770000	802.110000	662.040000	982.100000	663.890000	1129.120000	653.850000	1279.040000	646.820000	1435.060000	631.770000	1575.070000	617.800000	1722.060000	596.600000	1835.060000	642.750000	802.080000	545.910000
53.950000	633.110000	171.960000	596.930000	337.000000	615.970000	497.050000	635.050000	646.090000	654.790000	802.110000	662.080000	982.090000	663.920000	1129.120000	653.870000	1279.050000	646.830000	1435.070000	631.790000	1575.060000	617.800000	1722.030000	596.610000	1835.060000	642.760000	802.080000	545.960000
53.950000	633.110000	171.960000	596.930000	337.000000	615.970000	497.050000	635.060000	646.090000	654.790000	802.120000	662.080000	982.090000	663.910000	1129.120000	653.870000	1279.040000	646.840000	1435.060000	631.790000	1575.060000	617.810000	1722.040000	596.630000	1835.060000	642.760000	802.090000	545.960000
53.970000	633.120000	171.970000	596.950000	337.020000	616.010000	497.070000	635.070000	646.110000	654.820000	802.150000	662.100000	982.110000	663.960000	1129.140000	653.910000	1279.060000	646.900000	1435.060000	631.820000	1575.070000	617.820000	1722.040000	596.650000	1835.070000	642.770000	802.100000	545.990000
53.950000	633.130000	171.960000	596.940000	337.000000	616.000000	497.050000	635.070000	646.100000	654.820000	802.130000	662.100000	982.100000	663.950000	1129.130000	653.900000	1279.040000	646.870000	1435.060000	631.810000	1575.070000	617.820000	1722.030000	596.640000	1835.080000	642.770000	802.090000	545.980000
53.910000	633.130000	171.930000	596.950000	336.970000	616.000000	496.990000	635.080000	646.030000	654.820000	802.080000	662.090000	982.020000	663.980000	1129.040000	653.900000	1279.010000	646.870000	1435.010000	631.800000	1575.010000	617.820000	1722.030000	596.640000	1835.000000	642.780000	802.020000	545.960000
53.900000	633.070000	171.880000	596.860000	336.930000	615.930000	496.970000	635.000000	646.030000	654.780000	802.030000	662.060000	982.010000	663.850000	1129.050000	653.880000	1278.990000	646.820000	1434.990000	631.780000	1575.020000	617.800000	1721.960000	596.630000	1835.000000	642.770000	801.990000	545.940000
53.900000	633.070000	171.930000	596.850000	336.970000	615.920000	496.990000	635.000000	646.030000	654.770000	802.090000	662.060000	982.050000	663.870000	1129.070000	653.890000	1279.000000	646.830000	1435.020000	631.780000	1575.030000	617.800000	1721.960000	596.640000	1835.040000	642.770000	802.030000	545.930000
53.920000	633.070000	171.940000	596.850000	336.960000	615.930000	497.030000	635.020000	646.050000	654.780000	802.090000	662.070000	982.070000	663.910000	1129.090000	653.860000	1279.020000	646.860000	1435.040000	631.800000	1575.040000	617.830000	1722.030000	596.650000	1835.050000	642.780000	802.040000	545.930000
53.890000	633.080000	171.940000	596.860000	336.950000	615.930000	496.990000	635.020000	646.050000	654.760000	802.040000	662.070000	982.050000	663.910000	1129.070000	653.870000	1279.000000	646.840000	1435.020000	631.780000	1575.030000	617.820000	1721.970000	596.640000	1835.010000	642.780000	802.030000	545.940000
53.890000	633.150000	171.930000	596.990000	336.950000	616.030000	497.000000	635.120000	646.040000	654.880000	802.070000	662.160000	982.050000	664.020000	1129.050000	653.980000	1279.000000	646.920000	1435.030000	631.880000	1575.010000	617.880000	1721.970000	596.700000	1835.020000	642.840000	802.030000	546.040000
53.910000	633.130000	171.930000	596.910000	336.970000	615.980000	497.030000	635.060000	646.070000	654.760000	802.080000	662.050000	982.060000	663.890000	1129.080000	653.860000	1279.010000	646.840000	1435.060000	631.770000	1575.050000	617.800000	1722.000000	596.640000	1835.060000	642.760000	802.050000	545.930000
53.910000	633.150000	171.930000	596.980000	336.950000	616.000000	497.000000	635.090000	646.060000	654.830000	802.070000	662.100000	982.040000	663.920000	1129.070000	653.890000	1279.000000	646.850000	1435.030000	631.790000	1575.050000	617.810000	1722.000000	596.660000	1835.010000	642.790000	802.030000	545.960000
53.970000	633.120000	171.950000	596.910000	336.980000	615.980000	497.060000	635.050000	646.080000	654.770000	802.140000	662.070000	982.080000	663.910000	1129.090000	653.870000	1279.030000	646.830000	1435.060000	631.800000	1575.060000	617.810000	1722.010000	596.640000	1835.090000	642.780000	802.100000	545.950000
53.960000	633.120000	171.940000	596.910000	336.970000	615.980000	497.050000	635.050000	646.070000	654.780000	802.080000	662.070000	982.070000	663.900000	1129.090000	653.870000	1279.010000	646.830000	1435.050000	631.790000	1575.040000	617.820000	1722.000000	596.630000	1835.050000	642.780000	802.030000	545.940000
53.930000	633.150000	171.930000	596.990000	336.950000	616.020000	496.990000	635.100000	646.060000	654.880000	802.060000	662.130000	982.030000	664.010000	1129.060000	653.960000	1279.010000	646.920000	1435.020000	631.820000	1575.030000	617.830000	1721.990000	596.640000	1835.030000	642.840000	802.010000	546.030000
53.940000	633.080000	171.960000	596.900000	336.980000	615.970000	497.050000	635.060000	646.080000	654.840000	802.100000	662.120000	982.080000	663.980000	1129.080000	653.870000	1279.040000	646.860000	1435.040000	631.800000	1575.060000	617.830000	1722.010000	596.650000	1835.060000	642.780000	802.110000	545.940000
53.970000	633.090000	171.970000	596.880000	336.990000	615.950000	497.060000	635.020000	646.080000	654.730000	802.110000	662.040000	982.090000	663.860000	1129.080000	653.860000	1279.030000	646.820000	1435.050000	631.770000	1575.060000	617.800000	1722.020000	596.630000	1835.070000	642.760000	802.100000	545.930000
53.900000	633.170000	171.930000	597.000000	336.950000	616.040000	497.010000	635.120000	646.060000	654.860000	802.100000	662.150000	982.060000	664.010000	1129.070000	653.970000	1278.970000	646.930000	1435.020000	631.860000	1575.030000	617.880000	1722.000000	596.700000	1835.050000	642.830000	802.000000	546.020000
53.920000	633.100000	171.930000	596.880000	336.950000	615.960000	497.010000	635.010000	646.060000	654.750000	802.080000	662.050000	982.060000	663.880000	1129.070000	653.840000	1279.010000	646.800000	1435.040000	631.750000	1575.060000	617.780000	1721.990000	596.500000	1835.060000	642.760000	802.040000	545.900000
53.930000	633.130000	171.940000	596.950000	336.990000	615.990000	497.030000	635.040000	646.070000	654.820000	802.110000	662.090000	982.080000	663.910000	1129.100000	653.860000	1279.040000	646.840000	1435.050000	631.760000	1575.070000	617.800000	1722.010000	596.200000	1835.050000	642.770000	802.060000	545.940000
53.950000	633.120000	171.950000	596.940000	336.990000	615.980000	497.060000	635.050000	646.070000	654.810000	802.120000	662.080000	982.090000	663.920000	1129.090000	653.870000	1279.040000	646.840000	1435.050000	631.760000	1575.060000	617.810000	1722.030000	596.190000	1835.070000	642.770000	802.070000	545.940000
53.950000	633.130000	171.940000	596.940000	336.990000	616.000000	497.070000	635.060000	646.080000	654.800000	802.110000	662.100000	982.100000	663.940000	1129.090000	653.870000	1279.040000	646.840000	1435.070000	631.770000	1575.060000	617.810000	1722.030000	596.200000	1835.070000	642.780000	802.070000	545.950000
53.950000	633.180000	171.940000	596.980000	336.980000	616.010000	497.040000	635.070000	646.050000	654.840000	802.090000	662.120000	982.070000	663.960000	1129.070000	653.940000	1279.030000	646.880000	1435.040000	631.820000	1575.060000	617.850000	1722.030000	596.220000	1835.060000	642.830000	802.060000	545.980000
53.960000	633.170000	171.940000	596.970000	336.980000	616.020000	497.050000	635.080000	646.070000	654.830000	802.100000	662.110000	982.070000	663.960000	1129.080000	653.930000	1279.040000	646.880000	1435.050000	631.820000	1575.060000	617.840000	1722.030000	596.220000	1835.070000	642.830000	802.070000	545.980000
53.940000	633.110000	171.960000	596.880000	336.980000	615.950000	497.050000	635.020000	646.060000	654.770000	802.070000	662.040000	982.060000	663.870000	1129.080000	653.840000	1279.020000	646.790000	1435.060000	631.730000	1575.060000	617.780000	1722.000000	596.100000	1835.060000	642.760000	802.080000	545.900000
53.970000	633.110000	171.960000	596.900000	337.020000	615.960000	497.060000	635.040000	646.100000	654.790000	802.130000	662.050000	982.080000	663.890000	1129.100000	653.840000	1279.030000	646.790000	1435.050000	631.760000	1575.080000	617.790000	1722.000000	596.090000	1835.070000	642.750000	802.080000	545.940000
53.950000	633.190000	171.950000	597.000000	336.990000	616.020000	497.020000	635.100000	646.080000	654.900000	802.090000	662.140000	982.040000	664.000000	1129.080000	653.940000	1279.000000	646.890000	1435.030000	631.830000	1575.020000	617.850000	1722.000000	596.230000	1835.050000	642.830000	802.050000	546.000000
53.930000	633.140000	171.940000	596.960000	336.980000	615.990000	497.010000	635.090000	646.080000	654.830000	802.060000	662.110000	982.030000	663.930000	1129.080000	653.910000	1278.990000	646.850000	1435.040000	631.790000	1575.030000	617.820000	1722.010000	596.140000	1835.040000	642.780000	802.050000	545.970000
53.940000	633.130000	171.950000	596.950000	337.010000	615.980000	497.050000	635.060000	646.070000	654.810000	802.080000	662.070000	982.040000	663.920000	1129.100000	653.880000	1279.030000	646.810000	1435.060000	631.780000	1575.040000	617.770000	1722.010000	596.100000	1835.050000	642.770000	802.050000	545.960000
53.940000	633.140000	171.950000	596.960000	336.990000	615.980000	497.000000	635.080000	646.070000	654.800000	802.080000	662.070000	982.030000	663.910000	1129.080000	653.870000	1279.010000	646.810000	1435.030000	631.780000	1575.020000	617.820000	1722.000000	596.120000	1835.060000	642.760000	802.030000	545.950000
54.030000	633.150000	172.010000	596.960000	337.080000	615.980000	497.140000	635.060000	646.200000	654.810000	802.190000	662.070000	982.150000	663.910000	1129.180000	653.870000	1279.070000	646.790000	1435.130000	631.780000	1575.120000	617.810000	1722.100000	596.120000	1835.150000	642.760000	802.150000	545.950000
53.920000	633.180000	171.920000	597.010000	336.970000	616.040000	497.010000	635.120000	646.070000	654.840000	802.080000	662.110000	982.030000	663.930000	1129.060000	653.880000	1279.010000	646.850000	1435.040000	631.810000	1575.030000	617.820000	1722.000000	596.240000	1835.050000	642.770000	802.030000	546.010000
53.920000	633.120000	171.930000	596.960000	336.970000	615.960000	497.030000	635.050000	646.070000	654.820000	802.080000	662.080000	982.050000	663.910000	1129.080000	653.870000	1279.010000	646.820000	1435.040000	631.790000	1575.040000	617.810000	1722.000000	596.160000	1835.060000	642.780000	802.050000	545.970000
53.960000	633.090000	171.950000	596.870000	337.010000	615.930000	497.070000	635.050000	646.100000	654.810000	802.120000	662.040000	982.100000	663.900000	1129.110000	653.850000	1279.050000	646.780000	1435.050000	631.770000	1575.070000	617.790000	1722.080000	596.130000	1835.060000	642.780000	802.100000	545.940000
53.940000	633.100000	171.940000	596.900000	336.980000	615.970000	497.040000	635.070000	646.090000	654.820000	802.090000	662.080000	982.060000	663.930000	1129.090000	653.880000	1279.020000	646.860000	1435.030000	631.820000	1575.050000	617.810000	1722.020000	596.140000	1835.080000	642.810000	802.050000	545.980000
53.950000	633.110000	171.970000	596.910000	337.010000	615.960000	497.060000	635.070000	646.110000	654.810000	802.120000	662.080000	982.110000	663.930000	1129.120000	653.860000	1279.050000	646.840000	1435.050000	631.800000	1575.060000	617.810000	1722.030000	596.150000	1835.060000	642.790000	802.090000	545.970000
53.950000	633.180000	171.960000	597.030000	337.010000	616.060000	497.060000	635.170000	646.110000	654.910000	802.120000	662.160000	982.100000	664.010000	1129.090000	653.980000	1279.040000	646.910000	1435.050000	631.890000	1575.050000	617.880000	1722.020000	596.310000	1835.070000	642.850000	802.100000	546.050000
53.900000	633.140000	171.900000	596.940000	336.960000	616.010000	497.000000	635.110000	646.070000	654.810000	802.050000	662.080000	982.040000	663.940000	1129.060000	653.890000	1279.020000	646.840000	1435.000000	631.810000	1575.040000	617.830000	1721.950000	596.150000	1835.010000	642.800000	802.030000	545.970000
53.970000	633.120000	171.960000	596.940000	337.020000	615.990000	497.080000	635.080000	646.110000	654.810000	802.130000	662.080000	982.110000	663.920000	1129.150000	653.870000	1279.050000	646.810000	1435.060000	631.800000	1575.060000	617.830000	1722.030000	596.160000	1835.080000	642.790000	802.090000	545.970000
53.970000	633.150000	171.960000	596.960000	337.010000	616.010000	497.100000	635.110000	646.140000	654.820000	802.140000	662.110000	982.100000	663.950000	1129.140000	653.890000	1279.090000	646.860000	1435.080000	631.820000	1575.070000	617.820000	1722.030000	596.200000	1835.080000	642.790000	802.090000	545.990000
53.910000	633.130000	171.940000	596.940000	336.980000	615.980000	497.030000	635.080000	646.040000	654.810000	802.090000	662.080000	982.020000	663.920000	1129.060000	653.880000	1279.030000	646.830000	1435.040000	631.800000	1575.040000	617.810000	1722.020000	596.170000	1835.060000	642.780000	802.060000	545.960000
53.970000	633.150000	171.950000	596.950000	337.010000	616.000000	497.050000	635.090000	646.120000	654.840000	802.110000	662.110000	982.100000	663.920000	1129.100000	653.880000	1279.060000	646.870000	1435.070000	631.810000	1575.070000	617.810000	1722.020000	596.170000	1835.050000	642.780000	802.120000	545.980000
53.890000	633.150000	171.910000	596.960000	336.950000	616.010000	496.990000	635.100000	646.040000	654.840000	802.060000	662.130000	982.020000	663.970000	1129.060000	653.910000	1278.990000	646.860000	1435.000000	631.830000	1574.990000	617.830000	1721.960000	596.190000	1835.000000	642.800000	802.010000	545.970000
53.870000	633.140000	171.920000	596.950000	336.920000	615.980000	496.990000	635.090000	646.030000	654.820000	802.050000	662.110000	982.020000	663.940000	1129.040000	653.900000	1278.990000	646.860000	1435.000000	631.830000	1574.990000	617.820000	1721.960000	596.190000	1835.010000	642.790000	802.010000	545.960000
53.880000	633.150000	171.920000	596.970000	336.950000	616.000000	497.000000	635.100000	646.050000	654.840000	802.070000	662.110000	982.060000	663.940000	1129.060000	653.910000	1279.010000	646.850000	1435.010000	631.820000	1575.000000	617.830000	1721.970000	596.210000	1835.030000	642.790000	802.020000	545.970000
53.890000	633.150000	171.930000	596.950000	336.960000	615.980000	497.030000	635.070000	646.050000	654.820000	802.070000	662.080000	982.070000	663.900000	1129.070000	653.850000	1279.030000	646.800000	1435.040000	631.770000	1575.060000	617.790000	1721.990000	596.170000	1835.030000	642.780000	802.020000	545.940000
53.890000	633.150000	171.930000	596.970000	336.960000	615.990000	497.020000	635.070000	646.060000	654.830000	802.060000	662.090000	982.050000	663.920000	1129.060000	653.860000	1279.010000	646.810000	1435.030000	631.780000	1575.020000	617.810000	1721.990000	596.170000	1835.030000	642.790000	802.020000	545.960000
53.870000	633.150000	171.890000	597.010000	336.930000	616.020000	496.960000	635.120000	646.040000	654.850000	802.040000	662.130000	982.030000	663.950000	1129.020000	653.940000	1278.990000	646.890000	1435.000000	631.820000	1575.020000	617.820000	1721.980000	596.200000	1835.020000	642.800000	802.000000	545.980000
53.870000	633.140000	171.890000	596.910000	336.890000	615.970000	496.950000	635.050000	646.020000	654.780000	802.020000	662.040000	982.020000	663.870000	1129.020000	653.860000	1278.990000	646.790000	1435.000000	631.770000	1575.020000	617.780000	1721.990000	596.170000	1835.010000	642.790000	801.970000	545.900000
53.860000	633.140000	171.900000	596.980000	336.920000	616.000000	496.960000	635.090000	646.030000	654.810000	802.040000	662.120000	982.030000	663.960000	1129.020000	653.950000	1279.000000	646.850000	1435.010000	631.800000	1575.020000	617.830000	1721.980000	596.180000	1835.020000	642.790000	801.990000	545.970000
53.850000	633.150000	171.890000	597.000000	336.910000	616.010000	496.960000	635.110000	646.020000	654.850000	802.030000	662.130000	982.020000	663.980000	1129.000000	653.950000	1278.990000	646.860000	1434.990000	631.830000	1575.000000	617.830000	1721.980000	596.190000	1835.020000	642.800000	801.990000	545.980000
53.850000	633.150000	171.900000	596.950000	336.920000	616.000000	496.950000	635.100000	646.010000	654.830000	802.040000	662.120000	982.020000	663.960000	1129.010000	653.930000	1278.990000	646.860000	1434.990000	631.820000	1575.010000	617.840000	1721.980000	596.190000	1835.020000	642.810000	802.000000	545.970000
53.890000	633.140000	171.920000	596.980000	336.970000	616.030000	497.040000	635.140000	646.090000	654.860000	802.070000	662.150000	982.060000	663.970000	1129.030000	653.940000	1279.030000	646.910000	1435.040000	631.840000	1575.040000	617.850000	1721.990000	596.300000	1835.030000	642.810000	802.100000	545.990000
53.880000	633.140000	171.920000	596.950000	336.950000	615.970000	497.010000	635.090000	646.090000	654.860000	802.060000	662.130000	982.060000	663.970000	1129.050000	653.930000	1279.010000	646.870000	1435.030000	631.830000	1575.030000	617.840000	1721.990000	596.180000	1835.020000	642.810000	802.080000	545.980000
53.950000	633.150000	171.940000	596.940000	336.970000	616.020000	497.040000	635.090000	646.060000	654.840000	802.060000	662.130000	982.050000	663.970000	1129.060000	653.920000	1279.000000	646.910000	1435.030000	631.830000	1575.040000	617.870000	1722.020000	596.280000	1835.030000	642.840000	802.050000	545.980000
53.960000	633.150000	171.960000	596.950000	336.970000	616.020000	497.060000	635.100000	646.090000	654.870000	802.120000	662.130000	982.070000	663.970000	1129.080000	653.930000	1279.020000	646.900000	1435.060000	631.820000	1575.070000	617.860000	1722.000000	596.260000	1835.050000	642.840000	802.070000	545.990000
53.940000	633.140000	171.950000	596.940000	336.950000	615.990000	497.030000	635.090000	646.060000	654.840000	802.060000	662.100000	982.060000	663.960000	1129.090000	653.920000	1279.000000	646.880000	1435.050000	631.810000	1575.060000	617.850000	1722.000000	596.270000	1835.040000	642.840000	802.050000	545.990000
54.000000	633.120000	171.980000	596.920000	337.010000	615.990000	497.060000	635.060000	646.130000	654.830000	802.130000	662.100000	982.120000	663.930000	1129.090000	653.910000	1279.040000	646.870000	1435.090000	631.770000	1575.080000	617.790000	1722.010000	596.260000	1835.060000	642.810000	802.140000	545.960000
53.990000	633.130000	171.970000	596.920000	337.000000	615.980000	497.080000	635.050000	646.120000	654.820000	802.130000	662.100000	982.110000	663.930000	1129.100000	653.910000	1279.040000	646.860000	1435.080000	631.790000	1575.070000	617.840000	1722.020000	596.250000	1835.080000	642.800000	802.120000	545.960000
54.480000	633.120000	172.280000	596.880000	337.500000	616.000000	497.680000	635.070000	646.730000	654.830000	802.750000	662.130000	982.650000	663.920000	1129.710000	653.870000	1279.400000	646.860000	1435.520000	631.730000	1575.490000	617.790000	1722.420000	596.250000	1835.590000	642.780000	802.740000	545.970000
54.950000	633.140000	172.940000	596.960000	337.970000	615.990000	498.060000	635.080000	647.090000	654.820000	803.130000	662.130000	983.080000	663.950000	1130.080000	653.900000	1280.030000	646.890000	1436.050000	631.810000	1576.060000	617.830000	1723.020000	596.280000	1836.100000	642.800000	803.070000	545.980000
54.950000	633.100000	173.530000	596.890000	337.960000	615.970000	498.050000	635.050000	647.090000	654.810000	803.570000	662.070000	983.570000	663.950000	1130.090000	653.900000	1280.670000	646.880000	1436.610000	631.830000	1576.680000	617.860000	1723.640000	596.250000	1836.690000	642.830000	803.060000	545.930000
54.930000	633.110000	173.510000	596.910000	337.970000	615.970000	498.050000	635.050000	647.080000	654.810000	803.560000	662.080000	983.570000	663.950000	1130.080000	653.890000	1280.660000	646.860000	1436.600000	631.820000	1576.680000	617.860000	1723.640000	596.250000	1836.680000	642.830000	803.060000	545.960000
54.930000	633.120000	173.490000	596.950000	337.940000	615.990000	497.990000	635.080000	647.080000	654.830000	803.540000	662.090000	983.540000	663.980000	1130.070000	653.930000	1280.630000	646.880000	1436.570000	631.840000	1576.660000	617.860000	1723.650000	596.260000	1836.660000	642.850000	803.040000	545.980000
54.930000	633.110000	172.930000	596.900000	337.950000	615.980000	498.010000	635.060000	647.060000	654.820000	803.530000	662.080000	983.540000	663.960000	1130.070000	653.910000	1280.620000	646.870000	1436.600000	631.820000	1576.660000	617.860000	1723.630000	596.250000	1836.660000	642.840000	803.030000	545.970000
54.920000	633.110000	172.290000	596.860000	337.950000	615.980000	498.000000	635.070000	647.050000	654.810000	803.530000	662.070000	983.540000	663.960000	1130.050000	653.920000	1280.620000	646.870000	1436.580000	631.830000	1576.650000	617.870000	1723.640000	596.220000	1836.660000	642.840000	803.030000	545.970000
54.920000	633.130000	172.270000	596.920000	337.950000	615.990000	498.010000	635.080000	647.040000	654.850000	803.510000	662.100000	983.510000	663.990000	1130.060000	653.920000	1280.620000	646.890000	1436.590000	631.850000	1576.650000	617.860000	1723.620000	596.260000	1836.650000	642.860000	803.020000	545.980000
54.810000	633.130000	172.190000	596.940000	337.860000	616.000000	497.950000	635.090000	646.960000	654.840000	802.990000	662.130000	982.980000	663.970000	1129.960000	653.930000	1280.540000	646.880000	1436.480000	631.840000	1576.560000	617.880000	1723.520000	596.250000	1836.540000	642.840000	802.920000	545.970000
54.830000	633.150000	172.240000	596.960000	337.910000	616.030000	497.950000	635.120000	646.980000	654.870000	803.010000	662.180000	982.990000	664.000000	1130.000000	653.970000	1279.980000	646.930000	1435.970000	631.850000	1575.970000	617.890000	1722.920000	596.280000	1835.980000	642.870000	802.960000	546.050000
54.830000	633.090000	172.240000	596.860000	337.880000	615.990000	497.920000	635.070000	646.960000	654.860000	802.990000	662.150000	982.980000	663.990000	1129.990000	653.930000	1279.940000	646.910000	1435.970000	631.850000	1575.350000	617.830000	1722.290000	596.290000	1835.980000	642.860000	802.940000	545.980000
54.840000	633.080000	172.240000	596.790000	337.880000	615.920000	497.930000	635.040000	646.960000	654.780000	802.980000	662.070000	982.980000	663.980000	1129.990000	653.910000	1279.940000	646.880000	1435.980000	631.810000	1575.360000	617.830000	1722.290000	596.300000	1835.990000	642.850000	802.950000	545.970000
54.850000	633.140000	172.250000	596.930000	337.900000	616.020000	497.950000	635.140000	646.980000	654.900000	803.020000	662.190000	982.990000	664.090000	1129.990000	654.030000	1279.960000	646.980000	1435.970000	631.920000	1575.380000	617.900000	1722.310000	596.470000	1835.980000	642.920000	802.980000	546.070000
54.960000	633.070000	172.290000	596.800000	337.970000	615.930000	498.040000	635.030000	647.070000	654.770000	803.070000	662.060000	983.040000	663.940000	1130.080000	653.880000	1280.020000	646.850000	1436.050000	631.750000	1575.510000	617.800000	1722.410000	596.630000	1836.080000	642.800000	803.060000	545.950000
54.820000	633.150000	172.220000	596.930000	337.880000	616.030000	497.930000	635.150000	646.970000	654.890000	803.000000	662.180000	982.960000	664.070000	1129.980000	654.030000	1279.950000	646.970000	1435.960000	631.890000	1575.980000	617.920000	1722.290000	596.810000	1835.990000	642.880000	802.960000	546.050000
54.850000	633.130000	172.230000	596.910000	337.890000	616.010000	497.940000	635.120000	646.980000	654.880000	803.010000	662.160000	982.980000	664.020000	1129.990000	653.990000	1279.960000	646.950000	1435.980000	631.850000	1575.980000	617.900000	1722.310000	596.790000	1835.980000	642.870000	802.980000	546.030000
54.860000	633.060000	172.240000	596.750000	337.890000	615.910000	497.950000	635.000000	646.980000	654.760000	802.990000	662.060000	982.980000	663.900000	1130.000000	653.870000	1279.970000	646.830000	1435.980000	631.740000	1575.990000	617.820000	1722.310000	596.630000	1835.990000	642.810000	802.970000	545.930000
54.850000	633.130000	172.240000	596.910000	337.890000	616.010000	497.960000	635.130000	646.990000	654.890000	803.020000	662.190000	982.990000	664.030000	1129.990000	653.990000	1279.970000	646.970000	1435.970000	631.870000	1575.980000	617.910000	1722.320000	596.810000	1835.980000	642.870000	802.980000	546.040000
54.840000	633.080000	172.250000	596.810000	337.910000	615.930000	497.940000	635.050000	647.000000	654.800000	803.010000	662.120000	982.990000	664.010000	1130.010000	653.870000	1279.980000	646.880000	1435.990000	631.820000	1576.000000	617.840000	1722.310000	596.690000	1835.980000	642.840000	802.990000	545.950000
54.900000	633.030000	172.280000	596.760000	337.940000	615.930000	498.010000	635.010000	647.020000	654.790000	803.060000	662.080000	983.030000	663.900000	1130.060000	653.870000	1280.000000	646.850000	1436.020000	631.760000	1576.020000	617.820000	1722.350000	596.660000	1836.050000	642.790000	803.000000	545.950000
54.920000	633.080000	172.300000	596.820000	337.950000	615.960000	498.020000	635.050000	647.040000	654.810000	803.080000	662.090000	983.050000	663.970000	1130.080000	653.880000	1279.990000	646.870000	1436.020000	631.780000	1576.030000	617.830000	1722.360000	596.760000	1836.080000	642.800000	803.060000	545.980000
54.910000	633.090000	172.290000	596.830000	337.940000	615.960000	497.990000	635.070000	647.030000	654.820000	803.060000	662.110000	983.010000	663.980000	1130.080000	653.880000	1279.980000	646.890000	1436.020000	631.800000	1576.020000	617.840000	1722.360000	596.750000	1836.000000	642.820000	803.000000	545.980000
54.920000	633.100000	172.300000	596.840000	337.960000	615.970000	498.030000	635.060000	647.050000	654.820000	803.080000	662.100000	983.050000	663.960000	1130.080000	653.890000	1280.010000	646.870000	1436.030000	631.790000	1576.030000	617.840000	1722.370000	596.760000	1836.070000	642.820000	803.040000	545.980000
54.930000	633.100000	172.290000	596.890000	337.960000	616.000000	497.990000	635.110000	647.050000	654.870000	803.060000	662.140000	983.030000	663.970000	1130.060000	653.930000	1280.000000	646.900000	1436.020000	631.830000	1576.020000	617.880000	1722.390000	596.750000	1836.060000	642.880000	803.040000	546.040000
54.910000	633.040000	172.290000	596.770000	337.960000	615.910000	497.990000	635.020000	647.040000	654.750000	803.050000	662.030000	983.020000	663.870000	1130.060000	653.830000	1280.010000	646.830000	1436.030000	631.760000	1576.030000	617.820000	1722.390000	596.620000	1836.050000	642.790000	803.030000	545.940000
54.900000	633.110000	172.260000	596.890000	337.950000	615.990000	497.960000	635.070000	647.030000	654.830000	803.020000	662.120000	983.030000	663.970000	1130.040000	653.920000	1279.980000	646.870000	1436.010000	631.840000	1576.020000	617.870000	1722.340000	596.750000	1836.010000	642.850000	803.000000	546.000000
54.910000	633.110000	172.250000	596.880000	337.950000	616.000000	497.970000	635.070000	647.030000	654.830000	803.040000	662.130000	983.040000	663.970000	1130.050000	653.930000	1279.990000	646.890000	1436.020000	631.840000	1576.030000	617.870000	1722.320000	596.740000	1836.020000	642.860000	803.020000	545.990000
54.920000	633.040000	172.280000	596.780000	337.980000	615.930000	498.000000	635.010000	647.030000	654.740000	803.050000	662.050000	983.060000	663.860000	1130.060000	653.840000	1280.000000	646.790000	1436.040000	631.760000	1576.050000	617.790000	1722.360000	596.620000	1836.020000	642.790000	803.050000	545.930000
54.910000	633.070000	172.280000	596.860000	337.960000	615.960000	497.990000	635.080000	647.020000	654.830000	803.050000	662.120000	983.050000	663.970000	1130.060000	653.950000	1279.990000	646.900000	1436.040000	631.840000	1576.040000	617.880000	1722.340000	596.730000	1836.030000	642.840000	803.040000	545.990000
54.910000	633.060000	172.280000	596.810000	337.950000	615.960000	498.000000	635.060000	647.020000	654.830000	803.040000	662.110000	983.040000	663.960000	1130.060000	653.940000	1279.980000	646.890000	1436.030000	631.830000	1576.040000	617.880000	1722.350000	596.740000	1836.040000	642.830000	803.040000	545.980000
54.910000	633.060000	172.280000	596.800000	337.950000	615.950000	497.990000	635.040000	647.030000	654.830000	803.060000	662.090000	983.050000	663.960000	1130.060000	653.910000	1279.980000	646.870000	1436.020000	631.830000	1576.040000	617.860000	1722.350000	596.710000	1836.030000	642.830000	803.030000	545.970000
54.900000	633.070000	172.290000	596.890000	337.970000	615.980000	498.020000	635.070000	647.050000	654.840000	803.060000	662.120000	983.050000	663.980000	1130.050000	653.940000	1280.000000	646.890000	1436.050000	631.840000	1576.040000	617.860000	1722.370000	596.740000	1836.040000	642.840000	803.040000	545.980000
54.910000	633.070000	172.290000	596.830000	337.960000	615.970000	498.010000	635.060000	647.030000	654.820000	803.070000	662.100000	983.070000	663.960000	1130.060000	653.910000	1280.000000	646.860000	1436.040000	631.810000	1576.050000	617.840000	1722.390000	596.710000	1836.050000	642.800000	803.050000	545.980000
54.910000	633.070000	172.300000	596.910000	337.970000	615.980000	498.010000	635.080000	647.030000	654.820000	803.080000	662.130000	983.070000	663.960000	1130.060000	653.920000	1279.990000	646.870000	1436.050000	631.820000	1576.040000	617.840000	1722.390000	596.770000	1836.040000	642.860000	803.050000	545.990000
54.910000	633.080000	172.270000	596.880000	337.970000	615.990000	498.010000	635.080000	647.040000	654.840000	803.070000	662.140000	983.070000	663.980000	1130.070000	653.930000	1280.000000	646.890000	1436.030000	631.840000	1576.040000	617.840000	1722.400000	596.750000	1836.040000	642.840000	803.050000	546.000000
54.910000	633.020000	172.290000	596.760000	337.970000	615.910000	498.010000	635.030000	647.040000	654.810000	803.070000	662.100000	983.090000	663.940000	1130.070000	653.920000	1280.000000	646.870000	1436.050000	631.800000	1576.040000	617.840000	1722.400000	596.710000	1836.060000	642.820000	803.050000	545.980000
54.910000	633.080000	172.290000	596.850000	337.960000	615.980000	498.020000	635.080000	647.060000	654.820000	803.070000	662.130000	983.080000	663.990000	1130.070000	653.930000	1280.010000	646.900000	1436.040000	631.860000	1576.040000	617.900000	1722.410000	596.740000	1836.050000	642.860000	803.060000	546.030000
54.880000	633.080000	172.230000	596.820000	337.890000	615.970000	497.950000	635.060000	646.960000	654.820000	803.030000	662.150000	982.990000	663.990000	1129.980000	653.940000	1279.980000	646.900000	1436.010000	631.850000	1576.020000	617.870000	1722.300000	596.740000	1836.030000	642.860000	803.000000	546.010000
54.880000	633.060000	172.250000	596.800000	337.920000	615.950000	497.960000	635.050000	646.980000	654.820000	803.040000	662.120000	983.030000	663.980000	1130.000000	653.940000	1279.960000	646.880000	1436.000000	631.850000	1576.020000	617.860000	1722.370000	596.730000	1836.010000	642.840000	803.030000	545.990000
54.970000	633.060000	172.320000	596.800000	337.980000	615.940000	498.050000	635.030000	647.100000	654.820000	803.100000	662.110000	983.130000	663.970000	1130.090000	653.920000	1280.040000	646.860000	1436.070000	631.820000	1576.090000	617.850000	1722.380000	596.720000	1836.060000	642.830000	803.050000	545.990000
54.880000	633.020000	172.240000	596.770000	337.920000	615.920000	497.990000	635.000000	646.980000	654.790000	803.060000	662.080000	983.030000	663.960000	1130.060000	653.890000	1279.970000	646.830000	1436.010000	631.790000	1576.080000	617.830000	1722.370000	596.690000	1836.010000	642.820000	803.000000	545.960000
54.950000	633.020000	172.330000	596.760000	337.970000	615.940000	498.030000	635.020000	647.070000	654.790000	803.090000	662.110000	983.080000	663.940000	1130.070000	653.880000	1280.030000	646.840000	1436.060000	631.790000	1576.070000	617.820000	1722.410000	596.690000	1836.060000	642.810000	803.070000	545.950000
54.960000	633.060000	172.320000	596.820000	337.970000	615.970000	498.030000	635.070000	647.080000	654.820000	803.110000	662.130000	983.100000	663.960000	1130.070000	653.890000	1280.020000	646.880000	1436.060000	631.820000	1576.060000	617.830000	1722.410000	596.720000	1836.070000	642.830000	803.080000	546.010000
54.920000	633.060000	172.250000	596.820000	337.950000	615.960000	497.990000	635.050000	647.030000	654.820000	803.090000	662.120000	983.090000	663.950000	1130.050000	653.910000	1280.000000	646.860000	1436.040000	631.820000	1576.060000	617.830000	1722.400000	596.720000	1836.020000	642.840000	803.060000	546.000000
54.940000	633.070000	172.320000	596.820000	337.990000	615.950000	498.030000	635.060000	647.050000	654.810000	803.110000	662.120000	983.100000	663.950000	1130.070000	653.900000	1280.030000	646.850000	1436.050000	631.830000	1576.070000	617.840000	1722.410000	596.720000	1836.060000	642.820000	803.070000	546.000000
54.920000	633.050000	172.320000	596.780000	337.960000	615.920000	497.980000	635.000000	647.030000	654.770000	803.060000	662.080000	983.060000	663.920000	1130.050000	653.860000	1279.980000	646.820000	1436.030000	631.780000	1576.080000	617.780000	1722.410000	596.580000	1836.040000	642.770000	803.050000	545.910000
54.910000	633.070000	172.290000	596.810000	337.940000	615.940000	497.980000	635.040000	647.030000	654.800000	803.080000	662.100000	983.050000	663.940000	1130.040000	653.880000	1279.990000	646.830000	1436.020000	631.810000	1576.060000	617.850000	1722.370000	596.320000	1836.020000	642.810000	803.040000	545.980000
54.900000	633.070000	172.270000	596.810000	337.930000	615.950000	497.970000	635.030000	647.020000	654.800000	803.060000	662.080000	983.040000	663.950000	1130.030000	653.890000	1279.980000	646.840000	1436.020000	631.800000	1576.050000	617.840000	1722.380000	596.310000	1836.020000	642.830000	803.010000	545.970000
54.890000	633.060000	172.270000	596.800000	337.930000	615.940000	497.990000	635.020000	647.010000	654.780000	803.050000	662.080000	983.030000	663.920000	1130.040000	653.870000	1279.980000	646.820000	1436.030000	631.780000	1576.040000	617.820000	1722.350000	596.260000	1836.020000	642.810000	803.010000	545.960000
54.880000	633.080000	172.270000	596.830000	337.940000	615.970000	497.980000	635.060000	647.010000	654.780000	803.050000	662.100000	983.050000	663.930000	1130.030000	653.910000	1279.990000	646.840000	1436.020000	631.790000	1576.050000	617.820000	1722.370000	596.270000	1836.030000	642.810000	803.030000	545.970000
54.830000	633.080000	172.190000	596.830000	337.900000	615.970000	497.920000	635.070000	646.940000	654.810000	803.010000	662.110000	982.990000	663.950000	1130.010000	653.920000	1279.940000	646.870000	1435.970000	631.830000	1575.980000	617.850000	1722.280000	596.270000	1835.980000	642.830000	802.960000	545.990000
54.850000	633.080000	172.270000	596.820000	337.890000	615.970000	497.950000	635.060000	646.950000	654.810000	803.020000	662.120000	982.990000	663.970000	1130.010000	653.910000	1279.950000	646.870000	1435.990000	631.830000	1576.020000	617.840000	1722.370000	596.270000	1835.980000	642.830000	802.970000	545.990000
54.870000	633.020000	172.270000	596.710000	337.910000	615.880000	497.960000	634.980000	646.970000	654.720000	803.020000	662.040000	983.010000	663.860000	1130.020000	653.840000	1279.980000	646.830000	1436.000000	631.740000	1576.030000	617.780000	1722.370000	596.140000	1836.010000	642.790000	802.990000	545.950000
54.880000	633.080000	172.260000	596.830000	337.960000	615.980000	498.000000	635.060000	646.980000	654.830000	803.050000	662.140000	983.020000	663.980000	1130.040000	653.950000	1279.990000	646.870000	1436.020000	631.840000	1576.030000	617.860000	1722.370000	596.320000	1836.020000	642.830000	803.010000	545.980000
54.950000	633.030000	172.290000	596.730000	337.970000	615.910000	498.010000	635.000000	647.010000	654.740000	803.050000	662.060000	983.040000	663.870000	1130.060000	653.850000	1280.000000	646.810000	1436.030000	631.770000	1576.060000	617.790000	1722.400000	596.160000	1836.040000	642.760000	803.030000	545.970000
54.960000	633.050000	172.340000	596.780000	338.000000	615.960000	498.050000	635.040000	647.080000	654.780000	803.110000	662.090000	983.110000	663.920000	1130.120000	653.880000	1280.040000	646.840000	1436.090000	631.800000	1576.050000	617.840000	1722.490000	596.230000	1836.080000	642.800000	803.100000	545.930000
54.940000	633.060000	172.330000	596.820000	337.990000	615.960000	498.050000	635.050000	647.060000	654.790000	803.100000	662.090000	983.110000	663.920000	1130.110000	653.890000	1280.030000	646.830000	1436.080000	631.800000	1576.050000	617.840000	1723.050000	596.210000	1836.070000	642.790000	803.080000	545.990000
54.930000	633.010000	172.330000	596.710000	337.970000	615.890000	498.030000	634.960000	647.060000	654.660000	803.070000	662.000000	983.070000	663.810000	1130.100000	653.810000	1280.010000	646.720000	1436.060000	631.720000	1576.040000	617.750000	1723.700000	596.050000	1836.040000	642.730000	803.050000	545.900000
54.940000	633.100000	172.340000	596.880000	338.000000	615.990000	498.060000	635.100000	647.080000	654.830000	803.100000	662.130000	983.100000	663.960000	1130.090000	653.950000	1280.040000	646.910000	1436.080000	631.850000	1576.060000	617.850000	1723.710000	596.280000	1836.070000	642.820000	803.090000	546.010000
54.850000	633.030000	172.250000	596.740000	337.900000	615.890000	497.970000	635.000000	646.990000	654.730000	803.000000	662.060000	983.010000	663.860000	1130.000000	653.880000	1279.950000	646.820000	1436.000000	631.770000	1575.970000	617.830000	1723.590000	596.130000	1836.030000	642.780000	803.000000	545.940000
54.860000	633.030000	172.260000	596.740000	337.910000	615.890000	497.970000	635.000000	647.010000	654.740000	803.010000	662.050000	983.000000	663.880000	1130.020000	653.880000	1279.970000	646.790000	1435.990000	631.770000	1575.980000	617.820000	1723.610000	596.130000	1836.030000	642.780000	803.000000	545.920000
54.840000	633.080000	172.230000	596.840000	337.890000	615.970000	497.950000	635.080000	646.990000	654.840000	803.000000	662.140000	983.000000	664.000000	1130.010000	653.970000	1279.940000	646.890000	1435.970000	631.840000	1575.980000	617.880000	1723.580000	596.290000	1835.980000	642.830000	802.970000	546.010000
54.850000	633.000000	172.240000	596.710000	337.890000	615.870000	497.960000	634.990000	646.980000	654.720000	803.010000	662.030000	983.020000	663.880000	1130.020000	653.860000	1279.960000	646.810000	1435.980000	631.770000	1575.990000	617.810000	1723.580000	596.130000	1835.990000	642.770000	802.970000	545.920000
54.850000	633.100000	172.240000	596.920000	337.920000	615.990000	497.960000	635.110000	646.990000	654.860000	803.020000	662.170000	983.010000	664.010000	1130.020000	653.990000	1279.950000	646.920000	1435.980000	631.870000	1575.990000	617.900000	1723.560000	596.310000	1835.990000	642.840000	802.980000	546.030000
54.860000	633.030000	172.260000	596.810000	337.920000	615.920000	497.980000	635.020000	646.990000	654.760000	803.020000	662.100000	983.010000	663.900000	1130.030000	653.870000	1279.970000	646.830000	1436.010000	631.800000	1576.000000	617.820000	1723.570000	596.230000	1836.010000	642.810000	802.990000	545.940000
54.890000	633.050000	172.280000	596.820000	337.960000	615.940000	497.990000	635.030000	647.080000	654.790000	803.070000	662.090000	983.060000	663.920000	1130.070000	653.880000	1280.000000	646.830000	1436.050000	631.800000	1576.000000	617.830000	1723.600000	596.240000	1836.050000	642.800000	803.030000	546.000000
54.900000	633.060000	172.280000	596.850000	337.960000	615.950000	498.010000	635.060000	647.070000	654.860000	803.070000	662.130000	983.060000	664.010000	1130.070000	653.950000	1280.010000	646.880000	1436.030000	631.840000	1576.010000	617.840000	1723.600000	596.230000	1836.050000	642.850000	803.040000	546.010000
54.850000	633.010000	172.260000	596.730000	337.900000	615.890000	497.940000	635.010000	646.970000	654.730000	803.020000	662.070000	983.020000	663.890000	1130.010000	653.870000	1279.960000	646.810000	1435.990000	631.790000	1575.990000	617.820000	1723.570000	596.250000	1836.010000	642.790000	802.980000	545.910000
54.870000	633.070000	172.260000	596.860000	337.940000	615.990000	497.980000	635.110000	647.050000	654.870000	803.060000	662.190000	983.020000	664.030000	1130.030000	653.960000	1280.030000	646.900000	1436.030000	631.840000	1575.990000	617.900000	1723.570000	596.270000	1836.020000	642.860000	803.030000	546.030000
54.870000	633.070000	172.260000	596.850000	337.910000	615.970000	497.970000	635.070000	646.970000	654.850000	803.030000	662.170000	983.000000	664.020000	1130.020000	653.960000	1279.970000	646.890000	1436.020000	631.850000	1575.990000	617.890000	1723.570000	596.260000	1836.020000	642.860000	803.000000	546.020000
54.880000	633.070000	172.260000	596.810000	337.930000	615.950000	497.980000	635.050000	647.000000	654.800000	803.030000	662.100000	983.020000	663.980000	1130.040000	653.860000	1279.980000	646.880000	1436.020000	631.800000	1576.000000	617.800000	1723.580000	596.260000	1836.030000	642.810000	803.000000	545.940000
54.850000	633.080000	172.250000	596.840000	337.900000	615.970000	497.950000	635.070000	647.000000	654.820000	803.010000	662.110000	982.970000	663.990000	1130.010000	653.900000	1279.960000	646.890000	1436.000000	631.820000	1575.980000	617.860000	1723.580000	596.270000	1836.010000	642.820000	802.990000	545.970000
54.910000	633.070000	172.280000	596.810000	337.940000	615.960000	498.020000	635.050000	647.030000	654.820000	803.060000	662.130000	983.040000	663.980000	1130.080000	653.930000	1279.990000	646.880000	1436.040000	631.840000	1576.050000	617.850000	1723.590000	596.280000	1836.020000	642.830000	803.020000	545.980000
54.910000	633.070000	172.280000	596.860000	337.960000	615.970000	498.020000	635.070000	647.050000	654.830000	803.070000	662.140000	983.040000	663.990000	1130.070000	653.940000	1280.010000	646.890000	1436.040000	631.850000	1576.050000	617.850000	1723.600000	596.290000	1836.030000	642.830000	803.070000	546.000000
54.840000	633.110000	172.270000	596.870000	337.920000	615.980000	497.970000	635.080000	647.010000	654.830000	803.040000	662.140000	983.020000	664.000000	1130.050000	653.930000	1279.980000	646.910000	1436.020000	631.830000	1575.990000	617.870000	1723.590000	596.310000	1836.030000	642.830000	802.970000	545.990000
54.850000	633.100000	172.260000	596.880000	337.900000	615.980000	497.960000	635.070000	647.010000	654.830000	803.040000	662.140000	983.010000	663.980000	1130.040000	653.930000	1279.980000	646.910000	1436.020000	631.820000	1575.980000	617.860000	1723.590000	596.300000	1836.030000	642.840000	802.970000	545.990000
54.860000	633.090000	172.260000	596.850000	337.890000	615.960000	497.950000	635.050000	647.010000	654.810000	803.010000	662.110000	983.010000	663.960000	1130.030000	653.920000	1279.970000	646.900000	1436.000000	631.800000	1575.980000	617.860000	1723.580000	596.300000	1836.010000	642.830000	802.970000	545.980000
54.820000	633.100000	172.230000	596.890000	337.880000	616.000000	497.930000	635.100000	646.990000	654.860000	802.980000	662.180000	982.970000	664.050000	1129.990000	654.000000	1279.930000	646.950000	1435.960000	631.890000	1575.970000	617.870000	1723.530000	596.370000	1835.980000	642.850000	802.970000	546.010000
54.840000	633.070000	172.240000	596.840000	337.900000	615.970000	497.970000	635.050000	647.000000	654.820000	803.010000	662.120000	983.010000	663.950000	1130.010000	653.930000	1279.970000	646.880000	1436.000000	631.830000	1575.980000	617.860000	1722.960000	596.340000	1836.010000	642.840000	803.000000	545.990000
54.860000	633.080000	172.250000	596.830000	337.920000	615.970000	497.980000	635.050000	647.010000	654.830000	803.030000	662.120000	983.020000	663.950000	1130.030000	653.940000	1279.980000	646.890000	1436.010000	631.840000	1575.990000	617.860000	1722.960000	596.340000	1836.010000	642.840000	803.000000	545.990000
54.960000	633.030000	172.320000	596.780000	338.000000	615.910000	498.050000	635.020000	647.110000	654.830000	803.090000	662.110000	983.090000	663.930000	1130.110000	653.920000	1280.020000	646.870000	1436.060000	631.810000	1576.060000	617.830000	1723.060000	596.320000	1836.110000	642.820000	803.080000	545.960000
54.840000	633.070000	172.240000	596.820000	337.920000	615.940000	497.960000	635.070000	647.000000	654.830000	803.010000	662.130000	982.990000	663.990000	1130.020000	653.940000	1279.980000	646.900000	1436.000000	631.850000	1575.980000	617.850000	1722.960000	596.340000	1835.990000	642.840000	802.990000	545.970000
54.900000	633.080000	172.270000	596.830000	337.940000	615.950000	498.000000	635.060000	647.030000	654.830000	803.040000	662.140000	983.020000	664.000000	1130.040000	653.950000	1280.000000	646.910000	1436.040000	631.840000	1576.060000	617.850000	1722.990000	596.350000	1836.050000	642.830000	803.010000	545.990000
54.890000	633.060000	172.270000	596.810000	337.930000	615.930000	497.990000	635.040000	647.030000	654.810000	803.030000	662.110000	983.030000	663.950000	1130.040000	653.920000	1280.000000	646.900000	1436.030000	631.780000	1576.030000	617.850000	1722.980000	596.180000	1836.020000	642.830000	803.010000	545.960000
54.880000	633.060000	172.270000	596.830000	337.930000	615.950000	497.990000	635.050000	647.030000	654.820000	803.040000	662.120000	983.030000	663.990000	1130.030000	653.910000	1280.000000	646.900000	1436.020000	631.820000	1576.020000	617.840000	1722.990000	596.360000	1836.010000	642.830000	803.010000	545.970000
54.950000	633.080000	172.320000	596.840000	337.990000	615.950000	498.040000	635.070000	647.080000	654.850000	803.070000	662.150000	983.080000	663.980000	1130.090000	653.950000	1280.020000	646.920000	1436.060000	631.840000	1576.040000	617.870000	1723.050000	596.350000	1836.070000	642.830000	803.070000	546.010000
54.840000	633.070000	172.240000	596.820000	337.890000	615.940000	497.960000	635.050000	646.980000	654.830000	802.980000	662.130000	982.980000	663.970000	1129.970000	653.960000	1279.960000	646.910000	1435.990000	631.840000	1575.970000	617.880000	1722.960000	596.300000	1835.980000	642.830000	802.960000	545.990000
54.960000	633.060000	172.330000	596.810000	337.970000	615.940000	498.050000	635.070000	647.090000	654.840000	803.090000	662.130000	983.070000	663.970000	1130.080000	653.930000	1280.030000	646.910000	1436.070000	631.830000	1576.050000	617.870000	1723.050000	596.310000	1836.050000	642.820000	803.060000	546.010000
54.850000	633.070000	172.240000	596.840000	337.900000	615.980000	497.970000	635.080000	646.990000	654.840000	803.010000	662.170000	983.010000	664.000000	1130.050000	653.950000	1279.990000	646.950000	1436.000000	631.870000	1575.990000	617.890000	1722.990000	596.350000	1836.010000	642.840000	803.000000	546.030000
54.930000	632.990000	172.320000	596.660000	337.960000	615.860000	498.000000	634.960000	647.020000	654.720000	803.070000	662.030000	983.030000	663.870000	1130.070000	653.840000	1280.030000	646.810000	1436.050000	631.740000	1576.050000	617.790000	1723.060000	596.200000	1836.070000	642.770000	803.050000	545.910000
54.920000	633.060000	172.320000	596.830000	337.960000	615.960000	498.030000	635.070000	647.030000	654.850000	803.060000	662.170000	983.040000	664.000000	1130.060000	653.970000	1280.020000	646.940000	1436.040000	631.840000	1576.040000	617.870000	1723.000000	596.390000	1836.060000	642.860000	803.060000	546.040000
54.920000	633.060000	172.320000	596.800000	337.960000	615.930000	498.030000	635.050000	647.040000	654.830000	803.070000	662.140000	983.050000	663.960000	1130.070000	653.920000	1280.020000	646.910000	1436.050000	631.820000	1576.040000	617.860000	1723.000000	596.750000	1836.050000	642.830000	803.030000	545.990000
54.910000	633.070000	172.320000	596.820000	337.930000	615.960000	498.000000	635.060000	647.030000	654.840000	803.060000	662.160000	983.030000	664.000000	1130.050000	653.930000	1280.000000	646.910000	1436.020000	631.840000	1576.040000	617.860000	1723.000000	596.750000	1836.050000	642.850000	803.030000	546.020000
54.910000	633.100000	172.310000	596.860000	337.950000	615.970000	498.020000	635.080000	647.040000	654.850000	803.070000	662.160000	983.050000	664.000000	1130.050000	653.940000	1280.000000	646.930000	1436.020000	631.850000	1576.040000	617.860000	1723.010000	596.760000	1836.060000	642.850000	803.030000	546.030000
54.900000	633.060000	172.290000	596.810000	337.960000	615.940000	498.010000	635.060000	647.050000	654.830000	803.060000	662.130000	983.060000	663.990000	1130.050000	653.920000	1280.000000	646.880000	1436.040000	631.820000	1576.040000	617.800000	1723.020000	596.700000	1836.060000	642.840000	803.010000	545.950000
54.900000	633.080000	172.290000	596.830000	337.970000	615.960000	498.000000	635.060000	647.030000	654.840000	803.050000	662.140000	983.050000	663.990000	1130.050000	653.920000	1279.990000	646.890000	1436.020000	631.840000	1576.010000	617.870000	1723.020000	596.700000	1836.030000	642.840000	803.020000	545.980000
54.870000	633.080000	172.250000	596.840000	337.920000	615.960000	497.980000	635.050000	647.010000	654.820000	803.000000	662.130000	983.020000	663.990000	1130.030000	653.930000	1279.990000	646.890000	1435.980000	631.830000	1575.990000	617.860000	1723.000000	596.720000	1836.030000	642.840000	802.940000	545.970000
54.860000	633.080000	172.260000	596.840000	337.920000	615.950000	497.970000	635.050000	647.000000	654.820000	802.990000	662.130000	983.010000	663.990000	1130.020000	653.920000	1279.970000	646.870000	1435.980000	631.820000	1576.010000	617.860000	1723.000000	596.700000	1836.030000	642.830000	802.990000	545.980000
54.860000	633.070000	172.250000	596.860000	337.920000	615.950000	497.980000	635.060000	647.000000	654.820000	803.020000	662.130000	983.010000	663.990000	1130.020000	653.920000	1279.990000	646.890000	1435.980000	631.820000	1576.010000	617.860000	1723.000000	596.710000	1836.020000	642.830000	802.970000	545.980000
54.870000	633.070000	172.270000	596.830000	337.940000	615.930000	497.980000	635.040000	647.000000	654.810000	803.020000	662.120000	983.020000	664.000000	1130.030000	653.900000	1279.980000	646.870000	1436.010000	631.800000	1576.010000	617.840000	1722.990000	596.730000	1836.020000	642.820000	802.980000	545.970000
54.840000	633.110000	172.250000	596.880000	337.910000	615.990000	497.930000	635.100000	646.990000	654.900000	803.000000	662.180000	983.000000	664.040000	1130.020000	653.960000	1279.960000	646.930000	1435.960000	631.880000	1575.990000	617.870000	1722.980000	596.800000	1836.020000	642.890000	802.950000	546.050000
54.880000	633.050000	172.260000	596.760000	337.940000	615.920000	497.990000	635.010000	647.010000	654.780000	803.040000	662.090000	983.020000	663.960000	1130.030000	653.880000	1279.990000	646.890000	1436.030000	631.810000	1576.010000	617.840000	1723.000000	596.720000	1836.020000	642.820000	803.020000	545.960000
54.870000	633.080000	172.260000	596.860000	337.930000	615.980000	497.980000	635.100000	647.020000	654.900000	803.050000	662.200000	983.020000	664.050000	1130.020000	653.980000	1279.980000	646.910000	1436.000000	631.890000	1576.010000	617.880000	1722.990000	596.760000	1836.010000	642.880000	803.020000	546.040000
54.840000	633.070000	172.240000	596.840000	337.870000	615.950000	497.940000	635.050000	646.970000	654.790000	803.020000	662.150000	982.980000	664.010000	1129.940000	653.970000	1279.950000	646.900000	1435.960000	631.850000	1575.980000	617.870000	1722.990000	596.750000	1835.990000	642.840000	802.920000	546.010000
54.860000	633.080000	172.260000	596.860000	337.940000	615.980000	497.990000	635.080000	647.050000	654.870000	803.050000	662.180000	983.030000	664.020000	1130.030000	653.960000	1279.990000	646.920000	1436.010000	631.860000	1576.010000	617.870000	1723.000000	596.730000	1836.030000	642.840000	803.040000	546.010000
54.840000	633.080000	172.250000	596.840000	337.890000	615.940000	497.950000	635.040000	646.980000	654.830000	803.020000	662.110000	983.000000	664.000000	1130.010000	653.930000	1279.960000	646.900000	1435.990000	631.840000	1576.000000	617.840000	1722.980000	596.710000	1836.030000	642.840000	802.930000	545.980000
54.880000	633.050000	172.270000	596.780000	337.930000	615.900000	498.000000	635.010000	646.980000	654.760000	803.040000	662.070000	983.010000	663.920000	1130.030000	653.900000	1280.020000	646.840000	1436.020000	631.800000	1576.030000	617.790000	1722.990000	596.640000	1836.030000	642.810000	803.000000	545.930000
54.850000	633.080000	172.240000	596.860000	337.900000	615.950000	497.940000	635.060000	646.980000	654.820000	803.010000	662.120000	983.010000	664.000000	1130.010000	653.930000	1279.970000	646.890000	1435.990000	631.830000	1576.000000	617.860000	1723.000000	596.740000	1836.020000	642.820000	802.990000	545.980000
54.750000	633.080000	172.190000	596.860000	337.840000	615.940000	497.890000	635.040000	646.900000	654.800000	802.940000	662.120000	982.960000	663.980000	1129.930000	653.930000	1279.920000	646.880000	1435.950000	631.830000	1575.950000	617.860000	1722.920000	596.660000	1835.940000	642.830000	802.900000	545.970000
54.890000	633.090000	172.280000	596.860000	337.950000	615.960000	498.000000	635.060000	647.020000	654.820000	803.060000	662.130000	983.040000	663.980000	1130.040000	653.920000	1280.010000	646.880000	1436.040000	631.840000	1576.010000	617.850000	1722.980000	596.720000	1836.040000	642.820000	803.020000	546.000000
54.790000	633.110000	172.200000	596.860000	337.870000	615.960000	497.930000	635.070000	646.970000	654.830000	803.010000	662.130000	982.970000	663.990000	1129.950000	653.930000	1279.920000	646.900000	1435.970000	631.860000	1576.000000	617.860000	1722.920000	596.720000	1836.000000	642.830000	802.930000	545.990000
54.910000	633.100000	172.270000	596.860000	337.930000	615.960000	497.990000	635.060000	646.980000	654.830000	803.070000	662.130000	983.040000	663.970000	1130.050000	653.920000	1279.990000	646.890000	1436.020000	631.840000	1576.000000	617.860000	1722.980000	596.720000	1836.050000	642.820000	803.020000	545.980000
54.840000	633.140000	172.230000	596.930000	337.910000	616.010000	497.950000	635.100000	646.980000	654.850000	803.020000	662.160000	982.980000	664.010000	1130.030000	653.940000	1279.950000	646.930000	1435.990000	631.860000	1576.000000	617.870000	1722.980000	596.730000	1836.010000	642.830000	802.980000	546.010000
54.780000	633.140000	172.200000	596.910000	337.840000	615.990000	497.920000	635.090000	646.960000	654.840000	802.980000	662.140000	982.960000	664.010000	1129.940000	653.940000	1279.910000	646.910000	1435.930000	631.850000	1575.940000	617.880000	1722.910000	596.730000	1835.960000	642.830000	802.910000	545.980000
54.850000	633.150000	172.230000	596.920000	337.880000	616.010000	497.950000	635.110000	646.980000	654.860000	803.020000	662.160000	982.980000	664.010000	1130.020000	653.940000	1279.960000	646.930000	1436.000000	631.860000	1576.000000	617.870000	1722.980000	596.750000	1836.040000	642.830000	802.980000	546.020000
54.900000	633.120000	172.260000	596.890000	337.940000	616.000000	497.970000	635.100000	647.040000	654.840000	803.040000	662.150000	983.010000	664.020000	1130.040000	653.930000	1279.980000	646.930000	1435.990000	631.880000	1576.010000	617.880000	1722.990000	596.720000	1836.020000	642.820000	803.010000	546.000000
54.890000	633.110000	172.260000	596.870000	337.910000	615.960000	497.970000	635.060000	647.030000	654.760000	803.030000	662.120000	983.020000	663.950000	1130.050000	653.860000	1279.940000	646.890000	1435.980000	631.810000	1576.010000	617.850000	1722.990000	596.620000	1836.020000	642.810000	802.990000	545.990000
54.920000	633.120000	172.280000	596.890000	337.980000	615.990000	498.010000	635.100000	647.030000	654.860000	803.090000	662.160000	983.080000	663.990000	1130.090000	653.920000	1280.000000	646.930000	1436.020000	631.870000	1576.060000	617.850000	1723.030000	596.730000	1836.040000	642.820000	803.090000	546.020000
54.830000	633.130000	172.250000	596.900000	337.910000	616.000000	497.940000	635.110000	647.010000	654.870000	802.990000	662.150000	982.970000	664.010000	1129.990000	653.930000	1279.940000	646.910000	1435.950000	631.880000	1576.000000	617.890000	1723.000000	596.760000	1835.980000	642.830000	802.980000	546.010000
54.950000	633.140000	172.280000	596.920000	337.990000	616.010000	498.000000	635.100000	647.030000	654.870000	803.090000	662.160000	983.060000	664.000000	1130.080000	653.930000	1280.000000	646.910000	1436.010000	631.860000	1576.050000	617.860000	1723.020000	596.730000	1836.030000	642.830000	803.040000	546.010000
54.930000	633.140000	172.260000	596.930000	337.930000	616.000000	497.990000	635.100000	647.020000	654.870000	803.040000	662.150000	983.030000	664.000000	1130.070000	653.950000	1279.980000	646.900000	1436.010000	631.850000	1576.030000	617.860000	1723.030000	596.740000	1836.010000	642.820000	803.010000	546.010000
54.920000	633.150000	172.270000	596.940000	337.940000	616.010000	497.980000	635.100000	647.030000	654.880000	803.070000	662.150000	983.040000	663.990000	1130.070000	653.940000	1279.980000	646.900000	1436.020000	631.850000	1576.020000	617.860000	1723.020000	596.740000	1836.020000	642.840000	803.010000	546.010000
54.850000	633.140000	172.210000	596.960000	337.880000	616.030000	497.930000	635.130000	647.000000	654.860000	803.020000	662.150000	983.000000	664.000000	1129.990000	653.950000	1279.960000	646.910000	1435.940000	631.870000	1576.010000	617.870000	1722.940000	596.740000	1835.990000	642.840000	802.940000	546.000000
54.890000	633.160000	172.260000	596.970000	337.920000	616.040000	497.960000	635.140000	647.010000	654.880000	803.040000	662.160000	983.000000	664.010000	1130.030000	653.950000	1279.980000	646.920000	1435.990000	631.890000	1576.010000	617.870000	1723.020000	596.740000	1836.010000	642.850000	803.010000	546.030000
54.900000	633.140000	172.250000	596.920000	337.920000	616.010000	497.960000	635.120000	647.010000	654.880000	803.040000	662.160000	983.030000	664.000000	1130.030000	653.940000	1279.980000	646.920000	1436.000000	631.860000	1576.020000	617.870000	1722.970000	596.750000	1836.010000	642.840000	803.010000	546.020000
54.870000	633.130000	172.260000	596.930000	337.920000	616.010000	497.950000	635.110000	647.010000	654.870000	803.040000	662.160000	983.010000	664.000000	1130.030000	653.950000	1279.980000	646.910000	1435.980000	631.860000	1576.010000	617.870000	1722.980000	596.740000	1836.000000	642.830000	803.000000	546.010000
54.890000	633.130000	172.260000	596.920000	337.940000	616.000000	497.980000	635.090000	647.030000	654.850000	803.050000	662.130000	983.010000	663.990000	1130.030000	653.930000	1280.010000	646.880000	1436.000000	631.840000	1576.020000	617.860000	1722.980000	596.690000	1836.020000	642.820000	803.000000	546.000000
54.890000	633.130000	172.260000	596.890000	337.940000	615.990000	497.970000	635.070000	647.030000	654.820000	803.040000	662.130000	983.010000	663.990000	1130.030000	653.910000	1279.980000	646.860000	1436.010000	631.840000	1576.020000	617.860000	1722.970000	596.650000	1836.010000	642.800000	803.010000	545.990000
54.900000	633.180000	172.260000	597.000000	337.960000	616.060000	497.980000	635.170000	647.040000	654.900000	803.070000	662.210000	983.040000	664.000000	1130.040000	653.960000	1280.000000	646.940000	1436.030000	631.880000	1576.030000	617.880000	1722.970000	596.790000	1836.010000	642.860000	803.040000	546.070000
54.870000	633.110000	172.260000	596.880000	337.930000	615.980000	497.970000	635.070000	647.020000	654.820000	803.050000	662.120000	983.040000	663.950000	1130.050000	653.860000	1279.980000	646.830000	1436.000000	631.830000	1576.030000	617.820000	1722.990000	596.630000	1836.010000	642.790000	803.020000	545.970000
54.850000	633.180000	172.190000	596.980000	337.870000	616.040000	497.930000	635.120000	646.950000	654.900000	802.990000	662.170000	982.930000	664.010000	1129.950000	653.970000	1279.940000	646.940000	1435.960000	631.870000	1575.950000	617.880000	1722.970000	596.670000	1835.980000	642.820000	802.960000	546.020000
54.840000	633.180000	172.210000	596.990000	337.890000	616.050000	497.940000	635.140000	646.960000	654.900000	803.010000	662.180000	982.990000	664.030000	1129.980000	653.970000	1279.950000	646.940000	1435.970000	631.870000	1575.970000	617.880000	1722.970000	596.670000	1836.020000	642.820000	802.970000	546.020000
54.830000	633.180000	172.200000	596.970000	337.880000	616.030000	497.920000	635.130000	646.960000	654.880000	803.000000	662.150000	982.990000	664.020000	1129.970000	653.960000	1279.940000	646.930000	1435.950000	631.870000	1575.970000	617.880000	1722.960000	596.680000	1835.970000	642.820000	802.960000	545.990000
54.840000	633.170000	172.210000	596.970000	337.890000	616.030000	497.940000	635.120000	646.970000	654.870000	803.010000	662.150000	982.990000	664.020000	1130.000000	653.930000	1279.960000	646.900000	1435.980000	631.870000	1575.980000	617.870000	1722.970000	596.700000	1836.010000	642.820000	802.970000	546.010000
54.850000	633.110000	172.230000	596.890000	337.880000	615.940000	497.940000	635.080000	646.990000	654.790000	803.010000	662.130000	982.990000	663.910000	1130.010000	653.920000	1279.960000	646.860000	1435.990000	631.810000	1576.000000	617.820000	1722.960000	596.620000	1836.010000	642.790000	802.970000	545.930000
54.840000	633.110000	172.240000	596.890000	337.880000	615.950000	497.930000	635.070000	646.990000	654.790000	803.020000	662.130000	982.990000	663.920000	1130.010000	653.900000	1279.950000	646.850000	1435.990000	631.820000	1576.010000	617.810000	1722.970000	596.620000	1836.010000	642.780000	802.980000	545.950000
54.840000	633.180000	172.220000	596.990000	337.880000	616.040000	497.930000	635.160000	646.980000	654.910000	803.000000	662.160000	982.990000	664.030000	1130.010000	653.980000	1279.970000	646.920000	1435.970000	631.900000	1575.990000	617.900000	1722.970000	596.680000	1836.000000	642.860000	802.980000	546.020000
54.830000	633.120000	172.220000	596.900000	337.870000	616.000000	497.920000	635.110000	646.970000	654.880000	803.010000	662.150000	982.990000	664.020000	1130.000000	653.960000	1279.970000	646.910000	1435.970000	631.860000	1576.000000	617.840000	1722.970000	596.660000	1836.000000	642.810000	802.980000	546.000000
54.890000	633.120000	172.250000	596.910000	337.920000	615.990000	497.970000	635.090000	647.000000	654.860000	803.030000	662.140000	983.020000	663.990000	1130.030000	653.930000	1279.990000	646.890000	1436.000000	631.830000	1576.020000	617.840000	1722.970000	596.650000	1836.020000	642.800000	802.990000	546.000000
54.890000	633.130000	172.260000	596.910000	337.930000	615.990000	497.980000	635.070000	647.080000	654.850000	803.050000	662.140000	983.030000	663.990000	1130.030000	653.920000	1279.990000	646.870000	1436.030000	631.830000	1576.030000	617.840000	1723.010000	596.660000	1836.060000	642.810000	803.030000	546.000000
54.880000	633.180000	172.250000	597.000000	337.900000	616.040000	497.970000	635.170000	647.000000	654.880000	803.040000	662.180000	983.020000	664.020000	1130.020000	653.940000	1279.980000	646.920000	1436.000000	631.880000	1576.000000	617.900000	1722.970000	596.710000	1836.010000	642.820000	803.020000	546.020000
54.870000	633.180000	172.250000	597.010000	337.930000	616.060000	497.970000	635.170000	647.020000	654.880000	803.050000	662.200000	983.020000	664.040000	1130.030000	653.970000	1280.010000	646.950000	1436.020000	631.890000	1576.010000	617.890000	1722.970000	596.720000	1836.030000	642.830000	803.030000	546.040000
54.860000	633.150000	172.240000	596.960000	337.900000	616.020000	497.950000	635.100000	647.000000	654.870000	803.030000	662.150000	983.010000	664.010000	1130.030000	653.940000	1279.970000	646.910000	1435.990000	631.870000	1576.010000	617.870000	1722.970000	596.720000	1836.020000	642.830000	803.010000	546.020000
54.830000	633.180000	172.220000	596.970000	337.870000	616.030000	497.900000	635.150000	646.990000	654.870000	803.020000	662.170000	982.980000	664.020000	1130.010000	653.970000	1279.940000	646.950000	1435.980000	631.890000	1575.940000	617.880000	1722.970000	596.710000	1836.010000	642.840000	802.980000	546.030000
54.840000	633.140000	172.230000	596.930000	337.900000	616.000000	497.960000	635.100000	647.000000	654.840000	803.010000	662.160000	982.990000	664.010000	1130.000000	653.970000	1279.980000	646.920000	1435.980000	631.870000	1576.010000	617.860000	1722.970000	596.710000	1836.010000	642.820000	802.990000	546.000000
54.850000	633.170000	172.230000	596.960000	337.890000	616.010000	497.940000	635.120000	647.000000	654.850000	803.010000	662.140000	983.010000	663.990000	1130.010000	653.960000	1279.970000	646.890000	1435.980000	631.840000	1576.000000	617.870000	1722.980000	596.700000	1835.990000	642.830000	802.960000	546.000000
54.860000	633.160000	172.240000	596.940000	337.910000	616.000000	497.990000	635.070000	647.010000	654.820000	803.020000	662.130000	983.000000	663.980000	1130.010000	653.890000	1279.980000	646.870000	1435.990000	631.820000	1576.010000	617.850000	1722.970000	596.690000	1836.000000	642.820000	802.980000	545.970000
54.870000	633.160000	172.220000	596.960000	337.920000	616.010000	497.990000	635.100000	647.010000	654.830000	803.040000	662.140000	983.010000	663.980000	1130.010000	653.970000	1279.980000	646.890000	1436.000000	631.840000	1576.020000	617.860000	1722.980000	596.700000	1836.000000	642.820000	802.990000	545.980000
54.830000	633.160000	172.150000	596.980000	337.860000	616.010000	497.920000	635.130000	646.950000	654.850000	802.990000	662.160000	982.980000	664.010000	1129.990000	653.970000	1279.960000	646.910000	1435.970000	631.850000	1575.960000	617.880000	1722.940000	596.700000	1836.000000	642.830000	802.930000	546.010000
54.930000	633.150000	172.260000	596.940000	337.960000	616.010000	498.010000	635.100000	647.050000	654.850000	803.050000	662.150000	983.070000	663.990000	1130.090000	653.970000	1280.000000	646.890000	1436.040000	631.830000	1576.050000	617.860000	1723.030000	596.730000	1836.080000	642.830000	803.040000	546.010000
54.930000	633.150000	172.260000	596.910000	337.960000	616.000000	498.030000	635.080000	647.060000	654.860000	803.090000	662.150000	983.070000	663.980000	1130.080000	653.960000	1280.010000	646.890000	1436.050000	631.810000	1576.050000	617.860000	1723.020000	596.710000	1836.060000	642.830000	803.060000	545.990000
54.910000	633.080000	172.260000	596.820000	337.940000	615.920000	498.000000	635.040000	647.040000	654.780000	803.040000	662.080000	983.050000	663.870000	1130.080000	653.860000	1280.000000	646.850000	1436.050000	631.760000	1576.060000	617.810000	1723.020000	596.710000	1836.050000	642.770000	803.050000	545.950000
54.890000	633.090000	172.250000	596.850000	337.930000	615.940000	497.990000	635.050000	647.030000	654.790000	803.040000	662.110000	983.030000	663.930000	1130.070000	653.860000	1280.010000	646.860000	1436.040000	631.780000	1576.040000	617.820000	1723.030000	596.690000	1836.020000	642.790000	803.050000	545.950000
54.860000	633.140000	172.230000	596.910000	337.900000	615.970000	497.950000	635.080000	647.000000	654.810000	803.020000	662.100000	983.020000	663.930000	1129.980000	653.900000	1280.000000	646.870000	1435.990000	631.840000	1576.030000	617.830000	1722.970000	596.700000	1836.020000	642.810000	802.990000	545.980000
54.880000	633.080000	172.250000	596.810000	337.920000	615.930000	498.000000	635.030000	647.010000	654.770000	803.050000	662.070000	983.030000	663.920000	1130.080000	653.860000	1279.990000	646.810000	1436.030000	631.770000	1576.040000	617.780000	1723.050000	596.570000	1836.030000	642.800000	803.010000	545.870000
54.860000	633.160000	172.240000	596.960000	337.890000	616.030000	497.920000	635.130000	647.000000	654.890000	803.030000	662.190000	983.020000	664.040000	1130.010000	653.980000	1279.960000	646.930000	1435.980000	631.880000	1576.000000	617.870000	1722.950000	596.340000	1835.980000	642.850000	802.960000	545.980000
54.870000	633.090000	172.240000	596.840000	337.900000	615.930000	497.960000	635.030000	647.010000	654.790000	803.020000	662.080000	983.030000	663.890000	1130.040000	653.870000	1279.980000	646.810000	1436.020000	631.770000	1576.010000	617.830000	1722.950000	596.180000	1835.990000	642.790000	802.970000	545.900000
54.870000	633.100000	172.240000	596.860000	337.900000	615.940000	497.960000	635.030000	647.010000	654.790000	803.020000	662.090000	983.030000	663.890000	1130.040000	653.870000	1279.990000	646.820000	1436.010000	631.800000	1576.010000	617.830000	1722.950000	596.290000	1836.020000	642.800000	802.980000	545.940000
54.860000	633.130000	172.230000	596.890000	337.880000	615.990000	497.930000	635.080000	647.000000	654.850000	803.010000	662.130000	983.020000	664.000000	1130.020000	653.890000	1279.960000	646.920000	1435.990000	631.830000	1576.010000	617.840000	1722.940000	596.330000	1836.020000	642.820000	802.960000	545.970000
54.860000	633.090000	172.240000	596.840000	337.890000	615.920000	497.930000	635.030000	646.990000	654.780000	803.000000	662.100000	983.010000	663.910000	1130.010000	653.880000	1279.950000	646.850000	1435.990000	631.810000	1576.010000	617.830000	1722.930000	596.320000	1836.010000	642.810000	802.960000	545.930000
54.870000	633.090000	172.260000	596.820000	337.910000	615.930000	497.940000	635.030000	647.000000	654.770000	803.020000	662.090000	983.020000	663.920000	1130.030000	653.880000	1279.960000	646.850000	1436.010000	631.780000	1576.010000	617.810000	1722.950000	596.250000	1836.010000	642.800000	802.980000	545.940000
54.870000	633.090000	172.250000	596.820000	337.910000	615.930000	497.940000	635.030000	646.990000	654.770000	803.030000	662.090000	983.020000	663.930000	1130.030000	653.880000	1279.960000	646.860000	1435.990000	631.790000	1576.010000	617.810000	1722.940000	596.280000	1836.020000	642.810000	802.980000	545.940000
54.850000	633.080000	172.240000	596.840000	337.890000	615.930000	497.930000	635.030000	646.980000	654.770000	803.000000	662.090000	983.000000	663.930000	1130.010000	653.880000	1279.950000	646.850000	1435.970000	631.790000	1576.000000	617.820000	1722.950000	596.250000	1836.000000	642.810000	802.960000	545.930000
54.850000	633.150000	172.220000	596.950000	337.880000	616.010000	497.940000	635.150000	646.980000	654.890000	803.010000	662.210000	983.000000	664.070000	1129.990000	653.990000	1279.950000	646.970000	1435.970000	631.880000	1575.990000	617.900000	1722.950000	596.440000	1836.000000	642.880000	802.970000	546.030000
54.880000	633.130000	172.250000	596.890000	337.930000	615.970000	497.980000	635.070000	647.000000	654.830000	803.070000	662.120000	983.050000	663.940000	1130.020000	653.910000	1279.980000	646.870000	1436.000000	631.840000	1576.010000	617.850000	1722.950000	596.710000	1836.010000	642.820000	802.990000	545.970000
54.880000	633.120000	172.250000	596.880000	337.920000	615.960000	497.970000	635.050000	647.000000	654.800000	803.040000	662.100000	983.040000	663.940000	1130.000000	653.900000	1279.970000	646.850000	1436.000000	631.780000	1576.010000	617.820000	1722.950000	596.670000	1836.020000	642.790000	803.000000	545.950000
54.860000	633.140000	172.240000	596.920000	337.920000	616.000000	497.950000	635.100000	646.990000	654.890000	803.030000	662.190000	983.020000	664.050000	1129.990000	653.970000	1279.960000	646.940000	1435.990000	631.860000	1576.000000	617.880000	1722.950000	596.730000	1836.020000	642.850000	803.010000	545.970000
54.880000	633.070000	172.240000	596.860000	337.940000	615.940000	497.980000	635.050000	647.000000	654.770000	803.030000	662.090000	983.030000	663.930000	1130.020000	653.880000	1279.970000	646.850000	1436.010000	631.780000	1576.010000	617.840000	1722.950000	596.690000	1836.030000	642.800000	803.020000	545.930000
54.860000	633.090000	172.240000	596.870000	337.900000	615.970000	497.960000	635.050000	646.980000	654.810000	803.010000	662.110000	983.010000	663.950000	1129.990000	653.900000	1279.960000	646.860000	1435.980000	631.820000	1576.010000	617.850000	1722.950000	596.700000	1836.000000	642.840000	803.000000	545.950000
54.880000	633.080000	172.250000	596.850000	337.900000	615.940000	497.960000	635.050000	646.980000	654.820000	803.020000	662.120000	983.010000	663.950000	1130.000000	653.900000	1279.960000	646.850000	1435.990000	631.820000	1576.010000	617.850000	1722.950000	596.720000	1836.010000	642.820000	802.990000	545.950000
54.860000	633.070000	172.230000	596.790000	337.890000	615.920000	497.940000	635.020000	646.980000	654.790000	803.010000	662.090000	983.010000	663.940000	1129.990000	653.890000	1279.960000	646.840000	1435.990000	631.810000	1575.990000	617.840000	1722.950000	596.680000	1836.010000	642.810000	802.980000	545.950000
54.880000	633.090000	172.240000	596.880000	337.930000	615.950000	497.990000	635.060000	647.010000	654.810000	803.070000	662.110000	983.050000	663.950000	1130.020000	653.890000	1279.990000	646.850000	1436.010000	631.810000	1576.030000	617.830000	1722.960000	596.690000	1836.030000	642.820000	803.050000	545.960000
54.900000	633.140000	172.250000	596.910000	337.940000	615.970000	498.000000	635.070000	647.020000	654.820000	803.070000	662.130000	983.060000	663.950000	1130.030000	653.900000	1279.980000	646.870000	1436.010000	631.830000	1576.030000	617.850000	1722.950000	596.690000	1836.010000	642.820000	803.010000	545.970000
54.890000	633.100000	172.250000	596.870000	337.910000	615.930000	497.970000	635.010000	647.000000	654.730000	803.050000	662.080000	983.050000	663.890000	1130.040000	653.800000	1279.980000	646.840000	1436.010000	631.760000	1576.030000	617.790000	1722.960000	596.550000	1836.030000	642.750000	803.010000	545.910000
54.890000	633.180000	172.240000	596.980000	337.910000	616.030000	497.960000	635.130000	647.000000	654.850000	803.050000	662.170000	983.040000	664.030000	1130.030000	653.950000	1279.990000	646.930000	1436.010000	631.850000	1576.020000	617.850000	1722.950000	596.320000	1836.020000	642.840000	803.010000	546.020000
54.870000	633.100000	172.220000	596.830000	337.870000	615.940000	497.920000	635.020000	646.970000	654.770000	802.980000	662.090000	982.980000	663.880000	1129.980000	653.840000	1279.940000	646.840000	1435.990000	631.770000	1576.000000	617.810000	1722.980000	596.170000	1836.010000	642.750000	802.960000	545.930000
54.890000	633.100000	172.240000	596.920000	337.930000	616.010000	497.980000	635.070000	647.000000	654.830000	803.050000	662.170000	983.020000	663.980000	1130.000000	653.960000	1279.960000	646.920000	1436.020000	631.820000	1576.000000	617.880000	1722.990000	596.360000	1836.000000	642.820000	802.980000	545.970000
54.880000	633.110000	172.250000	596.900000	337.930000	615.990000	497.980000	635.060000	647.000000	654.830000	803.040000	662.160000	983.020000	663.980000	1130.010000	653.960000	1279.960000	646.920000	1436.000000	631.830000	1576.000000	617.880000	1723.000000	596.360000	1836.000000	642.830000	802.990000	545.990000
54.810000	633.090000	172.190000	596.820000	337.850000	615.940000	497.910000	635.040000	646.950000	654.800000	802.950000	662.110000	982.940000	663.950000	1129.940000	653.870000	1279.940000	646.880000	1435.940000	631.810000	1575.980000	617.850000	1722.940000	596.220000	1835.950000	642.810000	802.960000	545.940000
54.880000	633.160000	172.200000	596.940000	337.900000	616.020000	497.950000	635.100000	646.970000	654.820000	803.010000	662.160000	983.010000	663.980000	1129.990000	653.980000	1279.970000	646.930000	1435.980000	631.860000	1575.990000	617.870000	1722.940000	596.420000	1835.990000	642.820000	802.980000	546.030000
54.850000	633.130000	172.210000	596.910000	337.880000	616.000000	497.940000	635.080000	646.970000	654.830000	803.000000	662.130000	983.000000	663.970000	1129.990000	653.950000	1279.940000	646.880000	1435.960000	631.820000	1575.990000	617.830000	1722.930000	596.680000	1835.980000	642.810000	802.940000	545.960000
54.860000	633.130000	172.230000	596.930000	337.920000	616.010000	497.940000	635.080000	646.990000	654.840000	803.040000	662.150000	983.010000	663.970000	1130.000000	653.940000	1279.970000	646.920000	1435.980000	631.850000	1575.990000	617.870000	1722.940000	596.700000	1835.980000	642.820000	802.970000	545.980000
54.840000	633.150000	172.220000	596.950000	337.890000	616.020000	497.940000	635.140000	647.000000	654.870000	803.030000	662.210000	983.000000	664.020000	1130.000000	653.960000	1279.960000	646.950000	1435.970000	631.850000	1575.980000	617.880000	1722.990000	596.840000	1835.990000	642.880000	802.960000	546.010000
54.840000	633.150000	172.220000	596.910000	337.910000	615.990000	497.940000	635.060000	647.000000	654.810000	803.020000	662.130000	983.020000	663.960000	1130.000000	653.910000	1279.960000	646.870000	1435.980000	631.810000	1575.990000	617.790000	1722.950000	596.690000	1835.990000	642.810000	802.960000	545.970000
54.840000	633.220000	172.210000	597.040000	337.910000	616.090000	497.940000	635.180000	647.000000	654.930000	803.030000	662.260000	983.000000	664.100000	1129.990000	654.020000	1279.950000	646.980000	1435.960000	631.910000	1575.980000	617.900000	1722.970000	596.820000	1835.970000	642.870000	802.970000	546.070000
54.840000	633.150000	172.210000	596.970000	337.900000	616.070000	497.930000	635.170000	647.000000	654.920000	803.030000	662.240000	983.000000	664.080000	1129.990000	654.000000	1279.950000	646.970000	1435.960000	631.900000	1575.980000	617.900000	1722.960000	596.820000	1835.980000	642.880000	802.970000	546.040000
54.910000	633.130000	172.220000	596.920000	337.940000	615.990000	498.000000	635.080000	647.020000	654.830000	803.050000	662.130000	983.060000	663.930000	1130.010000	653.890000	1280.010000	646.850000	1436.030000	631.800000	1576.010000	617.820000	1722.990000	596.720000	1836.000000	642.810000	803.020000	545.940000
54.900000	633.140000	172.230000	596.940000	337.920000	616.010000	497.980000	635.100000	647.030000	654.860000	803.050000	662.150000	983.030000	663.950000	1130.010000	653.920000	1279.980000	646.900000	1436.010000	631.820000	1576.010000	617.850000	1722.980000	596.690000	1836.000000	642.820000	803.000000	545.990000
54.910000	633.150000	172.230000	596.940000	337.950000	616.010000	498.000000	635.100000	647.040000	654.850000	803.070000	662.160000	983.060000	663.970000	1130.030000	653.930000	1279.990000	646.890000	1436.020000	631.820000	1576.020000	617.850000	1722.980000	596.700000	1836.020000	642.820000	803.010000	545.980000
54.840000	633.150000	172.230000	596.910000	337.880000	615.980000	497.940000	635.080000	647.000000	654.820000	803.030000	662.130000	982.980000	663.970000	1130.010000	653.920000	1279.970000	646.890000	1435.980000	631.810000	1576.020000	617.840000	1722.960000	596.710000	1836.010000	642.820000	803.000000	545.990000
54.850000	633.140000	172.230000	596.910000	337.900000	616.000000	497.940000	635.080000	647.000000	654.830000	803.030000	662.150000	983.000000	663.970000	1130.010000	653.930000	1279.960000	646.910000	1435.990000	631.820000	1576.010000	617.880000	1722.970000	596.730000	1836.000000	642.830000	802.990000	546.000000
54.910000	633.090000	172.260000	596.850000	337.950000	615.950000	497.990000	635.030000	647.030000	654.810000	803.070000	662.130000	983.060000	663.950000	1130.090000	653.890000	1280.000000	646.850000	1436.020000	631.790000	1576.040000	617.820000	1722.970000	596.690000	1836.030000	642.770000	803.050000	545.960000
54.900000	633.100000	172.250000	596.870000	337.900000	615.970000	497.960000	635.050000	647.020000	654.810000	803.040000	662.130000	983.020000	663.940000	1130.000000	653.880000	1279.970000	646.840000	1436.000000	631.800000	1576.030000	617.810000	1722.980000	596.700000	1836.020000	642.780000	803.000000	545.950000
54.910000	633.190000	172.260000	596.970000	337.960000	616.040000	498.000000	635.100000	647.040000	654.860000	803.090000	662.160000	983.060000	663.970000	1130.080000	653.980000	1280.020000	646.920000	1436.050000	631.850000	1576.030000	617.850000	1722.970000	596.710000	1836.030000	642.840000	803.030000	546.040000
54.930000	633.130000	172.270000	596.900000	337.970000	615.970000	498.040000	635.060000	647.060000	654.810000	803.100000	662.120000	983.080000	663.960000	1130.090000	653.860000	1280.040000	646.850000	1436.050000	631.750000	1576.070000	617.810000	1722.990000	596.630000	1836.040000	642.780000	803.020000	545.950000
54.950000	633.170000	172.290000	596.980000	337.990000	616.030000	498.040000	635.120000	647.090000	654.870000	803.110000	662.160000	983.080000	663.960000	1130.100000	653.920000	1280.030000	646.910000	1436.060000	631.810000	1576.070000	617.830000	1723.030000	596.710000	1836.090000	642.840000	803.060000	546.020000
54.920000	633.200000	172.260000	597.000000	337.970000	616.060000	498.000000	635.150000	647.060000	654.940000	803.070000	662.200000	983.060000	664.080000	1130.080000	653.990000	1279.990000	646.950000	1436.040000	631.880000	1576.040000	617.900000	1723.040000	596.710000	1836.040000	642.860000	803.050000	546.040000
54.820000	633.130000	172.190000	596.920000	337.890000	615.990000	497.910000	635.090000	646.960000	654.830000	802.990000	662.160000	982.970000	663.970000	1129.990000	653.910000	1279.940000	646.900000	1435.980000	631.830000	1575.980000	617.850000	1722.960000	596.730000	1835.990000	642.840000	802.940000	545.990000
54.920000	633.160000	172.270000	596.990000	337.970000	616.050000	498.010000	635.130000	647.060000	654.910000	803.090000	662.180000	983.060000	663.980000	1130.100000	653.910000	1280.000000	646.940000	1436.030000	631.870000	1576.040000	617.900000	1722.990000	596.730000	1836.030000	642.840000	803.060000	546.010000
54.900000	633.130000	172.260000	596.880000	337.940000	615.960000	497.960000	635.070000	647.030000	654.810000	803.050000	662.110000	983.030000	663.970000	1130.070000	653.910000	1279.990000	646.880000	1436.010000	631.810000	1576.030000	617.810000	1722.990000	596.670000	1836.040000	642.810000	803.030000	545.940000
54.880000	633.160000	172.240000	596.970000	337.930000	616.040000	497.960000	635.130000	647.010000	654.860000	803.060000	662.180000	983.000000	663.980000	1130.060000	653.920000	1279.970000	646.910000	1436.000000	631.860000	1576.010000	617.890000	1722.970000	596.740000	1836.000000	642.830000	803.020000	546.020000
54.940000	633.170000	172.290000	596.970000	337.990000	616.040000	498.050000	635.140000	647.110000	654.890000	803.120000	662.200000	983.090000	663.990000	1130.070000	653.940000	1280.040000	646.930000	1436.050000	631.870000	1576.080000	617.870000	1723.040000	596.740000	1836.070000	642.840000	803.080000	546.030000
54.860000	633.150000	172.220000	596.940000	337.910000	616.010000	497.940000	635.110000	647.000000	654.870000	803.030000	662.160000	983.010000	663.990000	1129.990000	653.940000	1279.970000	646.870000	1436.010000	631.830000	1575.990000	617.800000	1722.980000	596.740000	1835.990000	642.830000	803.010000	545.950000
54.860000	633.160000	172.230000	596.970000	337.920000	616.030000	497.970000	635.120000	647.010000	654.880000	803.050000	662.180000	983.030000	664.010000	1130.000000	653.950000	1279.960000	646.910000	1436.010000	631.840000	1576.010000	617.900000	1722.970000	596.720000	1836.000000	642.840000	803.020000	546.020000
54.900000	633.150000	172.250000	596.890000	337.970000	616.000000	498.010000	635.080000	647.030000	654.860000	803.060000	662.170000	983.040000	664.000000	1130.040000	653.950000	1280.010000	646.880000	1436.030000	631.830000	1576.020000	617.870000	1723.030000	596.720000	1836.010000	642.840000	803.040000	545.990000
54.870000	633.140000	172.270000	596.930000	337.930000	616.020000	497.950000	635.100000	646.990000	654.840000	803.010000	662.150000	982.980000	664.000000	1130.020000	653.920000	1279.950000	646.880000	1436.010000	631.840000	1575.980000	617.850000	1722.980000	596.700000	1836.010000	642.800000	803.000000	545.990000
54.880000	633.140000	172.270000	596.930000	337.930000	616.020000	497.960000	635.090000	647.000000	654.850000	803.030000	662.160000	982.990000	663.990000	1130.010000	653.940000	1279.950000	646.880000	1436.020000	631.840000	1575.990000	617.850000	1722.990000	596.710000	1836.020000	642.810000	803.000000	545.980000
54.960000	633.140000	172.300000	596.920000	337.980000	616.010000	498.030000	635.070000	647.070000	654.850000	803.110000	662.150000	983.040000	663.970000	1130.120000	653.920000	1280.020000	646.870000	1436.060000	631.800000	1576.030000	617.850000	1723.050000	596.640000	1836.060000	642.790000	803.080000	545.920000
54.960000	633.090000	172.300000	596.860000	338.000000	615.970000	498.040000	635.030000	647.070000	654.770000	803.110000	662.070000	983.070000	663.870000	1130.110000	653.830000	1280.030000	646.790000	1436.100000	631.750000	1576.050000	617.790000	1723.040000	596.500000	1836.060000	642.770000	803.090000	545.910000
54.920000	633.150000	172.280000	596.920000	337.940000	616.020000	497.990000	635.110000	647.050000	654.870000	803.070000	662.170000	983.060000	664.010000	1130.060000	653.950000	1280.000000	646.890000	1436.030000	631.860000	1576.000000	617.850000	1722.990000	596.280000	1836.030000	642.840000	803.060000	545.980000
54.920000	633.110000	172.290000	596.880000	337.970000	615.990000	498.030000	635.060000	647.070000	654.840000	803.080000	662.120000	983.070000	663.970000	1130.090000	653.920000	1280.020000	646.850000	1436.070000	631.790000	1576.030000	617.840000	1723.000000	596.220000	1836.050000	642.770000	803.050000	545.960000
54.930000	633.160000	172.280000	596.970000	337.970000	616.060000	498.020000	635.120000	647.060000	654.930000	803.080000	662.190000	983.060000	664.040000	1130.080000	653.950000	1280.020000	646.960000	1436.050000	631.860000	1576.020000	617.870000	1723.050000	596.390000	1836.050000	642.840000	803.060000	546.040000
54.910000	633.150000	172.280000	596.910000	337.940000	616.020000	497.980000	635.100000	647.030000	654.840000	803.060000	662.160000	983.050000	663.990000	1130.060000	653.940000	1280.000000	646.900000	1436.020000	631.830000	1576.020000	617.860000	1723.030000	596.770000	1836.040000	642.820000	803.050000	545.970000
54.850000	633.170000	172.200000	596.980000	337.880000	616.050000	497.930000	635.120000	647.000000	654.870000	803.010000	662.200000	983.010000	664.050000	1129.990000	653.980000	1279.940000	646.940000	1435.980000	631.850000	1575.990000	617.860000	1722.950000	596.750000	1836.030000	642.830000	802.960000	546.030000
54.940000	633.100000	172.290000	596.870000	337.980000	615.960000	498.020000	635.030000	647.090000	654.770000	803.090000	662.100000	983.080000	663.930000	1130.080000	653.860000	1280.030000	646.830000	1436.070000	631.760000	1576.070000	617.780000	1723.020000	596.610000	1836.060000	642.760000	803.080000	545.920000
54.930000	633.180000	172.280000	596.960000	337.960000	616.040000	498.020000	635.130000	647.080000	654.890000	803.080000	662.190000	983.060000	664.040000	1130.060000	653.970000	1280.010000	646.910000	1436.040000	631.850000	1576.010000	617.880000	1723.010000	596.770000	1836.040000	642.830000	803.080000	545.960000
54.860000	633.150000	172.200000	596.940000	337.900000	616.020000	497.960000	635.090000	646.970000	654.860000	803.020000	662.150000	983.000000	664.010000	1129.980000	653.900000	1279.960000	646.880000	1435.980000	631.830000	1576.000000	617.870000	1722.980000	596.720000	1835.970000	642.830000	802.970000	545.940000
54.920000	633.170000	172.280000	596.960000	337.950000	616.030000	498.010000	635.130000	647.080000	654.870000	803.080000	662.180000	983.060000	664.000000	1130.070000	653.910000	1280.020000	646.900000	1436.040000	631.820000	1576.000000	617.860000	1722.980000	596.760000	1836.050000	642.820000	803.050000	546.010000
54.830000	633.160000	172.200000	596.930000	337.880000	615.990000	497.940000	635.060000	646.970000	654.830000	803.010000	662.130000	982.980000	663.950000	1129.990000	653.880000	1279.980000	646.820000	1435.990000	631.790000	1575.990000	617.800000	1722.970000	596.680000	1835.970000	642.820000	802.950000	545.940000
54.840000	633.170000	172.210000	596.960000	337.900000	616.000000	497.960000	635.090000	647.000000	654.840000	803.020000	662.140000	983.000000	663.980000	1130.000000	653.920000	1279.980000	646.860000	1435.990000	631.790000	1575.990000	617.810000	1722.970000	596.680000	1835.990000	642.820000	803.000000	545.990000
54.860000	633.190000	172.230000	596.990000	337.920000	616.070000	497.950000	635.130000	647.010000	654.870000	803.040000	662.200000	983.040000	664.000000	1130.020000	653.950000	1279.960000	646.910000	1436.010000	631.830000	1576.000000	617.860000	1722.980000	596.790000	1835.990000	642.830000	803.020000	546.010000
54.850000	633.120000	172.240000	596.870000	337.920000	615.980000	497.960000	635.040000	647.010000	654.750000	803.040000	662.080000	983.030000	663.890000	1130.020000	653.850000	1279.980000	646.800000	1436.020000	631.760000	1576.010000	617.790000	1722.990000	596.640000	1836.000000	642.770000	803.010000	545.940000
54.880000	633.190000	172.260000	597.010000	337.940000	616.080000	498.030000	635.150000	647.010000	654.890000	803.070000	662.210000	983.060000	664.030000	1130.030000	653.990000	1280.010000	646.930000	1436.020000	631.880000	1576.000000	617.890000	1722.980000	596.790000	1836.050000	642.840000	803.070000	546.040000
54.770000	633.190000	172.180000	596.990000	337.860000	616.070000	497.910000	635.150000	646.990000	654.890000	802.970000	662.190000	982.960000	664.040000	1130.000000	653.980000	1279.940000	646.910000	1435.970000	631.880000	1575.950000	617.900000	1722.950000	596.800000	1835.960000	642.840000	802.930000	546.030000
54.880000	633.180000	172.260000	596.970000	337.920000	616.040000	497.970000	635.110000	647.020000	654.860000	803.060000	662.180000	983.040000	664.030000	1130.030000	653.970000	1279.980000	646.890000	1436.030000	631.830000	1575.990000	617.880000	1723.000000	596.670000	1836.040000	642.840000	803.050000	546.010000
54.880000	633.180000	172.260000	596.960000	337.920000	616.030000	497.970000	635.110000	647.020000	654.860000	803.070000	662.170000	983.040000	664.010000	1130.030000	653.950000	1279.990000	646.850000	1436.030000	631.820000	1576.000000	617.840000	1722.980000	596.660000	1836.060000	642.780000	803.030000	546.000000
54.880000	633.160000	172.250000	596.920000	337.930000	616.010000	497.970000	635.080000	647.020000	654.830000	803.060000	662.150000	983.030000	664.000000	1130.030000	653.900000	1279.990000	646.840000	1436.020000	631.820000	1576.000000	617.830000	1722.970000	596.660000	1836.040000	642.780000	803.020000	545.990000
54.870000	633.160000	172.250000	596.960000	337.940000	616.060000	497.990000	635.130000	647.020000	654.870000	803.070000	662.190000	983.020000	664.020000	1130.030000	653.960000	1279.990000	646.870000	1436.010000	631.880000	1576.000000	617.860000	1722.980000	596.780000	1836.050000	642.840000	803.030000	546.030000
54.850000	633.150000	172.240000	596.940000	337.920000	616.020000	497.960000	635.110000	647.000000	654.860000	803.050000	662.170000	983.000000	664.020000	1130.030000	653.950000	1279.980000	646.880000	1436.000000	631.870000	1576.000000	617.860000	1722.990000	596.770000	1836.020000	642.850000	803.010000	546.030000
54.900000	633.120000	172.260000	596.910000	337.950000	615.990000	497.980000	635.080000	647.080000	654.850000	803.060000	662.150000	983.040000	664.000000	1130.090000	653.900000	1280.000000	646.840000	1436.030000	631.830000	1576.020000	617.820000	1723.060000	596.660000	1836.040000	642.800000	803.060000	546.000000
54.880000	633.120000	172.250000	596.930000	337.940000	616.010000	497.990000	635.080000	647.040000	654.830000	803.060000	662.160000	983.040000	664.000000	1130.070000	653.900000	1279.990000	646.860000	1436.020000	631.820000	1576.020000	617.830000	1723.000000	596.680000	1836.040000	642.810000	803.040000	546.000000
54.880000	633.130000	172.250000	596.940000	337.930000	616.000000	497.990000	635.070000	647.030000	654.830000	803.060000	662.140000	983.050000	664.000000	1130.060000	653.900000	1280.000000	646.840000	1436.020000	631.810000	1576.030000	617.820000	1723.010000	596.690000	1836.040000	642.810000	803.040000	545.990000
54.850000	633.130000	172.240000	596.930000	337.910000	616.000000	497.950000	635.080000	647.000000	654.820000	803.020000	662.140000	982.990000	664.000000	1129.990000	653.910000	1279.970000	646.850000	1436.010000	631.820000	1576.010000	617.820000	1722.990000	596.670000	1836.000000	642.810000	803.000000	545.990000
54.860000	633.130000	172.250000	596.920000	337.920000	616.000000	497.980000	635.060000	647.020000	654.830000	803.050000	662.140000	983.030000	664.000000	1130.050000	653.900000	1279.980000	646.870000	1436.020000	631.830000	1576.030000	617.820000	1723.000000	596.680000	1836.040000	642.820000	803.020000	546.000000
54.790000	633.150000	172.160000	596.970000	337.870000	616.020000	497.890000	635.110000	646.940000	654.900000	802.990000	662.180000	982.960000	664.060000	1129.950000	653.950000	1279.940000	646.900000	1435.950000	631.880000	1575.960000	617.850000	1722.930000	596.710000	1835.980000	642.880000	802.950000	546.020000
54.930000	633.080000	172.260000	596.830000	337.940000	615.930000	497.990000	635.010000	647.030000	654.740000	803.040000	662.080000	983.020000	663.860000	1130.070000	653.800000	1280.020000	646.740000	1436.040000	631.760000	1576.030000	617.790000	1723.000000	596.560000	1836.040000	642.750000	803.030000	545.900000
54.780000	633.160000	172.190000	596.950000	337.840000	616.020000	497.910000	635.110000	646.950000	654.860000	802.970000	662.160000	982.990000	664.000000	1129.960000	653.920000	1279.950000	646.890000	1435.950000	631.840000	1575.950000	617.880000	1722.930000	596.300000	1835.960000	642.810000	802.930000	545.990000
54.790000	633.160000	172.200000	596.920000	337.850000	616.020000	497.930000	635.090000	646.960000	654.860000	802.980000	662.150000	982.980000	663.970000	1129.980000	653.920000	1279.940000	646.870000	1435.970000	631.790000	1575.950000	617.880000	1722.930000	596.250000	1835.950000	642.810000	802.940000	545.980000
54.920000	633.130000	172.280000	596.900000	337.950000	615.990000	497.990000	635.080000	647.050000	654.850000	803.050000	662.160000	983.050000	663.970000	1130.060000	653.920000	1280.000000	646.880000	1436.030000	631.820000	1576.030000	617.860000	1723.000000	596.230000	1836.040000	642.810000	803.040000	545.960000
54.910000	633.070000	172.280000	596.870000	337.940000	615.980000	498.000000	635.080000	647.040000	654.840000	803.060000	662.140000	983.040000	663.950000	1130.060000	653.910000	1280.000000	646.850000	1436.030000	631.790000	1576.020000	617.840000	1723.000000	596.240000	1836.030000	642.810000	803.040000	545.950000
54.850000	633.070000	172.250000	596.840000	337.890000	615.960000	497.970000	635.070000	647.020000	654.840000	803.000000	662.120000	983.010000	663.940000	1130.030000	653.890000	1279.950000	646.840000	1435.990000	631.800000	1575.990000	617.840000	1723.010000	596.250000	1836.030000	642.790000	802.990000	545.940000
54.860000	633.090000	172.260000	596.860000	337.920000	615.980000	497.980000	635.070000	647.020000	654.830000	803.050000	662.120000	983.030000	663.940000	1130.040000	653.900000	1279.990000	646.850000	1436.020000	631.780000	1575.990000	617.840000	1723.020000	596.220000	1836.030000	642.790000	803.000000	545.930000
54.740000	633.090000	172.170000	596.880000	337.800000	615.970000	497.860000	635.070000	646.920000	654.830000	802.950000	662.120000	982.920000	663.950000	1129.940000	653.900000	1279.900000	646.860000	1435.910000	631.830000	1575.910000	617.850000	1722.930000	596.230000	1835.940000	642.810000	802.890000	545.950000
54.850000	633.090000	172.200000	596.860000	337.870000	615.980000	497.900000	635.060000	646.950000	654.820000	802.980000	662.110000	982.960000	663.940000	1129.990000	653.890000	1279.940000	646.840000	1435.950000	631.800000	1575.980000	617.840000	1722.950000	596.240000	1835.980000	642.800000	802.960000	545.960000
54.860000	633.130000	172.250000	596.890000	337.910000	615.990000	497.960000	635.100000	647.030000	654.840000	803.040000	662.160000	983.010000	663.970000	1130.060000	653.910000	1279.990000	646.870000	1436.000000	631.820000	1576.000000	617.840000	1723.010000	596.310000	1836.030000	642.810000	803.010000	545.980000
54.840000	633.130000	172.240000	596.920000	337.880000	616.020000	497.940000	635.110000	647.000000	654.850000	803.030000	662.170000	983.010000	663.980000	1130.030000	653.920000	1279.950000	646.890000	1435.980000	631.850000	1575.990000	617.850000	1722.970000	596.320000	1836.030000	642.830000	802.990000	546.040000
54.940000	633.130000	172.280000	596.920000	337.940000	615.990000	497.990000	635.090000	647.070000	654.850000	803.070000	662.160000	983.030000	663.970000	1130.040000	653.910000	1279.990000	646.890000	1436.030000	631.830000	1576.020000	617.860000	1723.030000	596.330000	1836.040000	642.810000	803.050000	545.990000
54.930000	633.120000	172.270000	596.890000	337.940000	615.990000	497.990000	635.090000	647.070000	654.840000	803.080000	662.150000	983.040000	663.970000	1130.070000	653.900000	1279.980000	646.870000	1436.040000	631.800000	1576.020000	617.850000	1723.020000	596.310000	1836.030000	642.810000	803.050000	545.980000
54.920000	633.110000	172.270000	596.900000	337.930000	615.990000	497.990000	635.080000	647.040000	654.830000	803.060000	662.160000	983.040000	663.970000	1130.070000	653.890000	1279.980000	646.880000	1436.030000	631.820000	1576.010000	617.850000	1723.030000	596.300000	1836.030000	642.810000	803.040000	545.990000
54.920000	633.110000	172.260000	596.880000	337.920000	616.000000	497.980000	635.090000	647.040000	654.840000	803.050000	662.150000	983.030000	663.970000	1130.070000	653.910000	1279.980000	646.880000	1436.020000	631.820000	1576.020000	617.860000	1723.030000	596.290000	1836.020000	642.810000	803.030000	545.980000
54.880000	633.070000	172.230000	596.840000	337.880000	615.940000	497.960000	635.070000	647.020000	654.830000	803.030000	662.140000	983.010000	663.960000	1130.050000	653.910000	1279.970000	646.890000	1436.000000	631.830000	1576.020000	617.860000	1723.030000	596.300000	1836.010000	642.820000	803.010000	545.960000
54.870000	633.070000	172.230000	596.850000	337.890000	615.950000	497.950000	635.080000	647.010000	654.830000	803.030000	662.170000	983.000000	664.000000	1130.030000	653.980000	1279.970000	646.960000	1435.980000	631.910000	1576.010000	617.900000	1723.020000	596.480000	1836.020000	642.890000	803.000000	546.040000
54.870000	633.000000	172.240000	596.680000	337.860000	615.850000	497.950000	634.970000	647.000000	654.710000	803.020000	662.080000	983.030000	663.900000	1130.040000	653.890000	1279.960000	646.840000	1436.020000	631.810000	1576.010000	617.810000	1723.010000	596.730000	1836.010000	642.810000	803.000000	545.930000
54.870000	633.040000	172.260000	596.770000	337.900000	615.930000	497.960000	635.010000	647.010000	654.790000	803.050000	662.150000	983.030000	664.010000	1130.040000	653.920000	1279.970000	646.890000	1436.030000	631.860000	1576.010000	617.870000	1723.010000	596.730000	1836.030000	642.830000	803.010000	545.980000
54.880000	633.000000	172.260000	596.690000	337.910000	615.920000	497.960000	635.020000	647.010000	654.800000	803.050000	662.140000	983.010000	663.990000	1130.040000	653.920000	1279.960000	646.890000	1436.020000	631.850000	1576.010000	617.860000	1723.000000	596.750000	1836.040000	642.830000	803.010000	545.980000
54.900000	633.000000	172.270000	596.690000	337.930000	615.890000	497.990000	635.000000	647.020000	654.780000	803.070000	662.140000	983.020000	663.970000	1130.050000	653.920000	1279.970000	646.890000	1436.040000	631.850000	1576.020000	617.860000	1723.010000	596.770000	1836.050000	642.830000	803.010000	545.980000
54.870000	633.030000	172.290000	596.740000	337.910000	615.920000	497.960000	635.050000	647.000000	654.830000	803.030000	662.190000	983.000000	664.010000	1130.040000	653.940000	1279.960000	646.920000	1436.010000	631.880000	1576.010000	617.900000	1722.990000	596.770000	1836.020000	642.880000	803.010000	545.990000
54.910000	633.000000	172.290000	596.720000	337.940000	615.910000	498.000000	635.030000	647.010000	654.800000	803.060000	662.160000	983.050000	663.970000	1130.050000	653.940000	1280.000000	646.910000	1436.040000	631.840000	1576.020000	617.860000	1722.990000	596.770000	1836.030000	642.830000	803.040000	545.990000
54.900000	633.000000	172.280000	596.710000	337.910000	615.900000	497.950000	635.010000	647.010000	654.780000	803.030000	662.130000	983.030000	663.970000	1130.040000	653.920000	1279.990000	646.900000	1436.020000	631.820000	1576.020000	617.860000	1722.990000	596.770000	1836.040000	642.830000	803.000000	545.970000
54.900000	633.040000	172.280000	596.730000	337.900000	615.920000	497.950000	635.040000	647.010000	654.790000	803.040000	662.150000	983.020000	663.990000	1130.040000	653.930000	1279.990000	646.900000	1436.030000	631.830000	1576.020000	617.860000	1722.990000	596.760000	1836.030000	642.840000	803.010000	545.990000
54.920000	633.050000	172.280000	596.760000	337.910000	615.920000	497.980000	635.050000	647.020000	654.830000	803.070000	662.160000	983.030000	663.990000	1130.050000	653.940000	1279.990000	646.920000	1436.040000	631.850000	1576.020000	617.880000	1722.990000	596.770000	1836.010000	642.850000	803.010000	546.010000
54.920000	633.060000	172.300000	596.800000	337.930000	615.930000	498.000000	635.070000	647.030000	654.840000	803.070000	662.190000	983.040000	664.010000	1130.050000	653.950000	1280.000000	646.920000	1436.040000	631.860000	1576.030000	617.890000	1722.990000	596.770000	1836.040000	642.840000	803.040000	546.030000
54.940000	633.060000	172.300000	596.780000	337.930000	615.930000	498.010000	635.050000	647.040000	654.820000	803.080000	662.170000	983.060000	663.980000	1130.070000	653.940000	1280.000000	646.920000	1436.050000	631.850000	1576.030000	617.890000	1722.990000	596.770000	1836.030000	642.840000	803.040000	546.020000
55.040000	633.050000	172.360000	596.790000	338.020000	615.950000	498.080000	635.060000	647.140000	654.840000	803.160000	662.190000	983.120000	664.000000	1130.150000	653.930000	1280.070000	646.930000	1436.090000	631.860000	1576.110000	617.880000	1723.060000	596.790000	1836.110000	642.840000	803.110000	546.030000
55.010000	633.050000	172.360000	596.780000	337.990000	615.930000	498.070000	635.060000	647.100000	654.840000	803.130000	662.170000	983.090000	663.990000	1130.140000	653.930000	1280.030000	646.910000	1436.080000	631.850000	1576.090000	617.870000	1723.060000	596.780000	1836.100000	642.840000	803.100000	546.020000
54.980000	633.010000	172.320000	596.710000	337.990000	615.890000	498.050000	635.020000	647.070000	654.780000	803.080000	662.130000	983.090000	663.930000	1130.100000	653.900000	1280.030000	646.860000	1436.070000	631.800000	1576.050000	617.840000	1723.020000	596.660000	1836.080000	642.830000	803.070000	545.970000
54.980000	632.950000	172.340000	596.570000	337.990000	615.850000	498.060000	635.010000	647.080000	654.780000	803.100000	662.130000	983.100000	663.940000	1130.090000	653.920000	1280.030000	646.880000	1436.060000	631.820000	1576.060000	617.860000	1723.030000	596.770000	1836.100000	642.850000	803.090000	545.990000
54.960000	632.930000	172.290000	596.120000	337.940000	615.810000	498.000000	634.980000	647.040000	654.780000	803.040000	662.130000	983.060000	663.960000	1130.070000	653.930000	1280.000000	646.890000	1436.010000	631.840000	1576.010000	617.870000	1723.000000	596.790000	1836.050000	642.860000	803.030000	545.990000
55.000000	632.980000	172.290000	596.220000	337.990000	615.910000	498.060000	635.060000	647.060000	654.870000	803.100000	662.170000	983.100000	664.030000	1130.140000	654.000000	1280.040000	646.970000	1436.060000	631.920000	1576.050000	617.940000	1723.010000	596.870000	1836.050000	642.930000	803.060000	546.040000
54.930000	633.010000	172.280000	596.260000	337.920000	615.920000	498.000000	635.060000	647.020000	654.860000	803.060000	662.220000	983.040000	664.030000	1130.030000	654.010000	1280.000000	646.970000	1436.010000	631.910000	1576.000000	617.930000	1723.000000	596.870000	1836.020000	642.890000	803.050000	546.030000
54.990000	632.990000	172.290000	596.240000	338.000000	615.890000	498.020000	635.040000	647.030000	654.790000	803.070000	662.130000	983.060000	663.970000	1130.110000	653.900000	1280.000000	646.900000	1436.040000	631.840000	1576.060000	617.850000	1723.010000	596.770000	1836.070000	642.860000	803.060000	546.000000
54.990000	632.990000	172.300000	596.240000	337.980000	615.890000	498.040000	635.030000	647.060000	654.810000	803.080000	662.150000	983.070000	663.980000	1130.110000	653.930000	1280.020000	646.920000	1436.060000	631.860000	1576.070000	617.860000	1723.000000	596.860000	1836.060000	642.880000	803.070000	546.010000
54.950000	632.930000	172.290000	596.120000	337.940000	615.800000	498.010000	634.960000	647.030000	654.760000	803.060000	662.080000	983.040000	663.930000	1130.030000	653.920000	1280.000000	646.880000	1436.040000	631.840000	1576.050000	617.850000	1723.000000	596.850000	1836.060000	642.860000	803.050000	545.970000
55.070000	632.940000	172.360000	596.150000	338.020000	615.840000	498.090000	635.000000	647.130000	654.800000	803.180000	662.140000	983.140000	664.000000	1130.140000	653.920000	1280.080000	646.910000	1436.110000	631.860000	1576.110000	617.870000	1723.010000	596.860000	1836.130000	642.850000	803.150000	546.030000
54.950000	632.940000	172.280000	596.130000	337.940000	615.810000	498.020000	634.960000	647.030000	654.740000	803.070000	662.110000	983.040000	663.930000	1130.040000	653.900000	1280.010000	646.870000	1436.050000	631.830000	1576.030000	617.870000	1723.000000	596.790000	1836.030000	642.850000	803.030000	545.970000
55.050000	632.940000	172.330000	596.150000	338.020000	615.840000	498.060000	634.980000	647.110000	654.760000	803.110000	662.120000	983.090000	663.950000	1130.140000	653.900000	1280.030000	646.880000	1436.100000	631.850000	1576.050000	617.880000	1723.020000	596.780000	1836.090000	642.850000	803.150000	545.990000
55.020000	632.970000	172.330000	596.180000	338.010000	615.860000	498.060000	634.990000	647.100000	654.820000	803.110000	662.150000	983.090000	663.960000	1130.140000	653.900000	1280.060000	646.890000	1436.100000	631.850000	1576.060000	617.880000	1723.030000	596.780000	1836.090000	642.850000	803.120000	546.000000
55.010000	632.930000	172.320000	596.150000	337.990000	615.850000	498.040000	635.000000	647.080000	654.790000	803.110000	662.130000	983.060000	663.970000	1130.130000	653.900000	1280.020000	646.870000	1436.070000	631.850000	1576.060000	617.880000	1723.020000	596.770000	1836.080000	642.860000	803.100000	545.980000
54.990000	632.940000	172.310000	596.150000	337.970000	615.850000	498.040000	635.000000	647.080000	654.820000	803.100000	662.180000	983.060000	663.990000	1130.100000	653.990000	1280.040000	646.930000	1436.050000	631.900000	1576.040000	617.930000	1723.010000	596.900000	1836.070000	642.930000	803.060000	546.060000
54.980000	632.880000	172.310000	596.020000	337.940000	615.750000	498.010000	634.940000	647.040000	654.740000	803.080000	662.120000	983.060000	663.970000	1130.080000	653.900000	1280.010000	646.900000	1436.060000	631.840000	1576.060000	617.880000	1723.030000	596.840000	1836.070000	642.870000	803.060000	545.970000
54.980000	632.870000	172.320000	596.030000	337.960000	615.770000	498.010000	634.950000	647.060000	654.800000	803.090000	662.140000	983.060000	663.970000	1130.080000	653.930000	1280.020000	646.920000	1436.050000	631.870000	1576.060000	617.880000	1723.010000	596.850000	1836.060000	642.870000	803.070000	545.990000
54.950000	632.840000	172.250000	596.010000	337.920000	615.730000	497.990000	634.930000	647.020000	654.770000	803.030000	662.130000	983.030000	663.960000	1130.050000	653.930000	1280.010000	646.910000	1436.010000	631.870000	1576.030000	617.880000	1722.990000	596.860000	1836.010000	642.880000	803.020000	545.980000
54.980000	632.840000	172.320000	596.010000	337.970000	615.730000	498.020000	634.930000	647.050000	654.750000	803.080000	662.130000	983.050000	663.950000	1130.050000	653.930000	1280.020000	646.900000	1436.070000	631.850000	1576.050000	617.890000	1723.020000	596.860000	1836.080000	642.870000	803.080000	545.980000
54.980000	632.850000	172.310000	596.020000	337.950000	615.750000	498.020000	634.950000	647.040000	654.760000	803.080000	662.140000	983.050000	663.950000	1130.050000	653.930000	1280.030000	646.920000	1436.050000	631.870000	1576.050000	617.890000	1723.020000	596.870000	1836.050000	642.880000	803.090000	545.980000
55.010000	632.840000	172.320000	596.000000	337.970000	615.740000	498.040000	634.940000	647.070000	654.750000	803.110000	662.140000	983.070000	663.960000	1130.070000	653.920000	1280.040000	646.930000	1436.070000	631.870000	1576.060000	617.880000	1723.040000	596.870000	1836.060000	642.870000	803.100000	545.990000
54.950000	632.800000	172.330000	595.960000	337.950000	615.730000	498.010000	634.940000	647.040000	654.760000	803.070000	662.150000	983.030000	664.000000	1130.070000	653.970000	1280.000000	646.970000	1436.020000	631.920000	1576.040000	617.950000	1723.040000	596.970000	1836.060000	642.940000	803.070000	546.050000
54.950000	632.700000	172.330000	595.770000	337.930000	615.580000	498.000000	634.840000	647.020000	654.640000	803.060000	662.110000	983.030000	663.960000	1130.060000	653.950000	1280.000000	646.910000	1436.030000	631.900000	1576.040000	617.890000	1723.060000	596.860000	1836.040000	642.910000	803.030000	545.980000
55.020000	632.660000	172.360000	595.730000	338.000000	615.030000	498.020000	634.840000	647.020000	654.660000	803.090000	662.110000	983.060000	663.970000	1130.070000	653.940000	1280.050000	646.930000	1436.060000	631.900000	1576.050000	617.890000	1723.060000	596.880000	1836.050000	642.910000	803.070000	545.990000
55.010000	632.610000	172.340000	595.630000	338.000000	615.010000	498.020000	634.800000	647.030000	654.670000	803.080000	662.100000	983.050000	663.960000	1130.080000	653.920000	1280.040000	646.910000	1436.070000	631.880000	1576.050000	617.890000	1723.040000	596.880000	1836.060000	642.910000	803.070000	545.980000
54.970000	632.610000	172.340000	595.640000	337.950000	615.010000	498.000000	634.820000	647.030000	654.660000	803.050000	662.100000	983.020000	663.970000	1130.060000	653.940000	1280.010000	646.910000	1436.040000	631.880000	1576.030000	617.900000	1723.070000	596.950000	1836.050000	642.920000	803.060000	545.980000
54.980000	632.580000	172.350000	595.590000	337.980000	614.970000	498.040000	634.800000	647.040000	654.650000	803.070000	662.100000	983.040000	663.970000	1130.070000	653.930000	1280.010000	646.920000	1436.040000	631.880000	1576.030000	617.900000	1723.060000	596.950000	1836.040000	642.920000	803.060000	545.980000
54.950000	632.450000	172.340000	595.390000	337.940000	614.890000	497.960000	634.720000	646.940000	654.560000	802.990000	662.010000	982.980000	663.930000	1130.040000	653.930000	1279.970000	646.890000	1436.010000	631.880000	1576.020000	617.900000	1722.960000	596.860000	1836.040000	642.910000	802.990000	545.920000
55.000000	631.740000	172.340000	594.970000	337.970000	614.860000	498.040000	634.740000	647.060000	654.110000	803.080000	662.080000	983.050000	663.960000	1130.060000	653.940000	1280.030000	646.950000	1436.050000	631.930000	1576.030000	617.940000	1723.070000	596.960000	1836.070000	642.930000	803.050000	545.990000
54.990000	630.950000	172.340000	594.820000	337.970000	614.750000	498.040000	634.620000	647.050000	654.010000	803.070000	662.040000	983.070000	663.940000	1130.070000	653.940000	1280.040000	646.940000	1436.060000	631.900000	1576.020000	617.910000	1723.050000	596.950000	1836.070000	642.940000	803.060000	545.960000
54.990000	630.180000	172.350000	594.690000	337.990000	614.700000	498.050000	634.590000	647.060000	654.010000	803.080000	662.000000	983.080000	663.910000	1130.070000	653.900000	1280.030000	646.900000	1436.070000	631.880000	1576.040000	617.910000	1723.050000	596.890000	1836.070000	642.940000	803.070000	545.950000
54.990000	629.580000	172.400000	594.720000	338.020000	614.740000	498.070000	634.620000	647.090000	654.040000	803.090000	662.060000	983.100000	663.920000	1130.100000	653.930000	1280.050000	646.950000	1436.070000	631.910000	1576.040000	617.970000	1723.060000	596.910000	1836.060000	642.930000	803.080000	545.970000
54.970000	629.470000	172.380000	594.570000	337.970000	614.620000	498.020000	634.500000	647.070000	653.960000	803.010000	661.970000	983.050000	663.870000	1130.050000	653.860000	1280.010000	646.870000	1436.050000	631.860000	1576.040000	617.890000	1723.040000	596.910000	1836.020000	642.920000	803.050000	545.860000
54.980000	629.470000	172.380000	594.170000	337.990000	614.650000	498.090000	634.050000	647.080000	654.040000	803.110000	662.060000	983.090000	663.920000	1130.100000	653.970000	1280.060000	646.950000	1436.060000	631.940000	1576.040000	617.980000	1723.070000	596.970000	1836.050000	642.980000	803.080000	545.980000
54.970000	629.400000	172.370000	594.120000	337.980000	614.620000	498.030000	634.010000	647.060000	654.010000	803.020000	662.050000	983.040000	663.940000	1130.080000	653.970000	1279.980000	646.960000	1436.040000	631.950000	1576.040000	617.980000	1723.050000	596.950000	1836.010000	642.970000	803.060000	545.970000
54.960000	629.330000	172.380000	594.000000	337.990000	614.540000	498.040000	634.000000	647.050000	653.970000	803.040000	662.040000	983.040000	663.930000	1130.080000	653.960000	1280.010000	646.950000	1436.040000	631.940000	1576.030000	617.970000	1723.040000	597.010000	1836.010000	642.970000	803.070000	545.970000
54.950000	629.330000	172.380000	594.000000	338.030000	614.030000	498.040000	633.990000	647.060000	653.960000	803.040000	662.040000	983.040000	663.940000	1130.080000	653.960000	1280.010000	646.960000	1436.030000	631.940000	1576.040000	617.970000	1723.040000	597.010000	1836.020000	642.980000	803.070000	545.960000
54.910000	629.400000	172.290000	594.040000	337.970000	614.040000	497.980000	634.010000	646.970000	653.970000	803.030000	662.030000	983.010000	663.950000	1130.000000	653.970000	1279.990000	646.970000	1435.980000	631.930000	1575.960000	617.980000	1722.980000	597.000000	1835.980000	642.990000	803.000000	545.980000
55.030000	629.320000	172.400000	594.010000	338.090000	614.050000	498.120000	634.000000	647.110000	653.970000	803.140000	662.040000	983.130000	663.940000	1130.120000	653.950000	1280.070000	646.960000	1436.080000	631.930000	1576.050000	617.980000	1723.080000	597.000000	1836.080000	642.970000	803.120000	545.990000
55.010000	629.320000	172.390000	593.970000	338.050000	614.020000	498.090000	633.990000	647.100000	653.980000	803.080000	662.050000	983.070000	663.960000	1130.100000	653.960000	1280.070000	646.970000	1436.060000	631.950000	1576.030000	617.980000	1723.070000	597.010000	1836.060000	642.990000	803.100000	545.990000
55.010000	629.260000	172.410000	593.880000	338.060000	613.970000	498.070000	633.950000	647.100000	653.950000	803.090000	662.010000	983.070000	663.940000	1130.090000	653.950000	1280.040000	646.960000	1436.060000	631.950000	1576.030000	617.980000	1723.070000	597.010000	1836.070000	642.990000	803.100000	545.990000
54.990000	629.280000	172.380000	594.010000	338.050000	614.030000	498.060000	634.000000	647.080000	654.030000	803.090000	662.090000	983.050000	664.030000	1130.080000	654.040000	1280.020000	647.040000	1436.030000	632.000000	1576.020000	618.060000	1723.060000	597.080000	1836.070000	643.010000	803.090000	546.000000
55.000000	629.200000	172.390000	593.850000	338.030000	613.920000	498.060000	633.890000	647.090000	653.920000	803.080000	661.980000	983.060000	663.890000	1130.090000	653.900000	1280.060000	646.910000	1436.070000	631.870000	1576.040000	617.940000	1723.070000	596.900000	1836.080000	642.920000	803.090000	545.910000
54.990000	629.260000	172.380000	593.890000	338.030000	613.970000	498.060000	633.940000	647.080000	653.930000	803.070000	662.000000	983.070000	663.910000	1130.090000	653.910000	1280.040000	646.940000	1436.050000	631.940000	1576.040000	617.980000	1723.070000	597.030000	1836.050000	642.990000	803.090000	545.980000
55.000000	629.210000	172.380000	593.890000	338.040000	613.930000	498.090000	633.930000	647.090000	653.930000	803.090000	661.990000	983.080000	663.910000	1130.090000	653.910000	1280.070000	646.950000	1436.060000	631.930000	1576.050000	617.970000	1723.080000	597.020000	1836.060000	642.980000	803.100000	545.910000
55.010000	629.240000	172.390000	593.880000	338.040000	613.940000	498.080000	633.940000	647.090000	653.940000	803.090000	662.000000	983.080000	663.900000	1130.090000	653.910000	1280.050000	646.950000	1436.050000	631.940000	1576.050000	617.980000	1723.070000	597.020000	1836.070000	642.970000	803.110000	545.940000
54.990000	629.250000	172.370000	593.890000	338.020000	613.960000	498.060000	633.950000	647.070000	653.960000	803.080000	662.010000	983.060000	663.920000	1130.080000	653.940000	1280.040000	646.960000	1436.040000	631.950000	1576.030000	617.990000	1723.070000	597.020000	1836.040000	642.980000	803.050000	545.950000
54.980000	629.220000	172.370000	593.860000	338.040000	613.930000	498.060000	633.920000	647.060000	653.960000	803.090000	662.000000	983.060000	663.920000	1130.090000	653.940000	1280.030000	646.960000	1436.040000	631.930000	1576.040000	617.980000	1723.070000	597.010000	1836.050000	643.000000	803.040000	545.960000
55.000000	629.230000	172.380000	593.870000	338.050000	613.940000	498.060000	633.920000	647.070000	653.940000	803.080000	661.990000	983.070000	663.910000	1130.090000	653.920000	1280.040000	646.920000	1436.070000	631.900000	1576.040000	617.980000	1723.070000	596.930000	1836.070000	642.990000	803.050000	545.910000
55.000000	629.230000	172.390000	593.830000	338.040000	613.930000	498.060000	633.920000	647.070000	653.940000	803.080000	661.990000	983.060000	663.920000	1130.090000	653.910000	1280.040000	646.920000	1436.070000	631.900000	1576.050000	617.970000	1723.070000	596.940000	1836.050000	642.970000	803.070000	545.910000
54.980000	629.220000	172.380000	593.840000	338.030000	613.920000	498.030000	633.920000	647.050000	653.960000	803.050000	662.000000	983.030000	663.920000	1130.070000	653.930000	1280.010000	646.950000	1436.030000	631.940000	1576.040000	617.980000	1723.070000	596.970000	1836.000000	642.990000	803.040000	545.910000
54.950000	629.230000	172.370000	593.880000	337.990000	613.960000	498.000000	633.940000	647.040000	653.970000	803.040000	662.000000	983.020000	663.940000	1130.060000	653.950000	1280.000000	646.960000	1436.010000	631.950000	1576.020000	617.990000	1723.010000	597.040000	1836.000000	643.000000	803.040000	545.930000
54.990000	629.230000	172.380000	593.900000	338.050000	613.960000	498.080000	633.920000	647.060000	653.950000	803.080000	661.990000	983.100000	663.910000	1130.090000	653.930000	1280.050000	646.920000	1436.060000	631.900000	1576.040000	617.980000	1723.070000	596.990000	1836.080000	642.980000	803.060000	545.940000
54.970000	629.230000	172.380000	593.890000	338.030000	613.940000	498.070000	633.930000	647.060000	653.950000	803.070000	661.990000	983.050000	663.920000	1130.090000	653.920000	1280.050000	646.930000	1436.050000	631.920000	1576.040000	617.980000	1723.070000	596.970000	1836.080000	642.980000	803.050000	545.950000
54.950000	629.220000	172.380000	593.870000	338.000000	613.930000	498.050000	633.920000	647.060000	653.950000	803.060000	661.980000	983.050000	663.930000	1130.080000	653.920000	1280.030000	646.940000	1436.040000	631.920000	1576.040000	617.980000	1723.070000	596.980000	1836.030000	642.990000	803.050000	545.950000
54.950000	629.220000	172.390000	593.880000	338.020000	613.940000	498.050000	633.930000	647.060000	653.950000	803.080000	662.000000	983.050000	663.930000	1130.090000	653.920000	1280.030000	646.940000	1436.050000	631.940000	1576.040000	617.990000	1723.080000	597.000000	1836.030000	642.990000	803.050000	545.960000
54.930000	629.240000	172.370000	593.920000	338.000000	613.980000	498.020000	633.960000	647.050000	653.990000	803.030000	662.070000	983.020000	663.990000	1130.030000	653.990000	1280.000000	646.990000	1436.020000	631.960000	1576.020000	618.000000	1723.020000	597.020000	1836.030000	643.010000	803.050000	545.980000
54.930000	629.210000	172.390000	593.860000	338.010000	613.930000	498.050000	633.920000	647.050000	653.920000	803.040000	661.990000	983.050000	663.920000	1130.050000	653.900000	1280.010000	646.940000	1436.050000	631.900000	1576.040000	617.940000	1723.020000	597.010000	1836.030000	642.980000	803.070000	545.950000
54.910000	629.210000	172.380000	593.850000	338.000000	613.940000	498.010000	633.940000	647.040000	653.980000	803.050000	662.010000	983.020000	663.970000	1130.050000	654.000000	1280.020000	646.970000	1436.010000	631.980000	1576.020000	618.000000	1723.010000	597.040000	1836.010000	643.040000	803.040000	545.950000
54.920000	629.210000	172.390000	593.840000	338.010000	613.930000	498.060000	633.900000	647.040000	653.910000	803.050000	662.000000	983.040000	663.920000	1130.070000	653.900000	1280.030000	646.940000	1436.040000	631.910000	1576.020000	617.990000	1723.080000	596.990000	1836.030000	642.980000	803.060000	545.940000
54.950000	629.230000	172.380000	593.890000	338.040000	613.960000	498.080000	633.970000	647.060000	654.010000	803.100000	662.070000	983.050000	663.970000	1130.100000	653.990000	1280.040000	646.990000	1436.040000	631.960000	1576.030000	617.990000	1723.080000	597.000000	1836.050000	643.030000	803.070000	546.030000
54.910000	629.220000	172.390000	593.860000	338.020000	613.940000	498.020000	633.940000	647.040000	653.970000	803.020000	662.020000	983.020000	663.940000	1130.040000	653.950000	1279.990000	646.970000	1436.010000	631.940000	1576.040000	617.980000	1723.030000	596.980000	1836.000000	642.980000	803.050000	545.960000
54.900000	629.210000	172.390000	593.860000	338.000000	613.950000	498.030000	633.940000	647.040000	653.970000	803.020000	662.010000	983.040000	663.940000	1130.040000	653.950000	1280.000000	646.970000	1436.010000	631.950000	1576.040000	617.990000	1723.030000	597.000000	1836.000000	643.000000	803.030000	545.970000
54.900000	629.220000	172.380000	593.870000	338.010000	613.960000	498.020000	633.940000	647.040000	653.980000	803.030000	662.020000	983.050000	663.960000	1130.030000	653.960000	1279.990000	646.980000	1436.010000	631.960000	1576.030000	618.000000	1723.040000	597.000000	1836.010000	643.000000	803.030000	545.980000
54.900000	629.220000	172.390000	593.870000	338.020000	613.970000	498.040000	633.950000	647.040000	653.990000	803.040000	662.030000	983.050000	663.950000	1130.050000	653.970000	1280.010000	646.990000	1436.020000	631.960000	1576.040000	618.010000	1723.020000	596.990000	1836.010000	643.000000	803.040000	545.990000
54.910000	629.230000	172.390000	593.880000	338.030000	613.960000	498.050000	633.940000	647.040000	653.990000	803.030000	662.020000	983.050000	663.960000	1130.050000	653.970000	1280.010000	646.980000	1436.030000	631.940000	1576.050000	618.000000	1723.020000	597.000000	1836.020000	643.000000	803.040000	545.980000
54.920000	629.230000	172.380000	593.880000	338.050000	613.960000	498.060000	633.950000	647.050000	653.990000	803.050000	662.010000	983.050000	663.960000	1130.060000	653.970000	1280.020000	646.980000	1436.030000	631.950000	1576.040000	618.000000	1723.020000	597.000000	1836.040000	642.990000	803.060000	545.980000
54.910000	629.230000	172.390000	593.870000	338.040000	613.970000	498.040000	633.950000	647.060000	653.990000	803.050000	662.030000	983.050000	663.960000	1130.060000	653.960000	1280.020000	646.980000	1436.030000	631.950000	1576.030000	618.000000	1723.020000	597.020000	1836.040000	642.990000	803.050000	545.980000
54.930000	629.220000	172.390000	593.770000	338.030000	613.900000	498.030000	633.900000	647.050000	653.890000	803.040000	661.980000	983.060000	663.900000	1130.060000	653.920000	1280.020000	646.960000	1436.040000	631.910000	1576.050000	617.940000	1723.020000	596.960000	1836.040000	642.940000	803.050000	545.930000
54.940000	629.220000	172.420000	593.820000	338.050000	613.920000	498.050000	633.920000	647.080000	653.910000	803.060000	662.000000	983.070000	663.910000	1130.060000	653.930000	1280.020000	646.950000	1436.050000	631.910000	1576.070000	617.950000	1723.030000	596.990000	1836.050000	642.960000	803.060000	545.930000
54.930000	629.210000	172.410000	593.800000	338.040000	613.910000	498.040000	633.910000	647.080000	653.910000	803.060000	661.990000	983.060000	663.900000	1130.060000	653.920000	1280.040000	646.950000	1436.050000	631.910000	1576.050000	617.960000	1723.030000	596.990000	1836.050000	642.960000	803.060000	545.940000
54.930000	629.220000	172.420000	593.910000	338.050000	613.940000	498.060000	633.950000	647.090000	653.990000	803.070000	662.020000	983.060000	663.930000	1130.080000	653.940000	1280.020000	646.980000	1436.040000	631.950000	1576.040000	618.000000	1723.040000	597.000000	1836.050000	642.970000	803.060000	545.970000
54.900000	629.230000	172.370000	593.910000	338.020000	613.950000	497.970000	633.940000	647.000000	653.980000	803.040000	662.030000	983.010000	663.950000	1130.000000	653.950000	1280.010000	646.990000	1436.010000	631.950000	1576.030000	617.990000	1723.030000	597.000000	1836.050000	642.980000	803.040000	545.980000
54.910000	629.220000	172.370000	593.810000	338.020000	613.930000	497.990000	633.900000	647.000000	653.910000	803.020000	661.970000	983.010000	663.930000	1130.060000	653.910000	1280.000000	646.940000	1436.010000	631.920000	1576.020000	617.970000	1723.020000	597.010000	1836.040000	642.970000	803.030000	545.930000
54.910000	629.210000	172.360000	593.820000	338.020000	613.920000	498.010000	633.920000	647.020000	653.920000	803.020000	662.020000	983.020000	663.950000	1130.050000	653.910000	1280.000000	646.950000	1436.020000	631.930000	1576.030000	617.970000	1723.010000	597.010000	1836.040000	642.970000	803.030000	545.920000
54.880000	629.230000	172.340000	593.840000	337.980000	613.950000	497.950000	633.950000	647.000000	653.940000	802.980000	662.040000	982.990000	663.990000	1130.000000	653.950000	1279.960000	646.990000	1435.990000	631.950000	1576.010000	617.970000	1723.010000	597.000000	1835.990000	643.000000	803.000000	545.950000
54.950000	629.230000	172.360000	593.840000	338.030000	613.940000	498.030000	633.920000	647.070000	653.930000	803.060000	661.980000	983.050000	663.960000	1130.090000	653.920000	1280.000000	646.940000	1436.040000	631.910000	1576.020000	617.970000	1723.010000	597.010000	1836.040000	642.980000	803.030000	545.950000
54.930000	629.250000	172.370000	593.880000	338.020000	613.960000	498.010000	633.950000	647.010000	653.970000	803.030000	662.040000	983.010000	663.970000	1130.020000	653.940000	1279.980000	646.980000	1436.010000	631.940000	1576.020000	617.970000	1723.010000	597.030000	1836.020000	642.980000	803.030000	545.960000
54.920000	629.240000	172.370000	593.830000	338.020000	613.940000	498.010000	633.930000	647.010000	653.930000	803.010000	661.980000	983.020000	663.960000	1130.040000	653.920000	1279.990000	646.950000	1436.010000	631.930000	1576.020000	617.970000	1723.010000	597.000000	1836.020000	642.970000	803.020000	545.950000
54.890000	629.240000	172.350000	593.880000	337.990000	613.970000	497.970000	633.940000	647.000000	653.950000	803.000000	662.010000	983.000000	663.970000	1130.020000	653.920000	1279.980000	646.980000	1435.980000	631.940000	1576.000000	617.970000	1722.950000	596.990000	1836.010000	642.970000	802.980000	545.970000
54.900000	629.250000	172.360000	593.870000	338.000000	613.960000	497.980000	633.940000	647.020000	653.950000	803.020000	662.010000	983.000000	663.960000	1130.020000	653.930000	1279.990000	646.960000	1435.990000	631.920000	1576.000000	617.970000	1723.020000	596.990000	1836.020000	642.970000	803.010000	545.950000
54.910000	629.260000	172.370000	593.900000	338.010000	613.980000	498.000000	633.960000	647.030000	653.960000	803.020000	662.020000	983.010000	663.960000	1130.040000	653.940000	1279.980000	646.970000	1436.000000	631.930000	1576.020000	617.980000	1723.020000	596.990000	1836.010000	642.970000	803.010000	546.000000
54.910000	629.280000	172.360000	593.920000	338.010000	613.990000	498.010000	633.970000	647.030000	653.970000	803.010000	662.040000	983.000000	663.970000	1130.040000	653.940000	1279.990000	647.000000	1436.010000	631.940000	1576.020000	617.980000	1722.990000	597.060000	1836.010000	643.020000	803.010000	546.000000
54.910000	629.280000	172.340000	593.910000	337.990000	613.970000	497.980000	633.960000	647.030000	653.960000	802.990000	662.020000	983.000000	663.970000	1130.020000	653.940000	1279.970000	646.980000	1435.960000	631.930000	1576.010000	617.980000	1722.990000	596.990000	1835.980000	643.010000	802.990000	545.970000
54.910000	629.270000	172.360000	593.920000	338.010000	613.960000	498.010000	633.950000	647.030000	653.960000	803.020000	662.020000	983.010000	663.970000	1130.040000	653.950000	1280.010000	646.980000	1436.010000	631.960000	1576.030000	617.980000	1723.000000	597.000000	1836.010000	643.010000	803.010000	545.980000
54.960000	629.260000	172.370000	593.900000	338.010000	613.960000	498.020000	633.940000	647.040000	653.960000	803.030000	662.020000	983.020000	663.970000	1130.040000	653.940000	1280.010000	646.980000	1436.020000	631.950000	1576.030000	617.990000	1723.010000	596.980000	1836.030000	642.990000	803.040000	545.970000
54.960000	629.270000	172.370000	593.910000	338.020000	613.970000	498.030000	633.960000	647.040000	653.970000	803.030000	662.030000	983.030000	663.970000	1130.050000	653.950000	1280.010000	646.980000	1436.020000	631.950000	1576.020000	617.990000	1723.000000	596.980000	1836.030000	642.990000	803.040000	545.960000
55.070000	629.260000	172.460000	593.910000	338.120000	613.980000	498.100000	633.960000	647.170000	653.970000	803.150000	662.030000	983.150000	663.970000	1130.170000	653.940000	1280.090000	646.990000	1436.110000	631.950000	1576.100000	617.990000	1723.100000	597.010000	1836.120000	643.000000	803.160000	545.980000
55.060000	629.270000	173.070000	593.930000	338.100000	613.960000	498.090000	633.950000	647.160000	653.960000	803.130000	662.020000	983.140000	663.940000	1130.150000	653.930000	1280.060000	646.970000	1436.080000	631.910000	1576.100000	617.980000	1723.080000	597.010000	1836.110000	642.980000	803.140000	545.970000
55.060000	629.260000	173.680000	593.960000	338.100000	613.970000	498.110000	633.960000	647.130000	653.960000	803.120000	662.030000	983.110000	663.950000	1130.150000	653.920000	1280.060000	646.970000	1436.080000	631.930000	1576.080000	617.990000	1723.070000	597.000000	1836.090000	642.980000	803.120000	545.990000
55.020000	629.270000	173.660000	593.980000	338.070000	613.980000	498.070000	633.950000	647.060000	653.960000	803.120000	662.040000	983.060000	663.970000	1130.060000	653.950000	1280.050000	646.970000	1436.040000	631.950000	1576.030000	618.000000	1723.060000	597.000000	1836.010000	642.990000	803.050000	545.980000
55.020000	629.240000	173.680000	593.930000	338.070000	613.920000	498.090000	633.920000	647.100000	653.920000	803.100000	662.010000	983.090000	663.870000	1130.100000	653.890000	1280.060000	646.930000	1436.080000	631.900000	1576.060000	617.940000	1723.070000	596.950000	1836.050000	642.960000	803.070000	545.930000
54.910000	629.240000	173.600000	593.950000	337.990000	613.920000	498.030000	633.950000	647.000000	653.940000	803.000000	662.020000	983.000000	663.910000	1130.010000	653.930000	1279.990000	646.950000	1436.020000	631.930000	1575.990000	617.980000	1722.980000	596.970000	1835.980000	642.980000	802.980000	545.960000
55.030000	629.270000	173.690000	593.980000	338.070000	613.980000	498.110000	633.990000	647.130000	653.950000	803.110000	662.050000	983.090000	663.950000	1130.100000	653.950000	1280.060000	646.990000	1436.070000	631.940000	1576.070000	617.990000	1723.060000	596.970000	1836.070000	642.980000	803.090000	545.970000
55.010000	629.260000	173.680000	593.940000	338.050000	613.920000	498.080000	633.930000	647.100000	653.940000	803.080000	662.020000	983.080000	663.940000	1130.100000	653.940000	1280.040000	646.930000	1436.050000	631.910000	1576.050000	617.950000	1723.060000	596.970000	1836.050000	642.970000	803.060000	545.930000
54.980000	629.200000	173.670000	593.910000	338.030000	613.910000	498.070000	633.930000	647.070000	653.930000	803.060000	662.010000	983.050000	663.920000	1130.070000	653.900000	1280.010000	646.940000	1436.040000	631.890000	1576.050000	617.950000	1723.000000	596.960000	1836.030000	642.960000	803.060000	545.920000
54.990000	629.280000	173.660000	594.060000	338.050000	614.020000	498.060000	634.040000	647.080000	654.040000	803.080000	662.120000	983.050000	664.060000	1130.060000	654.030000	1280.030000	647.050000	1436.040000	632.010000	1576.040000	618.040000	1723.030000	597.130000	1836.020000	643.040000	803.080000	546.060000
54.990000	629.200000	173.660000	593.920000	338.020000	613.930000	498.070000	633.940000	647.070000	653.920000	803.070000	662.000000	983.050000	663.920000	1130.060000	653.910000	1280.020000	646.960000	1436.030000	631.920000	1576.060000	617.960000	1723.030000	596.980000	1836.030000	642.970000	803.050000	545.940000
54.980000	629.250000	173.660000	593.930000	338.030000	613.950000	498.080000	633.950000	647.070000	653.940000	803.060000	662.020000	983.040000	663.940000	1130.060000	653.920000	1280.010000	646.960000	1436.050000	631.910000	1576.060000	617.960000	1723.040000	596.980000	1836.030000	642.970000	803.060000	545.950000
54.880000	629.280000	173.590000	594.000000	337.990000	614.020000	498.000000	634.020000	646.990000	654.030000	802.990000	662.100000	983.010000	664.050000	1129.980000	654.040000	1279.960000	647.050000	1436.000000	632.010000	1575.990000	618.050000	1722.950000	597.110000	1835.980000	643.040000	802.970000	546.030000
54.900000	629.210000	173.620000	593.910000	338.000000	613.930000	498.020000	633.940000	647.010000	653.920000	803.000000	662.000000	983.010000	663.910000	1130.010000	653.950000	1279.980000	646.950000	1436.000000	631.910000	1576.020000	617.970000	1723.010000	597.000000	1835.990000	642.980000	803.000000	545.920000
54.910000	629.280000	173.630000	594.040000	338.010000	614.020000	498.030000	634.030000	647.030000	654.020000	803.030000	662.110000	983.020000	664.040000	1130.020000	654.040000	1279.990000	647.070000	1436.020000	632.010000	1576.010000	618.060000	1723.030000	597.140000	1836.000000	643.040000	803.020000	546.040000
54.880000	629.210000	173.600000	593.880000	337.970000	613.920000	497.980000	633.920000	647.000000	653.920000	803.000000	661.990000	982.990000	663.900000	1130.020000	653.920000	1279.960000	646.950000	1436.000000	631.910000	1576.000000	617.980000	1722.980000	597.000000	1835.990000	642.980000	802.980000	545.920000
54.860000	629.260000	173.580000	594.010000	337.980000	613.970000	497.990000	634.000000	647.000000	654.010000	802.990000	662.040000	982.970000	663.990000	1130.000000	654.000000	1279.960000	647.020000	1435.980000	631.980000	1575.980000	618.020000	1722.970000	597.030000	1835.980000	643.030000	802.990000	546.010000
54.870000	629.270000	173.590000	594.000000	337.980000	613.990000	498.000000	634.000000	647.010000	654.010000	803.010000	662.080000	982.980000	664.020000	1130.000000	654.040000	1279.970000	647.050000	1436.000000	631.990000	1575.990000	618.050000	1722.980000	597.140000	1835.990000	643.050000	803.000000	546.010000
54.900000	629.250000	173.600000	593.920000	337.990000	613.970000	498.000000	633.970000	647.010000	653.980000	803.000000	662.040000	983.000000	663.970000	1130.010000	653.990000	1279.970000	646.970000	1436.010000	631.920000	1576.010000	617.970000	1722.980000	597.030000	1835.990000	642.980000	803.010000	545.960000
54.870000	629.270000	173.570000	594.040000	337.970000	614.010000	497.970000	634.020000	647.000000	654.010000	802.980000	662.110000	982.970000	664.040000	1130.000000	654.030000	1279.960000	647.070000	1435.960000	632.020000	1575.980000	618.060000	1722.970000	597.160000	1835.980000	643.060000	803.000000	546.050000
54.880000	629.170000	173.570000	593.900000	337.980000	613.910000	498.000000	633.930000	647.010000	653.920000	802.980000	661.990000	982.970000	663.920000	1130.010000	653.930000	1279.950000	646.950000	1435.980000	631.920000	1575.990000	617.980000	1722.990000	597.030000	1835.990000	642.990000	803.000000	545.920000
54.900000	629.250000	173.590000	593.980000	338.020000	613.980000	498.030000	633.970000	647.040000	654.000000	803.020000	662.040000	983.020000	663.960000	1130.020000	653.970000	1279.970000	647.000000	1436.010000	631.990000	1576.030000	618.010000	1723.000000	597.080000	1835.980000	643.010000	803.030000	546.020000
54.890000	629.250000	173.580000	593.980000	338.000000	614.000000	497.980000	634.000000	647.030000	654.010000	803.010000	662.060000	983.000000	664.030000	1130.010000	653.990000	1279.960000	647.050000	1435.990000	632.010000	1576.000000	618.030000	1723.000000	597.080000	1835.970000	643.070000	803.010000	546.010000
54.880000	629.240000	173.580000	593.970000	338.010000	613.990000	498.010000	633.980000	647.030000	653.990000	803.010000	662.050000	983.010000	663.980000	1130.010000	653.990000	1279.970000	647.000000	1436.010000	631.970000	1576.000000	618.010000	1723.010000	597.030000	1835.990000	643.000000	803.010000	546.000000
54.900000	629.260000	173.590000	593.970000	338.010000	614.000000	498.020000	633.990000	647.040000	654.010000	803.020000	662.080000	983.010000	663.990000	1130.030000	654.000000	1280.020000	647.020000	1436.010000	631.990000	1576.010000	618.040000	1723.010000	597.080000	1835.980000	643.020000	803.030000	546.000000
54.910000	629.260000	173.610000	593.980000	338.010000	614.010000	498.030000	634.000000	647.030000	654.010000	803.020000	662.070000	983.010000	664.000000	1130.030000	654.000000	1279.990000	647.020000	1436.010000	631.990000	1576.010000	618.040000	1723.010000	597.080000	1835.980000	643.030000	803.030000	546.010000
54.900000	629.250000	173.610000	593.980000	338.020000	613.990000	498.040000	634.000000	647.050000	654.000000	803.030000	662.060000	983.020000	664.000000	1130.040000	654.000000	1279.990000	647.020000	1436.020000	631.990000	1576.010000	618.040000	1723.000000	597.070000	1835.990000	643.030000	803.050000	546.010000
54.900000	629.250000	173.600000	593.960000	337.990000	613.940000	498.010000	633.930000	647.040000	653.910000	803.020000	662.020000	983.000000	663.920000	1130.040000	653.960000	1279.990000	646.940000	1436.010000	631.940000	1576.020000	617.950000	1723.010000	597.020000	1836.000000	642.970000	803.040000	545.950000
54.940000	629.220000	173.620000	593.930000	338.010000	613.940000	498.040000	633.910000	647.040000	653.930000	803.040000	662.000000	983.030000	663.890000	1130.070000	653.880000	1280.010000	646.920000	1436.040000	631.900000	1576.020000	617.950000	1723.010000	597.010000	1836.030000	642.970000	803.040000	545.920000
54.810000	629.230000	173.500000	593.930000	337.920000	613.930000	497.940000	633.930000	646.940000	653.940000	802.940000	662.010000	982.950000	663.950000	1129.950000	653.980000	1279.940000	646.990000	1435.950000	631.940000	1575.930000	617.970000	1722.950000	597.030000	1835.940000	642.980000	802.940000	545.940000
54.940000	629.230000	173.020000	593.900000	338.010000	613.930000	498.060000	633.930000	647.070000	653.940000	803.040000	662.010000	983.070000	663.940000	1130.060000	653.900000	1280.010000	646.970000	1436.030000	631.940000	1576.030000	617.970000	1723.010000	597.030000	1836.040000	642.970000	803.050000	545.930000
54.930000	629.230000	173.010000	593.910000	338.000000	613.950000	498.030000	633.950000	647.050000	653.960000	803.020000	662.030000	983.050000	663.950000	1130.050000	653.970000	1280.000000	646.980000	1436.020000	631.960000	1576.030000	617.970000	1723.010000	597.030000	1836.020000	642.990000	803.040000	545.960000
54.930000	629.230000	173.000000	593.900000	338.000000	613.960000	498.020000	633.950000	647.040000	653.960000	803.010000	662.020000	983.010000	663.950000	1130.030000	653.950000	1279.990000	646.990000	1436.010000	631.950000	1576.010000	617.980000	1723.020000	597.040000	1836.010000	642.990000	803.030000	545.940000
54.930000	629.310000	173.010000	594.030000	338.010000	614.060000	498.030000	634.050000	647.040000	654.070000	803.030000	662.140000	983.010000	664.080000	1130.030000	654.070000	1280.010000	647.090000	1436.020000	632.030000	1576.010000	618.060000	1723.030000	597.180000	1836.000000	643.050000	803.030000	546.060000
54.910000	629.230000	173.000000	593.920000	337.960000	613.930000	497.990000	633.930000	647.000000	653.940000	802.970000	662.010000	983.000000	663.920000	1130.010000	653.930000	1279.970000	646.950000	1435.970000	631.950000	1575.970000	617.980000	1722.970000	596.980000	1835.990000	642.980000	802.990000	545.940000
55.040000	629.300000	173.070000	594.000000	338.080000	613.980000	498.090000	633.970000	647.120000	654.010000	803.090000	662.040000	983.110000	663.970000	1130.120000	653.940000	1280.040000	646.970000	1436.060000	631.950000	1576.050000	617.980000	1723.070000	596.990000	1836.060000	642.990000	803.120000	545.970000
54.900000	629.310000	172.990000	594.020000	337.990000	614.000000	498.000000	634.020000	647.020000	654.040000	803.000000	662.080000	983.010000	664.080000	1130.010000	654.060000	1279.980000	647.060000	1436.010000	632.000000	1575.990000	618.040000	1722.990000	597.130000	1835.990000	643.050000	803.040000	546.010000
54.930000	629.170000	173.000000	593.860000	337.990000	613.890000	497.990000	633.900000	647.010000	653.910000	802.990000	661.950000	983.020000	663.890000	1130.020000	653.860000	1279.980000	646.900000	1436.000000	631.870000	1576.020000	617.900000	1723.000000	596.880000	1836.000000	642.960000	803.020000	545.900000
54.940000	629.280000	173.010000	594.010000	337.990000	614.000000	498.010000	634.020000	647.030000	654.010000	803.030000	662.070000	983.040000	664.020000	1130.020000	654.000000	1280.000000	647.020000	1436.010000	632.000000	1576.010000	618.000000	1723.020000	597.040000	1836.000000	643.030000	803.040000	546.020000
54.940000	629.200000	173.010000	593.890000	337.980000	613.900000	498.000000	633.920000	647.030000	653.910000	803.020000	661.980000	983.030000	663.900000	1130.030000	653.880000	1279.990000	646.920000	1436.000000	631.910000	1576.020000	617.930000	1723.020000	596.980000	1836.000000	642.950000	803.010000	545.920000
54.930000	629.210000	173.010000	593.910000	337.970000	613.920000	497.990000	633.940000	647.030000	653.910000	803.010000	661.980000	983.030000	663.890000	1130.020000	653.870000	1279.980000	646.930000	1435.980000	631.920000	1576.010000	617.930000	1723.020000	596.970000	1836.000000	642.950000	803.020000	545.940000
54.960000	629.220000	173.030000	593.920000	337.990000	613.940000	498.050000	633.950000	647.050000	653.940000	803.030000	662.010000	983.060000	663.920000	1130.050000	653.950000	1280.020000	646.960000	1436.010000	631.940000	1576.030000	617.950000	1723.010000	597.040000	1836.030000	643.000000	803.100000	545.960000
54.980000	629.220000	173.030000	593.920000	338.040000	613.920000	498.060000	633.940000	647.080000	653.930000	803.080000	662.000000	983.080000	663.920000	1130.060000	653.940000	1280.030000	646.940000	1436.030000	631.920000	1576.050000	617.950000	1723.070000	596.980000	1836.020000	642.980000	803.110000	545.950000
54.950000	629.220000	173.010000	593.910000	337.980000	613.930000	498.020000	633.920000	647.030000	653.930000	803.010000	662.000000	983.020000	663.920000	1130.030000	653.930000	1279.980000	646.930000	1436.000000	631.920000	1576.020000	617.950000	1723.020000	596.980000	1836.020000	642.980000	803.010000	545.940000
54.970000	629.210000	173.020000	593.880000	338.030000	613.910000	498.040000	633.920000	647.050000	653.920000	803.040000	662.000000	983.060000	663.920000	1130.040000	653.920000	1280.000000	646.910000	1436.040000	631.890000	1576.050000	617.940000	1723.090000	596.970000	1836.030000	642.970000	803.070000	545.920000
54.960000	629.210000	173.020000	593.900000	337.990000	613.920000	498.030000	633.930000	647.050000	653.930000	803.040000	662.010000	983.060000	663.910000	1130.040000	653.910000	1280.000000	646.910000	1436.020000	631.900000	1576.030000	617.960000	1723.010000	596.980000	1836.040000	642.970000	803.030000	545.930000
54.970000	629.140000	173.010000	593.790000	337.980000	613.820000	498.040000	633.840000	647.050000	653.830000	803.040000	661.920000	983.060000	663.790000	1130.060000	653.820000	1280.010000	646.860000	1436.020000	631.890000	1576.040000	617.920000	1723.070000	596.910000	1836.040000	642.930000	803.040000	545.900000
54.980000	629.300000	173.050000	593.970000	338.070000	614.000000	498.080000	634.010000	647.140000	654.020000	803.110000	662.090000	983.110000	664.000000	1130.130000	653.990000	1280.060000	647.000000	1436.080000	631.990000	1576.070000	618.020000	1723.070000	597.110000	1836.080000	643.010000	803.100000	546.040000
54.880000	629.190000	172.990000	593.840000	337.970000	613.890000	498.020000	633.900000	647.030000	653.900000	803.030000	661.970000	983.030000	663.870000	1130.040000	653.880000	1279.980000	646.900000	1436.000000	631.890000	1576.000000	617.950000	1722.990000	596.980000	1835.990000	642.940000	803.040000	545.910000
55.000000	629.200000	173.060000	593.880000	338.060000	613.920000	498.080000	633.920000	647.130000	653.910000	803.110000	661.990000	983.120000	663.900000	1130.120000	653.920000	1280.040000	646.930000	1436.050000	631.930000	1576.080000	617.950000	1723.060000	596.980000	1836.070000	642.980000	803.110000	545.980000
54.960000	629.200000	173.000000	593.890000	337.990000	613.910000	498.010000	633.930000	647.050000	653.930000	803.070000	662.010000	983.030000	663.920000	1130.040000	653.930000	1279.990000	646.960000	1436.030000	631.930000	1576.020000	617.960000	1723.060000	597.030000	1836.020000	642.980000	803.000000	545.970000
54.960000	629.120000	173.010000	593.750000	338.030000	613.820000	498.020000	633.820000	647.060000	653.820000	803.040000	661.900000	983.050000	663.780000	1130.050000	653.810000	1280.000000	646.850000	1436.030000	631.860000	1576.040000	617.900000	1723.050000	596.910000	1836.040000	642.910000	803.080000	545.880000
54.980000	629.300000	173.070000	594.020000	338.070000	614.030000	498.090000	634.020000	647.150000	654.040000	803.110000	662.110000	983.130000	664.050000	1130.150000	654.030000	1280.070000	647.050000	1436.070000	632.020000	1576.080000	618.030000	1723.100000	597.140000	1836.060000	643.030000	803.110000	546.060000
54.860000	629.190000	172.980000	593.860000	337.960000	613.900000	497.970000	633.910000	647.020000	653.910000	802.990000	661.980000	983.020000	663.900000	1130.030000	653.900000	1279.980000	646.950000	1435.980000	631.930000	1576.010000	617.950000	1722.990000	596.980000	1835.980000	642.980000	802.980000	545.910000
55.000000	629.230000	173.060000	593.960000	338.080000	613.980000	498.070000	633.950000	647.120000	653.950000	803.120000	662.020000	983.120000	663.930000	1130.120000	653.980000	1280.060000	646.980000	1436.060000	631.960000	1576.070000	618.030000	1723.090000	597.010000	1836.090000	642.980000	803.120000	546.010000
54.870000	629.240000	172.980000	593.960000	337.950000	613.970000	497.970000	633.990000	647.010000	653.970000	802.990000	662.050000	983.010000	664.010000	1130.000000	653.990000	1279.980000	647.020000	1435.960000	632.000000	1575.980000	618.020000	1723.000000	597.010000	1835.990000	643.000000	802.980000	546.010000
54.990000	629.150000	173.050000	593.810000	338.060000	613.880000	498.050000	633.870000	647.110000	653.860000	803.080000	661.940000	983.090000	663.860000	1130.090000	653.880000	1280.040000	646.900000	1436.060000	631.890000	1576.050000	617.930000	1723.100000	596.900000	1836.080000	642.930000	803.090000	545.910000
54.890000	629.260000	173.000000	593.980000	337.990000	613.990000	498.010000	634.010000	647.080000	654.000000	803.030000	662.080000	983.050000	664.010000	1130.020000	654.030000	1279.980000	647.020000	1436.010000	632.020000	1576.040000	618.020000	1723.040000	597.060000	1836.030000	643.020000	803.030000	546.020000
54.900000	629.190000	172.990000	593.880000	337.980000	613.900000	497.970000	633.940000	647.050000	653.940000	803.010000	662.020000	983.010000	663.960000	1130.020000	653.950000	1279.980000	646.960000	1436.010000	631.990000	1576.030000	618.010000	1723.030000	597.040000	1836.020000	643.000000	803.030000	546.000000
55.020000	629.270000	173.060000	594.000000	338.100000	614.010000	498.080000	634.030000	647.160000	654.040000	803.120000	662.090000	983.100000	664.030000	1130.100000	654.030000	1280.050000	646.970000	1436.100000	631.970000	1576.090000	618.010000	1723.100000	597.050000	1836.030000	643.010000	803.110000	546.050000
54.900000	629.240000	172.980000	593.920000	337.980000	613.950000	497.940000	633.960000	647.010000	653.960000	802.990000	662.030000	982.980000	663.970000	1129.990000	653.960000	1279.960000	646.980000	1435.990000	631.970000	1576.010000	618.010000	1723.000000	597.060000	1835.960000	643.020000	802.990000	546.000000
54.920000	629.240000	173.010000	593.920000	338.020000	613.970000	498.020000	633.980000	647.030000	653.960000	803.020000	662.060000	983.020000	663.970000	1130.040000	653.950000	1279.980000	646.970000	1436.000000	631.970000	1576.020000	618.010000	1723.020000	597.050000	1836.040000	643.010000	803.060000	546.000000
54.890000	629.250000	173.000000	593.930000	338.000000	613.970000	498.010000	633.980000	647.040000	653.960000	803.020000	662.060000	983.030000	663.970000	1130.040000	653.970000	1279.980000	646.970000	1436.000000	631.970000	1576.020000	618.020000	1723.020000	597.050000	1836.040000	643.010000	803.020000	546.000000
54.900000	629.210000	173.010000	593.890000	337.980000	613.890000	498.000000	633.930000	647.030000	653.930000	803.010000	661.980000	983.020000	663.930000	1130.020000	653.940000	1279.970000	646.900000	1436.000000	631.940000	1576.030000	617.940000	1723.030000	596.980000	1836.010000	642.960000	803.010000	545.920000
54.930000	629.280000	173.000000	593.970000	338.030000	614.010000	498.030000	633.980000	647.030000	654.000000	803.030000	662.080000	983.040000	663.980000	1130.030000	653.980000	1279.980000	646.990000	1436.000000	631.990000	1576.010000	618.030000	1723.020000	597.050000	1836.010000	643.000000	803.050000	546.000000
54.910000	629.230000	172.990000	593.900000	338.000000	613.950000	497.990000	633.950000	647.020000	653.980000	803.000000	662.040000	983.010000	663.960000	1130.010000	653.970000	1279.950000	646.950000	1435.970000	631.970000	1576.000000	618.010000	1723.020000	597.030000	1836.000000	643.010000	803.020000	545.950000
55.020000	629.310000	173.070000	594.030000	338.110000	614.060000	498.120000	634.040000	647.120000	654.060000	803.130000	662.160000	983.130000	664.080000	1130.110000	654.050000	1280.020000	647.050000	1436.060000	632.040000	1576.080000	618.040000	1723.130000	597.160000	1836.090000	643.050000	803.160000	546.070000
54.900000	629.230000	172.990000	593.910000	338.000000	613.950000	497.990000	633.940000	647.010000	653.940000	803.010000	662.040000	983.020000	663.960000	1130.010000	653.960000	1279.970000	646.960000	1435.980000	631.950000	1576.000000	617.970000	1723.000000	597.030000	1835.980000	643.020000	803.010000	545.960000
54.980000	629.250000	173.020000	593.940000	338.080000	613.960000	498.080000	633.950000	647.100000	653.960000	803.050000	662.040000	983.060000	663.960000	1130.100000	653.950000	1280.020000	646.960000	1436.030000	631.960000	1576.060000	617.980000	1723.030000	597.040000	1836.030000	643.010000	803.070000	545.980000
54.860000	629.340000	172.940000	594.040000	337.970000	614.040000	497.970000	634.040000	646.990000	654.060000	802.970000	662.130000	982.990000	664.080000	1129.980000	654.070000	1279.930000	647.060000	1435.950000	632.030000	1575.960000	618.070000	1722.970000	597.150000	1835.950000	643.080000	802.950000	546.000000
54.860000	629.200000	172.960000	593.860000	337.970000	613.910000	497.960000	633.900000	646.980000	653.880000	802.970000	662.000000	982.990000	663.870000	1130.000000	653.930000	1279.930000	646.930000	1435.980000	631.910000	1575.970000	617.980000	1722.990000	596.970000	1835.960000	642.970000	802.980000	545.900000
54.970000	629.360000	173.020000	594.100000	338.080000	614.100000	498.060000	634.070000	647.080000	654.090000	803.080000	662.140000	983.070000	664.050000	1130.100000	654.080000	1280.010000	647.060000	1436.040000	632.020000	1576.030000	618.070000	1723.050000	597.140000	1836.050000	643.060000	803.100000	546.110000
54.830000	629.210000	172.950000	593.840000	337.940000	613.900000	497.940000	633.900000	646.960000	653.880000	802.950000	662.000000	982.950000	663.910000	1129.970000	653.920000	1279.910000	646.910000	1435.950000	631.910000	1575.950000	617.970000	1722.960000	596.970000	1835.960000	642.980000	802.940000	545.880000
54.940000	629.320000	172.990000	594.010000	338.040000	614.020000	498.020000	634.000000	647.050000	654.000000	803.040000	662.120000	983.030000	664.030000	1130.060000	654.020000	1280.000000	647.020000	1436.000000	632.000000	1576.020000	618.050000	1723.030000	597.120000	1836.010000	643.050000	803.060000	546.020000
54.900000	629.300000	172.980000	594.000000	337.990000	614.010000	498.010000	634.000000	647.030000	654.010000	803.020000	662.110000	982.980000	664.030000	1129.980000	654.010000	1279.970000	647.020000	1435.990000	632.000000	1576.000000	618.040000	1723.020000	597.110000	1835.970000	643.050000	802.980000	546.020000
54.890000	629.230000	172.980000	593.860000	337.980000	613.900000	497.990000	633.890000	647.010000	653.890000	802.990000	661.980000	982.970000	663.880000	1129.990000	653.890000	1279.970000	646.920000	1435.980000	631.900000	1575.990000	617.950000	1723.000000	596.900000	1835.980000	642.990000	802.970000	545.890000
54.900000	629.390000	172.980000	594.100000	338.000000	614.090000	498.030000	634.070000	647.010000	654.120000	803.030000	662.160000	983.010000	664.110000	1129.980000	654.110000	1279.990000	647.060000	1435.990000	632.050000	1575.970000	618.080000	1723.020000	597.110000	1835.990000	643.070000	802.990000	546.060000
54.930000	629.890000	172.990000	593.810000	337.980000	613.860000	497.990000	633.860000	647.000000	653.870000	803.020000	661.940000	983.020000	663.840000	1130.010000	653.880000	1279.980000	646.850000	1436.010000	631.850000	1576.000000	617.940000	1723.000000	596.970000	1836.000000	642.940000	802.980000	545.860000
55.020000	629.960000	173.060000	593.940000	338.070000	613.970000	498.090000	633.960000	647.100000	653.980000	803.120000	662.040000	983.090000	663.950000	1130.100000	653.970000	1280.040000	646.960000	1436.090000	631.910000	1576.070000	617.980000	1723.050000	597.010000	1836.060000	643.000000	803.100000	545.980000
54.920000	629.970000	172.980000	593.980000	337.980000	613.970000	497.990000	633.980000	647.000000	653.980000	803.010000	662.040000	983.020000	663.970000	1129.990000	653.980000	1279.980000	646.970000	1435.980000	631.990000	1575.990000	618.020000	1723.030000	597.010000	1835.990000	643.000000	802.990000	545.980000
55.000000	629.900000	173.040000	593.870000	338.040000	613.900000	498.060000	633.890000	647.050000	653.880000	803.050000	661.970000	983.040000	663.850000	1130.080000	653.870000	1280.010000	646.890000	1436.030000	631.890000	1576.030000	617.940000	1723.040000	596.890000	1836.010000	642.940000	803.060000	545.920000
54.980000	630.050000	172.990000	594.130000	338.040000	614.120000	498.040000	634.110000	647.060000	654.110000	803.070000	662.190000	983.040000	664.130000	1130.060000	654.100000	1280.000000	647.110000	1436.020000	632.100000	1576.000000	618.110000	1723.050000	597.170000	1835.990000	643.100000	803.080000	546.140000
54.990000	629.900000	173.040000	593.850000	338.030000	613.900000	498.030000	633.890000	647.050000	653.890000	803.060000	661.970000	983.060000	663.870000	1130.060000	653.890000	1280.010000	646.900000	1436.040000	631.890000	1576.030000	617.950000	1723.020000	596.940000	1836.030000	642.980000	803.060000	545.910000
55.080000	629.970000	173.110000	593.970000	338.120000	614.000000	498.140000	633.990000	647.170000	654.000000	803.180000	662.080000	983.170000	664.000000	1130.170000	653.980000	1280.090000	646.980000	1436.100000	631.970000	1576.100000	618.000000	1723.120000	597.030000	1836.120000	643.030000	803.180000	546.030000
54.950000	629.920000	173.020000	593.890000	338.020000	613.960000	498.030000	633.950000	647.040000	653.980000	803.060000	662.050000	983.050000	663.980000	1130.060000	653.980000	1280.000000	646.960000	1436.020000	631.950000	1576.000000	618.000000	1723.020000	597.040000	1836.030000	643.020000	803.040000	545.950000
54.980000	629.930000	173.040000	593.910000	338.050000	613.960000	498.070000	633.960000	647.060000	653.980000	803.090000	662.070000	983.080000	663.980000	1130.060000	653.980000	1280.040000	646.970000	1436.070000	631.950000	1576.030000	618.000000	1723.030000	597.040000	1836.040000	643.030000	803.090000	545.980000
54.960000	629.950000	173.010000	594.010000	338.030000	614.010000	498.020000	634.010000	647.040000	654.020000	803.060000	662.110000	983.050000	664.000000	1130.050000	654.060000	1280.010000	647.050000	1436.010000	632.030000	1576.020000	618.040000	1723.040000	597.110000	1836.030000	643.050000	803.010000	546.050000
55.020000	629.880000	173.080000	593.870000	338.100000	613.910000	498.110000	633.920000	647.130000	653.920000	803.150000	662.000000	983.140000	663.900000	1130.140000	653.940000	1280.040000	646.930000	1436.100000	631.920000	1576.050000	617.960000	1723.130000	596.980000	1836.080000	642.980000	803.110000	545.930000
55.030000	629.950000	173.070000	593.990000	338.100000	614.020000	498.110000	634.020000	647.140000	654.030000	803.160000	662.110000	983.120000	664.030000	1130.140000	653.980000	1280.060000	647.040000	1436.100000	631.990000	1576.050000	618.030000	1723.130000	597.100000	1836.110000	643.040000	803.130000	546.040000
55.010000	629.880000	173.030000	593.850000	338.070000	613.890000	498.040000	633.900000	647.050000	653.910000	803.060000	661.990000	983.100000	663.880000	1130.080000	653.880000	1280.020000	646.920000	1436.030000	631.920000	1576.000000	617.970000	1723.060000	596.990000	1836.030000	642.980000	803.090000	545.920000
55.010000	629.940000	173.050000	593.900000	338.100000	613.960000	498.100000	633.940000	647.120000	653.950000	803.100000	662.030000	983.110000	663.900000	1130.150000	653.970000	1280.070000	646.950000	1436.080000	631.950000	1576.070000	617.960000	1723.060000	597.010000	1836.110000	642.990000	803.110000	545.960000
54.950000	629.930000	172.990000	593.910000	338.030000	613.930000	498.010000	633.940000	647.040000	653.940000	803.040000	662.030000	983.020000	663.920000	1130.060000	653.980000	1280.000000	646.960000	1436.020000	631.950000	1576.020000	617.980000	1723.060000	597.000000	1836.010000	643.000000	803.060000	545.960000
55.000000	629.870000	173.060000	593.860000	338.090000	613.890000	498.100000	633.870000	647.140000	653.910000	803.100000	661.990000	983.110000	663.800000	1130.150000	653.870000	1280.070000	646.870000	1436.080000	631.900000	1576.060000	617.960000	1723.070000	596.940000	1836.120000	642.940000	803.110000	545.910000
54.990000	629.940000	173.060000	593.970000	338.060000	614.000000	498.070000	634.000000	647.110000	654.020000	803.080000	662.100000	983.070000	663.980000	1130.110000	654.000000	1280.040000	647.010000	1436.050000	632.020000	1576.040000	618.040000	1723.080000	597.080000	1836.030000	643.020000	803.080000	546.000000
54.960000	629.910000	173.020000	593.900000	338.020000	613.910000	498.050000	633.930000	647.050000	653.950000	803.020000	662.040000	983.030000	663.930000	1130.070000	653.930000	1280.020000	646.970000	1436.040000	631.940000	1576.010000	618.000000	1723.030000	597.030000	1836.040000	642.990000	803.030000	545.970000
54.990000	629.960000	173.070000	593.980000	338.110000	613.970000	498.120000	633.950000	647.100000	653.950000	803.130000	662.060000	983.120000	663.960000	1130.110000	653.950000	1280.060000	647.000000	1436.070000	631.940000	1576.040000	618.010000	1723.060000	597.050000	1836.090000	642.990000	803.120000	546.000000
54.920000	629.920000	173.000000	593.870000	338.000000	613.920000	498.040000	633.910000	647.070000	653.930000	803.010000	661.990000	983.020000	663.940000	1130.070000	653.930000	1280.010000	646.960000	1436.020000	631.920000	1575.990000	618.000000	1723.010000	596.980000	1835.990000	642.980000	803.010000	545.940000
54.990000	629.920000	173.020000	593.890000	338.020000	613.940000	498.070000	633.930000	647.080000	653.930000	803.070000	662.000000	983.060000	663.930000	1130.080000	653.930000	1280.040000	646.970000	1436.030000	631.920000	1576.030000	617.990000	1723.030000	597.040000	1836.090000	642.990000	803.070000	545.960000
54.900000	629.970000	173.010000	593.970000	337.980000	613.970000	498.020000	634.000000	647.050000	653.950000	803.060000	662.100000	983.010000	664.030000	1130.030000	654.030000	1280.000000	647.040000	1436.010000	632.010000	1575.970000	618.070000	1722.970000	597.090000	1835.990000	643.060000	803.020000	546.020000
54.990000	629.890000	173.060000	593.810000	338.040000	613.880000	498.110000	633.890000	647.070000	653.860000	803.070000	661.970000	983.080000	663.870000	1130.090000	653.900000	1280.030000	646.900000	1436.050000	631.890000	1576.060000	617.960000	1723.060000	596.970000	1836.060000	642.970000	803.090000	545.910000
54.970000	629.960000	173.000000	593.960000	337.990000	613.980000	498.010000	633.980000	647.040000	653.960000	803.040000	662.070000	983.010000	663.980000	1130.040000	653.980000	1280.020000	646.990000	1436.010000	631.950000	1575.970000	618.030000	1722.980000	597.110000	1835.960000	643.000000	803.030000	546.020000
54.960000	629.890000	173.010000	593.840000	338.000000	613.890000	498.030000	633.900000	647.050000	653.870000	803.040000	661.990000	983.020000	663.870000	1130.050000	653.880000	1280.020000	646.940000	1436.030000	631.900000	1576.000000	617.950000	1723.010000	596.990000	1835.980000	642.980000	803.020000	545.930000
54.940000	629.950000	173.000000	593.890000	337.990000	613.930000	498.030000	633.920000	647.050000	653.930000	803.040000	662.030000	983.010000	663.900000	1130.040000	653.950000	1280.000000	646.960000	1436.000000	631.940000	1575.990000	617.960000	1723.010000	597.010000	1835.980000	642.990000	803.030000	545.950000
54.950000	629.950000	173.020000	593.920000	338.010000	613.960000	498.050000	633.940000	647.060000	653.960000	803.060000	662.050000	983.040000	663.930000	1130.040000	653.950000	1280.020000	646.990000	1436.020000	631.960000	1575.990000	618.010000	1723.010000	597.140000	1836.000000	642.990000	803.040000	545.990000
55.010000	629.940000	173.080000	593.910000	338.070000	613.950000	498.060000	633.930000	647.080000	653.950000	803.100000	662.050000	983.080000	663.930000	1130.080000	653.930000	1280.060000	646.990000	1436.070000	631.920000	1576.060000	617.960000	1723.090000	597.010000	1836.080000	642.990000	803.150000	545.980000
54.940000	629.950000	173.000000	593.940000	338.030000	613.960000	498.070000	633.970000	647.080000	653.960000	803.070000	662.050000	983.050000	663.940000	1130.070000	653.980000	1280.030000	647.000000	1436.030000	631.970000	1576.030000	618.010000	1723.000000	597.110000	1836.020000	643.000000	803.040000	545.990000
54.940000	629.940000	173.000000	593.920000	338.010000	613.910000	498.040000	633.920000	647.060000	653.950000	803.040000	662.030000	983.050000	663.940000	1130.060000	653.930000	1280.010000	646.980000	1436.020000	631.930000	1576.020000	618.010000	1723.000000	597.040000	1836.020000	642.990000	803.040000	545.970000
54.950000	629.940000	173.010000	593.920000	338.020000	613.930000	498.060000	633.940000	647.060000	653.940000	803.050000	662.030000	983.060000	663.940000	1130.060000	653.940000	1280.010000	646.960000	1436.030000	631.910000	1576.020000	617.990000	1722.990000	597.020000	1836.020000	642.990000	803.030000	545.960000
54.950000	629.940000	173.020000	593.920000	338.010000	613.950000	498.050000	633.940000	647.060000	653.950000	803.030000	662.040000	983.050000	663.930000	1130.050000	653.940000	1280.000000	646.980000	1436.010000	631.950000	1576.020000	617.990000	1723.000000	597.030000	1836.000000	642.990000	803.030000	545.970000
54.980000	629.950000	173.020000	593.940000	338.030000	613.960000	498.070000	633.950000	647.070000	653.960000	803.120000	662.060000	983.070000	663.940000	1130.120000	653.930000	1280.070000	646.980000	1436.070000	631.950000	1576.030000	618.000000	1723.070000	597.080000	1836.010000	642.990000	803.050000	545.980000
54.940000	629.940000	173.000000	593.950000	338.000000	613.950000	498.000000	633.950000	647.060000	653.970000	803.030000	662.050000	983.050000	663.940000	1130.020000	653.950000	1280.000000	646.990000	1436.020000	631.950000	1576.020000	617.990000	1722.990000	597.080000	1836.000000	642.990000	803.050000	545.980000
54.980000	629.950000	173.040000	593.960000	338.100000	613.990000	498.090000	633.960000	647.100000	654.000000	803.140000	662.070000	983.080000	663.960000	1130.120000	653.970000	1280.060000	647.030000	1436.060000	631.980000	1576.060000	618.010000	1723.080000	597.100000	1836.080000	643.000000	803.080000	546.020000
54.980000	630.010000	173.040000	594.040000	338.090000	614.030000	498.080000	634.020000	647.100000	654.060000	803.120000	662.140000	983.090000	663.990000	1130.100000	653.990000	1280.040000	647.040000	1436.050000	632.020000	1576.060000	618.020000	1723.080000	597.110000	1836.040000	643.000000	803.100000	546.040000
54.980000	629.940000	173.040000	593.950000	338.070000	613.990000	498.110000	633.950000	647.100000	653.970000	803.120000	662.080000	983.100000	663.970000	1130.110000	654.000000	1280.050000	647.020000	1436.060000	631.980000	1576.060000	618.020000	1723.070000	597.120000	1836.040000	643.000000	803.100000	546.040000
55.010000	629.980000	173.050000	593.970000	338.120000	614.010000	498.130000	634.000000	647.120000	654.000000	803.140000	662.100000	983.120000	663.980000	1130.120000	654.000000	1280.070000	647.030000	1436.090000	631.970000	1576.060000	618.010000	1723.080000	597.110000	1836.070000	643.010000	803.120000	546.040000
55.010000	629.910000	173.050000	593.850000	338.040000	613.910000	498.110000	633.890000	647.100000	653.900000	803.110000	662.010000	983.110000	663.850000	1130.120000	653.910000	1280.050000	646.920000	1436.050000	631.890000	1576.060000	617.960000	1723.060000	597.040000	1836.030000	642.950000	803.100000	545.930000
54.980000	629.970000	173.040000	593.970000	338.040000	614.010000	498.060000	633.970000	647.090000	654.010000	803.090000	662.110000	983.090000	663.980000	1130.100000	654.000000	1280.040000	647.010000	1436.050000	631.970000	1576.030000	618.010000	1723.060000	597.140000	1836.030000	643.020000	803.090000	546.030000
54.980000	629.970000	173.040000	593.980000	338.060000	614.010000	498.040000	633.990000	647.080000	654.010000	803.080000	662.120000	983.080000	663.980000	1130.090000	654.000000	1280.030000	647.040000	1436.030000	631.990000	1576.040000	618.020000	1723.050000	597.150000	1836.020000	643.020000	803.080000	546.040000
54.980000	629.970000	173.030000	593.950000	338.030000	613.980000	498.060000	633.970000	647.080000	654.000000	803.070000	662.090000	983.070000	663.990000	1130.080000	653.990000	1280.040000	647.010000	1436.040000	631.990000	1576.040000	618.020000	1723.060000	597.140000	1836.030000	643.020000	803.080000	546.020000
54.980000	629.970000	173.020000	594.000000	338.050000	614.020000	498.070000	633.980000	647.090000	654.010000	803.090000	662.100000	983.090000	663.990000	1130.090000	654.010000	1280.050000	647.020000	1436.050000	632.000000	1576.040000	618.020000	1723.070000	597.150000	1836.030000	643.020000	803.070000	546.030000
54.900000	629.970000	173.000000	594.030000	337.970000	614.040000	498.020000	634.020000	647.010000	654.070000	803.010000	662.140000	982.990000	664.110000	1130.000000	654.030000	1279.990000	647.080000	1435.990000	632.060000	1575.960000	618.080000	1722.990000	597.160000	1835.980000	643.070000	803.030000	546.050000
54.980000	629.980000	173.030000	593.990000	338.040000	614.040000	498.050000	634.010000	647.100000	654.070000	803.080000	662.130000	983.070000	664.070000	1130.090000	654.020000	1280.040000	647.050000	1436.050000	632.010000	1576.020000	618.020000	1723.050000	597.160000	1836.020000	643.060000	803.090000	546.070000
54.950000	629.960000	173.020000	593.980000	338.010000	614.000000	498.040000	634.000000	647.060000	654.030000	803.050000	662.100000	983.030000	664.050000	1130.060000	654.010000	1280.000000	647.040000	1436.010000	631.990000	1576.020000	618.020000	1723.050000	597.160000	1836.020000	643.050000	803.040000	546.040000
54.950000	629.960000	173.030000	593.970000	338.010000	614.000000	498.040000	633.980000	647.070000	654.020000	803.060000	662.090000	983.030000	664.040000	1130.070000	654.010000	1280.020000	647.030000	1436.020000	631.990000	1576.020000	618.020000	1723.050000	597.160000	1836.020000	643.030000	803.060000	546.030000
55.000000	629.970000	173.070000	593.990000	338.080000	614.010000	498.080000	634.010000	647.100000	654.010000	803.070000	662.130000	983.080000	664.000000	1130.080000	654.000000	1280.040000	647.030000	1436.040000	632.020000	1576.040000	618.040000	1723.070000	597.140000	1836.090000	643.020000	803.080000	546.020000
55.010000	629.970000	173.060000	593.960000	338.080000	614.000000	498.090000	634.000000	647.100000	654.020000	803.100000	662.120000	983.080000	664.020000	1130.090000	654.000000	1280.040000	647.020000	1436.050000	632.020000	1576.040000	618.050000	1723.080000	597.150000	1836.070000	643.030000	803.100000	546.010000
55.010000	629.970000	173.060000	593.970000	338.070000	614.000000	498.090000	634.010000	647.090000	654.010000	803.100000	662.120000	983.080000	664.020000	1130.090000	654.010000	1280.040000	647.030000	1436.050000	632.010000	1576.050000	618.040000	1723.080000	597.120000	1836.080000	643.020000	803.110000	546.000000
54.990000	629.970000	173.050000	593.960000	338.060000	614.000000	498.070000	634.010000	647.080000	654.020000	803.080000	662.120000	983.070000	664.020000	1130.090000	654.000000	1280.020000	647.040000	1436.040000	632.010000	1576.040000	618.030000	1723.070000	597.110000	1836.060000	643.030000	803.090000	546.020000
55.010000	630.030000	173.080000	594.050000	338.090000	614.070000	498.110000	634.070000	647.110000	654.110000	803.100000	662.200000	983.100000	664.090000	1130.100000	654.090000	1280.060000	647.090000	1436.070000	632.070000	1576.050000	618.070000	1723.070000	597.260000	1836.080000	643.100000	803.120000	546.110000
55.010000	629.960000	173.080000	593.920000	338.060000	613.970000	498.100000	633.960000	647.100000	654.000000	803.090000	662.090000	983.100000	663.960000	1130.090000	653.980000	1280.020000	646.980000	1436.050000	631.980000	1576.040000	618.020000	1723.080000	597.090000	1836.070000	643.020000	803.100000	546.000000
55.080000	629.970000	173.090000	593.970000	338.160000	614.040000	498.150000	634.030000	647.200000	654.040000	803.160000	662.160000	983.150000	664.080000	1130.180000	654.050000	1280.080000	647.060000	1436.100000	632.050000	1576.100000	618.050000	1723.170000	597.180000	1836.110000	643.050000	803.220000	546.080000
55.040000	629.950000	173.080000	593.930000	338.090000	613.960000	498.130000	633.950000	647.160000	653.960000	803.140000	662.050000	983.130000	663.940000	1130.140000	653.960000	1280.050000	646.980000	1436.080000	631.960000	1576.070000	617.980000	1723.090000	597.040000	1836.070000	642.970000	803.130000	545.980000
54.960000	629.950000	173.050000	593.930000	338.030000	613.960000	498.060000	633.950000	647.040000	653.960000	803.070000	662.060000	983.040000	663.970000	1130.040000	653.960000	1280.020000	647.000000	1436.030000	631.970000	1576.040000	618.000000	1723.090000	597.110000	1836.060000	642.990000	803.050000	545.990000
55.020000	629.950000	173.060000	593.940000	338.060000	613.970000	498.070000	633.980000	647.080000	653.980000	803.090000	662.090000	983.060000	664.000000	1130.080000	653.980000	1280.030000	647.010000	1436.050000	631.990000	1576.040000	618.010000	1723.080000	597.130000	1836.040000	643.020000	803.080000	546.000000
55.050000	629.900000	173.080000	593.900000	338.110000	613.920000	498.120000	633.930000	647.160000	653.920000	803.130000	662.030000	983.120000	663.890000	1130.170000	653.880000	1280.070000	646.940000	1436.110000	631.930000	1576.070000	618.000000	1723.090000	597.010000	1836.060000	642.950000	803.130000	545.970000
55.040000	629.960000	173.070000	593.960000	338.100000	613.990000	498.120000	634.000000	647.150000	654.000000	803.140000	662.080000	983.110000	664.010000	1130.140000	654.000000	1280.050000	647.010000	1436.100000	632.000000	1576.050000	618.000000	1723.070000	597.150000	1836.060000	643.030000	803.140000	546.010000
55.020000	629.970000	173.060000	593.980000	338.090000	614.020000	498.100000	634.020000	647.120000	654.020000	803.090000	662.150000	983.100000	664.030000	1130.120000	654.010000	1280.040000	647.040000	1436.060000	632.030000	1576.050000	618.050000	1723.090000	597.150000	1836.060000	643.030000	803.100000	546.040000
55.080000	629.900000	173.090000	593.850000	338.130000	613.930000	498.150000	633.930000	647.140000	653.920000	803.150000	662.040000	983.110000	663.900000	1130.130000	653.890000	1280.090000	646.970000	1436.110000	631.940000	1576.100000	617.960000	1723.160000	597.010000	1836.070000	642.960000	803.190000	545.930000
55.080000	629.990000	173.090000	593.990000	338.130000	614.050000	498.140000	634.020000	647.170000	654.040000	803.160000	662.150000	983.140000	664.040000	1130.130000	654.020000	1280.080000	647.060000	1436.110000	632.030000	1576.090000	618.050000	1723.170000	597.160000	1836.080000	643.040000	803.180000	546.050000
55.050000	629.930000	173.080000	593.880000	338.090000	613.980000	498.120000	633.950000	647.170000	653.940000	803.120000	662.040000	983.130000	663.910000	1130.130000	653.900000	1280.080000	646.960000	1436.090000	631.970000	1576.050000	617.980000	1723.060000	597.070000	1836.090000	642.980000	803.140000	545.950000
55.060000	629.940000	173.080000	593.910000	338.090000	613.980000	498.110000	633.950000	647.140000	653.950000	803.110000	662.050000	983.120000	663.920000	1130.130000	653.910000	1280.070000	646.960000	1436.080000	631.980000	1576.060000	617.980000	1723.060000	597.070000	1836.090000	642.980000	803.140000	545.980000
55.050000	629.940000	173.070000	593.910000	338.090000	613.970000	498.120000	633.950000	647.150000	653.950000	803.140000	662.060000	983.120000	663.920000	1130.140000	653.920000	1280.080000	646.970000	1436.090000	631.980000	1576.070000	617.980000	1723.060000	597.070000	1836.100000	642.980000	803.150000	545.980000
54.950000	629.940000	173.000000	593.910000	338.000000	613.960000	498.020000	633.970000	647.050000	653.970000	803.040000	662.060000	983.010000	663.950000	1130.030000	653.950000	1280.010000	646.980000	1436.000000	631.990000	1575.990000	617.990000	1723.060000	597.050000	1836.010000	642.990000	803.030000	545.970000
55.050000	630.010000	173.070000	594.020000	338.060000	614.050000	498.080000	634.040000	647.120000	654.050000	803.110000	662.170000	983.110000	664.060000	1130.130000	654.040000	1280.070000	647.060000	1436.060000	632.040000	1576.060000	618.020000	1723.070000	597.060000	1836.070000	643.030000	803.110000	546.060000
55.030000	629.940000	173.020000	593.920000	338.040000	613.960000	498.070000	633.960000	647.090000	653.960000	803.090000	662.070000	983.090000	663.940000	1130.110000	653.940000	1280.050000	647.000000	1436.070000	631.980000	1576.060000	618.010000	1723.070000	597.070000	1836.050000	643.030000	803.080000	545.960000
55.010000	629.940000	173.020000	593.920000	338.030000	613.960000	498.060000	633.960000	647.070000	653.970000	803.070000	662.080000	983.070000	663.950000	1130.090000	653.940000	1280.020000	647.010000	1436.040000	631.990000	1576.050000	618.010000	1723.070000	597.060000	1836.030000	643.020000	803.060000	545.980000
54.990000	629.950000	173.020000	593.930000	338.050000	614.000000	498.080000	633.980000	647.080000	653.980000	803.070000	662.080000	983.070000	663.970000	1130.090000	653.960000	1280.030000	647.010000	1436.040000	631.990000	1576.050000	618.010000	1723.080000	597.050000	1836.030000	643.030000	803.080000	545.990000
55.010000	629.960000	173.030000	593.940000	338.070000	614.000000	498.110000	633.990000	647.080000	653.990000	803.100000	662.090000	983.080000	663.970000	1130.080000	653.960000	1280.060000	647.020000	1436.060000	631.980000	1576.090000	618.020000	1723.080000	597.040000	1836.080000	643.030000	803.110000	546.000000
55.000000	629.960000	173.030000	593.930000	338.060000	613.990000	498.070000	633.980000	647.080000	653.980000	803.080000	662.070000	983.080000	663.970000	1130.090000	653.960000	1280.050000	647.010000	1436.060000	632.010000	1576.040000	618.030000	1723.090000	597.130000	1836.040000	643.040000	803.090000	546.000000
55.000000	629.960000	173.020000	593.940000	338.060000	614.000000	498.080000	633.990000	647.080000	654.000000	803.080000	662.130000	983.090000	663.980000	1130.070000	654.040000	1280.020000	647.080000	1436.030000	632.070000	1576.030000	618.090000	1723.070000	597.240000	1836.030000	643.120000	803.080000	546.010000
55.010000	629.950000	173.080000	593.910000	338.070000	613.970000	498.090000	633.960000	647.090000	653.970000	803.090000	662.060000	983.100000	663.970000	1130.090000	653.960000	1280.050000	647.020000	1436.070000	632.000000	1576.040000	618.020000	1723.070000	597.170000	1836.040000	643.110000	803.090000	546.010000
55.010000	629.950000	173.070000	593.900000	338.060000	613.960000	498.080000	633.940000	647.100000	653.930000	803.090000	662.040000	983.090000	663.950000	1130.090000	653.940000	1280.040000	647.000000	1436.070000	632.000000	1576.040000	618.030000	1723.070000	597.160000	1836.050000	643.110000	803.100000	545.980000
55.010000	629.970000	173.040000	594.010000	338.070000	614.040000	498.070000	634.040000	647.100000	654.040000	803.090000	662.150000	983.080000	664.070000	1130.080000	654.050000	1280.040000	647.110000	1436.040000	632.130000	1576.040000	618.150000	1723.070000	597.400000	1836.040000	643.200000	803.110000	546.070000
55.060000	629.860000	173.100000	593.740000	338.110000	613.860000	498.140000	633.870000	647.190000	653.900000	803.150000	661.990000	983.150000	663.910000	1130.180000	653.920000	1280.110000	647.000000	1436.120000	632.020000	1576.090000	618.100000	1723.180000	597.730000	1836.130000	643.190000	803.110000	545.940000
55.010000	629.900000	173.070000	593.840000	338.080000	613.920000	498.090000	633.930000	647.100000	653.950000	803.090000	662.080000	983.090000	663.970000	1130.090000	654.010000	1280.050000	647.070000	1436.040000	632.090000	1576.050000	618.210000	1723.090000	597.920000	1836.020000	643.290000	803.120000	546.010000
55.030000	629.890000	173.080000	593.840000	338.090000	613.920000	498.100000	633.930000	647.120000	653.960000	803.110000	662.070000	983.110000	663.980000	1130.090000	654.000000	1280.050000	647.070000	1436.070000	632.100000	1576.050000	618.220000	1723.100000	597.970000	1836.020000	643.310000	803.120000	546.000000
55.030000	629.820000	173.060000	593.720000	338.060000	613.820000	498.080000	633.860000	647.100000	653.850000	803.080000	661.990000	983.090000	663.850000	1130.090000	653.910000	1280.040000	646.970000	1436.050000	632.050000	1576.040000	618.200000	1723.100000	597.930000	1836.020000	643.300000	803.090000	545.900000
55.030000	629.820000	173.080000	593.720000	338.090000	613.840000	498.090000	633.870000	647.110000	653.920000	803.100000	662.020000	983.090000	663.980000	1130.100000	654.010000	1280.050000	647.060000	1436.060000	632.090000	1576.050000	618.290000	1723.110000	598.100000	1836.010000	643.400000	803.120000	545.960000
55.020000	629.820000	173.070000	593.710000	338.050000	613.820000	498.090000	633.860000	647.110000	653.850000	803.090000	662.010000	983.080000	663.950000	1130.080000	653.910000	1280.050000	647.070000	1436.070000	632.100000	1576.040000	618.290000	1723.090000	598.090000	1836.020000	643.410000	803.100000	545.960000
55.070000	629.830000	173.090000	593.740000	338.080000	613.840000	498.120000	633.870000	647.140000	653.920000	803.120000	662.040000	983.100000	663.950000	1130.110000	654.000000	1280.060000	647.070000	1436.050000	632.170000	1576.070000	618.340000	1723.100000	598.180000	1836.030000	643.550000	803.120000	545.980000
55.010000	629.880000	173.060000	593.840000	338.060000	613.900000	498.060000	633.920000	647.110000	653.950000	803.080000	662.100000	983.070000	664.030000	1130.090000	654.040000	1280.030000	647.170000	1436.040000	632.280000	1576.040000	618.500000	1723.080000	598.370000	1836.010000	644.270000	803.110000	546.070000
55.100000	629.750000	173.130000	593.540000	338.090000	613.720000	498.140000	633.810000	647.150000	653.830000	803.120000	661.980000	983.110000	663.880000	1130.110000	653.940000	1280.050000	647.070000	1436.080000	632.200000	1576.120000	618.980000	1723.140000	598.790000	1836.080000	644.950000	803.130000	545.930000
55.000000	629.820000	173.070000	593.270000	338.020000	613.830000	498.090000	633.880000	647.110000	653.940000	803.100000	662.070000	983.070000	664.000000	1130.080000	654.050000	1280.030000	647.180000	1436.020000	632.320000	1576.080000	619.090000	1723.100000	598.960000	1836.070000	645.770000	803.120000	546.020000
55.030000	629.760000	173.070000	593.230000	338.040000	613.800000	498.100000	633.840000	647.100000	653.850000	803.100000	662.000000	983.090000	663.970000	1130.080000	653.960000	1280.030000	647.140000	1436.040000	632.310000	1576.090000	619.090000	1723.120000	598.940000	1836.100000	646.430000	803.110000	545.950000
55.020000	629.800000	173.060000	593.220000	338.060000	613.800000	498.100000	633.850000	647.100000	653.900000	803.110000	662.060000	983.090000	663.980000	1130.070000	654.050000	1280.040000	647.180000	1436.030000	632.390000	1576.070000	619.150000	1723.120000	599.080000	1836.100000	646.550000	803.130000	546.030000
55.090000	629.790000	173.080000	593.230000	338.120000	613.820000	498.140000	633.870000	647.150000	653.920000	803.150000	662.060000	983.130000	664.000000	1130.100000	654.050000	1280.070000	647.220000	1436.090000	632.420000	1576.130000	619.160000	1723.180000	599.090000	1836.120000	646.580000	803.180000	546.020000
55.020000	629.790000	173.070000	593.240000	338.050000	613.790000	498.080000	633.850000	647.110000	653.910000	803.080000	662.060000	983.070000	664.010000	1130.070000	654.060000	1280.040000	647.200000	1436.040000	632.430000	1576.060000	619.170000	1723.150000	599.100000	1836.070000	646.610000	803.130000	546.030000
55.020000	629.800000	173.070000	593.240000	338.040000	613.830000	498.070000	633.870000	647.110000	653.910000	803.090000	662.060000	983.080000	664.010000	1130.080000	654.080000	1280.030000	647.250000	1436.040000	632.450000	1576.060000	619.190000	1723.150000	599.270000	1836.070000	646.610000	803.100000	546.030000
55.030000	629.790000	173.060000	593.230000	338.050000	613.830000	498.080000	633.880000	647.110000	653.910000	803.080000	662.060000	983.100000	664.010000	1130.080000	654.070000	1280.040000	647.240000	1436.040000	632.480000	1576.060000	619.190000	1723.150000	599.270000	1836.080000	646.610000	803.110000	546.030000
55.030000	629.800000	173.070000	593.240000	338.060000	613.830000	498.080000	633.870000	647.110000	653.920000	803.090000	662.060000	983.090000	664.030000	1130.070000	654.070000	1280.040000	647.250000	1436.070000	632.990000	1576.070000	619.210000	1723.140000	599.260000	1836.080000	646.620000	803.130000	546.040000
55.050000	629.790000	173.070000	593.230000	338.080000	613.820000	498.110000	633.870000	647.110000	653.910000	803.140000	662.050000	983.090000	664.020000	1130.090000	654.090000	1280.040000	647.250000	1436.090000	633.000000	1576.080000	619.220000	1723.160000	599.230000	1836.130000	646.640000	803.140000	546.040000
55.020000	629.810000	173.060000	593.260000	338.070000	613.840000	498.070000	633.890000	647.100000	653.930000	803.100000	662.060000	983.080000	664.040000	1130.070000	654.090000	1280.030000	647.280000	1436.070000	633.020000	1576.040000	619.280000	1723.170000	599.240000	1836.100000	646.700000	803.130000	546.040000
55.030000	629.730000	173.080000	593.130000	338.070000	613.740000	498.120000	633.820000	647.130000	653.830000	803.110000	661.990000	983.110000	663.940000	1130.090000	654.000000	1280.060000	647.200000	1436.120000	632.940000	1576.090000	619.180000	1723.150000	599.230000	1836.190000	646.620000	803.150000	545.980000
54.990000	629.800000	173.000000	593.250000	338.010000	613.810000	498.040000	633.860000	647.060000	653.930000	803.090000	662.060000	983.050000	664.040000	1130.020000	654.110000	1280.000000	647.270000	1436.050000	632.990000	1576.020000	619.250000	1723.120000	599.210000	1836.100000	646.690000	803.040000	546.000000
55.020000	629.800000	173.070000	593.260000	338.070000	613.830000	498.080000	633.880000	647.140000	653.920000	803.110000	662.060000	983.110000	664.030000	1130.100000	654.100000	1280.040000	647.270000	1436.100000	632.990000	1576.040000	619.250000	1723.130000	599.240000	1836.170000	646.690000	803.160000	546.030000
55.020000	629.730000	173.080000	593.110000	338.050000	613.730000	498.090000	633.780000	647.120000	653.820000	803.090000	661.960000	983.110000	663.890000	1130.110000	653.990000	1280.060000	647.190000	1436.110000	632.920000	1576.070000	619.170000	1723.160000	599.080000	1836.180000	646.620000	803.130000	545.940000
55.010000	629.800000	173.070000	593.250000	338.050000	613.830000	498.080000	633.880000	647.090000	653.940000	803.080000	662.070000	983.100000	664.030000	1130.040000	654.100000	1280.020000	647.290000	1436.080000	633.010000	1576.050000	619.270000	1723.140000	599.300000	1836.160000	646.700000	803.140000	546.050000
55.000000	629.790000	173.010000	593.250000	338.020000	613.830000	498.070000	633.880000	647.090000	653.920000	803.050000	662.060000	983.090000	664.020000	1130.030000	654.090000	1280.020000	647.290000	1436.040000	633.020000	1576.040000	619.270000	1723.140000	599.300000	1836.140000	646.700000	803.080000	546.030000
54.900000	629.790000	172.990000	593.240000	337.950000	613.800000	497.980000	633.860000	647.000000	653.890000	802.990000	662.040000	982.990000	664.010000	1130.020000	654.080000	1279.970000	647.260000	1436.010000	633.010000	1575.990000	619.260000	1723.130000	599.290000	1836.090000	646.680000	803.030000	546.000000
55.000000	629.780000	173.030000	593.230000	338.020000	613.810000	498.060000	633.870000	647.100000	653.900000	803.090000	662.040000	983.090000	664.010000	1130.090000	654.080000	1280.000000	647.260000	1436.050000	633.020000	1576.060000	619.270000	1723.130000	599.290000	1836.160000	646.680000	803.080000	546.000000
54.990000	629.720000	173.030000	593.130000	338.020000	613.720000	498.040000	633.800000	647.090000	653.870000	803.080000	662.020000	983.070000	663.950000	1130.070000	654.030000	1280.020000	647.200000	1436.060000	632.950000	1576.060000	619.180000	1723.130000	599.220000	1836.160000	646.680000	803.070000	545.920000
55.010000	629.780000	173.050000	593.230000	338.080000	613.810000	498.110000	633.880000	647.100000	653.900000	803.100000	662.050000	983.090000	664.000000	1130.080000	654.060000	1280.040000	647.260000	1436.100000	633.000000	1576.070000	619.260000	1723.150000	599.240000	1836.180000	646.680000	803.150000	546.020000
55.020000	629.790000	173.040000	593.230000	338.070000	613.830000	498.090000	633.890000	647.110000	653.920000	803.090000	662.060000	983.080000	664.000000	1130.070000	654.070000	1280.030000	647.260000	1436.070000	633.030000	1576.070000	619.250000	1723.160000	599.270000	1836.170000	646.720000	803.140000	546.030000
55.010000	629.790000	173.040000	593.210000	338.070000	613.800000	498.080000	633.870000	647.090000	653.910000	803.080000	662.040000	983.090000	663.990000	1130.070000	654.070000	1280.030000	647.230000	1436.080000	633.030000	1576.070000	619.260000	1723.160000	599.270000	1836.180000	646.720000	803.120000	546.030000
55.030000	629.750000	173.080000	593.200000	338.090000	613.820000	498.110000	633.860000	647.100000	653.910000	803.120000	662.050000	983.120000	663.990000	1130.130000	654.080000	1280.050000	647.250000	1436.110000	633.010000	1576.070000	619.260000	1723.190000	599.250000	1836.230000	646.680000	803.130000	546.020000
55.070000	629.770000	173.080000	593.220000	338.100000	613.820000	498.140000	633.870000	647.140000	653.910000	803.160000	662.060000	983.150000	664.000000	1130.160000	654.070000	1280.060000	647.250000	1436.120000	633.010000	1576.070000	619.270000	1723.190000	599.260000	1836.240000	646.680000	803.170000	546.020000
55.010000	629.780000	173.050000	593.230000	338.080000	613.830000	498.090000	633.870000	647.040000	653.920000	803.070000	662.060000	983.060000	664.000000	1130.050000	654.110000	1280.010000	647.270000	1436.070000	633.010000	1576.060000	619.260000	1723.110000	599.250000	1836.230000	646.680000	803.100000	546.020000
55.030000	629.780000	173.060000	593.230000	338.070000	613.840000	498.100000	633.880000	647.110000	653.920000	803.090000	662.090000	983.110000	664.020000	1130.140000	654.120000	1280.040000	647.290000	1436.080000	633.040000	1576.060000	619.300000	1723.180000	599.320000	1836.240000	646.710000	803.130000	546.050000
55.060000	629.700000	173.070000	593.110000	338.060000	613.740000	498.120000	633.780000	647.110000	653.820000	803.110000	661.990000	983.130000	663.920000	1130.140000	654.020000	1280.060000	647.190000	1436.100000	632.970000	1576.080000	619.220000	1723.170000	599.160000	1836.300000	646.630000	803.120000	545.960000
55.020000	629.790000	173.070000	593.260000	338.060000	613.850000	498.100000	633.880000	647.110000	653.930000	803.090000	662.060000	983.110000	664.020000	1130.120000	654.090000	1280.030000	647.280000	1436.080000	633.020000	1576.030000	619.290000	1723.140000	599.330000	1836.270000	646.700000	803.120000	546.050000
55.020000	629.790000	173.040000	593.270000	338.060000	613.840000	498.060000	633.880000	647.080000	653.940000	803.060000	662.080000	983.060000	664.030000	1130.030000	654.100000	1280.020000	647.300000	1436.060000	633.030000	1576.040000	619.290000	1723.140000	599.300000	1836.210000	646.700000	803.120000	546.050000
55.020000	629.780000	173.060000	593.240000	338.050000	613.830000	498.070000	633.870000	647.070000	653.940000	803.070000	662.070000	983.050000	664.020000	1130.040000	654.100000	1280.020000	647.290000	1436.070000	633.010000	1576.040000	619.290000	1723.150000	599.290000	1836.210000	646.690000	803.110000	546.040000
55.020000	629.850000	173.060000	593.350000	338.070000	613.910000	498.060000	633.930000	647.070000	653.990000	803.080000	662.140000	983.080000	664.080000	1130.050000	654.200000	1280.010000	647.360000	1436.080000	633.070000	1576.050000	619.320000	1723.150000	599.430000	1836.210000	646.720000	803.120000	546.070000
55.000000	629.780000	173.040000	593.240000	338.040000	613.820000	498.040000	633.900000	647.060000	653.940000	803.050000	662.060000	983.060000	664.050000	1130.050000	654.090000	1279.990000	647.260000	1436.040000	633.030000	1576.030000	619.290000	1723.120000	599.680000	1836.220000	646.710000	803.080000	546.060000
55.110000	629.770000	173.070000	593.220000	338.100000	613.830000	498.090000	633.880000	647.100000	653.910000	803.150000	662.050000	983.120000	664.030000	1130.130000	654.070000	1280.070000	647.260000	1436.080000	633.000000	1576.070000	619.270000	1723.170000	599.690000	1836.260000	646.690000	803.150000	546.070000
55.100000	629.770000	173.070000	593.230000	338.100000	613.830000	498.120000	633.900000	647.120000	653.920000	803.150000	662.080000	983.120000	664.040000	1130.140000	654.110000	1280.080000	647.280000	1436.120000	633.030000	1576.080000	619.280000	1723.160000	599.690000	1836.260000	646.690000	803.170000	546.060000
55.010000	629.820000	173.060000	593.240000	338.050000	613.870000	498.080000	633.920000	647.090000	653.960000	803.070000	662.110000	983.070000	664.070000	1130.050000	654.130000	1280.020000	647.310000	1436.050000	633.060000	1576.030000	619.340000	1723.150000	599.690000	1836.180000	646.740000	803.090000	546.060000
55.050000	629.780000	173.070000	593.220000	338.080000	613.830000	498.120000	633.870000	647.090000	653.930000	803.110000	662.060000	983.090000	664.030000	1130.090000	654.090000	1280.050000	647.260000	1436.090000	633.010000	1576.060000	619.270000	1723.150000	599.690000	1836.250000	646.710000	803.110000	546.040000
54.960000	629.780000	173.060000	593.240000	338.050000	613.850000	498.050000	633.880000	647.060000	653.930000	803.060000	662.080000	983.020000	664.040000	1130.040000	654.120000	1279.990000	647.290000	1436.040000	633.050000	1576.030000	619.290000	1723.150000	599.680000	1836.160000	646.710000	803.080000	546.040000
55.080000	629.780000	173.120000	593.230000	338.120000	613.850000	498.170000	633.890000	647.150000	653.930000	803.160000	662.070000	983.140000	664.040000	1130.150000	654.110000	1280.080000	647.280000	1436.130000	633.010000	1576.090000	619.260000	1723.170000	599.680000	1836.260000	646.680000	803.160000	546.050000
55.040000	629.790000	173.050000	593.250000	338.090000	613.830000	498.110000	633.870000	647.110000	653.910000	803.090000	662.060000	983.110000	664.020000	1130.070000	654.100000	1280.030000	647.260000	1436.080000	632.970000	1576.070000	619.240000	1723.160000	599.660000	1836.210000	646.660000	803.110000	546.030000
55.080000	629.790000	173.120000	593.250000	338.190000	613.850000	498.170000	633.890000	647.160000	653.930000	803.190000	662.080000	983.130000	664.030000	1130.170000	654.090000	1280.070000	647.290000	1436.130000	633.000000	1576.110000	619.240000	1723.170000	599.670000	1836.300000	646.670000	803.200000	546.050000
55.090000	629.720000	173.120000	593.110000	338.110000	613.750000	498.160000	633.790000	647.160000	653.820000	803.150000	662.000000	983.140000	663.930000	1130.150000	654.000000	1280.080000	647.190000	1436.140000	632.950000	1576.130000	619.160000	1723.170000	599.520000	1836.290000	646.630000	803.170000	545.960000
55.030000	629.770000	173.080000	593.220000	338.090000	613.810000	498.100000	633.840000	647.130000	653.910000	803.100000	662.030000	983.100000	663.980000	1130.110000	654.080000	1280.040000	647.250000	1436.090000	632.980000	1576.090000	619.240000	1723.180000	599.220000	1836.250000	646.670000	803.120000	546.010000
55.010000	629.780000	173.020000	593.230000	338.040000	613.820000	498.070000	633.840000	647.040000	653.900000	803.080000	662.030000	983.050000	663.980000	1130.090000	654.090000	1280.040000	647.260000	1436.050000	632.990000	1576.060000	619.230000	1723.170000	599.220000	1836.230000	646.660000	803.100000	546.000000
54.990000	629.770000	173.030000	593.240000	338.040000	613.810000	498.060000	633.850000	647.040000	653.900000	803.060000	662.040000	983.040000	663.990000	1130.060000	654.070000	1280.010000	647.240000	1436.040000	632.990000	1576.040000	619.240000	1723.160000	599.220000	1836.250000	646.660000	803.090000	546.010000
55.020000	629.780000	173.040000	593.250000	338.110000	613.830000	498.100000	633.880000	647.070000	653.930000	803.090000	662.080000	983.090000	664.010000	1130.080000	654.080000	1280.060000	647.260000	1436.090000	633.000000	1576.060000	619.230000	1723.160000	599.300000	1836.270000	646.670000	803.130000	546.020000
55.010000	629.780000	173.050000	593.150000	338.040000	613.790000	498.070000	633.840000	647.060000	653.890000	803.080000	662.040000	983.050000	663.980000	1130.060000	654.050000	1280.000000	647.230000	1436.040000	632.950000	1576.030000	619.150000	1723.160000	599.160000	1836.180000	646.670000	803.070000	545.980000
55.100000	629.760000	173.100000	593.130000	338.130000	613.750000	498.180000	633.820000	647.170000	653.860000	803.160000	661.990000	983.140000	663.950000	1130.170000	654.030000	1280.080000	647.150000	1436.130000	632.910000	1576.110000	619.140000	1723.190000	599.140000	1836.320000	646.610000	803.210000	545.980000
55.000000	629.800000	173.040000	593.260000	338.080000	613.840000	498.120000	633.880000	647.070000	653.900000	803.100000	662.080000	983.100000	664.020000	1130.070000	654.060000	1280.030000	647.260000	1436.070000	632.950000	1576.040000	619.230000	1723.170000	599.140000	1836.260000	646.660000	803.130000	546.040000
55.000000	629.720000	173.030000	593.100000	338.040000	613.730000	498.030000	633.770000	647.060000	653.790000	803.070000	661.960000	983.070000	663.890000	1130.070000	653.960000	1280.020000	647.140000	1436.040000	632.890000	1576.040000	619.130000	1723.140000	599.080000	1836.240000	646.590000	803.070000	545.920000
55.010000	629.780000	173.090000	593.230000	338.110000	613.840000	498.140000	633.890000	647.080000	653.900000	803.100000	662.070000	983.080000	664.030000	1130.080000	654.080000	1280.070000	647.230000	1436.080000	632.980000	1576.100000	619.210000	1723.180000	599.220000	1836.240000	646.650000	803.190000	546.040000
54.990000	629.780000	173.010000	593.250000	338.050000	613.840000	498.050000	633.890000	647.070000	653.910000	803.070000	662.080000	983.060000	664.040000	1130.060000	654.090000	1280.010000	647.280000	1436.020000	633.000000	1576.020000	619.220000	1723.140000	599.210000	1836.200000	646.650000	803.080000	546.030000
55.030000	629.770000	173.090000	593.210000	338.110000	613.810000	498.150000	633.850000	647.110000	653.890000	803.120000	662.040000	983.090000	664.020000	1130.100000	654.010000	1280.040000	647.210000	1436.080000	632.930000	1576.110000	619.150000	1723.180000	599.090000	1836.280000	646.620000	803.140000	546.020000
55.020000	629.830000	173.070000	593.340000	338.080000	613.880000	498.120000	633.940000	647.100000	653.970000	803.130000	662.120000	983.090000	664.040000	1130.090000	654.140000	1280.050000	647.300000	1436.060000	633.020000	1576.040000	619.240000	1723.180000	599.230000	1836.260000	646.660000	803.110000	546.080000
55.020000	629.740000	173.100000	593.130000	338.090000	613.750000	498.160000	633.790000	647.110000	653.840000	803.120000	661.980000	983.110000	663.910000	1130.120000	653.940000	1280.070000	647.150000	1436.090000	632.900000	1576.100000	619.110000	1723.150000	599.020000	1836.280000	646.580000	803.120000	545.950000
55.040000	629.810000	173.100000	593.280000	338.110000	613.860000	498.170000	633.900000	647.140000	653.950000	803.150000	662.080000	983.140000	664.020000	1130.110000	654.080000	1280.070000	647.260000	1436.130000	632.970000	1576.100000	619.210000	1723.170000	599.110000	1836.270000	646.670000	803.220000	546.060000
55.050000	629.740000	173.100000	593.150000	338.100000	613.760000	498.170000	633.810000	647.140000	653.870000	803.140000	662.040000	983.140000	663.960000	1130.120000	654.050000	1280.090000	647.160000	1436.130000	632.910000	1576.100000	619.170000	1723.170000	599.120000	1836.310000	646.600000	803.190000	545.940000
55.030000	629.750000	173.080000	593.160000	338.060000	613.770000	498.100000	633.840000	647.130000	653.870000	803.110000	662.020000	983.070000	663.940000	1130.100000	654.030000	1280.060000	647.180000	1436.100000	632.940000	1576.060000	619.170000	1723.160000	599.110000	1836.230000	646.660000	803.110000	545.970000
55.050000	629.810000	173.080000	593.290000	338.110000	613.850000	498.140000	633.890000	647.140000	653.980000	803.120000	662.090000	983.130000	664.050000	1130.100000	654.060000	1280.090000	647.280000	1436.120000	632.990000	1576.080000	619.240000	1723.150000	599.290000	1836.300000	646.690000	803.140000	546.070000
55.070000	629.760000	173.080000	593.160000	338.130000	613.780000	498.150000	633.870000	647.140000	653.880000	803.150000	662.050000	983.120000	664.010000	1130.120000	654.040000	1280.100000	647.230000	1436.130000	632.990000	1576.110000	619.190000	1723.160000	599.140000	1836.300000	646.620000	803.220000	545.990000
55.070000	629.750000	173.080000	593.190000	338.130000	613.790000	498.160000	633.860000	647.150000	653.890000	803.140000	662.050000	983.130000	663.990000	1130.130000	654.040000	1280.090000	647.200000	1436.130000	632.940000	1576.100000	619.200000	1723.160000	599.150000	1836.300000	646.630000	803.190000	545.990000
55.020000	629.760000	173.070000	593.210000	338.040000	613.790000	498.080000	633.840000	647.110000	653.900000	803.100000	662.050000	983.070000	664.000000	1130.050000	654.050000	1280.030000	647.240000	1436.090000	632.970000	1576.040000	619.210000	1723.120000	599.150000	1836.230000	646.650000	803.100000	545.990000
55.000000	629.760000	173.070000	593.200000	338.050000	613.790000	498.090000	633.840000	647.110000	653.900000	803.110000	662.050000	983.070000	664.000000	1130.070000	654.060000	1280.040000	647.240000	1436.090000	632.970000	1576.050000	619.210000	1723.120000	599.150000	1836.260000	646.660000	803.120000	546.000000
55.000000	629.770000	173.070000	593.200000	338.050000	613.800000	498.090000	633.840000	647.110000	653.920000	803.100000	662.050000	983.070000	664.000000	1130.070000	654.070000	1280.040000	647.250000	1436.080000	632.970000	1576.050000	619.230000	1723.110000	599.160000	1836.200000	646.660000	803.110000	546.010000
55.010000	629.780000	173.070000	593.210000	338.060000	613.810000	498.090000	633.850000	647.110000	653.930000	803.090000	662.050000	983.070000	664.010000	1130.080000	654.090000	1280.050000	647.270000	1436.090000	632.990000	1576.060000	619.220000	1723.110000	599.170000	1836.220000	646.690000	803.120000	546.020000
55.040000	629.710000	173.060000	593.190000	338.060000	613.780000	498.100000	633.810000	647.120000	653.890000	803.100000	662.020000	983.070000	664.000000	1130.100000	653.990000	1280.030000	647.230000	1436.100000	632.980000	1576.060000	619.210000	1723.150000	599.150000	1836.230000	646.660000	803.120000	546.010000
55.040000	629.760000	173.070000	593.190000	338.080000	613.790000	498.140000	633.840000	647.120000	653.890000	803.110000	662.010000	983.090000	664.000000	1130.120000	654.020000	1280.060000	647.250000	1436.100000	632.980000	1576.070000	619.230000	1723.150000	599.120000	1836.260000	646.660000	803.110000	546.020000
55.030000	629.760000	173.070000	593.200000	338.070000	613.810000	498.130000	633.840000	647.100000	653.890000	803.110000	662.020000	983.080000	664.000000	1130.100000	654.050000	1280.060000	647.250000	1436.090000	633.000000	1576.060000	619.230000	1723.140000	599.130000	1836.240000	646.660000	803.110000	546.030000
55.030000	629.720000	173.070000	593.200000	338.090000	613.770000	498.130000	633.810000	647.110000	653.860000	803.100000	662.010000	983.090000	663.980000	1130.110000	654.040000	1280.050000	647.240000	1436.100000	632.940000	1576.070000	619.190000	1723.140000	599.140000	1836.250000	646.630000	803.120000	545.980000
55.050000	629.740000	173.130000	593.180000	338.120000	613.780000	498.180000	633.840000	647.210000	653.870000	803.130000	662.020000	983.190000	663.970000	1130.180000	654.040000	1280.090000	647.250000	1436.150000	632.970000	1576.100000	619.210000	1723.220000	599.140000	1836.280000	646.640000	803.180000	546.010000
55.030000	629.740000	173.080000	593.190000	338.100000	613.800000	498.110000	633.840000	647.090000	653.880000	803.100000	662.040000	983.080000	663.990000	1130.100000	654.070000	1280.050000	647.280000	1436.110000	633.000000	1576.070000	619.240000	1723.150000	599.280000	1836.260000	646.670000	803.110000	546.020000
55.030000	629.740000	173.090000	593.170000	338.110000	613.760000	498.140000	633.800000	647.170000	653.860000	803.120000	662.010000	983.110000	663.940000	1130.110000	654.030000	1280.070000	647.210000	1436.120000	632.990000	1576.090000	619.220000	1723.150000	599.150000	1836.280000	646.660000	803.130000	545.970000
55.010000	629.750000	173.080000	593.180000	338.090000	613.820000	498.100000	633.830000	647.130000	653.880000	803.110000	662.040000	983.120000	664.040000	1130.110000	654.060000	1280.060000	647.240000	1436.090000	633.010000	1576.070000	619.240000	1723.150000	599.230000	1836.290000	646.700000	803.130000	546.010000
54.930000	629.740000	173.020000	593.150000	338.010000	613.740000	498.050000	633.800000	647.050000	653.840000	803.010000	662.000000	983.090000	663.910000	1130.050000	654.030000	1280.010000	647.180000	1436.030000	632.990000	1576.030000	619.230000	1723.130000	599.220000	1836.210000	646.660000	803.070000	545.990000
54.980000	629.770000	173.020000	593.210000	338.040000	613.830000	498.100000	633.840000	647.070000	653.910000	803.100000	662.040000	983.080000	664.020000	1130.060000	654.080000	1280.040000	647.280000	1436.070000	633.030000	1576.040000	619.270000	1723.150000	599.230000	1836.240000	646.710000	803.070000	546.080000
55.020000	629.740000	173.100000	593.170000	338.120000	613.770000	498.150000	633.810000	647.150000	653.900000	803.120000	662.020000	983.150000	663.940000	1130.160000	654.060000	1280.070000	647.220000	1436.100000	633.000000	1576.120000	619.250000	1723.150000	599.230000	1836.270000	646.690000	803.150000	545.990000
54.920000	629.780000	173.000000	593.230000	338.030000	613.840000	498.020000	633.860000	647.030000	653.920000	803.020000	662.060000	983.040000	663.990000	1130.030000	654.090000	1280.020000	647.290000	1436.000000	633.020000	1576.010000	619.290000	1723.060000	599.220000	1836.150000	646.680000	803.020000	546.040000
55.030000	629.770000	173.070000	593.210000	338.110000	613.810000	498.130000	633.850000	647.150000	653.910000	803.120000	662.060000	983.140000	663.970000	1130.140000	654.070000	1280.070000	647.260000	1436.090000	633.000000	1576.080000	619.260000	1723.140000	599.230000	1836.250000	646.690000	803.120000	546.030000
55.020000	629.770000	173.060000	593.200000	338.090000	613.800000	498.100000	633.840000	647.120000	653.900000	803.110000	662.060000	983.110000	663.970000	1130.120000	654.050000	1280.060000	647.260000	1436.070000	633.010000	1576.060000	619.250000	1723.140000	599.250000	1836.250000	646.680000	803.120000	546.020000
55.000000	629.760000	173.060000	593.180000	338.070000	613.780000	498.070000	633.820000	647.080000	653.880000	803.090000	662.050000	983.070000	663.950000	1130.090000	654.030000	1280.050000	647.230000	1436.060000	633.000000	1576.050000	619.230000	1723.130000	599.240000	1836.240000	646.660000	803.120000	546.000000
55.000000	629.790000	173.060000	593.200000	338.070000	613.810000	498.100000	633.860000	647.090000	653.920000	803.100000	662.090000	983.090000	664.060000	1130.100000	654.110000	1280.050000	647.270000	1436.060000	633.020000	1576.060000	619.280000	1723.160000	599.240000	1836.240000	646.710000	803.120000	546.030000
54.990000	629.780000	173.060000	593.200000	338.060000	613.810000	498.100000	633.850000	647.090000	653.920000	803.090000	662.080000	983.090000	664.040000	1130.090000	654.100000	1280.050000	647.270000	1436.060000	633.010000	1576.030000	619.250000	1723.160000	599.240000	1836.260000	646.690000	803.140000	546.020000
54.980000	629.780000	173.010000	593.210000	338.050000	613.820000	498.080000	633.860000	647.090000	653.920000	803.080000	662.070000	983.080000	664.030000	1130.070000	654.090000	1280.050000	647.260000	1436.060000	633.020000	1576.030000	619.260000	1723.160000	599.240000	1836.240000	646.710000	803.120000	546.040000
55.030000	629.790000	173.070000	593.210000	338.090000	613.850000	498.150000	633.870000	647.090000	653.900000	803.120000	662.110000	983.100000	664.040000	1130.110000	654.080000	1280.060000	647.270000	1436.070000	633.000000	1576.060000	619.250000	1723.190000	599.240000	1836.250000	646.680000	803.130000	546.040000
55.020000	629.780000	173.070000	593.240000	338.070000	613.840000	498.110000	633.890000	647.090000	653.900000	803.110000	662.090000	983.110000	664.020000	1130.100000	654.080000	1280.050000	647.280000	1436.080000	632.980000	1576.060000	619.240000	1723.110000	599.200000	1836.260000	646.670000	803.120000	546.050000
55.020000	629.780000	173.070000	593.230000	338.070000	613.830000	498.110000	633.850000	647.080000	653.890000	803.100000	662.040000	983.100000	664.000000	1130.100000	654.070000	1280.050000	647.280000	1436.070000	632.970000	1576.070000	619.230000	1723.100000	599.230000	1836.290000	646.650000	803.110000	546.040000
54.920000	629.800000	173.000000	593.270000	337.960000	613.840000	498.030000	633.890000	646.980000	653.910000	803.010000	662.080000	983.020000	664.020000	1129.990000	654.100000	1279.990000	647.310000	1436.010000	632.990000	1575.990000	619.260000	1723.060000	599.240000	1836.190000	646.690000	803.010000	546.050000
54.920000	629.800000	173.010000	593.270000	337.980000	613.850000	498.020000	633.890000	646.980000	653.910000	803.010000	662.080000	983.010000	664.020000	1130.000000	654.100000	1279.990000	647.310000	1436.010000	633.010000	1576.000000	619.260000	1723.060000	599.260000	1836.220000	646.680000	803.020000	546.060000
54.940000	629.830000	173.010000	593.290000	338.000000	613.860000	498.050000	633.900000	647.020000	653.930000	803.060000	662.110000	983.040000	664.040000	1130.020000	654.110000	1280.000000	647.300000	1436.020000	633.030000	1576.010000	619.270000	1723.060000	599.270000	1836.220000	646.680000	803.040000	546.060000
54.940000	629.760000	173.020000	593.140000	337.990000	613.750000	498.040000	633.820000	647.020000	653.830000	803.010000	662.020000	983.050000	663.910000	1130.030000	654.000000	1280.010000	647.200000	1436.030000	632.940000	1576.030000	619.170000	1723.060000	599.120000	1836.220000	646.610000	803.030000	545.960000
54.930000	629.760000	173.010000	593.170000	337.980000	613.770000	498.000000	633.840000	647.010000	653.840000	803.020000	662.020000	983.040000	663.930000	1130.030000	654.000000	1280.000000	647.200000	1436.020000	632.970000	1576.000000	619.230000	1723.030000	599.120000	1836.210000	646.620000	803.040000	545.980000
54.960000	629.820000	173.020000	593.300000	338.030000	613.860000	498.040000	633.890000	647.030000	653.940000	803.040000	662.100000	983.050000	664.040000	1130.030000	654.120000	1280.020000	647.300000	1436.050000	633.010000	1576.020000	619.270000	1723.100000	599.260000	1836.180000	646.700000	803.050000	546.070000
54.970000	629.740000	173.020000	593.160000	338.020000	613.760000	498.030000	633.840000	647.030000	653.830000	803.040000	662.020000	983.050000	663.930000	1130.040000	654.020000	1280.030000	647.210000	1436.040000	632.960000	1576.040000	619.210000	1723.050000	599.210000	1836.240000	646.640000	803.050000	545.960000
54.980000	629.820000	173.030000	593.290000	338.030000	613.860000	498.050000	633.890000	647.040000	653.940000	803.050000	662.100000	983.050000	664.050000	1130.040000	654.110000	1280.020000	647.290000	1436.040000	633.010000	1576.020000	619.280000	1723.100000	599.210000	1836.250000	646.700000	803.060000	546.070000
54.970000	629.750000	173.030000	593.150000	338.010000	613.770000	498.080000	633.830000	647.040000	653.850000	803.070000	662.010000	983.050000	663.930000	1130.060000	654.010000	1280.010000	647.190000	1436.050000	632.950000	1576.040000	619.210000	1723.090000	599.200000	1836.270000	646.620000	803.060000	545.960000
54.970000	629.750000	173.050000	593.170000	338.050000	613.780000	498.080000	633.840000	647.050000	653.850000	803.100000	662.020000	983.070000	663.940000	1130.080000	654.010000	1280.030000	647.210000	1436.060000	632.950000	1576.060000	619.220000	1723.090000	599.200000	1836.280000	646.620000	803.110000	545.990000
54.970000	629.790000	173.040000	593.190000	338.030000	613.810000	498.070000	633.850000	647.050000	653.860000	803.060000	662.050000	983.060000	663.970000	1130.070000	654.020000	1280.020000	647.240000	1436.030000	633.000000	1576.040000	619.240000	1723.100000	599.210000	1836.270000	646.680000	803.090000	546.020000
55.000000	629.770000	173.050000	593.170000	338.050000	613.770000	498.100000	633.830000	647.080000	653.860000	803.080000	662.050000	983.070000	663.960000	1130.080000	654.030000	1280.030000	647.220000	1436.060000	632.970000	1576.080000	619.220000	1723.090000	599.210000	1836.290000	646.670000	803.100000	546.000000
55.000000	629.760000	173.040000	593.160000	338.050000	613.770000	498.090000	633.820000	647.090000	653.860000	803.080000	662.030000	983.080000	663.960000	1130.080000	654.020000	1280.040000	647.220000	1436.080000	632.950000	1576.090000	619.180000	1723.090000	599.120000	1836.270000	646.610000	803.100000	545.980000
55.000000	629.770000	173.040000	593.200000	338.040000	613.800000	498.090000	633.860000	647.080000	653.880000	803.070000	662.040000	983.070000	663.970000	1130.070000	654.040000	1280.040000	647.230000	1436.060000	632.970000	1576.050000	619.230000	1723.060000	599.220000	1836.280000	646.620000	803.090000	546.000000
54.990000	629.770000	173.040000	593.210000	338.030000	613.800000	498.080000	633.850000	647.080000	653.880000	803.060000	662.050000	983.060000	663.970000	1130.070000	654.040000	1280.040000	647.230000	1436.060000	632.970000	1576.040000	619.230000	1723.070000	599.220000	1836.270000	646.670000	803.080000	545.990000
55.000000	629.790000	173.050000	593.250000	338.050000	613.870000	498.100000	633.890000	647.090000	653.940000	803.090000	662.110000	983.080000	664.070000	1130.080000	654.090000	1280.040000	647.320000	1436.080000	633.010000	1576.040000	619.280000	1723.080000	599.250000	1836.290000	646.700000	803.100000	546.100000
55.000000	629.790000	173.050000	593.250000	338.050000	613.870000	498.080000	633.890000	647.090000	653.920000	803.090000	662.100000	983.070000	664.060000	1130.070000	654.080000	1280.040000	647.320000	1436.070000	633.020000	1576.050000	619.290000	1723.080000	599.250000	1836.300000	646.700000	803.090000	546.060000
54.990000	629.790000	173.040000	593.210000	338.020000	613.810000	498.040000	633.860000	647.050000	653.910000	803.040000	662.050000	983.020000	664.030000	1130.050000	654.050000	1280.010000	647.250000	1436.040000	632.990000	1576.030000	619.240000	1723.080000	599.240000	1836.310000	646.680000	803.060000	545.990000
54.980000	629.780000	173.050000	593.220000	338.040000	613.850000	498.050000	633.870000	647.070000	653.910000	803.050000	662.080000	983.030000	664.020000	1130.060000	654.080000	1280.020000	647.270000	1436.040000	633.000000	1576.030000	619.260000	1723.090000	599.260000	1836.260000	646.690000	803.060000	546.010000
54.980000	629.780000	173.040000	593.230000	338.040000	613.860000	498.050000	633.880000	647.060000	653.910000	803.060000	662.100000	983.030000	664.030000	1130.050000	654.080000	1280.010000	647.270000	1436.050000	633.010000	1576.030000	619.260000	1723.090000	599.260000	1836.280000	646.690000	803.060000	546.030000
54.980000	629.780000	173.050000	593.230000	338.060000	613.850000	498.090000	633.870000	647.080000	653.910000	803.090000	662.080000	983.110000	664.010000	1130.050000	654.060000	1280.030000	647.250000	1436.080000	632.980000	1576.050000	619.240000	1723.090000	599.260000	1836.300000	646.670000	803.070000	546.010000
54.980000	629.850000	173.030000	593.370000	338.040000	613.940000	498.040000	633.960000	647.060000	654.000000	803.080000	662.170000	983.030000	664.150000	1130.030000	654.170000	1280.000000	647.390000	1436.020000	633.070000	1576.000000	619.370000	1723.070000	599.320000	1836.270000	646.740000	803.070000	546.130000
54.990000	629.780000	173.060000	593.180000	338.070000	613.810000	498.090000	633.870000	647.070000	653.890000	803.080000	662.050000	983.090000	664.000000	1130.060000	654.040000	1280.020000	647.250000	1436.070000	632.990000	1576.060000	619.230000	1723.080000	599.260000	1836.320000	646.660000	803.070000	546.010000
55.040000	629.770000	173.100000	593.170000	338.100000	613.800000	498.140000	633.850000	647.130000	653.890000	803.150000	662.050000	983.100000	663.990000	1130.120000	654.030000	1280.060000	647.210000	1436.120000	632.980000	1576.080000	619.230000	1723.110000	599.240000	1836.380000	646.670000	803.140000	546.010000
55.010000	629.780000	173.100000	593.220000	338.100000	613.840000	498.090000	633.880000	647.120000	653.900000	803.140000	662.070000	983.100000	664.000000	1130.100000	654.040000	1280.050000	647.270000	1436.100000	633.000000	1576.070000	619.250000	1723.140000	599.250000	1836.370000	646.690000	803.120000	546.030000
55.010000	629.780000	173.060000	593.200000	338.070000	613.840000	498.100000	633.860000	647.110000	653.900000	803.130000	662.070000	983.080000	664.000000	1130.090000	654.040000	1280.050000	647.230000	1436.080000	632.990000	1576.060000	619.240000	1723.070000	599.240000	1836.320000	646.690000	803.090000	546.030000
55.080000	629.800000	173.130000	593.220000	338.170000	613.860000	498.180000	633.880000	647.160000	653.920000	803.170000	662.080000	983.140000	664.010000	1130.120000	654.050000	1280.090000	647.260000	1436.160000	633.000000	1576.130000	619.250000	1723.140000	599.250000	1836.350000	646.700000	803.160000	546.050000
55.020000	629.780000	173.070000	593.240000	338.070000	613.830000	498.120000	633.870000	647.120000	653.910000	803.130000	662.070000	983.110000	664.010000	1130.100000	654.080000	1280.070000	647.250000	1436.100000	632.990000	1576.090000	619.240000	1723.160000	599.220000	1836.340000	646.670000	803.130000	546.040000
55.030000	629.780000	173.080000	593.240000	338.080000	613.830000	498.160000	633.850000	647.140000	653.910000	803.160000	662.060000	983.130000	664.010000	1130.110000	654.070000	1280.080000	647.250000	1436.110000	632.980000	1576.090000	619.210000	1723.180000	599.220000	1836.370000	646.680000	803.150000	546.030000
55.050000	629.780000	173.090000	593.230000	338.110000	613.840000	498.160000	633.870000	647.150000	653.930000	803.180000	662.080000	983.140000	664.020000	1130.120000	654.070000	1280.080000	647.260000	1436.130000	632.990000	1576.100000	619.230000	1723.180000	599.220000	1836.390000	646.690000	803.160000	546.050000
55.020000	629.770000	173.070000	593.230000	338.050000	613.790000	498.090000	633.850000	647.120000	653.920000	803.130000	662.060000	983.100000	664.010000	1130.110000	654.060000	1280.060000	647.270000	1436.090000	633.010000	1576.080000	619.240000	1723.170000	599.210000	1836.350000	646.690000	803.140000	546.030000
55.120000	629.760000	173.070000	593.190000	338.130000	613.790000	498.180000	633.810000	647.160000	653.880000	803.200000	662.020000	983.140000	663.980000	1130.160000	654.040000	1280.100000	647.220000	1436.150000	632.960000	1576.110000	619.180000	1723.190000	599.220000	1836.390000	646.640000	803.170000	546.010000
55.090000	629.790000	173.070000	593.220000	338.130000	613.840000	498.170000	633.880000	647.160000	653.920000	803.160000	662.080000	983.140000	664.000000	1130.150000	654.060000	1280.100000	647.270000	1436.130000	632.980000	1576.100000	619.250000	1723.180000	599.220000	1836.360000	646.690000	803.170000	546.010000
55.070000	629.800000	173.070000	593.250000	338.100000	613.860000	498.140000	633.890000	647.150000	653.980000	803.140000	662.110000	983.130000	664.090000	1130.120000	654.150000	1280.080000	647.300000	1436.080000	633.050000	1576.090000	619.260000	1723.180000	599.330000	1836.350000	646.720000	803.160000	546.080000
55.060000	629.790000	173.070000	593.240000	338.110000	613.840000	498.160000	633.880000	647.150000	653.910000	803.150000	662.100000	983.130000	664.040000	1130.130000	654.080000	1280.100000	647.270000	1436.120000	632.990000	1576.100000	619.260000	1723.180000	599.270000	1836.330000	646.710000	803.170000	546.070000
55.050000	629.800000	173.080000	593.260000	338.100000	613.860000	498.120000	633.900000	647.140000	653.930000	803.140000	662.100000	983.130000	664.030000	1130.110000	654.100000	1280.080000	647.280000	1436.100000	633.020000	1576.100000	619.260000	1723.180000	599.270000	1836.320000	646.710000	803.150000	546.060000
55.050000	629.800000	173.070000	593.210000	338.100000	613.840000	498.120000	633.860000	647.110000	653.920000	803.110000	662.080000	983.090000	664.020000	1130.110000	654.090000	1280.070000	647.270000	1436.090000	632.990000	1576.080000	619.230000	1723.140000	599.240000	1836.340000	646.710000	803.150000	546.030000
55.040000	629.800000	173.060000	593.270000	338.080000	613.860000	498.100000	633.920000	647.110000	653.970000	803.110000	662.110000	983.080000	664.040000	1130.090000	654.110000	1280.060000	647.350000	1436.070000	633.070000	1576.060000	619.300000	1723.160000	599.410000	1836.320000	646.740000	803.150000	546.080000
55.130000	629.780000	173.130000	593.210000	338.160000	613.840000	498.190000	633.860000	647.210000	653.910000	803.210000	662.090000	983.190000	663.990000	1130.180000	654.080000	1280.100000	647.250000	1436.160000	632.960000	1576.150000	619.220000	1723.220000	599.720000	1836.410000	646.680000	803.260000	546.010000
55.020000	629.780000	173.060000	593.240000	338.110000	613.830000	498.150000	633.870000	647.110000	653.910000	803.150000	662.080000	983.130000	663.980000	1130.130000	654.070000	1280.100000	647.240000	1436.090000	632.960000	1576.090000	619.210000	1723.160000	599.670000	1836.360000	646.680000	803.160000	546.010000
55.130000	629.770000	173.120000	593.200000	338.130000	613.830000	498.200000	633.840000	647.220000	653.910000	803.220000	662.070000	983.170000	663.980000	1130.180000	654.050000	1280.100000	647.230000	1436.130000	632.950000	1576.140000	619.200000	1723.180000	599.660000	1836.430000	646.670000	803.220000	546.010000
55.110000	629.710000	173.120000	593.090000	338.120000	613.730000	498.170000	633.790000	647.210000	653.810000	803.210000	662.000000	983.170000	663.860000	1130.190000	653.990000	1280.100000	647.150000	1436.140000	632.930000	1576.150000	619.160000	1723.160000	599.670000	1836.440000	646.670000	803.220000	545.940000
55.080000	629.770000	173.100000	593.210000	338.110000	613.820000	498.150000	633.830000	647.170000	653.910000	803.160000	662.070000	983.140000	664.000000	1130.140000	654.050000	1280.090000	647.240000	1436.120000	632.980000	1576.120000	619.220000	1723.170000	599.670000	1836.410000	646.700000	803.160000	546.000000
55.100000	629.750000	173.100000	593.190000	338.140000	613.800000	498.220000	633.850000	647.190000	653.910000	803.210000	662.060000	983.170000	663.950000	1130.170000	654.050000	1280.100000	647.220000	1436.150000	632.970000	1576.140000	619.230000	1723.180000	599.670000	1836.420000	646.710000	803.220000	546.000000
54.990000	629.760000	173.030000	593.200000	338.040000	613.780000	498.100000	633.830000	647.080000	653.900000	803.080000	662.060000	983.060000	663.970000	1130.080000	654.060000	1280.020000	647.230000	1436.070000	632.980000	1576.060000	619.230000	1723.140000	599.680000	1836.330000	646.700000	803.090000	546.000000
54.990000	629.760000	173.040000	593.220000	338.050000	613.790000	498.090000	633.840000	647.090000	653.900000	803.090000	662.060000	983.070000	663.990000	1130.080000	654.070000	1280.040000	647.250000	1436.060000	633.000000	1576.060000	619.280000	1723.150000	599.730000	1836.310000	646.700000	803.100000	546.010000
55.010000	629.770000	173.050000	593.250000	338.070000	613.820000	498.110000	633.870000	647.100000	653.930000	803.120000	662.090000	983.090000	664.000000	1130.090000	654.080000	1280.050000	647.290000	1436.090000	633.010000	1576.060000	619.280000	1723.140000	599.740000	1836.370000	646.700000	803.120000	546.030000
55.030000	629.770000	173.060000	593.210000	338.080000	613.790000	498.120000	633.850000	647.120000	653.890000	803.130000	662.030000	983.110000	663.990000	1130.110000	654.060000	1280.090000	647.210000	1436.120000	632.960000	1576.080000	619.210000	1723.140000	599.690000	1836.410000	646.680000	803.150000	546.010000
55.020000	629.780000	173.050000	593.250000	338.070000	613.830000	498.100000	633.890000	647.110000	653.930000	803.120000	662.120000	983.100000	664.010000	1130.100000	654.140000	1280.040000	647.300000	1436.080000	633.020000	1576.060000	619.270000	1723.140000	599.820000	1836.330000	646.720000	803.140000	546.100000
55.030000	629.720000	173.060000	593.100000	338.080000	613.720000	498.130000	633.770000	647.120000	653.820000	803.130000	662.020000	983.120000	663.910000	1130.120000	654.000000	1280.050000	647.170000	1436.110000	632.930000	1576.090000	619.180000	1723.140000	599.690000	1836.360000	646.640000	803.140000	545.980000
54.960000	629.790000	173.050000	593.280000	338.040000	613.830000	498.090000	633.890000	647.100000	653.930000	803.100000	662.130000	983.090000	664.040000	1130.050000	654.110000	1280.040000	647.290000	1436.060000	633.030000	1576.060000	619.290000	1723.100000	599.770000	1836.290000	646.730000	803.130000	546.070000
55.050000	629.750000	173.050000	593.130000	338.070000	613.740000	498.150000	633.790000	647.120000	653.830000	803.140000	662.010000	983.110000	663.910000	1130.140000	653.990000	1280.080000	647.180000	1436.110000	632.930000	1576.120000	619.170000	1723.140000	599.680000	1836.420000	646.660000	803.150000	545.960000
54.980000	629.750000	173.050000	593.140000	338.060000	613.780000	498.070000	633.820000	647.100000	653.850000	803.110000	662.040000	983.100000	663.940000	1130.080000	654.020000	1280.040000	647.190000	1436.060000	632.950000	1576.060000	619.180000	1723.130000	599.670000	1836.910000	646.680000	803.110000	545.980000
55.030000	629.770000	173.060000	593.180000	338.080000	613.790000	498.090000	633.830000	647.120000	653.860000	803.110000	662.050000	983.100000	663.960000	1130.090000	654.030000	1280.080000	647.200000	1436.100000	632.980000	1576.080000	619.190000	1723.140000	599.670000	1836.930000	646.680000	803.130000	545.990000
55.010000	629.770000	173.050000	593.180000	338.070000	613.800000	498.090000	633.830000	647.100000	653.890000	803.100000	662.060000	983.090000	663.970000	1130.090000	654.050000	1280.050000	647.220000	1436.080000	632.980000	1576.070000	619.190000	1723.130000	599.680000	1836.930000	646.670000	803.100000	545.990000
55.010000	629.840000	173.050000	593.330000	338.080000	613.890000	498.100000	633.920000	647.100000	654.000000	803.110000	662.170000	983.100000	664.100000	1130.100000	654.150000	1280.050000	647.360000	1436.070000	633.070000	1576.070000	619.290000	1723.140000	599.830000	1836.920000	646.740000	803.140000	546.100000
55.000000	629.790000	173.060000	593.210000	338.070000	613.800000	498.120000	633.880000	647.110000	653.960000	803.130000	662.130000	983.100000	664.060000	1130.110000	654.110000	1280.050000	647.330000	1436.090000	633.050000	1576.080000	619.280000	1723.150000	599.760000	1836.920000	646.740000	803.130000	546.070000
55.000000	629.750000	173.060000	593.130000	338.070000	613.750000	498.090000	633.790000	647.080000	653.840000	803.070000	662.030000	983.080000	663.940000	1130.080000	654.020000	1280.050000	647.210000	1436.090000	632.960000	1576.050000	619.200000	1723.150000	599.650000	1836.900000	646.680000	803.110000	545.950000
55.040000	629.770000	173.080000	593.160000	338.100000	613.800000	498.170000	633.840000	647.120000	653.880000	803.150000	662.070000	983.130000	663.980000	1130.180000	654.030000	1280.070000	647.230000	1436.100000	632.980000	1576.110000	619.220000	1723.180000	599.650000	1836.920000	646.680000	803.140000	546.020000
55.000000	629.760000	173.060000	593.160000	338.060000	613.760000	498.080000	633.790000	647.100000	653.860000	803.060000	662.060000	983.080000	663.970000	1130.070000	654.040000	1280.040000	647.220000	1436.090000	632.980000	1576.060000	619.210000	1723.170000	599.660000	1836.910000	646.680000	803.080000	545.980000
54.980000	629.760000	173.060000	593.170000	338.050000	613.780000	498.060000	633.850000	647.070000	653.900000	803.070000	662.070000	983.070000	663.980000	1130.070000	654.060000	1280.040000	647.240000	1436.060000	633.010000	1576.040000	619.300000	1723.090000	599.670000	1836.890000	646.720000	803.070000	546.020000
54.980000	629.770000	173.060000	593.160000	338.060000	613.780000	498.100000	633.820000	647.080000	653.890000	803.130000	662.060000	983.080000	663.960000	1130.090000	654.070000	1280.050000	647.230000	1436.080000	633.000000	1576.050000	619.230000	1723.120000	599.680000	1836.890000	646.730000	803.110000	545.980000
55.000000	629.770000	173.060000	593.150000	338.050000	613.750000	498.080000	633.820000	647.080000	653.890000	803.080000	662.060000	983.090000	663.970000	1130.080000	654.050000	1280.050000	647.230000	1436.070000	632.990000	1576.050000	619.220000	1723.120000	599.660000	1836.890000	646.710000	803.100000	545.980000
55.010000	629.770000	173.070000	593.180000	338.090000	613.790000	498.100000	633.840000	647.100000	653.930000	803.110000	662.100000	983.100000	664.040000	1130.090000	654.060000	1280.050000	647.260000	1436.120000	633.020000	1576.060000	619.250000	1723.120000	599.740000	1836.900000	646.710000	803.130000	546.000000
55.010000	629.720000	173.060000	593.130000	338.060000	613.730000	498.090000	633.770000	647.100000	653.830000	803.100000	662.010000	983.090000	663.930000	1130.080000	654.000000	1280.040000	647.200000	1436.110000	632.940000	1576.060000	619.190000	1723.120000	599.660000	1836.910000	646.670000	803.110000	545.960000
54.990000	629.780000	173.050000	593.150000	338.040000	613.750000	498.060000	633.790000	647.080000	653.850000	803.080000	662.030000	983.050000	663.960000	1130.060000	654.070000	1280.030000	647.230000	1436.060000	632.980000	1576.050000	619.230000	1723.120000	599.660000	1836.890000	646.710000	803.080000	545.970000
54.980000	629.770000	173.050000	593.150000	338.050000	613.760000	498.080000	633.790000	647.070000	653.860000	803.090000	662.040000	983.050000	663.970000	1130.050000	654.070000	1280.020000	647.230000	1436.060000	632.980000	1576.060000	619.230000	1723.120000	599.640000	1836.890000	646.710000	803.070000	545.970000
54.980000	629.770000	173.050000	593.170000	338.030000	613.780000	498.070000	633.800000	647.070000	653.880000	803.080000	662.050000	983.050000	663.970000	1130.060000	654.070000	1280.010000	647.240000	1436.060000	632.990000	1576.040000	619.240000	1723.120000	599.650000	1836.870000	646.710000	803.070000	545.990000
54.990000	629.770000	173.050000	593.160000	338.050000	613.760000	498.080000	633.810000	647.070000	653.880000	803.090000	662.060000	983.050000	663.960000	1130.060000	654.070000	1280.020000	647.230000	1436.060000	632.990000	1576.060000	619.240000	1723.120000	599.650000	1836.880000	646.710000	803.090000	545.990000
55.000000	629.780000	173.060000	593.200000	338.070000	613.810000	498.090000	633.830000	647.080000	653.890000	803.110000	662.090000	983.080000	663.990000	1130.060000	654.080000	1280.030000	647.230000	1436.090000	633.010000	1576.060000	619.240000	1723.130000	599.670000	1836.890000	646.730000	803.110000	546.000000
55.010000	629.780000	173.060000	593.190000	338.080000	613.810000	498.100000	633.840000	647.080000	653.900000	803.110000	662.080000	983.070000	664.000000	1130.060000	654.080000	1280.040000	647.240000	1436.080000	633.010000	1576.060000	619.250000	1723.160000	599.690000	1836.900000	646.730000	803.120000	546.000000
55.020000	629.700000	173.060000	593.090000	338.070000	613.700000	498.110000	633.720000	647.100000	653.790000	803.100000	661.990000	983.080000	663.860000	1130.090000	653.980000	1280.050000	647.130000	1436.100000	632.940000	1576.070000	619.160000	1723.140000	599.620000	1836.910000	646.660000	803.100000	545.930000
55.010000	629.780000	173.050000	593.220000	338.070000	613.800000	498.100000	633.830000	647.100000	653.890000	803.110000	662.070000	983.090000	664.000000	1130.080000	654.100000	1280.050000	647.240000	1436.070000	633.000000	1576.060000	619.260000	1723.160000	599.700000	1836.900000	646.730000	803.110000	546.030000
55.000000	629.710000	173.060000	593.070000	338.050000	613.680000	498.090000	633.720000	647.080000	653.770000	803.090000	661.990000	983.060000	663.870000	1130.090000	653.980000	1280.040000	647.120000	1436.070000	632.900000	1576.080000	619.160000	1723.150000	599.570000	1836.910000	646.670000	803.090000	545.930000
54.980000	629.770000	173.060000	593.170000	338.050000	613.750000	498.090000	633.810000	647.090000	653.870000	803.100000	662.040000	983.060000	663.990000	1130.070000	654.010000	1280.040000	647.210000	1436.090000	632.960000	1576.060000	619.250000	1723.160000	599.200000	1836.920000	646.690000	803.110000	546.020000
54.990000	629.770000	173.060000	593.150000	338.080000	613.740000	498.100000	633.800000	647.090000	653.860000	803.120000	662.040000	983.080000	663.980000	1130.130000	654.010000	1280.060000	647.190000	1436.090000	632.960000	1576.080000	619.230000	1723.170000	599.190000	1836.940000	646.710000	803.120000	545.990000
55.000000	629.760000	173.070000	593.140000	338.070000	613.740000	498.090000	633.800000	647.100000	653.850000	803.110000	662.040000	983.080000	663.960000	1130.120000	654.010000	1280.050000	647.180000	1436.090000	632.950000	1576.070000	619.210000	1723.170000	599.190000	1836.920000	646.690000	803.120000	545.990000
55.030000	629.810000	173.080000	593.290000	338.110000	613.850000	498.130000	633.890000	647.120000	653.960000	803.170000	662.130000	983.120000	664.060000	1130.120000	654.130000	1280.060000	647.300000	1436.120000	633.040000	1576.090000	619.300000	1723.180000	599.300000	1836.940000	646.750000	803.180000	546.060000
55.040000	629.750000	173.080000	593.150000	338.100000	613.780000	498.130000	633.840000	647.120000	653.870000	803.160000	662.060000	983.090000	663.940000	1130.130000	654.030000	1280.070000	647.230000	1436.120000	632.990000	1576.100000	619.250000	1723.180000	599.280000	1836.940000	646.700000	803.180000	546.010000
55.030000	629.750000	173.070000	593.160000	338.100000	613.780000	498.110000	633.820000	647.090000	653.870000	803.140000	662.050000	983.110000	663.970000	1130.110000	654.040000	1280.060000	647.210000	1436.100000	632.980000	1576.090000	619.240000	1723.180000	599.290000	1836.910000	646.700000	803.140000	546.000000
55.020000	629.830000	173.050000	593.270000	338.080000	613.850000	498.090000	633.880000	647.080000	653.960000	803.110000	662.130000	983.080000	664.100000	1130.090000	654.140000	1280.040000	647.320000	1436.090000	633.050000	1576.050000	619.310000	1723.180000	599.310000	1836.900000	646.750000	803.130000	546.090000
55.010000	629.760000	173.050000	593.180000	338.080000	613.800000	498.110000	633.860000	647.080000	653.900000	803.130000	662.100000	983.070000	663.970000	1130.090000	654.070000	1280.050000	647.260000	1436.070000	632.990000	1576.060000	619.250000	1723.170000	599.310000	1836.890000	646.690000	803.130000	545.990000
55.050000	629.770000	173.080000	593.170000	338.130000	613.800000	498.120000	633.850000	647.120000	653.900000	803.150000	662.080000	983.110000	663.970000	1130.110000	654.070000	1280.090000	647.250000	1436.110000	633.000000	1576.070000	619.260000	1723.190000	599.270000	1836.890000	646.690000	803.130000	545.990000
54.920000	629.770000	172.990000	593.160000	338.020000	613.770000	498.030000	633.820000	647.020000	653.870000	803.050000	662.060000	983.040000	663.970000	1130.020000	654.050000	1280.010000	647.220000	1436.030000	632.980000	1576.000000	619.220000	1723.150000	599.180000	1836.830000	646.680000	803.040000	545.980000
54.940000	629.760000	173.020000	593.160000	338.030000	613.760000	498.050000	633.820000	647.040000	653.870000	803.080000	662.040000	983.020000	663.960000	1130.030000	654.030000	1280.010000	647.210000	1436.050000	632.980000	1576.000000	619.220000	1723.140000	599.180000	1836.810000	646.660000	803.060000	545.990000
55.060000	629.760000	173.100000	593.170000	338.120000	613.780000	498.150000	633.830000	647.160000	653.880000	803.190000	662.060000	983.140000	663.950000	1130.130000	654.030000	1280.100000	647.230000	1436.120000	632.990000	1576.090000	619.200000	1723.200000	599.180000	1836.890000	646.690000	803.190000	546.000000
55.070000	629.750000	173.120000	593.070000	338.130000	613.730000	498.160000	633.780000	647.170000	653.850000	803.190000	662.050000	983.150000	663.940000	1130.160000	654.000000	1280.100000	647.200000	1436.130000	632.940000	1576.100000	619.150000	1723.200000	599.120000	1836.900000	646.650000	803.190000	545.970000
55.000000	629.770000	173.050000	593.230000	338.050000	613.830000	498.120000	633.860000	647.080000	653.900000	803.090000	662.110000	983.100000	664.020000	1130.090000	654.070000	1280.040000	647.320000	1436.070000	633.000000	1576.050000	619.260000	1723.140000	599.270000	1836.840000	646.710000	803.090000	546.040000
54.990000	629.730000	173.050000	593.110000	338.050000	613.760000	498.080000	633.780000	647.080000	653.850000	803.090000	662.030000	983.100000	663.960000	1130.090000	653.980000	1280.040000	647.250000	1436.080000	632.950000	1576.080000	619.160000	1723.120000	599.110000	1836.840000	646.660000	803.080000	545.970000
54.990000	629.740000	173.050000	593.140000	338.050000	613.760000	498.070000	633.780000	647.090000	653.860000	803.080000	662.010000	983.090000	663.960000	1130.090000	654.000000	1280.040000	647.240000	1436.070000	632.950000	1576.070000	619.170000	1723.130000	599.110000	1836.830000	646.660000	803.080000	545.970000
54.980000	629.780000	173.030000	593.250000	338.010000	613.830000	498.020000	633.860000	647.020000	653.920000	803.060000	662.100000	983.050000	664.050000	1130.060000	654.110000	1279.990000	647.290000	1436.030000	633.000000	1576.030000	619.260000	1723.080000	599.260000	1836.780000	646.710000	803.070000	546.050000
54.980000	629.760000	173.030000	593.200000	338.020000	613.790000	498.050000	633.830000	647.030000	653.900000	803.070000	662.070000	983.050000	664.030000	1130.040000	654.080000	1280.010000	647.250000	1436.060000	632.960000	1576.020000	619.250000	1723.080000	599.170000	1836.780000	646.680000	803.060000	546.030000
55.000000	629.740000	173.060000	593.150000	338.070000	613.750000	498.090000	633.810000	647.120000	653.870000	803.090000	662.020000	983.090000	663.940000	1130.060000	654.000000	1280.050000	647.210000	1436.080000	632.940000	1576.060000	619.180000	1723.130000	599.150000	1836.830000	646.670000	803.100000	546.000000
55.000000	629.740000	173.060000	593.130000	338.050000	613.730000	498.080000	633.790000	647.100000	653.860000	803.090000	662.020000	983.090000	663.930000	1130.060000	654.000000	1280.040000	647.200000	1436.080000	632.920000	1576.060000	619.180000	1723.110000	599.140000	1836.800000	646.660000	803.090000	545.980000
54.980000	629.740000	173.050000	593.170000	338.030000	613.760000	498.050000	633.820000	647.090000	653.860000	803.080000	662.050000	983.090000	663.940000	1130.060000	654.030000	1280.030000	647.220000	1436.040000	632.970000	1576.040000	619.230000	1723.110000	599.140000	1836.800000	646.680000	803.080000	545.990000
55.010000	629.730000	173.070000	593.090000	338.060000	613.730000	498.100000	633.780000	647.110000	653.820000	803.100000	662.010000	983.100000	663.910000	1130.080000	654.020000	1280.040000	647.200000	1436.100000	632.930000	1576.060000	619.170000	1723.100000	599.140000	1836.820000	646.650000	803.110000	545.960000
55.000000	629.790000	173.070000	593.230000	338.080000	613.830000	498.070000	633.850000	647.100000	653.920000	803.100000	662.090000	983.090000	663.980000	1130.060000	654.100000	1280.040000	647.270000	1436.070000	632.970000	1576.040000	619.230000	1723.110000	599.170000	1836.810000	646.710000	803.120000	546.050000
55.020000	629.780000	173.070000	593.220000	338.080000	613.840000	498.100000	633.860000	647.110000	653.910000	803.110000	662.090000	983.100000	664.010000	1130.080000	654.120000	1280.050000	647.270000	1436.100000	633.000000	1576.050000	619.240000	1723.110000	599.240000	1836.830000	646.700000	803.130000	546.050000
55.030000	629.720000	173.080000	593.100000	338.080000	613.770000	498.130000	633.800000	647.130000	653.830000	803.120000	662.050000	983.110000	663.980000	1130.100000	654.020000	1280.090000	647.180000	1436.120000	632.960000	1576.070000	619.170000	1723.110000	599.180000	1836.850000	646.660000	803.140000	545.970000
54.950000	629.780000	173.010000	593.260000	338.020000	613.840000	498.020000	633.870000	647.030000	653.910000	803.040000	662.100000	983.050000	664.000000	1130.070000	654.120000	1280.000000	647.300000	1436.020000	633.030000	1576.000000	619.240000	1723.050000	599.170000	1836.780000	646.710000	803.040000	546.020000
55.040000	629.740000	173.090000	593.110000	338.040000	613.740000	498.110000	633.790000	647.110000	653.820000	803.070000	662.030000	983.090000	663.930000	1130.100000	654.000000	1280.050000	647.170000	1436.090000	632.910000	1576.090000	619.140000	1723.110000	599.040000	1836.850000	646.640000	803.110000	545.940000
55.040000	629.740000	173.080000	593.140000	338.050000	613.760000	498.090000	633.800000	647.110000	653.840000	803.080000	662.040000	983.100000	663.940000	1130.090000	654.010000	1280.060000	647.210000	1436.090000	632.910000	1576.080000	619.160000	1723.110000	599.100000	1836.850000	646.640000	803.120000	545.940000
55.020000	629.760000	173.020000	593.170000	338.030000	613.780000	498.060000	633.810000	647.070000	653.860000	803.070000	662.070000	983.070000	663.970000	1130.080000	654.050000	1280.040000	647.230000	1436.060000	632.950000	1576.040000	619.210000	1723.060000	599.170000	1836.840000	646.670000	803.080000	545.970000
55.030000	629.740000	173.070000	593.140000	338.030000	613.750000	498.120000	633.770000	647.080000	653.830000	803.080000	662.050000	983.090000	663.940000	1130.080000	654.020000	1280.050000	647.220000	1436.070000	632.930000	1576.060000	619.160000	1723.120000	599.100000	1836.860000	646.640000	803.090000	545.950000
55.020000	629.750000	173.060000	593.150000	338.020000	613.770000	498.070000	633.800000	647.070000	653.850000	803.060000	662.060000	983.070000	663.970000	1130.070000	654.020000	1280.040000	647.220000	1436.060000	632.940000	1576.040000	619.200000	1723.110000	599.160000	1836.850000	646.690000	803.090000	545.970000
55.010000	629.740000	173.040000	593.150000	338.010000	613.770000	498.060000	633.800000	647.060000	653.850000	803.050000	662.040000	983.060000	663.960000	1130.060000	654.020000	1280.040000	647.220000	1436.040000	632.950000	1576.050000	619.210000	1723.110000	599.170000	1836.820000	646.680000	803.080000	545.950000
54.990000	629.740000	173.030000	593.160000	338.010000	613.780000	498.050000	633.820000	647.060000	653.850000	803.030000	662.040000	983.060000	663.970000	1130.060000	654.040000	1280.040000	647.220000	1436.030000	632.960000	1576.030000	619.210000	1723.120000	599.170000	1836.820000	646.680000	803.080000	545.970000
55.060000	629.760000	173.100000	593.160000	338.110000	613.800000	498.130000	633.830000	647.140000	653.880000	803.110000	662.070000	983.140000	663.970000	1130.110000	654.060000	1280.090000	647.230000	1436.110000	632.960000	1576.100000	619.200000	1723.130000	599.160000	1836.840000	646.690000	803.180000	545.990000
54.980000	629.750000	173.030000	593.180000	338.040000	613.800000	498.100000	633.830000	647.110000	653.880000	803.080000	662.070000	983.090000	663.990000	1130.030000	654.070000	1280.040000	647.230000	1436.060000	632.980000	1576.060000	619.200000	1723.130000	599.160000	1836.810000	646.680000	803.060000	545.980000
55.000000	629.750000	173.040000	593.160000	338.060000	613.790000	498.090000	633.820000	647.110000	653.860000	803.080000	662.060000	983.090000	663.970000	1130.090000	654.040000	1280.040000	647.230000	1436.080000	632.970000	1576.060000	619.190000	1723.130000	599.170000	1836.810000	646.660000	803.080000	545.970000
55.020000	629.730000	173.060000	593.140000	338.060000	613.750000	498.100000	633.800000	647.130000	653.850000	803.090000	662.050000	983.090000	663.970000	1130.100000	654.030000	1280.060000	647.220000	1436.090000	632.960000	1576.070000	619.150000	1723.130000	599.130000	1836.810000	646.630000	803.100000	545.950000
55.020000	629.730000	173.060000	593.150000	338.060000	613.780000	498.100000	633.810000	647.130000	653.870000	803.090000	662.050000	983.090000	663.970000	1130.090000	654.030000	1280.050000	647.240000	1436.080000	632.960000	1576.060000	619.170000	1723.130000	599.180000	1836.810000	646.650000	803.100000	545.980000
55.050000	629.730000	173.100000	593.150000	338.080000	613.760000	498.140000	633.810000	647.130000	653.860000	803.120000	662.050000	983.170000	663.960000	1130.110000	654.030000	1280.080000	647.210000	1436.100000	632.930000	1576.090000	619.160000	1723.140000	599.130000	1836.810000	646.630000	803.140000	545.970000
55.050000	629.730000	173.050000	593.130000	338.080000	613.760000	498.140000	633.810000	647.120000	653.850000	803.110000	662.040000	983.120000	663.940000	1130.120000	654.020000	1280.080000	647.210000	1436.100000	632.920000	1576.080000	619.160000	1723.130000	599.120000	1836.820000	646.630000	803.130000	545.960000
55.030000	629.800000	173.030000	593.280000	338.070000	613.870000	498.100000	633.900000	647.100000	653.940000	803.090000	662.150000	983.080000	664.050000	1130.080000	654.140000	1280.040000	647.320000	1436.060000	633.010000	1576.050000	619.270000	1723.110000	599.210000	1836.770000	646.710000	803.080000	546.060000
55.050000	629.720000	173.090000	593.060000	338.090000	613.730000	498.140000	633.790000	647.110000	653.830000	803.100000	662.030000	983.120000	663.910000	1130.120000	653.980000	1280.100000	647.160000	1436.130000	632.900000	1576.100000	619.140000	1723.120000	599.070000	1836.840000	646.620000	803.140000	545.930000
55.030000	629.720000	173.030000	593.110000	338.050000	613.730000	498.070000	633.780000	647.090000	653.830000	803.070000	662.020000	983.050000	663.920000	1130.050000	654.020000	1280.030000	647.180000	1436.050000	632.920000	1576.050000	619.160000	1723.120000	599.080000	1836.780000	646.630000	803.050000	545.920000
55.030000	629.730000	173.070000	593.130000	338.080000	613.760000	498.120000	633.790000	647.100000	653.830000	803.100000	662.040000	983.090000	663.920000	1130.090000	653.980000	1280.050000	647.200000	1436.100000	632.940000	1576.070000	619.180000	1723.140000	599.170000	1836.800000	646.630000	803.080000	545.950000
55.080000	629.710000	173.090000	593.030000	338.120000	613.720000	498.170000	633.760000	647.140000	653.790000	803.160000	661.980000	983.130000	663.910000	1130.180000	653.960000	1280.090000	647.110000	1436.160000	632.880000	1576.130000	619.120000	1723.170000	599.040000	1836.810000	646.590000	803.150000	545.880000
55.040000	629.720000	173.080000	593.150000	338.100000	613.750000	498.150000	633.790000	647.140000	653.820000	803.150000	662.020000	983.140000	663.920000	1130.150000	653.970000	1280.050000	647.190000	1436.110000	632.930000	1576.110000	619.160000	1723.180000	599.180000	1836.800000	646.610000	803.130000	545.970000
55.030000	629.780000	173.080000	593.170000	338.060000	613.820000	498.110000	633.830000	647.130000	653.900000	803.130000	662.050000	983.110000	663.950000	1130.100000	654.050000	1280.040000	647.220000	1436.070000	632.970000	1576.080000	619.170000	1723.150000	599.170000	1836.790000	646.660000	803.140000	545.980000
55.020000	629.710000	173.080000	593.070000	338.060000	613.710000	498.100000	633.760000	647.110000	653.790000	803.090000	662.010000	983.090000	663.870000	1130.120000	653.960000	1280.050000	647.120000	1436.100000	632.890000	1576.080000	619.140000	1723.150000	599.060000	1836.790000	646.600000	803.110000	545.890000
55.030000	629.720000	173.090000	593.160000	338.070000	613.760000	498.110000	633.790000	647.110000	653.820000	803.120000	662.020000	983.100000	663.950000	1130.120000	653.980000	1280.050000	647.160000	1436.110000	632.940000	1576.090000	619.150000	1723.160000	599.140000	1836.790000	646.650000	803.130000	545.950000
55.020000	629.730000	173.060000	593.160000	338.060000	613.770000	498.100000	633.790000	647.090000	653.820000	803.100000	662.030000	983.080000	663.940000	1130.090000	654.000000	1280.040000	647.170000	1436.070000	632.960000	1576.070000	619.170000	1723.130000	599.160000	1836.780000	646.650000	803.070000	545.950000
55.020000	629.730000	173.070000	593.130000	338.070000	613.770000	498.100000	633.790000	647.090000	653.830000	803.100000	662.040000	983.080000	663.930000	1130.090000	654.000000	1280.050000	647.170000	1436.100000	632.940000	1576.070000	619.160000	1723.130000	599.160000	1836.790000	646.650000	803.140000	545.950000
55.050000	629.680000	173.090000	593.040000	338.090000	613.710000	498.140000	633.740000	647.120000	653.800000	803.120000	661.990000	983.120000	663.860000	1130.140000	653.980000	1280.050000	647.150000	1436.130000	632.890000	1576.110000	619.130000	1723.130000	599.120000	1836.810000	646.610000	803.160000	545.900000
54.950000	629.720000	173.020000	593.070000	338.020000	613.730000	498.030000	633.750000	647.020000	653.820000	803.030000	662.010000	983.020000	663.890000	1130.060000	654.010000	1280.000000	647.150000	1436.050000	632.930000	1576.040000	619.130000	1723.070000	599.130000	1836.730000	646.630000	803.060000	545.920000
54.940000	629.720000	173.010000	593.090000	337.980000	613.730000	498.000000	633.750000	647.020000	653.820000	803.020000	662.000000	983.020000	663.900000	1130.040000	654.010000	1279.980000	647.150000	1436.040000	632.930000	1576.030000	619.160000	1723.070000	599.120000	1836.720000	646.610000	803.020000	545.930000
54.940000	629.690000	173.020000	593.050000	338.010000	613.680000	498.040000	633.720000	647.030000	653.790000	803.020000	661.950000	983.040000	663.880000	1130.040000	653.990000	1279.990000	647.100000	1436.040000	632.870000	1576.040000	619.110000	1723.080000	599.110000	1836.720000	646.590000	803.060000	545.890000
54.930000	629.720000	173.000000	593.100000	338.000000	613.760000	498.010000	633.780000	647.020000	653.830000	803.030000	662.040000	983.020000	663.960000	1130.030000	653.990000	1279.990000	647.170000	1436.020000	632.960000	1576.020000	619.180000	1723.060000	599.110000	1836.700000	646.650000	803.020000	545.940000
55.020000	629.690000	173.040000	593.070000	338.070000	613.720000	498.060000	633.760000	647.110000	653.810000	803.120000	662.010000	983.120000	663.880000	1130.100000	653.980000	1280.030000	647.160000	1436.090000	632.900000	1576.070000	619.150000	1723.150000	599.120000	1836.800000	646.590000	803.080000	545.920000
55.020000	629.690000	173.060000	593.090000	338.070000	613.730000	498.100000	633.780000	647.110000	653.810000	803.100000	662.010000	983.110000	663.890000	1130.100000	653.980000	1280.040000	647.140000	1436.090000	632.900000	1576.070000	619.150000	1723.140000	599.120000	1836.810000	646.590000	803.100000	545.890000
55.020000	629.700000	173.050000	593.080000	338.070000	613.730000	498.110000	633.770000	647.110000	653.810000	803.100000	662.020000	983.100000	663.900000	1130.090000	653.980000	1280.030000	647.160000	1436.090000	632.900000	1576.070000	619.150000	1723.130000	599.120000	1836.800000	646.610000	803.100000	545.900000
54.990000	629.720000	173.030000	593.120000	338.040000	613.730000	498.060000	633.770000	647.070000	653.820000	803.080000	662.020000	983.050000	663.900000	1130.040000	653.990000	1280.020000	647.160000	1436.050000	632.920000	1576.030000	619.170000	1723.110000	599.120000	1836.770000	646.610000	803.080000	545.930000
55.020000	629.730000	173.050000	593.140000	338.090000	613.770000	498.120000	633.790000	647.090000	653.850000	803.110000	662.040000	983.090000	663.940000	1130.110000	654.000000	1280.040000	647.180000	1436.090000	632.940000	1576.060000	619.180000	1723.130000	599.120000	1836.780000	646.640000	803.090000	545.950000
54.990000	629.730000	173.030000	593.140000	338.000000	613.760000	498.030000	633.790000	647.060000	653.860000	803.030000	662.030000	983.010000	663.950000	1130.020000	654.010000	1279.980000	647.190000	1436.030000	632.950000	1576.000000	619.190000	1723.060000	599.120000	1836.760000	646.640000	803.070000	545.950000
55.010000	629.730000	173.050000	593.140000	338.090000	613.780000	498.100000	633.800000	647.140000	653.870000	803.120000	662.040000	983.110000	663.950000	1130.090000	654.000000	1280.040000	647.180000	1436.060000	632.950000	1576.070000	619.170000	1723.110000	599.110000	1836.790000	646.640000	803.090000	545.960000
55.020000	629.720000	173.060000	593.140000	338.100000	613.770000	498.120000	633.800000	647.140000	653.880000	803.130000	662.040000	983.100000	663.940000	1130.100000	654.010000	1280.050000	647.190000	1436.080000	632.960000	1576.080000	619.170000	1723.110000	599.100000	1836.800000	646.640000	803.110000	545.980000
55.020000	629.720000	173.060000	593.120000	338.060000	613.700000	498.070000	633.760000	647.110000	653.790000	803.110000	662.020000	983.080000	663.910000	1130.100000	653.990000	1280.040000	647.150000	1436.060000	632.930000	1576.060000	619.150000	1723.110000	599.100000	1836.790000	646.610000	803.090000	545.890000
55.020000	629.730000	173.050000	593.160000	338.070000	613.800000	498.090000	633.800000	647.110000	653.890000	803.110000	662.060000	983.070000	663.940000	1130.100000	654.010000	1280.030000	647.230000	1436.060000	632.960000	1576.040000	619.180000	1723.120000	599.170000	1836.780000	646.630000	803.100000	545.980000
55.020000	629.720000	173.070000	593.040000	338.070000	613.680000	498.100000	633.730000	647.110000	653.770000	803.110000	661.960000	983.110000	663.820000	1130.100000	653.910000	1280.060000	647.110000	1436.110000	632.900000	1576.050000	619.100000	1723.110000	599.090000	1836.780000	646.600000	803.110000	545.890000
55.030000	629.730000	173.070000	593.150000	338.080000	613.760000	498.120000	633.790000	647.130000	653.870000	803.130000	662.050000	983.110000	663.960000	1130.100000	654.020000	1280.060000	647.180000	1436.100000	632.950000	1576.060000	619.180000	1723.120000	599.110000	1836.790000	646.620000	803.130000	545.970000
55.030000	629.730000	173.070000	593.130000	338.090000	613.760000	498.130000	633.790000	647.130000	653.850000	803.130000	662.040000	983.120000	663.930000	1130.110000	654.020000	1280.080000	647.150000	1436.120000	632.930000	1576.060000	619.170000	1723.140000	599.110000	1836.790000	646.620000	803.130000	545.960000
55.030000	629.730000	173.070000	593.130000	338.080000	613.770000	498.120000	633.790000	647.140000	653.850000	803.130000	662.050000	983.120000	663.950000	1130.110000	654.020000	1280.070000	647.170000	1436.120000	632.940000	1576.070000	619.180000	1723.130000	599.110000	1836.790000	646.630000	803.120000	545.980000
55.020000	629.730000	173.060000	593.150000	338.080000	613.780000	498.110000	633.800000	647.110000	653.860000	803.120000	662.050000	983.090000	663.950000	1130.100000	654.020000	1280.060000	647.180000	1436.100000	632.950000	1576.060000	619.190000	1723.130000	599.110000	1836.770000	646.640000	803.110000	545.990000
55.080000	629.710000	173.130000	593.140000	338.150000	613.780000	498.180000	633.810000	647.220000	653.870000	803.190000	662.060000	983.120000	663.960000	1130.140000	654.020000	1280.100000	647.170000	1436.150000	632.950000	1576.100000	619.190000	1723.150000	599.120000	1836.820000	646.630000	803.160000	545.990000
54.960000	629.720000	173.050000	593.140000	338.040000	613.750000	498.090000	633.790000	647.070000	653.840000	803.100000	662.040000	983.050000	663.940000	1130.080000	654.020000	1280.020000	647.180000	1436.070000	632.950000	1576.040000	619.180000	1723.130000	599.120000	1836.750000	646.620000	803.080000	545.980000
55.010000	629.740000	173.050000	593.150000	338.070000	613.750000	498.110000	633.810000	647.090000	653.870000	803.080000	662.060000	983.070000	663.950000	1130.100000	654.010000	1280.050000	647.210000	1436.080000	632.950000	1576.070000	619.200000	1723.100000	599.190000	1836.750000	646.670000	803.120000	545.970000
55.020000	629.740000	173.070000	593.130000	338.080000	613.730000	498.150000	633.790000	647.100000	653.860000	803.100000	662.040000	983.100000	663.930000	1130.090000	653.970000	1280.040000	647.180000	1436.100000	632.930000	1576.070000	619.190000	1723.110000	599.170000	1836.760000	646.640000	803.120000	545.960000
55.030000	629.720000	173.070000	593.120000	338.090000	613.730000	498.140000	633.780000	647.120000	653.830000	803.110000	662.030000	983.110000	663.930000	1130.100000	653.990000	1280.050000	647.170000	1436.090000	632.930000	1576.080000	619.190000	1723.120000	599.160000	1836.770000	646.630000	803.130000	545.960000
55.060000	629.760000	173.080000	593.170000	338.140000	613.830000	498.170000	633.830000	647.140000	653.910000	803.180000	662.090000	983.130000	663.950000	1130.120000	654.040000	1280.100000	647.220000	1436.130000	632.970000	1576.090000	619.230000	1723.130000	599.180000	1836.790000	646.700000	803.150000	546.030000
55.070000	629.730000	173.090000	593.130000	338.130000	613.760000	498.180000	633.800000	647.160000	653.850000	803.180000	662.050000	983.140000	663.950000	1130.150000	654.000000	1280.080000	647.210000	1436.130000	632.950000	1576.100000	619.160000	1723.120000	599.190000	1836.810000	646.630000	803.150000	545.950000
55.060000	629.740000	173.080000	593.140000	338.100000	613.800000	498.120000	633.810000	647.130000	653.870000	803.110000	662.060000	983.120000	663.950000	1130.080000	654.030000	1280.070000	647.220000	1436.090000	632.960000	1576.080000	619.180000	1723.120000	599.190000	1836.800000	646.660000	803.140000	545.980000
55.060000	629.740000	173.090000	593.140000	338.120000	613.760000	498.160000	633.810000	647.130000	653.870000	803.140000	662.050000	983.120000	663.940000	1130.090000	654.010000	1280.070000	647.200000	1436.100000	632.950000	1576.100000	619.170000	1723.120000	599.190000	1836.800000	646.650000	803.140000	545.980000
55.010000	629.750000	173.070000	593.180000	338.090000	613.780000	498.100000	633.820000	647.120000	653.870000	803.090000	662.070000	983.100000	663.950000	1130.090000	654.020000	1280.050000	647.220000	1436.060000	632.960000	1576.050000	619.200000	1723.100000	599.200000	1836.780000	646.660000	803.120000	545.980000
55.010000	629.770000	173.070000	593.200000	338.060000	613.790000	498.090000	633.830000	647.100000	653.900000	803.090000	662.090000	983.090000	663.980000	1130.080000	654.040000	1280.050000	647.240000	1436.050000	632.970000	1576.040000	619.190000	1723.110000	599.190000	1836.770000	646.670000	803.110000	546.000000
55.110000	629.720000	173.110000	593.130000	338.140000	613.730000	498.180000	633.770000	647.180000	653.830000	803.180000	662.030000	983.150000	663.920000	1130.180000	654.000000	1280.090000	647.160000	1436.120000	632.910000	1576.130000	619.150000	1723.140000	599.170000	1836.830000	646.640000	803.140000	545.970000
55.050000	629.760000	173.070000	593.160000	338.120000	613.770000	498.140000	633.820000	647.140000	653.880000	803.100000	662.070000	983.130000	663.940000	1130.070000	654.020000	1280.050000	647.210000	1436.090000	632.940000	1576.100000	619.200000	1723.130000	599.180000	1836.780000	646.650000	803.140000	545.980000
55.050000	629.770000	173.070000	593.210000	338.100000	613.780000	498.140000	633.830000	647.150000	653.890000	803.130000	662.080000	983.120000	663.970000	1130.100000	654.050000	1280.050000	647.210000	1436.080000	632.990000	1576.090000	619.200000	1723.140000	599.200000	1836.790000	646.680000	803.140000	546.000000
55.030000	629.760000	173.060000	593.200000	338.090000	613.780000	498.120000	633.830000	647.130000	653.890000	803.120000	662.080000	983.100000	663.980000	1130.100000	654.040000	1280.050000	647.210000	1436.080000	632.980000	1576.070000	619.200000	1723.140000	599.200000	1836.780000	646.670000	803.120000	546.000000
55.020000	629.750000	173.080000	593.150000	338.090000	613.740000	498.110000	633.800000	647.100000	653.840000	803.110000	662.020000	983.100000	663.910000	1130.100000	653.970000	1280.050000	647.180000	1436.090000	632.940000	1576.080000	619.180000	1723.120000	599.170000	1836.800000	646.620000	803.130000	545.940000
55.040000	629.750000	173.080000	593.160000	338.120000	613.760000	498.150000	633.800000	647.120000	653.860000	803.130000	662.070000	983.110000	663.970000	1130.110000	653.990000	1280.090000	647.220000	1436.120000	632.960000	1576.090000	619.190000	1723.140000	599.160000	1836.820000	646.630000	803.150000	545.980000
55.040000	629.750000	173.070000	593.150000	338.110000	613.740000	498.120000	633.800000	647.110000	653.860000	803.110000	662.060000	983.110000	663.960000	1130.100000	653.990000	1280.060000	647.190000	1436.100000	632.950000	1576.090000	619.190000	1723.130000	599.170000	1836.820000	646.630000	803.120000	545.970000
55.010000	629.810000	173.070000	593.260000	338.080000	613.840000	498.090000	633.870000	647.090000	653.950000	803.100000	662.120000	983.090000	664.030000	1130.080000	654.100000	1280.040000	647.270000	1436.080000	633.030000	1576.060000	619.260000	1723.120000	599.310000	1836.770000	646.710000	803.130000	546.060000
55.010000	629.810000	173.060000	593.260000	338.070000	613.830000	498.090000	633.870000	647.090000	653.950000	803.100000	662.120000	983.090000	664.050000	1130.080000	654.100000	1280.040000	647.270000	1436.060000	633.030000	1576.060000	619.260000	1723.120000	599.310000	1836.780000	646.710000	803.120000	546.060000
55.030000	629.770000	173.070000	593.160000	338.080000	613.770000	498.130000	633.830000	647.100000	653.890000	803.100000	662.090000	983.090000	663.980000	1130.100000	654.010000	1280.050000	647.200000	1436.100000	632.960000	1576.070000	619.200000	1723.120000	599.160000	1836.790000	646.670000	803.130000	545.980000
55.020000	629.810000	173.060000	593.310000	338.080000	613.830000	498.110000	633.890000	647.100000	653.980000	803.100000	662.160000	983.070000	664.040000	1130.090000	654.090000	1280.040000	647.300000	1436.080000	633.040000	1576.060000	619.270000	1723.120000	599.290000	1836.750000	646.720000	803.140000	546.080000
55.000000	629.810000	173.060000	593.260000	338.070000	613.830000	498.080000	633.880000	647.080000	653.960000	803.080000	662.140000	983.070000	664.030000	1130.070000	654.090000	1280.040000	647.280000	1436.060000	633.040000	1576.050000	619.250000	1723.100000	599.220000	1836.760000	646.690000	803.110000	546.050000
54.980000	629.820000	172.980000	593.270000	338.010000	613.840000	498.060000	633.890000	647.060000	653.960000	803.030000	662.130000	983.050000	664.040000	1130.030000	654.090000	1280.010000	647.290000	1436.020000	633.030000	1576.010000	619.270000	1723.070000	599.220000	1836.740000	646.710000	803.080000	546.070000
55.100000	629.810000	173.070000	593.250000	338.120000	613.850000	498.190000	633.890000	647.170000	653.960000	803.140000	662.150000	983.150000	664.050000	1130.140000	654.070000	1280.100000	647.280000	1436.110000	633.000000	1576.080000	619.250000	1723.130000	599.220000	1836.830000	646.690000	803.190000	546.070000
55.090000	629.730000	173.090000	593.110000	338.100000	613.740000	498.170000	633.780000	647.150000	653.860000	803.130000	662.030000	983.140000	663.930000	1130.130000	653.980000	1280.090000	647.170000	1436.100000	632.940000	1576.110000	619.150000	1723.140000	599.150000	1836.850000	646.640000	803.170000	545.960000
55.070000	629.750000	173.080000	593.140000	338.110000	613.750000	498.150000	633.810000	647.150000	653.890000	803.150000	662.110000	983.150000	663.970000	1130.130000	654.030000	1280.100000	647.210000	1436.080000	632.970000	1576.110000	619.160000	1723.150000	599.140000	1836.830000	646.670000	803.170000	545.980000
55.060000	629.800000	173.070000	593.230000	338.090000	613.780000	498.120000	633.830000	647.130000	653.890000	803.130000	662.100000	983.120000	663.990000	1130.110000	654.040000	1280.060000	647.230000	1436.090000	632.970000	1576.090000	619.220000	1723.160000	599.150000	1836.800000	646.680000	803.140000	546.030000
55.060000	629.800000	173.080000	593.230000	338.090000	613.780000	498.130000	633.850000	647.130000	653.910000	803.130000	662.110000	983.120000	663.990000	1130.110000	654.050000	1280.070000	647.230000	1436.090000	632.980000	1576.090000	619.210000	1723.160000	599.160000	1836.800000	646.680000	803.130000	546.020000
55.070000	629.780000	173.080000	593.150000	338.100000	613.770000	498.140000	633.840000	647.130000	653.900000	803.140000	662.100000	983.140000	663.990000	1130.110000	654.050000	1280.070000	647.230000	1436.080000	632.980000	1576.090000	619.200000	1723.150000	599.160000	1836.800000	646.670000	803.130000	546.020000
55.040000	629.770000	173.070000	593.150000	338.090000	613.760000	498.120000	633.820000	647.120000	653.900000	803.120000	662.080000	983.110000	663.990000	1130.110000	654.050000	1280.060000	647.210000	1436.060000	632.970000	1576.080000	619.190000	1723.160000	599.150000	1836.790000	646.660000	803.130000	546.000000
55.050000	629.770000	173.070000	593.150000	338.080000	613.740000	498.140000	633.820000	647.120000	653.870000	803.130000	662.070000	983.130000	663.960000	1130.120000	654.040000	1280.090000	647.200000	1436.080000	632.980000	1576.090000	619.200000	1723.160000	599.150000	1836.800000	646.660000	803.140000	545.990000
55.010000	629.780000	173.050000	593.230000	338.050000	613.830000	498.100000	633.840000	647.090000	653.930000	803.120000	662.110000	983.090000	664.010000	1130.080000	654.080000	1280.030000	647.240000	1436.060000	632.960000	1576.050000	619.250000	1723.120000	599.220000	1836.790000	646.670000	803.120000	546.000000
55.030000	629.770000	173.080000	593.190000	338.070000	613.790000	498.120000	633.830000	647.100000	653.900000	803.130000	662.100000	983.100000	663.990000	1130.090000	654.060000	1280.070000	647.220000	1436.090000	632.940000	1576.060000	619.230000	1723.140000	599.250000	1836.800000	646.660000	803.140000	545.990000
55.030000	629.770000	173.080000	593.180000	338.070000	613.810000	498.130000	633.830000	647.110000	653.890000	803.140000	662.100000	983.100000	663.990000	1130.090000	654.060000	1280.040000	647.240000	1436.090000	632.950000	1576.060000	619.230000	1723.150000	599.250000	1836.810000	646.660000	803.150000	546.010000
55.000000	629.780000	173.060000	593.210000	338.050000	613.820000	498.070000	633.850000	647.100000	653.900000	803.050000	662.110000	983.050000	664.010000	1130.030000	654.070000	1280.010000	647.260000	1436.070000	632.970000	1576.040000	619.250000	1723.080000	599.260000	1836.770000	646.670000	803.070000	546.010000
55.020000	629.710000	173.080000	593.080000	338.070000	613.710000	498.160000	633.740000	647.110000	653.810000	803.130000	662.020000	983.130000	663.880000	1130.140000	653.950000	1280.040000	647.150000	1436.100000	632.870000	1576.110000	619.140000	1723.140000	599.170000	1836.830000	646.590000	803.170000	545.910000
54.930000	629.720000	173.030000	593.120000	338.020000	613.780000	498.060000	633.770000	647.070000	653.810000	803.050000	662.040000	983.040000	663.920000	1130.040000	653.980000	1279.990000	647.180000	1436.050000	632.930000	1576.040000	619.190000	1723.110000	599.170000	1836.770000	646.630000	803.060000	545.930000
54.980000	629.710000	173.040000	593.100000	338.050000	613.770000	498.060000	633.770000	647.070000	653.820000	803.070000	662.040000	983.060000	663.920000	1130.040000	653.990000	1280.000000	647.180000	1436.050000	632.940000	1576.050000	619.180000	1723.110000	599.170000	1836.790000	646.630000	803.070000	545.940000
54.970000	629.750000	173.040000	593.150000	338.040000	613.780000	498.060000	633.800000	647.080000	653.880000	803.090000	662.070000	983.060000	663.940000	1130.040000	654.010000	1279.990000	647.190000	1436.040000	632.960000	1576.040000	619.180000	1723.090000	599.230000	1836.770000	646.640000	803.070000	545.970000
55.050000	629.740000	173.100000	593.150000	338.100000	613.790000	498.150000	633.800000	647.180000	653.890000	803.120000	662.070000	983.120000	663.930000	1130.140000	654.010000	1280.050000	647.210000	1436.090000	632.950000	1576.070000	619.190000	1723.120000	599.240000	1836.800000	646.640000	803.130000	545.980000
55.000000	629.750000	173.040000	593.160000	338.050000	613.790000	498.100000	633.830000	647.080000	653.880000	803.100000	662.070000	983.070000	663.960000	1130.050000	654.030000	1280.010000	647.210000	1436.060000	632.960000	1576.060000	619.210000	1723.100000	599.240000	1836.780000	646.650000	803.100000	545.990000
55.010000	629.750000	173.050000	593.130000	338.050000	613.730000	498.090000	633.780000	647.080000	653.850000	803.080000	662.030000	983.070000	663.950000	1130.060000	654.030000	1280.010000	647.190000	1436.050000	632.930000	1576.060000	619.190000	1723.090000	599.130000	1836.790000	646.650000	803.080000	545.910000
55.000000	629.810000	173.040000	593.260000	338.050000	613.850000	498.090000	633.880000	647.080000	653.930000	803.100000	662.140000	983.050000	664.050000	1130.040000	654.140000	1280.000000	647.280000	1436.060000	633.000000	1576.050000	619.270000	1723.080000	599.260000	1836.770000	646.680000	803.090000	546.040000
55.010000	629.740000	173.060000	593.110000	338.050000	613.760000	498.090000	633.770000	647.070000	653.830000	803.100000	662.040000	983.070000	663.910000	1130.060000	654.010000	1279.990000	647.190000	1436.090000	632.920000	1576.050000	619.160000	1723.090000	599.160000	1836.780000	646.640000	803.100000	545.960000
55.090000	629.730000	173.120000	593.130000	338.140000	613.760000	498.160000	633.790000	647.170000	653.830000	803.200000	662.050000	983.150000	663.920000	1130.160000	654.000000	1280.060000	647.210000	1436.120000	632.920000	1576.120000	619.170000	1723.130000	599.170000	1836.860000	646.630000	803.190000	545.960000
55.090000	629.760000	173.110000	593.160000	338.140000	613.790000	498.180000	633.830000	647.180000	653.850000	803.190000	662.080000	983.150000	663.950000	1130.140000	654.080000	1280.040000	647.220000	1436.110000	632.940000	1576.110000	619.200000	1723.140000	599.180000	1836.840000	646.650000	803.180000	545.990000
55.020000	629.760000	173.040000	593.170000	338.080000	613.790000	498.120000	633.810000	647.080000	653.850000	803.080000	662.070000	983.040000	663.960000	1130.060000	654.030000	1280.000000	647.220000	1436.030000	632.960000	1576.060000	619.210000	1723.100000	599.170000	1836.760000	646.650000	803.110000	545.990000
55.040000	629.780000	173.100000	593.190000	338.090000	613.810000	498.160000	633.860000	647.150000	653.890000	803.160000	662.110000	983.120000	663.990000	1130.110000	654.060000	1280.030000	647.250000	1436.090000	632.980000	1576.070000	619.220000	1723.130000	599.220000	1836.810000	646.670000	803.160000	546.000000
54.980000	629.780000	173.030000	593.220000	338.040000	613.830000	498.060000	633.860000	647.060000	653.900000	803.060000	662.120000	983.040000	663.990000	1130.060000	654.080000	1280.000000	647.250000	1436.030000	633.000000	1576.030000	619.220000	1723.060000	599.220000	1836.760000	646.680000	803.050000	546.030000
55.050000	629.770000	173.100000	593.190000	338.120000	613.800000	498.160000	633.830000	647.170000	653.900000	803.160000	662.100000	983.150000	663.980000	1130.160000	654.070000	1280.060000	647.230000	1436.110000	632.970000	1576.080000	619.220000	1723.150000	599.210000	1836.820000	646.670000	803.180000	546.020000
55.060000	629.840000	173.110000	593.340000	338.140000	613.920000	498.190000	633.950000	647.180000	654.000000	803.200000	662.220000	983.160000	664.120000	1130.130000	654.170000	1280.060000	647.340000	1436.120000	633.050000	1576.080000	619.310000	1723.140000	599.300000	1836.830000	646.740000	803.210000	546.110000
55.090000	629.760000	173.120000	593.170000	338.140000	613.780000	498.200000	633.820000	647.190000	653.890000	803.220000	662.070000	983.160000	663.970000	1130.190000	654.040000	1280.080000	647.200000	1436.150000	632.940000	1576.100000	619.190000	1723.150000	599.190000	1836.870000	646.650000	803.200000	545.980000
55.100000	629.770000	173.130000	593.200000	338.180000	613.830000	498.230000	633.860000	647.210000	653.920000	803.230000	662.110000	983.200000	663.980000	1130.180000	654.050000	1280.110000	647.240000	1436.150000	632.960000	1576.140000	619.240000	1723.210000	599.250000	1836.870000	646.660000	803.230000	546.020000
55.010000	629.760000	173.080000	593.170000	338.070000	613.790000	498.100000	633.830000	647.090000	653.920000	803.100000	662.090000	983.090000	663.990000	1130.070000	654.040000	1280.050000	647.220000	1436.110000	632.950000	1576.070000	619.210000	1723.130000	599.230000	1836.780000	646.660000	803.100000	545.970000
55.020000	629.760000	173.090000	593.180000	338.100000	613.810000	498.120000	633.830000	647.150000	653.900000	803.170000	662.090000	983.120000	663.990000	1130.140000	654.020000	1280.050000	647.210000	1436.110000	632.970000	1576.090000	619.220000	1723.130000	599.230000	1836.790000	646.660000	803.140000	545.980000
55.080000	629.760000	173.100000	593.200000	338.160000	613.840000	498.190000	633.870000	647.170000	653.920000	803.190000	662.100000	983.170000	663.990000	1130.160000	654.040000	1280.080000	647.240000	1436.120000	632.980000	1576.100000	619.220000	1723.160000	599.260000	1836.850000	646.670000	803.200000	546.030000
55.090000	629.750000	173.100000	593.190000	338.150000	613.830000	498.180000	633.860000	647.160000	653.910000	803.190000	662.100000	983.130000	663.990000	1130.170000	654.040000	1280.060000	647.220000	1436.120000	632.980000	1576.100000	619.210000	1723.150000	599.260000	1836.840000	646.660000	803.180000	546.020000
55.090000	629.760000	173.110000	593.180000	338.160000	613.810000	498.200000	633.850000	647.180000	653.900000	803.200000	662.100000	983.180000	663.990000	1130.170000	654.030000	1280.060000	647.230000	1436.120000	632.980000	1576.110000	619.210000	1723.210000	599.260000	1836.830000	646.660000	803.200000	546.010000
55.080000	629.760000	173.100000	593.190000	338.140000	613.810000	498.170000	633.860000	647.170000	653.900000	803.170000	662.110000	983.150000	663.980000	1130.160000	654.040000	1280.060000	647.220000	1436.120000	632.970000	1576.100000	619.210000	1723.150000	599.250000	1836.830000	646.670000	803.180000	546.020000
55.100000	629.750000	173.110000	593.180000	338.150000	613.810000	498.190000	633.850000	647.190000	653.900000	803.200000	662.110000	983.170000	663.980000	1130.150000	654.050000	1280.070000	647.220000	1436.120000	632.970000	1576.110000	619.220000	1723.160000	599.250000	1836.840000	646.660000	803.210000	546.010000
54.970000	629.760000	173.070000	593.200000	338.060000	613.810000	498.080000	633.840000	647.070000	653.890000	803.110000	662.110000	983.070000	664.000000	1130.050000	654.060000	1280.010000	647.210000	1436.050000	632.990000	1576.020000	619.230000	1723.140000	599.250000	1836.770000	646.670000	803.070000	546.000000
55.010000	629.790000	173.060000	593.290000	338.080000	613.850000	498.100000	633.890000	647.080000	653.940000	803.080000	662.150000	983.060000	664.040000	1130.070000	654.110000	1280.030000	647.280000	1436.080000	633.020000	1576.030000	619.300000	1723.150000	599.270000	1836.730000	646.710000	803.110000	546.050000
55.010000	629.750000	173.060000	593.240000	338.080000	613.770000	498.100000	633.830000	647.090000	653.850000	803.110000	662.070000	983.080000	663.950000	1130.100000	654.020000	1280.030000	647.190000	1436.080000	632.950000	1576.050000	619.210000	1723.110000	599.220000	1836.750000	646.660000	803.100000	546.020000
55.040000	629.690000	173.080000	593.090000	338.100000	613.670000	498.140000	633.730000	647.100000	653.770000	803.120000	662.050000	983.130000	663.880000	1130.140000	653.970000	1280.070000	647.130000	1436.130000	632.900000	1576.090000	619.140000	1723.160000	599.070000	1836.850000	646.580000	803.190000	545.930000
55.040000	629.770000	173.080000	593.240000	338.110000	613.810000	498.140000	633.860000	647.110000	653.900000	803.120000	662.150000	983.130000	664.020000	1130.130000	654.090000	1280.050000	647.250000	1436.110000	632.990000	1576.080000	619.230000	1723.180000	599.220000	1836.800000	646.660000	803.200000	546.030000
55.040000	629.730000	173.070000	593.110000	338.100000	613.730000	498.110000	633.780000	647.100000	653.850000	803.110000	662.060000	983.110000	663.900000	1130.120000	653.980000	1280.050000	647.140000	1436.100000	632.930000	1576.080000	619.160000	1723.150000	599.220000	1836.780000	646.650000	803.120000	545.940000
55.130000	629.760000	173.150000	593.190000	338.200000	613.810000	498.210000	633.810000	647.210000	653.870000	803.230000	662.080000	983.230000	663.930000	1130.200000	654.020000	1280.110000	647.190000	1436.170000	632.950000	1576.130000	619.200000	1723.240000	599.200000	1836.870000	646.660000	803.240000	546.030000
55.110000	629.760000	173.130000	593.170000	338.130000	613.790000	498.190000	633.820000	647.190000	653.870000	803.190000	662.090000	983.180000	663.950000	1130.200000	654.020000	1280.100000	647.220000	1436.120000	632.970000	1576.110000	619.210000	1723.180000	599.230000	1836.860000	646.670000	803.200000	545.990000
55.100000	629.750000	173.120000	593.150000	338.130000	613.760000	498.170000	633.800000	647.190000	653.840000	803.190000	662.080000	983.180000	663.960000	1130.180000	654.020000	1280.100000	647.200000	1436.130000	632.960000	1576.100000	619.200000	1723.180000	599.230000	1836.850000	646.670000	803.190000	545.980000
55.050000	629.800000	173.090000	593.280000	338.120000	613.860000	498.130000	633.880000	647.120000	653.940000	803.150000	662.170000	983.140000	664.070000	1130.120000	654.110000	1280.070000	647.300000	1436.120000	633.020000	1576.090000	619.290000	1723.160000	599.330000	1836.790000	646.730000	803.180000	546.070000
55.050000	629.720000	173.090000	593.040000	338.100000	613.700000	498.120000	633.720000	647.130000	653.750000	803.130000	662.030000	983.130000	663.900000	1130.110000	653.990000	1280.070000	647.130000	1436.100000	632.910000	1576.100000	619.140000	1723.160000	599.110000	1836.790000	646.640000	803.140000	545.910000
55.060000	629.780000	173.080000	593.200000	338.110000	613.810000	498.150000	633.850000	647.130000	653.900000	803.140000	662.140000	983.130000	664.020000	1130.120000	654.090000	1280.080000	647.240000	1436.110000	632.990000	1576.100000	619.230000	1723.170000	599.240000	1836.780000	646.710000	803.160000	546.020000
55.080000	629.700000	173.100000	593.080000	338.130000	613.730000	498.160000	633.780000	647.140000	653.830000	803.170000	662.040000	983.150000	663.880000	1130.150000	653.980000	1280.110000	647.160000	1436.140000	632.920000	1576.120000	619.160000	1723.190000	599.170000	1836.820000	646.630000	803.170000	545.940000
55.080000	629.700000	173.100000	593.110000	338.130000	613.730000	498.150000	633.780000	647.150000	653.830000	803.150000	662.040000	983.150000	663.890000	1130.140000	653.990000	1280.090000	647.170000	1436.150000	632.930000	1576.120000	619.160000	1723.140000	599.150000	1836.820000	646.630000	803.160000	545.950000
55.090000	629.770000	173.100000	593.210000	338.160000	613.820000	498.190000	633.860000	647.170000	653.890000	803.190000	662.130000	983.160000	664.010000	1130.160000	654.090000	1280.120000	647.260000	1436.170000	632.980000	1576.110000	619.220000	1723.220000	599.280000	1836.840000	646.660000	803.180000	546.030000
55.120000	629.650000	173.110000	593.030000	338.150000	613.670000	498.210000	633.710000	647.170000	653.760000	803.180000	662.000000	983.170000	663.830000	1130.160000	653.960000	1280.120000	647.120000	1436.180000	632.870000	1576.140000	619.100000	1723.190000	599.110000	1836.870000	646.600000	803.190000	545.910000
55.110000	629.690000	173.120000	593.040000	338.150000	613.690000	498.200000	633.720000	647.190000	653.750000	803.200000	662.010000	983.180000	663.840000	1130.170000	653.960000	1280.130000	647.130000	1436.180000	632.880000	1576.130000	619.110000	1723.200000	599.110000	1836.870000	646.610000	803.200000	545.910000
55.010000	629.710000	173.050000	593.070000	338.060000	613.710000	498.120000	633.750000	647.090000	653.800000	803.100000	662.020000	983.090000	663.880000	1130.100000	654.000000	1280.070000	647.180000	1436.100000	632.900000	1576.070000	619.160000	1723.110000	599.180000	1836.800000	646.630000	803.110000	545.950000
55.090000	629.680000	173.110000	593.030000	338.130000	613.690000	498.170000	633.720000	647.160000	653.800000	803.160000	662.000000	983.150000	663.850000	1130.170000	653.970000	1280.110000	647.120000	1436.140000	632.870000	1576.130000	619.110000	1723.150000	599.120000	1836.860000	646.590000	803.170000	545.900000
55.070000	629.750000	173.100000	593.150000	338.130000	613.790000	498.170000	633.830000	647.150000	653.890000	803.160000	662.100000	983.140000	663.970000	1130.140000	654.060000	1280.090000	647.220000	1436.120000	632.970000	1576.110000	619.220000	1723.150000	599.190000	1836.840000	646.660000	803.160000	546.010000
55.090000	629.720000	173.110000	593.130000	338.150000	613.780000	498.180000	633.790000	647.170000	653.840000	803.190000	662.040000	983.160000	663.910000	1130.190000	653.970000	1280.110000	647.150000	1436.160000	632.920000	1576.140000	619.170000	1723.190000	599.150000	1836.860000	646.620000	803.180000	545.960000
55.080000	629.780000	173.100000	593.160000	338.130000	613.820000	498.170000	633.850000	647.150000	653.940000	803.170000	662.140000	983.150000	663.990000	1130.130000	654.070000	1280.100000	647.250000	1436.120000	632.990000	1576.110000	619.230000	1723.190000	599.280000	1836.810000	646.680000	803.170000	546.020000
55.070000	629.790000	173.090000	593.210000	338.130000	613.830000	498.140000	633.870000	647.150000	653.950000	803.160000	662.140000	983.140000	664.010000	1130.130000	654.090000	1280.090000	647.290000	1436.120000	633.020000	1576.100000	619.270000	1723.180000	599.300000	1836.810000	646.690000	803.170000	546.040000
55.070000	629.750000	173.110000	593.160000	338.130000	613.810000	498.180000	633.830000	647.150000	653.920000	803.170000	662.080000	983.150000	663.950000	1130.160000	654.090000	1280.110000	647.240000	1436.140000	632.980000	1576.110000	619.210000	1723.180000	599.300000	1836.820000	646.660000	803.160000	545.990000
54.980000	629.760000	173.030000	593.180000	338.040000	613.810000	498.100000	633.860000	647.040000	653.910000	803.080000	662.110000	983.050000	664.000000	1130.060000	654.080000	1280.050000	647.270000	1436.080000	633.000000	1576.050000	619.240000	1723.120000	599.310000	1836.740000	646.680000	803.090000	546.040000
55.040000	629.760000	173.090000	593.150000	338.100000	613.800000	498.120000	633.840000	647.130000	653.900000	803.120000	662.090000	983.140000	664.000000	1130.130000	654.060000	1280.090000	647.240000	1436.110000	632.980000	1576.070000	619.220000	1723.130000	599.310000	1836.790000	646.680000	803.160000	545.990000
54.970000	629.750000	173.040000	593.150000	338.080000	613.790000	498.110000	633.840000	647.110000	653.900000	803.100000	662.090000	983.070000	663.970000	1130.100000	654.060000	1280.060000	647.230000	1436.090000	632.970000	1576.070000	619.220000	1723.130000	599.310000	1836.770000	646.670000	803.140000	545.990000
54.970000	629.750000	173.040000	593.170000	338.070000	613.800000	498.100000	633.830000	647.100000	653.900000	803.100000	662.080000	983.070000	663.970000	1130.100000	654.050000	1280.050000	647.210000	1436.080000	632.970000	1576.060000	619.220000	1723.130000	599.310000	1836.770000	646.660000	803.090000	545.990000
55.040000	629.750000	173.060000	593.180000	338.100000	613.810000	498.150000	633.850000	647.110000	653.900000	803.120000	662.090000	983.110000	663.990000	1130.110000	654.050000	1280.070000	647.240000	1436.100000	632.970000	1576.080000	619.230000	1723.150000	599.310000	1836.810000	646.670000	803.160000	546.010000
55.000000	629.740000	173.060000	593.140000	338.080000	613.770000	498.090000	633.820000	647.090000	653.880000	803.100000	662.060000	983.090000	663.980000	1130.110000	654.040000	1280.060000	647.230000	1436.100000	632.960000	1576.070000	619.210000	1723.160000	599.210000	1836.780000	646.670000	803.130000	545.950000
55.010000	629.780000	173.060000	593.260000	338.080000	613.860000	498.110000	633.880000	647.090000	653.930000	803.120000	662.160000	983.100000	664.030000	1130.100000	654.110000	1280.040000	647.310000	1436.090000	633.050000	1576.060000	619.310000	1723.160000	599.310000	1836.770000	646.740000	803.130000	546.050000
55.040000	629.750000	173.100000	593.110000	338.100000	613.740000	498.120000	633.780000	647.120000	653.860000	803.110000	662.080000	983.110000	663.930000	1130.120000	653.990000	1280.070000	647.180000	1436.100000	632.920000	1576.080000	619.210000	1723.150000	599.180000	1836.770000	646.670000	803.120000	545.950000
55.010000	629.710000	173.090000	593.080000	338.080000	613.690000	498.100000	633.740000	647.100000	653.770000	803.080000	662.010000	983.090000	663.840000	1130.100000	653.980000	1280.030000	647.120000	1436.060000	632.890000	1576.080000	619.150000	1723.110000	599.160000	1836.760000	646.620000	803.110000	545.890000
55.040000	629.740000	173.110000	593.100000	338.110000	613.760000	498.130000	633.790000	647.110000	653.890000	803.120000	662.110000	983.120000	663.970000	1130.120000	654.000000	1280.070000	647.230000	1436.100000	632.930000	1576.080000	619.220000	1723.140000	599.190000	1836.750000	646.660000	803.120000	545.970000
55.030000	629.740000	173.100000	593.100000	338.080000	613.760000	498.110000	633.780000	647.100000	653.880000	803.110000	662.090000	983.110000	663.970000	1130.110000	654.010000	1280.060000	647.200000	1436.080000	632.920000	1576.070000	619.210000	1723.120000	599.140000	1836.730000	646.660000	803.130000	545.980000
55.030000	629.740000	173.100000	593.120000	338.090000	613.750000	498.130000	633.780000	647.100000	653.880000	803.120000	662.080000	983.120000	663.950000	1130.120000	654.020000	1280.060000	647.210000	1436.100000	632.920000	1576.080000	619.200000	1723.140000	599.130000	1836.760000	646.660000	803.150000	545.960000
54.980000	629.750000	173.040000	593.160000	338.050000	613.760000	498.080000	633.810000	647.090000	653.870000	803.090000	662.100000	983.090000	663.970000	1130.090000	654.030000	1280.050000	647.210000	1436.080000	632.940000	1576.040000	619.220000	1723.130000	599.220000	1836.720000	646.680000	803.080000	545.980000
55.010000	629.700000	173.060000	593.040000	338.050000	613.660000	498.100000	633.720000	647.090000	653.780000	803.090000	662.010000	983.110000	663.860000	1130.100000	653.950000	1280.040000	647.110000	1436.110000	632.890000	1576.080000	619.130000	1723.130000	599.160000	1836.750000	646.610000	803.130000	545.900000
55.110000	629.760000	173.110000	593.170000	338.150000	613.790000	498.190000	633.840000	647.180000	653.900000	803.200000	662.110000	983.190000	663.970000	1130.200000	654.030000	1280.080000	647.230000	1436.170000	632.960000	1576.120000	619.220000	1723.220000	599.310000	1836.820000	646.680000	803.210000	546.030000
55.000000	629.760000	173.090000	593.160000	338.090000	613.780000	498.130000	633.810000	647.090000	653.880000	803.100000	662.100000	983.110000	663.960000	1130.080000	654.020000	1280.060000	647.210000	1436.100000	632.960000	1576.080000	619.220000	1723.160000	599.210000	1836.730000	646.680000	803.160000	545.970000
55.100000	629.690000	173.110000	593.030000	338.120000	613.670000	498.170000	633.740000	647.190000	653.780000	803.160000	662.020000	983.160000	663.860000	1130.180000	653.910000	1280.080000	647.100000	1436.150000	632.890000	1576.100000	619.120000	1723.150000	599.110000	1836.840000	646.610000	803.190000	545.920000
55.000000	629.760000	173.100000	593.150000	338.080000	613.760000	498.110000	633.790000	647.100000	653.880000	803.100000	662.090000	983.110000	663.970000	1130.090000	654.040000	1280.060000	647.200000	1436.090000	632.960000	1576.090000	619.210000	1723.130000	599.200000	1836.750000	646.670000	803.160000	545.970000
55.000000	629.760000	173.070000	593.140000	338.050000	613.750000	498.100000	633.790000	647.090000	653.880000	803.080000	662.080000	983.090000	663.970000	1130.090000	654.030000	1280.030000	647.180000	1436.090000	632.960000	1576.060000	619.200000	1723.120000	599.200000	1836.750000	646.670000	803.100000	545.950000
55.000000	629.760000	173.070000	593.120000	338.050000	613.740000	498.100000	633.770000	647.080000	653.850000	803.090000	662.070000	983.100000	663.940000	1130.090000	654.030000	1280.040000	647.180000	1436.090000	632.960000	1576.070000	619.190000	1723.110000	599.180000	1836.750000	646.670000	803.100000	545.940000
55.020000	629.770000	173.080000	593.150000	338.080000	613.790000	498.130000	633.840000	647.110000	653.870000	803.130000	662.110000	983.100000	663.970000	1130.090000	654.030000	1280.070000	647.210000	1436.100000	632.970000	1576.080000	619.210000	1723.140000	599.250000	1836.750000	646.680000	803.130000	545.990000
54.980000	629.760000	173.020000	593.160000	338.000000	613.780000	498.040000	633.820000	647.070000	653.860000	803.070000	662.100000	983.040000	663.980000	1130.060000	654.030000	1280.020000	647.200000	1436.050000	632.950000	1576.040000	619.200000	1723.080000	599.210000	1836.740000	646.680000	803.080000	545.960000
54.980000	629.790000	173.030000	593.210000	338.020000	613.810000	498.060000	633.850000	647.070000	653.940000	803.080000	662.150000	983.060000	663.980000	1130.060000	654.120000	1280.020000	647.290000	1436.050000	633.030000	1576.050000	619.300000	1723.120000	599.270000	1836.740000	646.710000	803.050000	546.030000
55.010000	629.780000	173.070000	593.190000	338.120000	613.800000	498.120000	633.840000	647.100000	653.930000	803.130000	662.130000	983.090000	663.990000	1130.090000	654.050000	1280.070000	647.240000	1436.120000	632.990000	1576.080000	619.270000	1723.120000	599.280000	1836.780000	646.700000	803.140000	546.020000
55.000000	629.740000	173.050000	593.190000	338.040000	613.780000	498.100000	633.820000	647.070000	653.860000	803.080000	662.100000	983.070000	663.970000	1130.090000	654.040000	1280.020000	647.200000	1436.050000	632.960000	1576.050000	619.240000	1723.120000	599.220000	1836.750000	646.670000	803.120000	546.000000
55.000000	629.780000	173.050000	593.200000	338.040000	613.800000	498.080000	633.830000	647.080000	653.930000	803.080000	662.130000	983.070000	663.980000	1130.090000	654.050000	1280.020000	647.200000	1436.070000	632.980000	1576.050000	619.240000	1723.110000	599.230000	1836.740000	646.700000	803.100000	546.020000
55.000000	629.750000	173.040000	593.150000	338.040000	613.770000	498.070000	633.810000	647.070000	653.850000	803.080000	662.090000	983.080000	663.960000	1130.080000	654.030000	1280.020000	647.200000	1436.050000	632.950000	1576.040000	619.230000	1723.110000	599.230000	1836.740000	646.680000	803.080000	545.970000
55.040000	629.730000	173.070000	593.140000	338.070000	613.740000	498.130000	633.780000	647.110000	653.840000	803.140000	662.040000	983.100000	663.940000	1130.110000	653.930000	1280.040000	647.150000	1436.100000	632.930000	1576.090000	619.220000	1723.140000	599.210000	1836.770000	646.670000	803.110000	545.950000
55.000000	629.790000	173.050000	593.190000	338.070000	613.830000	498.070000	633.880000	647.080000	653.930000	803.090000	662.140000	983.080000	664.040000	1130.090000	654.080000	1280.030000	647.270000	1436.070000	632.990000	1576.040000	619.250000	1723.110000	599.220000	1836.770000	646.720000	803.100000	545.990000
55.020000	629.740000	173.060000	593.150000	338.070000	613.750000	498.110000	633.820000	647.090000	653.840000	803.110000	662.080000	983.100000	663.940000	1130.090000	654.030000	1280.050000	647.210000	1436.090000	632.970000	1576.070000	619.220000	1723.110000	599.200000	1836.780000	646.670000	803.130000	545.970000
55.010000	629.810000	173.060000	593.260000	338.070000	613.840000	498.110000	633.850000	647.100000	653.940000	803.130000	662.170000	983.100000	664.050000	1130.090000	654.060000	1280.040000	647.260000	1436.100000	633.010000	1576.070000	619.240000	1723.120000	599.220000	1836.770000	646.710000	803.130000	546.010000
55.040000	629.770000	173.080000	593.160000	338.080000	613.800000	498.130000	633.830000	647.120000	653.900000	803.140000	662.140000	983.110000	664.030000	1130.090000	654.060000	1280.050000	647.240000	1436.110000	632.980000	1576.080000	619.220000	1723.130000	599.220000	1836.790000	646.680000	803.130000	546.010000
55.010000	629.740000	173.070000	593.130000	338.060000	613.750000	498.100000	633.800000	647.110000	653.810000	803.100000	662.100000	983.090000	663.930000	1130.100000	653.980000	1280.040000	647.200000	1436.090000	632.960000	1576.070000	619.220000	1723.120000	599.200000	1836.780000	646.670000	803.110000	545.990000
55.060000	629.770000	173.080000	593.160000	338.090000	613.800000	498.140000	633.830000	647.130000	653.910000	803.140000	662.130000	983.100000	664.050000	1130.100000	654.060000	1280.070000	647.240000	1436.100000	632.990000	1576.080000	619.240000	1723.150000	599.290000	1836.780000	646.720000	803.130000	546.020000
55.060000	629.760000	173.090000	593.160000	338.100000	613.780000	498.150000	633.830000	647.140000	653.890000	803.150000	662.130000	983.120000	664.020000	1130.120000	654.050000	1280.070000	647.240000	1436.130000	633.010000	1576.100000	619.240000	1723.160000	599.280000	1836.790000	646.720000	803.140000	546.020000
55.050000	629.760000	173.090000	593.170000	338.090000	613.800000	498.140000	633.840000	647.140000	653.880000	803.140000	662.160000	983.110000	664.020000	1130.120000	654.050000	1280.070000	647.240000	1436.110000	633.010000	1576.090000	619.250000	1723.150000	599.270000	1836.790000	646.720000	803.160000	546.030000
55.050000	629.800000	173.080000	593.200000	338.080000	613.830000	498.140000	633.860000	647.130000	653.910000	803.140000	662.170000	983.100000	664.030000	1130.110000	654.070000	1280.050000	647.300000	1436.100000	633.030000	1576.070000	619.310000	1723.120000	599.370000	1836.780000	646.750000	803.150000	546.070000
55.030000	629.750000	173.090000	593.190000	338.110000	613.760000	498.120000	633.820000	647.110000	653.860000	803.120000	662.140000	983.100000	663.980000	1130.110000	654.050000	1280.050000	647.260000	1436.080000	632.990000	1576.080000	619.260000	1723.170000	599.290000	1836.790000	646.690000	803.150000	545.970000
55.010000	629.800000	173.080000	593.240000	338.090000	613.830000	498.080000	633.880000	647.110000	653.950000	803.120000	662.160000	983.100000	664.030000	1130.100000	654.080000	1280.030000	647.290000	1436.070000	633.000000	1576.070000	619.290000	1723.100000	599.310000	1836.790000	646.690000	803.150000	546.040000
55.120000	629.800000	173.150000	593.260000	338.190000	613.850000	498.200000	633.880000	647.200000	653.940000	803.230000	662.180000	983.170000	664.050000	1130.190000	654.100000	1280.110000	647.320000	1436.140000	633.010000	1576.150000	619.280000	1723.190000	599.300000	1836.880000	646.700000	803.270000	546.060000
55.120000	629.730000	173.150000	593.140000	338.150000	613.760000	498.190000	633.810000	647.190000	653.850000	803.220000	662.130000	983.180000	663.980000	1130.200000	654.010000	1280.100000	647.220000	1436.120000	632.980000	1576.150000	619.190000	1723.170000	599.300000	1836.850000	646.650000	803.240000	545.980000
55.010000	629.760000	173.070000	593.230000	338.080000	613.790000	498.130000	633.850000	647.080000	653.920000	803.110000	662.160000	983.090000	664.030000	1130.080000	654.110000	1280.030000	647.310000	1436.070000	633.020000	1576.070000	619.260000	1723.170000	599.310000	1836.780000	646.710000	803.130000	546.030000
55.040000	629.770000	173.080000	593.220000	338.110000	613.790000	498.150000	633.840000	647.100000	653.930000	803.120000	662.150000	983.100000	664.030000	1130.090000	654.110000	1280.040000	647.280000	1436.100000	633.000000	1576.090000	619.260000	1723.160000	599.320000	1836.790000	646.700000	803.140000	546.030000
55.040000	629.770000	173.080000	593.210000	338.100000	613.780000	498.110000	633.830000	647.110000	653.900000	803.100000	662.120000	983.080000	664.020000	1130.100000	654.030000	1280.020000	647.260000	1436.070000	632.990000	1576.070000	619.240000	1723.170000	599.310000	1836.790000	646.700000	803.130000	546.030000
55.030000	629.800000	173.070000	593.260000	338.080000	613.850000	498.120000	633.900000	647.110000	653.950000	803.110000	662.210000	983.080000	664.090000	1130.090000	654.130000	1280.040000	647.310000	1436.070000	633.060000	1576.070000	619.310000	1723.140000	599.410000	1836.780000	646.720000	803.140000	546.060000
55.030000	629.760000	173.070000	593.240000	338.090000	613.800000	498.110000	633.860000	647.100000	653.920000	803.100000	662.140000	983.070000	664.030000	1130.090000	654.110000	1280.030000	647.300000	1436.080000	633.000000	1576.070000	619.250000	1723.110000	599.400000	1836.780000	646.710000	803.120000	546.020000
55.040000	629.770000	173.070000	593.260000	338.080000	613.830000	498.120000	633.880000	647.100000	653.930000	803.090000	662.170000	983.080000	664.030000	1130.090000	654.110000	1280.030000	647.320000	1436.070000	633.020000	1576.070000	619.260000	1723.120000	599.430000	1836.780000	646.710000	803.120000	546.050000
55.030000	629.780000	173.080000	593.240000	338.080000	613.830000	498.120000	633.870000	647.110000	653.940000	803.120000	662.180000	983.090000	664.040000	1130.100000	654.110000	1280.040000	647.320000	1436.080000	633.020000	1576.080000	619.290000	1723.160000	599.400000	1836.780000	646.720000	803.130000	546.050000
55.030000	629.780000	173.080000	593.200000	338.090000	613.800000	498.110000	633.860000	647.110000	653.910000	803.110000	662.150000	983.090000	664.010000	1130.110000	654.100000	1280.020000	647.280000	1436.060000	633.020000	1576.080000	619.260000	1723.160000	599.330000	1836.780000	646.710000	803.140000	546.030000
55.030000	629.860000	173.070000	593.380000	338.100000	613.910000	498.110000	633.970000	647.120000	654.020000	803.120000	662.290000	983.100000	664.150000	1130.100000	654.220000	1280.030000	647.420000	1436.050000	633.120000	1576.060000	619.390000	1723.170000	599.540000	1836.770000	646.780000	803.140000	546.140000
55.020000	629.780000	173.090000	593.660000	338.090000	613.820000	498.110000	633.870000	647.100000	653.910000	803.110000	662.160000	983.090000	664.030000	1130.110000	654.090000	1280.020000	647.830000	1436.080000	633.030000	1576.070000	619.260000	1723.110000	599.790000	1836.780000	646.710000	803.120000	546.040000
55.020000	629.780000	173.090000	593.640000	338.080000	613.800000	498.100000	633.840000	647.100000	653.910000	803.110000	662.140000	983.090000	664.010000	1130.100000	654.070000	1280.040000	647.810000	1436.080000	633.000000	1576.070000	619.260000	1723.140000	599.770000	1836.780000	646.700000	803.120000	546.030000
55.030000	629.780000	173.090000	593.630000	338.090000	613.800000	498.120000	633.840000	647.100000	653.910000	803.110000	662.150000	983.100000	664.030000	1130.110000	654.080000	1280.050000	647.820000	1436.080000	633.010000	1576.090000	619.260000	1723.140000	599.770000	1836.790000	646.690000	803.140000	546.030000
55.030000	629.780000	173.090000	593.650000	338.090000	613.810000	498.110000	633.850000	647.100000	653.920000	803.110000	662.160000	983.110000	664.040000	1130.110000	654.090000	1280.040000	647.820000	1436.080000	633.030000	1576.080000	619.280000	1723.150000	599.770000	1836.790000	646.720000	803.140000	546.030000
55.050000	629.760000	173.110000	593.590000	338.100000	613.760000	498.160000	633.810000	647.110000	653.900000	803.140000	662.140000	983.130000	664.010000	1130.110000	654.060000	1280.050000	647.780000	1436.120000	632.970000	1576.100000	619.210000	1723.140000	599.690000	1836.810000	646.680000	803.150000	546.010000
55.040000	629.760000	173.110000	593.600000	338.090000	613.790000	498.120000	633.840000	647.110000	653.900000	803.130000	662.140000	983.120000	664.020000	1130.120000	654.060000	1280.060000	647.770000	1436.090000	632.990000	1576.100000	619.230000	1723.140000	599.690000	1836.820000	646.680000	803.140000	546.010000
55.040000	629.760000	173.100000	593.620000	338.070000	613.790000	498.100000	633.840000	647.090000	653.900000	803.110000	662.140000	983.080000	664.000000	1130.110000	654.060000	1280.040000	647.760000	1436.080000	632.970000	1576.070000	619.210000	1723.140000	599.690000	1836.850000	646.660000	803.130000	546.020000
55.040000	629.770000	173.090000	593.630000	338.070000	613.810000	498.090000	633.850000	647.080000	653.920000	803.100000	662.160000	983.070000	664.000000	1130.100000	654.070000	1280.050000	647.810000	1436.080000	632.990000	1576.070000	619.220000	1723.150000	599.700000	1836.850000	646.660000	803.120000	546.030000
55.050000	629.770000	173.090000	593.640000	338.080000	613.800000	498.130000	633.840000	647.110000	653.910000	803.130000	662.150000	983.120000	664.000000	1130.120000	654.080000	1280.050000	647.780000	1436.080000	632.990000	1576.080000	619.210000	1723.160000	599.710000	1836.870000	646.660000	803.130000	546.040000
55.030000	629.770000	173.080000	593.620000	338.060000	613.790000	498.090000	633.820000	647.090000	653.890000	803.100000	662.120000	983.080000	663.980000	1130.110000	654.040000	1280.040000	647.750000	1436.070000	632.980000	1576.070000	619.200000	1723.150000	599.710000	1836.860000	646.670000	803.120000	546.010000
55.040000	629.760000	173.090000	593.590000	338.080000	613.790000	498.120000	633.830000	647.120000	653.880000	803.150000	662.110000	983.100000	663.980000	1130.120000	654.040000	1280.060000	647.770000	1436.090000	632.970000	1576.080000	619.200000	1723.150000	599.700000	1836.890000	646.670000	803.150000	546.000000
55.020000	629.770000	173.050000	593.640000	338.060000	613.820000	498.080000	633.860000	647.090000	653.890000	803.100000	662.140000	983.080000	664.000000	1130.060000	654.070000	1280.030000	647.790000	1436.050000	633.000000	1576.040000	619.230000	1723.130000	599.720000	1836.860000	646.680000	803.110000	546.000000
55.030000	629.750000	173.080000	593.490000	338.090000	613.750000	498.130000	633.790000	647.120000	653.860000	803.120000	662.100000	983.110000	663.930000	1130.140000	654.020000	1280.050000	647.740000	1436.100000	632.960000	1576.080000	619.210000	1723.160000	599.720000	1836.890000	646.650000	803.140000	545.970000
55.040000	629.780000	173.040000	593.250000	338.080000	613.830000	498.110000	633.870000	647.110000	653.910000	803.120000	662.160000	983.110000	664.040000	1130.110000	654.120000	1280.040000	647.820000	1436.090000	632.980000	1576.090000	619.230000	1723.160000	599.740000	1836.880000	646.710000	803.140000	546.000000
55.040000	629.740000	173.070000	593.130000	338.100000	613.750000	498.140000	633.800000	647.120000	653.860000	803.130000	662.090000	983.120000	663.930000	1130.120000	654.010000	1280.080000	647.730000	1436.110000	632.940000	1576.110000	619.140000	1723.150000	599.690000	1836.900000	646.640000	803.130000	545.990000
55.060000	629.750000	173.080000	593.150000	338.110000	613.760000	498.150000	633.800000	647.130000	653.870000	803.150000	662.100000	983.130000	663.940000	1130.120000	654.020000	1280.050000	647.730000	1436.110000	632.960000	1576.100000	619.160000	1723.160000	599.690000	1836.900000	646.640000	803.150000	545.980000
55.060000	629.750000	173.090000	593.150000	338.100000	613.770000	498.140000	633.820000	647.120000	653.870000	803.140000	662.150000	983.130000	663.970000	1130.110000	654.030000	1280.060000	647.750000	1436.100000	632.960000	1576.110000	619.190000	1723.160000	599.690000	1836.910000	646.640000	803.150000	546.000000
55.070000	629.700000	173.100000	593.090000	338.130000	613.690000	498.170000	633.730000	647.130000	653.810000	803.130000	662.030000	983.140000	663.860000	1130.150000	653.950000	1280.070000	647.600000	1436.120000	632.900000	1576.100000	619.100000	1723.150000	599.490000	1836.950000	646.580000	803.170000	545.900000
55.060000	629.760000	173.090000	593.200000	338.130000	613.780000	498.150000	633.820000	647.140000	653.890000	803.150000	662.120000	983.140000	663.970000	1130.130000	654.040000	1280.060000	647.230000	1436.090000	632.950000	1576.100000	619.190000	1723.150000	599.150000	1836.930000	646.650000	803.150000	545.980000
55.060000	629.740000	173.090000	593.170000	338.140000	613.760000	498.160000	633.790000	647.140000	653.870000	803.150000	662.090000	983.150000	663.970000	1130.140000	654.010000	1280.060000	647.180000	1436.100000	632.930000	1576.110000	619.170000	1723.160000	599.080000	1836.930000	646.640000	803.180000	545.960000
55.050000	629.750000	173.100000	593.180000	338.120000	613.790000	498.160000	633.810000	647.150000	653.890000	803.130000	662.110000	983.140000	663.970000	1130.140000	654.040000	1280.050000	647.230000	1436.110000	632.940000	1576.110000	619.180000	1723.140000	599.220000	1836.930000	646.640000	803.170000	545.980000
55.080000	629.750000	173.110000	593.160000	338.120000	613.750000	498.170000	633.810000	647.160000	653.870000	803.150000	662.100000	983.150000	663.960000	1130.150000	654.030000	1280.100000	647.210000	1436.120000	632.930000	1576.110000	619.180000	1723.190000	599.190000	1836.940000	646.630000	803.180000	545.980000
55.080000	629.750000	173.110000	593.170000	338.140000	613.760000	498.180000	633.810000	647.160000	653.870000	803.170000	662.100000	983.160000	663.960000	1130.150000	654.020000	1280.090000	647.210000	1436.130000	632.930000	1576.120000	619.160000	1723.190000	599.140000	1836.940000	646.640000	803.200000	545.970000
55.040000	629.760000	173.040000	593.190000	338.090000	613.800000	498.140000	633.840000	647.070000	653.880000	803.110000	662.120000	983.050000	663.990000	1130.070000	654.070000	1280.050000	647.250000	1436.090000	632.980000	1576.060000	619.220000	1723.120000	599.180000	1836.860000	646.680000	803.090000	546.030000
55.150000	629.720000	173.130000	593.090000	338.170000	613.740000	498.210000	633.790000	647.180000	653.850000	803.200000	662.080000	983.170000	663.980000	1130.170000	654.030000	1280.090000	647.200000	1436.180000	632.910000	1576.130000	619.160000	1723.200000	599.130000	1836.950000	646.630000	803.190000	545.940000
55.030000	629.740000	173.070000	593.140000	338.090000	613.750000	498.130000	633.810000	647.090000	653.870000	803.130000	662.100000	983.070000	663.970000	1130.100000	654.030000	1280.040000	647.220000	1436.120000	632.940000	1576.080000	619.180000	1723.130000	599.090000	1836.880000	646.650000	803.130000	545.980000
55.040000	629.740000	173.080000	593.160000	338.100000	613.760000	498.140000	633.820000	647.100000	653.870000	803.130000	662.100000	983.080000	663.970000	1130.100000	654.020000	1280.060000	647.190000	1436.120000	632.860000	1576.090000	619.090000	1723.150000	599.010000	1836.890000	646.530000	803.140000	546.000000
55.060000	629.790000	173.100000	593.190000	338.100000	613.790000	498.160000	633.820000	647.170000	653.880000	803.150000	662.110000	983.130000	663.960000	1130.130000	654.030000	1280.070000	647.190000	1436.120000	632.870000	1576.110000	619.090000	1723.150000	599.010000	1836.860000	645.820000	803.150000	545.990000
55.040000	629.780000	173.080000	593.200000	338.100000	613.800000	498.130000	633.830000	647.140000	653.890000	803.130000	662.110000	983.100000	663.970000	1130.120000	654.030000	1280.050000	647.190000	1436.090000	632.930000	1576.080000	619.160000	1723.150000	599.030000	1836.780000	645.160000	803.120000	546.000000
55.060000	629.720000	173.130000	593.150000	338.130000	613.770000	498.180000	633.810000	647.150000	653.880000	803.160000	662.100000	983.120000	663.970000	1130.190000	654.020000	1280.070000	647.190000	1436.110000	632.950000	1576.100000	619.160000	1723.180000	599.100000	1836.860000	645.170000	803.160000	546.000000
55.060000	629.760000	173.130000	593.180000	338.120000	613.800000	498.130000	633.840000	647.150000	653.900000	803.150000	662.150000	983.120000	664.000000	1130.110000	654.060000	1280.070000	647.270000	1436.120000	632.960000	1576.090000	619.170000	1723.180000	599.140000	1836.810000	645.260000	803.150000	546.010000
55.090000	629.770000	173.120000	593.210000	338.140000	613.810000	498.200000	633.850000	647.160000	653.900000	803.160000	662.120000	983.150000	663.990000	1130.170000	654.030000	1280.090000	647.210000	1436.140000	632.950000	1576.120000	619.150000	1723.190000	599.080000	1836.840000	645.160000	803.150000	546.000000
55.080000	629.780000	173.080000	593.230000	338.120000	613.820000	498.150000	633.870000	647.140000	653.900000	803.150000	662.130000	983.150000	663.980000	1130.150000	654.050000	1280.080000	647.220000	1436.130000	632.950000	1576.100000	619.160000	1723.190000	599.080000	1836.840000	645.160000	803.150000	546.010000
55.070000	629.780000	173.070000	593.240000	338.110000	613.810000	498.140000	633.880000	647.140000	653.910000	803.150000	662.150000	983.120000	663.990000	1130.140000	654.070000	1280.070000	647.240000	1436.110000	632.960000	1576.090000	619.170000	1723.110000	599.090000	1836.830000	645.160000	803.140000	546.020000
55.100000	629.770000	173.130000	593.200000	338.130000	613.800000	498.170000	633.850000	647.160000	653.910000	803.170000	662.140000	983.130000	663.990000	1130.150000	654.060000	1280.090000	647.200000	1436.140000	632.920000	1576.110000	619.150000	1723.160000	599.060000	1836.840000	645.140000	803.150000	546.020000
55.050000	629.830000	173.060000	593.300000	338.100000	613.860000	498.150000	633.880000	647.130000	653.910000	803.140000	662.150000	983.110000	664.010000	1130.120000	654.060000	1280.070000	647.220000	1436.100000	632.940000	1576.070000	619.160000	1723.160000	599.060000	1836.810000	645.150000	803.140000	546.020000
55.010000	629.890000	173.050000	593.360000	338.080000	613.930000	498.080000	633.960000	647.090000	654.000000	803.060000	662.250000	983.060000	664.140000	1130.040000	654.180000	1280.020000	647.310000	1436.060000	633.000000	1576.040000	619.230000	1723.110000	599.120000	1836.720000	645.220000	803.090000	546.080000
55.060000	629.790000	173.080000	593.210000	338.140000	613.840000	498.150000	633.870000	647.170000	653.910000	803.160000	662.130000	983.140000	664.010000	1130.150000	654.040000	1280.080000	647.220000	1436.120000	632.920000	1576.100000	619.140000	1723.180000	599.080000	1836.820000	645.140000	803.150000	546.010000
55.100000	629.820000	173.080000	593.300000	338.140000	613.860000	498.150000	633.870000	647.180000	653.930000	803.180000	662.150000	983.150000	664.030000	1130.150000	654.070000	1280.100000	647.230000	1436.120000	632.930000	1576.110000	619.140000	1723.190000	599.080000	1836.820000	645.140000	803.180000	546.070000
55.110000	629.810000	173.110000	593.290000	338.150000	613.850000	498.190000	633.870000	647.190000	653.920000	803.180000	662.140000	983.160000	663.990000	1130.180000	653.970000	1280.120000	647.170000	1436.140000	632.900000	1576.140000	619.090000	1723.180000	598.960000	1836.830000	645.070000	803.170000	545.990000
55.060000	629.880000	173.090000	593.460000	338.130000	613.940000	498.140000	633.960000	647.150000	654.020000	803.130000	662.250000	983.110000	664.120000	1130.130000	654.120000	1280.060000	647.270000	1436.100000	632.980000	1576.100000	619.180000	1723.130000	599.030000	1836.770000	645.140000	803.120000	546.120000
55.090000	629.820000	173.140000	593.720000	338.170000	613.900000	498.190000	633.920000	647.160000	653.990000	803.170000	662.170000	983.160000	664.000000	1130.140000	654.090000	1280.120000	647.190000	1436.150000	632.880000	1576.150000	619.060000	1723.170000	598.870000	1836.820000	645.000000	803.180000	546.030000
55.090000	629.880000	173.130000	593.840000	338.140000	613.910000	498.180000	633.940000	647.160000	653.990000	803.170000	662.200000	983.140000	664.020000	1130.140000	654.080000	1280.100000	647.200000	1436.130000	632.880000	1576.130000	619.070000	1723.180000	598.870000	1836.800000	645.010000	803.180000	546.030000
55.100000	629.880000	173.120000	593.850000	338.170000	613.940000	498.190000	633.950000	647.180000	654.000000	803.190000	662.210000	983.200000	664.030000	1130.160000	654.100000	1280.110000	647.230000	1436.150000	632.950000	1576.140000	619.130000	1723.200000	599.000000	1836.800000	645.080000	803.190000	546.070000
55.100000	629.760000	173.150000	593.630000	338.180000	613.820000	498.200000	633.840000	647.170000	653.890000	803.210000	662.110000	983.190000	663.930000	1130.180000	654.000000	1280.130000	647.150000	1436.180000	632.870000	1576.160000	619.040000	1723.200000	598.940000	1836.830000	645.030000	803.180000	545.980000
55.090000	629.840000	173.110000	593.330000	338.140000	613.910000	498.160000	633.930000	647.180000	653.990000	803.190000	662.200000	983.140000	664.050000	1130.160000	654.080000	1280.110000	647.220000	1436.150000	632.910000	1576.110000	619.070000	1723.180000	598.960000	1836.810000	645.070000	803.180000	546.060000
55.080000	629.890000	173.100000	593.480000	338.140000	613.930000	498.170000	633.940000	647.160000	654.000000	803.170000	662.210000	983.130000	664.060000	1130.140000	654.080000	1280.100000	647.210000	1436.140000	632.910000	1576.110000	619.070000	1723.160000	598.930000	1836.820000	645.000000	803.180000	546.070000
55.090000	629.840000	173.160000	593.750000	338.180000	613.870000	498.220000	633.870000	647.160000	653.930000	803.170000	662.150000	983.150000	663.960000	1130.160000	653.990000	1280.130000	647.110000	1436.160000	632.800000	1576.140000	618.990000	1723.170000	598.770000	1836.820000	644.930000	803.200000	545.970000
55.110000	629.830000	173.170000	593.750000	338.190000	613.900000	498.210000	633.890000	647.190000	653.950000	803.200000	662.200000	983.200000	664.040000	1130.170000	654.070000	1280.140000	647.160000	1436.180000	632.850000	1576.140000	619.020000	1723.170000	598.820000	1836.840000	644.990000	803.210000	546.070000
55.080000	629.840000	173.100000	593.770000	338.130000	613.880000	498.150000	633.900000	647.110000	653.950000	803.140000	662.180000	983.130000	664.040000	1130.100000	654.070000	1280.100000	647.140000	1436.110000	632.840000	1576.130000	619.000000	1723.160000	598.810000	1836.790000	644.930000	803.150000	546.010000
55.070000	629.850000	173.120000	593.770000	338.150000	613.880000	498.170000	633.880000	647.110000	653.940000	803.160000	662.150000	983.150000	663.930000	1130.140000	653.990000	1280.090000	647.100000	1436.120000	632.750000	1576.150000	618.910000	1723.190000	598.670000	1836.800000	644.860000	803.170000	546.000000
55.080000	629.920000	173.110000	593.890000	338.160000	613.950000	498.170000	633.920000	647.140000	653.980000	803.170000	662.190000	983.150000	664.060000	1130.140000	654.090000	1280.100000	647.140000	1436.140000	632.750000	1576.150000	618.910000	1723.180000	598.660000	1836.800000	644.830000	803.180000	546.030000
55.010000	629.840000	173.070000	593.770000	338.090000	613.870000	498.090000	633.890000	647.090000	653.940000	803.080000	662.170000	983.110000	663.970000	1130.090000	654.010000	1280.030000	647.100000	1436.100000	632.730000	1576.120000	618.850000	1723.100000	598.490000	1836.780000	644.770000	803.150000	546.020000
55.090000	629.850000	173.130000	593.780000	338.190000	613.910000	498.200000	633.900000	647.200000	653.950000	803.190000	662.160000	983.170000	663.980000	1130.210000	654.010000	1280.110000	647.100000	1436.140000	632.700000	1576.150000	618.860000	1723.160000	598.050000	1836.880000	644.730000	803.180000	546.010000
55.060000	629.900000	173.080000	593.810000	338.110000	613.920000	498.150000	633.920000	647.170000	653.960000	803.170000	662.160000	983.130000	663.970000	1130.130000	654.010000	1280.050000	647.090000	1436.120000	632.700000	1576.120000	618.840000	1723.140000	597.960000	1836.790000	644.720000	803.140000	546.010000
55.060000	629.870000	173.100000	593.810000	338.120000	613.930000	498.150000	633.920000	647.160000	653.960000	803.160000	662.170000	983.140000	663.970000	1130.150000	654.010000	1280.080000	647.060000	1436.110000	632.660000	1576.140000	618.790000	1723.130000	597.950000	1836.810000	644.660000	803.150000	546.020000
55.030000	629.910000	173.090000	593.930000	338.120000	613.980000	498.110000	633.970000	647.130000	654.030000	803.140000	662.230000	983.080000	664.010000	1130.120000	654.010000	1280.050000	647.100000	1436.110000	632.660000	1576.120000	618.810000	1723.090000	597.960000	1836.800000	644.660000	803.140000	546.100000
55.080000	629.890000	173.100000	593.800000	338.170000	613.900000	498.170000	633.910000	647.160000	653.930000	803.230000	662.120000	983.190000	663.900000	1130.190000	653.910000	1280.140000	647.000000	1436.150000	632.530000	1576.170000	618.710000	1723.160000	597.740000	1836.860000	644.550000	803.240000	545.990000
55.070000	629.960000	173.090000	593.940000	338.180000	614.000000	498.160000	634.000000	647.190000	654.010000	803.200000	662.230000	983.180000	664.020000	1130.190000	654.020000	1280.080000	647.040000	1436.130000	632.010000	1576.170000	618.720000	1723.130000	597.810000	1836.840000	643.850000	803.200000	546.040000
55.080000	629.890000	173.100000	593.820000	338.170000	613.910000	498.180000	633.930000	647.190000	653.960000	803.210000	662.130000	983.190000	663.960000	1130.190000	653.920000	1280.120000	646.990000	1436.150000	631.990000	1576.200000	618.710000	1723.130000	597.650000	1836.820000	643.070000	803.220000	546.000000
55.040000	629.900000	173.090000	593.830000	338.110000	613.920000	498.160000	633.930000	647.170000	653.970000	803.180000	662.140000	983.170000	663.950000	1130.180000	653.950000	1280.070000	647.000000	1436.120000	631.980000	1576.170000	618.700000	1723.070000	597.640000	1836.770000	642.450000	803.160000	546.000000
54.970000	629.920000	173.020000	593.910000	338.080000	613.960000	498.080000	633.950000	647.080000	653.970000	803.090000	662.160000	983.070000	663.950000	1130.070000	653.960000	1280.030000	647.010000	1436.060000	631.970000	1576.140000	618.660000	1723.050000	597.640000	1836.720000	642.430000	803.100000	545.990000
55.040000	629.940000	173.090000	593.910000	338.120000	613.970000	498.160000	633.930000	647.160000	653.970000	803.180000	662.170000	983.160000	663.950000	1130.160000	653.970000	1280.060000	647.000000	1436.090000	631.970000	1576.140000	618.660000	1723.070000	597.630000	1836.720000	642.420000	803.160000	546.020000
55.020000	629.930000	173.070000	593.900000	338.110000	613.980000	498.120000	633.960000	647.130000	654.000000	803.130000	662.190000	983.140000	663.980000	1130.140000	653.970000	1280.060000	647.010000	1436.080000	631.980000	1576.140000	618.660000	1723.070000	597.630000	1836.740000	642.420000	803.150000	546.020000
55.030000	629.900000	173.080000	593.800000	338.110000	613.910000	498.120000	633.910000	647.130000	653.920000	803.130000	662.130000	983.150000	663.940000	1130.130000	653.960000	1280.060000	646.960000	1436.090000	631.960000	1576.140000	618.650000	1723.090000	597.560000	1836.750000	642.410000	803.130000	545.940000
55.040000	629.940000	173.100000	593.930000	338.130000	613.970000	498.180000	633.960000	647.170000	654.000000	803.170000	662.170000	983.160000	663.990000	1130.150000	653.960000	1280.120000	647.010000	1436.110000	631.970000	1576.170000	618.650000	1723.140000	597.570000	1836.800000	642.390000	803.180000	546.010000
55.050000	629.920000	173.100000	593.840000	338.140000	613.940000	498.170000	633.940000	647.160000	653.940000	803.180000	662.130000	983.150000	663.930000	1130.150000	653.950000	1280.100000	646.980000	1436.120000	631.970000	1576.170000	618.610000	1723.150000	597.590000	1836.800000	642.390000	803.160000	545.950000
55.050000	629.950000	173.090000	593.950000	338.150000	614.020000	498.140000	634.000000	647.150000	654.030000	803.180000	662.240000	983.140000	664.050000	1130.140000	654.060000	1280.090000	647.080000	1436.100000	632.050000	1576.140000	618.730000	1723.170000	597.770000	1836.730000	642.500000	803.160000	546.070000
55.020000	629.950000	173.080000	593.880000	338.100000	613.960000	498.120000	633.960000	647.130000	654.020000	803.150000	662.170000	983.110000	664.000000	1130.130000	653.990000	1280.050000	647.030000	1436.070000	631.980000	1576.150000	618.650000	1723.070000	597.640000	1836.760000	643.060000	803.120000	546.020000
55.000000	629.950000	173.070000	593.960000	338.090000	613.970000	498.110000	633.970000	647.120000	653.990000	803.130000	662.180000	983.110000	663.990000	1130.120000	653.990000	1280.050000	647.030000	1436.060000	631.990000	1576.140000	618.670000	1723.080000	597.650000	1836.780000	643.780000	803.110000	546.020000
55.010000	629.950000	173.080000	593.930000	338.110000	613.970000	498.130000	633.970000	647.130000	653.990000	803.160000	662.180000	983.110000	663.980000	1130.140000	654.000000	1280.070000	647.030000	1436.090000	631.980000	1576.150000	618.670000	1723.090000	597.650000	1836.790000	643.790000	803.120000	546.020000
55.010000	629.880000	173.080000	593.810000	338.080000	613.890000	498.110000	633.880000	647.120000	653.900000	803.120000	662.100000	983.130000	663.920000	1130.150000	653.890000	1280.060000	646.950000	1436.070000	631.900000	1576.160000	618.580000	1723.090000	597.500000	1836.810000	643.710000	803.110000	545.930000
55.100000	629.940000	173.120000	593.910000	338.150000	613.970000	498.180000	633.970000	647.140000	654.000000	803.190000	662.200000	983.150000	663.930000	1130.150000	653.990000	1280.100000	647.000000	1436.120000	631.940000	1576.200000	618.600000	1723.110000	597.070000	1836.870000	643.710000	803.240000	545.980000
55.010000	629.950000	173.090000	593.930000	338.120000	613.980000	498.120000	633.980000	647.120000	653.990000	803.130000	662.200000	983.150000	663.960000	1130.150000	653.990000	1280.070000	647.020000	1436.100000	631.950000	1576.170000	618.600000	1723.090000	597.060000	1836.820000	643.710000	803.130000	545.980000
55.020000	629.950000	173.090000	593.930000	338.120000	613.980000	498.130000	633.970000	647.120000	653.980000	803.150000	662.180000	983.150000	663.960000	1130.150000	653.980000	1280.070000	647.000000	1436.100000	631.950000	1576.170000	618.600000	1723.090000	597.070000	1836.820000	643.710000	803.150000	545.980000
55.090000	629.960000	173.100000	593.930000	338.170000	614.010000	498.190000	633.990000	647.160000	654.010000	803.200000	662.240000	983.190000	664.050000	1130.170000	654.010000	1280.100000	647.060000	1436.130000	631.990000	1576.200000	618.660000	1723.150000	597.140000	1836.900000	643.720000	803.170000	546.090000
55.080000	629.900000	173.110000	593.810000	338.150000	613.910000	498.190000	633.890000	647.170000	653.900000	803.170000	662.110000	983.190000	663.910000	1130.180000	653.890000	1280.090000	646.950000	1436.130000	631.870000	1576.200000	618.540000	1723.110000	596.980000	1836.900000	643.650000	803.180000	545.940000
55.080000	630.000000	173.110000	593.990000	338.130000	614.030000	498.200000	634.010000	647.190000	654.010000	803.170000	662.220000	983.150000	664.020000	1130.150000	654.000000	1280.100000	647.010000	1436.120000	631.960000	1576.110000	618.000000	1723.140000	597.060000	1836.850000	643.660000	803.190000	546.020000
55.040000	629.940000	173.050000	593.900000	338.080000	613.970000	498.130000	633.970000	647.090000	653.990000	803.110000	662.210000	983.100000	663.970000	1130.080000	653.950000	1280.040000	646.970000	1436.060000	631.920000	1576.090000	617.970000	1723.050000	596.950000	1836.810000	643.650000	803.100000	546.020000
55.120000	629.930000	173.130000	593.880000	338.150000	613.940000	498.200000	633.890000	647.210000	653.910000	803.180000	662.120000	983.200000	663.940000	1130.180000	653.910000	1280.090000	646.900000	1436.140000	631.850000	1576.130000	617.930000	1723.120000	596.980000	1836.870000	643.580000	803.210000	545.950000
55.090000	629.990000	173.120000	594.000000	338.150000	614.040000	498.200000	634.000000	647.200000	654.010000	803.180000	662.240000	983.170000	664.040000	1130.140000	654.010000	1280.090000	646.990000	1436.120000	631.950000	1576.110000	617.990000	1723.130000	597.010000	1836.850000	643.670000	803.220000	546.040000
55.080000	629.990000	173.100000	594.000000	338.140000	614.050000	498.160000	634.010000	647.190000	654.030000	803.170000	662.250000	983.170000	664.040000	1130.140000	654.010000	1280.070000	647.000000	1436.110000	631.970000	1576.100000	617.990000	1723.120000	597.010000	1836.820000	643.680000	803.180000	546.040000
55.120000	629.990000	173.120000	594.000000	338.180000	614.040000	498.210000	634.000000	647.220000	654.030000	803.200000	662.260000	983.200000	664.020000	1130.170000	654.010000	1280.100000	647.000000	1436.150000	631.920000	1576.140000	617.970000	1723.150000	597.010000	1836.900000	643.630000	803.240000	546.050000
55.110000	629.940000	173.120000	593.960000	338.150000	614.000000	498.210000	633.980000	647.200000	653.990000	803.180000	662.200000	983.180000	663.960000	1130.180000	653.970000	1280.070000	646.960000	1436.130000	631.900000	1576.140000	617.910000	1723.130000	596.910000	1836.840000	643.610000	803.220000	545.970000
[truncated: 15,565 more rows]
